# Supplementary material for: Evidence for widespread cytoplasmic structuring into mesoscale condensates
Source: Nat Cell Biol. Author manuscript; Available in PMC 2025 Mar 1. (PMC10981939; doi:10.1038/s41556-024-01363-5)
Supplement: Source_data_ED_1 [file NIHMS1974258-supplement-Source_data_ED_1.xlsx]

## Sheet: Contents
Source Data Extended Data Figure 1
Contents
ExtendedDataFigure 1
Column descriptions
Shared columns
ProteinId	Protein identifier in the Xenopus Laevis gene annotation version 9.2, from Xenbase (http://www.xenbase.org/, RRID:SCR_003280), Fortriede et al. 2020, Nucleic Acids Research, Volume 48, Issue D1, Pages D776–D782, doi:10.1093/nar/gkz933.
LaevisGene	Gene Symbol annotation for Xenopus Laevis.
GeneSymbol	Human gene symbol in UniProt, mapped by BLAST.
GeneSpecifier	UniProt Entry number
Name	Protein name or description.
LLPS	Binary, true if protein is in the meta database for LLPS (see other Supplementary Table) above a consensus level (4, if not stated otherwise).
complexes	Binary, true if protein is part of large complexes; ribosome, proteasome, vault complex (UniProt), Arp2/3, RNA polymerase II core complex, PCNA-DNA polymerase delta complex, and γ-tubulin ring complex (CORUM)
	Ribosome	RPSA,RPS2,RPS3,RPS3A,RPS4X,RPS4Y,RPS5,RPS6,RPS7,RPS8,RPS9,RPS10,RPS11,RPS12,RPS13,RPS14,RPS15,RPS15A,RPS16,RPS17,RPS18,RPS19,RPS20,RPS21,RPS23,RPS24,RPS25,RPS26,RPS27,RPS27A,RPS28,RPS29,RPS30,,RPL3,RPL4,RPL5,RPL6,RPL7,RPL7A,RPL8,RPL9,RPL10,RPL10A,RPL11,RPL12,RPL13,RPL13A,RPL14,RPL15,RPL17,RPL18,RPL18A,RPL19,RPL21,RPL22,RPL23,RPL23A,RPL24,RPL26,RPL27,RPL27A,RPL28,RPL29,RPL30,RPL31,RPL32,RPL34,RPL3…
	Proteasome	PSMA4,PSMC4,PSMD5,PSMD8,PSMA3,PSME2,PSMD10,PSMD7,PSMA2,PSMB3,SHFM1,ADRM1,PSMB7,PSMC1,PSMA6,PSMD11,PSMB1,PSMD3,PSMB6,PSMA5,PSMB4,PSMC2,PSME3,PSMD6,PSMC3,PSMD1,PSMD2,PSMC5,PSMA8,PAAF1,PSMF1,PSMD12,PSMB10,VCP,PSMB5,PSMD4,PSMA7,PSMB2,PSMB9,PSMB8,PSME1,PSME4,PSMB11,PSMD14,PSMD13,PSMC6,PSMA1,PSMD9,HC3,
	Vault complex	MVP,TEP1,VPARP,PARP4
	Arp2/3 complex	ARC41,ARC34,ARC21,ARC16,ARC20,ARP3,ARP2,ARPC1B,ARPC2,ARPC3,ARPC5,ARPC4,ACTR3,ACTR2
	RNA polymerase II core complex	POLR2D,POLR2C,POLR2E,POLR2A,POLR2B,POLR2I,POLR2H,POLR2J,POLR2K,POLR2F,POLR2G,POLR2L
	PCNA-DNA polymerase	PCNA,POLD1,POLD2,POLD3,POLD4
	γ-tubulin ring complex	PCNT,TUBGCP3,TUBGCP2
mitochondrion	Binary, true if protein is annotated mitochondrion in UniProt.
ExtendedDataFigure 1
ProteinId
LaevisGene
GeneSymbol
GeneSpecifier
Name
log2_sn_top	Binary logarithm of the signal intensity from the top section of the preparation spin.
log2_sn_bottom	Binary logarithm of the signal intensity from the bottom section of the preparation spin.
mitochondrion
ribosome
LLPS

## Sheet: ExtendedDataFigure 1
ProteinId	LaevisGene	GeneSymbol	GeneSpecifier	Name	log2_sn_top	log2_sn_bottom	mitochondrion	ribosome	LLPS
gnl|gene16891|rna49367|	ovos2.L	A2M	P01023	Alpha-2-macroglobulin	8.46725	8.19615	FALSE	FALSE	FALSE
gnl|gene5928|rna17353|	aars.L	AARS1		Alanine--tRNA ligase, cytoplasmic	11.7525	11.4968	FALSE	FALSE	FALSE
gnl|gene41776|rna84338|	aass.L	AASS	Q9UDR5	Alpha-aminoadipic semialdehyde synthase, mitochondrial	6.93324	10.6168	TRUE	FALSE	FALSE
gnl|gene43390|rna86771|	MGC68458	ABAT	P80404	4-aminobutyrate aminotransferase, mitochondrial	7.52447	11.0687	TRUE	FALSE	FALSE
gnl|gene1725|rna5021|	abce1.L	ABCE1	P61221	ATP-binding cassette sub-family E member 1	8.51731	8.11845	TRUE	FALSE	FALSE
gnl|gene10093|rna29341|	abcf1.L	ABCF1	Q8NE71	ATP-binding cassette sub-family F member 1 (Fragment)	9.28189	9.00408	FALSE	FALSE	FALSE
gnl|gene6601|rna19317|	abhd14b.L	ABHD14B	Q96IU4	Protein ABHD14B	7.44737	7.37272	FALSE	FALSE	FALSE
gnl|gene15331|rna44744|	abracl.L	ABRACL	Q9P1F3	Costars family protein ABRACL	3.67366	4.26255	FALSE	FALSE	FALSE
gnl|gene20396|rna59579|	acaa2.L	ACAA2	P42765	3-ketoacyl-CoA thiolase, mitochondrial	8.34786	11.9668	TRUE	FALSE	FALSE
gnl|gene48840|rna94599|	acad9.S	ACAD9	Q9H845	Complex I assembly factor ACAD9, mitochondrial	8.6577	12.2756	TRUE	FALSE	FALSE
gnl|gene17402|rna50813|	acadl.L	ACADL	P28330	Long-chain specific acyl-CoA dehydrogenase, mitochondrial	8.31992	11.9355	TRUE	FALSE	FALSE
gnl|gene8983|rna26158|	acadm.L	ACADM	P11310	Medium-chain specific acyl-CoA dehydrogenase, mitochondrial	9.17307	12.7904	TRUE	FALSE	FALSE
gnl|gene8153|rna23734|	acads.L	ACADS	P16219	Short-chain specific acyl-CoA dehydrogenase, mitochondrial	7.16804	10.6662	TRUE	FALSE	FALSE
gnl|gene9867|rna28681|	acadsb.L	ACADSB	P45954	Short/branched chain specific acyl-CoA dehydrogenase, mitochondrial	7.47559	10.5968	TRUE	FALSE	FALSE
gnl|gene16476|rna48141|	acadvl.L	ACADVL	P49748	Very long-chain specific acyl-CoA dehydrogenase, mitochondrial	5.35283	8.97361	TRUE	FALSE	FALSE
gnl|gene10303|rna29942|	acat1.S	ACAT1	P24752	Acetyl-CoA acetyltransferase, mitochondrial	8.55653	12.1978	TRUE	FALSE	FALSE
gnl|gene13375|rna38904|	acly.S	ACLY	P53396	ATP-citrate synthase	11.7616	11.5426	FALSE	FALSE	FALSE
gnl|gene5999|rna17549|	aco2.S	ACO2	Q99798	Aconitate hydratase, mitochondrial	10.4831	14.1899	TRUE	FALSE	FALSE
gnl|gene3974|rna11561|	acp1.L	ACP1	P24666	Low molecular weight phosphotyrosine protein phosphatase	6.053	6.2567	FALSE	FALSE	FALSE
gnl|gene2183|rna6344|	acsl1.S	ACSL1	P33121	Long-chain-fatty-acid--CoA ligase 1	6.50476	7.72944	TRUE	FALSE	FALSE
gnl|gene5277|rna15445|	actg1.S	ACTB	P60709	Actin, cytoplasmic 1	8.63371	7.71521	FALSE	FALSE	FALSE
gnl|gene2116|rna6148|	acta2.L	ACTG2	P63267	Actin, gamma-enteric smooth muscle	11.6039	10.7336	FALSE	FALSE	FALSE
gnl|gene11677|rna33938|	actn4.S	ACTN4	O43707	Alpha-actinin-4	9.1153	8.59229	FALSE	FALSE	FALSE
gnl|gene17277|rna50418|	actr2.L	ACTR2	P61160	Actin-related protein 2	8.40798	7.70614	FALSE	FALSE	FALSE
gnl|gene39340|rna80882|	LOC108719631	ADAMTS3	O15072	A disintegrin and metalloproteinase with thrombospondin motifs 3	7.91703	7.63566	FALSE	FALSE	FALSE
gnl|gene1905|rna5552|	adh6.L	ADH1B	P00325	All-trans-retinol dehydrogenase [NAD(+)] ADH1B	9.04111	9.05076	FALSE	FALSE	FALSE
gnl|gene3283|rna9511|	adh5.L	ADH5	P11766	Alcohol dehydrogenase class-3	9.03833	8.9154	FALSE	FALSE	FALSE
gnl|gene15402|rna44947|	adk.S	ADK	P55263	Adenosine kinase	7.85494	7.69082	FALSE	FALSE	FALSE
gnl|gene11779|rna34211|	adrm1.S	ADRM1	Q16186	Proteasomal ubiquitin receptor ADRM1	9.2231	8.9844	FALSE	FALSE	FALSE
gnl|gene17107|rna49971|	adsl.L	ADSL	P30566	Adenylosuccinase (Fragment)	10.3098	10.0169	FALSE	FALSE	FALSE
gnl|gene5693|rna16670|	adss.L	ADSS2		Adenylosuccinate synthetase isozyme 2	9.58332	9.2825	FALSE	FALSE	FALSE
gnl|gene45912|rna90485|	LOC108719188	AFG3L2	Q9Y4W6	AFG3-like protein 2	5.01911	8.19777	TRUE	FALSE	FALSE
gnl|gene6800|rna19901|	agl.L	AGL	P35573	Glycogen debranching enzyme	10.0532	10.322	FALSE	FALSE	FALSE
gnl|gene13422|rna39058|	ahcy.L	AHCY	P23526	Adenosylhomocysteinase	12.5911	12.2642	FALSE	FALSE	FALSE
gnl|gene15450|rna45100|	ahsa1.L	AHSA1	O95433	Activator of 90 kDa heat shock protein ATPase homolog 1	8.9859	8.72019	FALSE	FALSE	FALSE
gnl|gene13130|rna38166|	aifm1.L	AIFM1	O95831	Apoptosis-inducing factor 1, mitochondrial	8.06415	11.7594	TRUE	FALSE	FALSE
gnl|gene2980|rna8629|	aimp1.S	AIMP1	Q12904	Aminoacyl tRNA synthase complex-interacting multifunctional protein 1	7.39772	7.07298	FALSE	FALSE	FALSE
gnl|gene5291|rna15490|	ak2.S	AK2	P54819	Adenylate kinase 2, mitochondrial	7.85484	10.4793	TRUE	FALSE	FALSE
gnl|gene14888|rna43457|	akr1a1.L	AKR1A1	P14550	Aldo-keto reductase family 1 member A1	8.0246	9.3157	FALSE	FALSE	FALSE
gnl|gene6914|rna20201|	akr1b1.S	AKR1B1	P15121	Aldo-keto reductase family 1 member B1	9.12275	8.83718	FALSE	FALSE	FALSE
gnl|gene11762|rna34160|	akr1b1.L	AKR1B10	O60218	Aldo-keto reductase family 1 member B10	8.38841	8.36602	FALSE	FALSE	FALSE
gnl|gene5363|rna15714|	LOC108704342	AKR1C2	P52895	Aldo-keto reductase family 1 member C2	4.43236	3.97759	FALSE	FALSE	FALSE
gnl|gene13472|rna39194|	akr1c1.S	AKR1C8P	Q5T2L2	Putative aldo-keto reductase family 1 member C8	8.74643	8.43249	FALSE	FALSE	FALSE
gnl|gene17842|rna52142|	akr7a2.L	AKR7A2	O43488	Aflatoxin B1 aldehyde reductase member 2	7.08744	7.11958	FALSE	FALSE	FALSE
gnl|gene13026|rna37849|	akt2.L	AKT2	P31751	Non-specific serine/threonine protein kinase	6.89026	6.64811	FALSE	FALSE	FALSE
gnl|gene14669|rna42750|	alb.S	ALB	P02768	Albumin	6.64347	5.96185	FALSE	FALSE	FALSE
gnl|gene4886|rna14265|	aldh16a1.L	ALDH16A1	Q8IZ83	Aldehyde dehydrogenase family 16 member A1	10.4215	10.158	FALSE	FALSE	FALSE
gnl|gene4586|rna13374|	aldh18a1.L	ALDH18A1	P54886	Delta-1-pyrroline-5-carboxylate synthase	7.80195	11.0941	TRUE	FALSE	FALSE
gnl|gene9577|rna27865|	aldh2.L	ALDH2	P05091	Aldehyde dehydrogenase, mitochondrial	8.93567	12.3923	TRUE	FALSE	FALSE
gnl|gene8696|rna25319|	aldh3a2.S	ALDH3A2	P51648	Aldehyde dehydrogenase family 3 member A2 (Fragment)	7.10518	6.39296	FALSE	FALSE	FALSE
gnl|gene5375|rna15761|	aldh6a1.S	ALDH6A1	Q02252	Methylmalonate-semialdehyde dehydrogenase [acylating], mitochondrial	9.13102	12.7141	TRUE	FALSE	FALSE
gnl|gene10316|rna29980|	aldh7a1.L	ALDH7A1	P49419	Alpha-aminoadipic semialdehyde dehydrogenase (Fragment)	10.6977	11.819	TRUE	FALSE	FALSE
gnl|gene18019|rna52666|	aldh9a1.S	ALDH9A1	P49189	4-trimethylaminobutyraldehyde dehydrogenase	9.00273	9.17806	FALSE	FALSE	FALSE
gnl|gene16277|rna47549|	aldoa.L	ALDOA	P04075	Fructose-bisphosphate aldolase	11.8571	11.5124	FALSE	FALSE	FALSE
gnl|gene3368|rna9787|	aldoc.L	ALDOC	P09972	Fructose-bisphosphate aldolase C	10.9817	10.7143	FALSE	FALSE	FALSE
gnl|gene9205|rna26736|	alg8.S	ALG8	Q9BVK2	Probable dolichyl pyrophosphate Glc1Man9GlcNAc2 alpha-1,3-glucosyltransferase	7.19067	3.99715	FALSE	FALSE	FALSE
gnl|gene3152|rna9131|	alox12b.S	ALOX15B	O15296	Polyunsaturated fatty acid lipoxygenase ALOX15B	11.5913	11.3141	FALSE	FALSE	FALSE
gnl|gene36263|rna76525|	LOC108708798	ALOXE3	Q9BYJ1	Arachidonate lipoxygenase 3, isoform CRA_a	6.79236	6.63215	FALSE	FALSE	FALSE
gnl|gene11258|rna32745|	amdhd1.L	AMDHD1	Q96NU7	Probable imidazolonepropionase	8.66441	8.44712	FALSE	FALSE	FALSE
gnl|gene13233|rna38510|	amt.L	AMT	P48728	Aminomethyltransferase, mitochondrial	5.81401	9.14239	TRUE	FALSE	FALSE
gnl|gene15898|rna46464|	anp32a.S	ANP32A	P39687	Acidic leucine-rich nuclear phosphoprotein 32 family member A	5.83353	5.63997	FALSE	FALSE	FALSE
gnl|gene17236|rna50319|	anp32c.L	ANP32B	Q92688	Acidic leucine-rich nuclear phosphoprotein 32 family member B	7.23989	6.96141	FALSE	FALSE	FALSE
gnl|gene18526|rna54103|	anp32e.S	ANP32E	Q9BTT0	Acidic leucine-rich nuclear phosphoprotein 32 family member E	7.0681	6.54022	FALSE	FALSE	FALSE
gnl|gene1078|rna3135|	anxa1.L	ANXA1	P04083	Annexin A1	9.03613	8.76332	FALSE	FALSE	FALSE
gnl|gene353|rna1022|	anxa3.L	ANXA3	P12429	Annexin A3	9.79026	9.46379	FALSE	FALSE	FALSE
gnl|gene3499|rna10184|	anxa4.L	ANXA4	P09525	Annexin A4	8.48866	8.31201	FALSE	FALSE	FALSE
gnl|gene14536|rna42332|	anxa5.S	ANXA5	P08758	Annexin A5	9.71354	9.60316	FALSE	FALSE	FALSE
gnl|gene19590|rna57249|	anxa7.L	ANXA7	P20073	Annexin A7	8.89297	8.72483	FALSE	FALSE	FALSE
gnl|gene11349|rna32996|	LOC108701447	AOX1	Q06278	Aldehyde oxidase	10.7718	10.5301	FALSE	FALSE	FALSE
gnl|gene5691|rna16663|	ap1b1.L	AP1B1	Q10567	AP-1 complex subunit beta-1 (Fragment)	6.918	6.37079	FALSE	FALSE	FALSE
gnl|gene10432|rna30318|	ap1g1.L	AP1G1	O43747	AP-1 complex subunit gamma-1	7.39805	7.44172	FALSE	FALSE	FALSE
gnl|gene4184|rna12184|	ap2b1.L	AP2B1	P63010	AP-2 complex subunit beta (Fragment)	9.60131	9.22292	FALSE	FALSE	FALSE
gnl|gene14839|rna43291|	ap2m1.S	AP2M1	Q96CW1	AP-2 complex subunit mu	7.73919	7.41616	FALSE	FALSE	FALSE
gnl|gene14687|rna42801|	apex1.L	APEX1	P27695	DNA-(apurinic or apyrimidinic site) endonuclease	7.86381	7.50286	TRUE	FALSE	FALSE
gnl|gene20013|rna58415|	vtgb1.S	APOB	P04114	Apolipoprotein B-100	12.268	12.918	FALSE	FALSE	FALSE
gnl|gene46440|rna91213|	apool.L	APOOL	Q6UXV4	MICOS complex subunit	3.79497	7.60555	TRUE	FALSE	FALSE
gnl|gene18790|rna54847|	arcn1.L	ARCN1	P48444	Coatomer subunit delta	10.3758	9.93938	FALSE	FALSE	FALSE
gnl|gene5175|rna15141|	arf5.L	ARF1	P84077	ADP-ribosylation factor 1	8.33235	7.50041	FALSE	FALSE	FALSE
gnl|gene17447|rna50955|	arhgdia.L	ARHGDIA	P52565	Rho GDP-dissociation inhibitor 1	8.66316	8.33759	FALSE	FALSE	FALSE
gnl|gene5742|rna16804|	arl3.1.S	ARL3	P36405	ADP-ribosylation factor-like protein 3	7.43269	7.43938	FALSE	FALSE	FALSE
gnl|gene1500|rna4363|	arl6ip5.L	ARL6IP5	O75915	PRA1 family protein 3	8.72585	5.04035	FALSE	FALSE	FALSE
gnl|gene15263|rna44546|	arl10b.S	ARL8B	Q9NVJ2	ADP-ribosylation factor-like protein 8B	9.30421	7.87537	FALSE	FALSE	FALSE
gnl|gene5944|rna17400|	armc3.L	ARMC3	Q5W041	Armadillo repeat-containing protein 3	7.1428	6.24031	FALSE	FALSE	FALSE
gnl|gene11296|rna32851|	armt1.L	ARMT1	Q9H993	Damage-control phosphatase ARMT1	6.6164	6.42538	FALSE	FALSE	FALSE
gnl|gene15436|rna45060|	arpc1a.S	ARPC1A	Q92747	Actin-related protein 2/3 complex subunit 1A	9.77685	9.24191	FALSE	FALSE	FALSE
gnl|gene44998|rna89172|	arpc2.L	ARPC2	O15144	Actin-related protein 2/3 complex subunit 2	7.66573	7.09585	FALSE	FALSE	FALSE
gnl|gene9541|rna27753|	arpc5.L	ARPC5	O15511	Actin-related protein 2/3 complex subunit 5	6.86099	6.21247	FALSE	FALSE	FALSE
gnl|gene41266|rna83639|	asl.L	ASL	P04424	Argininosuccinate lyase	8.84354	8.52833	FALSE	FALSE	FALSE
gnl|gene20310|rna59314|	atad3a.L	ATAD3B	Q5T9A4	ATPase family AAA domain-containing protein 3B	4.235	8.00011	TRUE	FALSE	FALSE
gnl|gene14313|rna41694|	atic.L	ATIC	P31939	Bifunctional purine biosynthesis protein ATIC	11.6378	11.4034	FALSE	FALSE	FALSE
gnl|gene6252|rna18286|	atl3.L	ATL3	Q6DD88	Atlastin-3	9.25533	6.04517	FALSE	FALSE	FALSE
gnl|gene13881|rna40419|	atox1.L	ATOX1	O00244	Copper transport protein ATOX1	5.80222	6.19086	FALSE	FALSE	FALSE
gnl|gene14665|rna42743|	atp1a1.L	ATP1A1	P05023	Sodium/potassium-transporting ATPase subunit alpha-1	8.0162	6.2794	FALSE	FALSE	FALSE
gnl|gene1225|rna3565|	atp5f1a.L	ATP5F1A	P25705	ATP synthase subunit alpha, mitochondrial	9.78095	13.3941	FALSE	FALSE	FALSE
gnl|gene13760|rna40032|	atp5f1b.S	ATP5F1B	P06576	ATP synthase subunit beta (Fragment)	8.67655	12.3504	FALSE	FALSE	FALSE
gnl|gene10107|rna29389|	atp5f1c.S	ATP5F1C	P36542	ATP synthase subunit gamma, mitochondrial	7.78285	11.3843	FALSE	FALSE	FALSE
gnl|gene8152|rna23732|	atp5f1d.S	ATP5F1D	P30049	ATP synthase subunit delta, mitochondrial	6.30593	9.86709	FALSE	FALSE	FALSE
gnl|gene24535|rna64030|	Xelaev18038692m	ATP5F1E	P56381	ATP synthase subunit epsilon, mitochondrial	4.23065	7.55932	FALSE	FALSE	FALSE
gnl|gene39457|rna81050|	atp5if1.L	ATP5IF1	Q9UII2	ATPase inhibitor, mitochondrial	7.27423	9.54259	FALSE	FALSE	FALSE
gnl|gene17316|rna50533|	atp5mc1.S	ATP5MC2	Q06055	ATP synthase F(0) complex subunit C2, mitochondrial	5.48618	8.95011	FALSE	FALSE	FALSE
gnl|gene9464|rna27525|	atp5md.S	ATP5MD	Q96IX5	ATP synthase membrane subunit DAPIT, mitochondrial	4.55644	8.11015	FALSE	FALSE	FALSE
gnl|gene12631|rna36700|	atp5mf.S	ATP5MF	P56134	ATP synthase membrane subunit f	5.02857	8.41289	FALSE	FALSE	FALSE
gnl|gene9120|rna26524|	atp5mg.L	ATP5MG	O75964	ATP synthase subunit g, mitochondrial	6.44448	9.86167	FALSE	FALSE	FALSE
gnl|gene33262|rna72787|	Xetrov90021434m.S	ATP5MPL	P56378	ATP synthase subunit ATP5MPL, mitochondrial	4.84455	8.25724	FALSE	FALSE	FALSE
gnl|gene4531|rna13230|	atp5pb.S	ATP5PB	P24539	ATP synthase F(0) complex subunit B1, mitochondrial	8.63924	12.0162	FALSE	FALSE	FALSE
gnl|gene699|rna2047|	atp5pd.L	ATP5PD	O75947	ATP synthase subunit d, mitochondrial	5.21447	8.20362	FALSE	FALSE	FALSE
gnl|gene16039|rna46882|	atp5po.S	ATP5PO	P48047	ATP synthase subunit O, mitochondrial	7.40499	10.8197	FALSE	FALSE	FALSE
gnl|gene13273|rna38629|	atp6v1a.L	ATP6V1A	P38606	V-type proton ATPase catalytic subunit A	10.9958	10.6702	FALSE	FALSE	FALSE
gnl|gene19948|rna58236|	atp6v1b2.S	ATP6V1B2	P21281	V-type proton ATPase subunit B, brain isoform	9.41903	9.07865	FALSE	FALSE	FALSE
gnl|gene7572|rna22061|	atp6v1h.L	ATP6V1H	Q9UI12	V-type proton ATPase subunit H	9.47629	8.99928	FALSE	FALSE	FALSE
gnl|gene4093|rna11918|	bag6.L	BAG6	P46379	BCL2-associated athanogene 6	6.99663	6.50934	FALSE	FALSE	FALSE
gnl|gene5630|rna16483|	bcap31.L	BCAP31	P51572	B-cell receptor-associated protein 31	8.02074	3.75871	FALSE	FALSE	FALSE
gnl|gene19599|rna57270|	bdh2.L	BDH2	Q9BUT1	3-hydroxybutyrate dehydrogenase type 2	8.76683	8.627	FALSE	FALSE	FALSE
gnl|gene16735|rna48904|	bhmt.L	BHMT	Q93088	Betaine--homocysteine S-methyltransferase 1	8.80933	8.47346	FALSE	FALSE	FALSE
gnl|gene12853|rna37365|	bola2.L	BOLA2B	Q9H3K6	BolA-like protein 2	6.47145	6.91247	FALSE	FALSE	FALSE
gnl|gene12435|rna36152|	bpnt1.L	BPNT1	O95861	3'(2'),5'-bisphosphate nucleotidase 1	7.13648	7.12073	FALSE	FALSE	FALSE
gnl|gene43891|rna87533|	bsg.S	BSG	P35613	Basigin	8.33757	4.698	FALSE	FALSE	FALSE
gnl|gene45154|rna89394|	LOC108717780	BTF3	P20290	Transcription factor BTF3	9.2288	8.79354	FALSE	FALSE	FALSE
gnl|gene17177|rna50157|	btf3l4.L	BTF3L4	Q96K17	Transcription factor BTF3 homolog 4	8.69615	8.34875	FALSE	FALSE	FALSE
gnl|gene5707|rna16715|	bzw1.L	BZW1	Q7L1Q6	Basic leucine zipper and W2 domain-containing protein 1	9.24822	8.54083	FALSE	FALSE	FALSE
gnl|gene20512|rna59890|	c11orf54.L	C11orf54	Q9H0W9	Ester hydrolase C11orf54	6.77759	6.63325	FALSE	FALSE	FALSE
gnl|gene10723|rna31169|	c1qbp.L	C1QBP	Q07021	Complement component 1 Q subcomponent-binding protein, mitochondrial	6.9137	10.407	TRUE	FALSE	FALSE
gnl|gene16821|rna49163|	c2orf76.L	C2orf76	Q3KRA6	UPF0538 protein C2orf76	6.37353	6.15215	FALSE	FALSE	FALSE
gnl|gene19218|rna56143|	cab39l.S	CAB39L	Q9H9S4	Calcium-binding protein 39-like	6.7401	6.46276	FALSE	FALSE	FALSE
gnl|gene5637|rna16505|	cad.L	CAD	P27708	CAD protein	10.3817	10.1293	FALSE	FALSE	FALSE
gnl|gene3485|rna10146|	calm2.S	CALM1	P0DP23	Calmodulin-1	5.89453	6.46137	FALSE	FALSE	FALSE
gnl|gene38918|rna80306|	calr.S	CALR	P27797	Calreticulin	12.1577	8.1405	FALSE	FALSE	FALSE
gnl|gene16544|rna48314|	camk2g.L	CAMK2B	Q13554	Calcium/calmodulin-dependent protein kinase type II subunit beta	6.60824	4.81721	FALSE	FALSE	FALSE
gnl|gene15587|rna45523|	cand1.S	CAND1	Q86VP6	Cullin-associated NEDD8-dissociated protein 1	12.1006	11.7669	FALSE	FALSE	FALSE
gnl|gene16946|rna49512|	cap1.L	CAP1	Q01518	Adenylyl cyclase-associated protein 1	10.5708	9.45555	TRUE	FALSE	FALSE
gnl|gene12444|rna36175|	capn1.L	CAPN1	P07384	Calpain-1 catalytic subunit	9.71032	9.49891	FALSE	FALSE	FALSE
gnl|gene7119|rna20789|	capn2.2.L	CAPN2	P17655	Calpain-2 catalytic subunit	7.03875	6.71365	FALSE	FALSE	FALSE
gnl|gene10470|rna30411|	capn8-like.L	CAPN8	A6NHC0	Calpain-8	7.88391	7.721	FALSE	FALSE	FALSE
gnl|gene9565|rna27841|	capns2.L	CAPNS1	P04632	Calpain small subunit 1	8.40165	7.97342	FALSE	FALSE	FALSE
gnl|gene3460|rna10059|	capza1.L	CAPZA1	P52907	F-actin-capping protein subunit alpha-1	6.89992	5.98684	FALSE	FALSE	FALSE
gnl|gene14350|rna41799|	capza2.S	CAPZA2	P47755	F-actin-capping protein subunit alpha-2	7.39732	6.70609	FALSE	FALSE	FALSE
gnl|gene18478|rna53958|	capzb.L	CAPZB	P47756	F-actin-capping protein subunit beta	8.93514	8.00725	FALSE	FALSE	FALSE
gnl|gene3414|rna9939|	carhsp1.L	CARHSP1	Q9Y2V2	Calcium-regulated heat-stable protein 1	8.73523	8.26972	FALSE	FALSE	FALSE
gnl|gene45948|rna90532|	cars.S	CARS1		Cysteine--tRNA ligase, cytoplasmic	8.19508	7.939	FALSE	FALSE	FALSE
gnl|gene501|rna1431|	cat.2.L	CAT	P04040	Catalase	10.9928	9.67636	TRUE	FALSE	FALSE
gnl|gene11724|rna34061|	cbr3.S	CBR1	P16152	Carbonyl reductase [NADPH] 1	10.4814	10.3683	FALSE	FALSE	FALSE
gnl|gene18688|rna54554|	cbs.L	CBSL	P0DN79	Cystathionine beta-synthase-like protein	9.32979	8.96874	FALSE	FALSE	FALSE
gnl|gene12701|rna36895|	ccdc25.L	CCDC25	Q86WR0	Coiled-coil domain-containing protein 25	6.29121	6.01867	FALSE	FALSE	FALSE
gnl|gene13545|rna39423|	cct2.S	CCT2	P78371	CCT-beta	11.3346	11.0983	FALSE	FALSE	FALSE
gnl|gene14983|rna43729|	cct3.L	CCT3	P49368	T-complex protein 1 subunit gamma	11.2026	10.9773	FALSE	FALSE	FALSE
gnl|gene10632|rna30904|	cct4.L	CCT4	P50991	T-complex protein 1 subunit delta	10.7873	10.5852	FALSE	FALSE	FALSE
gnl|gene40748|rna82893|	cct5b	CCT5	P48643	T-complex protein 1 subunit epsilon	11.4129	11.0715	FALSE	FALSE	FALSE
gnl|gene10320|rna29991|	cct6a.S	CCT6A	P40227	T-complex protein 1 subunit zeta	11.3942	11.003	FALSE	FALSE	FALSE
gnl|gene38384|rna79503|	LOC495278	CCT7	Q99832	T-complex protein 1 subunit eta	11.5537	11.3735	FALSE	FALSE	FALSE
gnl|gene4994|rna14589|	cct8.L	CCT8	P50990	T-complex protein 1 subunit theta	11.4882	11.3594	FALSE	FALSE	FALSE
gnl|gene5238|rna15330|	cdc37.S	CDC37	Q16543	Hsp90 co-chaperone Cdc37	6.04918	5.93232	FALSE	FALSE	FALSE
gnl|gene18173|rna53106|	cdc42.S	CDC42	P60953	Cell division control protein 42 homolog	6.08365	5.85576	FALSE	FALSE	FALSE
gnl|gene8864|rna25811|	cdv3.S	CDV3	Q9UKY7	Protein CDV3 homolog	8.01298	7.98111	FALSE	FALSE	FALSE
gnl|gene15554|rna45423|	cfl1.S	CFL1	P23528	Cofilin-1	8.64176	8.53829	FALSE	FALSE	FALSE
gnl|gene19360|rna56566|	chmp1a.S	CHMP1A	Q9HD42	Charged multivesicular body protein 1a	4.73442	4.57513	FALSE	FALSE	FALSE
gnl|gene7935|rna23144|	ciapin1.L	CIAPIN1	Q6FI81	Anamorsin	8.16375	8.00278	TRUE	FALSE	FALSE
gnl|gene4142|rna12062|	cirbp.L	CIRBP	Q14011	Cold-inducible RNA-binding protein	9.9343	9.4943	FALSE	FALSE	TRUE
gnl|gene12455|rna36208|	cisd1.S	CISD1	Q9NZ45	CDGSH iron-sulfur domain-containing protein 1	5.65769	8.81798	TRUE	FALSE	FALSE
gnl|gene20304|rna59291|	ckb.S	CKB	P12277	Creatine kinase B-type	11.1306	10.8329	FALSE	FALSE	FALSE
gnl|gene7639|rna22273|	ckm.L	CKM	P06732	Creatine kinase M-type	7.19362	6.86064	FALSE	FALSE	FALSE
gnl|gene17757|rna51906|	clic1.S	CLIC1	O00299	Chloride intracellular channel protein 1	7.25373	6.97822	FALSE	FALSE	FALSE
gnl|gene18199|rna53171|	clint1.S	CLINT1	Q14677	Clathrin interactor 1	8.21867	7.37205	FALSE	FALSE	FALSE
gnl|gene38685|rna79936|	LOC108696418	CLNS1A	P54105	Methylosome subunit pICln	5.97897	5.58215	FALSE	FALSE	FALSE
gnl|gene7019|rna20495|	cltb.S	CLTB	P09497	Clathrin light chain B	6.41162	5.34262	FALSE	FALSE	FALSE
gnl|gene880|rna2583|	cltc.L	CLTC	Q00610	Clathrin heavy chain 1	11.2051	10.48	FALSE	FALSE	FALSE
gnl|gene13489|rna39242|	cmpk1.S	CMPK1	P30085	UMP-CMP kinase	8.12232	7.97297	FALSE	FALSE	FALSE
gnl|gene14635|rna42653|	cndp2.L	CNDP2	Q96KP4	Cytosolic non-specific dipeptidase	11.8242	11.4323	FALSE	FALSE	FALSE
gnl|gene12732|rna36999|	copa.L	COPA	P53621	Coatomer subunit alpha	8.21874	7.73066	FALSE	FALSE	FALSE
gnl|gene4446|rna12972|	copb1.S	COPB1	P53618	Coatomer subunit beta (Fragment)	10.6206	10.1407	FALSE	FALSE	FALSE
gnl|gene4852|rna14173|	copb2.L	COPB2	P35606	Coatomer subunit beta'	8.36939	7.72217	FALSE	FALSE	FALSE
gnl|gene17941|rna52451|	copg1.L	COPG1	Q9Y678	Coatomer subunit gamma-1	9.41039	9.03949	FALSE	FALSE	FALSE
gnl|gene8812|rna25665|	copg2.S	COPG2	Q9UBF2	Coatomer subunit gamma-2	9.97419	9.23182	FALSE	FALSE	FALSE
gnl|gene224|rna624|	cops2.L	COPS2	P61201	COP9 signalosome complex subunit 2	9.37515	8.94783	FALSE	FALSE	FALSE
gnl|gene6568|rna19228|	copz1.L	COPZ1	P61923	Coatomer subunit zeta-1	8.62521	7.80424	FALSE	FALSE	FALSE
gnl|gene11460|rna33308|	coq6.L	COQ6	Q9Y2Z9	Coenzyme Q6 homolog, monooxygenase (Yeast), isoform CRA_a	5.58555	8.83558	TRUE	FALSE	FALSE
gnl|gene39325|rna80867|	coro1c.L	CORO1C	Q9ULV4	Coronin-1C	7.71776	5.53409	FALSE	FALSE	FALSE
gnl|gene40593|rna82667|	LOC108715434	COTL1	Q14019	Coactosin-like protein	5.45344	4.90291	FALSE	FALSE	FALSE
gnl|gene16626|rna48574|	cox4i2.S	COX4I2	Q96KJ9	Cytochrome c oxidase subunit 4 isoform 2, mitochondrial	7.61495	11.1676	TRUE	FALSE	FALSE
gnl|gene20331|rna59383|	cpne1.S	CPNE1	Q99829	Copine-1	10.7739	10.5603	FALSE	FALSE	FALSE
gnl|gene47951|rna93309|	LOC108695374	CPNE3	O75131	Copine-3	9.25955	9.02002	FALSE	FALSE	FALSE
gnl|gene1806|rna5262|	cpt2.S	CPT2	P23786	Carnitine O-palmitoyltransferase 2, mitochondrial	7.62398	10.9994	TRUE	FALSE	FALSE
gnl|gene1104|rna3210|	crat.2.S	CRAT	P43155	Carnitine O-acetyltransferase	5.13841	8.75705	TRUE	FALSE	FALSE
gnl|gene15290|rna44634|	cryzl1.L	CRYZL1	O95825	Quinone oxidoreductase-like protein 1	9.047	8.86757	FALSE	FALSE	FALSE
gnl|gene11895|rna34545|	cs.S	CS	O75390	Citrate synthase	8.02201	10.8618	TRUE	FALSE	FALSE
gnl|gene16932|rna49475|	csde1.L	CSDE1	O75534	Cold shock domain-containing protein E1	7.40005	6.8729	FALSE	FALSE	FALSE
gnl|gene18548|rna54157|	cse1l.L	CSE1L	P55060	Exportin-2	11.09	10.8414	FALSE	FALSE	FALSE
gnl|gene4060|rna11818|	csnk2a1.L	CSNK2A1	P68400	Casein kinase II subunit alpha	6.74933	6.29548	FALSE	FALSE	FALSE
gnl|gene20457|rna59749|	csrp2.S	CSRP2	Q16527	Cysteine and glycine-rich protein 2	4.76801	5.01322	FALSE	FALSE	FALSE
gnl|gene2998|rna8689|	LOC108709292	CSTB	P04080	Cystatin-B	7.60554	7.47607	FALSE	FALSE	FALSE
gnl|gene5660|rna16580|	ctps1.S	CTPS1	P17812	CTP synthase 1	7.63888	7.47821	FALSE	FALSE	FALSE
gnl|gene13322|rna38779|	ctsc.S	CTSC	P53634	Dipeptidyl peptidase 1	9.11354	8.20119	FALSE	FALSE	FALSE
gnl|gene41168|rna83496|	cttn.L	CTTN	Q14247	Src substrate cortactin	8.30756	7.65368	FALSE	FALSE	FALSE
gnl|gene20505|rna59877|	cul3.S	CUL3	Q13618	Cullin-3	7.83998	7.58053	FALSE	FALSE	FALSE
gnl|gene5133|rna15018|	cul9.L	CUL9	Q8IWT3	Cullin-9	6.41784	6.29729	FALSE	FALSE	FALSE
gnl|gene50407|rna96907|	cyb5r3.L	CYB5R3	P00387	NADH-cytochrome b5 reductase 3	7.57732	8.65992	TRUE	FALSE	FALSE
gnl|gene3663|rna10660|	cyc1.S	CYC1	P08574	Cytochrome c1, heme protein, mitochondrial	5.92191	9.61309	TRUE	FALSE	FALSE
gnl|gene17623|rna51493|	cycs.L	CYCS	P99999	Cytochrome c	7.90091	10.4911	TRUE	FALSE	FALSE
gnl|gene19931|rna58202|	loc100036663.L	CYP2E1	P05181	Cytochrome P450 2E1	7.41463	3.81717	FALSE	FALSE	FALSE
gnl|gene48315|rna93854|	c1orf123.L	CZIB	Q9NWV4	CXXC motif containing zinc binding protein	4.59616	4.76581	FALSE	FALSE	FALSE
gnl|gene14982|rna43725|	dao.L	DAO	P14920	D-amino-acid oxidase	9.04614	6.3082	FALSE	FALSE	FALSE
gnl|gene3365|rna9777|	dapl1.S	DAPL1	A0PJW8	Death-associated protein-like 1	7.93998	7.30857	FALSE	FALSE	FALSE
gnl|gene1780|rna5160|	dars.L	DARS1		Aspartate--tRNA ligase, cytoplasmic	10.3982	10.3566	FALSE	FALSE	FALSE
gnl|gene2805|rna8152|	dbi.S	DBI	P07108	Acyl-CoA-binding protein	6.65014	6.43603	FALSE	FALSE	FALSE
gnl|gene1874|rna5473|	dbnl.S	DBNL	Q9UJU6	Drebrin-like protein	8.74328	8.28081	FALSE	FALSE	FALSE
gnl|gene9483|rna27575|	dbt.L	DBT	P11182	Lipoamide acyltransferase component of branched-chain alpha-keto acid dehydrogenase complex, mitochondrial	6.82086	10.4331	TRUE	FALSE	FALSE
gnl|gene2397|rna6981|	dclre1a.L	DCLRE1A	Q6PJP8	DNA cross-link repair 1A protein	7.75705	7.9467	FALSE	FALSE	FALSE
gnl|gene14485|rna42175|	dctn1.L	DCTN1	Q14203	Dynactin subunit 1	8.87693	8.20005	FALSE	FALSE	FALSE
gnl|gene16242|rna47440|	dctn2.S	DCTN2	Q13561	Dynactin subunit 2	6.65273	6.16484	FALSE	FALSE	FALSE
gnl|gene45458|rna89830|	LOC108715489	DDAH1	O94760	N(G),N(G)-dimethylarginine dimethylaminohydrolase 1	8.48522	8.3849	FALSE	FALSE	FALSE
gnl|gene3546|rna10321|	ddb1.S	DDB1	Q16531	DNA damage-binding protein 1	10.5868	10.207	FALSE	FALSE	FALSE
gnl|gene37680|rna78472|	LOC108696873	DDOST	P39656	Dolichyl-diphosphooligosaccharide--protein glycosyltransferase 48 kDa subunit	10.0565	6.3561	FALSE	FALSE	FALSE
gnl|gene5069|rna14804|	ddt.L	DDT	P30046	D-dopachrome decarboxylase	9.37511	9.12488	FALSE	FALSE	FALSE
gnl|gene4826|rna14094|	ddx1.L	DDX1	Q92499	ATP-dependent RNA helicase DDX1	9.69037	9.28341	FALSE	FALSE	FALSE
gnl|gene12383|rna36012|	ddx20.L	DDX20	Q9UHI6	Probable ATP-dependent RNA helicase DDX20	6.11718	6.13941	FALSE	FALSE	FALSE
gnl|gene13485|rna39231|	ddx39a.S	DDX39B	Q13838	Spliceosome RNA helicase DDX39B (Fragment)	7.61661	7.19068	FALSE	FALSE	FALSE
gnl|gene529|rna1505|	ddx3x.L	DDX3X	O00571	RNA helicase	7.70683	7.34606	TRUE	FALSE	TRUE
gnl|gene16823|rna49170|	ddx4.L	DDX4	Q9NQI0	Probable ATP-dependent RNA helicase DDX4	7.70851	7.30065	FALSE	FALSE	TRUE
gnl|gene14340|rna41768|	ddx6.S	DDX6	P26196	Probable ATP-dependent RNA helicase DDX6	9.7174	9.29685	FALSE	FALSE	FALSE
gnl|gene40638|rna82737|	decr2.L	DECR2	Q9NUI1	Peroxisomal 2,4-dienoyl-CoA reductase	6.89596	5.90823	FALSE	FALSE	FALSE
gnl|gene12557|rna36507|	denr.L	DENR	O43583	Density-regulated protein	9.28938	9.04732	FALSE	FALSE	FALSE
gnl|gene16566|rna48397|	dhdh-like.1.L	DHDH	Q9UQ10	Trans-1,2-dihydrobenzene-1,2-diol dehydrogenase	8.57315	8.33348	FALSE	FALSE	FALSE
gnl|gene6045|rna17697|	dhfr.L	DHFR	P00374	Dihydrofolate reductase	7.59898	7.63795	TRUE	FALSE	FALSE
gnl|gene3070|rna8892|	dhtkd1.L	DHTKD1	Q96HY7	Probable 2-oxoglutarate dehydrogenase E1 component DHKTD1, mitochondrial	4.62902	7.40621	TRUE	FALSE	FALSE
gnl|gene34353|rna73880|	LOC108715635	DHX9	Q08211	ATP-dependent RNA helicase A	7.16658	6.76027	FALSE	FALSE	FALSE
gnl|gene35828|rna75935|	LOC108705521	DLAT	P10515	Dihydrolipoyllysine-residue acetyltransferase component of pyruvate dehydrogenase complex, mitochondrial	8.08951	11.4436	TRUE	FALSE	FALSE
gnl|gene43296|rna86623|	LOC108711180	DLD	P09622	Dihydrolipoyl dehydrogenase, mitochondrial	7.99521	11.6716	TRUE	FALSE	FALSE
gnl|gene12859|rna37378|	dlgap5.L	DLGAP5	Q15398	Disks large-associated protein 5	7.92868	7.52994	FALSE	FALSE	FALSE
gnl|gene47443|rna92597|	LOC108698673	DLST	P36957	Dihydrolipoyllysine-residue succinyltransferase component of 2-oxoglutarate dehydrogenase complex, mitochondrial	6.66501	9.35421	TRUE	FALSE	FALSE
gnl|gene48563|rna94175|	dna2.S	DNA2	P51530	DNA replication ATP-dependent helicase/nuclease (Fragment)	6.96726	6.5144	TRUE	FALSE	FALSE
gnl|gene15542|rna45388|	dnaja2.S	DNAJA2	O60884	DnaJ homolog subfamily A member 2	10.6033	10.4091	FALSE	FALSE	FALSE
gnl|gene6247|rna18268|	dnajb11.S	DNAJB11	Q9UBS4	DnaJ homolog subfamily B member 11	8.22816	6.78198	FALSE	FALSE	FALSE
gnl|gene34854|rna74545|	dnm1l.L	DNM1L	O00429	Dynamin-1-like protein	8.59254	10.6779	TRUE	FALSE	FALSE
gnl|gene4753|rna13885|	dnmt1.S	DNMT1	P26358	DNA (cytosine-5)-methyltransferase 1 (Fragment)	6.54553	6.74892	FALSE	FALSE	FALSE
gnl|gene1899|rna5538|	dnpep.L	DNPEP	Q9ULA0	Aspartyl aminopeptidase	10.1028	9.99909	FALSE	FALSE	FALSE
gnl|gene3165|rna9169|	dpcd.S	DPCD	Q9BVM2	Protein DPCD	8.65934	8.21522	FALSE	FALSE	FALSE
gnl|gene45240|rna89516|	dpp3.S	DPP3	Q9NY33	Dipeptidyl peptidase 3	9.83813	9.59341	FALSE	FALSE	FALSE
gnl|gene19854|rna57981|	drg2.S	DRG2	P55039	Developmentally-regulated GTP-binding protein 2	9.58058	9.31138	FALSE	FALSE	FALSE
gnl|gene13084|rna38018|	dtymk.S	DTYMK	P23919	Thymidylate kinase	8.86076	8.45284	FALSE	FALSE	FALSE
gnl|gene3374|rna9805|	dut.L	DUT	P33316	Deoxyuridine 5'-triphosphate nucleotidohydrolase	4.53995	4.31134	TRUE	FALSE	FALSE
gnl|gene8546|rna24864|	dync1h1.L	DYNC1H1	Q14204	Cytoplasmic dynein 1 heavy chain 1 (Fragment)	11.93	11.4199	FALSE	FALSE	FALSE
gnl|gene41145|rna83465|	LOC108701369	DYNC1I2	Q13409	Cytoplasmic dynein 1 intermediate chain 2	7.33159	6.86457	FALSE	FALSE	FALSE
gnl|gene5870|rna17192|	dynll1.L	DYNLL1	P63167	Dynein light chain 1, cytoplasmic	5.65494	4.99395	TRUE	FALSE	FALSE
gnl|gene36168|rna76395|	LOC108708121	DYNLL2	Q96FJ2	Dynein light chain 2, cytoplasmic	6.95675	6.19255	FALSE	FALSE	FALSE
gnl|gene47687|rna92921|	ech1.L	ECH1	Q13011	Delta(3,5)-Delta(2,4)-dienoyl-CoA isomerase, mitochondrial	8.23969	10.5828	TRUE	FALSE	FALSE
gnl|gene15555|rna45427|	echs1.L	ECHS1	P30084	Enoyl-CoA hydratase, mitochondrial	5.8572	9.50397	TRUE	FALSE	FALSE
gnl|gene11008|rna32002|	eci1.L	ECI1	P42126	Enoyl-CoA delta isomerase 1, mitochondrial	6.19393	9.36435	TRUE	FALSE	FALSE
gnl|gene12849|rna37352|	kiaa0368.L	ECPAS	Q5VYK3	Proteasome adapter and scaffold protein ECM29	6.80381	6.47181	FALSE	FALSE	FALSE
gnl|gene46315|rna91019|	edn3.L	EDN3	P14138	Endothelin-3	5.92076	6.28813	FALSE	FALSE	FALSE
gnl|gene14867|rna43389|	eef1a1o.S	EEF1A1	P68104	Elongation factor 1-alpha 1	11.9273	11.5754	FALSE	FALSE	FALSE
gnl|gene184|rna515|	eef1b2.L	EEF1B2	P24534	Elongation factor 1-beta	11.071	10.5279	FALSE	FALSE	FALSE
gnl|gene5829|rna17062|	eef1d.L	EEF1D	P29692	Elongation factor 1-delta	11.1944	10.7107	FALSE	FALSE	FALSE
gnl|gene6274|rna18344|	eef1g.S	EEF1G	P26641	Elongation factor 1-gamma	12.2677	11.8416	FALSE	FALSE	FALSE
gnl|gene2783|rna8097|	eef2.1.L	EEF2	P13639	Elongation factor 2	12.3827	12.1304	FALSE	FALSE	FALSE
gnl|gene2104|rna6112|	eftud2.S	EFTUD2	Q15029	116 kDa U5 small nuclear ribonucleoprotein component	9.75048	9.63704	FALSE	FALSE	FALSE
gnl|gene2520|rna7331|	LOC108704236	EHD4	Q9H223	EH domain-containing protein 4	9.5086	6.52498	FALSE	FALSE	FALSE
gnl|gene40360|rna82321|	MGC81333	EIF1AX	P47813	Eukaryotic translation initiation factor 1A, X-chromosomal	5.43958	4.83471	FALSE	FALSE	FALSE
gnl|gene16806|rna49109|	eif2a.L	EIF2A	Q9BY44	Eukaryotic translation initiation factor 2A	10.0463	9.79191	FALSE	FALSE	FALSE
gnl|gene10075|rna29280|	eif2b1.L	EIF2B1	Q14232	Translation initiation factor eIF-2B subunit alpha	8.16135	7.91906	FALSE	FALSE	FALSE
gnl|gene39301|rna80832|	eif2b4.L	EIF2B4	Q9UI10	Translation initiation factor eIF-2B subunit delta	7.59481	7.43316	FALSE	FALSE	FALSE
gnl|gene40496|rna82516|	LOC108718035	EIF2B5	Q13144	Translation initiation factor eIF-2B subunit epsilon	9.39577	9.07131	FALSE	FALSE	FALSE
gnl|gene12131|rna35251|	LOC108699293	EIF2S1	P05198	Eukaryotic translation initiation factor 2 subunit 1 (Fragment)	9.79585	9.43347	FALSE	FALSE	FALSE
gnl|gene18347|rna53589|	eif2s2.S	EIF2S2	P20042	Eukaryotic translation initiation factor 2 subunit 2	6.84832	6.36319	FALSE	FALSE	FALSE
gnl|gene7163|rna20905|	eif2s3.S	EIF2S3	P41091	Eukaryotic translation initiation factor 2 subunit 3	10.2931	10.0254	FALSE	FALSE	FALSE
gnl|gene1120|rna3249|	eif3a.L	EIF3A	Q14152	Eukaryotic translation initiation factor 3 subunit A	11.6809	11.3384	FALSE	FALSE	FALSE
gnl|gene14685|rna42798|	eif3b.S	EIF3B	P55884	Eukaryotic translation initiation factor 3 subunit B	10.5251	10.3038	FALSE	FALSE	FALSE
gnl|gene7901|rna23051|	eif3c.L	EIF3CL	B5ME19	Eukaryotic translation initiation factor 3 subunit C-like protein	10.2711	10.0327	FALSE	FALSE	FALSE
gnl|gene12445|rna36178|	eif3d.S	EIF3D	O15371	Eukaryotic translation initiation factor 3 subunit D	8.94422	8.67721	FALSE	FALSE	FALSE
gnl|gene10132|rna29465|	eif3g.S	EIF3G	O75821	Eukaryotic translation initiation factor 3 subunit G	9.08962	8.85294	FALSE	FALSE	FALSE
gnl|gene12006|rna34886|	eif3h.L	EIF3H	O15372	Eukaryotic translation initiation factor 3 subunit H	7.83305	7.60675	FALSE	FALSE	FALSE
gnl|gene11788|rna34230|	eif3i.L	EIF3I	Q13347	Eukaryotic translation initiation factor 3 subunit I	8.86161	8.52255	FALSE	FALSE	FALSE
gnl|gene11320|rna32920|	eif3l.S	EIF3L	Q9Y262	Eukaryotic translation initiation factor 3 subunit L	10.8429	10.2492	FALSE	FALSE	FALSE
gnl|gene19373|rna56618|	eif4a1.S	EIF4A1	P60842	RNA helicase (Fragment)	10.4013	10.2009	FALSE	FALSE	FALSE
gnl|gene49265|rna95171|	eif4a3.S	EIF4A3	P38919	Eukaryotic initiation factor 4A-III	6.07479	5.98927	FALSE	FALSE	FALSE
gnl|gene38978|rna80409|	eif4b.S	EIF4B	P23588	Eukaryotic translation initiation factor 4B	5.91294	5.67608	FALSE	FALSE	FALSE
gnl|gene34877|rna74581|	eif4e1b.S	EIF4E	P06730	Eukaryotic translation initiation factor 4E	7.57739	7.15705	FALSE	FALSE	FALSE
gnl|gene34951|rna74692|	eif4e3.S	EIF4E3	Q8N5X7	Eukaryotic translation initiation factor 4E type 3	7.34617	7.07026	FALSE	FALSE	FALSE
gnl|gene4563|rna13313|	eif4ebp2.S	EIF4EBP2	Q13542	Eukaryotic translation initiation factor 4E-binding protein 2	3.81582	3.48614	FALSE	FALSE	FALSE
gnl|gene10718|rna31151|	eif4enif1.S	EIF4ENIF1	Q9NRA8	Eukaryotic translation initiation factor 4E transporter	9.00481	8.27513	FALSE	FALSE	FALSE
gnl|gene19578|rna57206|	eif4g1.S	EIF4G1	Q04637	Eukaryotic translation initiation factor 4 gamma 1	10.1894	9.75172	FALSE	FALSE	FALSE
gnl|gene15925|rna46549|	eif4h.S	EIF4H	Q15056	Eukaryotic translation initiation factor 4H	5.52746	5.78758	FALSE	FALSE	FALSE
gnl|gene15621|rna45609|	eif5a.S	EIF5A	P63241	Eukaryotic translation initiation factor 5A-1	10.2422	9.94136	FALSE	FALSE	FALSE
gnl|gene9520|rna27700|	eif5b-like.S	EIF5B	O60841	Eukaryotic translation initiation factor 5B	6.66553	6.24981	FALSE	FALSE	FALSE
gnl|gene19914|rna58153|	eif6.L	EIF6	P56537	Eukaryotic translation initiation factor 6	6.74898	6.50861	FALSE	FALSE	FALSE
gnl|gene15253|rna44515|	elp2.S	ELP2	Q6IA86	Elongator complex protein 2	7.027	6.68698	FALSE	FALSE	FALSE
gnl|gene2765|rna8051|	emc1.L	EMC1	Q8N766	ER membrane protein complex subunit 1	7.4397	7.07285	FALSE	FALSE	FALSE
gnl|gene38138|rna79182|	eml2.L	EML2	O95834	Echinoderm microtubule-associated protein-like 2	10.5307	10.2608	FALSE	FALSE	FALSE
gnl|gene6064|rna17742|	eml4.S	EML4	Q9HC35	Echinoderm microtubule-associated protein-like 4	8.93868	7.76923	FALSE	FALSE	FALSE
gnl|gene11501|rna33413|	endou.L	ENDOU	P21128	Poly(U)-specific endoribonuclease	7.27266	7.35907	FALSE	FALSE	FALSE
gnl|gene14337|rna41761|	eno1.L	ENO1	P06733	Alpha-enolase	11.5916	11.3385	FALSE	FALSE	FALSE
gnl|gene19623|rna57346|	eprs.L	EPRS1		Bifunctional glutamate/proline--tRNA ligase	11.4239	11.0216	FALSE	FALSE	FALSE
gnl|gene3612|rna10505|	erlin2.L	ERLIN2	O94905	Erlin-2	10.2638	6.4435	FALSE	FALSE	FALSE
gnl|gene18412|rna53786|	ero1a.L	ERO1A	Q96HE7	ERO1-like protein alpha	10.6823	6.90558	FALSE	FALSE	FALSE
gnl|gene13081|rna38010|	MGC84363	ESD	P10768	S-formylglutathione hydrolase	8.33277	8.27466	FALSE	FALSE	FALSE
gnl|gene39542|rna81162|	LOC733221	ESPL1	Q14674	Separin	8.42667	7.99409	FALSE	FALSE	FALSE
gnl|gene17644|rna51556|	etf1.S	ETF1	P62495	Eukaryotic peptide chain release factor subunit 1	6.50416	6.31934	FALSE	FALSE	FALSE
gnl|gene3052|rna8841|	etfa.S	ETFA	P13804	Electron transfer flavoprotein subunit alpha, mitochondrial	7.30853	11.0321	TRUE	FALSE	FALSE
gnl|gene17557|rna51284|	etfb.L	ETFB	P38117	Electron transfer flavoprotein subunit beta	7.47174	10.8518	TRUE	FALSE	FALSE
gnl|gene12890|rna37459|	etfdh.L	ETFDH	Q16134	Electron transfer flavoprotein-ubiquinone oxidoreductase, mitochondrial	5.62744	9.2527	TRUE	FALSE	FALSE
gnl|gene1959|rna5698|	ethe1.L	ETHE1	O95571	Persulfide dioxygenase ETHE1, mitochondrial	6.2745	7.44806	TRUE	FALSE	FALSE
gnl|gene17143|rna50071|	fabp4.S	FABP4	P15090	Fatty acid-binding protein, adipocyte	10.2126	10.1102	FALSE	FALSE	FALSE
gnl|gene16365|rna47795|	fam162a.L	FAM162A	Q96A26	Protein FAM162A	5.05019	8.30468	TRUE	FALSE	FALSE
gnl|gene11831|rna34354|	farsa.S	FARSA	Q9Y285	Phenylalanine--tRNA ligase (Fragment)	6.18027	5.98009	FALSE	FALSE	FALSE
gnl|gene7606|rna22171|	farsb.L	FARSB	Q9NSD9	Phenylalanine--tRNA ligase beta subunit	9.99369	9.67763	FALSE	FALSE	FALSE
gnl|gene14324|rna41719|	fastkd2.L	FASTKD2	Q9NYY8	FAST kinase domain-containing protein 2, mitochondrial	4.78996	8.28282	TRUE	FALSE	FALSE
gnl|gene10383|rna30182|	fau.L	FAU	P35544	40S ribosomal protein S30 (Fragment)	6.92332	6.16484	FALSE	FALSE	FALSE
gnl|gene47044|rna92044|	LOC108697891	FCGBP	Q9Y6R7	IgGFc-binding protein	9.76378	9.53727	FALSE	FALSE	FALSE
gnl|gene16857|rna49264|	fdxr.S	FDXR	P22570	NADPH:adrenodoxin oxidoreductase, mitochondrial	6.46029	10.1081	TRUE	FALSE	FALSE
gnl|gene7379|rna21526|	fech.L	FECH	P22830	Ferrochelatase	4.85624	8.42865	TRUE	FALSE	FALSE
gnl|gene6435|rna18840|	fen1.L	FEN1	P39748	Flap endonuclease 1	9.26408	9.0684	TRUE	FALSE	FALSE
gnl|gene50202|rna96584|	LOC108705582	FH	P07954	Fumarate hydratase, mitochondrial	9.42174	12.3516	TRUE	FALSE	FALSE
gnl|gene9454|rna27498|	fkbp10.L	FKBP10	Q96AY3	Peptidyl-prolyl cis-trans isomerase FKBP10	7.05966	3.27325	FALSE	FALSE	FALSE
gnl|gene12269|rna35659|		FKBP1A	P62942	Peptidyl-prolyl cis-trans isomerase FKBP1A	6.40044	6.40506	FALSE	FALSE	FALSE
gnl|gene3590|rna10445|	fkbp2.L	FKBP2	P26885	Peptidylprolyl isomerase	7.78262	4.29	FALSE	FALSE	FALSE
gnl|gene12072|rna35067|	fkbp3.L	FKBP3	Q00688	Peptidyl-prolyl cis-trans isomerase FKBP3	7.9453	7.72339	FALSE	FALSE	FALSE
gnl|gene629|rna1836|	fkbp4.S	FKBP4	Q02790	Peptidyl-prolyl cis-trans isomerase FKBP4	9.33919	9.00274	TRUE	FALSE	FALSE
gnl|gene14620|rna42604|	LOC108704467	FLNA	P21333	Filamin-A (Fragment)	12.9735	12.3058	FALSE	FALSE	FALSE
gnl|gene43186|rna86469|	LOC108705104	FLNB	O75369	Filamin-B	7.02601	6.51133	FALSE	FALSE	FALSE
gnl|gene50156|rna96487|	LOC733321	FLNC	Q14315	Filamin-C	10.9245	10.3469	FALSE	FALSE	FALSE
gnl|gene50232|rna96621|	fnta.S	FNTA	P49354	Protein farnesyltransferase/geranylgeranyltransferase type-1 subunit alpha	8.50307	7.9999	FALSE	FALSE	FALSE
gnl|gene11869|rna34474|	fscn1.S	FSCN1	Q16658	Fascin	10.7933	10.6138	FALSE	FALSE	FALSE
gnl|gene39982|rna81788|	ftcd.L	FTCD	O95954	Formimidoyltetrahydrofolate cyclodeaminase	10.578	10.599	FALSE	FALSE	FALSE
gnl|gene14096|rna41059|	MGC75752.S	FTH1	P02794	Ferritin heavy chain	10.4811	9.77931	FALSE	FALSE	FALSE
gnl|gene19206|rna56102|	fubp1.S	FUBP1	Q96AE4	Far upstream element-binding protein 1	6.48147	6.06889	FALSE	FALSE	FALSE
gnl|gene20189|rna58921|	fuca1.S	FUCA1	P04066	Tissue alpha-L-fucosidase	6.54981	5.58254	FALSE	FALSE	FALSE
gnl|gene40052|rna81885|	fus.L	FUS	P35637	RNA-binding protein FUS	7.708	7.41644	FALSE	FALSE	TRUE
gnl|gene8817|rna25680|	g3bp1.L	G3BP1	Q13283	Ras GTPase-activating protein-binding protein 1	9.01647	8.6033	FALSE	FALSE	TRUE
gnl|gene16901|rna49397|	g6pd.L	G6PD	P11413	Glucose-6-phosphate 1-dehydrogenase	11.0106	10.6389	FALSE	FALSE	FALSE
gnl|gene19872|rna58029|	gale.S	GALE	Q14376	UDP-glucose 4-epimerase	7.68288	7.32203	FALSE	FALSE	FALSE
gnl|gene11270|rna32783|	galm.L	GALM	Q96C23	Galactose mutarotase	5.05058	4.93672	FALSE	FALSE	FALSE
gnl|gene20213|rna59004|	gamt.L	GAMT	Q14353	Guanidinoacetate N-methyltransferase	8.51371	8.13712	FALSE	FALSE	FALSE
gnl|gene42629|rna85626|	LOC108715138	GANAB	Q14697	Neutral alpha-glucosidase AB	10.9753	7.93289	FALSE	FALSE	FALSE
gnl|gene16557|rna48371|	gapdh.S	GAPDH	P04406	Glyceraldehyde-3-phosphate dehydrogenase	12.1816	11.9204	FALSE	FALSE	FALSE
gnl|gene3275|rna9483|	gars.L	GARS1		Glycine--tRNA ligase	9.07764	8.90857	FALSE	FALSE	FALSE
gnl|gene17371|rna50707|	gart.L	GART	P22102	Trifunctional purine biosynthetic protein adenosine-3	11.6113	11.3833	FALSE	FALSE	FALSE
gnl|gene50977|rna97700|	LOC100490530.L	GATD3B	A0A0B4J2D5	Glutamine amidotransferase-like class 1 domain-containing protein 3B, mitochondrial	10.3144	10.1984	FALSE	FALSE	FALSE
gnl|gene42901|rna86028|	gbe1	GBE1	Q04446	1,4-alpha-glucan branching enzyme	10.0042	9.842	FALSE	FALSE	FALSE
gnl|gene30212|rna69724|	gbp1.S	GBP1	P32455	Guanylate-binding protein 1	8.90186	8.65751	FALSE	FALSE	FALSE
gnl|gene35180|rna75030|	MGC68559	GCA	P28676	Grancalcin	9.1358	8.82357	FALSE	FALSE	FALSE
gnl|gene45482|rna89874|	gcn1.L	GCN1	Q92616	eIF-2-alpha kinase activator GCN1	8.97419	8.60211	FALSE	FALSE	FALSE
gnl|gene12024|rna34935|	gdi2.S	GDI2	P50395	Rab GDP dissociation inhibitor beta	10.9412	10.6636	FALSE	FALSE	FALSE
gnl|gene1745|rna5068|	asna1.S	GET3		ATPase GET3	8.9383	8.12654	FALSE	FALSE	FALSE
gnl|gene15747|rna45985|	glo1.S	GLO1	Q04760	Lactoylglutathione lyase	7.40245	7.20847	FALSE	FALSE	FALSE
gnl|gene9435|rna27449|	glod4.L	GLOD4	Q9HC38	Glyoxalase domain-containing protein 4	9.50253	9.38856	TRUE	FALSE	FALSE
gnl|gene17918|rna52376|	glod5.L	GLOD5	A6NK44	Glyoxalase domain-containing protein 5	6.14507	9.90116	FALSE	FALSE	FALSE
gnl|gene13714|rna39894|	glrx.L	GLRX	P35754	Glutaredoxin-1	6.05728	6.40091	FALSE	FALSE	FALSE
gnl|gene10037|rna29166|	glrx3.L	GLRX3	O76003	Glutaredoxin-3	9.63118	9.40568	FALSE	FALSE	FALSE
gnl|gene43645|rna87157|	grx5	GLRX5	Q86SX6	Glutaredoxin-related protein 5, mitochondrial	5.70596	9.40531	TRUE	FALSE	FALSE
gnl|gene9382|rna27302|	glud1.L	GLUD1	P00367	Glutamate dehydrogenase 1, mitochondrial	7.27242	10.8985	TRUE	FALSE	FALSE
gnl|gene12692|rna36867|	gmds.S	GMDS	O60547	GDP-mannose 4,6 dehydratase	10.1846	9.89557	FALSE	FALSE	FALSE
gnl|gene37194|rna77851|	gmfb.L	GMFB	P60983	Glia maturation factor beta	5.16903	5.01288	FALSE	FALSE	FALSE
gnl|gene9981|rna29018|	gmps.L	GMPS	P49915	GMP synthase [glutamine-hydrolyzing]	7.56318	7.27382	FALSE	FALSE	FALSE
gnl|gene17991|rna52582|	gnal.L	GNAL	P38405	Guanine nucleotide-binding protein G(olf) subunit alpha	6.15628	5.33525	FALSE	FALSE	FALSE
gnl|gene11305|rna32873|	gnl1.L	GNL1	P36915	Guanine nucleotide-binding protein-like 1	6.71228	6.75737	FALSE	FALSE	FALSE
gnl|gene1319|rna3856|	gnpda1.L	GNPDA1	P46926	Glucosamine-6-phosphate isomerase 1	8.17924	7.69489	FALSE	FALSE	FALSE
gnl|gene9222|rna26786|	got1.S	GOT1	P17174	Aspartate aminotransferase, cytoplasmic	10.1014	9.85292	FALSE	FALSE	FALSE
gnl|gene11487|rna33380|	got2.S	GOT2	P00505	Aspartate aminotransferase, mitochondrial	9.03292	12.6766	TRUE	FALSE	FALSE
gnl|gene296|rna852|	MGC83663	GPD1	P21695	Glycerol-3-phosphate dehydrogenase [NAD(+)], cytoplasmic	6.53779	6.00909	FALSE	FALSE	FALSE
gnl|gene10890|rna31658|	gpi.L	GPI	P06744	Glucose-6-phosphate isomerase (Fragment)	12.5142	12.2373	FALSE	FALSE	FALSE
gnl|gene7331|rna21397|	gpx1.L	GPX1	P07203	Glutathione peroxidase 1	8.03554	7.80096	FALSE	FALSE	FALSE
gnl|gene44534|rna88504|	gpx4.S	GPX4	P36969	Phospholipid hydroperoxide glutathione peroxidase	8.78218	8.73955	TRUE	FALSE	FALSE
gnl|gene10609|rna30818|	gpx7.L	GPX7	Q96SL4	Glutathione peroxidase 7	8.45477	5.53377	FALSE	FALSE	FALSE
gnl|gene15289|rna44627|	grb2.L	GRB2	P62993	Growth factor receptor-bound protein 2	7.43249	7.22955	FALSE	FALSE	TRUE
gnl|gene16715|rna48852|	grhpr.2.L	GRHPR	Q9UBQ7	Glyoxylate reductase/hydroxypyruvate reductase	10.3027	10.0589	FALSE	FALSE	FALSE
gnl|gene1177|rna3428|	gsn.S	GSN	P06396	Gelsolin	12.2096	11.9482	FALSE	FALSE	FALSE
gnl|gene17664|rna51631|	gsta1.S	GSTA1	P08263	Glutathione S-transferase A1	6.6389	6.67947	FALSE	FALSE	FALSE
gnl|gene10140|rna29490|	gstm1.L	GSTM1	P09488	Glutathione S-transferase Mu 1	9.55846	9.35377	FALSE	FALSE	FALSE
gnl|gene12020|rna34926|	MGC82327	GSTO1	P78417	Glutathione S-transferase omega-1	9.3976	9.19122	FALSE	FALSE	FALSE
gnl|gene17940|rna52450|	gstt1.L	GSTT1	P30711	Glutathione S-transferase theta-1	8.92082	9.04519	FALSE	FALSE	FALSE
gnl|gene8377|rna24395|	gtpbp6.S	GTPBP6	O43824	Putative GTP-binding protein 6	7.55126	11.2244	FALSE	FALSE	FALSE
gnl|gene37417|rna78127|	gyg1.S	GYG1	P46976	Glycogenin-1	11.0935	11.306	FALSE	FALSE	FALSE
gnl|gene13170|rna38301|	gys1.S	GYS1	P13807	Glycogen [starch] synthase, muscle	8.63714	9.05165	FALSE	FALSE	FALSE
gnl|gene12214|rna35503|	h1foo.S	H1-8		Histone H1.8	9.60208	9.05714	FALSE	FALSE	FALSE
gnl|gene1655|rna4827|	h2afx.L	H2AX		Histone H2AX	6.7334	6.29258	FALSE	FALSE	FALSE
gnl|gene38804|rna80108|	LOC108703833	H3C15		Histone H3.2	11.4877	11.17	FALSE	FALSE	FALSE
gnl|gene18931|rna55259|	h6pd.S	H6PD	O95479	GDH/6PGL endoplasmic bifunctional protein	10.11	9.2338	FALSE	FALSE	FALSE
gnl|gene13425|rna39063|	habp4.S	HABP4	Q5JVS0	Intracellular hyaluronan-binding protein 4	10.5996	10.297	FALSE	FALSE	FALSE
gnl|gene11365|rna33032|	hacl1.L	HACL1	Q9UJ83	2-hydroxyacyl-CoA lyase 1	8.41589	6.12197	FALSE	FALSE	FALSE
gnl|gene6177|rna18040|	hadh.L	HADH	Q16836	Hydroxyacyl-coenzyme A dehydrogenase, mitochondrial	6.83126	10.2367	TRUE	FALSE	FALSE
gnl|gene38654|rna79888|	hadha.S	HADHA	P40939	Trifunctional enzyme subunit alpha, mitochondrial	9.22342	12.8464	TRUE	FALSE	FALSE
gnl|gene12662|rna36786|	hadhb.L	HADHB	P55084	Trifunctional enzyme subunit beta, mitochondrial	9.42291	13.0391	TRUE	FALSE	FALSE
gnl|gene19238|rna56207|	hars2.L	HARS1		Histidine--tRNA ligase, cytoplasmic	8.25623	7.76364	FALSE	FALSE	FALSE
gnl|gene10162|rna29547|	hat1.L	HAT1	O14929	Histone acetyltransferase type B catalytic subunit	9.63559	9.20269	FALSE	FALSE	FALSE
gnl|gene2509|rna7297|	hbz.L	HBZ	P02008	Hemoglobin subunit zeta	10.0862	10.1155	FALSE	FALSE	FALSE
gnl|gene45169|rna89411|	hdac10.L	HDAC10	Q969S8	Polyamine deacetylase HDAC10	6.02707	5.59858	FALSE	FALSE	FALSE
gnl|gene18461|rna53913|	hdlbp.S	HDLBP	Q00341	Vigilin (Fragment)	9.3449	8.90065	FALSE	FALSE	FALSE
gnl|gene8475|rna24669|	hexb.L	HEXB	P07686	Beta-N-acetylhexosaminidase	7.15701	6.01498	FALSE	FALSE	FALSE
gnl|gene42605|rna85591|	hibadh.S	HIBADH	P31937	3-hydroxyisobutyrate dehydrogenase, mitochondrial	7.19811	10.8296	TRUE	FALSE	FALSE
gnl|gene13986|rna40711|	hibch.L	HIBCH	Q6NVY1	3-hydroxyisobutyryl-CoA hydrolase, mitochondrial	5.78849	8.68262	TRUE	FALSE	FALSE
gnl|gene14623|rna42618|	hint1.S	HINT1	P49773	Histidine triad nucleotide-binding protein 1	6.56511	6.52037	FALSE	FALSE	FALSE
gnl|gene8473|rna24663|	hmbs.2.S	HMBS	P08397	Porphobilinogen deaminase	8.31389	8.06031	FALSE	FALSE	FALSE
gnl|gene3081|rna8928|	hmgb2.S	HMGB2	P26583	High mobility group protein B2	8.34563	7.89608	FALSE	FALSE	FALSE
gnl|gene10103|rna29373|	hmgb3.L	HMGB3	O15347	High mobility group protein B3 (Fragment)	5.69603	5.41279	FALSE	FALSE	FALSE
gnl|gene14051|rna40934|	hnrnpa0.L	HNRNPA0	Q13151	Heterogeneous nuclear ribonucleoprotein A0	7.34654	6.76372	FALSE	FALSE	TRUE
gnl|gene36495|rna76854|	hnrnpa1	HNRNPA1	P09651	Helix-destabilizing protein	8.47898	8.02817	FALSE	FALSE	TRUE
gnl|gene12761|rna37089|	hnrnpab.S	HNRNPAB	Q99729	Heterogeneous nuclear ribonucleoprotein A/B	6.58981	6.00288	FALSE	FALSE	FALSE
gnl|gene40152|rna82025|	hnrnpd.L	HNRNPD	Q14103	Heterogeneous nuclear ribonucleoprotein D0	6.25741	5.23106	FALSE	FALSE	TRUE
gnl|gene327|rna939|	hnrnpdl.L	HNRNPDL	O14979	Heterogeneous nuclear ribonucleoprotein D-like	9.22358	8.7081	FALSE	FALSE	TRUE
gnl|gene89|rna253|	hnrnpk.L	HNRNPK	P61978	Heterogeneous nuclear ribonucleoprotein K (Fragment)	6.03984	5.31628	FALSE	FALSE	FALSE
gnl|gene19416|rna56746|	hpca.L	HPCAL1	P37235	Hippocalcin-like protein 1	7.12533	6.69269	FALSE	FALSE	FALSE
gnl|gene3695|rna10748|	hpf1.L	HPF1	Q9NWY4	Histone PARylation factor 1	5.94201	5.50459	FALSE	FALSE	FALSE
gnl|gene16446|rna48032|	hpgds.L	HPGDS	O60760	Hematopoietic prostaglandin D synthase	9.43499	9.42205	FALSE	FALSE	FALSE
gnl|gene12297|rna35746|	hsd17b10.S	HSD17B10	Q99714	3-hydroxyacyl-CoA dehydrogenase type-2	8.19737	11.5057	TRUE	FALSE	FALSE
gnl|gene41191|rna83527|	hsd17b4.L	HSD17B4	P51659	Peroxisomal multifunctional enzyme type 2	9.67435	7.11896	FALSE	FALSE	FALSE
gnl|gene2492|rna7256|	MGC147117.S	HSD17B6	O14756	17-beta-hydroxysteroid dehydrogenase type 6	5.53703	5.551	FALSE	FALSE	FALSE
gnl|gene3105|rna8994|	hsdl2.S	HSDL2	Q6YN16	Hydroxysteroid dehydrogenase-like protein 2	8.77411	11.2007	FALSE	FALSE	FALSE
gnl|gene36329|rna76607|	LOC108716102	HSP90AB1	P08238	Heat shock protein HSP 90-beta	12.64	12.3509	FALSE	FALSE	FALSE
gnl|gene15713|rna45875|	hsp90b1.L	HSP90B1	P14625	Endoplasmin	12.3738	8.94059	FALSE	FALSE	FALSE
gnl|gene19383|rna56644|	hspa14.L	HSPA14	A0A1W2PQ72	Heat shock 70 kDa protein 14	7.02011	6.57102	FALSE	FALSE	FALSE
gnl|gene2824|rna8204|	hspa4.L	HSPA4	P34932	Heat shock 70 kDa protein 4	11.7069	11.4201	FALSE	FALSE	FALSE
gnl|gene10633|rna30907|	hspa5.S	HSPA5	P11021	Endoplasmic reticulum chaperone BiP	12.5762	9.57137	FALSE	FALSE	FALSE
gnl|gene17910|rna52353|	hspa8.L	HSPA8	P11142	Heat shock cognate 71 kDa protein	12.3953	12.1169	FALSE	FALSE	FALSE
gnl|gene41784|rna84350|	hspa9.L	HSPA9	P38646	Stress-70 protein, mitochondrial	8.65837	12.2663	TRUE	FALSE	FALSE
gnl|gene17693|rna51707|	hspd1.L	HSPD1	P10809	60 kDa heat shock protein, mitochondrial	10.1088	13.7523	TRUE	FALSE	FALSE
gnl|gene15965|rna46671|	hspe1.L	HSPE1	P61604	10 kDa heat shock protein, mitochondrial	9.16446	12.6458	TRUE	FALSE	FALSE
gnl|gene36915|rna77456|	LOC108704466	HUWE1	Q7Z6Z7	E3 ubiquitin-protein ligase HUWE1	9.96856	9.57537	FALSE	FALSE	FALSE
gnl|gene16330|rna47699|	hyou1.L	HYOU1	Q9Y4L1	Hypoxia up-regulated protein 1 (Fragment)	11.7122	8.05417	FALSE	FALSE	FALSE
gnl|gene10757|rna31265|	iars.L	IARS1		Isoleucyl-tRNA synthetase	9.03807	8.76723	FALSE	FALSE	FALSE
gnl|gene1606|rna4689|	iars2.L	IARS2	Q9NSE4	Isoleucine--tRNA ligase, mitochondrial	5.34318	8.63436	TRUE	FALSE	FALSE
gnl|gene1619|rna4727|	ide.L	IDE	P14735	Insulin-degrading enzyme	8.52085	8.81034	FALSE	FALSE	FALSE
gnl|gene16643|rna48626|	idh1.S	IDH1	O75874	Isocitrate dehydrogenase [NADP] cytoplasmic	10.4386	10.1771	FALSE	FALSE	FALSE
gnl|gene14004|rna40795|	idh2.S	IDH2	P48735	Isocitrate dehydrogenase [NADP], mitochondrial	6.97226	10.3806	TRUE	FALSE	FALSE
gnl|gene14805|rna43194|	idh3a.L	IDH3A	P50213	Isocitrate dehydrogenase [NAD] subunit alpha, mitochondrial	5.23544	8.91041	TRUE	FALSE	FALSE
gnl|gene40497|rna82518|	idh3b.S	IDH3B	O43837	Isocitrate dehydrogenase [NAD] subunit, mitochondrial	6.38752	9.89162	TRUE	FALSE	FALSE
gnl|gene19234|rna56198|	idh3g.S	IDH3G	P51553	Isocitrate dehydrogenase [NAD] subunit, mitochondrial	4.54137	7.9858	TRUE	FALSE	FALSE
gnl|gene14715|rna42890|	idi1.L	IDI1	Q13907	Isopentenyl-diphosphate Delta-isomerase 1	4.97578	5.29034	FALSE	FALSE	FALSE
gnl|gene18830|rna54961|	igf2bp3.L	IGF2BP3	O00425	Insulin-like growth factor 2 mRNA-binding protein 3	10.4248	9.80893	FALSE	FALSE	FALSE
gnl|gene2399|rna6987|	rps26.L	IKZF4	Q9H2S9	Zinc finger protein Eos	6.10076	5.29819	FALSE	FALSE	FALSE
gnl|gene5983|rna17509|	ilf2.S	ILF2	Q12905	Interleukin enhancer-binding factor 2	8.60704	8.17337	FALSE	FALSE	FALSE
gnl|gene10578|rna30738|	immt.L	IMMT	Q16891	MICOS complex subunit MIC60	5.67795	9.3381	TRUE	FALSE	FALSE
gnl|gene1299|rna3787|	impdh1.L	IMPDH1	P20839	Inosine-5'-monophosphate dehydrogenase 1	9.75212	9.48447	FALSE	FALSE	FALSE
gnl|gene16537|rna48297|	ipo5.L	IPO5	O00410	Importin-5	9.42666	9.16482	FALSE	FALSE	FALSE
gnl|gene19154|rna55936|	ipo7.S	IPO7	O95373	Importin-7	9.40198	9.04903	FALSE	FALSE	FALSE
gnl|gene46522|rna91330|	LOC108709499	IPO9	Q96P70	Importin-9	8.16426	8.00301	FALSE	FALSE	FALSE
gnl|gene12972|rna37702|	LOC108699310	ITLN2	Q8WWU7	Intelectin-2	11.1603	10.7751	FALSE	FALSE	FALSE
gnl|gene15043|rna43898|	itpr1.S	ITPR1	Q14643	Inositol 1,4,5-trisphosphate receptor type 1	10.0211	5.92892	FALSE	FALSE	FALSE
gnl|gene34417|rna73982|	LOC108699259	IVD	P26440	Isovaleryl-CoA dehydrogenase, mitochondrial	4.26973	7.84104	TRUE	FALSE	FALSE
gnl|gene14489|rna42187|	jpt1.L	JPT1	Q9UK76	Jupiter microtubule associated homolog 1	6.16756	5.82796	FALSE	FALSE	FALSE
gnl|gene16879|rna49331|	kars.L	KARS1		Lysine--tRNA ligase	9.50875	9.19412	FALSE	FALSE	FALSE
gnl|gene1791|rna5201|	kif15.S	KIF15	Q9NS87	Kinesin-like protein KIF15 (Fragment)	6.6031	6.13712	FALSE	FALSE	FALSE
gnl|gene40507|rna82531|	LOC100158305.L	KIF20A	O95235	Kinesin-like protein KIF20A	8.62824	8.07708	FALSE	FALSE	FALSE
gnl|gene5506|rna16124|	kif5b.S	KIF5B	P33176	Kinesin-1 heavy chain	8.44677	8.20725	FALSE	FALSE	FALSE
gnl|gene10441|rna30343|	kpna7.S	KPNA2	P52292	Importin subunit alpha-1	9.53407	9.45253	FALSE	FALSE	FALSE
gnl|gene14416|rna41968|	kpna3.S	KPNA3	O00505	Importin subunit alpha-4	6.83552	6.80312	FALSE	FALSE	FALSE
gnl|gene3113|rna9025|	kpna6.L	KPNA6	O60684	Importin subunit alpha-7	8.072	7.68897	FALSE	FALSE	FALSE
gnl|gene45613|rna90080|	LOC108700788	KPNB1	Q14974	Importin subunit beta-1 (Fragment)	11.0284	10.6669	FALSE	FALSE	TRUE
gnl|gene14522|rna42285|	krt18.L	KRT18	P05783	Keratin, type I cytoskeletal 18	7.71368	6.18895	FALSE	FALSE	FALSE
gnl|gene12727|rna36974|	krt19.L	KRT19	P08727	Keratin, type I cytoskeletal 19	7.95749	6.32703	FALSE	FALSE	FALSE
gnl|gene17810|rna52050|	krt8.L	KRT5	P13647	Keratin, type II cytoskeletal 5	10.4904	8.90218	FALSE	FALSE	FALSE
gnl|gene12178|rna35381|	l2hgdh.L	L2HGDH	Q9H9P8	L-2-hydroxyglutarate dehydrogenase, mitochondrial	5.34602	8.92247	TRUE	FALSE	FALSE
gnl|gene13154|rna38237|	lap3.L	LAP3	P28838	Cytosol aminopeptidase	11.0581	10.9074	FALSE	FALSE	FALSE
gnl|gene19016|rna55503|	lars.L	LARS1		Leucyl-tRNA synthetase	9.94348	9.53038	FALSE	FALSE	FALSE
gnl|gene1201|rna3491|	lbh.S	LBH	Q53QV2	Protein LBH	3.11672	1.99049	FALSE	FALSE	FALSE
gnl|gene4877|rna14240|	ldha.S	LDHA	P00338	L-lactate dehydrogenase A chain	10.1436	9.87808	FALSE	FALSE	FALSE
gnl|gene1961|rna5706|	ldhb.S	LDHB	P07195	L-lactate dehydrogenase	11.5643	11.2609	FALSE	FALSE	FALSE
gnl|gene10644|rna30931|	lgals3.L	LGALS3	P17931	Galectin-3	9.367	7.70072	FALSE	FALSE	TRUE
gnl|gene14670|rna42755|	lig1.L	LIG1	P18858	DNA ligase	9.4862	9.12982	FALSE	FALSE	FALSE
gnl|gene13498|rna39268|	lonp1.L	LONP1	P36776	Lon protease homolog, mitochondrial	4.98866	8.10106	TRUE	FALSE	FALSE
gnl|gene42644|rna85645|	lrpprc.L	LRPPRC	P42704	Leucine-rich PPR motif-containing protein, mitochondrial	7.87165	11.25	TRUE	FALSE	FALSE
gnl|gene19207|rna56105|	lrrc40.L	LRRC40	Q9H9A6	Leucine-rich repeat-containing protein 40	7.74792	7.49009	FALSE	FALSE	FALSE
gnl|gene2617|rna7607|	lsm2.S	LSM2	Q9Y333	U6 snRNA-associated Sm-like protein LSm2	8.44705	8.07421	FALSE	FALSE	FALSE
gnl|gene2562|rna7449|	lsm6.L	LSM6	P62312	U6 snRNA-associated Sm-like protein LSm6	7.36186	6.91005	FALSE	FALSE	FALSE
gnl|gene36226|rna76478|	LOC108696942	LSR	Q86X29	Lipolysis-stimulated lipoprotein receptor	3.69452	4.03177	FALSE	FALSE	FALSE
gnl|gene16287|rna47573|	lta4h.L	LTA4H	P09960	Leukotriene A-4 hydrolase	11.0431	10.8074	FALSE	FALSE	FALSE
gnl|gene49704|rna95805|	tf.S	LTF	P02788	Lactotransferrin	7.20925	5.71385	FALSE	FALSE	FALSE
gnl|gene2202|rna6407|	lypla1.S	LYPLA1	O75608	Acyl-protein thioesterase 1	5.52505	6.5761	FALSE	FALSE	FALSE
gnl|gene3143|rna9108|	lypla2.S	LYPLA2	O95372	Acyl-protein thioesterase 2	7.61235	7.51954	FALSE	FALSE	FALSE
gnl|gene16662|rna48679|	map2k1.S	MAP2K1	Q02750	Dual specificity mitogen-activated protein kinase kinase 1	10.7185	10.5206	FALSE	FALSE	FALSE
gnl|gene2441|rna7103|	map4.S	MAP4	P27816	Microtubule-associated protein	9.42977	8.9013	FALSE	FALSE	FALSE
gnl|gene9495|rna27615|	mapk1.L	MAPK1	P28482	Mitogen-activated protein kinase 1	9.30595	8.65202	FALSE	FALSE	FALSE
gnl|gene7210|rna21037|	mapre1.S	MAPRE1	Q15691	Microtubule-associated protein RP/EB family member 1	9.40467	8.86901	FALSE	FALSE	FALSE
gnl|gene10573|rna30722|	mars	MARS1		Methionine--tRNA ligase, cytoplasmic	8.31949	8.05671	FALSE	FALSE	FALSE
gnl|gene12758|rna37079|	mccc1.S	MCCC1	Q96RQ3	Methylcrotonoyl-CoA carboxylase subunit alpha, mitochondrial	5.44131	9.27324	TRUE	FALSE	FALSE
gnl|gene7524|rna21933|	mccc2.S	MCCC2	Q9HCC0	Methylcrotonoyl-CoA carboxylase beta chain, mitochondrial	5.88555	9.51684	TRUE	FALSE	FALSE
gnl|gene6554|rna19190|	mcm2.L	MCM2	P49736	DNA replication licensing factor MCM2 (Fragment)	10.5581	10.3119	FALSE	FALSE	FALSE
gnl|gene8956|rna26087|	mcm3.L	MCM3	P25205	DNA helicase	9.34578	9.04439	FALSE	FALSE	FALSE
gnl|gene3021|rna8756|	mcm4.L	MCM4	P33991	DNA helicase	10.836	10.5998	FALSE	FALSE	FALSE
gnl|gene19282|rna56327|	mcm5.L	MCM5	P33992	DNA replication licensing factor MCM5	8.80703	8.54125	FALSE	FALSE	FALSE
gnl|gene8289|rna24133|	mcm6.L	MCM6	Q14566	DNA replication licensing factor MCM6	11.1005	10.7697	FALSE	FALSE	FALSE
gnl|gene8157|rna23750|	mcm7.L	MCM7	P33993	DNA replication licensing factor MCM7	10.3864	10.1947	FALSE	FALSE	FALSE
gnl|gene12194|rna35435|	mdh1.L	MDH1	P40925	Malate dehydrogenase, cytoplasmic	10.613	10.2965	FALSE	FALSE	FALSE
gnl|gene17190|rna50192|	mdh2.L	MDH2	P40926	Malate dehydrogenase, mitochondrial	8.90385	12.4536	TRUE	FALSE	FALSE
gnl|gene3176|rna9200|	me2.S	ME2	P23368	Malic enzyme	8.10548	11.7332	TRUE	FALSE	FALSE
gnl|gene11146|rna32391|	metap1.L	METAP1	P53582	Methionine aminopeptidase 1	8.78912	8.56333	FALSE	FALSE	FALSE
gnl|gene4968|rna14517|	metap2.L	METAP2	P50579	Methionine aminopeptidase 2	9.46337	9.3202	FALSE	FALSE	FALSE
gnl|gene5304|rna15531|	mettl26.L	METTL26	Q96S19	Methyltransferase-like 26	4.94588	4.95528	FALSE	FALSE	FALSE
gnl|gene4105|rna11954|	mgst3.S	MGST3	O14880	Microsomal glutathione S-transferase 3	7.06285	10.3734	FALSE	FALSE	FALSE
gnl|gene13066|rna37975|	LOC108700956	MICOS13	Q5XKP0	MICOS complex subunit MIC13	4.68378	8.43945	FALSE	FALSE	FALSE
gnl|gene36823|rna77319|	mif.L	MIF	P14174	Macrophage migration inhibitory factor	6.2387	6.39122	FALSE	FALSE	FALSE
gnl|gene15598|rna45549|	mlec.L	MLEC	Q14165	Malectin	6.50028	4.21165	FALSE	FALSE	FALSE
gnl|gene7778|rna22702|	mov10.L	MOV10	Q9HCE1	RNA helicase	10.1798	9.64263	FALSE	FALSE	FALSE
gnl|gene6989|rna20407|	mpc2.S	MPC2	O95563	Mitochondrial pyruvate carrier 2	6.8904	10.2994	TRUE	FALSE	FALSE
gnl|gene20513|rna59895|	mpst.L	MPST	P25325	3-mercaptopyruvate sulfurtransferase	9.11641	11.0569	TRUE	FALSE	FALSE
gnl|gene1750|rna5080|	mri1.L	MRI1	Q9BV20	Methylthioribose-1-phosphate isomerase	8.59123	8.4624	FALSE	FALSE	FALSE
gnl|gene1209|rna3511|	mrpl13.S	MRPL13	Q9BYD1	39S ribosomal protein L13, mitochondrial	4.75291	8.08275	TRUE	FALSE	FALSE
gnl|gene49223|rna95115|	mrpl2.L	MRPL2	Q5T653	39S ribosomal protein L2, mitochondrial	5.29996	8.14575	TRUE	FALSE	FALSE
gnl|gene2467|rna7192|	mrps11.L	MRPS11	P82912	28S ribosomal protein S11, mitochondrial	6.64612	10.3966	TRUE	FALSE	FALSE
gnl|gene17240|rna50329|	mrps31.S	MRPS31	Q92665	28S ribosomal protein S31, mitochondrial	7.17688	10.584	TRUE	FALSE	FALSE
gnl|gene10134|rna29472|	msh2.L	MSH2	P43246	DNA mismatch repair protein	8.50674	8.25747	FALSE	FALSE	FALSE
gnl|gene6613|rna19348|	msn.L	MSN	P26038	Moesin	9.82252	9.58562	FALSE	FALSE	FALSE
gnl|gene10228|rna29736|	mtap.L	MTAP	Q13126	S-methyl-5'-thioadenosine phosphorylase	10.0567	9.81631	FALSE	FALSE	FALSE
gnl|gene17359|rna50676|	marc1.L	MTARC1		Mitochondrial amidoxime-reducing component 1	4.0506	7.43825	FALSE	FALSE	FALSE
gnl|gene6777|rna19839|	mtch2.L	MTCH2	Q9Y6C9	Mitochondrial carrier homolog 2	8.911	11.9833	TRUE	FALSE	FALSE
gnl|gene10660|rna30977|	mthfd1.L	MTHFD1	P11586	C-1-tetrahydrofolate synthase, cytoplasmic	5.80476	5.42859	FALSE	FALSE	FALSE
gnl|gene15532|rna45353|	mthfd1l.L	MTHFD1L	Q6UB35	Formyltetrahydrofolate synthetase	8.258	11.7049	TRUE	FALSE	FALSE
gnl|gene3597|rna10468|	mtpn.L	MTPN	P58546	Myotrophin	5.36855	5.1873	FALSE	FALSE	FALSE
gnl|gene8831|rna25722|	mvp.L	MVP	Q14764	Major vault protein	8.87427	8.56565	FALSE	FALSE	FALSE
gnl|gene10317|rna29982|	mxra8.S	MXRA8	Q9BRK3	Matrix remodeling-associated protein 8	7.65661	7.31702	FALSE	FALSE	FALSE
gnl|gene4015|rna11675|	mydgf.L	MYDGF	Q969H8	Myeloid-derived growth factor	8.88311	5.25962	FALSE	FALSE	FALSE
gnl|gene14611|rna42577|	c12orf10.L	MYG1		MYG1 exonuclease	9.41813	9.13749	FALSE	FALSE	FALSE
gnl|gene6329|rna18516|	myh10.S	MYH10	P35580	Myosin-10	10.0637	9.74243	FALSE	FALSE	FALSE
gnl|gene2099|rna6091|	myh9.S	MYH9	P35579	Myosin-9	12.7893	12.1637	FALSE	FALSE	FALSE
gnl|gene47578|rna92779|	LOC414678	MYL6	P60660	Myosin light polypeptide 6	7.04898	6.44436	FALSE	FALSE	FALSE
gnl|gene5450|rna15972|	naa16.L	NAA15	Q9BXJ9	N-alpha-acetyltransferase 15, NatA auxiliary subunit	9.74897	9.50833	FALSE	FALSE	FALSE
gnl|gene6406|rna18747|	naa35.L	NAA35	Q5VZE5	N-alpha-acetyltransferase 35, NatC auxiliary subunit	6.47425	6.25313	FALSE	FALSE	FALSE
gnl|gene10708|rna31110|	naca.2.L	NACA	E9PAV3	Nascent polypeptide-associated complex subunit alpha	10.0352	9.51898	FALSE	FALSE	FALSE
gnl|gene7181|rna20952|	nadsyn1.L	NADSYN1	Q6IA69	Glutamine-dependent NAD(+) synthetase	5.48576	7.13785	FALSE	FALSE	FALSE
gnl|gene20463|rna59766|	nagk.L	NAGK	Q9UJ70	N-acetyl-D-glucosamine kinase	7.09012	6.95751	FALSE	FALSE	FALSE
gnl|gene16275|rna47537|	nans.S	NANS	Q9NR45	Sialic acid synthase	6.03433	5.93665	FALSE	FALSE	FALSE
gnl|gene2968|rna8598|	nap1l1.S	NAP1L1	P55209	Nucleosome assembly protein 1-like 1	9.68473	9.21684	FALSE	FALSE	FALSE
gnl|gene16930|rna49468|	napg.L	NAPG	Q99747	Gamma-soluble NSF attachment protein	7.07061	6.72245	FALSE	FALSE	FALSE
gnl|gene11351|rna32999|	nars.L	NARS1		Asparagine--tRNA ligase, cytoplasmic	11.357	11.0715	FALSE	FALSE	FALSE
gnl|gene12754|rna37055|	nasp.S	NASP	P49321	Nuclear autoantigenic sperm protein	11.7873	11.4227	FALSE	FALSE	FALSE
gnl|gene17775|rna51947|	naxd.S	NAXD	Q8IW45	ATP-dependent (S)-NAD(P)H-hydrate dehydratase	6.19543	7.21921	TRUE	FALSE	FALSE
gnl|gene19756|rna57715|	naxe.L	NAXE	Q8NCW5	NAD(P)H-hydrate epimerase	6.93617	7.70618	TRUE	FALSE	FALSE
gnl|gene11052|rna32138|	ncl.S	NCL	P19338	Nucleolin	11.0296	10.5393	FALSE	FALSE	FALSE
gnl|gene19646|rna57411|	ncln.S	NCLN	Q969V3	Nicalin	6.87259	4.84416	FALSE	FALSE	FALSE
gnl|gene280|rna800|	ndrg2.S	NDRG2	Q9UN36	Protein NDRG2	8.48658	8.2102	FALSE	FALSE	FALSE
gnl|gene12460|rna36219|	ndufa10.S	NDUFA10	O95299	NADH dehydrogenase [ubiquinone] 1 alpha subcomplex subunit 10, mitochondrial	7.23099	10.6868	TRUE	FALSE	FALSE
gnl|gene11144|rna32388|	ndufa11.S	NDUFA11	Q86Y39	NADH dehydrogenase [ubiquinone] 1 alpha subcomplex subunit 11	5.28007	8.76954	TRUE	FALSE	FALSE
gnl|gene4428|rna12918|	ndufa12.S	NDUFA12	Q9UI09	NADH dehydrogenase [ubiquinone] 1 alpha subcomplex subunit 12	5.9667	9.23973	TRUE	FALSE	FALSE
gnl|gene6039|rna17678|	ndufa13.L	NDUFA13	Q9P0J0	NADH dehydrogenase [ubiquinone] 1 alpha subcomplex subunit 13	4.25194	7.58372	TRUE	FALSE	FALSE
gnl|gene13296|rna38697|	ndufa4.S	NDUFA4	O00483	Cytochrome c oxidase subunit NDUFA4	5.52031	9.28926	TRUE	FALSE	FALSE
gnl|gene10758|rna31267|	ndufa9.L	NDUFA9	Q16795	NADH dehydrogenase [ubiquinone] 1 alpha subcomplex subunit 9, mitochondrial	7.385	11.096	TRUE	FALSE	FALSE
gnl|gene3167|rna9173|	LOC108700297	NDUFB11	Q9NX14	NADH dehydrogenase [ubiquinone] 1 beta subcomplex subunit 11, mitochondrial	5.77428	9.43946	TRUE	FALSE	FALSE
gnl|gene3354|rna9748|	ndufb5.L	NDUFB5	O43674	NADH dehydrogenase [ubiquinone] 1 beta subcomplex subunit 5, mitochondrial	6.22818	9.5251	TRUE	FALSE	FALSE
gnl|gene5936|rna17377|	ndufs1.L	NDUFS1	P28331	NADH-ubiquinone oxidoreductase 75 kDa subunit, mitochondrial	9.16887	12.684	TRUE	FALSE	FALSE
gnl|gene15085|rna44015|	ndufs2.L	NDUFS2	O75306	NADH dehydrogenase [ubiquinone] iron-sulfur protein 2, mitochondrial	7.37901	10.8772	TRUE	FALSE	FALSE
gnl|gene1402|rna4099|	ndufs3.L	NDUFS3	O75489	NADH dehydrogenase [ubiquinone] iron-sulfur protein 3, mitochondrial	6.20482	9.59123	TRUE	FALSE	FALSE
gnl|gene36402|rna76722|	ndufs4.S	NDUFS4	O43181	NADH dehydrogenase [ubiquinone] iron-sulfur protein 4, mitochondrial	7.68904	9.48082	TRUE	FALSE	FALSE
gnl|gene7704|rna22502|	ndufs6.L	NDUFS6	O75380	NADH dehydrogenase [ubiquinone] iron-sulfur protein 6, mitochondrial	6.30912	9.79724	TRUE	FALSE	FALSE
gnl|gene955|rna2806|	ndufv1.L	NDUFV1	P49821	Complex I-51kD	7.35135	10.7606	TRUE	FALSE	FALSE
gnl|gene48388|rna93962|	necap1.S	NECAP1	Q8NC96	Adaptin ear-binding coat-associated protein 1	7.68127	7.42111	FALSE	FALSE	FALSE
gnl|gene2028|rna5886|	nemf.L	NEMF	O60524	Nuclear export mediator factor NEMF	6.69592	6.54265	FALSE	FALSE	FALSE
gnl|gene10852|rna31541|	nipsnap3a.L	NIPSNAP3A	Q9UFN0	Protein NipSnap homolog 3A	5.84316	8.85171	FALSE	FALSE	FALSE
gnl|gene36383|rna76688|	nit2.S	NIT2	Q9NQR4	Omega-amidase NIT2	7.18825	7.57889	FALSE	FALSE	FALSE
gnl|gene36041|rna76213|	nme2.L	NME2	P22392	Nucleoside diphosphate kinase B	10.9584	10.5911	FALSE	FALSE	FALSE
gnl|gene2556|rna7435|	nme4.S	NME4	O00746	Nucleoside diphosphate kinase	7.76399	10.9977	TRUE	FALSE	FALSE
gnl|gene48097|rna93527|	nmral1.S	NMRAL1	Q9HBL8	NmrA-like family domain-containing protein 1	7.62392	7.64096	FALSE	FALSE	FALSE
gnl|gene13925|rna40544|	nmt2.S	NMT1	P30419	Glycylpeptide N-tetradecanoyltransferase 1	8.8461	8.5986	FALSE	FALSE	FALSE
gnl|gene90|rna255|	nmt1.L	NMT2	O60551	Glycylpeptide N-tetradecanoyltransferase 2	6.97995	6.83822	FALSE	FALSE	FALSE
gnl|gene1770|rna5138|	nnt.L	NNT	Q13423	Proton-translocating NAD(P)(+) transhydrogenase	10.0212	13.4447	TRUE	FALSE	FALSE
gnl|gene18520|rna54090|	npepl1.S	NPEPL1	Q8NDH3	Probable aminopeptidase NPEPL1	9.36324	9.22212	FALSE	FALSE	FALSE
gnl|gene3145|rna9112|	npepps.L	NPEPPSL1	A6NEC2	Puromycin-sensitive aminopeptidase-like protein	10.2089	9.98766	FALSE	FALSE	FALSE
gnl|gene2919|rna8466|	npm1.L	NPM1	P06748	Nucleophosmin	9.87173	9.43252	FALSE	FALSE	TRUE
gnl|gene2512|rna7305|	npm2.S	NPM2	Q86SE8	Nucleoplasmin-2 (Fragment)	10.3834	10.0878	FALSE	FALSE	FALSE
gnl|gene6359|rna18614|	nqo1.L	NQO1	P15559	NAD(P)H dehydrogenase [quinone] 1	9.92253	9.80633	FALSE	FALSE	FALSE
gnl|gene12636|rna36710|	nsf.L	NSF	P46459	Vesicle-fusing ATPase	8.13396	7.8723	FALSE	FALSE	FALSE
gnl|gene18432|rna53836|	nsfl1c.L	NSFL1C	Q9UNZ2	NSFL1 cofactor p47	8.88939	8.62307	FALSE	FALSE	FALSE
gnl|gene9057|rna26359|	nsun2.S	NSUN2	Q08J23	RNA cytosine C(5)-methyltransferase NSUN2	6.71419	6.44865	FALSE	FALSE	FALSE
gnl|gene18591|rna54278|	ntan1.L	NTAN1	Q96AB6	Protein N-terminal asparagine amidohydrolase	7.29872	6.99306	FALSE	FALSE	FALSE
gnl|gene2192|rna6370|	ntmt1.S	NTMT1	Q9BV86	N-terminal Xaa-Pro-Lys N-methyltransferase 1	7.64487	7.34143	FALSE	FALSE	FALSE
gnl|gene18318|rna53512|	nubp1.L	NUBP1	P53384	Cytosolic Fe-S cluster assembly factor NUBP1	8.84203	8.48591	FALSE	FALSE	FALSE
gnl|gene11924|rna34622|	nudc.S	NUDC	Q9Y266	Nuclear migration protein nudC	9.89792	9.60867	FALSE	FALSE	FALSE
gnl|gene1650|rna4810|	nudcd1.S	NUDCD1	Q96RS6	NudC domain-containing protein 1	8.43429	8.18947	FALSE	FALSE	FALSE
gnl|gene16497|rna48198|	nudt16.L	NUDT16	Q96DE0	U8 snoRNA-decapping enzyme	7.13822	6.78437	FALSE	FALSE	FALSE
gnl|gene17167|rna50129|	nudt9.L	NUDT9	Q9BW91	ADP-ribose pyrophosphatase, mitochondrial	6.20563	6.27034	TRUE	FALSE	FALSE
gnl|gene8218|rna23932|	nup155.L	NUP155	O75694	Nuclear pore complex protein Nup155	8.13367	6.7578	FALSE	FALSE	FALSE
gnl|gene12970|rna37698|	LOC108704341	NUP205	Q92621	Nuclear pore complex protein Nup205	8.60309	8.05208	FALSE	FALSE	FALSE
gnl|gene8536|rna24842|	nup62.L	NUP62	P37198	Nuclear pore glycoprotein p62	6.61299	5.99212	FALSE	FALSE	FALSE
gnl|gene44946|rna89094|	LOC100174804	NUP98	P52948	Nuclear pore complex protein Nup98-Nup96 (Fragment)	6.66232	6.11195	FALSE	FALSE	TRUE
gnl|gene37305|rna77986|	ntf2	NUTF2	P61970	Nuclear transport factor 2	7.31397	7.07376	FALSE	FALSE	FALSE
gnl|gene13087|rna38028|	LOC108695830	NXPE2	Q96DL1	NXPE family member 2	7.36955	6.97826	FALSE	FALSE	FALSE
gnl|gene10844|rna31519|	oat.1.S	OAT	P04181	Ornithine aminotransferase, mitochondrial	8.14381	11.7437	TRUE	FALSE	FALSE
gnl|gene10991|rna31947|	LOC108705015	ODC1	P11926	Ornithine decarboxylase	5.22618	7.67838	FALSE	FALSE	FALSE
gnl|gene13766|rna40050|	ogdh.S	OGDH	Q02218	2-oxoglutarate dehydrogenase, mitochondrial	6.92745	9.32601	TRUE	FALSE	FALSE
gnl|gene5121|rna14969|	ogdhl.L	OGDHL	Q9ULD0	2-oxoglutarate dehydrogenase-like, mitochondrial	3.56613	7.49677	TRUE	FALSE	FALSE
gnl|gene4543|rna13260|	LOC108702031	OGFR	Q9NZT2	Opioid growth factor receptor	6.65244	6.55734	FALSE	FALSE	FALSE
gnl|gene15782|rna46107|	ola1.L	OLA1	Q9NTK5	Obg-like ATPase 1	9.98651	9.72266	FALSE	FALSE	FALSE
gnl|gene12127|rna35230|	ovch1.L	OVCH1	Q7RTY7	Ovochymase-1	8.79911	8.85966	FALSE	FALSE	FALSE
gnl|gene9181|rna26680|	oxct1.L	OXCT1	P55809	Succinyl-CoA:3-ketoacid coenzyme A transferase 1, mitochondrial	7.44076	11.0363	TRUE	FALSE	FALSE
gnl|gene17446|rna50953|	stk39.S	OXSR1	O95747	Non-specific serine/threonine protein kinase	6.65365	6.4973	FALSE	FALSE	FALSE
gnl|gene14541|rna42349|	p4hb.L	P4HB	P07237	Protein disulfide-isomerase	12.9852	9.42747	FALSE	FALSE	FALSE
gnl|gene10979|rna31917|	pa2g4.L	PA2G4	Q9UQ80	Proliferation-associated protein 2G4	11.27	11.0803	FALSE	FALSE	FALSE
gnl|gene44111|rna87856|	pabpc1l.S	PABPC1	P11940	Polyadenylate-binding protein	8.40616	7.83059	FALSE	FALSE	FALSE
gnl|gene13111|rna38110|	pabpc1l.L	PABPC1L	Q4VXU2	Polyadenylate-binding protein 1-like	9.82553	9.13042	FALSE	FALSE	FALSE
gnl|gene2870|rna8335|	pabpc4.L	PABPC4	Q13310	Polyadenylate-binding protein	8.05866	8.18632	FALSE	FALSE	FALSE
gnl|gene37602|rna78376|	padi2.S	PADI2	Q9Y2J8	Protein-arginine deiminase type-2	9.25427	8.96538	FALSE	FALSE	FALSE
gnl|gene17813|rna52059|	pafah1b1.S	PAFAH1B1	P43034	Platelet-activating factor acetylhydrolase IB subunit alpha	9.12035	8.6197	FALSE	FALSE	FALSE
gnl|gene2739|rna7972|	paics.1.S	PAICS	P22234	AIR carboxylase	11.1073	10.8613	FALSE	FALSE	FALSE
gnl|gene13056|rna37940|	pak2.L	PAK2	Q13177	Serine/threonine-protein kinase PAK 2	7.10664	6.91267	FALSE	FALSE	FALSE
gnl|gene3533|rna10286|	pan2.S	PAN2	Q504Q3	PAN2-PAN3 deadenylation complex catalytic subunit PAN2	5.54754	5.32995	FALSE	FALSE	FALSE
gnl|gene126|rna349|	park7.L	PARK7	Q99497	Parkinson disease protein 7	9.12832	8.99344	TRUE	FALSE	FALSE
gnl|gene10056|rna29226|	parn.L	PARN	O95453	Poly(A)-specific ribonuclease PARN (Fragment)	9.30907	9.18525	FALSE	FALSE	FALSE
gnl|gene5767|rna16869|	parp1.L	PARP1	P09874	Poly [ADP-ribose] polymerase 1	7.49855	7.29249	FALSE	FALSE	FALSE
gnl|gene10086|rna29321|	pc.S	PC	P11498	Pyruvate carboxylase, mitochondrial	9.84806	13.5769	TRUE	FALSE	FALSE
gnl|gene16763|rna48993|	pcbd2.L	PCBD2	Q9H0N5	Pterin-4-alpha-carbinolamine dehydratase 2	3.4746	5.73037	FALSE	FALSE	FALSE
gnl|gene16451|rna48053|	pcbp3.L	PCBP2	Q15366	Poly(rC)-binding protein 2	7.31504	6.83688	FALSE	FALSE	FALSE
gnl|gene10992|rna31948|	pcca.L	PCCA	P05165	Propanoyl-CoA:carbon dioxide ligase subunit alpha (Fragment)	7.9343	11.606	TRUE	FALSE	FALSE
gnl|gene13488|rna39240|	pccb.L	PCCB	P05166	Propionyl-CoA carboxylase beta chain, mitochondrial	5.73799	9.0762	TRUE	FALSE	FALSE
gnl|gene20225|rna59035|	pck2.S	PCK2	Q16822	Phosphoenolpyruvate carboxykinase (GTP)	8.90626	12.6414	TRUE	FALSE	FALSE
gnl|gene11614|rna33729|	pcmt1.L	PCMT1	P22061	Protein-L-isoaspartate O-methyltransferase	6.81897	6.66643	FALSE	FALSE	FALSE
gnl|gene6760|rna19775|	pcna.L	PCNA	P12004	Proliferating cell nuclear antigen	10.8947	10.5756	FALSE	FALSE	FALSE
gnl|gene5287|rna15477|	pcyox1.L	PCYOX1	Q9UHG3	Prenylcysteine oxidase 1	11.1462	7.3703	FALSE	FALSE	FALSE
gnl|gene18484|rna53970|	pdap1.S	PDAP1	Q13442	28 kDa heat- and acid-stable phosphoprotein	4.62084	4.66592	FALSE	FALSE	FALSE
gnl|gene9249|rna26862|	pdcd5.S	PDCD5	O14737	Programmed cell death protein 5	4.06752	4.38656	FALSE	FALSE	FALSE
gnl|gene1962|rna5709|	pdcd6ip.L	PDCD6IP	Q8WUM4	Programmed cell death 6-interacting protein	7.25774	6.85029	FALSE	FALSE	FALSE
gnl|gene10229|rna29741|	pdha1.L	PDHA1	P08559	Pyruvate dehydrogenase E1 component subunit alpha, somatic form, mitochondrial	7.31482	10.7888	TRUE	FALSE	FALSE
gnl|gene36635|rna77045|	pdhb.L	PDHB	P11177	Pyruvate dehydrogenase E1 component subunit beta	7.61718	11.2236	TRUE	FALSE	FALSE
gnl|gene1385|rna4054|	pdhx.S	PDHX	O00330	Pyruvate dehydrogenase protein X component, mitochondrial	5.53145	8.95268	TRUE	FALSE	FALSE
gnl|gene12353|rna35924|	pdia3.S	PDIA3	P30101	Protein disulfide-isomerase A3	13.5974	9.75816	FALSE	FALSE	FALSE
gnl|gene18421|rna53806|	pdia4.L	PDIA4	P13667	Protein disulfide-isomerase A4	11.6163	7.91815	FALSE	FALSE	FALSE
gnl|gene13975|rna40675|	pdia6.L	PDIA6	Q15084	Protein disulfide-isomerase A6	7.60455	3.68793	FALSE	FALSE	FALSE
gnl|gene2460|rna7159|	pdlim1.S	PDLIM1	O00151	PDZ and LIM domain protein 1	5.52936	5.56411	FALSE	FALSE	FALSE
gnl|gene37687|rna78480|	pebp1.L	PEBP1	P30086	Phosphatidylethanolamine-binding protein 1	7.91052	7.73318	FALSE	FALSE	FALSE
gnl|gene44235|rna88040|	MGC64570	PEPD	P12955	Xaa-Pro dipeptidase	9.22013	8.91254	FALSE	FALSE	FALSE
gnl|gene47204|rna92249|	LOC108703280	PFAS	O15067	Phosphoribosylformylglycinamidine synthase	9.28212	9.00172	FALSE	FALSE	FALSE
gnl|gene16996|rna49650|	pfkm.S	PFKM	P08237	ATP-dependent 6-phosphofructokinase	9.60059	10.1618	FALSE	FALSE	FALSE
gnl|gene13442|rna39121|	pfn1.L	PFN1	P07737	Profilin-1	8.29941	8.03073	FALSE	FALSE	FALSE
gnl|gene1114|rna3235|	pgam1.S	PGAM2	P15259	Phosphoglycerate mutase 2	8.67741	8.46551	FALSE	FALSE	FALSE
gnl|gene14007|rna40802|	pgd.S	PGD	P52209	6-phosphogluconate dehydrogenase, decarboxylating	10.7773	10.4621	FALSE	FALSE	FALSE
gnl|gene12130|rna35247|	LOC108700142	PGK1	P00558	Phosphoglycerate kinase 1	11.601	11.3624	FALSE	FALSE	FALSE
gnl|gene12627|rna36689|	pgm1.S	PGM1	P36871	Phosphoglucomutase-1	10.8172	10.6882	FALSE	FALSE	FALSE
gnl|gene1748|rna5075|	pgm2l1.L	PGM2	Q96G03	Phosphoglucomutase-2	8.4323	8.16205	FALSE	FALSE	FALSE
gnl|gene13707|rna39875|	pgm3.L	PGM3	O95394	Phosphoacetylglucosamine mutase	8.48982	8.36076	FALSE	FALSE	FALSE
gnl|gene4145|rna12072|	pgpep1.S	PGPEP1	Q9NXJ5	Pyroglutamyl-peptidase 1	7.2323	7.09373	FALSE	FALSE	FALSE
gnl|gene18203|rna53183|	phb.S	PHB	P35232	Prohibitin	6.88585	9.42497	TRUE	FALSE	FALSE
gnl|gene20449|rna59722|	phb2.S	PHB2	Q99623	Prohibitin-2	8.45779	11.7223	TRUE	FALSE	FALSE
gnl|gene13729|rna39932|	phgdh.S	PHGDH	O43175	D-3-phosphoglycerate dehydrogenase	7.73971	7.41838	FALSE	FALSE	FALSE
gnl|gene13978|rna40680|	phpt1.L	PHPT1	Q9NRX4	14 kDa phosphohistidine phosphatase	6.94213	6.67135	FALSE	FALSE	FALSE
gnl|gene4735|rna13833|	pin1.L	PIN1	Q13526	Peptidyl-prolyl cis-trans isomerase NIMA-interacting 1	6.29652	6.32453	FALSE	FALSE	FALSE
gnl|gene43001|rna86183|	pin4.L	PIN4	Q9Y237	Peptidyl-prolyl cis-trans isomerase NIMA-interacting 4	6.33597	6.11001	TRUE	FALSE	FALSE
gnl|gene15663|rna45733|	pithd1.L	PITHD1	Q9GZP4	PITH domain-containing protein 1	7.51031	7.251	FALSE	FALSE	FALSE
gnl|gene7653|rna22318|	pitrm1.L	PITRM1	Q5JRX3	Presequence protease, mitochondrial	8.66381	11.92	TRUE	FALSE	FALSE
gnl|gene2112|rna6140|	piwil3.L	PIWIL1	Q96J94	Piwi-like protein 1	9.71061	9.33239	FALSE	FALSE	FALSE
gnl|gene14579|rna42451|	pkm.S	PKM	P14618	Pyruvate kinase	12.0961	11.803	FALSE	FALSE	FALSE
gnl|gene528|rna1501|	plaa.S	PLAA	Q9Y263	Phospholipase A-2-activating protein	6.45119	6.10118	FALSE	FALSE	FALSE
gnl|gene12201|rna35468|	plin2.L	PLIN2	Q99541	Perilipin-2	7.0155	4.42459	FALSE	FALSE	FALSE
gnl|gene9206|rna26739|	plin3.S	PLIN3	O60664	Perilipin-3	7.1282	6.864	FALSE	FALSE	FALSE
gnl|gene44581|rna88563|	plpbp.L	PLPBP	O94903	Pyridoxal phosphate homeostasis protein	6.20481	6.48122	FALSE	FALSE	FALSE
gnl|gene11567|rna33591|	pls3.S	PLS3	P13797	Plastin-3	10.4081	9.95849	FALSE	FALSE	FALSE
gnl|gene15620|rna45605|	pmm1.L	PMM2	O15305	Phosphomannomutase 2	7.69492	7.7174	FALSE	FALSE	FALSE
gnl|gene39583|rna81216|	pnpo.S	PNPO	Q9NVS9	Pyridoxine-5'-phosphate oxidase	6.19789	6.35539	FALSE	FALSE	FALSE
gnl|gene50662|rna97284|	pola1.S	POLA1	P09884	DNA polymerase	6.88568	6.49909	FALSE	FALSE	FALSE
gnl|gene18132|rna52986|	pold1.L	POLD1	P28340	DNA polymerase (Fragment)	6.93205	6.46188	FALSE	FALSE	FALSE
gnl|gene3017|rna8743|	polr2c.S	POLR2C	P19387	DNA-directed RNA polymerase II subunit RPB3	6.20564	5.69806	FALSE	FALSE	FALSE
gnl|gene2755|rna8015|	polr3e.L	POLR3E	Q9NVU0	DNA-directed RNA polymerase III subunit RPC5	7.32173	7.54827	FALSE	FALSE	FALSE
gnl|gene49024|rna94837|	pon2.L	PON2	Q15165	Paraoxonase 2, isoform CRA_a	10.9985	7.01896	FALSE	FALSE	FALSE
gnl|gene3619|rna10525|	ppa2.L	PPA1	Q15181	Inorganic pyrophosphatase	10.0292	9.71452	FALSE	FALSE	FALSE
gnl|gene6296|rna18401|	ppa1.S	PPA2	Q9H2U2	Inorganic pyrophosphatase 2, mitochondrial	9.23571	9.89845	TRUE	FALSE	FALSE
gnl|gene14811|rna43209|	ppib.S	PPIB	P23284	Peptidyl-prolyl cis-trans isomerase B	11.4997	7.92746	FALSE	FALSE	FALSE
gnl|gene34420|rna73985|	ppid.S	PPID	Q08752	Peptidyl-prolyl cis-trans isomerase D	9.67612	9.41783	FALSE	FALSE	FALSE
gnl|gene11892|rna34536|	ppia.S	PPIF	P30405	Peptidyl-prolyl cis-trans isomerase F, mitochondrial	8.25186	9.68439	TRUE	FALSE	FALSE
gnl|gene45704|rna90202|	ppih.L	PPIH	O43447	Peptidyl-prolyl cis-trans isomerase H	6.24119	6.02455	FALSE	FALSE	FALSE
gnl|gene36052|rna76233|	ppl.L	PPL	O60437	Periplakin (Fragment)	6.68629	6.53527	TRUE	FALSE	FALSE
gnl|gene1445|rna4212|	ppm1a.L	PPM1A	P35813	Protein phosphatase 1A	9.92955	9.65497	FALSE	FALSE	FALSE
gnl|gene1764|rna5121|	LOC108712618	PPP2CA	P67775	Serine/threonine-protein phosphatase 2A catalytic subunit alpha isoform	8.37983	7.96773	FALSE	FALSE	FALSE
gnl|gene49301|rna95218|	LOC398563	PPP2R1B	P30154	Serine/threonine-protein phosphatase 2A 65 kDa regulatory subunit A beta isoform	7.66917	7.43729	FALSE	FALSE	FALSE
gnl|gene8992|rna26180|	ppp2r2a.S	PPP2R2A	P63151	Serine/threonine-protein phosphatase 2A 55 kDa regulatory subunit B	8.49021	8.19063	FALSE	FALSE	FALSE
gnl|gene38286|rna79381|	LOC108696111	PPP2R2D	Q66LE6	Serine/threonine-protein phosphatase 2A 55 kDa regulatory subunit B delta isoform	9.54305	9.5496	FALSE	FALSE	FALSE
gnl|gene1079|rna3138|	ppp5c.S	PPP5C	P53041	Serine/threonine-protein phosphatase 5	9.41358	9.0672	FALSE	FALSE	FALSE
gnl|gene1918|rna5589|	prdx1.S	PRDX1	Q06830	Peroxiredoxin-1	9.11546	8.82277	FALSE	FALSE	FALSE
gnl|gene4096|rna11929|	prdx2.L	PRDX2	P32119	Peroxiredoxin-2	10.1008	9.68192	FALSE	FALSE	FALSE
gnl|gene16252|rna47466|	prdx3.S	PRDX3	P30048	Thioredoxin-dependent peroxide reductase, mitochondrial	6.3645	9.7763	TRUE	FALSE	FALSE
gnl|gene17059|rna49834|	prdx4.S	PRDX4	Q13162	Peroxiredoxin-4	9.47352	7.2701	FALSE	FALSE	FALSE
gnl|gene19741|rna57679|	prdx5.L	PRDX5	P30044	Peroxiredoxin-5, mitochondrial	7.58867	8.1981	TRUE	FALSE	FALSE
gnl|gene19577|rna57200|	prdx6.S	PRDX6	P30041	Peroxiredoxin-6	7.30938	7.30369	FALSE	FALSE	FALSE
gnl|gene10902|rna31696|	prep.L	PREP	P48147	Post-proline cleaving enzyme	11.3183	11.1413	FALSE	FALSE	FALSE
gnl|gene16360|rna47782|	prim1.S	PRIM1	P49642	DNA primase small subunit	7.19411	6.80986	FALSE	FALSE	FALSE
gnl|gene5880|rna17217|	prkaca.S	PRKACA	P17612	cAMP-dependent protein kinase catalytic subunit alpha	6.95704	6.65465	TRUE	FALSE	FALSE
gnl|gene9269|rna26915|	prkar2a.S	PRKAR2A	P13861	cAMP-dependent protein kinase type II-alpha regulatory subunit	8.77128	8.57755	FALSE	FALSE	FALSE
gnl|gene5155|rna15077|	prkcsh.S	PRKCSH	P14314	Glucosidase 2 subunit beta	9.95237	6.01465	FALSE	FALSE	FALSE
gnl|gene10884|rna31637|	prkra.L	PRKRA	O75569	Interferon-inducible double-stranded RNA-dependent protein kinase activator A	5.9298	5.67566	FALSE	FALSE	FALSE
gnl|gene9411|rna27384|	prmt1.L	PRMT1	Q99873	Protein arginine N-methyltransferase 1	10.3024	9.95803	FALSE	FALSE	FALSE
gnl|gene2881|rna8369|	prmt5.S	PRMT5	O14744	Protein arginine N-methyltransferase 5	9.76474	9.35401	FALSE	FALSE	FALSE
gnl|gene9333|rna27132|	kiaa0391.L	PRORP		Mitochondrial ribonuclease P catalytic subunit	6.75499	6.82807	FALSE	FALSE	FALSE
gnl|gene48440|rna94032|	LOC108697536	PRPF19	Q9UMS4	Pre-mRNA-processing factor 19	8.47022	8.02208	FALSE	FALSE	FALSE
gnl|gene39034|rna80477|	prpf8.S	PRPF8	Q6P2Q9	Pre-mRNA-processing-splicing factor 8	7.70437	7.3183	FALSE	FALSE	FALSE
gnl|gene14090|rna41040|	prps1.L	PRPS1	P60891	Ribose-phosphate pyrophosphokinase 1	8.93916	8.61656	FALSE	FALSE	FALSE
gnl|gene17365|rna50692|	prps2.L	PRPS2	P11908	Ribose-phosphate pyrophosphokinase 2	8.94762	8.77252	FALSE	FALSE	FALSE
gnl|gene20218|rna59015|	fam213b.L	PRXL2B	Q8TBF2	Prostamide/prostaglandin F synthase	7.43976	7.77822	FALSE	FALSE	FALSE
gnl|gene10041|rna29179|	psat1.L	PSAT1	Q9Y617	Phosphoserine aminotransferase	10.2239	9.95008	FALSE	FALSE	FALSE
gnl|gene3292|rna9539|	psma1.L	PSMA1	P25786	Proteasome subunit alpha type-1	11.022	10.6764	FALSE	FALSE	FALSE
gnl|gene13272|rna38627|	psma2.L	PSMA2	P25787	Proteasome subunit alpha type	8.58494	8.23797	FALSE	FALSE	FALSE
gnl|gene39069|rna80524|	MGC68557	PSMA3	P25788	Proteasome subunit alpha type-3	10.7789	10.4139	FALSE	FALSE	FALSE
gnl|gene4289|rna12487|	psma4.S	PSMA4	P25789	Proteasome subunit alpha type-4	10.6412	10.3211	FALSE	FALSE	FALSE
gnl|gene42294|rna85137|	psma5.S	PSMA5	P28066	Proteasome subunit alpha type-5	9.11388	8.66445	FALSE	FALSE	FALSE
gnl|gene45436|rna89797|	LOC495277	PSMA6	P60900	Proteasome subunit alpha type-6	10.1182	9.91175	FALSE	FALSE	FALSE
gnl|gene11471|rna33341|	psma7.L	PSMA7	O14818	Proteasome subunit alpha type-7	9.35804	8.90121	FALSE	FALSE	FALSE
gnl|gene11564|rna33584|	psmb1.S	PSMB1	P20618	Proteasome subunit beta type-1	8.21049	7.80764	FALSE	FALSE	FALSE
gnl|gene445|rna1289|	psmb2.L	PSMB2	P49721	Proteasome subunit beta type-2	8.19281	7.80626	FALSE	FALSE	FALSE
gnl|gene6281|rna18364|	psmb3.L	PSMB3	P49720	Proteasome subunit beta type-3	8.98031	8.57501	FALSE	FALSE	FALSE
gnl|gene13684|rna39811|	psmb4.L	PSMB4	P28070	Proteasome subunit beta type-4	7.97445	7.49375	FALSE	FALSE	FALSE
gnl|gene10942|rna31800|	psmb5.L	PSMB5	P28074	Proteasome subunit beta type-5	10.408	10.0158	FALSE	FALSE	FALSE
gnl|gene8673|rna25251|	psmb6.S	PSMB6	P28072	Proteasome subunit beta type-6	8.7301	8.56998	FALSE	FALSE	FALSE
gnl|gene48208|rna93712|	LOC108698232	PSMB7	Q99436	Proteasome subunit beta type-7	9.54057	9.23786	FALSE	FALSE	FALSE
gnl|gene18544|rna54150|	psmc1.S	PSMC1	P62191	26S proteasome regulatory subunit 4	10.8969	10.5351	FALSE	FALSE	FALSE
gnl|gene18598|rna54296|	psmc2.S	PSMC2	P35998	26S proteasome regulatory subunit 7	10.3333	9.91155	FALSE	FALSE	FALSE
gnl|gene77|rna220|	nthl1.S	PSMC3	P17980	26S proteasome regulatory subunit 6A (Fragment)	9.94101	9.55591	FALSE	FALSE	FALSE
gnl|gene49413|rna95370|	psmc4.L	PSMC4	P43686	26S proteasome regulatory subunit 6B	10.3618	9.99608	FALSE	FALSE	FALSE
gnl|gene43825|rna87425|	psmc5	PSMC5	P62195	26S proteasome regulatory subunit 8	10.4059	9.94712	FALSE	FALSE	FALSE
gnl|gene41617|rna84111|	psmc6-b	PSMC6	P62333	26S proteasome regulatory subunit 10B	6.07116	5.67842	FALSE	FALSE	FALSE
gnl|gene50123|rna96431|	psmd1.L	PSMD1	Q99460	26S proteasome non-ATPase regulatory subunit 1	10.9791	10.6913	FALSE	FALSE	FALSE
gnl|gene15266|rna44552|	psmd10.S	PSMD10	O75832	26S proteasome non-ATPase regulatory subunit 10	6.16154	5.82075	FALSE	FALSE	FALSE
gnl|gene20004|rna58388|	psmd11.S	PSMD11	O00231	26S proteasome non-ATPase regulatory subunit 11	8.10093	7.65094	FALSE	FALSE	FALSE
gnl|gene15061|rna43947|	psmd12.L	PSMD12	O00232	26S proteasome non-ATPase regulatory subunit 12	10.1397	9.24412	FALSE	FALSE	FALSE
gnl|gene38959|rna80367|	psmd13.S	PSMD13	Q9UNM6	26S proteasome non-ATPase regulatory subunit 13	7.94547	7.49673	FALSE	FALSE	FALSE
gnl|gene13457|rna39160|	psmd14.L	PSMD14	O00487	26S proteasome non-ATPase regulatory subunit 14	8.27914	8.02152	FALSE	FALSE	FALSE
gnl|gene10312|rna29971|	psmd2.L	PSMD2	Q13200	26S proteasome non-ATPase regulatory subunit 2	11.9691	11.6078	FALSE	FALSE	FALSE
gnl|gene11167|rna32456|	psmd3.L	PSMD3	O43242	26S proteasome non-ATPase regulatory subunit 3	9.89713	9.34502	FALSE	FALSE	FALSE
gnl|gene2514|rna7313|	psmd4.L	PSMD4	P55036	26S proteasome non-ATPase regulatory subunit 4	8.38391	8.13038	FALSE	FALSE	FALSE
gnl|gene16142|rna47187|	psmd6.L	PSMD6	Q15008	26S proteasome non-ATPase regulatory subunit 6	8.5042	8.00709	FALSE	FALSE	FALSE
gnl|gene14509|rna42252|	psmd7.S	PSMD7	P51665	26S proteasome non-ATPase regulatory subunit 7	6.90951	6.61286	FALSE	FALSE	FALSE
gnl|gene6031|rna17653|	psmd8.S	PSMD8	P48556	26S proteasome non-ATPase regulatory subunit 8	6.7551	6.29535	FALSE	FALSE	FALSE
gnl|gene5498|rna16103|	pter.L	PTER	Q96BW5	Phosphotriesterase-related protein	5.88123	5.47625	FALSE	FALSE	FALSE
gnl|gene14937|rna43602|	ptges3.L	PTGES3	Q15185	Prostaglandin E synthase 3	7.05814	6.45817	FALSE	FALSE	FALSE
gnl|gene12848|rna37350|	ptgr1.1.S	PTGR1	Q14914	Prostaglandin reductase 1	10.8232	10.5044	FALSE	FALSE	FALSE
gnl|gene36953|rna77511|	ptpa.L	PTPA	Q15257	Serine/threonine-protein phosphatase 2A activator (Fragment)	8.30943	7.92117	FALSE	FALSE	FALSE
gnl|gene4796|rna14007|	LOC108715906	PTRH2	Q9Y3E5	Peptidyl-tRNA hydrolase 2, mitochondrial	4.7082	4.59098	TRUE	FALSE	FALSE
gnl|gene13323|rna38781|	pudp.L	PUDP	Q08623	Pseudouridine-5'-phosphatase	7.41811	7.38666	FALSE	FALSE	FALSE
gnl|gene1757|rna5099|	pura.L	PURA	Q00577	Transcriptional activator protein Pur-alpha	8.87744	8.18142	FALSE	FALSE	FALSE
gnl|gene6332|rna18523|	pygl.L	PYGL	P06737	Alpha-1,4 glucan phosphorylase	12.9416	13.1366	FALSE	FALSE	FALSE
gnl|gene11166|rna32454|	qars.L	QARS1		Glutaminyl-tRNA synthetase	11.7933	11.4777	FALSE	FALSE	FALSE
gnl|gene10763|rna31281|	qdpr.S	QDPR	P09417	Dihydropteridine reductase	7.86027	7.98743	FALSE	FALSE	FALSE
gnl|gene7490|rna21836|	rab10.L	RAB10	P61026	Ras-related protein Rab-10	7.72946	6.74622	FALSE	FALSE	FALSE
gnl|gene5180|rna15158|	rab11b.1.L	RAB11B	Q15907	Ras-related protein Rab-11B	7.93345	7.20192	FALSE	FALSE	FALSE
gnl|gene8684|rna25279|	rab1a.L	RAB1A	P62820	Ras-related protein Rab-1A	9.99705	9.08058	FALSE	FALSE	FALSE
gnl|gene36711|rna77149|	LOC108709404	RAB44	Q7Z6P3	Ras-related protein Rab-44	7.14534	7.22427	FALSE	FALSE	FALSE
gnl|gene8207|rna23894|	rab5a.S	RAB5A	P20339	Ras-related protein Rab-5A	7.90431	7.60562	FALSE	FALSE	FALSE
gnl|gene669|rna1959|	rabggta.L	RABGGTA	Q92696	Geranylgeranyl transferase type-2 subunit alpha	6.5692	6.27218	FALSE	FALSE	FALSE
gnl|gene10324|rna30004|	LOC446289	RACK1	P63244	Receptor of activated protein C kinase 1	10.8017	10.6048	FALSE	FALSE	FALSE
gnl|gene12552|rna36495|	rad23b.L	RAD23B	P54727	UV excision repair protein RAD23 homolog B	7.43803	6.95537	FALSE	FALSE	FALSE
gnl|gene1798|rna5236|	ran.L	RAN	P62826	GTP-binding nuclear protein Ran	9.70678	9.36618	FALSE	FALSE	FALSE
gnl|gene4544|rna13265|	ranbp1.L	RANBP1	P43487	Ran-specific GTPase-activating protein	7.50196	7.25647	FALSE	FALSE	FALSE
gnl|gene6786|rna19865|	rars.S	RARS1		Arginine--tRNA ligase, cytoplasmic	9.55417	9.23601	FALSE	FALSE	FALSE
gnl|gene15462|rna45137|	rbbp7.L	RBBP7	Q16576	Histone-binding protein RBBP7	10.4944	10.073	FALSE	FALSE	FALSE
gnl|gene50419|rna96924|	rbp1.L	RBP1	P09455	Retinol binding protein 1, cellular	7.12864	6.90624	TRUE	FALSE	FALSE
gnl|gene18932|rna55264|	rbp2.L	RBP2	P50120	Retinol-binding protein 2	8.92965	8.80244	FALSE	FALSE	FALSE
gnl|gene35593|rna75625|	rcc2.L	RCC2	Q9P258	Protein RCC2	9.96724	9.64873	FALSE	FALSE	FALSE
gnl|gene2491|rna7254|	reep5.L	REEP5	Q00765	Receptor expression-enhancing protein 5	10.3752	6.60538	FALSE	FALSE	FALSE
gnl|gene46563|rna91384|	reep6.L	REEP6	Q96HR9	Receptor expression-enhancing protein 6	8.95993	5.10756	FALSE	FALSE	FALSE
gnl|gene17849|rna52156|	rheb.S	RHEB	Q15382	GTP-binding protein Rheb	9.50481	9.00308	FALSE	FALSE	FALSE
gnl|gene1124|rna3258|	rida.L	RIDA	P52758	2-iminobutanoate/2-iminopropanoate deaminase	7.36632	7.31794	TRUE	FALSE	FALSE
gnl|gene11661|rna33897|	rif1.S	RIF1	Q5UIP0	Telomere-associated protein RIF1 (Fragment)	7.03226	6.35381	FALSE	FALSE	FALSE
gnl|gene37580|rna78346|	rnf113a.S	RNF113A	O15541	E3 ubiquitin-protein ligase RNF113A	6.31436	5.66621	FALSE	FALSE	FALSE
gnl|gene7063|rna20618|	rnpep.L	RNPEP	Q9H4A4	Aminopeptidase B (Fragment)	8.07738	8.08573	FALSE	FALSE	FALSE
gnl|gene10223|rna29721|	rpa1.L	RPA1	P27694	Replication protein A 70 kDa DNA-binding subunit	9.56218	9.12411	FALSE	FALSE	FALSE
gnl|gene8523|rna24812|	rpap1.S	RPAP1	Q9BWH6	RNA polymerase II-associated protein 1	9.8755	9.44694	FALSE	FALSE	FALSE
gnl|gene7328|rna21391|	rpe.S	RPE	Q96AT9	Ribulose-phosphate 3-epimerase	6.44248	6.34916	FALSE	FALSE	FALSE
gnl|gene14182|rna41301|	rpia.L	RPIA	P49247	Ribose-5-phosphate isomerase	9.69812	9.60996	FALSE	FALSE	FALSE
gnl|gene19003|rna55473|	LOC108698076	RPL10	P27635	60S ribosomal protein L10	9.88423	9.27715	FALSE	TRUE	FALSE
gnl|gene15545|rna45395|	rpl11.L	RPL11	P62913	60S ribosomal protein L11	10.8599	10.4597	FALSE	TRUE	FALSE
gnl|gene35771|rna75849|	LOC108698132	RPL12	P30050	60S ribosomal protein L12	10.0345	9.42441	FALSE	TRUE	FALSE
gnl|gene22966|rna62457|	rpl13.L	RPL13	P26373	60S ribosomal protein L13	10.3593	9.88875	FALSE	TRUE	FALSE
gnl|gene16349|rna47753|	rpl13a.L	RPL13A	P40429	60S ribosomal protein L13a	12.4688	11.9654	FALSE	TRUE	FALSE
gnl|gene2480|rna7227|	rpl14.S	RPL14	P50914	60S ribosomal protein L14	8.18174	7.89174	FALSE	TRUE	FALSE
gnl|gene14203|rna41373|	rpl15.S	RPL15	P61313	60S ribosomal protein L15	10.9446	10.644	FALSE	TRUE	FALSE
gnl|gene7526|rna21937|	rpl17.L	RPL17	P18621	60S ribosomal protein L17	10.0905	9.66292	FALSE	TRUE	FALSE
gnl|gene34820|rna74499|	rpl18.S	RPL18	Q07020	60S ribosomal protein L18	9.41509	8.9764	FALSE	TRUE	FALSE
gnl|gene10313|rna29974|	rpl18a.S	RPL18A	Q02543	60S ribosomal protein L18a	11.534	11.2001	FALSE	TRUE	FALSE
gnl|gene5673|rna16613|	rpl19.L	RPL19	P84098	60S ribosomal protein L19	8.63335	8.23343	FALSE	TRUE	FALSE
gnl|gene17072|rna49868|	rpl21.L	RPL21	P46778	60S ribosomal protein L21	10.7666	10.2738	FALSE	TRUE	FALSE
gnl|gene14525|rna42293|	rpl22.L	RPL22	P35268	60S ribosomal protein L22	8.54118	8.11529	FALSE	TRUE	FALSE
gnl|gene41463|rna83913|	LOC108700787	RPL23	P62829	60S ribosomal protein L23	10.225	9.88114	FALSE	TRUE	FALSE
gnl|gene237|rna669|	rpl23a.L	RPL23A	P62750	60S ribosomal protein L23a	8.31441	7.29425	FALSE	TRUE	FALSE
gnl|gene1510|rna4387|	rpl24.S	RPL24	P83731	60S ribosomal protein L24	8.81388	8.46156	FALSE	TRUE	FALSE
gnl|gene40346|rna82306|	LOC108710952	RPL26	P61254	60S ribosomal protein L26	8.82366	8.20978	FALSE	TRUE	FALSE
gnl|gene8856|rna25795|	rpl27.L	RPL27	P61353	60S ribosomal protein L27	10.1636	9.63099	FALSE	TRUE	FALSE
gnl|gene20511|rna59888|	rpl27a.S	RPL27A	P46776	60S ribosomal protein L27a	10.4439	9.88603	FALSE	TRUE	FALSE
gnl|gene12844|rna37327|	rpl28.S	RPL28	P46779	60S ribosomal protein L28	10.389	10.0366	FALSE	TRUE	FALSE
gnl|gene3756|rna10922|	rpl29.L	RPL29	P47914	60S ribosomal protein L29	6.65855	5.5769	FALSE	TRUE	FALSE
gnl|gene36395|rna76714|	LOC108715766	RPL3	P39023	60S ribosomal protein L3 (Fragment)	11.8359	11.5036	FALSE	TRUE	FALSE
gnl|gene2409|rna7015|	rpl30.L	RPL30	P62888	60S ribosomal protein L30 (Fragment)	6.57413	6.15035	FALSE	TRUE	FALSE
gnl|gene10829|rna31473|	rpl31.L	RPL31	P62899	60S ribosomal protein L31	10.9273	10.3734	FALSE	TRUE	FALSE
gnl|gene39812|rna81556|	rpl32.L	RPL32	P62910	60S ribosomal protein L32	9.92697	9.1547	FALSE	TRUE	FALSE
gnl|gene7812|rna22805|	rpl34.L	RPL34	P49207	60S ribosomal protein L34	9.75603	9.02878	FALSE	TRUE	FALSE
gnl|gene18831|rna54965|	rpl35.L	RPL35	P42766	60S ribosomal protein L35	6.72417	5.77666	FALSE	TRUE	FALSE
gnl|gene44695|rna88714|	rpl35a.L	RPL35A	P18077	60S ribosomal protein L35a (Fragment)	9.15904	8.65895	FALSE	TRUE	FALSE
gnl|gene44268|rna88087|	LOC108700056	RPL36A	P83881	60S ribosomal protein L36a	10.0888	9.41031	FALSE	TRUE	FALSE
gnl|gene8434|rna24549|	rpl37.L	RPL37	P61927	60S ribosomal protein L37	6.56046	5.72643	FALSE	TRUE	FALSE
gnl|gene1051|rna3071|	rpl37a.L	RPL37A	P61513	60S ribosomal protein L37a	9.43983	8.67187	FALSE	TRUE	FALSE
gnl|gene34994|rna74749|	rpl38.L	RPL38	P63173	60S ribosomal protein L38	8.06756	7.37049	FALSE	TRUE	FALSE
gnl|gene10410|rna30261|	rpl39.S	RPL39	P62891	60S ribosomal protein L39	7.31061	6.4175	FALSE	TRUE	FALSE
gnl|gene11398|rna33122|	rpl4.S	RPL4	P36578	60S ribosomal protein L4	11.8077	11.5551	FALSE	TRUE	FALSE
gnl|gene13023|rna37843|	rpl5.L	RPL5	P46777	60S ribosomal protein L5	11.1015	10.7553	FALSE	TRUE	FALSE
gnl|gene2290|rna6668|	rpl6.L	RPL6	Q02878	60S ribosomal protein L6	10.8615	10.4131	FALSE	TRUE	FALSE
gnl|gene18536|rna54127|	rpl7.L	RPL7	P18124	60S ribosomal protein L7	10.7219	10.1204	FALSE	TRUE	FALSE
gnl|gene18372|rna53668|	rpl7a.L	RPL7A	P62424	60S ribosomal protein L7a	11.0983	10.617	FALSE	TRUE	FALSE
gnl|gene13824|rna40256|	rpl8.L	RPL8	P62917	60S ribosomal protein L8	11.4387	11.0084	FALSE	TRUE	FALSE
gnl|gene37679|rna78471|	LOC108706570	RPL9P9	P32969	60S ribosomal protein L9	10.1141	9.76219	FALSE	FALSE	FALSE
gnl|gene13777|rna40085|	rplp0.S	RPLP0	P05388	60S acidic ribosomal protein P0	10.823	10.449	FALSE	TRUE	FALSE
gnl|gene10886|rna31641|	rplp1.L	RPLP1	P05386	60S acidic ribosomal protein P1	6.24445	5.95898	FALSE	TRUE	FALSE
gnl|gene10567|rna30705|	rplp2.S	RPLP2	P05387	60S acidic ribosomal protein P2	9.90651	9.5576	FALSE	TRUE	FALSE
gnl|gene12261|rna35641|	rpn1.S	RPN1	P04843	Dolichyl-diphosphooligosaccharide--protein glycosyltransferase subunit 1	11.7611	8.87354	FALSE	FALSE	FALSE
gnl|gene16473|rna48131|	rpn2.L	RPN2	P04844	Dolichyl-diphosphooligosaccharide--protein glycosyltransferase subunit 2	11.3588	7.42047	FALSE	FALSE	FALSE
gnl|gene17503|rna51116|	rps10.L	RPS10	P46783	40S ribosomal protein S10	8.69925	7.9249	FALSE	TRUE	FALSE
gnl|gene50919|rna97614|	rps11.L	RPS11	P62280	40S ribosomal protein S11	11.7776	11.3314	FALSE	TRUE	FALSE
gnl|gene3507|rna10202|	rps12.S	RPS12	P25398	40S ribosomal protein S12	8.91864	8.47278	FALSE	TRUE	FALSE
gnl|gene1417|rna4142|	rps13.S	RPS13	P62277	40S ribosomal protein S13	10.0219	9.30273	FALSE	TRUE	FALSE
gnl|gene7152|rna20871|	LOC108710820	RPS14	P62263	40S ribosomal protein S14	9.65216	9.27352	FALSE	TRUE	FALSE
gnl|gene7078|rna20668|	rps15.S	RPS15	P62841	40S ribosomal protein S15	7.74406	7.16739	FALSE	TRUE	FALSE
gnl|gene16738|rna48918|	rps15a.S	RPS15A	P62244	40S ribosomal protein S15a	9.74731	9.46434	FALSE	TRUE	FALSE
gnl|gene5344|rna15653|	rps16.S	RPS16	P62249	40S ribosomal protein S16	11.2561	10.7885	FALSE	TRUE	FALSE
gnl|gene45041|rna89223|	LOC108712968	RPS17	P08708	40S ribosomal protein S17	9.34561	8.68861	FALSE	TRUE	FALSE
gnl|gene37158|rna77800|	LOC108700218	RPS18	P62269	40S ribosomal protein S18	10.3801	9.74506	FALSE	TRUE	FALSE
gnl|gene41558|rna84042|	rps19.S	RPS19	P39019	40S ribosomal protein S19	9.3066	8.89252	FALSE	TRUE	FALSE
gnl|gene17307|rna50505|	rps2.L	RPS2	P15880	40S ribosomal protein S2	11.5289	11.1694	FALSE	TRUE	FALSE
gnl|gene8859|rna25801|	rps20.S	RPS20	P60866	40S ribosomal protein S20	9.07243	8.754	FALSE	TRUE	FALSE
gnl|gene7260|rna21188|	rps21.S	RPS21	P63220	40S ribosomal protein S21	6.16965	5.75783	FALSE	TRUE	FALSE
gnl|gene46642|rna91498|	LOC108707244	RPS23	P62266	40S ribosomal protein S23	9.20666	8.90109	FALSE	TRUE	FALSE
gnl|gene10788|rna31356|	rps24.L	RPS24	P62847	40S ribosomal protein S24 (Fragment)	9.57315	9.16003	FALSE	TRUE	FALSE
gnl|gene5322|rna15591|	rps25.L	RPS25	P62851	40S ribosomal protein S25	8.40636	7.82258	FALSE	TRUE	FALSE
gnl|gene16139|rna47179|	LOC108711288	RPS27L	Q71UM5	40S ribosomal protein S27	8.95356	8.67464	FALSE	FALSE	FALSE
gnl|gene16602|rna48509|	rps28p9.L	RPS28	P62857	40S ribosomal protein S28	7.0777	6.98247	FALSE	TRUE	FALSE
gnl|gene7927|rna23124|	rps3.L	RPS3	P23396	40S ribosomal protein S3	11.6366	11.3904	TRUE	TRUE	FALSE
gnl|gene14320|rna41710|	rps3a.S	RPS3A	P61247	40S ribosomal protein S3a	11.2941	10.8512	FALSE	TRUE	FALSE
gnl|gene4350|rna12675|	rps4x.S	RPS4X	P62701	40S ribosomal protein S4, X isoform	11.4321	11.134	FALSE	TRUE	FALSE
gnl|gene13640|rna39696|	rps5.L	RPS5	P46782	40S ribosomal protein S5	8.78623	8.2581	FALSE	TRUE	FALSE
gnl|gene5352|rna15678|	rps6.S	RPS6	P62753	40S ribosomal protein S6	10.6676	10.3361	FALSE	TRUE	FALSE
gnl|gene17331|rna50578|	rps6ka3.L	RPS6KA3	P51812	Non-specific serine/threonine protein kinase	7.56139	7.19782	FALSE	FALSE	FALSE
gnl|gene20191|rna58930|	rps7.S	RPS7	P62081	40S ribosomal protein S7	9.40009	8.71984	FALSE	TRUE	FALSE
gnl|gene36836|rna77341|	MGC83421	RPS8	P62241	40S ribosomal protein S8	10.7995	10.2959	FALSE	TRUE	FALSE
gnl|gene6325|rna18501|	rps9	RPS9	P46781	40S ribosomal protein S9	11.7157	11.3556	FALSE	TRUE	FALSE
gnl|gene1767|rna5128|	rpsa.S	RPSA	P08865	40S ribosomal protein SA (Fragment)	9.82323	9.55404	FALSE	TRUE	FALSE
gnl|gene853|rna2502|	rrm1.S	RRM1	P23921	Ribonucleoside-diphosphate reductase large subunit	11.8352	11.6005	FALSE	FALSE	FALSE
gnl|gene20360|rna59465|	rtca.L	RTCA	O00442	RNA 3'-terminal phosphate cyclase	8.94571	8.80537	FALSE	FALSE	FALSE
gnl|gene15659|rna45724|	rtcb.S	RTCB	Q9Y3I0	RNA-splicing ligase RtcB homolog	9.62165	9.33073	FALSE	FALSE	FALSE
gnl|gene35510|rna75496|	rtn3.L	RTN3	O95197	Reticulon-3	7.3569	3.75197	FALSE	FALSE	FALSE
gnl|gene39894|rna81674|	rtn4.S	RTN4	Q9NQC3	Reticulon-4	6.77447	5.07664	FALSE	FALSE	FALSE
gnl|gene17014|rna49719|	ruvbl1.L	RUVBL1	Q9Y265	RuvB-like helicase	8.71091	8.29065	FALSE	FALSE	FALSE
gnl|gene10457|rna30380|	ruvbl2.L	RUVBL2	Q9Y230	RuvB-like helicase	9.82866	9.59953	FALSE	FALSE	FALSE
gnl|gene3817|rna11128|	s100a11.L	S100A11	P31949	Protein S100-A11	6.46006	6.02871	FALSE	FALSE	FALSE
gnl|gene35426|rna75398|	sae1.L	SAE1	Q9UBE0	SUMO-activating enzyme subunit 1	8.03594	7.62365	FALSE	FALSE	FALSE
gnl|gene42055|rna84776|	samm50.L	SAMM50	Q9Y512	Sorting and assembly machinery component 50 homolog	5.19956	9.03948	TRUE	FALSE	FALSE
gnl|gene41526|rna83999|	LOC108709488	SARS1		Serine--tRNA ligase, cytoplasmic	9.79965	9.52993	FALSE	FALSE	FALSE
gnl|gene28513|rna68024|	Xelaev18019588m	SAT2	Q96F10	Thialysine N-epsilon-acetyltransferase	4.81526	5.04569	FALSE	FALSE	FALSE
gnl|gene36074|rna76259|	LOC108715604	SCP2	P22307	Non-specific lipid-transfer protein	8.43382	5.4153	TRUE	FALSE	FALSE
gnl|gene18752|rna54742|	sdhb.S	SDHB	P21912	Succinate dehydrogenase [ubiquinone] iron-sulfur subunit, mitochondrial	8.20926	11.5974	TRUE	FALSE	FALSE
gnl|gene18868|rna55070|	sdhc.S	SDHC	Q99643	Succinate dehydrogenase cytochrome b560 subunit, mitochondrial	7.02974	10.2841	TRUE	FALSE	FALSE
gnl|gene1378|rna4032|	sec23a.S	SEC23B	Q15437	Protein transport protein SEC23 (Fragment)	8.90469	8.20171	FALSE	FALSE	FALSE
gnl|gene14893|rna43472|	sec63.S	SEC63	Q9UGP8	Translocation protein SEC63 homolog	7.29525	3.03173	FALSE	FALSE	FALSE
gnl|gene1415|rna4136|	sept2.S	SEPTIN2		Septin-2	7.40506	6.80405	FALSE	FALSE	FALSE
gnl|gene17873|rna52233|	sept7.L	SEPTIN7		Septin-7	9.35795	8.92506	FALSE	FALSE	FALSE
gnl|gene46768|rna91669|	sept9.S	SEPTIN9		Septin-9	7.25705	6.64247	FALSE	FALSE	FALSE
gnl|gene18796|rna54861|	LOC108714210	SERBP1	Q8NC51	Plasminogen activator inhibitor 1 RNA-binding protein	5.76311	5.44232	FALSE	FALSE	FALSE
gnl|gene38330|rna79444|	serpinb1.L	SERPINB1	P30740	Leukocyte elastase inhibitor	7.37446	7.20108	FALSE	FALSE	FALSE
gnl|gene11405|rna33148|	serpinb6.L	SERPINB6	P35237	Serpin B6	6.4577	6.3215	FALSE	FALSE	FALSE
gnl|gene7528|rna21944|	set.L	SET	Q01105	Protein SET	9.61285	9.09817	FALSE	FALSE	FALSE
gnl|gene19834|rna57926|	sf3b1.S	SF3B1	O75533	Splicing factor 3B subunit 1	7.587	7.2456	FALSE	FALSE	FALSE
gnl|gene5206|rna15243|	sfxn1.L	SFXN1	Q9H9B4	Sideroflexin-1	6.9363	10.4982	TRUE	FALSE	FALSE
gnl|gene3929|rna11455|	sgta.L	SGTA	O43765	Small glutamine-rich tetratricopeptide repeat-containing protein alpha	7.69239	7.45151	FALSE	FALSE	FALSE
gnl|gene19078|rna55698|	sh3bgrl.S	SH3BGRL	O75368	SH3 domain-binding glutamic acid-rich-like protein	6.79649	6.36033	FALSE	FALSE	FALSE
gnl|gene922|rna2713|	sh3bgrl3.S	SH3BGRL3	Q9H299	SH3 domain-binding glutamic acid-rich-like protein 3	4.69408	4.41458	FALSE	FALSE	FALSE
gnl|gene6879|rna20116|	shmt1.L	SHMT1	P34896	Serine hydroxymethyltransferase, cytosolic	10.8189	10.4949	FALSE	FALSE	FALSE
gnl|gene14671|rna42757|	shmt2.L	SHMT2	P34897	Serine hydroxymethyltransferase, mitochondrial	7.81696	11.4242	TRUE	FALSE	FALSE
gnl|gene2605|rna7566|	sirt5.L	SIRT5	Q9NXA8	NAD-dependent protein deacylase sirtuin-5, mitochondrial	5.94442	9.07176	TRUE	FALSE	FALSE
gnl|gene8167|rna23783|	skp1.L	SKP1	P63208	S-phase kinase-associated protein 1	5.63908	5.13983	FALSE	FALSE	FALSE
gnl|gene5080|rna14835|	slc25a10.L	SLC25A10	Q9UBX3	Mitochondrial dicarboxylate carrier	4.49651	8.0687	TRUE	FALSE	FALSE
gnl|gene17773|rna51943|	slc25a11.S	SLC25A11	Q02978	Mitochondrial 2-oxoglutarate/malate carrier protein	6.67766	10.1883	TRUE	FALSE	FALSE
gnl|gene5470|rna16032|	slc25a13.L	SLC25A13	Q9UJS0	Calcium-binding mitochondrial carrier protein Aralar2	7.68562	11.0694	TRUE	FALSE	FALSE
gnl|gene18814|rna54913|	slc25a20.L	SLC25A20	O43772	Mitochondrial carnitine/acylcarnitine carrier protein	4.45646	7.60188	TRUE	FALSE	FALSE
gnl|gene15628|rna45628|	slc25a3.S	SLC25A3	Q00325	Phosphate carrier protein, mitochondrial	7.79364	11.2027	TRUE	FALSE	FALSE
gnl|gene5449|rna15970|	slc25a5.L	SLC25A5	P05141	ADP/ATP translocase 2	8.9236	12.4407	TRUE	FALSE	FALSE
gnl|gene10448|rna30361|	slc9a3r1.S	SLC9A3R1	O14745	Na(+)/H(+) exchange regulatory cofactor NHE-RF1	6.65694	6.25568	FALSE	FALSE	FALSE
gnl|gene15353|rna44811|	c11orf58.L	SMAP	O00193	Small acidic protein	5.57808	5.4692	FALSE	FALSE	FALSE
gnl|gene47080|rna92094|	LOC108705450	SMARCA5	O60264	SWI/SNF-related matrix-associated actin-dependent regulator of chromatin subfamily A member 5	6.83393	6.60223	FALSE	FALSE	FALSE
gnl|gene1154|rna3352|	smarcc1.S	SMARCC1	Q92922	SWI/SNF complex subunit SMARCC1	7.85403	7.13447	FALSE	FALSE	FALSE
gnl|gene40678|rna82787|	smc2.L	SMC2	O95347	Structural maintenance of chromosomes protein 2	6.85553	6.44167	FALSE	FALSE	FALSE
gnl|gene13122|rna38144|	snd1.L	SND1	Q7KZF4	Staphylococcal nuclease domain-containing protein 1	11.0346	10.6863	FALSE	FALSE	FALSE
gnl|gene13473|rna39196|	snrnp200.S	SNRNP200	O75643	U5 small nuclear ribonucleoprotein 200 kDa helicase (Fragment)	7.54741	7.47827	FALSE	FALSE	FALSE
gnl|gene48204|rna93705|	snrpd2.L	SNRPD2	P62316	Small nuclear ribonucleoprotein Sm D2	6.41546	6.20363	FALSE	FALSE	FALSE
gnl|gene3665|rna10664|	snrpg.S	SNRPG	P62308	Small nuclear ribonucleoprotein G	6.93435	6.72734	FALSE	FALSE	FALSE
gnl|gene5140|rna15036|	snrpb.S	SNRPN	P63162	Small nuclear ribonucleoprotein-associated protein N (Fragment)	6.45022	6.38504	FALSE	FALSE	FALSE
gnl|gene14148|rna41208|	snu13.S	SNU13	P55769	NHP2-like protein 1	6.82045	6.49915	FALSE	FALSE	FALSE
gnl|gene3175|rna9198|	snx3.S	SNX3	O60493	Sorting nexin-3	4.84495	4.68643	FALSE	FALSE	FALSE
gnl|gene16302|rna47610|	sod1.S	SOD1	P00441	Superoxide dismutase [Cu-Zn]	10.4441	10.3124	TRUE	FALSE	FALSE
gnl|gene15627|rna45624|	sod2.S	SOD2	P04179	Superoxide dismutase [Mn], mitochondrial	7.88994	10.3833	TRUE	FALSE	FALSE
gnl|gene14436|rna42022|	sord.L	SORD	Q00796	Sorbitol dehydrogenase	7.3674	7.15334	TRUE	FALSE	FALSE
gnl|gene41983|rna84690|	spr.L	SPR	P35270	Sepiapterin reductase	6.34694	6.75367	FALSE	FALSE	FALSE
gnl|gene46247|rna90928|	sri	SRI	P30626	Sorcin	7.25059	7.31909	FALSE	FALSE	FALSE
gnl|gene17759|rna51909|	srm.L	SRM	P19623	Spermidine synthase	7.79148	7.55915	FALSE	FALSE	FALSE
gnl|gene47614|rna92826|	srpk1.S	SRPK1	Q96SB4	SRSF protein kinase 1	7.56502	7.20934	FALSE	FALSE	FALSE
gnl|gene1639|rna4786|	srsf2.S	SRSF2	Q01130	Serine/arginine-rich splicing factor 2 (Fragment)	7.49492	7.182	FALSE	FALSE	TRUE
gnl|gene8613|rna25081|	srsf5.S	SRSF5	Q13243	Serine/arginine-rich splicing factor 5	8.82766	8.54984	FALSE	FALSE	FALSE
gnl|gene3310|rna9600|	ssb.L	SSB	P05455	Lupus La protein	8.48445	8.15388	FALSE	FALSE	FALSE
gnl|gene12927|rna37564|	ssbp1.L	SSBP1	Q04837	Single-stranded DNA-binding protein, mitochondrial	6.83052	10.2219	TRUE	FALSE	FALSE
gnl|gene38170|rna79225|	ssrp1.S	SSRP1	Q08945	FACT complex subunit SSRP1	11.1597	10.85	FALSE	FALSE	FALSE
gnl|gene1199|rna3487|	st13.L	ST13	P50502	Hsc70-interacting protein	9.8695	9.57528	FALSE	FALSE	FALSE
gnl|gene14930|rna43583|	stip1.L	STIP1	P31948	Stress-induced-phosphoprotein 1	9.80766	9.64954	FALSE	FALSE	FALSE
gnl|gene48319|rna93860|	stmn1.S	STMN1	P16949	Stathmin	9.03861	8.76458	FALSE	FALSE	FALSE
gnl|gene11077|rna32202|	strap.L	STRAP	Q9Y3F4	Serine-threonine kinase receptor-associated protein	7.25458	6.92339	FALSE	FALSE	FALSE
gnl|gene17746|rna51879|	stt3a.S	STT3A	P46977	Dolichyl-diphosphooligosaccharide--protein glycosyltransferase subunit STT3A	10.1888	5.87716	FALSE	FALSE	FALSE
gnl|gene15750|rna46001|	stxbp2.L	STXBP2	Q15833	Syntaxin-binding protein 2	8.08369	7.2811	FALSE	FALSE	FALSE
gnl|gene13228|rna38497|	sub1.S	SUB1	P53999	Activated RNA polymerase II transcriptional coactivator p15	6.44911	6.09117	FALSE	FALSE	FALSE
gnl|gene19008|rna55486|	sucla2.S	SUCLA2	Q9P2R7	Succinate--CoA ligase [ADP-forming] subunit beta, mitochondrial	8.62815	12.0148	TRUE	FALSE	FALSE
gnl|gene3861|rna11258|	suclg1.S	SUCLG1	P53597	Succinate--CoA ligase [ADP/GDP-forming] subunit alpha, mitochondrial	6.53347	10.2972	TRUE	FALSE	FALSE
gnl|gene14195|rna41344|	suclg2.L	SUCLG2	Q96I99	Succinate--CoA ligase [GDP-forming] subunit beta, mitochondrial	8.51916	11.5178	TRUE	FALSE	FALSE
gnl|gene18555|rna54177|	LOC108716695	SULT6B1	Q6IMI4	Sulfotransferase 6B1	7.35816	7.0136	FALSE	FALSE	FALSE
gnl|gene41343|rna83745|	sumo2.L	SUMO2	P61956	Small ubiquitin-related modifier 2	5.54762	5.3374	FALSE	FALSE	FALSE
gnl|gene10082|rna29311|	sun1.L	SUN1	O94901	SUN domain-containing protein 1 (Fragment)	7.26814	5.03356	FALSE	FALSE	FALSE
gnl|gene18215|rna53215|	supt16h.S	SUPT16H	Q9Y5B9	FACT complex subunit SPT16	9.6753	9.36207	FALSE	FALSE	FALSE
gnl|gene12287|rna35713|	syncrip.L	SYNCRIP	O60506	Heterogeneous nuclear ribonucleoprotein Q	7.2618	6.78191	FALSE	FALSE	FALSE
gnl|gene4804|rna14029|	tacc3.S	TACC3	Q9Y6A5	Transforming acidic coiled-coil-containing protein 3	6.79317	6.32396	FALSE	FALSE	FALSE
gnl|gene40037|rna81867|	MGC80893	TAF15	Q92804	TATA-binding protein-associated factor 2N	7.33206	6.88042	FALSE	FALSE	TRUE
gnl|gene16727|rna48880|	tagln2.L	TAGLN2	P37802	Transgelin-2	6.94466	6.98975	FALSE	FALSE	FALSE
gnl|gene34841|rna74519|	taldo1.L	TALDO1	P37837	Transaldolase	10.033	9.76689	FALSE	FALSE	FALSE
gnl|gene14615|rna42590|	tars.L	TARS1		Threonine--tRNA ligase 1, cytoplasmic	6.54035	6.1964	FALSE	FALSE	FALSE
gnl|gene13589|rna39545|	tbca.S	TBCA	O75347	Tubulin-specific chaperone A	4.79572	4.37229	FALSE	FALSE	FALSE
gnl|gene8107|rna23628|	tbcb.S	TBCB	Q99426	Tubulin-folding cofactor B	9.11016	8.73524	FALSE	FALSE	FALSE
gnl|gene6796|rna19893|	fam115a-like.L	TCAF2C	A0A1B0GVM2	TRPM8 channel-associated factor 2C (Fragment)	11.6359	11.3254	FALSE	FALSE	FALSE
gnl|gene252|rna718|	tcp1.S	TCP1	P17987	CCT-alpha	11.4567	11.2234	FALSE	FALSE	FALSE
gnl|gene9095|rna26466|	tes.L	TES	Q9UGI8	Testin	6.89042	6.57208	FALSE	FALSE	FALSE
gnl|gene16701|rna48821|	tfrc.L	TFRC	P02786	Transferrin receptor protein 1	8.72285	7.48634	FALSE	FALSE	FALSE
gnl|gene14551|rna42370|	thap4.S	THAP4	Q8WY91	Peroxynitrite isomerase THAP4	7.71952	7.67114	FALSE	FALSE	FALSE
gnl|gene15472|rna45164|	thop1.S	THOP1	P52888	Thimet oligopeptidase	10.074	9.84575	FALSE	FALSE	FALSE
gnl|gene15932|rna46569|	thumpd3.L	THUMPD3	Q9BV44	THUMP domain-containing protein 3	9.36156	9.12788	FALSE	FALSE	FALSE
gnl|gene36674|rna77101|	LOC108712771	TIA1	P31483	Nucleolysin TIA-1 isoform p40	5.95795	5.35972	FALSE	FALSE	TRUE
gnl|gene13173|rna38308|	timm50.S	TIMM50	Q3ZCQ8	Mitochondrial import inner membrane translocase subunit TIM50	4.52858	8.23225	TRUE	FALSE	FALSE
gnl|gene2303|rna6710|	tkt.L	TKT	P29401	Transketolase	11.6678	11.3741	FALSE	FALSE	FALSE
gnl|gene19044|rna55594|	tktl2.L	TKTL2	Q9H0I9	Transketolase-like protein 2	11.7422	11.4911	FALSE	FALSE	FALSE
gnl|gene3247|rna9412|	LOC733283	TLN1	Q9Y490	Talin-1	8.77155	8.6847	FALSE	FALSE	FALSE
gnl|gene10743|rna31224|	tln2.S	TLN2	Q9Y4G6	Talin-2	10.043	9.57643	FALSE	FALSE	FALSE
gnl|gene45261|rna89562|	LOC108698272	TMSB15A	P0CG34	Thymosin beta-15A	5.44311	4.7263	FALSE	FALSE	FALSE
gnl|gene12730|rna36986|	tnik.S	TNIK	Q9UKE5	TRAF2 and NCK-interacting protein kinase (Fragment)	7.44982	7.42703	FALSE	FALSE	FALSE
gnl|gene18879|rna55108|	tp53i3.S	TP53I3	Q53FA7	Quinone oxidoreductase PIG3	7.60317	7.43739	FALSE	FALSE	FALSE
gnl|gene12836|rna37301|	tpi1.L	TPI1	P60174	Triosephosphate isomerase	11.0805	10.8962	FALSE	FALSE	FALSE
gnl|gene1645|rna4800|	tpr.S	TPR	P12270	Nucleoprotein TPR	8.29564	7.76623	FALSE	FALSE	FALSE
gnl|gene11149|rna32404|	tpt1.L	TPT1	P13693	Translationally-controlled tumor protein	8.02673	7.82082	FALSE	FALSE	FALSE
gnl|gene42177|rna84939|	LOC108697714	TRIM28	Q13263	Transcription intermediary factor 1-beta	6.71005	6.14046	FALSE	FALSE	FALSE
gnl|gene19647|rna57413|	trim69.1.L	TRIM69	Q86WT6	E3 ubiquitin-protein ligase TRIM69	9.83369	9.46757	FALSE	FALSE	FALSE
gnl|gene8040|rna23441|	trip13.L	TRIP13	Q15645	Pachytene checkpoint protein 2 homolog	6.93519	6.48424	FALSE	FALSE	FALSE
gnl|gene18512|rna54068|	LOC108715154	TRMT112	Q9UI30	Multifunctional methyltransferase subunit TRM112-like protein	5.83428	5.32196	FALSE	FALSE	FALSE
gnl|gene34434|rna74006|	tsn.L	TSN	Q15631	Translin	6.72995	6.15004	FALSE	FALSE	FALSE
gnl|gene3525|rna10255|	tstd1.S	TSTD1	Q8NFU3	Thiosulfate:glutathione sulfurtransferase	5.00815	5.30632	FALSE	FALSE	FALSE
gnl|gene5159|rna15088|	ttc37.L	TTC37	Q6PGP7	Tetratricopeptide repeat protein 37	7.03347	6.6819	FALSE	FALSE	FALSE
gnl|gene7264|rna21199|	ttll12.L	TTLL12	Q14166	Tubulin--tyrosine ligase-like protein 12	6.65757	6.43298	FALSE	FALSE	FALSE
gnl|gene2154|rna6253|	MGC97820.L	TUBA1A	Q71U36	Tubulin alpha-1A chain	8.50362	7.98964	FALSE	FALSE	FALSE
gnl|gene18962|rna55355|		TUBA1B	P68363	Tubulin alpha-1B chain	12.7177	12.2444	FALSE	FALSE	FALSE
gnl|gene2320|rna6761|	tuba3c.L	TUBA3C	P0DPH7	Tubulin alpha-3C chain	10.3038	9.82444	FALSE	FALSE	FALSE
gnl|gene10467|rna30406|	tubb2b.S	TUBB2B	Q9BVA1	Tubulin beta-2B chain	7.28894	6.62158	FALSE	FALSE	FALSE
gnl|gene13019|rna37835|	tubb4b.S	TUBB4B	P68371	Tubulin beta-4B chain	11.6797	11.1573	FALSE	FALSE	FALSE
gnl|gene39663|rna81323|	LOC108704729	TUFM	P49411	Elongation factor Tu, mitochondrial	8.06311	11.9073	TRUE	FALSE	FALSE
gnl|gene10153|rna29526|	loc100170420.S	TXN	P10599	Thioredoxin	7.42184	7.62759	FALSE	FALSE	FALSE
gnl|gene16090|rna47037|	txndc17.S	TXNDC17	Q9BRA2	Thioredoxin domain-containing protein 17	7.03018	6.95221	FALSE	FALSE	FALSE
gnl|gene14310|rna41688|	txndc5.L	TXNDC5	Q8NBS9	Thioredoxin domain-containing protein 5	11.9227	8.24604	FALSE	FALSE	FALSE
gnl|gene9070|rna26394|	txndc9.L	TXNDC9	O14530	Thioredoxin domain-containing protein 9	9.34638	9.04763	FALSE	FALSE	FALSE
gnl|gene11490|rna33386|	txnl1.L	TXNL1	O43396	Thioredoxin-like protein 1	8.83619	8.58044	FALSE	FALSE	FALSE
gnl|gene14307|rna41682|	txnrd3.L	TXNRD1	Q16881	Thioredoxin-disulfide reductase	9.71672	9.37938	FALSE	FALSE	FALSE
gnl|gene12661|rna36783|	tyms.L	TYMS	P04818	Thymidylate synthase	8.67147	8.43064	TRUE	FALSE	FALSE
gnl|gene47799|rna93063|	u2af2.S	U2AF2	P26368	U2 snRNP auxiliary factor large subunit	7.81976	7.52626	FALSE	FALSE	FALSE
gnl|gene1306|rna3812|	uba1.S	UBA1	P22314	Ubiquitin-like modifier-activating enzyme 1	11.5614	11.3419	TRUE	FALSE	FALSE
gnl|gene7192|rna20980|	uba2.L	UBA2	Q9UBT2	SUMO-activating enzyme subunit 2	8.14529	7.88678	FALSE	FALSE	FALSE
gnl|gene16524|rna48260|	uba5.S	UBA5	Q9GZZ9	UFM1-activating enzyme	5.80081	5.69374	FALSE	FALSE	FALSE
gnl|gene49736|rna95840|	LOC108719700	UBA6	A0AVT1	Ubiquitin-like modifier-activating enzyme 6	8.4414	8.55616	FALSE	FALSE	FALSE
gnl|gene2959|rna8574|	LOC108716425	UBC	P0CG48	Polyubiquitin-C	8.7555	8.5779	FALSE	FALSE	FALSE
gnl|gene18510|rna54060|	ube2d3.L	UBE2D2	P62837	Ubiquitin-conjugating enzyme E2 D2	6.2575	6.21397	FALSE	FALSE	FALSE
gnl|gene5536|rna16213|	ube2d4.L	UBE2D4	Q9Y2X8	Ubiquitin-conjugating enzyme E2 D4	4.40821	4.57607	FALSE	FALSE	FALSE
gnl|gene41173|rna83501|	ube2g1.S	UBE2G1	P62253	Ubiquitin-conjugating enzyme E2 G1	5.42699	5.32336	FALSE	FALSE	FALSE
gnl|gene49397|rna95352|	ube2i.L	UBE2I	P63279	SUMO-conjugating enzyme UBC9	4.2246	3.91733	FALSE	FALSE	FALSE
gnl|gene50589|rna97161|	LOC108698072	UBE2K	P61086	Ubiquitin-conjugating enzyme E2 K	5.47909	5.52237	FALSE	FALSE	FALSE
gnl|gene3008|rna8712|	ube2l3.S	UBE2L3	P68036	Ubiquitin-conjugating enzyme E2 L3	6.13625	6.40294	FALSE	FALSE	FALSE
gnl|gene35626|rna75671|	ube2m.L	UBE2M	P61081	NEDD8-conjugating enzyme Ubc12	6.12049	5.97193	FALSE	FALSE	FALSE
gnl|gene4221|rna12285|	ube2n.L	UBE2N	P61088	Ubiquitin-conjugating enzyme E2 N	6.98087	7.06874	FALSE	FALSE	FALSE
gnl|gene18660|rna54475|	ube2o.S	UBE2O	Q9C0C9	(E3-independent) E2 ubiquitin-conjugating enzyme (Fragment)	6.29602	6.32908	FALSE	FALSE	FALSE
gnl|gene43629|rna87135|	ube2v1.L	UBE2V1	Q13404	Ubiquitin-conjugating enzyme E2 variant 1	7.38435	7.1429	FALSE	FALSE	FALSE
gnl|gene45236|rna89510|	LOC108719244	UBE2V2	Q15819	Ubiquitin-conjugating enzyme E2 variant 2	5.36825	5.17751	FALSE	FALSE	FALSE
gnl|gene11864|rna34463|	ublcp1.S	UBLCP1	Q8WVY7	Ubiquitin-like domain-containing CTD phosphatase 1	5.29941	5.02151	FALSE	FALSE	FALSE
gnl|gene14733|rna42942|	LOC108698136	UCHL1	P09936	Ubiquitin carboxyl-terminal hydrolase isozyme L1	7.99456	7.58281	FALSE	FALSE	FALSE
gnl|gene12517|rna36402|	uchl3.L	UCHL3	P15374	Ubiquitin carboxyl-terminal hydrolase isozyme L3	9.38391	8.98474	FALSE	FALSE	FALSE
gnl|gene4814|rna14065|	uchl5.L	UCHL5	Q9Y5K5	Ubiquitin carboxyl-terminal hydrolase isozyme L5	6.32191	5.91087	FALSE	FALSE	FALSE
gnl|gene3975|rna11566|	ufd1.L	UFD1	Q92890	Ubiquitin recognition factor in ER-associated degradation protein 1	6.73698	6.43283	FALSE	FALSE	FALSE
gnl|gene50111|rna96418|	ugp2.L	UGP2	Q16851	UTP--glucose-1-phosphate uridylyltransferase	10.8102	10.5066	FALSE	FALSE	FALSE
gnl|gene12165|rna35335|	umps.L	UMPS	P11172	Uridine 5'-monophosphate synthase	9.98098	9.96679	FALSE	FALSE	FALSE
gnl|gene20057|rna58546|	upf2.S	UPF2	Q9HAU5	Regulator of nonsense transcripts 2	7.6763	7.96004	FALSE	FALSE	FALSE
gnl|gene37445|rna78170|	uqcrc1.L	UQCRC1	P31930	Cytochrome b-c1 complex subunit 1, mitochondrial	8.29339	11.8866	TRUE	FALSE	FALSE
gnl|gene19152|rna55931|	uqcrc2.L	UQCRC2	P22695	Cytochrome b-c1 complex subunit 2, mitochondrial	7.7306	11.1832	TRUE	FALSE	FALSE
gnl|gene9033|rna26294|	uqcrq.S	UQCRQ	O14949	Cytochrome b-c1 complex subunit 8	6.35305	9.82204	TRUE	FALSE	FALSE
gnl|gene6801|rna19903|	uroc1.L	UROC1	Q96N76	Urocanate hydratase	11.2071	10.971	FALSE	FALSE	FALSE
gnl|gene5779|rna16903|	usp10.S	USP10	Q14694	Ubiquitin carboxyl-terminal hydrolase 10	9.23292	8.79287	FALSE	FALSE	FALSE
gnl|gene16031|rna46856|	usp14.S	USP14	P54578	Ubiquitin carboxyl-terminal hydrolase 14	8.79524	8.54148	FALSE	FALSE	FALSE
gnl|gene19035|rna55556|	usp5.S	USP5	P45974	Ubiquitin carboxyl-terminal hydrolase 5	10.3627	9.9886	FALSE	FALSE	FALSE
gnl|gene10531|rna30595|	usp7.S	USP7	Q93009	Ubiquitin carboxyl-terminal hydrolase (Fragment)	8.5678	7.916	FALSE	FALSE	FALSE
gnl|gene10686|rna31046|	vapb.L	VAPB	O95292	Vesicle-associated membrane protein-associated protein B/C	7.53909	5.40383	FALSE	FALSE	FALSE
gnl|gene2002|rna5819|	vars.S	VARS1		Valyl-tRNA synthetase (Fragment)	10.7467	10.398	FALSE	FALSE	FALSE
gnl|gene10794|rna31370|	vat1.S	VAT1	Q99536	Synaptic vesicle membrane protein VAT-1 homolog	9.1385	7.42353	TRUE	FALSE	FALSE
gnl|gene36008|rna76169|	vcl.S	VCL	P18206	Vinculin	8.75348	8.52118	FALSE	FALSE	FALSE
gnl|gene10712|rna31128|	vcp.S	VCP	P55072	Transitional endoplasmic reticulum ATPase	11.7662	11.36	FALSE	FALSE	FALSE
gnl|gene20350|rna59440|	vcpkmt.L	VCPKMT	Q9H867	Protein-lysine methyltransferase METTL21D	6.97327	6.72913	FALSE	FALSE	FALSE
gnl|gene19062|rna55654|	vdac1.S	VDAC1	P21796	Voltage-dependent anion-selective channel protein 1	6.35822	9.28153	TRUE	FALSE	FALSE
gnl|gene9758|rna28378|	vdac2.S	VDAC2	P45880	Voltage-dependent anion-selective channel protein 2	7.92488	11.5645	TRUE	FALSE	FALSE
gnl|gene38158|rna79210|	vdac3.L	VDAC3	Q9Y277	Voltage-dependent anion-selective channel protein 3	8.17143	11.7562	TRUE	FALSE	FALSE
gnl|gene15693|rna45816|	vldlr.L	VLDLR	P98155	Very low-density lipoprotein receptor	8.71393	7.77187	FALSE	FALSE	FALSE
gnl|gene7413|rna21605|	vps26b.L	VPS26B	Q4G0F5	Vacuolar protein sorting-associated protein 26B	6.56001	5.73806	FALSE	FALSE	FALSE
gnl|gene42586|rna85556|	LOC108716875	VPS29	Q9UBQ0	Vacuolar protein sorting-associated protein 29	8.90522	8.36522	FALSE	FALSE	FALSE
gnl|gene10464|rna30397|	vps4b.L	VPS4B	O75351	Vacuolar protein sorting-associated protein 4B	10.4818	10.1886	FALSE	FALSE	FALSE
gnl|gene6237|rna18237|	vwa5a.2.L	VWA5A	O00534	von Willebrand factor A domain-containing protein 5A	10.8355	10.5979	FALSE	FALSE	FALSE
gnl|gene2241|rna6511|	wars.L	WARS1		Tryptophan--tRNA ligase, cytoplasmic	6.10943	5.84209	FALSE	FALSE	FALSE
gnl|gene14318|rna41706|	wdr1.S	WDR1	O75083	WD repeat-containing protein 1	11.4032	11.1632	FALSE	FALSE	FALSE
gnl|gene18016|rna52655|	wdr61.S	WDR61	Q9GZS3	WD repeat-containing protein 61	8.52038	8.20575	FALSE	FALSE	FALSE
gnl|gene15474|rna45168|	wdr77.S	WDR77	Q9BQA1	Methylosome protein 50	10.9734	10.6937	FALSE	FALSE	FALSE
gnl|gene2664|rna7740|	wnt3a.L	WNT3	P56703	Proto-oncogene Wnt-3	7.44197	7.31403	FALSE	FALSE	FALSE
gnl|gene10910|rna31717|	xpnpep1.L	XPNPEP1	Q9NQW7	Xaa-Pro aminopeptidase 1	7.9645	7.9579	FALSE	FALSE	FALSE
gnl|gene19010|rna55490|	xrcc6.L	XRCC6	P12956	ATP-dependent DNA helicase 2 subunit 1	8.64931	8.22795	FALSE	FALSE	FALSE
gnl|gene1112|rna3230|	yars.S	YARS1		Tyrosine--tRNA ligase, cytoplasmic	9.84433	9.62453	FALSE	FALSE	FALSE
gnl|gene14116|rna41108|	ybx2.L	YBX2	Q9Y2T7	Y-box-binding protein 2	9.27213	8.5327	FALSE	FALSE	FALSE
gnl|gene5480|rna16056|	ywhab.L	YWHAB	P31946	14-3-3 protein beta/alpha	8.8125	8.30712	FALSE	FALSE	FALSE
gnl|gene15793|rna46133|	ywhae.L	YWHAE	P62258	14-3-3 protein epsilon	8.80891	8.26053	FALSE	FALSE	FALSE
gnl|gene4985|rna14565|	ywhag.L	YWHAG	P61981	14-3-3 protein gamma	6.6691	6.25167	FALSE	FALSE	FALSE
gnl|gene2969|rna8605|	ywhaq.L	YWHAQ	P27348	14-3-3 protein theta	6.38873	5.63055	FALSE	FALSE	FALSE
gnl|gene11445|rna33271|	ywhaz.S	YWHAZ	P63104	14-3-3 protein zeta/delta	9.1497	9.07956	FALSE	FALSE	FALSE
gnl|gene47719|rna92959|		ZNF850	A8MQ14	Zinc finger protein 850	6.00024	5.91269	FALSE	FALSE	FALSE
gnl|gene11372|rna33051|	zp2.L	ZP2	Q05996	Zona pellucida sperm-binding protein 2	8.87026	9.01553	FALSE	FALSE	FALSE
gnl|gene19343|rna56502|	loc394444.L	ZP3	P21754	Zona pellucida sperm-binding protein 3	9.37346	9.80554	FALSE	FALSE	FALSE
gnl|gene14788|rna43147|	zp4.L	ZP4	Q12836	Zona pellucida sperm-binding protein 4	9.66089	9.93776	FALSE	FALSE	FALSE
gnl|gene16546|rna48338|	loc100127805.L	gnl|gene16546|rna48338|		gnl|gene16546|rna48338|	6.57201	6.24103	FALSE	FALSE	FALSE
gnl|gene2624|rna7626|	LOC108701276	gnl|gene2624|rna7626|		gnl|gene2624|rna7626|	9.40453	9.2105	FALSE	FALSE	FALSE
gnl|gene29115|rna68627|	Xelaev18025159m	gnl|gene29115|rna68627|		gnl|gene29115|rna68627|	7.33573	6.94305	FALSE	FALSE	FALSE
gnl|gene3183|rna9224|	LOC108713387	gnl|gene3183|rna9224|		gnl|gene3183|rna9224|	4.67937	8.44244	FALSE	FALSE	FALSE
gnl|gene40157|rna82031|	loc733539.L	gnl|gene40157|rna82031|		gnl|gene40157|rna82031|	8.69662	8.33922	FALSE	FALSE	FALSE
gnl|gene40400|rna82383|	loc100145002.L	gnl|gene40400|rna82383|		gnl|gene40400|rna82383|	7.03711	6.55934	FALSE	FALSE	FALSE
gnl|gene4310|rna12559|	loc100495756.L	gnl|gene4310|rna12559|		gnl|gene4310|rna12559|	9.70087	10.8774	FALSE	FALSE	FALSE
gnl|gene1359|rna3975|	sdha.S	tr|A0A494C1T6|A0A494C1T6_HUMAN		Flavoprotein subunit of complex II	8.47801	12.1086	FALSE	FALSE	FALSE
gnl|gene14100|rna41068|	bckdha.L	tr|F5H5P2|F5H5P2_HUMAN		2-oxoisovalerate dehydrogenase subunit alpha	5.88423	9.50254	FALSE	FALSE	FALSE
gnl|gene42420|rna85312|	ptgr2.S	tr|G3V3Y1|G3V3Y1_HUMAN		15-oxoprostaglandin 13-reductase	5.09202	4.92812	FALSE	FALSE	FALSE
