# Supplementary material for: Evidence for widespread cytoplasmic structuring into mesoscale condensates
Source: Nat Cell Biol. Author manuscript; Available in PMC 2025 Mar 1. (PMC10981939; doi:10.1038/s41556-024-01363-5)
Supplement: Source_data_ED_3 [file NIHMS1974258-supplement-Source_data_ED_3.xlsx]

## Sheet: Contents
Source Data Extended Data Figure 3
Contents
ExtendedDataFigure 3
Column descriptions
Shared columns
ProteinId	Protein identifier in the Xenopus Laevis gene annotation version 9.2, from Xenbase (http://www.xenbase.org/, RRID:SCR_003280), Fortriede et al. 2020, Nucleic Acids Research, Volume 48, Issue D1, Pages D776–D782, doi:10.1093/nar/gkz933.
LaevisGene	Gene Symbol annotation for Xenopus Laevis.
GeneSymbol	Human gene symbol in UniProt, mapped by BLAST.
GeneSpecifier	UniProt Entry number
Name	Protein name or description.
LLPS	Binary, true if protein is in the meta database for LLPS (see other Supplementary Table) above a consensus level (4, if not stated otherwise).
complexes	Binary, true if protein is part of large complexes; ribosome, proteasome, vault complex (UniProt), Arp2/3, RNA polymerase II core complex, PCNA-DNA polymerase delta complex, and γ-tubulin ring complex (CORUM)
	Ribosome	RPSA,RPS2,RPS3,RPS3A,RPS4X,RPS4Y,RPS5,RPS6,RPS7,RPS8,RPS9,RPS10,RPS11,RPS12,RPS13,RPS14,RPS15,RPS15A,RPS16,RPS17,RPS18,RPS19,RPS20,RPS21,RPS23,RPS24,RPS25,RPS26,RPS27,RPS27A,RPS28,RPS29,RPS30,,RPL3,RPL4,RPL5,RPL6,RPL7,RPL7A,RPL8,RPL9,RPL10,RPL10A,RPL11,RPL12,RPL13,RPL13A,RPL14,RPL15,RPL17,RPL18,RPL18A,RPL19,RPL21,RPL22,RPL23,RPL23A,RPL24,RPL26,RPL27,RPL27A,RPL28,RPL29,RPL30,RPL31,RPL32,RPL34,RPL3…
	Proteasome	PSMA4,PSMC4,PSMD5,PSMD8,PSMA3,PSME2,PSMD10,PSMD7,PSMA2,PSMB3,SHFM1,ADRM1,PSMB7,PSMC1,PSMA6,PSMD11,PSMB1,PSMD3,PSMB6,PSMA5,PSMB4,PSMC2,PSME3,PSMD6,PSMC3,PSMD1,PSMD2,PSMC5,PSMA8,PAAF1,PSMF1,PSMD12,PSMB10,VCP,PSMB5,PSMD4,PSMA7,PSMB2,PSMB9,PSMB8,PSME1,PSME4,PSMB11,PSMD14,PSMD13,PSMC6,PSMA1,PSMD9,HC3,
	Vault complex	MVP,TEP1,VPARP,PARP4
	Arp2/3 complex	ARC41,ARC34,ARC21,ARC16,ARC20,ARP3,ARP2,ARPC1B,ARPC2,ARPC3,ARPC5,ARPC4,ACTR3,ACTR2
	RNA polymerase II core complex	POLR2D,POLR2C,POLR2E,POLR2A,POLR2B,POLR2I,POLR2H,POLR2J,POLR2K,POLR2F,POLR2G,POLR2L
	PCNA-DNA polymerase	PCNA,POLD1,POLD2,POLD3,POLD4
	γ-tubulin ring complex	PCNT,TUBGCP3,TUBGCP2
mitochondrion	Binary, true if protein is annotated mitochondrion in UniProt.
ExtendedDataFigure 3
ProteinId
LaevisGene
GeneSymbol
GeneSpecifier
Name
FC_15min_x1	Fold change ctop/ceq of the concentration in the top section ctop to the value for equally distributed proteins ceq. Undiluted, spun 15min, normalized to proteins that showed the least sedimentation (0.8quantile(ctop/ceq)) in all measured conditions.
FC_15min_x1o2	Fold change ctop/ceq of the concentration in the top section ctop to the value for equally distributed proteins ceq. Diluted 1.2fold, spun 15min, normalized to proteins that showed the least sedimentation (0.8quantile(ctop/ceq)) in all measured conditions.
FC_15min_x1o4	Fold change ctop/ceq of the concentration in the top section ctop to the value for equally distributed proteins ceq. Diluted 1.4fold, spun 15min, normalized to proteins that showed the least sedimentation (0.8quantile(ctop/ceq)) in all measured conditions.
FC_15min_x2	Fold change ctop/ceq of the concentration in the top section ctop to the value for equally distributed proteins ceq. Diluted 2fold, spun 15min, normalized to proteins that showed the least sedimentation (0.8quantile(ctop/ceq)) in all measured conditions.
FC_30min_x1	Fold change ctop/ceq of the concentration in the top section ctop to the value for equally distributed proteins ceq. Undiluted, spun 30min, normalized to proteins that showed the least sedimentation (0.8quantile(ctop/ceq)) in all measured conditions.
FC_30min_x2	Fold change ctop/ceq of the concentration in the top section ctop to the value for equally distributed proteins ceq. Diluted 2fold, spun 30min, normalized to proteins that showed the least sedimentation (0.8quantile(ctop/ceq)) in all measured conditions.
FC_30min_x4	Fold change ctop/ceq of the concentration in the top section ctop to the value for equally distributed proteins ceq. Diluted 4fold, spun 30min, normalized to proteins that showed the least sedimentation (0.8quantile(ctop/ceq)) in all measured conditions.
FC_30min_x8	Fold change ctop/ceq of the concentration in the top section ctop to the value for equally distributed proteins ceq. Diluted 8fold, spun 30min, normalized to proteins that showed the least sedimentation (0.8quantile(ctop/ceq)) in all measured conditions.
ribosome
proteasome
LLPS
LLPSconsensus

## Sheet: ExtendedDataFigure 3
ProteinId	LaevisGene	GeneSymbol	GeneSpecifier	Name	FC_15min_x1	FC_15min_x1o2	FC_15min_x1o4	FC_15min_x2	FC_30min_x1	FC_30min_x2	FC_30min_x4	FC_30min_x8	ribosome	proteasome	LLPS	consensus	proteome	count ribo 1	count protea 1	count LLPS 1	proteome	count ribo 2	count protea 2	count LLPS 2
gnl|gene5928|rna17353|	aars.L	AARS1		Alanine--tRNA ligase, cytoplasmic	0.94018	0.948942	0.905626	0.916319	0.479681	0.257899	0.34725	0.336995	FALSE	FALSE	FALSE	0	788	62	35	11	844	19	25	11
gnl|gene19372|rna56615|	abce1.S	ABCE1	P61221	ATP-binding cassette sub-family E member 1	0.336425	0.323107	0.344008	0.461226	0.204736	0.133489	0.218538	0.35981	FALSE	FALSE	FALSE	0
gnl|gene10093|rna29341|	abcf1.L	ABCF1	Q8NE71	ATP-binding cassette sub-family F member 1 (Fragment)	0.237676	0.26488	0.281027	0.359269	0.131409	0.0800091	0.0837202	0.146519	FALSE	FALSE	FALSE	0
gnl|gene6381|rna18678|	abcf2.L	ABCF2	Q9UG63	ATP-binding cassette sub-family F member 2	0.177375	0.168563	0.149654	0.243776	0.0981162	0.118904	0.260524	0.315162	FALSE	FALSE	FALSE	0
gnl|gene6601|rna19317|	abhd14b.L	ABHD14B	Q96IU4	Protein ABHD14B	0.986754	0.975049	0.973516	0.974253	1.37348	1.22668	1.19893	1.14477	FALSE	FALSE	FALSE	0
gnl|gene15331|rna44744|	abracl.L	ABRACL	Q9P1F3	Costars family protein ABRACL	0.911837	0.952253	1.0462	1.00332	1.06266	1.57773	1.54125	1.13151	FALSE	FALSE	FALSE	0
gnl|gene20396|rna59579|	acaa2.L	ACAA2	P42765	3-ketoacyl-CoA thiolase, mitochondrial	0.0698488	0.0779468	0.0194893	0.0798098					FALSE	FALSE	FALSE	0
gnl|gene8281|rna24111|	acacb.L	ACACB	O00763	Acetyl-CoA carboxylase 2					0.19828	0.166056	0.213141	0.186002	FALSE	FALSE	FALSE	0
gnl|gene8983|rna26158|	acadm.L	ACADM	P11310	Medium-chain specific acyl-CoA dehydrogenase, mitochondrial	0.000170521	0	0	0					FALSE	FALSE	FALSE	0
gnl|gene10303|rna29942|	acat1.S	ACAT1	P24752	Acetyl-CoA acetyltransferase, mitochondrial					0.0095823	0.00557405	0.0126761	0.00831229	FALSE	FALSE	FALSE	0
gnl|gene10680|rna31029|	acat2.L	ACAT2	Q9BWD1	Acetyl-CoA acetyltransferase, cytosolic	0.873858	0.85438	0.871293	0.958463					FALSE	FALSE	FALSE	0
gnl|gene13375|rna38904|	acly.S	ACLY	P53396	ATP-citrate synthase	0.814271	0.75427	0.685909	0.626472	0.00503082	0	0.00240254	0.0302597	FALSE	FALSE	FALSE	0
gnl|gene5999|rna17549|	aco2.S	ACO2	Q99798	Aconitate hydratase, mitochondrial					0.00251011	0.00326366	0.00767468	0.00836939	FALSE	FALSE	FALSE	0
gnl|gene9191|rna26702|	aco2.L	ACO2	Q99798	Aconitate hydratase, mitochondrial	0.0299182	0.0411896	0.0575862	0.0668581					FALSE	FALSE	FALSE	0
gnl|gene3974|rna11561|	acp1.L	ACP1	P24666	Low molecular weight phosphotyrosine protein phosphatase	0.910836	0.920321	0.954653	0.9818	1.07099	1.10947	1.05404	1.05526	FALSE	FALSE	FALSE	0
gnl|gene5277|rna15445|	actg1.S	ACTB	P60709	Actin, cytoplasmic 1	0.93966	0.894411	0.810847	0.905734	0.700791	0.57817	0.625664	0.583611	FALSE	FALSE	FALSE	0
gnl|gene2116|rna6148|	acta2.L	ACTG2	P63267	Actin, gamma-enteric smooth muscle	0.783745	0.866647	0.806506	0.808858	0.751512	0.495532	0.632968	0.574608	FALSE	FALSE	FALSE	0
gnl|gene13179|rna38330|	actn1.S	ACTN1	P12814	Alpha-actinin-1	0.928633	0.889364	0.886992	0.913864	0.484628	0.265017	0.303531	0.325862	FALSE	FALSE	FALSE	0
gnl|gene11677|rna33938|	actn4.S	ACTN4	O43707	Alpha-actinin-4	0.987692	1.00259	0.953256	0.9571	0.464679	0.234192	0.29113	0.339816	FALSE	FALSE	FALSE	0
gnl|gene18483|rna53968|	actr1a.S	ACTR1A	P61163	Alpha-centractin	0.676838	0.496408	0.268589	0.16498					FALSE	FALSE	FALSE	0
gnl|gene17277|rna50418|	actr2.L	ACTR2	P61160	Actin-related protein 2	0.885065	0.782509	0.741814	0.694033	0.0986414	0.068604	0.0816551	0.10601	FALSE	FALSE	FALSE	0
gnl|gene15606|rna45570|	actr3.L	ACTR3	P61158	Actin-related protein 3	0.801881	0.840218	0.770906	0.717035	0.0527994	0.0219925	0.111731	0.169168	FALSE	FALSE	FALSE	0
gnl|gene1905|rna5552|	adh6.L	ADH1B	P00325	All-trans-retinol dehydrogenase [NAD(+)] ADH1B					0.597612	0.271189	0.45989	0.317654	FALSE	FALSE	FALSE	0
gnl|gene11804|rna34274|	adh5.S	ADH5	P11766	Alcohol dehydrogenase class-3					0.642304	0.494951	0.480196	0.630538	FALSE	FALSE	FALSE	0
gnl|gene3283|rna9511|	adh5.L	ADH5	P11766	Alcohol dehydrogenase class-3	0.933367	0.963779	0.885577	0.912191					FALSE	FALSE	FALSE	0
gnl|gene15402|rna44947|	adk.S	ADK	P55263	Adenosine kinase	0.991501	0.989016	0.8671	0.917404	1.06837	1.0239	0.818221	0.891384	FALSE	FALSE	FALSE	0
gnl|gene11387|rna33094|	adprhl2.L	ADPRS		ADP-ribose glycohydrolase ARH3	0.95932	0.91083	0.994708	0.951173					FALSE	FALSE	FALSE	0
gnl|gene11779|rna34211|	adrm1.S	ADRM1	Q16186	Proteasomal ubiquitin receptor ADRM1	0.521425	0.327219	0.149649	0.110577					FALSE	TRUE	FALSE	0
gnl|gene17107|rna49971|	adsl.L	ADSL	P30566	Adenylosuccinase (Fragment)	0.833023	0.833884	0.647428	0.787143	0.113642	0.0397075	0.0865082	0.113514	FALSE	FALSE	FALSE	0
gnl|gene5693|rna16670|	adss.L	ADSS2		Adenylosuccinate synthetase isozyme 2	0.980206	0.966564	0.869488	0.869288	0.509989	0.291419	0.449874	0.500605	FALSE	FALSE	FALSE	0
gnl|gene6800|rna19901|	agl.L	AGL	P35573	Glycogen debranching enzyme	0.0457527	0.0167409	0.0302056	0.0848733	0.00343401	0	0.0127443	0.0256778	FALSE	FALSE	FALSE	0
gnl|gene13422|rna39058|	ahcy.L	AHCY	P23526	Adenosylhomocysteinase	0.816578	0.857469	0.818116	0.766072					FALSE	FALSE	FALSE	0
gnl|gene16915|rna49432|	ahcy.S	AHCY	P23526	Adenosylhomocysteinase					0.112482	0.0555788	0.11871	0.145837	FALSE	FALSE	FALSE	0
gnl|gene2980|rna8629|	aimp1.S	AIMP1	Q12904	Aminoacyl tRNA synthase complex-interacting multifunctional protein 1					0.0284762	0.0147029	0.0424268	0.0419919	FALSE	FALSE	FALSE	0
gnl|gene5437|rna15941|	aimp1.L	AIMP1	Q12904	Aminoacyl tRNA synthase complex-interacting multifunctional protein 1	0.143525	0.100513	0.122939	0.130292					FALSE	FALSE	FALSE	0
gnl|gene41900|rna84534|	LOC108696308	AIP	O00170	AH receptor-interacting protein	1.01589	0.783209	0.786334	0.845898					FALSE	FALSE	FALSE	0
gnl|gene5291|rna15490|	ak2.S	AK2	P54819	Adenylate kinase 2, mitochondrial					0.227116	0.174862	0.189232	0.168545	FALSE	FALSE	FALSE	0
gnl|gene14888|rna43457|	akr1a1.L	AKR1A1	P14550	Aldo-keto reductase family 1 member A1					0.695025	0.688853	0.65728	0.638846	FALSE	FALSE	FALSE	0
gnl|gene6914|rna20201|	akr1b1.S	AKR1B1	P15121	Aldo-keto reductase family 1 member B1	0.946402	0.997661	0.943248	0.969899	0.953004	0.999985	0.870961	0.94971	FALSE	FALSE	FALSE	0
gnl|gene11762|rna34160|	akr1b1.L	AKR1B10	O60218	Aldo-keto reductase family 1 member B10	0.925218	0.95505	0.920471	0.948558	0.84119	0.827083	0.627695	0.919885	FALSE	FALSE	FALSE	0
gnl|gene5775|rna16895|	akr1c2.L	AKR1C1	Q04828	Aldo-keto reductase family 1 member C1					0.981123	0.861334	0.869127	0.651606	FALSE	FALSE	FALSE	0
gnl|gene13472|rna39194|	akr1c1.S	AKR1C8P	Q5T2L2	Putative aldo-keto reductase family 1 member C8	0.926886	0.938073	1.03866	0.930796	0.942231	0.641662	0.773396	0.719944	FALSE	FALSE	FALSE	0
gnl|gene17842|rna52142|	akr7a2.L	AKR7A2	O43488	Aflatoxin B1 aldehyde reductase member 2					0.624976	0.438686	0.457916	0.407559	FALSE	FALSE	FALSE	0
gnl|gene14669|rna42750|	alb.S	ALB	P02768	Albumin	0.138581	0.135889	0.100444	0.150932	0.0268617	0.0155959	0.0218509	0.0189976	FALSE	FALSE	FALSE	0
gnl|gene34735|rna74408|	aldh16a1.S	ALDH16A1	Q8IZ83	Aldehyde dehydrogenase family 16 member A1	0.641099	0.594733	0.508485	0.461005	0.0334089	0.0154312	0.0309976	0.0447746	FALSE	FALSE	FALSE	0
gnl|gene9577|rna27865|	aldh2.L	ALDH2	P05091	Aldehyde dehydrogenase, mitochondrial					0.00518441	0	0.00782789	0.00424144	FALSE	FALSE	FALSE	0
gnl|gene10316|rna29980|	aldh7a1.L	ALDH7A1	P49419	Alpha-aminoadipic semialdehyde dehydrogenase (Fragment)	0.88713	0.798223	0.727184	0.76568	0.0751569	0.0323657	0.0843556	0.0851025	FALSE	FALSE	FALSE	0
gnl|gene18019|rna52666|	aldh9a1.S	ALDH9A1	P49189	4-trimethylaminobutyraldehyde dehydrogenase	0.811868	0.85081	0.815162	0.80012	0.0934814	0.0352657	0.0970623	0.108308	FALSE	FALSE	FALSE	0
gnl|gene43317|rna86653|	aldoa.S	ALDOA	P04075	Fructose-bisphosphate aldolase	0.902093	0.918204	0.775399	0.787914	0.243543	0.0959659	0.168297	0.173381	FALSE	FALSE	FALSE	0
gnl|gene3368|rna9787|	aldoc.L	ALDOC	P09972	Fructose-bisphosphate aldolase C	0.841219	0.831274	0.816593	0.760163	0.238888	0.103966	0.176368	0.163985	FALSE	FALSE	FALSE	0
gnl|gene9205|rna26736|	alg8.S	ALG8	Q9BVK2	Probable dolichyl pyrophosphate Glc1Man9GlcNAc2 alpha-1,3-glucosyltransferase					0.0231938	0.0129248	0.0328134	0.0147193	FALSE	FALSE	FALSE	0
gnl|gene3152|rna9131|	alox12b.S	ALOX15B	O15296	Polyunsaturated fatty acid lipoxygenase ALOX15B	0.838336	1.00304	0.889241	0.925088	0.347765	0.229176	0.282549	0.359268	FALSE	FALSE	FALSE	0
gnl|gene11258|rna32745|	amdhd1.L	AMDHD1	Q96NU7	Probable imidazolonepropionase	0.851932	0.870321	0.892801	0.876373	0.427499	0.240156	0.333975	0.359485	FALSE	FALSE	FALSE	0
gnl|gene15898|rna46464|	anp32a.S	ANP32A	P39687	Acidic leucine-rich nuclear phosphoprotein 32 family member A					1.03033	0.825641	1.07799	0.967922	FALSE	FALSE	FALSE	0
gnl|gene16577|rna48446|	anp32a.L	ANP32A	P39687	Acidic leucine-rich nuclear phosphoprotein 32 family member A	1.01207	1.02986	1.00981	1.01263					FALSE	FALSE	FALSE	0
gnl|gene15272|rna44569|	anp32c.S	ANP32B	Q92688	Acidic leucine-rich nuclear phosphoprotein 32 family member B	0.993489	0.998257	0.895649	0.88481					FALSE	FALSE	FALSE	0
gnl|gene15784|rna46111|	anp32b.L	ANP32B	Q92688	Acidic leucine-rich nuclear phosphoprotein 32 family member B					0.937606	0.747361	0.82636	0.780196	FALSE	FALSE	FALSE	0
gnl|gene18526|rna54103|	anp32e.S	ANP32E	Q9BTT0	Acidic leucine-rich nuclear phosphoprotein 32 family member E	0.896941	0.973921	1.10734	1.04486					FALSE	FALSE	FALSE	0
gnl|gene2458|rna7155|	anp32e.L	ANP32E	Q9BTT0	Acidic leucine-rich nuclear phosphoprotein 32 family member E					0.865322	1.04318	0.963806	1.27697	FALSE	FALSE	FALSE	0
gnl|gene1078|rna3135|	anxa1.L	ANXA1	P04083	Annexin A1	0.928718	0.927695	0.87272	0.918362	0.869479	0.827166	0.855399	0.739297	FALSE	FALSE	FALSE	0
gnl|gene1029|rna3010|	anxa11.S	ANXA11	P50995	Annexin A11					1.20629	0.937498	0.879144	1.05085	FALSE	FALSE	FALSE	1
gnl|gene353|rna1022|	anxa3.L	ANXA3	P12429	Annexin A3	1.01737	0.975181	0.946893	0.996932	0.916273	0.884987	0.956618	0.823892	FALSE	FALSE	FALSE	0
gnl|gene3499|rna10184|	anxa4.L	ANXA4	P09525	Annexin A4	0.953671	0.972748	0.860794	0.983922	1.00394	0.888084	0.928368	0.851864	FALSE	FALSE	FALSE	0
gnl|gene14536|rna42332|	anxa5.S	ANXA5	P08758	Annexin A5	0.988986	0.954951	0.935645	0.988609	0.925548	0.804902	0.913703	0.932666	FALSE	FALSE	FALSE	0
gnl|gene19590|rna57249|	anxa7.L	ANXA7	P20073	Annexin A7	0.960863	0.939874	0.905552	0.949255	0.883145	0.786884	0.968598	1.16124	FALSE	FALSE	FALSE	0
gnl|gene44214|rna88010|	LOC108701449	AOX1	Q06278	Aldehyde oxidase	0.814972	0.798718	0.765755	0.72216	0.0444893	0.0135457	0.0446311	0.0806512	FALSE	FALSE	FALSE	0
gnl|gene5691|rna16663|	ap1b1.L	AP1B1	Q10567	AP-1 complex subunit beta-1 (Fragment)	0.791995	0.779464	0.775101	0.782473	0.0937738	0.0627152	0.159326	0.173331	FALSE	FALSE	FALSE	0
gnl|gene38449|rna79594|	LOC108696787	AP2A2	O94973	AP-2 complex subunit alpha-2					0.116382	0.0465067	0.119298	0.180312	FALSE	FALSE	FALSE	0
gnl|gene45418|rna89779|	ap2a2.L	AP2A2	O94973	AP-2 complex subunit alpha-2	0.858732	0.84215	0.822239	0.724814					FALSE	FALSE	FALSE	0
gnl|gene4184|rna12184|	ap2b1.L	AP2B1	P63010	AP-2 complex subunit beta (Fragment)					1.19268	0.762525	0.785823	0.600274	FALSE	FALSE	FALSE	0
gnl|gene14839|rna43291|	ap2m1.S	AP2M1	Q96CW1	AP-2 complex subunit mu	0.850976	0.78373	0.819864	0.832382	0.110863	0.0578428	0.101477	0.0984059	FALSE	FALSE	FALSE	0
gnl|gene15088|rna44026|	ap3d1.L	AP3D1	O14617	AP-3 complex subunit delta (Fragment)					0.0482452	0.0191216	0.0412515	0.0838664	FALSE	FALSE	FALSE	0
gnl|gene14687|rna42801|	apex1.L	APEX1	P27695	DNA-(apurinic or apyrimidinic site) endonuclease	0.442155	0.466001	0.476439	0.511284	0.188587	0.196618	0.292468	0.450679	FALSE	FALSE	FALSE	0
gnl|gene20013|rna58415|	vtgb1.S	APOB	P04114	Apolipoprotein B-100					0.037944	0.0409955	0.0498382	0.0688851	FALSE	FALSE	FALSE	0
gnl|gene18790|rna54847|	arcn1.L	ARCN1	P48444	Coatomer subunit delta	0.760061	0.645611	0.59524	0.599272					FALSE	FALSE	FALSE	0
gnl|gene5175|rna15141|	arf5.L	ARF1	P84077	ADP-ribosylation factor 1	0.816511	0.78571	0.405013	0.820605	0.613355	0.810155	0.966427	1.10125	FALSE	FALSE	FALSE	0
gnl|gene19999|rna58371|	arf4.L	ARF4	P18085	ADP-ribosylation factor 4					0.653822	1.05917	1.03466	1.01401	FALSE	FALSE	FALSE	0
gnl|gene19451|rna56852|	arhgdig.L	ARHGDIA	P52565	Rho GDP-dissociation inhibitor 1	0.880974	0.946978	0.963798	0.945658	0.950127	0.922053	0.904879	0.86323	FALSE	FALSE	FALSE	0
gnl|gene15263|rna44546|	arl10b.S	ARL8B	Q9NVJ2	ADP-ribosylation factor-like protein 8B	0.118748	0.0744949	0.0157538	0.0755242	0.0444315	0.0273775	0.0266308	0.114909	FALSE	FALSE	FALSE	0
gnl|gene11296|rna32851|	armt1.L	ARMT1	Q9H993	Damage-control phosphatase ARMT1					0.450988	0.230765	0.276118	0.281886	FALSE	FALSE	FALSE	0
gnl|gene15436|rna45060|	arpc1a.S	ARPC1A	Q92747	Actin-related protein 2/3 complex subunit 1A	0.864083	0.697899	0.584894	0.75934	0.0724356	0.0429647	0.0692514	0.107245	FALSE	FALSE	FALSE	0
gnl|gene4238|rna12333|	arpc2.S	ARPC2	O15144	Actin-related protein 2/3 complex subunit 2	0.782968	0.765429	0.780346	0.747864	0.0661008	0.0295715	0.0976651	0.088527	FALSE	FALSE	FALSE	0
gnl|gene20455|rna59743|	arpc3.L	ARPC3	O15145	Actin-related protein 2/3 complex subunit 3	1.00117	0.980416	0.818302	0.81482	0.0724215	0.0147399	0.0810092	0.038696	FALSE	FALSE	FALSE	0
gnl|gene17536|rna51204|	arpp19.S	ARPP19	P56211	cAMP-regulated phosphoprotein 19	0.840859	0.914354	1.06178	0.984108	0.659657	1.25438	0.919016	1.72818	FALSE	FALSE	FALSE	0
gnl|gene12090|rna35120|	asf1b.L	ASF1A	Q9Y294	Histone chaperone ASF1A	0.946295	0.926695	0.890203	0.833191					FALSE	FALSE	FALSE	0
gnl|gene41266|rna83639|	asl.L	ASL	P04424	Argininosuccinate lyase	0.90982	0.836996	0.746632	0.803373	0.0980336	0.0466908	0.167156	0.155128	FALSE	FALSE	FALSE	0
gnl|gene2081|rna6040|	aspscr1.S	ASPSCR1	Q9BZE9	Tether containing UBX domain for GLUT4	0.398144	0.444669	0.478588	0.370288					FALSE	FALSE	FALSE	0
gnl|gene19511|rna57015|	atg7.L	ATG7	O95352	Ubiquitin-like modifier-activating enzyme ATG7	0.941751	0.92494	0.887407	0.87866					FALSE	FALSE	FALSE	0
gnl|gene14313|rna41694|	atic.L	ATIC	P31939	Bifunctional purine biosynthesis protein ATIC	0.892672	0.940539	0.916518	0.86057	0.361784	0.1883	0.254583	0.306944	FALSE	FALSE	FALSE	0
gnl|gene13881|rna40419|	atox1.L	ATOX1	O00244	Copper transport protein ATOX1					1.02336	1.25975	1.00471	1.15696	FALSE	FALSE	FALSE	0
gnl|gene14665|rna42743|	atp1a1.L	ATP1A1	P05023	Sodium/potassium-transporting ATPase subunit alpha-1					0.020296	0.0244445	0.0281245	0.00772937	FALSE	FALSE	FALSE	0
gnl|gene1225|rna3565|	atp5f1a.L	ATP5F1A	P25705	ATP synthase subunit alpha, mitochondrial	0.000133242	0	0.00371998	0.0170183					FALSE	FALSE	FALSE	0
gnl|gene13760|rna40032|	atp5f1b.S	ATP5F1B	P06576	ATP synthase subunit beta (Fragment)	0.217806	0.15885	0.170071	0.150756	0.0297293	0.0247893	0.0338316	0.0232143	FALSE	FALSE	FALSE	0
gnl|gene10107|rna29389|	atp5f1c.S	ATP5F1C	P36542	ATP synthase subunit gamma, mitochondrial					0.0214884	0.0178714	0.0176597	0.00814196	FALSE	FALSE	FALSE	0
gnl|gene17316|rna50533|	atp5mc1.S	ATP5MC2	Q06055	ATP synthase F(0) complex subunit C2, mitochondrial	0.00016766	0	0	0					FALSE	FALSE	FALSE	0
gnl|gene699|rna2047|	atp5pd.L	ATP5PD	O75947	ATP synthase subunit d, mitochondrial					0.00262662	0	0.0010271	0.00371917	FALSE	FALSE	FALSE	0
gnl|gene13273|rna38629|	atp6v1a.L	ATP6V1A	P38606	V-type proton ATPase catalytic subunit A	0.840143	0.841883	0.694253	0.713514	0.0904219	0.0494285	0.0837707	0.100726	FALSE	FALSE	FALSE	0
gnl|gene19948|rna58236|	atp6v1b2.S	ATP6V1B2	P21281	V-type proton ATPase subunit B, brain isoform					0.0678726	0.0669546	0.102854	0.202145	FALSE	FALSE	FALSE	0
gnl|gene2591|rna7527|	atp6v1d.L	ATP6V1D	Q9Y5K8	V-type proton ATPase subunit D					0.0240032	0	0.00991605	0.0520947	FALSE	FALSE	FALSE	0
gnl|gene6868|rna20074|	atp6v1e1.L	ATP6V1E1	P36543	V-type proton ATPase subunit E 1	0.756177	0.800985	0.800528	0.708292	0.0759423	0.0316258	0.0687992	0.120865	FALSE	FALSE	FALSE	0
gnl|gene17489|rna51075|	atp6v1f.S	ATP6V1F	Q16864	V-type proton ATPase subunit F	0.817557	0.812672	0.732869	0.648084					FALSE	FALSE	FALSE	0
gnl|gene50262|rna96662|	LOC108707065	ATP6V1G1	O75348	V-type proton ATPase subunit G 1					0.0727431	0.0311885	0.0648004	0.097648	FALSE	FALSE	FALSE	0
gnl|gene18806|rna54893|	atp6v1h.S	ATP6V1H	Q9UI12	V-type proton ATPase subunit H	0.884354	0.76321	0.704717	0.65723					FALSE	FALSE	FALSE	0
gnl|gene7572|rna22061|	atp6v1h.L	ATP6V1H	Q9UI12	V-type proton ATPase subunit H					0.0262748	0.0106087	0.0268286	0.089501	FALSE	FALSE	FALSE	0
gnl|gene3297|rna9558|	bag6.S	BAG6	P46379	BCL2-associated athanogene 6	0.991069	1.07035	1.01339	0.826451					FALSE	FALSE	FALSE	0
gnl|gene4093|rna11918|	bag6.L	BAG6	P46379	BCL2-associated athanogene 6					0.284089	0.11535	0.168694	0.141756	FALSE	FALSE	FALSE	0
gnl|gene19599|rna57270|	bdh2.L	BDH2	Q9BUT1	3-hydroxybutyrate dehydrogenase type 2	0.904788	0.941608	0.912943	0.916285	0.419561	0.224464	0.311317	0.356317	FALSE	FALSE	FALSE	0
gnl|gene4425|rna12900|	bin1.S	BIN1	O00499	Myc box-dependent-interacting protein 1					0.917156	0.742757	0.615677	0.565007	FALSE	FALSE	FALSE	0
gnl|gene12853|rna37365|	bola2.L	BOLA2B	Q9H3K6	BolA-like protein 2					1.11442	1.07108	0.971385	1.04401	FALSE	FALSE	FALSE	0
gnl|gene12435|rna36152|	bpnt1.L	BPNT1	O95861	3'(2'),5'-bisphosphate nucleotidase 1	0.916728	0.916708	1.0762	1.02233	1.06823	1.37098	1.27328	1.3363	FALSE	FALSE	FALSE	0
gnl|gene45154|rna89394|	LOC108717780	BTF3	P20290	Transcription factor BTF3	0.192808	0.222195	0.226059	0.251662	0.18615	0.204234	0.236396	0.274276	FALSE	FALSE	FALSE	0
gnl|gene17177|rna50157|	btf3l4.L	BTF3L4	Q96K17	Transcription factor BTF3 homolog 4	0.163726	0.137709	0.174028	0.221762	0.141226	0.162456	0.22388	0.184573	FALSE	FALSE	FALSE	0
gnl|gene9071|rna26398|	bub3.S	BUB3	O43684	Mitotic checkpoint protein BUB3 (Fragment)					0.25641	0.146749	0.292923	0.427572	FALSE	FALSE	FALSE	0
gnl|gene11859|rna34454|	bzw1.S	BZW1	Q7L1Q6	Basic leucine zipper and W2 domain-containing protein 1					0.318605	0.476505	0.541083	0.852292	FALSE	FALSE	FALSE	0
gnl|gene5707|rna16715|	bzw1.L	BZW1	Q7L1Q6	Basic leucine zipper and W2 domain-containing protein 1	0.502025	0.537367	0.513004	0.619732					FALSE	FALSE	FALSE	0
gnl|gene20512|rna59890|	c11orf54.L	C11orf54	Q9H0W9	Ester hydrolase C11orf54					1.02248	0.700991	0.820528	0.749698	FALSE	FALSE	FALSE	0
gnl|gene714|rna2082|	lbhd1.S	C11orf98	E9PRG8	Uncharacterized protein C11orf98					0.0321151	0.0374084	0.0419072	0.0336296	FALSE	FALSE	FALSE	0
gnl|gene16821|rna49163|	c2orf76.L	C2orf76	Q3KRA6	UPF0538 protein C2orf76	0.851134	0.842386	0.980175	0.987434	0.898284	1.08498	1.16873	0.949324	FALSE	FALSE	FALSE	0
gnl|gene15922|rna46541|	cab39.L	CAB39	Q9Y376	Calcium-binding protein 39	0.931173	0.919347	0.960793	0.931647					FALSE	FALSE	FALSE	0
gnl|gene19218|rna56143|	cab39l.S	CAB39L	Q9H9S4	Calcium-binding protein 39-like					0.769643	0.710247	0.869886	0.84805	FALSE	FALSE	FALSE	0
gnl|gene5637|rna16505|	cad.L	CAD	P27708	CAD protein	0.397179	0.344803	0.245581	0.147969	0.0123261	0.0100446	0.0117388	0.00709166	FALSE	FALSE	FALSE	0
gnl|gene3485|rna10146|	calm2.S	CALM1	P0DP23	Calmodulin-1	0.9564	0.927482	0.681155	0.731247					FALSE	FALSE	FALSE	0
gnl|gene38918|rna80306|	calr.S	CALR	P27797	Calreticulin					0.0139156	0.00359443	0.00328574	0.00647554	FALSE	FALSE	FALSE	0
gnl|gene15587|rna45523|	cand1.S	CAND1	Q86VP6	Cullin-associated NEDD8-dissociated protein 1					0.189787	0.122375	0.188552	0.21521	FALSE	FALSE	FALSE	0
gnl|gene47836|rna93111|	cand1.L	CAND1	Q86VP6	Cullin-associated NEDD8-dissociated protein 1	0.859919	0.825497	0.739968	0.769219					FALSE	FALSE	FALSE	0
gnl|gene16946|rna49512|	cap1.L	CAP1	Q01518	Adenylyl cyclase-associated protein 1	0.930322	0.869621	0.793674	0.741531	0.0250723	0.019768	0.0743523	0.102359	FALSE	FALSE	FALSE	0
gnl|gene12444|rna36175|	capn1.L	CAPN1	P07384	Calpain-1 catalytic subunit					0.492157	0.278751	0.323164	0.715708	FALSE	FALSE	FALSE	0
gnl|gene16631|rna48587|	capn1.S	CAPN1	P07384	Calpain-1 catalytic subunit	0.953554	0.896211	0.768732	0.797611					FALSE	FALSE	FALSE	0
gnl|gene10470|rna30411|	capn8-like.L	CAPN8	A6NHC0	Calpain-8	0.898523	0.9327	0.888764	0.76574					FALSE	FALSE	FALSE	0
gnl|gene12350|rna35910|	capns2.S	CAPNS1	P04632	Calpain small subunit 1	0.913992	0.916202	0.8937	0.877164	0.486211	0.272656	0.366411	0.364527	FALSE	FALSE	FALSE	0
gnl|gene7819|rna22824|	caprin1.L	CAPRIN1	Q14444	Caprin-1	0.000166211	0	0	0.12385					FALSE	FALSE	FALSE	0
gnl|gene3460|rna10059|	capza1.L	CAPZA1	P52907	F-actin-capping protein subunit alpha-1	0.87147	0.847648	0.797427	0.725209	0.45741	0.354742	0.36091	0.407916	FALSE	FALSE	FALSE	0
gnl|gene14350|rna41799|	capza2.S	CAPZA2	P47755	F-actin-capping protein subunit alpha-2	0.88047	0.856518	0.78113	1.00401					FALSE	FALSE	FALSE	0
gnl|gene3414|rna9939|	carhsp1.L	CARHSP1	Q9Y2V2	Calcium-regulated heat-stable protein 1	0.984819	0.99785	1.05719	1.04348	1.2071	1.29367	1.22693	1.08378	FALSE	FALSE	FALSE	0
gnl|gene45948|rna90532|	cars.S	CARS1		Cysteine--tRNA ligase, cytoplasmic	0.625962	0.664135	0.709166	0.667705	0.145994	0.0922749	0.117598	0.169776	FALSE	FALSE	FALSE	0
gnl|gene47128|rna92156|	casp6.L	CASP6	P55212	Caspase-6	0.980738	1.03463	0.935068	0.901185	0.600628	1.46195	0.494164	1.45481	FALSE	FALSE	FALSE	0
gnl|gene7273|rna21224|	casp7.L	CASP7	P55210	Caspase-7					0.767462	0.547944	0.657524	0.626313	FALSE	FALSE	FALSE	0
gnl|gene14235|rna41489|	cast.S	CAST	P20810	Calpain inhibitor	1.16379	1.07375	1.10277	1.14135	1.44822	1.2356	1.1668	1.02826	FALSE	FALSE	FALSE	0
gnl|gene39885|rna81655|	LOC108715227	CAT	P04040	Catalase	0.398871	0.432729	0.409076	0.409123	0.0286135	0.0186678	0.0412625	0.0569942	FALSE	FALSE	FALSE	0
gnl|gene33231|rna72756|	Xelaev18011461m	CBR1	P16152	Carbonyl reductase [NADPH] 1	0.930681	0.985508	0.979817	0.967838	0.991117	0.916839	0.882295	0.807591	FALSE	FALSE	FALSE	0
gnl|gene18688|rna54554|	cbs.L	CBSL	P0DN79	Cystathionine beta-synthase-like protein	0.932424	0.904078	0.840002	0.799961	0.0844254	0.0523559	0.171412	0.296937	FALSE	FALSE	FALSE	0
gnl|gene20281|rna59205|	cbx3.L	CBX3	Q13185	Chromobox protein homolog 3	0.95228	0.967631	0.891836	0.936906	0.71914	0.540627	0.783036	0.653874	FALSE	FALSE	FALSE	0
gnl|gene12701|rna36895|	ccdc25.L	CCDC25	Q86WR0	Coiled-coil domain-containing protein 25					0.73664	0.805172	0.951789	1.01568	FALSE	FALSE	FALSE	0
gnl|gene13545|rna39423|	cct2.S	CCT2	P78371	CCT-beta	0.4518	0.401517	0.242526	0.201339	0.00929337	0.0157224	0.027571	0.0469633	FALSE	FALSE	FALSE	0
gnl|gene14983|rna43729|	cct3.L	CCT3	P49368	T-complex protein 1 subunit gamma	0.49578	0.42218	0.271656	0.178944	0.0149239	0.0166596	0.019694	0.0401942	FALSE	FALSE	FALSE	0
gnl|gene10632|rna30904|	cct4.L	CCT4	P50991	T-complex protein 1 subunit delta	0.485012	0.392207	0.252553	0.175275	0.00621717	0.00388379	0.0176925	0.0331813	FALSE	FALSE	FALSE	0
gnl|gene40748|rna82893|	cct5b	CCT5	P48643	T-complex protein 1 subunit epsilon	0.457894	0.407079	0.252469	0.169213	0.00129852	0.00280882	0.0129929	0.0237805	FALSE	FALSE	FALSE	0
gnl|gene10320|rna29991|	cct6a.S	CCT6A	P40227	T-complex protein 1 subunit zeta	0.497977	0.406779	0.247245	0.184405	0.021423	0.0197451	0.0282555	0.057582	FALSE	FALSE	FALSE	0
gnl|gene38384|rna79503|	LOC495278	CCT7	Q99832	T-complex protein 1 subunit eta	0.460118	0.406212	0.222873	0.162877					FALSE	FALSE	FALSE	0
gnl|gene4994|rna14589|	cct8.L	CCT8	P50990	T-complex protein 1 subunit theta	0.463769	0.418958	0.268494	0.196892	0.00857213	0.00870046	0.0240653	0.0351737	FALSE	FALSE	FALSE	0
gnl|gene10443|rna30348|	cdc25b.L	CDC25B	P30305	M-phase inducer phosphatase 2					1.47835	0.666982	1.11753	0.828281	FALSE	FALSE	FALSE	0
gnl|gene5238|rna15330|	cdc37.S	CDC37	Q16543	Hsp90 co-chaperone Cdc37	0.950904	1.00339	1.00349	0.962661	0.729482	0.714742	0.610219	0.85886	FALSE	FALSE	FALSE	0
gnl|gene18173|rna53106|	cdc42.S	CDC42	P60953	Cell division control protein 42 homolog	0.882177	0.938517	0.861406	0.877544	0.739273	0.442864	0.593715	0.339581	FALSE	FALSE	FALSE	0
gnl|gene8902|rna25929|	cdk1.S	CDK1	P06493	Cyclin-dependent kinase 1	0.778908	0.793586	0.776867	0.794092	0.661062	0.591134	0.934182	0.82533	FALSE	FALSE	FALSE	0
gnl|gene8864|rna25811|	cdv3.S	CDV3	Q9UKY7	Protein CDV3 homolog	0.402472	0.428621	0.499801	0.629302	0.526259	0.613072	0.803815	0.776773	FALSE	FALSE	FALSE	0
gnl|gene20247|rna59111|	col4a3bp.S	CERT1		Ceramide transfer protein	0.873783	0.902328	0.880149	0.968523					FALSE	FALSE	FALSE	0
gnl|gene17894|rna52302|	cetn1.S	CETN2	P41208	Centrin-2					0.456979	0.471735	0.499676	0.476227	FALSE	FALSE	FALSE	0
gnl|gene10541|rna30623|	cfap20.L	CFAP20	Q9Y6A4	Cilia- and flagella-associated protein 20					0.913761	0.708422	0.908986	0.822314	FALSE	FALSE	FALSE	0
gnl|gene15554|rna45423|	cfl1.S	CFL1	P23528	Cofilin-1	0.916044	0.945768	0.943696	0.942779	0.876067	1.11046	1.05574	0.934804	FALSE	FALSE	FALSE	0
gnl|gene19360|rna56566|	chmp1a.S	CHMP1A	Q9HD42	Charged multivesicular body protein 1a					0.919954	0.890448	1.02757	0.919699	FALSE	FALSE	FALSE	0
gnl|gene14321|rna41712|	chmp4b.L	CHMP4B	Q9H444	Charged multivesicular body protein 4b					0.849176	0.999994	0.921239	0.997621	FALSE	FALSE	FALSE	0
gnl|gene10155|rna29530|	fntb.S	CHURC1-FNTB	B4DL54	Protein farnesyltransferase subunit beta	0.954408	0.97704	0.866163	0.919066	0.660359	0.23498	0.337949	0.219545	FALSE	FALSE	FALSE	0
gnl|gene7935|rna23144|	ciapin1.L	CIAPIN1	Q6FI81	Anamorsin	1.03147	0.970608	0.950749	1.05025	0.90767	1.13919	0.8408	1.23036	FALSE	FALSE	FALSE	0
gnl|gene4142|rna12062|	cirbp.L	CIRBP	Q14011	Cold-inducible RNA-binding protein					0.0911952	0.124264	0.144211	0.312881	FALSE	FALSE	TRUE	4
gnl|gene780|rna2274|	cirbp.S	CIRBP	Q14011	Cold-inducible RNA-binding protein	0.198768	0.176134	0.138757	0.184766					FALSE	FALSE	FALSE	0
gnl|gene12455|rna36208|	cisd1.S	CISD1	Q9NZ45	CDGSH iron-sulfur domain-containing protein 1	0.0263014	0	0.017	0.0238328	0.0246071	0.015613	0.0153772	0.0156777	FALSE	FALSE	FALSE	0
gnl|gene20304|rna59291|	ckb.S	CKB	P12277	Creatine kinase B-type	0.949836	0.966522	0.889651	0.911576	0.597294	0.36	0.437966	0.451204	FALSE	FALSE	FALSE	0
gnl|gene15508|rna45282|	cks2.S	CKS2	P33552	Cyclin-dependent kinases regulatory subunit 2					0.727782	0.738827	0.743545	0.72509	FALSE	FALSE	FALSE	0
gnl|gene17757|rna51906|	clic1.S	CLIC1	O00299	Chloride intracellular channel protein 1	1.02828	0.982914	0.899123	0.849906	1.0747	1.12144	1.08698	1.23307	FALSE	FALSE	FALSE	0
gnl|gene38685|rna79936|	LOC108696418	CLNS1A	P54105	Methylosome subunit pICln	0.853548	0.86777	0.802618	0.677931					FALSE	FALSE	FALSE	0
gnl|gene7019|rna20495|	cltb.S	CLTB	P09497	Clathrin light chain B	0.969986	0.75785	0.923952	0.819939	0.0671248	0.016418	0.0840809	0.0658828	FALSE	FALSE	FALSE	0
gnl|gene17440|rna50939|	cltc.S	CLTC	Q00610	Clathrin heavy chain 1	1.05188	1.04613	0.949728	0.919232	0.166542	0.0595591	0.129126	0.0873999	FALSE	FALSE	FALSE	0
gnl|gene43680|rna87200|	LOC108714299	CMPK1	P30085	UMP-CMP kinase	0.905601	0.916797	0.972895	1.0239	1.09462	1.01827	0.926032	1.24464	FALSE	FALSE	FALSE	0
gnl|gene7924|rna23115|	cnbp.L	CNBP	P62633	Cellular nucleic acid-binding protein	0.476926	0.583087	0.689886	0.694565					FALSE	FALSE	FALSE	0
gnl|gene14635|rna42653|	cndp2.L	CNDP2	Q96KP4	Cytosolic non-specific dipeptidase	0.948286	0.970844	0.898702	0.922911	0.508894	0.292997	0.399196	0.397896	FALSE	FALSE	FALSE	0
gnl|gene14222|rna41431|	cnot8.L	CNOT8	Q9UFF9	CCR4-NOT transcription complex subunit 8	0.521109	0.448696	0.456581	0.534487					FALSE	FALSE	FALSE	0
gnl|gene12732|rna36999|	copa.L	COPA	P53621	Coatomer subunit alpha					0.431292	0.307225	0.35184	0.338632	FALSE	FALSE	FALSE	0
gnl|gene18095|rna52887|	copb1.L	COPB1	P53618	Coatomer subunit beta (Fragment)	0.720824	0.765275	0.750937	0.690901	0.0203712	0.0130232	0.0267875	0.0599665	FALSE	FALSE	FALSE	0
gnl|gene4852|rna14173|	copb2.L	COPB2	P35606	Coatomer subunit beta'	0.743632	0.7058	0.698829	0.580925	0.0180626	0.00602838	0.0150936	0.0526407	FALSE	FALSE	FALSE	0
gnl|gene17941|rna52451|	copg1.L	COPG1	Q9Y678	Coatomer subunit gamma-1	0.685921	0.829533	0.712269	0.683724	0.0124379	0	0.0133366	0.0389414	FALSE	FALSE	FALSE	0
gnl|gene10403|rna30236|	cops2.S	COPS2	P61201	COP9 signalosome complex subunit 2					0.0635463	0.0178903	0.0567268	0.0865841	FALSE	FALSE	FALSE	0
gnl|gene224|rna624|	cops2.L	COPS2	P61201	COP9 signalosome complex subunit 2	0.90377	0.869799	0.766215	0.724151					FALSE	FALSE	FALSE	0
gnl|gene190|rna537|	cops3.S	COPS3	Q9UNS2	COP9 signalosome complex subunit 3					0.0736913	0.0442018	0.0399235	0.0655346	FALSE	FALSE	FALSE	0
gnl|gene5240|rna15333|	cops4.L	COPS4	Q9BT78	COP9 signalosome complex subunit 4	1.00605	0.797723	0.79877	0.755059					FALSE	FALSE	FALSE	0
gnl|gene42527|rna85477|	LOC108719283	COPS5	Q92905	COP9 signalosome complex subunit 5					0.0946343	0.0361607	0.113231	0.153746	FALSE	FALSE	FALSE	0
gnl|gene39481|rna81076|	cops6.S	COPS6	Q7L5N1	COP9 signalosome complex subunit 6	0.902521	0.927925	0.861195	0.754133					FALSE	FALSE	FALSE	0
gnl|gene8657|rna25201|	cops7b.L	COPS7B	Q9H9Q2	COP9 signalosome complex subunit 7b					0.115815	0.0489382	0.0615411	0.11279	FALSE	FALSE	FALSE	0
gnl|gene20355|rna59452|	cops8.L	COPS8	Q99627	COP9 signalosome complex subunit 8					0.137592	0.0596255	0.101245	0.107156	FALSE	FALSE	FALSE	0
gnl|gene39325|rna80867|	coro1c.L	CORO1C	Q9ULV4	Coronin-1C	0.79782	0.821533	0.769295	0.799825	0.166602	0.104712	0.191616	0.22213	FALSE	FALSE	FALSE	0
gnl|gene40593|rna82667|	LOC108715434	COTL1	Q14019	Coactosin-like protein	0.906188	0.937792	0.951114	1.05387	1.11885	1.25522	1.23957	1.23486	FALSE	FALSE	FALSE	0
gnl|gene6544|rna19157|	cox6b1.L	COX6B1	P14854	Cytochrome c oxidase subunit 6B1					0.147255	0.0257288	0.0606016	0.115789	FALSE	FALSE	FALSE	0
gnl|gene20331|rna59383|	cpne1.S	CPNE1	Q99829	Copine-1					0.800049	0.634109	0.714826	0.717019	FALSE	FALSE	FALSE	0
gnl|gene8848|rna25773|	cpne1.L	CPNE1	Q99829	Copine-1	0.942741	0.985373	0.889517	0.916411					FALSE	FALSE	FALSE	0
gnl|gene47951|rna93309|	LOC108695374	CPNE3	O75131	Copine-3	0.866505	0.781069	0.675098	0.810464	0.542565	0.500964	0.653307	0.582156	FALSE	FALSE	FALSE	0
gnl|gene1806|rna5262|	cpt2.S	CPT2	P23786	Carnitine O-palmitoyltransferase 2, mitochondrial					0.0606194	0.0772844	0.109216	0.093564	FALSE	FALSE	FALSE	0
gnl|gene50332|rna96774|	LOC108709342	CRK	P46108	Adapter molecule crk					0.976082	1.08885	1.05784	1.07275	FALSE	FALSE	FALSE	0
gnl|gene11346|rna32986|	crkl.L	CRKL	P46109	Crk-like protein	0.947122	0.915607	0.923223	0.999093					FALSE	FALSE	FALSE	0
gnl|gene15290|rna44634|	cryzl1.L	CRYZL1	O95825	Quinone oxidoreductase-like protein 1	0.917896	0.921696	0.954385	1.01253	0.648995	0.507351	0.593682	0.691506	FALSE	FALSE	FALSE	0
gnl|gene18548|rna54157|	cse1l.L	CSE1L	P55060	Exportin-2	0.964967	0.954131	0.90051	0.90857	0.471157	0.278778	0.365277	0.407099	FALSE	FALSE	FALSE	1
gnl|gene4060|rna11818|	csnk2a1.L	CSNK2A1	P68400	Casein kinase II subunit alpha	0.890247	0.885829	0.854983	0.83076	0.124412	0.0561605	0.113598	0.0929628	FALSE	FALSE	FALSE	0
gnl|gene20457|rna59749|	csrp2.S	CSRP2	Q16527	Cysteine and glycine-rich protein 2					1.01197	1.85165	1.24382	1.48461	FALSE	FALSE	FALSE	0
gnl|gene2998|rna8689|	LOC108709292	CSTB	P04080	Cystatin-B	0.9555	0.991148	1.05007	1.03306	1.26419	1.46863	1.33317	1.2596	FALSE	FALSE	FALSE	0
gnl|gene15879|rna46394|	ctbs.S	CTBS	Q01459	Di-N-acetylchitobiase	0.0846318	0	0.0577397	0	0.0434534	0.0300258	0.0723293	0.0389544	FALSE	FALSE	FALSE	0
gnl|gene5660|rna16580|	ctps1.S	CTPS1	P17812	CTP synthase 1					0.0464143	0.0625678	0.280176	0.282365	FALSE	FALSE	FALSE	0
gnl|gene13322|rna38779|	ctsc.S	CTSC	P53634	Dipeptidyl peptidase 1					0.0283707	0.0157737	0.017783	0.010124	FALSE	FALSE	FALSE	0
gnl|gene9348|rna27187|	ctsc.L	CTSC	P53634	Dipeptidyl peptidase 1	0.0407845	0.0335161	0.00786577	0.0199247					FALSE	FALSE	FALSE	0
gnl|gene41168|rna83496|	cttn.L	CTTN	Q14247	Src substrate cortactin					0.568448	0.428935	0.499807	0.684106	FALSE	FALSE	FALSE	0
gnl|gene20505|rna59877|	cul3.S	CUL3	Q13618	Cullin-3	0.720788	0.755936	0.597311	0.673526	0.0700428	0.0218805	0.0833043	0.113639	FALSE	FALSE	FALSE	0
gnl|gene10755|rna31259|	cul5.L	CUL5	Q93034	Cullin-5	0.747839	0.720074	0.651381	0.650948					FALSE	FALSE	FALSE	0
gnl|gene8564|rna24914|	cwf19l1.L	CWF19L1	Q69YN2	CWF19-like protein 1	0.664577	0.688067	0.637338	0.736868					FALSE	FALSE	FALSE	0
gnl|gene16844|rna49217|	cyb5a.L	CYB5A	P00167	Cytochrome b5					0.00495469	0	0.0060356	0.0063479	FALSE	FALSE	FALSE	0
gnl|gene50407|rna96907|	cyb5r3.L	CYB5R3	P00387	NADH-cytochrome b5 reductase 3					0.0449255	0.0395575	0.0316549	0.0175972	FALSE	FALSE	FALSE	0
gnl|gene3663|rna10660|	cyc1.S	CYC1	P08574	Cytochrome c1, heme protein, mitochondrial					0.291773	0.17603	0.17898	0.164988	FALSE	FALSE	FALSE	0
gnl|gene17623|rna51493|	cycs.L	CYCS	P99999	Cytochrome c					0.0665768	0.0399584	0.0587148	0.0505256	FALSE	FALSE	FALSE	0
gnl|gene19931|rna58202|	loc100036663.L	CYP2E1	P05181	Cytochrome P450 2E1					0.0621746	0.0412556	0.0312276	0.0362415	FALSE	FALSE	FALSE	0
gnl|gene14982|rna43725|	dao.L	DAO	P14920	D-amino-acid oxidase	0	0.0253744	0.0188127	0.0573802	0.00610676	0.0118064	0.0118472	0.00789532	FALSE	FALSE	FALSE	0
gnl|gene11403|rna33138|	dap.S	DAP	P51397	Death-associated protein 1	0.36206	0.488253	0.444278	0.654436					FALSE	FALSE	FALSE	0
gnl|gene15855|rna46320|	dapl1.L	DAPL1	A0PJW8	Death-associated protein-like 1	0.00753929	0.00820515	0.00856618	0.021192	0.00400105	0.01026	0.015127	0.0164931	FALSE	FALSE	FALSE	0
gnl|gene1780|rna5160|	dars.L	DARS1		Aspartate--tRNA ligase, cytoplasmic	0.442364	0.412281	0.38785	0.454275	0.1685	0.141231	0.175929	0.218059	FALSE	FALSE	FALSE	0
gnl|gene2805|rna8152|	dbi.S	DBI	P07108	Acyl-CoA-binding protein					1.14889	1.2285	1.177	1.60594	FALSE	FALSE	FALSE	0
gnl|gene2174|rna6306|	dbnl.L	DBNL	Q9UJU6	Drebrin-like protein	1.10159	1.04089	1.04654	1.07378					FALSE	FALSE	FALSE	0
gnl|gene36178|rna76409|	dcps.L	DCPS	Q96C86	m7GpppX diphosphatase	0.836708	0.955931	0.968826	0.985096	0.745755	0.473999	0.611256	0.452999	FALSE	FALSE	FALSE	0
gnl|gene10424|rna30298|	dctd.L	DCTD	P32321	Deoxycytidylate deaminase	0.877553	0.890071	0.900183	0.846772	0.334362	0.147729	0.22126	0.271362	FALSE	FALSE	FALSE	0
gnl|gene14485|rna42175|	dctn1.L	DCTN1	Q14203	Dynactin subunit 1	0.665939	0.491494	0.293261	0.185453					FALSE	FALSE	FALSE	0
gnl|gene16242|rna47440|	dctn2.S	DCTN2	Q13561	Dynactin subunit 2	0.633909	0.517688	0.391002	0.210141					FALSE	FALSE	FALSE	0
gnl|gene5119|rna14965|	MGC79752.L	DCXR	Q7Z4W1	L-xylulose reductase	0.950002	0.94194	0.862395	0.932042					FALSE	FALSE	FALSE	0
gnl|gene45458|rna89830|	LOC108715489	DDAH1	O94760	N(G),N(G)-dimethylarginine dimethylaminohydrolase 1	1.0002	0.99681	0.937638	0.938022	0.976944	0.941265	0.970745	0.818069	FALSE	FALSE	FALSE	0
gnl|gene3546|rna10321|	ddb1.S	DDB1	Q16531	DNA damage-binding protein 1	0.87016	0.844461	0.752641	0.71351	0.148632	0.0573153	0.126463	0.177545	FALSE	FALSE	FALSE	0
gnl|gene4826|rna14094|	ddx1.L	DDX1	Q92499	ATP-dependent RNA helicase DDX1	0.232109	0.240685	0.226417	0.350509	0.0290102	0.0266272	0.057446	0.112996	FALSE	FALSE	FALSE	1
gnl|gene14177|rna41289|	ddx18.L	DDX18	Q9NVP1	ATP-dependent RNA helicase DDX18	0.793366	0.752655	0.484843	0.521182					FALSE	FALSE	FALSE	0
gnl|gene12383|rna36012|	ddx20.L	DDX20	Q9UHI6	Probable ATP-dependent RNA helicase DDX20	0.234289	0.138948	0.0808036	0.097351					FALSE	FALSE	FALSE	0
gnl|gene13485|rna39231|	ddx39a.S	DDX39B	Q13838	Spliceosome RNA helicase DDX39B (Fragment)					0.423065	0.366481	0.646218	0.603805	FALSE	FALSE	FALSE	0
gnl|gene1150|rna3338|	ddx3x.S	DDX3X	O00571	RNA helicase	0.561002	0.500732	0.461856	0.593255					FALSE	FALSE	TRUE	5
gnl|gene529|rna1505|	ddx3x.L	DDX3X	O00571	RNA helicase					0.0446894	0.0359555	0.124056	0.280516	FALSE	FALSE	FALSE	0
gnl|gene16823|rna49170|	ddx4.L	DDX4	Q9NQI0	Probable ATP-dependent RNA helicase DDX4	0.827434	0.84047	0.926142	0.899189					FALSE	FALSE	TRUE	6
gnl|gene14340|rna41768|	ddx6.S	DDX6	P26196	Probable ATP-dependent RNA helicase DDX6	0.319772	0.209394	0.105868	0.10129	0.0176598	0.0158	0.0305405	0.0600432	FALSE	FALSE	FALSE	1
gnl|gene40638|rna82737|	decr2.L	DECR2	Q9NUI1	Peroxisomal 2,4-dienoyl-CoA reductase	0.418343	0.527463	0.478737	0.557595	0.113525	0.0623571	0.103567	0.12951	FALSE	FALSE	FALSE	0
gnl|gene12557|rna36507|	denr.L	DENR	O43583	Density-regulated protein	0.509542	0.512737	0.567807	0.624834	0.419082	0.420587	0.572977	0.686447	FALSE	FALSE	FALSE	0
gnl|gene16566|rna48397|	dhdh-like.1.L	DHDH	Q9UQ10	Trans-1,2-dihydrobenzene-1,2-diol dehydrogenase					0.730459	0.514355	0.679432	0.546156	FALSE	FALSE	FALSE	0
gnl|gene6045|rna17697|	dhfr.L	DHFR	P00374	Dihydrofolate reductase	0.934272	0.999875	0.951855	0.96542	1.10725	0.846447	1.03468	0.782056	FALSE	FALSE	FALSE	0
gnl|gene604|rna1771|	dhodh.L	DHODH	Q02127	Dihydroorotate dehydrogenase (quinone), mitochondrial					0.0257392	0.0326243	0.0558682	0.037607	FALSE	FALSE	FALSE	0
gnl|gene17524|rna51170|	dhrs11.S	DHRS11	Q6UWP2	Dehydrogenase/reductase SDR family member 11					0.399289	0.185295	0.269614	0.299983	FALSE	FALSE	FALSE	0
gnl|gene41454|rna83901|	dhrs12.L	DHRS12	A0PJE2	Dehydrogenase/reductase SDR family member 12					0.237372	0.653917	0.460353	1.41965	FALSE	FALSE	FALSE	0
gnl|gene20464|rna59767|	dhx15.S	DHX15	O43143	Pre-mRNA-splicing factor ATP-dependent RNA helicase DHX15					0.312706	0.407034	0.611755	0.699268	FALSE	FALSE	FALSE	0
gnl|gene34353|rna73880|	LOC108715635	DHX9	Q08211	ATP-dependent RNA helicase A					0.158428	0.170605	0.173531	0.24684	FALSE	FALSE	FALSE	0
gnl|gene6712|rna19656|	dld.S	DLD	P09622	Dihydrolipoyl dehydrogenase, mitochondrial					0.176559	0.0841246	0.108585	0.109934	FALSE	FALSE	FALSE	0
gnl|gene12859|rna37378|	dlgap5.L	DLGAP5	Q15398	Disks large-associated protein 5					0.894479	0.251868	0.224045	0.215718	FALSE	FALSE	FALSE	0
gnl|gene48563|rna94175|	dna2.S	DNA2	P51530	DNA replication ATP-dependent helicase/nuclease (Fragment)					0.197526	0.0957881	0.169493	0.261472	FALSE	FALSE	FALSE	0
gnl|gene198|rna558|	dnaja1.L	DNAJA1	P31689	DnaJ homolog subfamily A member 1	0.840092	0.785013	0.790044	0.776889	0.188991	0.141976	0.260682	0.306718	FALSE	FALSE	FALSE	1
gnl|gene43347|rna86704|	dnaja2.L	DNAJA2	O60884	DnaJ homolog subfamily A member 2	0.864088	0.821965	0.771909	0.787343					FALSE	FALSE	FALSE	0
gnl|gene18943|rna55300|	dnajc2.S	DNAJC2	Q99543	DnaJ homolog subfamily C member 2					0.145784	0.0817916	0.172433	0.20193	FALSE	FALSE	FALSE	0
gnl|gene9322|rna27102|	dnajc9.L	DNAJC9	Q8WXX5	DnaJ homolog subfamily C member 9					0.447826	0.505643	0.533041	0.691057	FALSE	FALSE	FALSE	0
gnl|gene636|rna1857|	dnm1l.S	DNM1L	O00429	Dynamin-1-like protein	0.852847	0.703572	0.855219	0.750548	0.0622903	0.0446443	0.124582	0.171925	FALSE	FALSE	FALSE	0
gnl|gene1899|rna5538|	dnpep.L	DNPEP	Q9ULA0	Aspartyl aminopeptidase	0.629803	0.583496	0.389416	0.37638	0.00148272	0.00150514	0.00423491	0.00593437	FALSE	FALSE	FALSE	0
gnl|gene1897|rna5533|	LOC108716560	DNPH1	O43598	2'-deoxynucleoside 5'-phosphate N-hydrolase 1					1.0538	0.631199	1.0074	0.64209	FALSE	FALSE	FALSE	0
gnl|gene3379|rna9819|	dock7.L	DOCK7	Q96N67	Dedicator of cytokinesis protein 7 (Fragment)					0.0899396	0.0643492	0.122363	0.11759	FALSE	FALSE	FALSE	0
gnl|gene3165|rna9169|	dpcd.S	DPCD	Q9BVM2	Protein DPCD	0.833958	0.814243	0.776406	0.631561	0.215165	0.448558	0.532535	0.707778	FALSE	FALSE	FALSE	0
gnl|gene45240|rna89516|	dpp3.S	DPP3	Q9NY33	Dipeptidyl peptidase 3	0.984734	0.923833	0.935459	0.936963	0.680315	0.380621	0.454681	0.434539	FALSE	FALSE	FALSE	0
gnl|gene8800|rna25629|	drg1.L	DRG1	Q9Y295	Developmentally-regulated GTP-binding protein 1	0.321598	0.368357	0.33007	0.434062	0.103085	0.109111	0.164474	0.252536	FALSE	FALSE	FALSE	0
gnl|gene19854|rna57981|	drg2.S	DRG2	P55039	Developmentally-regulated GTP-binding protein 2					0.581856	0.489909	0.555975	0.561841	FALSE	FALSE	FALSE	0
gnl|gene2716|rna7884|	dtd2.L	DTD2	Q96FN9	D-aminoacyl-tRNA deacylase 2					0.368061	0.297236	0.912084	0.875871	FALSE	FALSE	FALSE	0
gnl|gene13084|rna38018|	dtymk.S	DTYMK	P23919	Thymidylate kinase	0.940978	0.994848	0.944265	0.982744	0.863461	0.89294	0.778803	1.03347	FALSE	FALSE	FALSE	0
gnl|gene3374|rna9805|	dut.L	DUT	P33316	Deoxyuridine 5'-triphosphate nucleotidohydrolase	0.940346	0.932393	1.01857	0.950958	0.89578	0.679036	0.753405	0.648854	FALSE	FALSE	FALSE	0
gnl|gene41855|rna84453|	LOC108699777	DYNC1H1	Q14204	Cytoplasmic dynein 1 heavy chain 1 (Fragment)	0.7503	0.551175	0.357445	0.238785	0.00746839	0.00491254	0.0147782	0.0092583	FALSE	FALSE	FALSE	0
gnl|gene1208|rna3507|	dync1i2.S	DYNC1I2	Q13409	Cytoplasmic dynein 1 intermediate chain 2	0.789145	0.539884	0.403046	0.246413					FALSE	FALSE	FALSE	0
gnl|gene41145|rna83465|	LOC108701369	DYNC1I2	Q13409	Cytoplasmic dynein 1 intermediate chain 2					0.0124648	0.0122991	0.0195567	0.0198713	FALSE	FALSE	FALSE	0
gnl|gene14424|rna41986|	dync1li1.S	DYNC1LI1	Q9Y6G9	Dynein light intermediate chain	0.666822	0.568022	0.356648	0.292057	0.0209134	0.0120915	0.0221652	0.00904279	FALSE	FALSE	FALSE	0
gnl|gene5870|rna17192|	dynll1.L	DYNLL1	P63167	Dynein light chain 1, cytoplasmic	0.908115	0.811561	0.698248	0.640012					FALSE	FALSE	FALSE	0
gnl|gene36168|rna76395|	LOC108708121	DYNLL2	Q96FJ2	Dynein light chain 2, cytoplasmic					0.397454	0.387829	0.507161	0.502843	FALSE	FALSE	FALSE	0
gnl|gene47687|rna92921|	ech1.L	ECH1	Q13011	Delta(3,5)-Delta(2,4)-dienoyl-CoA isomerase, mitochondrial	0.000177127	0	0	0					FALSE	FALSE	FALSE	0
gnl|gene15555|rna45427|	echs1.L	ECHS1	P30084	Enoyl-CoA hydratase, mitochondrial					0.0124161	0.0134919	0.021965	0.00320318	FALSE	FALSE	FALSE	0
gnl|gene3239|rna9383|	edf1.L	EDF1	O60869	Endothelial differentiation-related factor 1					0.372154	0.545476	0.815266	0.867976	FALSE	FALSE	FALSE	0
gnl|gene14867|rna43389|	eef1a1o.S	EEF1A1	P68104	Elongation factor 1-alpha 1	0.481311	0.455402	0.387	0.385024	0.0728752	0.0627599	0.0855376	0.171129	FALSE	FALSE	FALSE	0
gnl|gene6716|rna19666|	eef1akmt2.S	EEF1AKMT2	Q5JPI9	EEF1A lysine methyltransferase 2	1.00455	0.971828	0.942933	1.05282					FALSE	FALSE	FALSE	0
gnl|gene184|rna515|	eef1b2.L	EEF1B2	P24534	Elongation factor 1-beta	0.466322	0.502674	0.359754	0.358284	0.00700087	0.00504315	0.00823807	0.0234023	FALSE	FALSE	FALSE	0
gnl|gene43198|rna86492|	eef1d.S	EEF1D	P29692	Elongation factor 1-delta	0.466233	0.463134	0.388433	0.341226	0.0037811	0.00318622	0.00887788	0.0128586	FALSE	FALSE	FALSE	0
gnl|gene6274|rna18344|	eef1g.S	EEF1G	P26641	Elongation factor 1-gamma	0.473661	0.500444	0.384808	0.331868	0.000851427	0.000991252	0.00684212	0.0167424	FALSE	FALSE	FALSE	0
gnl|gene2783|rna8097|	eef2.1.L	EEF2	P13639	Elongation factor 2	0.125159	0.125576	0.12809	0.201727	0.0708747	0.0471038	0.0740567	0.0814217	FALSE	FALSE	FALSE	0
gnl|gene2104|rna6112|	eftud2.S	EFTUD2	Q15029	116 kDa U5 small nuclear ribonucleoprotein component	0.856333	0.847181	0.459213	0.680142	0.113929	0.0843714	0.132792	0.14038	FALSE	FALSE	FALSE	0
gnl|gene40360|rna82321|	MGC81333	EIF1AX	P47813	Eukaryotic translation initiation factor 1A, X-chromosomal	0.23604	0.168826	0.136137	0.184887	0.06297	0.0565423	0.0556259	0.0731767	FALSE	FALSE	FALSE	0
gnl|gene42419|rna85311|	eif1b	EIF1B	O60739	Eukaryotic translation initiation factor 1b					0.196533	0.228189	0.261783	0.405092	FALSE	FALSE	FALSE	0
gnl|gene16806|rna49109|	eif2a.L	EIF2A	Q9BY44	Eukaryotic translation initiation factor 2A					0.0355442	0.044982	0.0938681	0.152035	FALSE	FALSE	FALSE	1
gnl|gene9480|rna27568|	eif2a.S	EIF2A	Q9BY44	Eukaryotic translation initiation factor 2A	0.0731231	0.0691174	0.0540156	0.124127					FALSE	FALSE	FALSE	0
gnl|gene6297|rna18404|	pkr2.L	EIF2AK2	P19525	Interferon-induced, double-stranded RNA-activated protein kinase	0.463134	0.585647	0.498133	0.644276					FALSE	FALSE	FALSE	0
gnl|gene10075|rna29280|	eif2b1.L	EIF2B1	Q14232	Translation initiation factor eIF-2B subunit alpha					0.244311	0.213904	0.295622	0.244962	FALSE	FALSE	FALSE	0
gnl|gene12131|rna35251|	LOC108699293	EIF2S1	P05198	Eukaryotic translation initiation factor 2 subunit 1 (Fragment)	0.40195	0.358156	0.39316	0.398127	0.246238	0.223017	0.249304	0.272698	FALSE	FALSE	FALSE	0
gnl|gene18347|rna53589|	eif2s2.S	EIF2S2	P20042	Eukaryotic translation initiation factor 2 subunit 2					0.056954	0.0220567	0.0473867	0.0675547	FALSE	FALSE	FALSE	0
gnl|gene6509|rna19037|	eif2s2.L	EIF2S2	P20042	Eukaryotic translation initiation factor 2 subunit 2	0.236516	0.227421	0.221818	0.276018					FALSE	FALSE	FALSE	0
gnl|gene7163|rna20905|	eif2s3.S	EIF2S3	P41091	Eukaryotic translation initiation factor 2 subunit 3					0.0742256	0.0501715	0.0722667	0.1422	FALSE	FALSE	FALSE	0
gnl|gene1120|rna3249|	eif3a.L	EIF3A	Q14152	Eukaryotic translation initiation factor 3 subunit A					0.00333184	0.00227407	0.00711675	0.00519907	FALSE	FALSE	FALSE	1
gnl|gene40629|rna82723|	eif3a	EIF3A	Q14152	Eukaryotic translation initiation factor 3 subunit A	0.0414582	0.0260718	0.0226639	0.0341074					FALSE	FALSE	FALSE	0
gnl|gene14685|rna42798|	eif3b.S	EIF3B	P55884	Eukaryotic translation initiation factor 3 subunit B	0.0764886	0.0745742	0.039739	0.0869688	0.00950754	0.0104544	0.0166043	0.0213121	FALSE	FALSE	FALSE	0
gnl|gene5643|rna16528|	eif3c.S	EIF3CL	B5ME19	Eukaryotic translation initiation factor 3 subunit C-like protein					0.0120804	0.0120799	0.0125612	0.0210709	FALSE	FALSE	FALSE	0
gnl|gene7901|rna23051|	eif3c.L	EIF3CL	B5ME19	Eukaryotic translation initiation factor 3 subunit C-like protein	0.0375153	0.0277035	0.0245536	0.0527379					FALSE	FALSE	FALSE	0
gnl|gene12445|rna36178|	eif3d.S	EIF3D	O15371	Eukaryotic translation initiation factor 3 subunit D	0.0481506	0.0612723	0.0489674	0.0331336	0.0154917	0.0296751	0.0324879	0.0316197	FALSE	FALSE	FALSE	0
gnl|gene9739|rna28329|	eif3e.S	EIF3E	P60228	Eukaryotic translation initiation factor 3 subunit E	0	0	0.0433817	0					FALSE	FALSE	FALSE	0
gnl|gene14362|rna41829|	eif3f.S	EIF3F	O00303	Eukaryotic translation initiation factor 3 subunit F	0.017982	0.0107881	0.0231121	0.0254022	0.007716	0.00173319	0.00662429	0.007794	FALSE	FALSE	FALSE	0
gnl|gene10132|rna29465|	eif3g.S	EIF3G	O75821	Eukaryotic translation initiation factor 3 subunit G	0	0.0935875	0.0604637	0.0920105	0.0450834	0.0411369	0.0577787	0.0790855	FALSE	FALSE	FALSE	0
gnl|gene11729|rna34077|	eif3i.S	EIF3I	Q13347	Eukaryotic translation initiation factor 3 subunit I	0.0794495	0.0510222	0.0561794	0.0818721					FALSE	FALSE	FALSE	0
gnl|gene11788|rna34230|	eif3i.L	EIF3I	Q13347	Eukaryotic translation initiation factor 3 subunit I					0.0400466	0.0440343	0.0523203	0.0857126	FALSE	FALSE	FALSE	0
gnl|gene36483|rna76836|	LOC108711518	EIF3J	O75822	Eukaryotic translation initiation factor 3 subunit J	0.323684	0.271343	0.246459	0.295605	0.233981	0.196388	0.205051	0.237012	FALSE	FALSE	FALSE	0
gnl|gene16659|rna48671|	eif3k.S	EIF3K	Q9UBQ5	Eukaryotic translation initiation factor 3 subunit K	0.0646554	0.0747892	0.0687157	0.103313	0.0504282	0.220932	0.0866159	0.343275	FALSE	FALSE	FALSE	0
gnl|gene11320|rna32920|	eif3l.S	EIF3L	Q9Y262	Eukaryotic translation initiation factor 3 subunit L	0.0297161	0.0195338	0.0184504	0.0550138	0.00211183	0.00146632	0.00657005	0.0115757	FALSE	FALSE	FALSE	0
gnl|gene17828|rna52102|	eif4a1.L	EIF4A1	P60842	RNA helicase (Fragment)	0.332675	0.335372	0.309223	0.360219	0.2203	0.204645	0.253827	0.511383	FALSE	FALSE	FALSE	0
gnl|gene15823|rna46234|	eif4a3.L	EIF4A3	P38919	Eukaryotic initiation factor 4A-III					0.182742	0.187586	0.449819	0.472079	FALSE	FALSE	FALSE	0
gnl|gene38978|rna80409|	eif4b.S	EIF4B	P23588	Eukaryotic translation initiation factor 4B					0.59665	0.414167	0.654695	0.485918	FALSE	FALSE	FALSE	0
gnl|gene13528|rna39367|	eif4e.L	EIF4E	P06730	Eukaryotic translation initiation factor 4E	0.777469	0.734361	0.697358	0.687291	0.575567	0.37838	0.48471	0.915271	FALSE	FALSE	FALSE	0
gnl|gene34951|rna74692|	eif4e3.S	EIF4E3	Q8N5X7	Eukaryotic translation initiation factor 4E type 3					0.896409	0.719737	0.927584	0.675805	FALSE	FALSE	FALSE	0
gnl|gene10718|rna31151|	eif4enif1.S	EIF4ENIF1	Q9NRA8	Eukaryotic translation initiation factor 4E transporter	0.519349	0.353869	0.291522	0.342133	0.188439	0.149373	0.18592	0.0376088	FALSE	FALSE	FALSE	0
gnl|gene19578|rna57206|	eif4g1.S	EIF4G1	Q04637	Eukaryotic translation initiation factor 4 gamma 1	0.826759	0.730778	0.681575	0.640363	0.339189	0.130608	0.200668	0.289283	FALSE	FALSE	FALSE	2
gnl|gene15925|rna46549|	eif4h.S	EIF4H	Q15056	Eukaryotic translation initiation factor 4H	0.766335	0.779567	0.764634	0.783664					FALSE	FALSE	FALSE	2
gnl|gene2410|rna7018|	eif5.L	EIF5	P55010	Eukaryotic translation initiation factor 5					0.482279	0.341181	0.457581	0.494531	FALSE	FALSE	FALSE	0
gnl|gene15621|rna45609|	eif5a.S	EIF5A	P63241	Eukaryotic translation initiation factor 5A-1	0.208604	0.235404	0.238176	0.290594	0.207569	0.365768	0.415133	0.428796	FALSE	FALSE	FALSE	0
gnl|gene9520|rna27700|	eif5b-like.S	EIF5B	O60841	Eukaryotic translation initiation factor 5B	0.302149	0.331319	0.276684	0.359957	0.123166	0.0435267	0.0721238	0.0810641	FALSE	FALSE	FALSE	0
gnl|gene17598|rna51414|	elavl1.S	ELAVL1	Q15717	ELAV-like protein 1	0.166803	0.117212	0.0819479	0.0893386					FALSE	FALSE	FALSE	2
gnl|gene44661|rna88672|	LOC108703269	ELOB	Q15370	Elongin-B					0.468777	0.282245	0.371583	0.443679	FALSE	FALSE	FALSE	0
gnl|gene2765|rna8051|	emc1.L	EMC1	Q8N766	ER membrane protein complex subunit 1					0.0410707	0.0283067	0.0327387	0.0328871	FALSE	FALSE	FALSE	0
gnl|gene14568|rna42412|	emc8.L	EMC8	O43402	ER membrane protein complex subunit 8					0.281479	0.256593	0.274949	0.2219	FALSE	FALSE	FALSE	0
gnl|gene38138|rna79182|	eml2.L	EML2	O95834	Echinoderm microtubule-associated protein-like 2	0.864079	0.897205	0.940966	0.937558	0.529722	0.368183	0.489248	0.528645	FALSE	FALSE	FALSE	0
gnl|gene6064|rna17742|	eml4.S	EML4	Q9HC35	Echinoderm microtubule-associated protein-like 4	0.872884	0.777036	0.769746	0.693599	0.0307616	0.00853289	0.0235329	0.0517038	FALSE	FALSE	FALSE	0
gnl|gene11501|rna33413|	endou.L	ENDOU	P21128	Poly(U)-specific endoribonuclease	0.900592	0.984195	0.926045	0.913569	0.849717	1.06253	1.11815	1.62724	FALSE	FALSE	FALSE	0
gnl|gene14337|rna41761|	eno1.L	ENO1	P06733	Alpha-enolase	0.921427	0.924815	0.882713	0.893945	0.473677	0.272748	0.377187	0.383578	FALSE	FALSE	FALSE	0
gnl|gene36918|rna77459|	ensa.S	ENSA	O43768	Alpha-endosulfine	1.0131	0.980015	0.965868	1.12556	1.01734	0.762149	0.838315	0.874234	FALSE	FALSE	FALSE	0
gnl|gene2281|rna6636|	epb41l2.L	EPB41L3	Q9Y2J2	Band 4.1-like protein 3					1.06324	0.530661	0.627337	0.583286	FALSE	FALSE	FALSE	0
gnl|gene19623|rna57346|	eprs.L	EPRS1		Bifunctional glutamate/proline--tRNA ligase	0.249579	0.217428	0.185064	0.199044	0.00783864	0.00298618	0.00876484	0.0101438	FALSE	FALSE	FALSE	0
gnl|gene13081|rna38010|	MGC84363	ESD	P10768	S-formylglutathione hydrolase	0.93418	0.996176	1.00538	0.941695					FALSE	FALSE	FALSE	0
gnl|gene2666|rna7744|	LOC108705655	ESD	P10768	S-formylglutathione hydrolase					0.802898	0.569987	0.577018	0.599656	FALSE	FALSE	FALSE	0
gnl|gene17644|rna51556|	etf1.S	ETF1	P62495	Eukaryotic peptide chain release factor subunit 1	0.654165	0.659712	0.62392	0.711735	0.364132	0.371786	0.491889	0.676219	FALSE	FALSE	FALSE	0
gnl|gene17143|rna50071|	fabp4.S	FABP4	P15090	Fatty acid-binding protein, adipocyte	0.888007	0.953594	1.01064	0.956305	1.04224	1.93889	1.17655	1.80362	FALSE	FALSE	FALSE	0
gnl|gene18636|rna54410|	fahd2a.L	FAHD2A	Q96GK7	Fumarylacetoacetate hydrolase domain-containing protein 2A					0.448872	0.273666	0.317892	0.259684	FALSE	FALSE	FALSE	0
gnl|gene13255|rna38581|	fam114a1.L	FAM114A1	Q8IWE2	Protein NOXP20					1.3776	1.00537	0.902525	1.04775	FALSE	FALSE	FALSE	0
gnl|gene11831|rna34354|	farsa.S	FARSA	Q9Y285	Phenylalanine--tRNA ligase (Fragment)	0.410394	0.376727	0.298962	0.331303					FALSE	FALSE	FALSE	0
gnl|gene7606|rna22171|	farsb.L	FARSB	Q9NSD9	Phenylalanine--tRNA ligase beta subunit	0.377128	0.345033	0.363635	0.387053	0.0903736	0.0588542	0.103142	0.141602	FALSE	FALSE	FALSE	0
gnl|gene42550|rna85508|	LOC108696940	FBL	P22087	rRNA 2'-O-methyltransferase fibrillarin	0.424496	0.39097	0.390873	0.385918	0.0384975	0.0108586	0.0388333	0.0517067	FALSE	FALSE	TRUE	3
gnl|gene9280|rna26950|	fbp2.L	FBP2	O00757	Fructose-1,6-bisphosphatase isozyme 2	0.97241	0.876409	0.884722	0.978988	0.282225	0.170604	0.236743	0.284624	FALSE	FALSE	FALSE	0
gnl|gene18699|rna54581|	fen1.S	FEN1	P39748	Flap endonuclease 1	0.673294	0.632408	0.545669	0.626266	0.424501	0.354834	0.266676	0.470391	FALSE	FALSE	FALSE	0
gnl|gene50202|rna96584|	LOC108705582	FH	P07954	Fumarate hydratase, mitochondrial	0.628816	0.617577	0.634821	0.609398	0.0775725	0.0309616	0.0629998	0.081035	FALSE	FALSE	FALSE	0
gnl|gene9454|rna27498|	fkbp10.L	FKBP10	Q96AY3	Peptidyl-prolyl cis-trans isomerase FKBP10					0.0300091	0.0183506	0.0182651	0.0222165	FALSE	FALSE	FALSE	0
gnl|gene12269|rna35659|		FKBP1A	P62942	Peptidyl-prolyl cis-trans isomerase FKBP1A	0.903902	0.812304	0.991947	1.01267	1.11552	1.75608	1.296	2.58741	FALSE	FALSE	FALSE	0
gnl|gene3590|rna10445|	fkbp2.L	FKBP2	P26885	Peptidylprolyl isomerase					0.023637	0.100919	0.11485	0.151304	FALSE	FALSE	FALSE	0
gnl|gene12072|rna35067|	fkbp3.L	FKBP3	Q00688	Peptidyl-prolyl cis-trans isomerase FKBP3	0.259691	0.281174	0.302395	0.481891	0.323536	0.46691	0.62369	0.560789	FALSE	FALSE	FALSE	0
gnl|gene629|rna1836|	fkbp4.S	FKBP4	Q02790	Peptidyl-prolyl cis-trans isomerase FKBP4	0.935909	1.02277	0.978626	0.880513	0.40167	0.340188	0.396308	0.518746	FALSE	FALSE	FALSE	0
gnl|gene14620|rna42604|	LOC108704467	FLNA	P21333	Filamin-A (Fragment)	1.02253	0.96275	0.915868	0.913884	0.30207	0.0769967	0.135238	0.148738	FALSE	FALSE	FALSE	0
gnl|gene43186|rna86469|	LOC108705104	FLNB	O75369	Filamin-B	1.00428	0.969561	0.837437	0.887797	0.17654	0.171951	0.168465	0.443736	FALSE	FALSE	FALSE	0
gnl|gene50156|rna96487|	LOC733321	FLNC	Q14315	Filamin-C					0.369391	0.242838	0.183917	0.394337	FALSE	FALSE	FALSE	0
gnl|gene50232|rna96621|	fnta.S	FNTA	P49354	Protein farnesyltransferase/geranylgeranyltransferase type-1 subunit alpha	0.983735	1.05116	0.899955	1.02216	0.520093	0.519951	0.484065	0.708183	FALSE	FALSE	FALSE	0
gnl|gene11869|rna34474|	fscn1.S	FSCN1	Q16658	Fascin	0.833996	0.836373	0.858392	0.935425	0.753164	0.722402	0.836286	0.840778	FALSE	FALSE	FALSE	0
gnl|gene39982|rna81788|	ftcd.L	FTCD	O95954	Formimidoyltetrahydrofolate cyclodeaminase	0.716205	0.71812	0.616311	0.530064	0.00641808	0	0.00722505	0.0330437	FALSE	FALSE	FALSE	0
gnl|gene14096|rna41059|	MGC75752.S	FTH1	P02794	Ferritin heavy chain	0.0112996	0.00515564	0.0106636	0.0177041	0.00524937	0.00165321	0.00348728	0.00869673	FALSE	FALSE	FALSE	0
gnl|gene19206|rna56102|	fubp1.S	FUBP1	Q96AE4	Far upstream element-binding protein 1	0.842938	0.844912	0.873263	0.949895	0.558261	0.552635	0.801296	1.0083	FALSE	FALSE	FALSE	0
gnl|gene15284|rna44609|	fuca1.L	FUCA1	P04066	Tissue alpha-L-fucosidase	0.0463387	0.0439643	0.0424939	0.0575598					FALSE	FALSE	FALSE	0
gnl|gene40052|rna81885|	fus.L	FUS	P35637	RNA-binding protein FUS	0.607568	0.537237	0.557132	0.721263	0.281984	0.2153	0.183838	0.412099	FALSE	FALSE	TRUE	6
gnl|gene8817|rna25680|	g3bp1.L	G3BP1	Q13283	Ras GTPase-activating protein-binding protein 1	0.222129	0.230693	0.237889	0.351697	0.109198	0.0770935	0.0985336	0.233996	FALSE	FALSE	TRUE	5
gnl|gene4173|rna12151|	g3bp2.L	G3BP2	Q9UN86	Ras GTPase-activating protein-binding protein 2	0.15751	0.155974	0.165105	0.233442	0.0722477	0.0414558	0.0809992	0.114909	FALSE	FALSE	FALSE	1
gnl|gene16901|rna49397|	g6pd.L	G6PD	P11413	Glucose-6-phosphate 1-dehydrogenase	0.830212	0.822987	0.780302	0.742609					FALSE	FALSE	FALSE	0
gnl|gene2707|rna7852|	g6pd.S	G6PD	P11413	Glucose-6-phosphate 1-dehydrogenase					0.117416	0.0538726	0.130301	0.183915	FALSE	FALSE	FALSE	0
gnl|gene19872|rna58029|	gale.S	GALE	Q14376	UDP-glucose 4-epimerase	0.886973	0.926102	0.8963	0.947427					FALSE	FALSE	FALSE	0
gnl|gene2945|rna8528|	gale.L	GALE	Q14376	UDP-glucose 4-epimerase					0.626938	0.314193	0.487337	0.452586	FALSE	FALSE	FALSE	0
gnl|gene13446|rna39132|	galk1.L	GALK1	P51570	Galactokinase	0.970337	0.955165	0.875441	0.96795					FALSE	FALSE	FALSE	0
gnl|gene10809|rna31415|	galk2.L	GALK2	Q01415	N-acetylgalactosamine kinase					0.807963	0.765698	0.667989	0.770087	FALSE	FALSE	FALSE	0
gnl|gene11270|rna32783|	galm.L	GALM	Q96C23	Galactose mutarotase					1.02262	0.908999	0.816428	0.8153	FALSE	FALSE	FALSE	0
gnl|gene20213|rna59004|	gamt.L	GAMT	Q14353	Guanidinoacetate N-methyltransferase	0.958536	1.04368	0.943368	0.986255	1.14144	1.11678	1.10466	1.00264	FALSE	FALSE	FALSE	0
gnl|gene42629|rna85626|	LOC108715138	GANAB	Q14697	Neutral alpha-glucosidase AB					0.0195828	0.00440089	0.0137143	0.00991393	FALSE	FALSE	FALSE	0
gnl|gene16557|rna48371|	gapdh.S	GAPDH	P04406	Glyceraldehyde-3-phosphate dehydrogenase	0.86873	0.842828	0.811022	0.790501	0.234216	0.101614	0.201303	0.187929	FALSE	FALSE	FALSE	0
gnl|gene3275|rna9483|	gars.L	GARS1		Glycine--tRNA ligase	0.909715	0.887492	0.895278	0.844318	0.1973	0.108705	0.181429	0.17258	FALSE	FALSE	FALSE	0
gnl|gene17371|rna50707|	gart.L	GART	P22102	Trifunctional purine biosynthetic protein adenosine-3	0.957962	0.955479	0.917624	0.873663	0.273653	0.112175	0.200572	0.199672	FALSE	FALSE	FALSE	0
gnl|gene50977|rna97700|	LOC100490530.L	GATD3B	A0A0B4J2D5	Glutamine amidotransferase-like class 1 domain-containing protein 3B, mitochondrial	0.946006	0.976345	0.945198	0.97909	0.843926	0.905628	0.761555	0.845249	FALSE	FALSE	FALSE	0
gnl|gene42901|rna86028|	gbe1	GBE1	Q04446	1,4-alpha-glucan branching enzyme	0.777778	0.725549	0.654931	0.789633	0.472457	0.330799	0.417142	0.469941	FALSE	FALSE	FALSE	0
gnl|gene35343|rna75293|	LOC108695923	GBP2	P32456	Guanylate-binding protein 2					0.705882	0.82914	0.63798	0.796096	FALSE	FALSE	FALSE	0
gnl|gene35180|rna75030|	MGC68559	GCA	P28676	Grancalcin					0.878361	0.652458	0.712521	0.633804	FALSE	FALSE	FALSE	0
gnl|gene8300|rna24170|	gca.L	GCA	P28676	Grancalcin	0.976624	0.952521	0.891955	0.990359					FALSE	FALSE	FALSE	0
gnl|gene9536|rna27738|	gclm.L	GCLM	P48507	Glutamate--cysteine ligase regulatory subunit					1.01217	1.14248	1.00822	1.24521	FALSE	FALSE	FALSE	0
gnl|gene45482|rna89874|	gcn1.L	GCN1	Q92616	eIF-2-alpha kinase activator GCN1	0.386268	0.424717	0.434699	0.447061					FALSE	FALSE	FALSE	0
gnl|gene20500|rna59866|	gdi1.S	GDI1	P31150	Rab GDP dissociation inhibitor alpha					0.64036	0.510204	0.58738	0.747719	FALSE	FALSE	FALSE	0
gnl|gene12024|rna34935|	gdi2.S	GDI2	P50395	Rab GDP dissociation inhibitor beta	0.878131	0.918356	0.893577	0.904914	0.553585	0.420459	0.503248	0.540139	FALSE	FALSE	FALSE	0
gnl|gene27112|rna66618|	gemin5.L	GEMIN5	Q8TEQ6	Gem-associated protein 5	0.212561	0.143331	0.0494336	0.0940127					FALSE	FALSE	FALSE	0
gnl|gene1745|rna5068|	asna1.S	GET3		ATPase GET3	0.966752	0.851874	0.851345	0.832276	0.603012	0.297369	0.363809	0.2926	FALSE	FALSE	FALSE	0
gnl|gene12637|rna36719|	ggps1.L	GGPS1	O95749	Geranylgeranyl pyrophosphate synthase	0.923733	0.825946	0.67214	0.904963					FALSE	FALSE	FALSE	0
gnl|gene12173|rna35367|	gins4.L	GINS4	Q9BRT9	DNA replication complex GINS protein SLD5					0.385007	0.191952	0.386385	0.384592	FALSE	FALSE	FALSE	0
gnl|gene15747|rna45985|	glo1.S	GLO1	Q04760	Lactoylglutathione lyase	1.01652	1.00162	0.994563	0.95671	0.975775	0.713142	0.848516	0.698139	FALSE	FALSE	FALSE	0
gnl|gene9435|rna27449|	glod4.L	GLOD4	Q9HC38	Glyoxalase domain-containing protein 4	0.915433	0.97962	0.943777	0.982082	0.944539	1.00001	0.984821	1.00238	FALSE	FALSE	FALSE	0
gnl|gene17918|rna52376|	glod5.L	GLOD5	A6NK44	Glyoxalase domain-containing protein 5					0.0120614	0.0103627	0.00710431	0.00256263	FALSE	FALSE	FALSE	0
gnl|gene13714|rna39894|	glrx.L	GLRX	P35754	Glutaredoxin-1	0.933165	0.882172	0.969048	0.918201	1.12611	1.31882	1.21863	1.03421	FALSE	FALSE	FALSE	0
gnl|gene10037|rna29166|	glrx3.L	GLRX3	O76003	Glutaredoxin-3	0.885475	0.878256	0.900996	0.861079	0.930131	0.70364	0.885621	0.76449	FALSE	FALSE	FALSE	0
gnl|gene15186|rna44333|	glul.S	GLUL	P15104	Glutamine synthetase	0.868283	0.825747	0.752742	0.697074					FALSE	FALSE	FALSE	0
gnl|gene12692|rna36867|	gmds.S	GMDS	O60547	GDP-mannose 4,6 dehydratase	0.888457	0.865579	0.858703	0.828251	0.178768	0.0777862	0.150647	0.188393	FALSE	FALSE	FALSE	0
gnl|gene37194|rna77851|	gmfb.L	GMFB	P60983	Glia maturation factor beta	0.981743	0.935975	0.955203	1.02064	0.945054	1.10072	1.09672	1.17757	FALSE	FALSE	FALSE	0
gnl|gene1521|rna4420|	gmps.S	GMPS	P49915	GMP synthase [glutamine-hydrolyzing]					0.447611	0.318771	0.479812	0.45475	FALSE	FALSE	FALSE	0
gnl|gene9981|rna29018|	gmps.L	GMPS	P49915	GMP synthase [glutamine-hydrolyzing]	0.908025	0.894365	0.819406	0.895751					FALSE	FALSE	FALSE	0
gnl|gene11305|rna32873|	gnl1.L	GNL1	P36915	Guanine nucleotide-binding protein-like 1	0.781907	0.735573	0.722225	0.784223					FALSE	FALSE	FALSE	0
gnl|gene1319|rna3856|	gnpda1.L	GNPDA1	P46926	Glucosamine-6-phosphate isomerase 1					0.132386	0.0569893	0.146684	0.182105	FALSE	FALSE	FALSE	0
gnl|gene8270|rna24076|	gnpda1.S	GNPDA1	P46926	Glucosamine-6-phosphate isomerase 1	0.864274	0.876376	0.845552	0.823962					FALSE	FALSE	FALSE	0
gnl|gene4079|rna11871|	gnpda2.L	GNPDA2	Q8TDQ7	Glucosamine-6-phosphate isomerase 2					0.12825	0.0395595	0.126578	0.141439	FALSE	FALSE	FALSE	0
gnl|gene9222|rna26786|	got1.S	GOT1	P17174	Aspartate aminotransferase, cytoplasmic	0.913451	0.967836	0.945742	0.940083	0.511624	0.311876	0.416876	0.420956	FALSE	FALSE	FALSE	0
gnl|gene11487|rna33380|	got2.S	GOT2	P00505	Aspartate aminotransferase, mitochondrial					0.00944048	0.011102	0.00878008	0.0125653	FALSE	FALSE	FALSE	0
gnl|gene296|rna852|	MGC83663	GPD1	P21695	Glycerol-3-phosphate dehydrogenase [NAD(+)], cytoplasmic					0.598398	0.543442	0.446879	0.699655	FALSE	FALSE	FALSE	0
gnl|gene10890|rna31658|	gpi.L	GPI	P06744	Glucose-6-phosphate isomerase (Fragment)	0.877367	0.89105	0.87798	0.848541	0.283681	0.167422	0.283462	0.330817	FALSE	FALSE	FALSE	0
gnl|gene2495|rna7264|	gps1.L	GPS1	Q13098	COP9 signalosome complex subunit 1	0.927147	0.863567	0.829634	0.683747					FALSE	FALSE	FALSE	0
gnl|gene7331|rna21397|	gpx1.L	GPX1	P07203	Glutathione peroxidase 1	0.935368	0.944239	0.889156	0.915851	0.583703	0.405113	0.526293	0.547717	FALSE	FALSE	FALSE	0
gnl|gene44534|rna88504|	gpx4.S	GPX4	P36969	Phospholipid hydroperoxide glutathione peroxidase					0.9987	1.28874	1.16731	1.13765	FALSE	FALSE	FALSE	0
gnl|gene603|rna1769|	gpx4.L	GPX4	P36969	Phospholipid hydroperoxide glutathione peroxidase	0.82357	0.917879	0.950929	0.997353					FALSE	FALSE	FALSE	0
gnl|gene16715|rna48852|	grhpr.2.L	GRHPR	Q9UBQ7	Glyoxylate reductase/hydroxypyruvate reductase	0.948235	0.979012	0.931108	0.939501	0.803408	0.685095	0.719224	0.756053	FALSE	FALSE	FALSE	0
gnl|gene9773|rna28419|	grpel1.L	GRPEL1	Q9HAV7	GrpE protein homolog 1, mitochondrial					0.0464457	0.0406207	0.0561474	0.0427014	FALSE	FALSE	FALSE	0
gnl|gene1177|rna3428|	gsn.S	GSN	P06396	Gelsolin	0.984514	0.97238	0.908643	0.9286	0.664504	0.404846	0.460926	0.501073	FALSE	FALSE	FALSE	0
gnl|gene9843|rna28611|	gspt1.S	GSPT1	P15170	Eukaryotic peptide chain release factor GTP-binding subunit ERF3A	0.658817	0.703825	0.729349	0.781101	0.498192	0.327279	0.350547	0.494487	FALSE	FALSE	FALSE	0
gnl|gene17664|rna51631|	gsta1.S	GSTA1	P08263	Glutathione S-transferase A1	0.925674	0.966211	0.895477	0.94045	0.929024	0.862291	0.696414	0.928023	FALSE	FALSE	FALSE	0
gnl|gene20308|rna59307|	gsta4.S	GSTA4	O15217	Glutathione S-transferase A4					0.791903	0.586187	0.695105	0.608458	FALSE	FALSE	FALSE	0
gnl|gene10679|rna31027|	gstk1.L	GSTK1	Q9Y2Q3	Glutathione S-transferase kappa 1	0.0280811	0.0471658	0.040735	0.0923469	0.0155297	0.00916594	0.0122928	0.0143598	FALSE	FALSE	FALSE	0
gnl|gene10140|rna29490|	gstm1.L	GSTM1	P09488	Glutathione S-transferase Mu 1	0.912575	0.998953	0.667864	0.968551	0.799952	0.605799	0.878798	0.595651	FALSE	FALSE	FALSE	0
gnl|gene11134|rna32359|	gsto1.S	GSTO1	P78417	Glutathione S-transferase omega-1					0.800564	0.582947	0.649541	0.684635	FALSE	FALSE	FALSE	0
gnl|gene12020|rna34926|	MGC82327	GSTO1	P78417	Glutathione S-transferase omega-1	0.960883	0.981433	0.870319	0.91938					FALSE	FALSE	FALSE	0
gnl|gene17940|rna52450|	gstt1.L	GSTT1	P30711	Glutathione S-transferase theta-1	0.941075	0.949918	0.90884	0.921858	0.809964	0.613395	0.666263	0.669312	FALSE	FALSE	FALSE	0
gnl|gene9645|rna28074|	gtf2f2.S	GTF2F2	P13984	General transcription factor IIF subunit 2	0.831391	0.720795	0.712296	0.563301					FALSE	FALSE	FALSE	0
gnl|gene37417|rna78127|	gyg1.S	GYG1	P46976	Glycogenin-1	0.44398	0.443515	0.454733	0.519487	0.0612767	0.0540626	0.0526822	0.0470125	FALSE	FALSE	FALSE	0
gnl|gene13170|rna38301|	gys1.S	GYS1	P13807	Glycogen [starch] synthase, muscle					0.00507439	0.00495197	0.00275231	0.00274227	FALSE	FALSE	FALSE	0
gnl|gene12214|rna35503|	h1foo.S	H1-8		Histone H1.8	0.462387	0.43848	0.509259	0.549056	0.254526	0.0935037	0.0823809	0.217775	FALSE	FALSE	FALSE	0
gnl|gene12224|rna35530|	hist1h2am.L	H2AC21		Histone H2A type 2-B	0.855659	0.913336	0.963946	0.763161					FALSE	FALSE	FALSE	0
gnl|gene1655|rna4827|	h2afx.L	H2AX		Histone H2AX					0.316171	0.12193	0.191735	0.348644	FALSE	FALSE	FALSE	0
gnl|gene38804|rna80108|	LOC108703833	H3C15		Histone H3.2	0.811873	0.821699	0.699731	0.675257	0.58978	0.332066	0.378672	0.357459	FALSE	FALSE	FALSE	0
gnl|gene18931|rna55259|	h6pd.S	H6PD	O95479	GDH/6PGL endoplasmic bifunctional protein					0.079008	0.0441763	0.107749	0.114316	FALSE	FALSE	FALSE	0
gnl|gene13425|rna39063|	habp4.S	HABP4	Q5JVS0	Intracellular hyaluronan-binding protein 4	0.00544408	0.00680026	0.00935884	0.0125147					FALSE	FALSE	FALSE	0
gnl|gene11365|rna33032|	hacl1.L	HACL1	Q9UJ83	2-hydroxyacyl-CoA lyase 1	0.042971	0.0316389	0.0290738	0.0481696					FALSE	FALSE	FALSE	0
gnl|gene38654|rna79888|	hadha.S	HADHA	P40939	Trifunctional enzyme subunit alpha, mitochondrial					0.00276313	0	0.000696074	0.0012895	FALSE	FALSE	FALSE	0
gnl|gene788|rna2298|	hagh.L	HAGH	Q16775	Hydroxyacylglutathione hydrolase, mitochondrial					0.0432066	0	0.0489304	0.0502421	FALSE	FALSE	FALSE	0
gnl|gene19238|rna56207|	hars2.L	HARS1		Histidine--tRNA ligase, cytoplasmic	0.627317	0.591128	0.698132	0.714996	0.285386	0.159557	0.220383	0.240643	FALSE	FALSE	FALSE	0
gnl|gene10162|rna29547|	hat1.L	HAT1	O14929	Histone acetyltransferase type B catalytic subunit	0.935255	1.03746	0.967542	0.919386					FALSE	FALSE	FALSE	0
gnl|gene17899|rna52320|	hat1.S	HAT1	O14929	Histone acetyltransferase type B catalytic subunit					0.477942	0.268607	0.313954	0.431459	FALSE	FALSE	FALSE	0
gnl|gene2509|rna7297|	hbz.L	HBZ	P02008	Hemoglobin subunit zeta	1.07205	0.978213	0.988289	0.993844	0.763641	0.734728	0.813519	0.951518	FALSE	FALSE	FALSE	0
gnl|gene18461|rna53913|	hdlbp.S	HDLBP	Q00341	Vigilin (Fragment)					0.246945	0.163535	0.260361	0.260479	FALSE	FALSE	FALSE	0
gnl|gene3453|rna10038|	hdlbp.L	HDLBP	Q00341	Vigilin (Fragment)	0.564232	0.509935	0.611602	0.63649					FALSE	FALSE	FALSE	0
gnl|gene14623|rna42618|	hint1.S	HINT1	P49773	Histidine triad nucleotide-binding protein 1	1.02547	0.979924	1.06618	0.933083	1.00978	0.900498	0.896534	1.24101	FALSE	FALSE	FALSE	0
gnl|gene1695|rna4938|	hip1r.S	HIP1R	O75146	Huntingtin-interacting protein 1-related protein	0.912319	0.950228	0.91239	0.86767					FALSE	FALSE	FALSE	0
gnl|gene8473|rna24663|	hmbs.2.S	HMBS	P08397	Porphobilinogen deaminase	0.953097	0.934368	0.986107	0.895453	0.875383	0.684397	0.798408	0.834734	FALSE	FALSE	FALSE	0
gnl|gene3081|rna8928|	hmgb2.S	HMGB2	P26583	High mobility group protein B2	0.627231	0.693741	0.607587	0.655023					FALSE	FALSE	FALSE	0
gnl|gene43861|rna87498|	MGC52578	HMGB2	P26583	High mobility group protein B2					0.382331	0.118187	0.484319	0.175945	FALSE	FALSE	FALSE	0
gnl|gene10103|rna29373|	hmgb3.L	HMGB3	O15347	High mobility group protein B3 (Fragment)	0.701532	0.610617	0.597695	0.711107	0.412963	0.4715	0.503879	0.532741	FALSE	FALSE	FALSE	0
gnl|gene14051|rna40934|	hnrnpa0.L	HNRNPA0	Q13151	Heterogeneous nuclear ribonucleoprotein A0					0.121351	0.13025	0.157982	0.249883	FALSE	FALSE	TRUE	5
gnl|gene14449|rna42061|	hnrnpa1.S	HNRNPA1	P09651	Helix-destabilizing protein					0.153841	0.19046	0.354527	0.296962	FALSE	FALSE	TRUE	6
gnl|gene6979|rna20377|	hnrnpa2b1.L	HNRNPA2B1	P22626	Heterogeneous nuclear ribonucleoproteins A2/B1	0.47089	0.442545	0.367826	0.469001					FALSE	FALSE	TRUE	6
gnl|gene12761|rna37089|	hnrnpab.S	HNRNPAB	Q99729	Heterogeneous nuclear ribonucleoprotein A/B	0.404521	0.247109	0.117952	0.217657	0.280316	0.345665	0.233914	0.486472	FALSE	FALSE	FALSE	2
gnl|gene327|rna939|	hnrnpdl.L	HNRNPDL	O14979	Heterogeneous nuclear ribonucleoprotein D-like					0.110819	0.145012	0.246464	0.273109	FALSE	FALSE	TRUE	5
gnl|gene2764|rna8045|	hnrnpk.S	HNRNPK	P61978	Heterogeneous nuclear ribonucleoprotein K (Fragment)	0.434939	0.310023	0.300291	0.349633					FALSE	FALSE	FALSE	1
gnl|gene19416|rna56746|	hpca.L	HPCAL1	P37235	Hippocalcin-like protein 1	1.06301	1.23728	1.21721	1.19354					FALSE	FALSE	FALSE	0
gnl|gene16446|rna48032|	hpgds.L	HPGDS	O60760	Hematopoietic prostaglandin D synthase					0.853327	0.89657	0.629399	0.706192	FALSE	FALSE	FALSE	0
gnl|gene8589|rna24994|	hpgds.S	HPGDS	O60760	Hematopoietic prostaglandin D synthase	0.904063	0.876645	0.859984	0.972774					FALSE	FALSE	FALSE	0
gnl|gene16213|rna47371|	hprt1.L	HPRT1	P00492	Hypoxanthine-guanine phosphoribosyltransferase	0.960169	0.928568	0.872438	0.854311	0.526057	0.372124	0.392386	0.531188	FALSE	FALSE	FALSE	0
gnl|gene12297|rna35746|	hsd17b10.S	HSD17B10	Q99714	3-hydroxyacyl-CoA dehydrogenase type-2					0.00774311	0	0.00227359	0.00318401	FALSE	FALSE	FALSE	0
gnl|gene41191|rna83527|	hsd17b4.L	HSD17B4	P51659	Peroxisomal multifunctional enzyme type 2	0	0	0.0386107	0	0.0130347	0	0.0160569	0.00737324	FALSE	FALSE	FALSE	0
gnl|gene3105|rna8994|	hsdl2.S	HSDL2	Q6YN16	Hydroxysteroid dehydrogenase-like protein 2					0.00853597	0.00595625	0.0288939	0.0182297	FALSE	FALSE	FALSE	0
gnl|gene36329|rna76607|	LOC108716102	HSP90AB1	P08238	Heat shock protein HSP 90-beta	1.01913	0.981943	0.928442	0.850583	0.316232	0.141371	0.205701	0.273371	FALSE	FALSE	FALSE	0
gnl|gene15713|rna45875|	hsp90b1.L	HSP90B1	P14625	Endoplasmin					0.0363679	0.00524277	0.0123018	0.0154704	FALSE	FALSE	FALSE	0
gnl|gene2824|rna8204|	hspa4.L	HSPA4	P34932	Heat shock 70 kDa protein 4	1.0194	1.03094	0.986548	0.98487	0.755264	0.513757	0.569319	0.602739	FALSE	FALSE	FALSE	0
gnl|gene10633|rna30907|	hspa5.S	HSPA5	P11021	Endoplasmic reticulum chaperone BiP					0.0490966	0.0378958	0.0519164	0.0406375	FALSE	FALSE	FALSE	0
gnl|gene35324|rna75270|	hspa5	HSPA5	P11021	Endoplasmic reticulum chaperone BiP	0.617168	0.600107	0.472136	0.540808					FALSE	FALSE	FALSE	0
gnl|gene17910|rna52353|	hspa8.L	HSPA8	P11142	Heat shock cognate 71 kDa protein	0.925707	0.912963	0.836976	0.849858	0.381503	0.389157	0.489966	0.430917	FALSE	FALSE	FALSE	0
gnl|gene6240|rna18248|	hspa9.S	HSPA9	P38646	Stress-70 protein, mitochondrial	0.275166	0.293049	0.302529	0.233958					FALSE	FALSE	FALSE	0
gnl|gene17693|rna51707|	hspd1.L	HSPD1	P10809	60 kDa heat shock protein, mitochondrial					0.000912218	0	0.00184915	0.00316264	FALSE	FALSE	FALSE	0
gnl|gene8200|rna23875|	hspd1.S	HSPD1	P10809	60 kDa heat shock protein, mitochondrial	8.21136e-05	0	0.0185348	0					FALSE	FALSE	FALSE	0
gnl|gene15965|rna46671|	hspe1.L	HSPE1	P61604	10 kDa heat shock protein, mitochondrial	0.000115166	0	0.0115372	0					FALSE	FALSE	FALSE	0
gnl|gene15346|rna44777|	hsph1.S	HSPH1	Q92598	Heat shock protein 105 kDa					0.709113	0.630527	0.63929	0.725578	FALSE	FALSE	FALSE	0
gnl|gene45442|rna89805|	LOC108699996	HUWE1	Q7Z6Z7	E3 ubiquitin-protein ligase HUWE1 (Fragment)	1.00542	0.955134	0.79524	0.808443					FALSE	FALSE	FALSE	0
gnl|gene19664|rna57478|	hyou1.S	HYOU1	Q9Y4L1	Hypoxia up-regulated protein 1 (Fragment)					0.0238617	0.0132351	0.013986	0.015974	FALSE	FALSE	FALSE	0
gnl|gene10757|rna31265|	iars.L	IARS1		Isoleucyl-tRNA synthetase	0.239083	0.198767	0.144243	0.176252	0.00346062	0.00238675	0.010906	0.010453	FALSE	FALSE	FALSE	0
gnl|gene16643|rna48626|	idh1.S	IDH1	O75874	Isocitrate dehydrogenase [NADP] cytoplasmic	0.932533	0.920895	0.88834	0.916991					FALSE	FALSE	FALSE	0
gnl|gene19299|rna56366|	idh1.L	IDH1	O75874	Isocitrate dehydrogenase [NADP] cytoplasmic					0.554961	0.269742	0.401869	0.357476	FALSE	FALSE	FALSE	0
gnl|gene40497|rna82518|	idh3b.S	IDH3B	O43837	Isocitrate dehydrogenase [NAD] subunit, mitochondrial					0.0146128	0.0131485	0.0137631	0.00800429	FALSE	FALSE	FALSE	0
gnl|gene19234|rna56198|	idh3g.S	IDH3G	P51553	Isocitrate dehydrogenase [NAD] subunit, mitochondrial					0.0301011	0	0.0121546	0.044857	FALSE	FALSE	FALSE	0
gnl|gene18830|rna54961|	igf2bp3.L	IGF2BP3	O00425	Insulin-like growth factor 2 mRNA-binding protein 3	0.212944	0.104497	0.0304162	0.0512602	0.067855	0.0435954	0.0659822	0.0780212	FALSE	FALSE	FALSE	0
gnl|gene2399|rna6987|	rps26.L	IKZF4	Q9H2S9	Zinc finger protein Eos	0.0457748	0.0296948	0.0179376	0.0775952					FALSE	FALSE	FALSE	0
gnl|gene5983|rna17509|	ilf2.S	ILF2	Q12905	Interleukin enhancer-binding factor 2	0.182736	0.169649	0.0936984	0.128185	0.0128991	0.00657429	0.012618	0.0145396	FALSE	FALSE	FALSE	0
gnl|gene14741|rna42972|	impa2.L	IMPA2	O14732	Inositol monophosphatase 2	1.00505	1.04846	1.07619	0.953416					FALSE	FALSE	FALSE	0
gnl|gene1299|rna3787|	impdh1.L	IMPDH1	P20839	Inosine-5'-monophosphate dehydrogenase 1	0.723941	0.660248	0.576051	0.496469					FALSE	FALSE	FALSE	0
gnl|gene6067|rna17753|	ipo4.L	IPO4	Q8TEX9	Importin-4	1.05528	0.897997	0.978909	0.916495	0.298316	0.100535	0.231074	0.202893	FALSE	FALSE	FALSE	0
gnl|gene10547|rna30639|	ipo5.S	IPO5	O00410	Importin-5	0.908556	0.935432	0.906958	0.890154	0.330243	0.19435	0.278593	0.374257	FALSE	FALSE	FALSE	1
gnl|gene19154|rna55936|	ipo7.S	IPO7	O95373	Importin-7	0.942054	0.968508	0.770821	0.902189	0.11386	0.0489487	0.201048	0.275236	FALSE	FALSE	FALSE	0
gnl|gene39780|rna81504|	LOC108710748	IPO8	O15397	Importin-8	0.942926	0.958399	0.96561	0.866939					FALSE	FALSE	FALSE	0
gnl|gene46522|rna91330|	LOC108709499	IPO9	Q96P70	Importin-9	0.957949	0.931982	0.952647	0.967192	0.321417	0.162726	0.20986	0.367659	FALSE	FALSE	FALSE	0
gnl|gene16635|rna48598|	isoc1.S	ISOC1	Q96CN7	Isochorismatase domain-containing protein 1					0.334975	0.189412	0.330127	0.24146	FALSE	FALSE	FALSE	0
gnl|gene13638|rna39690|	ist1.S	IST1	P53990	IST1 homolog	0.876047	0.882161	0.894756	0.978357					FALSE	FALSE	FALSE	0
gnl|gene3508|rna10209|	ist1.L	IST1	P53990	IST1 homolog					0.828893	0.814692	0.922904	0.948132	FALSE	FALSE	FALSE	0
gnl|gene12972|rna37702|	LOC108699310	ITLN2	Q8WWU7	Intelectin-2					0.0535779	0.0242203	0.0279098	0.0210241	FALSE	FALSE	FALSE	0
gnl|gene54|rna164|	LOC100101274	ITLN2	Q8WWU7	Intelectin-2	0.615445	0.524744	0.480557	0.493599					FALSE	FALSE	FALSE	0
gnl|gene16879|rna49331|	kars.L	KARS1		Lysine--tRNA ligase					0.0563963	0.0351748	0.0726315	0.0875852	FALSE	FALSE	FALSE	0
gnl|gene46666|rna91536|	kars	KARS1		Lysine--tRNA ligase	0.22753	0.199598	0.173171	0.209431					FALSE	FALSE	FALSE	0
gnl|gene44168|rna87935|	LOC108697683	KCNAB2	Q13303	Voltage-gated potassium channel subunit beta-2					0.0836616	0.0505165	0.0478927	0.124352	FALSE	FALSE	FALSE	0
gnl|gene219|rna615|	kcnj13.L	KCNJ13	O60928	Inward rectifier potassium channel 13					0.0772332	0.05988	0.197614	0.15521	FALSE	FALSE	FALSE	0
gnl|gene4694|rna13708|	kiaa1143.S	KIAA1143	Q96AT1	Uncharacterized protein KIAA1143					0.879916	0.835572	0.690128	0.762555	FALSE	FALSE	FALSE	0
gnl|gene40507|rna82531|	LOC100158305.L	KIF20A	O95235	Kinesin-like protein KIF20A					0.229277	0.137577	0.252338	0.348169	FALSE	FALSE	FALSE	0
gnl|gene38043|rna79044|	LOC108708589	KIF5A	Q12840	Kinesin heavy chain isoform 5A	0.771743	0.971077	0.993838	0.872854	0.058431	0.0567751	0.0863324	0.120285	FALSE	FALSE	FALSE	0
gnl|gene6633|rna19392|	kif5b.L	KIF5B	P33176	Kinesin-1 heavy chain	1.03646	0.865907	0.938579	0.736091					FALSE	FALSE	FALSE	0
gnl|gene686|rna2008|	kif1bp.S	KIFBP		KIF-binding protein	1.05199	0.915583	0.906865	0.881872					FALSE	FALSE	FALSE	0
gnl|gene13361|rna38873|	klhdc4.L	KLHDC4	Q8TBB5	Kelch domain-containing protein 4	0.43187	0.466361	0.537558	0.696314	0.266608	0.331106	0.438854	0.609932	FALSE	FALSE	FALSE	0
gnl|gene10441|rna30343|	kpna7.S	KPNA2	P52292	Importin subunit alpha-1	0.914926	0.810475	0.775826	0.754917	0.150875	0.0835309	0.151238	0.154854	FALSE	FALSE	FALSE	2
gnl|gene14416|rna41968|	kpna3.S	KPNA3	O00505	Importin subunit alpha-4	0.88831	0.818391	0.821124	0.858556					FALSE	FALSE	FALSE	0
gnl|gene3113|rna9025|	kpna6.L	KPNA6	O60684	Importin subunit alpha-7					0.348852	0.228698	0.293319	0.334983	FALSE	FALSE	FALSE	0
gnl|gene45613|rna90080|	LOC108700788	KPNB1	Q14974	Importin subunit beta-1 (Fragment)	0.965184	0.914231	0.858075	0.750653	0.151211	0.0508875	0.102403	0.0879716	FALSE	FALSE	TRUE	3
gnl|gene14522|rna42285|	krt18.L	KRT18	P05783	Keratin, type I cytoskeletal 18	1.10979	1.05311	1.00389	0.995891	0.148374	0.228079	0.369437	0.192932	FALSE	FALSE	FALSE	0
gnl|gene12727|rna36974|	krt19.L	KRT19	P08727	Keratin, type I cytoskeletal 19	1.02958	0.990901	0.997082	1.00403	0.0832934	0.167474	0.305961	0.187043	FALSE	FALSE	FALSE	0
gnl|gene17810|rna52050|	krt8.L	KRT5	P13647	Keratin, type II cytoskeletal 5	1.06745	1.02539	1.01618	0.959637	0.095365	0.138127	0.289863	0.146238	FALSE	FALSE	FALSE	0
gnl|gene44612|rna88609|	LOC108698890	KTN1	Q86UP2	Kinectin					0.0329814	0.0207149	0.0198766	0.0180892	FALSE	FALSE	FALSE	0
gnl|gene13154|rna38237|	lap3.L	LAP3	P28838	Cytosol aminopeptidase	0.820778	0.773256	0.713883	0.702163	0.0226342	0.0029564	0.0174164	0.0382957	FALSE	FALSE	FALSE	0
gnl|gene19016|rna55503|	lars.L	LARS1		Leucyl-tRNA synthetase	0.402979	0.384361	0.350892	0.424608	0.0257925	0.0159169	0.0269811	0.0219873	FALSE	FALSE	FALSE	0
gnl|gene4877|rna14240|	ldha.S	LDHA	P00338	L-lactate dehydrogenase A chain	0.893491	0.902737	0.910593	0.945943	0.375154	0.174032	0.275306	0.293839	FALSE	FALSE	FALSE	0
gnl|gene1961|rna5706|	ldhb.S	LDHB	P07195	L-lactate dehydrogenase	0.93073	0.912829	0.792375	0.792789	0.282147	0.139923	0.206006	0.231816	FALSE	FALSE	FALSE	0
gnl|gene10644|rna30931|	lgals3.L	LGALS3	P17931	Galectin-3	1.00595	0.924469	0.864988	0.791056	0.301356	0.508388	0.671472	0.760823	FALSE	FALSE	TRUE	4
gnl|gene14670|rna42755|	lig1.L	LIG1	P18858	DNA ligase	1.04042	1.02457	0.942007	0.991627					FALSE	FALSE	FALSE	0
gnl|gene15287|rna44617|	lpp.L	LPP	Q93052	Lipoma-preferred partner	0.905217	0.986697	0.7765	0.949166					FALSE	FALSE	FALSE	0
gnl|gene48218|rna93722|	lrpap1.L	LRPAP1	P30533	Alpha-2-macroglobulin receptor-associated protein					0.0916499	0.079021	0.105463	0.0636626	FALSE	FALSE	FALSE	0
gnl|gene19207|rna56105|	lrrc40.L	LRRC40	Q9H9A6	Leucine-rich repeat-containing protein 40	0.672102	0.673895	0.703433	0.782226					FALSE	FALSE	FALSE	0
gnl|gene18213|rna53210|	lsm14a.L	LSM14A	Q8ND56	Protein LSM14 homolog A	0.298434	0.215921	0.101629	0.157698					FALSE	FALSE	FALSE	0
gnl|gene15964|rna46668|	lsm4.L	LSM4	Q9Y4Z0	U6 snRNA-associated Sm-like protein LSm4	0.709804	0.656948	0.755739	0.760344	0.288747	0.219978	0.278833	0.318338	FALSE	FALSE	FALSE	1
gnl|gene2562|rna7449|	lsm6.L	LSM6	P62312	U6 snRNA-associated Sm-like protein LSm6	0.831755	0.736201	0.801947	0.721948	0.472046	0.380697	0.410162	0.534792	FALSE	FALSE	FALSE	1
gnl|gene50000|rna96253|	lsm7.L	LSM7	Q9UK45	U6 snRNA-associated Sm-like protein LSm7	0.782277	0.82979	0.829255	0.868741	0.470368	0.272176	0.41643	0.481281	FALSE	FALSE	FALSE	1
gnl|gene16287|rna47573|	lta4h.L	LTA4H	P09960	Leukotriene A-4 hydrolase	0.926008	0.902866	0.864377	0.882925	0.34856	0.166657	0.253248	0.308763	FALSE	FALSE	FALSE	0
gnl|gene49704|rna95805|	tf.S	LTF	P02788	Lactotransferrin					0.0437957	0.0178712	0.0241603	0.00364259	FALSE	FALSE	FALSE	0
gnl|gene3143|rna9108|	lypla2.S	LYPLA2	O95372	Acyl-protein thioesterase 2	0.982009	0.953868	0.989625	0.991683	1.04062	1.12854	1.04871	1.04017	FALSE	FALSE	FALSE	0
gnl|gene17117|rna49997|	magoh.L	MAGOH	P61326	Protein mago nashi homolog					0.687232	0.671935	0.73551	1.09042	FALSE	FALSE	FALSE	0
gnl|gene45547|rna89980|	LOC108715607	MAGOH	P61326	Protein mago nashi homolog	0.502688	0.533456	0.61649	0.611181					FALSE	FALSE	FALSE	0
gnl|gene48811|rna94559|	magt1.L	MAGT1	Q9H0U3	Magnesium transporter protein 1					0.118174	0.0563965	0.0717517	0.110315	FALSE	FALSE	FALSE	0
gnl|gene16662|rna48679|	map2k1.S	MAP2K1	Q02750	Dual specificity mitogen-activated protein kinase kinase 1	0.929051	0.959833	0.805382	0.950626	0.766149	0.564	0.854608	0.643747	FALSE	FALSE	FALSE	0
gnl|gene2441|rna7103|	map4.S	MAP4	P27816	Microtubule-associated protein	0.94822	0.883958	0.875321	0.880717	0.813401	0.498504	0.583626	0.394399	FALSE	FALSE	FALSE	0
gnl|gene9495|rna27615|	mapk1.L	MAPK1	P28482	Mitogen-activated protein kinase 1	0.864815	0.868055	0.809227	0.891272	0.419191	0.410895	0.5382	0.426912	FALSE	FALSE	FALSE	0
gnl|gene3272|rna9476|	mapk12.L	MAPK12	P53778	Mitogen-activated protein kinase 12					0.903044	0.741898	0.735726	0.862954	FALSE	FALSE	FALSE	0
gnl|gene6|rna23|	mapre1.L	MAPRE1	Q15691	Microtubule-associated protein RP/EB family member 1					0.703328	0.619455	0.753936	0.713252	FALSE	FALSE	FALSE	0
gnl|gene7210|rna21037|	mapre1.S	MAPRE1	Q15691	Microtubule-associated protein RP/EB family member 1	0.78556	0.832219	0.809443	0.825866					FALSE	FALSE	FALSE	0
gnl|gene19912|rna58148|	mapre2.S	MAPRE2	Q15555	Microtubule-associated protein RP/EB family member 2	0.843737	0.873051	0.796176	0.820247					FALSE	FALSE	FALSE	0
gnl|gene4201|rna12223|	marcks.S	MARCKS	P29966	Myristoylated alanine-rich C-kinase substrate					0.36491	0.216074	0.30911	0.158235	FALSE	FALSE	FALSE	0
gnl|gene18158|rna53064|	marcks.L	MARCKSL1	P49006	MARCKS-related protein	0.55743	0.429815	0.314861	0.416868	0.304405	0.254843	0.321564	0.203548	FALSE	FALSE	FALSE	0
gnl|gene10573|rna30722|	mars	MARS1		Methionine--tRNA ligase, cytoplasmic	0.507555	0.475891	0.43394	0.548572	0.401167	0.223102	0.314139	0.357303	FALSE	FALSE	FALSE	0
gnl|gene6554|rna19190|	mcm2.L	MCM2	P49736	DNA replication licensing factor MCM2 (Fragment)	0.836571	0.825961	0.728736	0.655752	0.15617	0.0179256	0.130307	0.0960885	FALSE	FALSE	FALSE	0
gnl|gene8956|rna26087|	mcm3.L	MCM3	P25205	DNA helicase	0.846438	0.713244	0.606642	0.600929					FALSE	FALSE	FALSE	0
gnl|gene3849|rna11226|	mcm3ap.L	MCM3AP	O60318	Germinal-center associated nuclear protein	0.119198	0.160688	0.185554	0.232671					FALSE	FALSE	FALSE	0
gnl|gene3021|rna8756|	mcm4.L	MCM4	P33991	DNA helicase	0.76837	0.749242	0.678617	0.785375	0.0101786	0	0.0168459	0.0287867	FALSE	FALSE	FALSE	0
gnl|gene19282|rna56327|	mcm5.L	MCM5	P33992	DNA replication licensing factor MCM5	0.828956	0.769641	0.69288	0.628096					FALSE	FALSE	FALSE	0
gnl|gene8289|rna24133|	mcm6.L	MCM6	Q14566	DNA replication licensing factor MCM6	0.843542	0.837901	0.713615	0.666956	0.0122752	0.0104816	0.0204982	0.041201	FALSE	FALSE	FALSE	0
gnl|gene8157|rna23750|	mcm7.L	MCM7	P33993	DNA replication licensing factor MCM7	0.765326	0.744812	0.708486	0.572058	0.0408678	0.0210745	0.0386004	0.0666365	FALSE	FALSE	FALSE	0
gnl|gene15479|rna45187|	mcmbp.L	MCMBP	Q9BTE3	Mini-chromosome maintenance complex-binding protein					0.4385	0.26348	0.40055	0.482725	FALSE	FALSE	FALSE	0
gnl|gene12597|rna36611|	mcts1.L	MCTS1	Q9ULC4	Malignant T-cell-amplified sequence 1	0.517547	0.535283	0.488178	0.636594	0.40666	0.536665	0.626422	0.856998	FALSE	FALSE	FALSE	0
gnl|gene12194|rna35435|	mdh1.L	MDH1	P40925	Malate dehydrogenase, cytoplasmic	0.935481	0.928434	0.912238	0.890003	0.703198	0.414223	0.597748	0.485376	FALSE	FALSE	FALSE	0
gnl|gene17190|rna50192|	mdh2.L	MDH2	P40926	Malate dehydrogenase, mitochondrial	6.14156e-05	0.015947	0.00917354	0.0298778	0.0330789	0.0149359	0.0346367	0.00858607	FALSE	FALSE	FALSE	0
gnl|gene3176|rna9200|	me2.S	ME2	P23368	Malic enzyme					0.0201221	0	0.0187815	0.0376023	FALSE	FALSE	FALSE	0
gnl|gene15376|rna44868|	memo1.S	MEMO1	Q9Y316	Protein MEMO1	0.584191	0.556189	0.684152	0.608931	0.49875	0.507321	0.882159	0.850247	FALSE	FALSE	FALSE	0
gnl|gene11146|rna32391|	metap1.L	METAP1	P53582	Methionine aminopeptidase 1	0.186248	0.200221	0.238832	0.248358	0.104158	0.094272	0.183212	0.219399	FALSE	FALSE	FALSE	0
gnl|gene4968|rna14517|	metap2.L	METAP2	P50579	Methionine aminopeptidase 2	0.0486432	0.0648953	0.0563448	0.13804	0.029102	0.0301161	0.0748798	0.0511098	FALSE	FALSE	FALSE	0
gnl|gene4105|rna11954|	mgst3.S	MGST3	O14880	Microsomal glutathione S-transferase 3	0.000164983	0	0	0					FALSE	FALSE	FALSE	0
gnl|gene366|rna1062|	mlec.S	MLEC	Q14165	Malectin					0.0116306	0.0067698	0.0266488	0.0123957	FALSE	FALSE	FALSE	0
gnl|gene6344|rna18563|	mogs.L	MOGS	Q13724	Mannosyl-oligosaccharide glucosidase					0.244406	0.137746	0.249373	0.146762	FALSE	FALSE	FALSE	0
gnl|gene7778|rna22702|	mov10.L	MOV10	Q9HCE1	RNA helicase					0.122011	0.058537	0.0668131	0.107748	FALSE	FALSE	FALSE	0
gnl|gene8033|rna23426|	mpi.S	MPI	P34949	Mannose-6-phosphate isomerase					0.978427	0.704516	0.887406	0.83502	FALSE	FALSE	FALSE	0
gnl|gene20513|rna59895|	mpst.L	MPST	P25325	3-mercaptopyruvate sulfurtransferase					0.605445	0.607692	0.630428	0.657409	FALSE	FALSE	FALSE	0
gnl|gene1750|rna5080|	mri1.L	MRI1	Q9BV20	Methylthioribose-1-phosphate isomerase					0.737365	0.600693	0.683636	0.835865	FALSE	FALSE	FALSE	0
gnl|gene9176|rna26665|	msh6.L	MSH6	P52701	DNA mismatch repair protein	0.761358	0.769804	0.834453	0.796399	0.0414705	0.0196335	0.0627196	0.0763863	FALSE	FALSE	FALSE	0
gnl|gene6613|rna19348|	msn.L	MSN	P26038	Moesin	0.737246	0.799547	0.806426	0.984223	0.612337	0.548197	0.655045	0.647907	FALSE	FALSE	FALSE	0
gnl|gene19644|rna57405|	mta2.L	MTA2	O94776	Metastasis-associated protein MTA2	1.04112	0.938293	0.833095	0.568897					FALSE	FALSE	FALSE	0
gnl|gene10228|rna29736|	mtap.L	MTAP	Q13126	S-methyl-5'-thioadenosine phosphorylase	0.914191	0.900258	0.96119	0.95777	0.673406	0.337288	0.409113	0.384897	FALSE	FALSE	FALSE	0
gnl|gene6777|rna19839|	mtch2.L	MTCH2	Q9Y6C9	Mitochondrial carrier homolog 2					0.0735531	0.0509305	0.0392869	0.0151446	FALSE	FALSE	FALSE	0
gnl|gene10660|rna30977|	mthfd1.L	MTHFD1	P11586	C-1-tetrahydrofolate synthase, cytoplasmic	0.583422	0.582353	0.511213	0.476932					FALSE	FALSE	FALSE	0
gnl|gene8831|rna25722|	mvp.L	MVP	Q14764	Major vault protein	0.0480195	0.0566641	0.0461488	0.0637318	0.121213	0.088622	0.148377	0.124008	FALSE	FALSE	FALSE	0
gnl|gene9860|rna28659|	c12orf10.S	MYG1		MYG1 exonuclease	0.958043	0.989645	0.905844	0.959301	0.639579	0.344945	0.494783	0.452191	FALSE	FALSE	FALSE	0
gnl|gene6329|rna18516|	myh10.S	MYH10	P35580	Myosin-10	0.979282	0.93566	0.820298	0.72781					FALSE	FALSE	FALSE	0
gnl|gene2099|rna6091|	myh9.S	MYH9	P35579	Myosin-9	0.971945	0.920043	0.831434	0.764979	0.049826	0.00950217	0.0443585	0.0635473	FALSE	FALSE	FALSE	0
gnl|gene553|rna1596|	myl12b.L	MYL12B	O14950	Myosin regulatory light chain 12B	0.962521	0.94734	0.789707	0.780664	0.0456743	0.00818428	0.0613006	0.0385652	FALSE	FALSE	FALSE	0
gnl|gene18541|rna54139|	myl6.L	MYL6	P60660	Myosin light polypeptide 6	0.847905	0.676034	0.531851	0.684495	0.0476215	0.0229574	0.0372052	0.0826675	FALSE	FALSE	FALSE	0
gnl|gene7710|rna22516|	myl9.L	MYL9	P24844	Myosin regulatory light polypeptide 9	1.01509	0.9724	0.840816	0.831727	0.055938	0.0196629	0.0430692	0.152351	FALSE	FALSE	FALSE	0
gnl|gene39742|rna81458|	LOC108696180	MYOF	Q9NZM1	Myoferlin					0.109504	0.0183185	0.0130941	0.0105796	FALSE	FALSE	FALSE	0
gnl|gene226|rna631|	naa10.S	NAA10	P41227	N-alpha-acetyltransferase 10	0.201992	0.217262	0.236455	0.386956	0.0806625	0.0679246	0.137084	0.166635	FALSE	FALSE	FALSE	0
gnl|gene169|rna470|	naa15.S	NAA15	Q9BXJ9	N-alpha-acetyltransferase 15, NatA auxiliary subunit	0.190157	0.246744	0.264825	0.352993	0.0719481	0.0587667	0.113635	0.174421	FALSE	FALSE	FALSE	0
gnl|gene6406|rna18747|	naa35.L	NAA35	Q5VZE5	N-alpha-acetyltransferase 35, NatC auxiliary subunit					0.0197489	0.0168329	0.0278941	0.0578565	FALSE	FALSE	FALSE	0
gnl|gene37837|rna78694|	naa50.S	NAA50	Q9GZZ1	N-alpha-acetyltransferase 50	0.187757	0.244145	0.276539	0.361836	0.0671691	0.0639144	0.139921	0.163194	FALSE	FALSE	FALSE	0
gnl|gene10708|rna31110|	naca.2.L	NACA	E9PAV3	Nascent polypeptide-associated complex subunit alpha	0.220422	0.201665	0.187394	0.233916	0.207173	0.232664	0.242301	0.27102	FALSE	FALSE	FALSE	0
gnl|gene16275|rna47537|	nans.S	NANS	Q9NR45	Sialic acid synthase					0.666727	0.490274	0.591367	0.670304	FALSE	FALSE	FALSE	0
gnl|gene20220|rna59018|	nans.L	NANS	Q9NR45	Sialic acid synthase	0.924051	0.836253	0.906114	1.12679					FALSE	FALSE	FALSE	0
gnl|gene2968|rna8598|	nap1l1.S	NAP1L1	P55209	Nucleosome assembly protein 1-like 1	1.03189	1.00904	1.08472	0.846248	0.364173	0.183187	0.302789	0.254297	FALSE	FALSE	FALSE	0
gnl|gene12176|rna35379|	napb.S	NAPA	P54920	Alpha-soluble NSF attachment protein					0.874823	0.867525	0.85028	0.968488	FALSE	FALSE	FALSE	0
gnl|gene16930|rna49468|	napg.L	NAPG	Q99747	Gamma-soluble NSF attachment protein					0.613561	0.702359	0.874852	0.72888	FALSE	FALSE	FALSE	0
gnl|gene11351|rna32999|	nars.L	NARS1		Asparagine--tRNA ligase, cytoplasmic	0.654721	0.723628	0.64525	0.723384	0.360369	0.180452	0.22361	0.337706	FALSE	FALSE	FALSE	0
gnl|gene12754|rna37055|	nasp.S	NASP	P49321	Nuclear autoantigenic sperm protein	1.05756	1.07559	1.0399	1.04213	1.07275	0.781034	0.834412	0.778927	FALSE	FALSE	FALSE	0
gnl|gene19756|rna57715|	naxe.L	NAXE	Q8NCW5	NAD(P)H-hydrate epimerase	0.861404	0.96236	0.905142	0.98226	0.700342	0.455718	0.817373	0.675121	FALSE	FALSE	FALSE	0
gnl|gene11052|rna32138|	ncl.S	NCL	P19338	Nucleolin	0.286622	0.246035	0.205943	0.233993	0.0840374	0.0433244	0.0619531	0.0683712	FALSE	FALSE	FALSE	1
gnl|gene280|rna800|	ndrg2.S	NDRG2	Q9UN36	Protein NDRG2	0.999799	0.986587	1.01467	1.02588	0.992346	0.997741	0.91178	0.970658	FALSE	FALSE	FALSE	0
gnl|gene17710|rna51762|	ndrg4.L	NDRG3	Q9UGV2	N-myc downstream-regulated gene 3 protein					0.618703	0.851648	0.673556	1.04872	FALSE	FALSE	FALSE	0
gnl|gene3354|rna9748|	ndufb5.L	NDUFB5	O43674	NADH dehydrogenase [ubiquinone] 1 beta subcomplex subunit 5, mitochondrial					0.0401015	0.0448064	0.0700269	0.0648093	FALSE	FALSE	FALSE	0
gnl|gene15085|rna44015|	ndufs2.L	NDUFS2	O75306	NADH dehydrogenase [ubiquinone] iron-sulfur protein 2, mitochondrial					0.0653389	0.0529951	0.0596787	0.0588022	FALSE	FALSE	FALSE	0
gnl|gene1402|rna4099|	ndufs3.L	NDUFS3	O75489	NADH dehydrogenase [ubiquinone] iron-sulfur protein 3, mitochondrial					0.00830901	0.00335629	0.00277695	0.0030066	FALSE	FALSE	FALSE	0
gnl|gene7744|rna22619|	ndufv2.L	NDUFV2	P19404	NADH dehydrogenase [ubiquinone] flavoprotein 2, mitochondrial					0.00906876	0.0158213	0.0227539	0.0256812	FALSE	FALSE	FALSE	0
gnl|gene48388|rna93962|	necap1.S	NECAP1	Q8NC96	Adaptin ear-binding coat-associated protein 1					0.864278	0.877592	0.870092	0.815396	FALSE	FALSE	FALSE	0
gnl|gene19002|rna55472|	nipsnap2.L	NIPSNAP2	O75323	Protein NipSnap homolog 2					0.291996	0.121519	0.222553	0.18229	FALSE	FALSE	FALSE	0
gnl|gene36383|rna76688|	nit2.S	NIT2	Q9NQR4	Omega-amidase NIT2					0.740058	0.603202	0.68858	0.722054	FALSE	FALSE	FALSE	0
gnl|gene36041|rna76213|	nme2.L	NME2	P22392	Nucleoside diphosphate kinase B	0.965202	0.91935	0.854064	0.841716	0.399508	0.329946	0.270621	0.470028	FALSE	FALSE	FALSE	0
gnl|gene48097|rna93527|	nmral1.S	NMRAL1	Q9HBL8	NmrA-like family domain-containing protein 1	0.912134	0.921527	0.969161	1.0682	0.902268	0.657287	0.821022	0.94609	FALSE	FALSE	FALSE	0
gnl|gene13925|rna40544|	nmt2.S	NMT1	P30419	Glycylpeptide N-tetradecanoyltransferase 1	0.144184	0.179958	0.16106	0.222238	0.112429	0.165895	0.260123	0.331475	FALSE	FALSE	FALSE	0
gnl|gene18520|rna54090|	npepl1.S	NPEPL1	Q8NDH3	Probable aminopeptidase NPEPL1	0.796219	0.683818	0.621011	0.644977	0.0212375	0	0.0135021	0.0192916	FALSE	FALSE	FALSE	0
gnl|gene3145|rna9112|	npepps.L	NPEPPSL1	A6NEC2	Puromycin-sensitive aminopeptidase-like protein	0.899718	0.989281	0.968175	0.895025	0.507824	0.358201	0.38861	0.483093	FALSE	FALSE	FALSE	0
gnl|gene16319|rna47663|	npl.S	NPL	Q9BXD5	N-acetylneuraminate lyase					0.349254	0.218888	0.342179	0.432546	FALSE	FALSE	FALSE	0
gnl|gene2919|rna8466|	npm1.L	NPM1	P06748	Nucleophosmin	0.810452	0.766004	0.690575	0.801801	0.427938	0.325463	0.308594	0.290178	FALSE	FALSE	TRUE	6
gnl|gene2512|rna7305|	npm2.S	NPM2	Q86SE8	Nucleoplasmin-2 (Fragment)	0.943506	0.920193	0.781122	0.816817	0.401954	0.301884	0.268018	0.655047	FALSE	FALSE	FALSE	0
gnl|gene11148|rna32399|	npm3.L	NPM3	O75607	Nucleoplasmin-3					0.318081	0.295576	0.437443	0.364684	FALSE	FALSE	FALSE	0
gnl|gene6359|rna18614|	nqo1.L	NQO1	P15559	NAD(P)H dehydrogenase [quinone] 1	0.989206	0.984223	0.965208	0.976939	0.716678	0.567384	0.784881	0.751031	FALSE	FALSE	FALSE	0
gnl|gene38229|rna79306|	nsf	NSF	P46459	Vesicle-fusing ATPase	0.742622	0.626442	0.606712	0.533272					FALSE	FALSE	FALSE	0
gnl|gene18432|rna53836|	nsfl1c.L	NSFL1C	Q9UNZ2	NSFL1 cofactor p47	0.944911	0.877858	0.789111	0.767634	0.475592	0.447564	0.5288	0.53499	FALSE	FALSE	FALSE	0
gnl|gene9057|rna26359|	nsun2.S	NSUN2	Q08J23	RNA cytosine C(5)-methyltransferase NSUN2	0.317361	0.287153	0.258771	0.300052	0.0954655	0.0312539	0.0772068	0.0781368	FALSE	FALSE	FALSE	0
gnl|gene37960|rna78914|	nt5dc1.L	NT5DC1	Q5TFE4	5'-nucleotidase domain-containing protein 1	0.9788	0.863873	0.82021	0.910445					FALSE	FALSE	FALSE	0
gnl|gene18318|rna53512|	nubp1.L	NUBP1	P53384	Cytosolic Fe-S cluster assembly factor NUBP1	0.952501	1.01265	1.00575	1.01354	0.626649	0.367132	0.53873	0.546689	FALSE	FALSE	FALSE	0
gnl|gene1933|rna5627|	nubp2.L	NUBP2	Q9Y5Y2	Cytosolic Fe-S cluster assembly factor NUBP2	1.00528	0.94423	0.949156	0.968937					FALSE	FALSE	FALSE	0
gnl|gene11924|rna34622|	nudc.S	NUDC	Q9Y266	Nuclear migration protein nudC	1.06264	1.03287	1.02976	1.0368	0.856633	0.761509	0.714892	0.878053	FALSE	FALSE	FALSE	0
gnl|gene1650|rna4810|	nudcd1.S	NUDCD1	Q96RS6	NudC domain-containing protein 1	0.972926	0.934593	0.931537	0.939779	0.631285	0.439464	0.556843	0.490443	FALSE	FALSE	FALSE	0
gnl|gene17860|rna52185|	nudcd3.S	NUDCD3	Q8IVD9	NudC domain-containing protein 3					1.01815	0.723663	0.743689	0.698069	FALSE	FALSE	FALSE	0
gnl|gene16497|rna48198|	nudt16.L	NUDT16	Q96DE0	U8 snoRNA-decapping enzyme	0.45032	0.412584	0.383646	0.355052	0.177893	0.0790371	0.193033	0.22025	FALSE	FALSE	FALSE	0
gnl|gene18573|rna54226|	nup133.L	NUP133	Q8WUM0	Nuclear pore complex protein Nup133	0.963156	0.911986	0.828963	0.722505					FALSE	FALSE	FALSE	0
gnl|gene45175|rna89417|	nup160.L	NUP160	Q12769	Nuclear pore complex protein Nup160					0.0505613	0.0361953	0.07166	0.0485826	FALSE	FALSE	FALSE	0
gnl|gene19858|rna57994|	nup50.L	NUP50	Q9UKX7	Nuclear pore complex protein Nup50					0.258009	0.117269	0.116362	0.194551	FALSE	FALSE	FALSE	0
gnl|gene8536|rna24842|	nup62.L	NUP62	P37198	Nuclear pore glycoprotein p62					0.128845	0.132681	0.26162	0.238431	FALSE	FALSE	FALSE	0
gnl|gene2610|rna7582|	nup88.S	NUP88	Q99567	Nuclear pore complex protein Nup88 (Fragment)	1.08432	1.11877	0.966346	0.780252					FALSE	FALSE	FALSE	0
gnl|gene19350|rna56525|	nup93.L	NUP93	Q8N1F7	Nuclear pore complex protein Nup93	0.811232	0.849487	0.986141	0.711883	0.13069	0.0985464	0.140073	0.184003	FALSE	FALSE	FALSE	0
gnl|gene44946|rna89094|	LOC100174804	NUP98	P52948	Nuclear pore complex protein Nup98-Nup96 (Fragment)	0.895021	0.818573	0.781643	0.723922					FALSE	FALSE	TRUE	5
gnl|gene11412|rna33178|	nutf2.L	NUTF2	P61970	Nuclear transport factor 2	0.902751	0.914453	0.988346	0.893417	0.724879	0.579622	0.702407	0.820567	FALSE	FALSE	FALSE	0
gnl|gene13087|rna38028|	LOC108695830	NXPE2	Q96DL1	NXPE family member 2					0.645702	0.545802	0.482036	0.634647	FALSE	FALSE	FALSE	0
gnl|gene18656|rna54460|	mgea5.S	OGA	O60502	Protein O-GlcNAcase					0.434892	0.228058	0.507284	0.31937	FALSE	FALSE	FALSE	0
gnl|gene39881|rna81651|	ogfr.S	OGFR	Q9NZT2	Opioid growth factor receptor					0.997987	0.740693	0.846209	0.826689	FALSE	FALSE	FALSE	0
gnl|gene15782|rna46107|	ola1.L	OLA1	Q9NTK5	Obg-like ATPase 1	0.572475	0.599112	0.610991	0.765842	0.532246	0.592827	0.713793	0.712884	FALSE	FALSE	FALSE	0
gnl|gene18593|rna54281|	orc4.L	ORC4	O43929	Origin recognition complex subunit 4	0.745897	0.741128	0.723242	0.765732					FALSE	FALSE	FALSE	0
gnl|gene3875|rna11291|	osbp.S	OSBP	P22059	Oxysterol-binding protein 1	0.824946	0.912991	1.10497	0.827985	0.310294	0.258544	0.292596	0.396812	FALSE	FALSE	FALSE	0
gnl|gene7557|rna22021|	osgep.L	OSGEP	Q9NPF4	Probable tRNA N6-adenosine threonylcarbamoyltransferase					0.478993	0.259318	0.399472	0.431737	FALSE	FALSE	FALSE	0
gnl|gene12696|rna36875|	otog.S	OTOGL	Q3ZCN5	Otogelin-like protein					0.731283	0.251636	0.540924	0.323586	FALSE	FALSE	FALSE	0
gnl|gene17446|rna50953|	stk39.S	OXSR1	O95747	Non-specific serine/threonine protein kinase	0.863974	0.864374	0.861592	0.8606					FALSE	FALSE	FALSE	0
gnl|gene14541|rna42349|	p4hb.L	P4HB	P07237	Protein disulfide-isomerase	0.161541	0.134248	0.138666	0.159426	0.023905	0.00904065	0.0148039	0.0147855	FALSE	FALSE	FALSE	0
gnl|gene10979|rna31917|	pa2g4.L	PA2G4	Q9UQ80	Proliferation-associated protein 2G4	0.0128645	0.00562518	0.016246	0.022644	0.0105602	0.0197107	0.0285433	0.0428177	FALSE	FALSE	FALSE	0
gnl|gene13111|rna38110|	pabpc1l.L	PABPC1L	Q4VXU2	Polyadenylate-binding protein 1-like	0.371534	0.309513	0.263273	0.334257	0.135019	0.115957	0.164795	0.209076	FALSE	FALSE	FALSE	0
gnl|gene9963|rna28965|	pabpn1l.S	PABPN1L	A6NDY0	Embryonic polyadenylate-binding protein 2					0.0832708	0.119705	0.0481537	0.2248	FALSE	FALSE	FALSE	0
gnl|gene13007|rna37802|	padi2.L	PADI2	Q9Y2J8	Protein-arginine deiminase type-2					0.255487	0.160609	0.205665	0.261337	FALSE	FALSE	FALSE	0
gnl|gene37602|rna78376|	padi2.S	PADI2	Q9Y2J8	Protein-arginine deiminase type-2	0.865465	0.88775	0.816235	0.890403					FALSE	FALSE	FALSE	0
gnl|gene17813|rna52059|	pafah1b1.S	PAFAH1B1	P43034	Platelet-activating factor acetylhydrolase IB subunit alpha	0.780587	0.635367	0.427877	0.370208					FALSE	FALSE	FALSE	0
gnl|gene11207|rna32592|	pafah1b2.S	PAFAH1B2	P68402	Platelet-activating factor acetylhydrolase IB subunit alpha2					0.836089	0.602188	0.52702	0.676475	FALSE	FALSE	FALSE	0
gnl|gene2739|rna7972|	paics.1.S	PAICS	P22234	AIR carboxylase	0.854351	0.830146	0.727694	0.648309	0.0187606	0.0011951	0.0184953	0.0521442	FALSE	FALSE	FALSE	0
gnl|gene13056|rna37940|	pak2.L	PAK2	Q13177	Serine/threonine-protein kinase PAK 2					0.806896	0.621464	0.838162	0.639638	FALSE	FALSE	FALSE	0
gnl|gene17561|rna51292|	pak2.S	PAK2	Q13177	Serine/threonine-protein kinase PAK 2	0.977728	0.929087	0.946453	0.979347					FALSE	FALSE	FALSE	0
gnl|gene126|rna349|	park7.L	PARK7	Q99497	Parkinson disease protein 7	0.927936	1.00278	1.02358	0.990037	1.0013	0.787453	0.925495	0.781133	FALSE	FALSE	FALSE	0
gnl|gene14865|rna43385|	parn.S	PARN	O95453	Poly(A)-specific ribonuclease PARN (Fragment)	0.904703	0.797922	0.782363	0.847128					FALSE	FALSE	FALSE	1
gnl|gene5767|rna16869|	parp1.L	PARP1	P09874	Poly [ADP-ribose] polymerase 1	0.247637	0.272971	0.233271	0.269329					FALSE	FALSE	FALSE	0
gnl|gene13270|rna38623|	pbdc1.S	PBDC1	Q9BVG4	Protein PBDC1					0.627844	0.826898	1.14256	0.95234	FALSE	FALSE	FALSE	0
gnl|gene10086|rna29321|	pc.S	PC	P11498	Pyruvate carboxylase, mitochondrial					0.0042846	0	0.00299213	0.00299814	FALSE	FALSE	FALSE	0
gnl|gene16763|rna48993|	pcbd2.L	PCBD2	Q9H0N5	Pterin-4-alpha-carbinolamine dehydratase 2	0.826843	0.924927	0.90594	0.945892	0.817868	0.627768	0.673883	0.587425	FALSE	FALSE	FALSE	0
gnl|gene16451|rna48053|	pcbp3.L	PCBP2	Q15366	Poly(rC)-binding protein 2					0.345536	0.583837	0.687578	0.793045	FALSE	FALSE	FALSE	0
gnl|gene10992|rna31948|	pcca.L	PCCA	P05165	Propanoyl-CoA:carbon dioxide ligase subunit alpha (Fragment)					0.0306113	0.0232864	0.0674096	0.0710228	FALSE	FALSE	FALSE	0
gnl|gene13488|rna39240|	pccb.L	PCCB	P05166	Propionyl-CoA carboxylase beta chain, mitochondrial					0.0399069	0	0.0218875	0.0275938	FALSE	FALSE	FALSE	0
gnl|gene18341|rna53572|	pclaf.L	PCLAF	Q15004	PCNA-associated factor	0.850996	0.877886	0.90557	0.945373	0.664185	0.445194	0.460226	0.349162	FALSE	FALSE	FALSE	0
gnl|gene11614|rna33729|	pcmt1.L	PCMT1	P22061	Protein-L-isoaspartate O-methyltransferase					1.13554	0.845713	0.995288	0.901623	FALSE	FALSE	FALSE	0
gnl|gene6760|rna19775|	pcna.L	PCNA	P12004	Proliferating cell nuclear antigen	0.93776	0.97251	0.870058	0.820122	0.414675	0.236418	0.307965	0.334108	FALSE	FALSE	FALSE	0
gnl|gene5287|rna15477|	pcyox1.L	PCYOX1	Q9UHG3	Prenylcysteine oxidase 1					0.362968	0.410838	0.187834	0.312283	FALSE	FALSE	FALSE	0
gnl|gene18484|rna53970|	pdap1.S	PDAP1	Q13442	28 kDa heat- and acid-stable phosphoprotein	0.390571	0.360261	0.353956	0.328167					FALSE	FALSE	FALSE	0
gnl|gene11503|rna33417|	MGC69154	PDCD4	Q53EL6	Programmed cell death protein 4	0.0638628	0.0534831	0.0485513	0.103701	0.00545218	0.0659129	0.110502	0.0678393	FALSE	FALSE	FALSE	0
gnl|gene8354|rna24323|	pdcd5.L	PDCD5	O14737	Programmed cell death protein 5	0.590405	0.505977	0.511515	0.370346	0.380464	0.489347	0.595174	0.794328	FALSE	FALSE	FALSE	0
gnl|gene1962|rna5709|	pdcd6ip.L	PDCD6IP	Q8WUM4	Programmed cell death 6-interacting protein	0.958619	0.915714	0.838214	0.933652	0.679783	0.464056	0.54605	0.525409	FALSE	FALSE	FALSE	0
gnl|gene10229|rna29741|	pdha1.L	PDHA1	P08559	Pyruvate dehydrogenase E1 component subunit alpha, somatic form, mitochondrial					0.0089914	0.00594076	0.00924378	0.00940334	FALSE	FALSE	FALSE	0
gnl|gene7157|rna20888|	pdhb.S	PDHB	P11177	Pyruvate dehydrogenase E1 component subunit beta, mitochondrial					0.0642775	0.0283927	0.0450662	0.0430281	FALSE	FALSE	FALSE	0
gnl|gene1385|rna4054|	pdhx.S	PDHX	O00330	Pyruvate dehydrogenase protein X component, mitochondrial					0.0633846	0.0338019	0.0540898	0.0563424	FALSE	FALSE	FALSE	0
gnl|gene12353|rna35924|	pdia3.S	PDIA3	P30101	Protein disulfide-isomerase A3	0.00012582	0	0.00743298	0.00818224	0.0143746	0.00341268	0.00794438	0.00473072	FALSE	FALSE	FALSE	0
gnl|gene18421|rna53806|	pdia4.L	PDIA4	P13667	Protein disulfide-isomerase A4					0.0156102	0.00513602	0.0135305	0.00717245	FALSE	FALSE	FALSE	0
gnl|gene16041|rna46886|	pdia5.S	PDIA5	Q14554	Protein disulfide-isomerase A5					0.0393067	0.0297226	0.0585459	0.0291848	FALSE	FALSE	FALSE	0
gnl|gene13975|rna40675|	pdia6.L	PDIA6	Q15084	Protein disulfide-isomerase A6					0.0146882	0.00789238	0.00951477	0.0307192	FALSE	FALSE	FALSE	0
gnl|gene2460|rna7159|	pdlim1.S	PDLIM1	O00151	PDZ and LIM domain protein 1	0.991117	0.957072	0.965394	0.982799	1.22493	0.908756	1.00456	0.726808	FALSE	FALSE	FALSE	0
gnl|gene9140|rna26572|	pdpk1.S	PDPK2P	Q6A1A2	Putative 3-phosphoinositide-dependent protein kinase 2					0.410877	0.277808	0.364168	0.320712	FALSE	FALSE	FALSE	0
gnl|gene37687|rna78480|	pebp1.L	PEBP1	P30086	Phosphatidylethanolamine-binding protein 1					0.246055	0.28827	0.191429	0.281154	FALSE	FALSE	FALSE	0
gnl|gene44235|rna88040|	MGC64570	PEPD	P12955	Xaa-Pro dipeptidase	0.964877	0.956289	0.911277	0.924159	0.488272	0.238391	0.351309	0.33755	FALSE	FALSE	FALSE	0
gnl|gene47204|rna92249|	LOC108703280	PFAS	O15067	Phosphoribosylformylglycinamidine synthase	0.872292	0.877466	0.917985	0.848342	0.230004	0.467577	0.472142	1.29814	FALSE	FALSE	FALSE	0
gnl|gene37086|rna77697|	LOC108700907	PFDN4	Q9NQP4	Prefoldin subunit 4					0.132383	0.0726745	0.126477	0.263262	FALSE	FALSE	FALSE	0
gnl|gene16673|rna48713|	pfdn5.L	PFDN5	Q99471	Prefoldin subunit 5					0.207384	0.130007	0.256405	0.45328	FALSE	FALSE	FALSE	0
gnl|gene16996|rna49650|	pfkm.S	PFKM	P08237	ATP-dependent 6-phosphofructokinase	0.102567	0.0644669	0.0274583	0.0550621	0.00343285	0.00625073	0.0148982	0.0184055	FALSE	FALSE	FALSE	0
gnl|gene13442|rna39121|	pfn1.L	PFN1	P07737	Profilin-1	0.9103	0.930055	0.963935	0.935409	0.815842	0.627802	0.678942	0.523573	FALSE	FALSE	FALSE	0
gnl|gene1114|rna3235|	pgam1.S	PGAM2	P15259	Phosphoglycerate mutase 2	0.957296	1.05208	0.892229	1.01181	0.86038	0.522649	0.825295	0.647012	FALSE	FALSE	FALSE	0
gnl|gene14007|rna40802|	pgd.S	PGD	P52209	6-phosphogluconate dehydrogenase, decarboxylating	0.887855	0.956689	0.899342	0.863252	0.400824	0.253736	0.361858	0.428757	FALSE	FALSE	FALSE	0
gnl|gene12130|rna35247|	LOC108700142	PGK1	P00558	Phosphoglycerate kinase 1	1.01509	0.941802	0.816861	0.932346	0.891908	0.705495	0.773113	0.7234	FALSE	FALSE	FALSE	0
gnl|gene12627|rna36689|	pgm1.S	PGM1	P36871	Phosphoglucomutase-1	0.86859	0.902382	0.829696	0.864					FALSE	FALSE	FALSE	0
gnl|gene30322|rna69834|	pgm1.L	PGM1	P36871	Phosphoglucomutase-1					0.715907	0.584728	0.71028	0.974478	FALSE	FALSE	FALSE	0
gnl|gene1748|rna5075|	pgm2l1.L	PGM2	Q96G03	Phosphoglucomutase-2	0.835543	0.890415	0.995305	0.94179	0.651856	0.506601	0.704159	0.750859	FALSE	FALSE	FALSE	0
gnl|gene13707|rna39875|	pgm3.L	PGM3	O95394	Phosphoacetylglucosamine mutase	0.965643	0.944353	0.923277	0.998929	0.742604	0.7811	0.581901	0.995763	FALSE	FALSE	FALSE	0
gnl|gene20449|rna59722|	phb2.S	PHB2	Q99623	Prohibitin-2					0.00480244	0	0.00219162	0.00229274	FALSE	FALSE	FALSE	0
gnl|gene13978|rna40680|	phpt1.L	PHPT1	Q9NRX4	14 kDa phosphohistidine phosphatase	0.967272	1.01715	1.06821	1.00307					FALSE	FALSE	FALSE	0
gnl|gene17|rna52|	LOC108714493	PHPT1	Q9NRX4	14 kDa phosphohistidine phosphatase					1.35164	3.39778	1.64163	2.99557	FALSE	FALSE	FALSE	0
gnl|gene43001|rna86183|	pin4.L	PIN4	Q9Y237	Peptidyl-prolyl cis-trans isomerase NIMA-interacting 4					0.315947	0.419722	0.369847	0.599576	FALSE	FALSE	FALSE	0
gnl|gene634|rna1853|	pip4k2c.S	PIP4K2C	Q8TBX8	Phosphatidylinositol 5-phosphate 4-kinase type-2 gamma					0.330796	0.287569	0.299706	0.371667	FALSE	FALSE	FALSE	0
gnl|gene20141|rna58774|	pitpnb.L	PITPNB	P48739	Phosphatidylinositol transfer protein beta isoform					0.850436	0.672505	0.805275	0.712374	FALSE	FALSE	FALSE	0
gnl|gene7653|rna22318|	pitrm1.L	PITRM1	Q5JRX3	Presequence protease, mitochondrial					0.00219917	0	0.00534147	0.00202377	FALSE	FALSE	FALSE	0
gnl|gene2112|rna6140|	piwil3.L	PIWIL1	Q96J94	Piwi-like protein 1	0.327593	0.313778	0.244804	0.343702	0.0532435	0.0268284	0.0606808	0.183233	FALSE	FALSE	FALSE	0
gnl|gene14579|rna42451|	pkm.S	PKM	P14618	Pyruvate kinase	0.88226	0.888459	0.82226	0.778899	0.0940726	0.0306894	0.0886856	0.10537	FALSE	FALSE	FALSE	0
gnl|gene15792|rna46129|	pld3.L	PLD3	Q8IV08	5'-3' exonuclease PLD3					0.0178007	0.0189893	0.00514987	0.0155587	FALSE	FALSE	FALSE	0
gnl|gene12201|rna35468|	plin2.L	PLIN2	Q99541	Perilipin-2	0.99781	0.887506	0.773557	0.789123	1.65005	2.13202	1.18283	1.29574	FALSE	FALSE	FALSE	0
gnl|gene9206|rna26739|	plin3.S	PLIN3	O60664	Perilipin-3	1.009	0.964962	1.14745	1.10004	1.06301	1.00275	0.811763	0.994179	FALSE	FALSE	FALSE	0
gnl|gene38358|rna79472|	LOC108701628	PLK1	P53350	Serine/threonine-protein kinase PLK1	0.726269	0.650576	0.355906	0.641708	0.367452	0.305558	0.314682	0.423655	FALSE	FALSE	FALSE	0
gnl|gene44581|rna88563|	plpbp.L	PLPBP	O94903	Pyridoxal phosphate homeostasis protein	0.751967	0.736519	0.73775	0.809939	0.747962	0.7291	0.748509	0.629874	FALSE	FALSE	FALSE	0
gnl|gene11567|rna33591|	pls3.S	PLS3	P13797	Plastin-3					0.704769	0.546204	0.641981	0.594753	FALSE	FALSE	FALSE	0
gnl|gene3529|rna10271|	pls3.L	PLS3	P13797	Plastin-3	0.865201	0.874277	0.885308	0.959754					FALSE	FALSE	FALSE	0
gnl|gene15620|rna45605|	pmm1.L	PMM2	O15305	Phosphomannomutase 2					0.868845	0.678518	0.664229	0.594137	FALSE	FALSE	FALSE	0
gnl|gene39583|rna81216|	pnpo.S	PNPO	Q9NVS9	Pyridoxine-5'-phosphate oxidase	0.927932	0.970788	0.965398	0.916817	0.698379	0.550846	0.605185	0.594587	FALSE	FALSE	FALSE	0
gnl|gene18132|rna52986|	pold1.L	POLD1	P28340	DNA polymerase (Fragment)	0.783343	0.71499	0.735333	0.68095	0.118556	0.0487341	0.059456	0.124776	FALSE	FALSE	FALSE	0
gnl|gene4612|rna13447|	pole3.L	POLE3	Q9NRF9	DNA polymerase epsilon subunit 3	0.96828	0.92563	0.900754	0.88964					FALSE	FALSE	FALSE	0
gnl|gene49024|rna94837|	pon2.L	PON2	Q15165	Paraoxonase 2, isoform CRA_a	0.170402	0.16006	0.162926	0.134633	0.00571527	0.00213729	0.00636776	0.00512562	FALSE	FALSE	FALSE	0
gnl|gene3619|rna10525|	ppa2.L	PPA1	Q15181	Inorganic pyrophosphatase	0.898525	0.871358	0.865993	0.919714	0.748421	0.42987	0.559778	0.453723	FALSE	FALSE	FALSE	0
gnl|gene6296|rna18401|	ppa1.S	PPA2	Q9H2U2	Inorganic pyrophosphatase 2, mitochondrial	0.947116	0.939199	0.904347	0.978733	0.607449	0.419899	0.430048	0.457894	FALSE	FALSE	FALSE	0
gnl|gene14811|rna43209|	ppib.S	PPIB	P23284	Peptidyl-prolyl cis-trans isomerase B					0.0176759	0.00314426	0.00920293	0.0113971	FALSE	FALSE	FALSE	0
gnl|gene3622|rna10535|	ppib.L	PPIB	P23284	Peptidyl-prolyl cis-trans isomerase B	0.000175653	0	0	0.0197732					FALSE	FALSE	FALSE	0
gnl|gene34420|rna73985|	ppid.S	PPID	Q08752	Peptidyl-prolyl cis-trans isomerase D					0.476901	0.384154	0.60272	0.666931	FALSE	FALSE	FALSE	0
gnl|gene7008|rna20462|	ppid.L	PPID	Q08752	Peptidyl-prolyl cis-trans isomerase D	0.930549	0.900946	0.882526	0.897834					FALSE	FALSE	FALSE	0
gnl|gene2220|rna6451|	ppie.L	PPIE	Q9UNP9	Peptidyl-prolyl cis-trans isomerase E					0.540479	0.482779	0.606065	0.652024	FALSE	FALSE	FALSE	0
gnl|gene11892|rna34536|	ppia.S	PPIF	P30405	Peptidyl-prolyl cis-trans isomerase F, mitochondrial	0.868866	0.906854	0.922588	0.909981	0.884746	0.970247	1.03927	0.849971	FALSE	FALSE	FALSE	0
gnl|gene45704|rna90202|	ppih.L	PPIH	O43447	Peptidyl-prolyl cis-trans isomerase H	0.846358	0.904871	0.934228	0.960092					FALSE	FALSE	FALSE	0
gnl|gene1445|rna4212|	ppm1a.L	PPM1A	P35813	Protein phosphatase 1A	0.914044	0.859261	0.826272	0.888771					FALSE	FALSE	FALSE	0
gnl|gene46702|rna91579|	ppm1a.L	PPM1A	P35813	Protein phosphatase 1A					0.575395	0.510666	0.547125	0.655513	FALSE	FALSE	FALSE	0
gnl|gene11629|rna33785|	ppm1b.L	PPM1B	O75688	Protein-serine/threonine phosphatase (Fragment)					0.448041	0.742869	0.693357	1.07533	FALSE	FALSE	FALSE	0
gnl|gene38054|rna79055|	LOC108708316	PPM1E	Q8WY54	Protein phosphatase 1E	0.91735	1.05991	0.968947	0.977957	0.836744	0.610375	0.799337	0.656981	FALSE	FALSE	FALSE	0
gnl|gene9079|rna26423|	ppm1g.S	PPM1G	O15355	Protein phosphatase 1G	0.99085	0.993318	0.941528	0.948299	0.719218	0.479006	0.649238	0.424677	FALSE	FALSE	FALSE	0
gnl|gene14792|rna43157|	ppp1cb.S	PPP1CB	P62140	Serine/threonine-protein phosphatase PP1-beta catalytic subunit	0.83452	0.767041	0.799929	0.872771	0.527244	0.282656	0.530334	0.474515	FALSE	FALSE	FALSE	0
gnl|gene16681|rna48737|	ppp1r7.L	PPP1R7	Q15435	Protein phosphatase 1 regulatory subunit 7	0.955737	0.991433	0.923625	1.00706	0.858545	0.513592	0.730156	0.600367	FALSE	FALSE	FALSE	0
gnl|gene36082|rna76268|	LOC108706827	PPP2CB	P62714	Serine/threonine-protein phosphatase 2A catalytic subunit beta isoform					0.253114	0.092431	0.206874	0.179738	FALSE	FALSE	FALSE	0
gnl|gene14530|rna42309|	ppp2r1b.S	PPP2R1B	P30154	Serine/threonine-protein phosphatase 2A 65 kDa regulatory subunit A beta isoform					0.256372	0.118588	0.231081	0.236731	FALSE	FALSE	FALSE	0
gnl|gene49301|rna95218|	LOC398563	PPP2R1B	P30154	Serine/threonine-protein phosphatase 2A 65 kDa regulatory subunit A beta isoform	0.950631	0.840529	0.729486	0.835707					FALSE	FALSE	FALSE	0
gnl|gene8992|rna26180|	ppp2r2a.S	PPP2R2A	P63151	Serine/threonine-protein phosphatase 2A 55 kDa regulatory subunit B	0.945179	1.01796	0.92358	0.879848	0.27976	0.102619	0.2207	0.182612	FALSE	FALSE	FALSE	0
gnl|gene38286|rna79381|	LOC108696111	PPP2R2D	Q66LE6	Serine/threonine-protein phosphatase 2A 55 kDa regulatory subunit B delta isoform	0.955401	0.933445	0.730997	0.890665	0.306283	0.167167	0.247129	0.28887	FALSE	FALSE	FALSE	0
gnl|gene17981|rna52554|	ppp2r5b.L	PPP2R5A	Q15172	Serine/threonine-protein phosphatase 2A 56 kDa regulatory subunit alpha isoform	0.860212	0.825643	0.768263	0.691142	0.206533	0.113738	0.216053	0.26038	FALSE	FALSE	FALSE	0
gnl|gene16874|rna49314|	ppp3ca.L	PPP3CA	Q08209	Serine/threonine-protein phosphatase	0.966906	0.951225	0.843458	0.873383	0.668814	0.399324	0.488569	0.515981	FALSE	FALSE	FALSE	0
gnl|gene1079|rna3138|	ppp5c.S	PPP5C	P53041	Serine/threonine-protein phosphatase 5					0.526535	0.507354	0.549612	0.673345	FALSE	FALSE	FALSE	0
gnl|gene14435|rna42019|	ppp5c.L	PPP5C	P53041	Serine/threonine-protein phosphatase 5	0.909571	0.907413	0.900721	0.941601					FALSE	FALSE	FALSE	0
gnl|gene15280|rna44594|	ppp6c.L	PPP6C	O00743	Serine/threonine-protein phosphatase 6 catalytic subunit					0.450704	0.200087	0.224349	0.32909	FALSE	FALSE	FALSE	0
gnl|gene1918|rna5589|	prdx1.S	PRDX1	Q06830	Peroxiredoxin-1					0.132168	0.0455613	0.115047	0.110782	FALSE	FALSE	FALSE	0
gnl|gene7441|rna21683|	prdx1.L	PRDX1	Q06830	Peroxiredoxin-1	0.897469	0.878537	0.871767	0.809848					FALSE	FALSE	FALSE	0
gnl|gene4096|rna11929|	prdx2.L	PRDX2	P32119	Peroxiredoxin-2	0.879705	0.856873	0.843143	0.863237	0.121999	0.0298037	0.115742	0.0669364	FALSE	FALSE	FALSE	0
gnl|gene16252|rna47466|	prdx3.S	PRDX3	P30048	Thioredoxin-dependent peroxide reductase, mitochondrial					0.0167752	0	0.00924507	0.0227992	FALSE	FALSE	FALSE	0
gnl|gene19741|rna57679|	prdx5.L	PRDX5	P30044	Peroxiredoxin-5, mitochondrial	0.869777	0.889946	0.872373	0.876393	0.88484	0.855985	0.810746	0.931742	FALSE	FALSE	FALSE	0
gnl|gene19577|rna57200|	prdx6.S	PRDX6	P30041	Peroxiredoxin-6	0.96234	0.998381	0.965046	0.946718	0.88289	1.03517	0.741139	1.00451	FALSE	FALSE	FALSE	0
gnl|gene10902|rna31696|	prep.L	PREP	P48147	Post-proline cleaving enzyme	0.889715	0.947382	0.950182	0.964582	0.585488	0.35493	0.457537	0.474316	FALSE	FALSE	FALSE	0
gnl|gene16360|rna47782|	prim1.S	PRIM1	P49642	DNA primase small subunit	0.698981	0.646182	0.632214	0.592765	0.367455	0.307611	0.39415	0.469793	FALSE	FALSE	FALSE	0
gnl|gene45524|rna89939|	prkacb.S	PRKACB	P22694	cAMP-dependent protein kinase catalytic subunit beta	0.989509	0.898989	0.831945	0.890749					FALSE	FALSE	FALSE	0
gnl|gene9269|rna26915|	prkar2a.S	PRKAR2A	P13861	cAMP-dependent protein kinase type II-alpha regulatory subunit					0.366249	0.16016	0.184303	0.200903	FALSE	FALSE	FALSE	0
gnl|gene10884|rna31637|	prkra.L	PRKRA	O75569	Interferon-inducible double-stranded RNA-dependent protein kinase activator A	0.0796719	0.0451065	0.01994	0.046376					FALSE	FALSE	FALSE	0
gnl|gene9411|rna27384|	prmt1.L	PRMT1	Q99873	Protein arginine N-methyltransferase 1	0.813217	0.800045	0.74462	0.731485	0.0730325	0.0297822	0.0854341	0.145147	FALSE	FALSE	FALSE	1
gnl|gene2881|rna8369|	prmt5.S	PRMT5	O14744	Protein arginine N-methyltransferase 5	0.789119	0.772025	0.615492	0.569905	0.0104717	0.00965496	0.0194915	0.0246765	FALSE	FALSE	FALSE	0
gnl|gene1580|rna4615|	prpf19.L	PRPF19	Q9UMS4	Pre-mRNA-processing factor 19	0.655295	0.566858	0.512892	0.510245	0.102068	0.0380003	0.0832028	0.057578	FALSE	FALSE	FALSE	0
gnl|gene39034|rna80477|	prpf8.S	PRPF8	Q6P2Q9	Pre-mRNA-processing-splicing factor 8	0.658966	0.561229	0.528852	0.398921	0.011524	0.00867196	0.0470064	0.0494184	FALSE	FALSE	FALSE	0
gnl|gene14090|rna41040|	prps1.L	PRPS1	P60891	Ribose-phosphate pyrophosphokinase 1	0.728274	0.577125	0.517021	0.436328	0.0914158	0.124749	0.317483	0.297958	FALSE	FALSE	FALSE	0
gnl|gene17365|rna50692|	prps2.L	PRPS2	P11908	Ribose-phosphate pyrophosphokinase 2					0.0404277	0.191901	1.29221	2.01134	FALSE	FALSE	FALSE	0
gnl|gene41132|rna83451|	LOC108709681	PRPS2	P11908	Ribose-phosphate pyrophosphokinase 2	0.762945	0.678924	0.515737	0.421668					FALSE	FALSE	FALSE	0
gnl|gene2311|rna6730|	prpsap2.L	PRPSAP2	O60256	Phosphoribosyl pyrophosphate synthase-associated protein 2	0.647332	0.527206	0.514727	0.386284					FALSE	FALSE	FALSE	0
gnl|gene20218|rna59015|	fam213b.L	PRXL2B	Q8TBF2	Prostamide/prostaglandin F synthase	0.944291	0.988266	0.974492	0.980593	1.11781	1.06199	1.04193	1.28704	FALSE	FALSE	FALSE	0
gnl|gene10041|rna29179|	psat1.L	PSAT1	Q9Y617	Phosphoserine aminotransferase	0.964863	0.96991	0.928232	0.935854	0.642217	0.395143	0.501533	0.498403	FALSE	FALSE	FALSE	0
gnl|gene3292|rna9539|	psma1.L	PSMA1	P25786	Proteasome subunit alpha type-1					0.00199607	0	0.00160465	0.00381263	FALSE	TRUE	FALSE	0
gnl|gene49425|rna95384|	LOC446975	PSMA1	P25786	Proteasome subunit alpha type-1	0.557121	0.471922	0.315391	0.244037					FALSE	TRUE	FALSE	0
gnl|gene13272|rna38627|	psma2.L	PSMA2	P25787	Proteasome subunit alpha type	0.622721	0.458724	0.352126	0.224795					FALSE	TRUE	FALSE	0
gnl|gene39069|rna80524|	MGC68557	PSMA3	P25788	Proteasome subunit alpha type-3	0.606303	0.510866	0.279537	0.178809					FALSE	TRUE	FALSE	0
gnl|gene4289|rna12487|	psma4.S	PSMA4	P25789	Proteasome subunit alpha type-4	0.568696	0.440228	0.255313	0.217989					FALSE	TRUE	FALSE	0
gnl|gene8710|rna25356|	psma4.L	PSMA4	P25789	Proteasome subunit alpha type-4					0.0298806	0.0321972	0.0473347	0.0338159	FALSE	TRUE	FALSE	0
gnl|gene42294|rna85137|	psma5.S	PSMA5	P28066	Proteasome subunit alpha type-5					0.0094614	0.00691154	0.0066086	0.0070952	FALSE	TRUE	FALSE	0
gnl|gene843|rna2462|	psma5.L	PSMA5	P28066	Proteasome subunit alpha type-5	0.591344	0.408719	0.276349	0.218766					FALSE	TRUE	FALSE	0
gnl|gene45436|rna89797|	LOC495277	PSMA6	P60900	Proteasome subunit alpha type-6	0.617156	0.504003	0.282577	0.192189					FALSE	TRUE	FALSE	0
gnl|gene11471|rna33341|	psma7.L	PSMA7	O14818	Proteasome subunit alpha type-7	0.556542	0.507576	0.286637	0.227734	0.0181347	0.0139082	0.0161362	0.0199042	FALSE	TRUE	FALSE	0
gnl|gene11564|rna33584|	psmb1.S	PSMB1	P20618	Proteasome subunit beta type-1	0.653888	0.396597	0.226583	0.196992	0.00732557	0.00858988	0.0122331	0.0110134	FALSE	TRUE	FALSE	0
gnl|gene10834|rna31487|	psmb2.S	PSMB2	P49721	Proteasome subunit beta type-2	0.559067	0.50121	0.287722	0.242863					FALSE	TRUE	FALSE	0
gnl|gene6281|rna18364|	psmb3.L	PSMB3	P49720	Proteasome subunit beta type-3	0.566739	0.500115	0.388214	0.217131					FALSE	TRUE	FALSE	0
gnl|gene13684|rna39811|	psmb4.L	PSMB4	P28070	Proteasome subunit beta type-4	0.597144	0.501599	0.228978	0.227677					FALSE	TRUE	FALSE	0
gnl|gene10942|rna31800|	psmb5.L	PSMB5	P28074	Proteasome subunit beta type-5	0.567811	0.462682	0.280248	0.190205	0.0186034	0.0109717	0.00430176	0.00788559	FALSE	TRUE	FALSE	0
gnl|gene3358|rna9759|	psmb6.L	PSMB6	P28072	Proteasome subunit beta type-6	0.576077	0.533784	0.286127	0.220727					FALSE	TRUE	FALSE	0
gnl|gene2162|rna6275|	psmb7.S	PSMB7	Q99436	Proteasome subunit beta type-7					0.0012361	0	0.0019121	0.0014038	FALSE	TRUE	FALSE	0
gnl|gene48208|rna93712|	LOC108698232	PSMB7	Q99436	Proteasome subunit beta type-7	0.5429	0.465881	0.303899	0.222769					FALSE	TRUE	FALSE	0
gnl|gene18544|rna54150|	psmc1.S	PSMC1	P62191	26S proteasome regulatory subunit 4	0.513128	0.361435	0.208817	0.129317					FALSE	TRUE	FALSE	0
gnl|gene18598|rna54296|	psmc2.S	PSMC2	P35998	26S proteasome regulatory subunit 7	0.507212	0.368261	0.204537	0.115811	0.0041449	0.00149366	0.00473049	0.0034589	FALSE	TRUE	FALSE	0
gnl|gene77|rna220|	nthl1.S	PSMC3	P17980	26S proteasome regulatory subunit 6A (Fragment)	0.530906	0.377671	0.19833	0.142014	0.0247516	0.0107845	0.0172028	0.0192154	FALSE	TRUE	FALSE	0
gnl|gene49413|rna95370|	psmc4.L	PSMC4	P43686	26S proteasome regulatory subunit 6B	0.503241	0.365476	0.176604	0.108092					FALSE	TRUE	FALSE	0
gnl|gene43825|rna87425|	psmc5	PSMC5	P62195	26S proteasome regulatory subunit 8	0.512174	0.354154	0.162621	0.110715	0.00267092	0.0033453	0.00880071	0.00854767	FALSE	TRUE	FALSE	0
gnl|gene41617|rna84111|	psmc6-b	PSMC6	P62333	26S proteasome regulatory subunit 10B	0.504446	0.379702	0.211159	0.123069	0.0115104	0.00740476	0.0120225	0.00541327	FALSE	TRUE	FALSE	0
gnl|gene15748|rna45986|	psmd1.S	PSMD1	Q99460	26S proteasome non-ATPase regulatory subunit 1	0.516964	0.365543	0.191529	0.10956					FALSE	TRUE	FALSE	0
gnl|gene50123|rna96431|	psmd1.L	PSMD1	Q99460	26S proteasome non-ATPase regulatory subunit 1					0.00210511	0	0.0027608	0.00275475	FALSE	TRUE	FALSE	0
gnl|gene15266|rna44552|	psmd10.S	PSMD10	O75832	26S proteasome non-ATPase regulatory subunit 10	0.850924	0.985623	0.965393	0.940007	0.946918	0.846689	0.977823	0.884342	FALSE	TRUE	FALSE	0
gnl|gene20004|rna58388|	psmd11.S	PSMD11	O00231	26S proteasome non-ATPase regulatory subunit 11	0.648785	0.353222	0.145076	0.160907	0.00377048	0.0013359	0.00692454	0.00756725	FALSE	TRUE	FALSE	0
gnl|gene15061|rna43947|	psmd12.L	PSMD12	O00232	26S proteasome non-ATPase regulatory subunit 12					0.0251089	0.0145547	0.0237836	0.0244987	FALSE	TRUE	FALSE	0
gnl|gene17112|rna49986|	psmd12.S	PSMD12	O00232	26S proteasome non-ATPase regulatory subunit 12	0.561895	0.466538	0.24611	0.153159					FALSE	TRUE	FALSE	0
gnl|gene38959|rna80367|	psmd13.S	PSMD13	Q9UNM6	26S proteasome non-ATPase regulatory subunit 13	0.663109	0.249896	0.16842	0.100118	0.0312116	0.0222487	0.0284288	0.0372614	FALSE	TRUE	FALSE	0
gnl|gene13457|rna39160|	psmd14.L	PSMD14	O00487	26S proteasome non-ATPase regulatory subunit 14	0.532421	0.426934	0.190813	0.141615	0.00859634	0.0051082	0.0143138	0.0107998	FALSE	TRUE	FALSE	0
gnl|gene10312|rna29971|	psmd2.L	PSMD2	Q13200	26S proteasome non-ATPase regulatory subunit 2	0.605142	0.503674	0.313168	0.241692	0.0682666	0.0345309	0.0574459	0.0582477	FALSE	TRUE	FALSE	0
gnl|gene11167|rna32456|	psmd3.L	PSMD3	O43242	26S proteasome non-ATPase regulatory subunit 3	0.531645	0.401377	0.156722	0.127891					FALSE	TRUE	FALSE	0
gnl|gene2514|rna7313|	psmd4.L	PSMD4	P55036	26S proteasome non-ATPase regulatory subunit 4					0.00654957	0.00948806	0.0116014	0.0177695	FALSE	TRUE	FALSE	0
gnl|gene36016|rna76177|	psmd4.S	PSMD4	P55036	26S proteasome non-ATPase regulatory subunit 4	0.487169	0.354737	0.200186	0.119308					FALSE	TRUE	FALSE	0
gnl|gene38482|rna79639|	psmd5.L	PSMD5	Q16401	26S proteasome non-ATPase regulatory subunit 5					0.838728	0.82439	1.04763	1.4318	FALSE	TRUE	FALSE	0
gnl|gene16142|rna47187|	psmd6.L	PSMD6	Q15008	26S proteasome non-ATPase regulatory subunit 6	0.572067	0.370423	0.17988	0.108987					FALSE	TRUE	FALSE	0
gnl|gene14509|rna42252|	psmd7.S	PSMD7	P51665	26S proteasome non-ATPase regulatory subunit 7	0.537586	0.381088	0.185996	0.127989	0.0178698	0.0117737	0.0197412	0.00975996	FALSE	TRUE	FALSE	0
gnl|gene15430|rna45041|	psmd8.L	PSMD8	P48556	26S proteasome non-ATPase regulatory subunit 8	0.527031	0.370191	0.1656	0.116453	0.00646125	0.00457288	0.00666135	0.0123477	FALSE	TRUE	FALSE	0
gnl|gene15142|rna44196|	psmd9.L	PSMD9	O00233	26S proteasome non-ATPase regulatory subunit 9					0.827253	1.13487	0.81309	1.55026	FALSE	TRUE	FALSE	0
gnl|gene20385|rna59546|	psme1.S	PSME1	Q06323	Proteasome activator complex subunit 1	0.584578	0.511314	0.420835	0.40603	0.0604422	0.0556522	0.07564	0.110796	FALSE	TRUE	FALSE	0
gnl|gene5498|rna16103|	pter.L	PTER	Q96BW5	Phosphotriesterase-related protein	1.00038	0.927611	0.94853	0.933159	0.638845	0.384381	0.521372	0.47127	FALSE	FALSE	FALSE	0
gnl|gene50285|rna96715|	ptgr1.2.L	PTGR1	Q14914	Prostaglandin reductase 1	1.04102	0.970706	0.966099	0.923818	0.760823	0.596694	0.576484	0.673803	FALSE	FALSE	FALSE	0
gnl|gene5564|rna16285|	ptma.S	PTMA	P06454	Prothymosin alpha	0.965974	1.11266	1.18884	1.1253					FALSE	FALSE	FALSE	0
gnl|gene36953|rna77511|	ptpa.L	PTPA	Q15257	Serine/threonine-protein phosphatase 2A activator (Fragment)	0.856483	0.959736	0.898402	1.06038	0.89614	0.91604	0.873001	0.972756	FALSE	FALSE	FALSE	0
gnl|gene12792|rna37190|	ptpn11.L	PTPN11	Q06124	Tyrosine-protein phosphatase non-receptor type 11					0.663169	0.480213	0.626275	0.691939	FALSE	FALSE	FALSE	1
gnl|gene4796|rna14007|	LOC108715906	PTRH2	Q9Y3E5	Peptidyl-tRNA hydrolase 2, mitochondrial	0.991263	1.04545	1.1477	0.995717	0.82832	0.777699	0.814119	0.807932	FALSE	FALSE	FALSE	0
gnl|gene13323|rna38781|	pudp.L	PUDP	Q08623	Pseudouridine-5'-phosphatase					1.20833	1.26755	1.06173	0.860355	FALSE	FALSE	FALSE	0
gnl|gene1757|rna5099|	pura.L	PURA	Q00577	Transcriptional activator protein Pur-alpha	0.363991	0.222501	0.144827	0.0994238					FALSE	FALSE	FALSE	0
gnl|gene6413|rna18768|	pxmp2.L	PXMP2	Q9NR77	Peroxisomal membrane protein 2	0.0235183	0	0	0.0192419					FALSE	FALSE	FALSE	0
gnl|gene6332|rna18523|	pygl.L	PYGL	P06737	Alpha-1,4 glucan phosphorylase	0.117785	0.150725	0.13896	0.235566	0.0217016	0.0192701	0.0648175	0.0920445	FALSE	FALSE	FALSE	0
gnl|gene8832|rna25729|	pym1.S	PYM1	Q9BRP8	Partner of Y14 and mago	0.0980348	0.138766	0.122133	0.185966					FALSE	FALSE	FALSE	0
gnl|gene11166|rna32454|	qars.L	QARS1		Glutaminyl-tRNA synthetase	0.363992	0.348991	0.324274	0.365504	0.256149	0.181454	0.242546	0.257358	FALSE	FALSE	FALSE	0
gnl|gene10763|rna31281|	qdpr.S	QDPR	P09417	Dihydropteridine reductase	0.91821	0.968074	0.961975	0.883743	0.787268	0.8485	0.740655	0.853736	FALSE	FALSE	FALSE	0
gnl|gene7490|rna21836|	rab10.L	RAB10	P61026	Ras-related protein Rab-10	0.565332	0.520539	0.51364	0.609812	0.231274	0.206475	0.233876	0.320973	FALSE	FALSE	FALSE	0
gnl|gene17696|rna51716|	rab11b.2.S	RAB11B	Q15907	Ras-related protein Rab-11B	0.827866	0.704756	0.820332	0.733282	0.6725	0.278327	0.324849	0.323266	FALSE	FALSE	FALSE	0
gnl|gene14476|rna42146|	rab14.S	RAB14	P61106	Ras-related protein Rab-14					0.265803	0.165715	0.18849	0.238429	FALSE	FALSE	FALSE	0
gnl|gene8684|rna25279|	rab1a.L	RAB1A	P62820	Ras-related protein Rab-1A	0.510403	0.414661	0.260098	0.292697	0.177441	0.129889	0.14039	0.168627	FALSE	FALSE	FALSE	0
gnl|gene46981|rna91968|	rab2a.L	RAB2A	P61019	Ras-related protein Rab-2A					0.249457	0.320443	0.176201	0.315265	FALSE	FALSE	FALSE	0
gnl|gene8207|rna23894|	rab5a.S	RAB5A	P20339	Ras-related protein Rab-5A	0.820931	0.842153	0.820239	0.828057					FALSE	FALSE	FALSE	0
gnl|gene9795|rna28483|	rab5b.L	RAB5B	P61020	Ras-related protein Rab-5B					0.496147	0.349202	0.423151	0.413442	FALSE	FALSE	FALSE	0
gnl|gene15048|rna43910|	rab7a.S	RAB7A	P51149	Ras-related protein Rab-7a	0.650268	0.598098	0.58184	0.552016	0.32657	0.273213	0.276551	0.267049	FALSE	FALSE	FALSE	0
gnl|gene13314|rna38751|	rabif.S	RABIF	P47224	Guanine nucleotide exchange factor MSS4					1.01286	1.61681	1.6073	1.53463	FALSE	FALSE	FALSE	0
gnl|gene13686|rna39816|	rac3.S	RAC1	P63000	Ras-related C3 botulinum toxin substrate 1					0.665461	0.526014	0.728567	0.687011	FALSE	FALSE	FALSE	0
gnl|gene10324|rna30004|	LOC446289	RACK1	P63244	Receptor of activated protein C kinase 1	8.53143e-05	0	0.0098859	0					FALSE	FALSE	FALSE	1
gnl|gene12552|rna36495|	rad23b.L	RAD23B	P54727	UV excision repair protein RAD23 homolog B	0.790908	0.856433	0.813433	0.886008	0.498631	0.479349	0.652684	0.651403	FALSE	FALSE	FALSE	1
gnl|gene1798|rna5236|	ran.L	RAN	P62826	GTP-binding nuclear protein Ran	0.913583	0.861209	0.848694	0.917449	0.72249	0.8669	0.934161	1.06121	FALSE	FALSE	FALSE	0
gnl|gene4544|rna13265|	ranbp1.L	RANBP1	P43487	Ran-specific GTPase-activating protein	0.867875	0.926632	0.949974	0.912443	0.829058	0.775847	0.948962	0.809706	FALSE	FALSE	FALSE	0
gnl|gene18742|rna54712|	rangap1.L	RANGAP1	P46060	Ran GTPase-activating protein 1	1.01789	0.902062	0.76366	0.677376	0.0754994	0.0384576	0.104271	0.117969	FALSE	FALSE	FALSE	0
gnl|gene14231|rna41456|	rap1gds1.L	RAP1GDS1	P52306	Rap1 GTPase-GDP dissociation stimulator 1					0.937852	0.758044	0.755146	0.791467	FALSE	FALSE	FALSE	0
gnl|gene6786|rna19865|	rars.S	RARS1		Arginine--tRNA ligase, cytoplasmic	0.213725	0.186432	0.178039	0.189792	0.0826111	0.0761037	0.10003	0.128398	FALSE	FALSE	FALSE	0
gnl|gene8388|rna24423|	rasa1.S	RASA1	P20936	Ras GTPase-activating protein 1	0.691546	0.681532	0.741603	0.695091					FALSE	FALSE	FALSE	0
gnl|gene15462|rna45137|	rbbp7.L	RBBP7	Q16576	Histone-binding protein RBBP7	0.999339	0.97079	0.829492	0.815051	0.344925	0.189082	0.212692	0.314215	FALSE	FALSE	FALSE	0
gnl|gene747|rna2174|	rbbp9.L	RBBP9	O75884	Serine hydrolase RBBP9	0.872696	0.938779	0.815813	0.80993					FALSE	FALSE	FALSE	0
gnl|gene50419|rna96924|	rbp1.L	RBP1	P09455	Retinol binding protein 1, cellular	0.910182	0.957182	0.944882	0.948506	0.949798	0.940807	1.20016	0.906638	FALSE	FALSE	FALSE	0
gnl|gene18932|rna55264|	rbp2.L	RBP2	P50120	Retinol-binding protein 2	0.876071	0.985477	1.09831	1.01576	1.07617	1.47563	1.29251	1.73026	FALSE	FALSE	FALSE	0
gnl|gene35593|rna75625|	rcc2.L	RCC2	Q9P258	Protein RCC2	0.240804	0.265708	0.225709	0.304258					FALSE	FALSE	FALSE	0
gnl|gene8224|rna23951|	rexo2.L	REXO2	Q9Y3B8	Oligoribonuclease, mitochondrial	0.880715	0.944309	0.856918	0.955755	0.799465	0.559413	0.839388	0.811988	FALSE	FALSE	FALSE	0
gnl|gene7118|rna20786|	rfc2.L	RFC2	P35250	Replication factor C subunit 2	0.692748	0.650942	0.606799	0.619362	0.0462217	0.0231911	0.0359938	0.0916489	FALSE	FALSE	FALSE	0
gnl|gene4768|rna13923|	rfc3.L	RFC3	P40938	Replication factor C subunit 3	0.671918	0.607116	0.630231	0.631455					FALSE	FALSE	FALSE	0
gnl|gene14889|rna43460|	rfc4.L	RFC4	P35249	Replication factor C subunit 4	0.653632	0.656308	0.507878	0.627619					FALSE	FALSE	FALSE	0
gnl|gene4288|rna12485|	rfc5.S	RFC5	P40937	Replication factor C subunit 5	0.616905	0.664668	0.714126	0.658677					FALSE	FALSE	FALSE	0
gnl|gene17849|rna52156|	rheb.S	RHEB	Q15382	GTP-binding protein Rheb					0.343411	0.55914	0.595429	0.885731	FALSE	FALSE	FALSE	0
gnl|gene13374|rna38900|	rhoc.L	RHOA	P61586	Transforming protein RhoA					0.626555	0.868564	0.695105	1.12857	FALSE	FALSE	FALSE	0
gnl|gene7349|rna21451|	rhoa.S	RHOA	P61586	Transforming protein RhoA	0.855836	0.789088	0.767619	0.785278					FALSE	FALSE	FALSE	0
gnl|gene1124|rna3258|	rida.L	RIDA	P52758	2-iminobutanoate/2-iminopropanoate deaminase	0.827636	0.788543	0.892406	0.919667	0.7729	0.905964	1.26631	1.39658	FALSE	FALSE	FALSE	0
gnl|gene11661|rna33897|	rif1.S	RIF1	Q5UIP0	Telomere-associated protein RIF1 (Fragment)	1.16329	1.14395	1.09448	0.950985					FALSE	FALSE	FALSE	0
gnl|gene46513|rna91312|	rnaseh2a.L	RNASEH2A	O75792	Ribonuclease H2 subunit A	0.881121	0.757496	0.809725	0.711896					FALSE	FALSE	FALSE	0
gnl|gene37580|rna78346|	rnf113a.S	RNF113A	O15541	E3 ubiquitin-protein ligase RNF113A					0.697955	0.750965	0.710609	0.67851	FALSE	FALSE	FALSE	0
gnl|gene7063|rna20618|	rnpep.L	RNPEP	Q9H4A4	Aminopeptidase B (Fragment)	0.96211	0.931538	0.91257	0.95184					FALSE	FALSE	FALSE	0
gnl|gene10223|rna29721|	rpa1.L	RPA1	P27694	Replication protein A 70 kDa DNA-binding subunit	0.827801	0.839705	0.791745	0.805383	0.355601	0.20476	0.317077	0.33978	FALSE	FALSE	FALSE	0
gnl|gene7328|rna21391|	rpe.S	RPE	Q96AT9	Ribulose-phosphate 3-epimerase					0.840341	0.612372	0.729767	0.611067	FALSE	FALSE	FALSE	0
gnl|gene14182|rna41301|	rpia.L	RPIA	P49247	Ribose-5-phosphate isomerase	0.898342	0.944172	0.93154	0.895424	0.471101	0.716824	0.473143	1.31472	FALSE	FALSE	FALSE	0
gnl|gene19003|rna55473|	LOC108698076	RPL10	P27635	60S ribosomal protein L10					0.00422935	0.00698854	0.00595974	0.0061257	TRUE	FALSE	FALSE	0
gnl|gene6971|rna20354|	rpl10.L	RPL10	P27635	60S ribosomal protein L10	0.0132609	0	0.0110758	0.0082148					TRUE	FALSE	FALSE	0
gnl|gene38332|rna79448|	LOC108717404	RPL11	P62913	60S ribosomal protein L11	0.0114016	0.0087973	0.0178238	0.0208014					TRUE	FALSE	FALSE	0
gnl|gene35771|rna75849|	LOC108698132	RPL12	P30050	60S ribosomal protein L12	6.8471e-05	0	0.00823733	0					TRUE	FALSE	FALSE	0
gnl|gene22966|rna62457|	rpl13.L	RPL13	P26373	60S ribosomal protein L13	0.000111195	0	0.00191729	0	0.00612695	0.00144775	0.00431084	0.000886168	TRUE	FALSE	FALSE	0
gnl|gene16349|rna47753|	rpl13a.L	RPL13A	P40429	60S ribosomal protein L13a	7.01996e-05	0	0.00362909	0.00780307					TRUE	FALSE	FALSE	0
gnl|gene2480|rna7227|	rpl14.S	RPL14	P50914	60S ribosomal protein L14	7.37664e-05	0	0.00621576	0.0206694					TRUE	FALSE	FALSE	0
gnl|gene14203|rna41373|	rpl15.S	RPL15	P61313	60S ribosomal protein L15	0.0111016	0.00987638	0.00733791	0.0154735	0.0617234	0.0593802	0.0585574	0.0425715	TRUE	FALSE	FALSE	0
gnl|gene7526|rna21937|	rpl17.L	RPL17	P18621	60S ribosomal protein L17	5.06786e-05	0	0.000283224	0.00192395	0.00090433	0.000800332	0.00308498	0.00115758	TRUE	FALSE	FALSE	0
gnl|gene44625|rna88626|	rpl18.L	RPL18	Q07020	60S ribosomal protein L18					0.0129368	0	0.00605613	0.00719932	TRUE	FALSE	FALSE	0
gnl|gene10313|rna29974|	rpl18a.S	RPL18A	Q02543	60S ribosomal protein L18a	7.95928e-05	0	0.00560221	0.00532614					TRUE	FALSE	FALSE	0
gnl|gene5673|rna16613|	rpl19.L	RPL19	P84098	60S ribosomal protein L19	5.55124e-05	0	0.00189673	0.0123808					TRUE	FALSE	FALSE	0
gnl|gene17072|rna49868|	rpl21.L	RPL21	P46778	60S ribosomal protein L21	0.00541993	0	0.00313849	0.00356494	0.00188894	0.00175413	0.00155198	0.00483486	TRUE	FALSE	FALSE	0
gnl|gene14525|rna42293|	rpl22.L	RPL22	P35268	60S ribosomal protein L22	0.00016731	0	0	0					TRUE	FALSE	FALSE	0
gnl|gene41463|rna83913|	LOC108700787	RPL23	P62829	60S ribosomal protein L23	0.0183468	0.0101301	0.0206336	0.0217828	0.00976798	0.00406962	0.00816643	0.00383226	TRUE	FALSE	FALSE	0
gnl|gene237|rna669|	rpl23a.L	RPL23A	P62750	60S ribosomal protein L23a	5.04967e-05	0	0	0.00296071					TRUE	FALSE	FALSE	0
gnl|gene1510|rna4387|	rpl24.S	RPL24	P83731	60S ribosomal protein L24	0.000165587	0	0	0.0134072					TRUE	FALSE	FALSE	0
gnl|gene8856|rna25795|	rpl27.L	RPL27	P61353	60S ribosomal protein L27	0.000105266	0	0.00889198	0					TRUE	FALSE	FALSE	0
gnl|gene20511|rna59888|	rpl27a.S	RPL27A	P46776	60S ribosomal protein L27a	4.76391e-05	0	0	0.00635794					TRUE	FALSE	FALSE	0
gnl|gene12844|rna37327|	rpl28.S	RPL28	P46779	60S ribosomal protein L28	0.000100161	0	0.00183681	0.00732937					TRUE	FALSE	FALSE	0
gnl|gene15650|rna45701|	rpl29.S	RPL29	P47914	60S ribosomal protein L29	4.09295e-05	0	0.00102766	0					TRUE	FALSE	FALSE	0
gnl|gene36395|rna76714|	LOC108715766	RPL3	P39023	60S ribosomal protein L3 (Fragment)	0.00338228	0	0.00174291	0.0018541	0.00158786	0.00115977	0.00349873	0.00218514	TRUE	FALSE	FALSE	0
gnl|gene2409|rna7015|	rpl30.L	RPL30	P62888	60S ribosomal protein L30 (Fragment)	0.0302279	0.0175769	0.0310675	0.0356402					TRUE	FALSE	FALSE	0
gnl|gene10829|rna31473|	rpl31.L	RPL31	P62899	60S ribosomal protein L31	2.5e-05	0	0.0113633	0.0129541					TRUE	FALSE	FALSE	0
gnl|gene39812|rna81556|	rpl32.L	RPL32	P62910	60S ribosomal protein L32	9.51983e-05	0.0034593	0.00522233	0.00403444	0.000863521	0	0.00128253	0.000658158	TRUE	FALSE	FALSE	0
gnl|gene7812|rna22805|	rpl34.L	RPL34	P49207	60S ribosomal protein L34	0.000159194	0	0	0					TRUE	FALSE	FALSE	0
gnl|gene44695|rna88714|	rpl35a.L	RPL35A	P18077	60S ribosomal protein L35a (Fragment)	0.000165704	0	0	0					TRUE	FALSE	FALSE	0
gnl|gene44268|rna88087|	LOC108700056	RPL36A	P83881	60S ribosomal protein L36a	3.8388e-05	0	0.0026009	0.00768802					TRUE	FALSE	FALSE	0
gnl|gene1051|rna3071|	rpl37a.L	RPL37A	P61513	60S ribosomal protein L37a	0.00011442	0	0.00203995	0.00313241					TRUE	FALSE	FALSE	0
gnl|gene34994|rna74749|	rpl38.L	RPL38	P63173	60S ribosomal protein L38	5.63498e-07	0	0	0.010476					TRUE	FALSE	FALSE	0
gnl|gene11398|rna33122|	rpl4.S	RPL4	P36578	60S ribosomal protein L4	0.00691712	0.00907155	0.00808973	0.0178647					TRUE	FALSE	FALSE	0
gnl|gene13023|rna37843|	rpl5.L	RPL5	P46777	60S ribosomal protein L5	0.0070042	0.00520437	0.0103391	0.0306117	0.00252677	0	0.00146488	0.00242597	TRUE	FALSE	FALSE	0
gnl|gene2290|rna6668|	rpl6.L	RPL6	Q02878	60S ribosomal protein L6	0.000113543	0	0.000724374	0.00680325					TRUE	FALSE	FALSE	0
gnl|gene3023|rna8764|	LOC108695345	RPL7	P18124	60S ribosomal protein L7	0.0107006	0.0105323	0.0130183	0.0194407					TRUE	FALSE	FALSE	0
gnl|gene18372|rna53668|	rpl7a.L	RPL7A	P62424	60S ribosomal protein L7a	0.000132571	0	0	0.00443169	0.00219271	0.00164817	0.00143593	0.00136308	TRUE	FALSE	FALSE	0
gnl|gene13824|rna40256|	rpl8.L	RPL8	P62917	60S ribosomal protein L8	0.00667444	0.00527113	0.0123478	0.0144077					TRUE	FALSE	FALSE	0
gnl|gene18046|rna52746|	rpl9.L	RPL9P9	P32969	60S ribosomal protein L9	0.00016596	0	0	0					FALSE	FALSE	FALSE	0
gnl|gene13777|rna40085|	rplp0.S	RPLP0	P05388	60S acidic ribosomal protein P0	0.0105229	0	0.00300347	0.001038	0.00359818	0	0.00209622	0.00498556	TRUE	FALSE	FALSE	0
gnl|gene10567|rna30705|	rplp2.S	RPLP2	P05387	60S acidic ribosomal protein P2					0.00103096	0	0.00346308	0.00324634	TRUE	FALSE	FALSE	0
gnl|gene34398|rna73956|	LOC398653	RPLP2	P05387	60S acidic ribosomal protein P2	0.000131486	0	0.00809559	0.00702712					TRUE	FALSE	FALSE	0
gnl|gene17503|rna51116|	rps10.L	RPS10	P46783	40S ribosomal protein S10	0.00352618	0.00198121	0.00498429	0.00248663					TRUE	FALSE	FALSE	0
gnl|gene50919|rna97614|	rps11.L	RPS11	P62280	40S ribosomal protein S11	0.00879227	0.00628961	0.0127325	0.00944251					TRUE	FALSE	FALSE	0
gnl|gene3507|rna10202|	rps12.S	RPS12	P25398	40S ribosomal protein S12	0.0256744	0.0212024	0.0121163	0.0365784	0.00728523	0.00417217	0.0081799	0.00258344	TRUE	FALSE	FALSE	0
gnl|gene1417|rna4142|	rps13.S	RPS13	P62277	40S ribosomal protein S13	0.000112434	0	0.00284488	0.000624212					TRUE	FALSE	FALSE	0
gnl|gene7078|rna20668|	rps15.S	RPS15	P62841	40S ribosomal protein S15	0.000161218	0	0	0.0107347					TRUE	FALSE	FALSE	0
gnl|gene16738|rna48918|	rps15a.S	RPS15A	P62244	40S ribosomal protein S15a	0.000167231	0	0	0					TRUE	FALSE	FALSE	0
gnl|gene5344|rna15653|	rps16.S	RPS16	P62249	40S ribosomal protein S16	0.0133898	0	0.00321779	0.00341279					TRUE	FALSE	FALSE	0
gnl|gene45041|rna89223|	LOC108712968	RPS17	P08708	40S ribosomal protein S17	0.0138562	0	0.00875968	0.0149291					TRUE	FALSE	FALSE	0
gnl|gene37158|rna77800|	LOC108700218	RPS18	P62269	40S ribosomal protein S18	5.26739e-05	0	0.00592128	0					TRUE	FALSE	FALSE	0
gnl|gene41558|rna84042|	rps19.S	RPS19	P39019	40S ribosomal protein S19	0.000165455	0	0	0					TRUE	FALSE	FALSE	0
gnl|gene17307|rna50505|	rps2.L	RPS2	P15880	40S ribosomal protein S2	8.17603e-05	0	0.00717038	0.00526029					TRUE	FALSE	FALSE	0
gnl|gene8859|rna25801|	rps20.S	RPS20	P60866	40S ribosomal protein S20	0.0126659	0.00419361	0.00969447	0.00120984					TRUE	FALSE	FALSE	0
gnl|gene4620|rna13471|	rps21.L	RPS21	P63220	40S ribosomal protein S21	0	0.0533833	0.01959	0.067254					TRUE	FALSE	FALSE	0
gnl|gene7260|rna21188|	rps21.S	RPS21	P63220	40S ribosomal protein S21					0.0179469	0.0228589	0.0246026	0.0300795	TRUE	FALSE	FALSE	0
gnl|gene46642|rna91498|	LOC108707244	RPS23	P62266	40S ribosomal protein S23	0.000162762	0	0	0					TRUE	FALSE	FALSE	0
gnl|gene10788|rna31356|	rps24.L	RPS24	P62847	40S ribosomal protein S24 (Fragment)	0.0115781	0	0	0.0057556					TRUE	FALSE	FALSE	0
gnl|gene43620|rna87123|	rps27.L	RPS27	P42677	40S ribosomal protein S27	0.046526	0.0435582	0.0548035	0.0700326					TRUE	FALSE	FALSE	0
gnl|gene13448|rna39136|	rps27a.S	RPS27A	P62979	Ubiquitin-40S ribosomal protein S27a	0.729015	0.636815	0.609056	0.545217	0.292601	0.247668	0.319385	0.359181	TRUE	FALSE	FALSE	0
gnl|gene16139|rna47179|	LOC108711288	RPS27L	Q71UM5	40S ribosomal protein S27	0.0110535	0	0.0083104	0					FALSE	FALSE	FALSE	0
gnl|gene7116|rna20780|	rps3.S	RPS3	P23396	40S ribosomal protein S3					0.00215999	0.000936354	0.000961869	0.00117257	TRUE	FALSE	FALSE	0
gnl|gene7927|rna23124|	rps3.L	RPS3	P23396	40S ribosomal protein S3	0.0056217	0	0	0.0150478					TRUE	FALSE	FALSE	0
gnl|gene13916|rna40518|	rps3a.L	RPS3A	P61247	40S ribosomal protein S3a	0.0244263	0.00763255	0.00806503	0.0157623					TRUE	FALSE	FALSE	0
gnl|gene4350|rna12675|	rps4x.S	RPS4X	P62701	40S ribosomal protein S4, X isoform	0.000133489	0	0.00420696	0.00116376					TRUE	FALSE	FALSE	0
gnl|gene13640|rna39696|	rps5.L	RPS5	P46782	40S ribosomal protein S5	0.00779027	0	0.0106904	0.0062031					TRUE	FALSE	FALSE	0
gnl|gene15112|rna44106|	rps6.L	RPS6	P62753	40S ribosomal protein S6	0.10851	0.117589	0.140143	0.102839					TRUE	FALSE	FALSE	0
gnl|gene17169|rna50139|	rps6ka6.S	RPS6KA1	Q15418	Ribosomal protein S6 kinase alpha-1	0.828567	0.827409	0.724466	0.831359					FALSE	FALSE	FALSE	0
gnl|gene17331|rna50578|	rps6ka3.L	RPS6KA3	P51812	Non-specific serine/threonine protein kinase	0.824347	0.777795	0.644144	0.784566	0.281952	0.236506	0.404682	0.401347	FALSE	FALSE	FALSE	0
gnl|gene554|rna1597|	rps6kb1.L	RPS6KB1	P23443	Ribosomal protein S6 kinase beta-1					0.655966	0.698797	0.674022	0.652955	FALSE	FALSE	FALSE	0
gnl|gene20191|rna58930|	rps7.S	RPS7	P62081	40S ribosomal protein S7	0.000163538	0	0	0.00352792					TRUE	FALSE	FALSE	0
gnl|gene4684|rna13674|	rps8.S	RPS8	P62241	40S ribosomal protein S8	0.011402	0	0.00998744	0.0249061					TRUE	FALSE	FALSE	0
gnl|gene6325|rna18501|	rps9	RPS9	P46781	40S ribosomal protein S9	0.00486785	0	0.00671852	0.00348827	0.00160474	0	0.0015365	0.00276685	TRUE	FALSE	FALSE	0
gnl|gene1767|rna5128|	rpsa.S	RPSA	P08865	40S ribosomal protein SA (Fragment)	0.0374074	0.0273998	0.0238853	0.0416296					TRUE	FALSE	FALSE	0
gnl|gene6511|rna19044|	rpsa.L	RPSA	P08865	40S ribosomal protein SA (Fragment)					0.0261278	0.0237845	0.0222389	0.0174275	TRUE	FALSE	FALSE	0
gnl|gene853|rna2502|	rrm1.S	RRM1	P23921	Ribonucleoside-diphosphate reductase large subunit	0.815427	0.714026	0.551252	0.516906	0.00100877	0	0.0163913	0.0758082	FALSE	FALSE	FALSE	0
gnl|gene20360|rna59465|	rtca.L	RTCA	O00442	RNA 3'-terminal phosphate cyclase	0.543092	0.549108	0.533542	0.591037	0.380922	0.349947	0.467247	0.652748	FALSE	FALSE	FALSE	0
gnl|gene15659|rna45724|	rtcb.S	RTCB	Q9Y3I0	RNA-splicing ligase RtcB homolog	0.338298	0.34242	0.334524	0.416235	0.0959786	0.0652545	0.106145	0.126256	FALSE	FALSE	FALSE	0
gnl|gene50222|rna96609|	rtraf.S	RTRAF	Q9Y224	RNA transcription, translation and transport factor protein	0.297843	0.30019	0.263407	0.355285	0.0254669	0.0213729	0.0496447	0.0565906	FALSE	FALSE	FALSE	0
gnl|gene17014|rna49719|	ruvbl1.L	RUVBL1	Q9Y265	RuvB-like helicase	0.789966	0.715704	0.592974	0.551882	0.00919666	0.00388519	0.0281707	0.0412092	FALSE	FALSE	FALSE	0
gnl|gene10457|rna30380|	ruvbl2.L	RUVBL2	Q9Y230	RuvB-like helicase	0.810942	0.719379	0.643938	0.537235	0.0117052	0.00796257	0.0171136	0.0494607	FALSE	FALSE	FALSE	1
gnl|gene17815|rna52065|	rwdd1.S	RWDD1	Q9H446	RWD domain-containing protein 1					0.519646	0.348856	0.571728	0.640624	FALSE	FALSE	FALSE	0
gnl|gene189|rna534|	rwdd1.L	RWDD1	Q9H446	RWD domain-containing protein 1	0.770133	0.777439	0.715886	0.754844					FALSE	FALSE	FALSE	0
gnl|gene3817|rna11128|	s100a11.L	S100A11	P31949	Protein S100-A11					0.935106	1.1001	1.04692	0.759969	FALSE	FALSE	FALSE	0
gnl|gene13034|rna37871|	sacm1l.L	SACM1L	Q9NTJ5	Phosphatidylinositol-3-phosphatase SAC1					0.0459779	0.0262547	0.0409371	0.0413484	FALSE	FALSE	FALSE	0
gnl|gene35426|rna75398|	sae1.L	SAE1	Q9UBE0	SUMO-activating enzyme subunit 1	0.966358	0.922086	0.911587	0.935365	0.462997	0.266766	0.31406	0.413945	FALSE	FALSE	FALSE	0
gnl|gene41526|rna83999|	LOC108709488	SARS1		Serine--tRNA ligase, cytoplasmic	0.805735	0.805472	0.742114	0.962248	0.472008	0.204191	0.37466	0.231739	FALSE	FALSE	FALSE	0
gnl|gene26435|rna65938|	sat2.L	SAT2	Q96F10	Thialysine N-epsilon-acetyltransferase	0.987811	1.02644	1.04039	0.969279	1.06348	0.793653	0.894722	0.755832	FALSE	FALSE	FALSE	0
gnl|gene3080|rna8924|	sbds.S	SBDS	Q9Y3A5	Ribosome maturation protein SBDS					0.482528	0.614551	0.82517	0.760406	FALSE	FALSE	FALSE	0
gnl|gene36074|rna76259|	LOC108715604	SCP2	P22307	Non-specific lipid-transfer protein	6.73237e-05	0	0.0236144	0.0202913	0.00442102	0.00940507	0.0115516	0.00482798	FALSE	FALSE	FALSE	0
gnl|gene10790|rna31359|	sdcbp.S	SDCBP	O00560	Syntenin-1					0.720389	0.517164	0.481741	0.581553	FALSE	FALSE	FALSE	0
gnl|gene18194|rna53158|	sec11a.L	SEC11A	P67812	Signal peptidase complex catalytic subunit SEC11A					0.0381916	0.0334533	0.0108758	0.0195486	FALSE	FALSE	FALSE	0
gnl|gene34291|rna73817|	sec13.L	SEC13	P55735	GATOR complex protein SEC13	1.02886	0.982593	0.85211	0.793304					FALSE	FALSE	FALSE	0
gnl|gene760|rna2215|	sec24d.L	SEC24D	O94855	Protein transport protein Sec24D					0.282853	0.204253	0.28075	0.279726	FALSE	FALSE	FALSE	0
gnl|gene2079|rna6036|	sec31b.S	SEC31B	Q9NQW1	Protein transport protein Sec31B					0.181892	0.0883532	0.128474	0.189159	FALSE	FALSE	FALSE	0
gnl|gene4895|rna14291|	sept2.L	SEPTIN2		Septin-2	0.922793	0.893584	0.817783	0.833132	0.166714	0.11048	0.164908	0.188064	FALSE	FALSE	FALSE	0
gnl|gene17873|rna52233|	sept7.L	SEPTIN7		Septin-7	0.938436	0.914809	0.827851	0.930961					FALSE	FALSE	FALSE	0
gnl|gene46768|rna91669|	sept9.S	SEPTIN9		Septin-9					0.132291	0.0589377	0.135397	0.168549	FALSE	FALSE	FALSE	0
gnl|gene19662|rna57471|	serpina6.L	SERPINA1	P01009	Alpha-1-antitrypsin	0.17136	0.169884	0.116099	0.188305	0.121943	0.144768	0.180172	0.229753	FALSE	FALSE	FALSE	0
gnl|gene38330|rna79444|	serpinb1.L	SERPINB1	P30740	Leukocyte elastase inhibitor					0.909034	0.855728	0.774248	0.672148	FALSE	FALSE	FALSE	0
gnl|gene11405|rna33148|	serpinb6.L	SERPINB6	P35237	Serpin B6	1.00028	0.996092	1.05027	1.01401	0.897188	0.75797	0.790767	0.731084	FALSE	FALSE	FALSE	0
gnl|gene7528|rna21944|	set.L	SET	Q01105	Protein SET	1.06264	0.907961	0.857624	0.906478					FALSE	FALSE	FALSE	0
gnl|gene47015|rna92011|	LOC108699803	SETD3	Q86TU7	Protein-histidine N-methyltransferase	0.175845	0.189705	0.168343	0.240175					FALSE	FALSE	FALSE	0
gnl|gene50474|rna96989|	LOC108708231	SF3A3	Q12874	Splicing factor 3A subunit 3	0.936065	0.97216	0.890985	0.909177	0.42965	0.2097	0.416396	0.29604	FALSE	FALSE	FALSE	0
gnl|gene19834|rna57926|	sf3b1.S	SF3B1	O75533	Splicing factor 3B subunit 1	0.674541	0.63552	0.623273	0.613683					FALSE	FALSE	FALSE	0
gnl|gene13394|rna38967|	sf3b3.S	SF3B3	Q15393	Splicing factor 3B subunit 3	0.766423	0.635449	0.65098	0.642214					FALSE	FALSE	FALSE	0
gnl|gene11773|rna34191|	sfpq.S	SFPQ	P23246	Splicing factor, proline- and glutamine-rich	0.386678	0.311646	0.38494	0.496345					FALSE	FALSE	TRUE	3
gnl|gene3929|rna11455|	sgta.L	SGTA	O43765	Small glutamine-rich tetratricopeptide repeat-containing protein alpha	0.990517	0.993739	0.980117	1.02992	0.620515	0.474454	0.549955	0.6045	FALSE	FALSE	FALSE	0
gnl|gene3625|rna10542|	sh3bgrl.L	SH3BGRL	O75368	SH3 domain-binding glutamic acid-rich-like protein	0.894458	0.919441	0.997681	1.05705	1.33087	1.37022	1.2645	1.5528	FALSE	FALSE	FALSE	0
gnl|gene922|rna2713|	sh3bgrl3.S	SH3BGRL3	Q9H299	SH3 domain-binding glutamic acid-rich-like protein 3					1.3728	1.39005	1.21417	1.38819	FALSE	FALSE	FALSE	0
gnl|gene6879|rna20116|	shmt1.L	SHMT1	P34896	Serine hydroxymethyltransferase, cytosolic	0.828711	0.871885	0.858242	0.776176	0.117208	0.0373958	0.105913	0.10607	FALSE	FALSE	FALSE	0
gnl|gene14671|rna42757|	shmt2.L	SHMT2	P34897	Serine hydroxymethyltransferase, mitochondrial					0.0918283	0.0505288	0.0324803	0.0594977	FALSE	FALSE	FALSE	0
gnl|gene39790|rna81523|	LOC108696821	SIGLEC12	Q96PQ1	Sialic acid-binding Ig-like lectin 12					0.595357	0.151336	0.377704	0.174198	FALSE	FALSE	FALSE	0
gnl|gene293|rna840|	siva1.L	SIVA1	O15304	Apoptosis regulatory protein Siva (Fragment)					0.196234	0.0962346	0.198316	0.291502	FALSE	FALSE	FALSE	0
gnl|gene48631|rna94270|	LOC108698937	SKIV2L	Q15477	Helicase SKI2W	0.261104	0.261654	0.241827	0.336386					FALSE	FALSE	FALSE	0
gnl|gene8167|rna23783|	skp1.L	SKP1	P63208	S-phase kinase-associated protein 1	0.626803	0.616715	0.680658	0.650555					FALSE	FALSE	FALSE	0
gnl|gene15628|rna45628|	slc25a3.S	SLC25A3	Q00325	Phosphate carrier protein, mitochondrial					0.0432776	0	0.0239614	0.0269056	FALSE	FALSE	FALSE	0
gnl|gene15535|rna45362|	slc25a4.S	SLC25A4	P12235	ADP/ATP translocase 1	0.0424688	0	0.0285315	0.0178014					FALSE	FALSE	FALSE	0
gnl|gene50|rna153|	slc9a3r1.L	SLC9A3R1	O14745	Na(+)/H(+) exchange regulatory cofactor NHE-RF1					0.953041	0.803229	1.07076	1.00964	FALSE	FALSE	FALSE	0
gnl|gene13490|rna39245|	slitrk5.S	SLITRK5	O94991	SLIT and NTRK-like protein 5					1.11387	0.984431	1.05453	0.905784	FALSE	FALSE	FALSE	0
gnl|gene15353|rna44811|	c11orf58.L	SMAP	O00193	Small acidic protein					0.817144	0.879091	0.932027	0.733501	FALSE	FALSE	FALSE	0
gnl|gene47080|rna92094|	LOC108705450	SMARCA5	O60264	SWI/SNF-related matrix-associated actin-dependent regulator of chromatin subfamily A member 5	0.847575	0.839811	0.752456	0.592228	0.0690628	0.0118308	0.0330649	0.0445622	FALSE	FALSE	FALSE	0
gnl|gene43772|rna87320|	LOC108710927	SMARCAD1	Q9H4L7	SWI/SNF-related matrix-associated actin-dependent regulator of chromatin subfamily A containing DEAD/H box 1					0.284767	0.140407	0.185729	0.19225	FALSE	FALSE	FALSE	0
gnl|gene1154|rna3352|	smarcc1.S	SMARCC1	Q92922	SWI/SNF complex subunit SMARCC1	0.881194	0.782588	0.696686	0.535905					FALSE	FALSE	FALSE	0
gnl|gene40678|rna82787|	smc2.L	SMC2	O95347	Structural maintenance of chromosomes protein 2	0.78732	0.700558	0.737657	0.746434					FALSE	FALSE	FALSE	0
gnl|gene9432|rna27444|	smc3.S	SMC3	Q9UQE7	Structural maintenance of chromosomes protein 3					0.0386194	0	0.0225246	0.0549258	FALSE	FALSE	FALSE	0
gnl|gene7977|rna23259|	sncg.L	SNCG	O76070	Gamma-synuclein					1.29264	1.53393	1.39016	1.41833	FALSE	FALSE	FALSE	0
gnl|gene13122|rna38144|	snd1.L	SND1	Q7KZF4	Staphylococcal nuclease domain-containing protein 1	0.445612	0.386316	0.380603	0.510926	0.197502	0.148803	0.25761	0.288316	FALSE	FALSE	FALSE	0
gnl|gene13473|rna39196|	snrnp200.S	SNRNP200	O75643	U5 small nuclear ribonucleoprotein 200 kDa helicase (Fragment)	0.682453	0.623831	0.531679	0.450418					FALSE	FALSE	FALSE	0
gnl|gene11382|rna33079|	snrnp70.L	SNRNP70	P08621	U1 small nuclear ribonucleoprotein 70 kDa	0.286596	0.225212	0.133419	0.192828					FALSE	FALSE	FALSE	2
gnl|gene48204|rna93705|	snrpd2.L	SNRPD2	P62316	Small nuclear ribonucleoprotein Sm D2	0.808398	0.767675	0.680734	0.74662	0.285103	0.236623	0.234238	0.372638	FALSE	FALSE	FALSE	0
gnl|gene17124|rna50011|	snrpf.L	SNRPF	P62306	Small nuclear ribonucleoprotein F					0.375137	1.05719	0.405728	2.19843	FALSE	FALSE	FALSE	0
gnl|gene5140|rna15036|	snrpb.S	SNRPN	P63162	Small nuclear ribonucleoprotein-associated protein N (Fragment)	0.655702	0.601476	0.5527	0.560688	0.228975	0.178887	0.132492	0.29186	FALSE	FALSE	FALSE	0
gnl|gene45622|rna90090|	snx1.L	SNX1	Q13596	Sorting nexin-1	0.592252	0.526607	0.441817	0.52389	0.240273	0.242066	0.351184	0.382205	FALSE	FALSE	FALSE	0
gnl|gene20428|rna59670|	snx12.S	SNX12	Q9UMY4	Sorting nexin-12					0.986476	0.986724	1.03601	1.00928	FALSE	FALSE	FALSE	0
gnl|gene49305|rna95222|	snx12.L	SNX12	Q9UMY4	Sorting nexin-12	0.794571	0.807233	0.819684	0.830219					FALSE	FALSE	FALSE	0
gnl|gene36697|rna77133|	snx5.S	SNX5	Q9Y5X3	Sorting nexin-5					0.257662	0.312293	0.275832	0.363354	FALSE	FALSE	FALSE	0
gnl|gene16302|rna47610|	sod1.S	SOD1	P00441	Superoxide dismutase [Cu-Zn]	1.00552	0.980833	1.0574	1.02151	0.981665	0.965268	0.8587	0.861825	FALSE	FALSE	FALSE	2
gnl|gene14436|rna42022|	sord.L	SORD	Q00796	Sorbitol dehydrogenase	0.889083	0.898673	0.853682	0.88603	0.337757	0.139376	0.258285	0.29386	FALSE	FALSE	FALSE	0
gnl|gene41983|rna84690|	spr.L	SPR	P35270	Sepiapterin reductase					0.739063	0.491393	0.637292	0.542769	FALSE	FALSE	FALSE	0
gnl|gene37401|rna78111|	sptan1.L	SPTAN1	Q13813	Spectrin alpha chain, non-erythrocytic 1					0.116252	0.023051	0.0333223	0.0638627	FALSE	FALSE	FALSE	0
gnl|gene5804|rna16982|	sptbn1.S	SPTBN1	Q01082	Spectrin beta chain, non-erythrocytic 1 (Fragment)	1.0003	0.94066	0.901714	0.776608	0.100656	0.01224	0.0323434	0.0502927	FALSE	FALSE	FALSE	0
gnl|gene46247|rna90928|	sri	SRI	P30626	Sorcin	0.979263	0.981323	0.871452	1.02191	0.791344	0.885626	0.81639	0.924829	FALSE	FALSE	FALSE	0
gnl|gene17759|rna51909|	srm.L	SRM	P19623	Spermidine synthase	0.937149	0.95146	1.03233	0.952998	0.652644	0.563977	0.678608	0.775901	FALSE	FALSE	FALSE	0
gnl|gene16768|rna49008|	ssb.S	SSB	P05455	Lupus La protein	0.720431	0.662176	0.640145	0.648599	0.516641	0.400782	0.468536	0.324368	FALSE	FALSE	FALSE	0
gnl|gene167|rna465|	ssr4.L	SSR4	P51571	Translocon-associated protein subunit delta					0.0265124	0.0279651	0.0371235	0.0152432	FALSE	FALSE	FALSE	0
gnl|gene38170|rna79225|	ssrp1.S	SSRP1	Q08945	FACT complex subunit SSRP1	0.863365	0.815777	0.770577	0.766107	0.0960066	0.0474524	0.113989	0.180404	FALSE	FALSE	FALSE	0
gnl|gene1199|rna3487|	st13.L	ST13	P50502	Hsc70-interacting protein	0.934093	0.89532	0.83239	0.812843	0.671866	0.634024	0.716267	0.702421	FALSE	FALSE	FALSE	0
gnl|gene12525|rna36424|	loc496503.L	STARD10	Q9Y365	START domain-containing protein 10					0.942968	0.891409	0.848755	0.941064	FALSE	FALSE	FALSE	0
gnl|gene14930|rna43583|	stip1.L	STIP1	P31948	Stress-induced-phosphoprotein 1	1.04016	0.937399	0.823699	0.86211	0.236486	0.114325	0.182276	0.18844	FALSE	FALSE	FALSE	0
gnl|gene48319|rna93860|	stmn1.S	STMN1	P16949	Stathmin	1.00896	1.10255	0.993585	1.147	1.27988	1.29786	1.20537	0.965674	FALSE	FALSE	FALSE	0
gnl|gene13228|rna38497|	sub1.S	SUB1	P53999	Activated RNA polymerase II transcriptional coactivator p15	0.661907	0.652913	0.629018	0.679333	0.455219	0.360578	0.310178	0.621855	FALSE	FALSE	FALSE	0
gnl|gene19008|rna55486|	sucla2.S	SUCLA2	Q9P2R7	Succinate--CoA ligase [ADP-forming] subunit beta, mitochondrial					0.0165626	0	0.00865521	0.00862162	FALSE	FALSE	FALSE	0
gnl|gene3861|rna11258|	suclg1.S	SUCLG1	P53597	Succinate--CoA ligase [ADP/GDP-forming] subunit alpha, mitochondrial					0.00450802	0	0.00855498	0.00128849	FALSE	FALSE	FALSE	0
gnl|gene7577|rna22077|	sult1e1.L	SULT1A1	P50225	Sulfotransferase 1A1					0.807498	0.545268	0.669833	0.689316	FALSE	FALSE	FALSE	0
gnl|gene18555|rna54177|	LOC108716695	SULT6B1	Q6IMI4	Sulfotransferase 6B1	0.997024	1.01405	1.00363	0.992464	1.00423	0.838825	0.947931	0.645676	FALSE	FALSE	FALSE	0
gnl|gene41343|rna83745|	sumo2.L	SUMO2	P61956	Small ubiquitin-related modifier 2					0.501672	0.299696	0.330713	0.524452	FALSE	FALSE	FALSE	0
gnl|gene34710|rna74369|	LOC108705838	SUMO3	P55854	SMT3 suppressor of mif two 3 homolog 3 (Yeast), isoform CRA_d	0.871043	0.873967	0.751402	0.829065					FALSE	FALSE	FALSE	2
gnl|gene18215|rna53215|	supt16h.S	SUPT16H	Q9Y5B9	FACT complex subunit SPT16	0.806443	0.833642	0.738846	0.68005					FALSE	FALSE	FALSE	0
gnl|gene19601|rna57276|	syap1.S	SYAP1	Q96A49	Synapse-associated protein 1	0.817396	0.820459	0.878708	0.823702					FALSE	FALSE	FALSE	0
gnl|gene4804|rna14029|	tacc3.S	TACC3	Q9Y6A5	Transforming acidic coiled-coil-containing protein 3	1.22612	1.1807	1.14144	1.04494					FALSE	FALSE	FALSE	1
gnl|gene16727|rna48880|	tagln2.L	TAGLN2	P37802	Transgelin-2	0.988026	1.01608	0.981153	0.99543	1.06111	1.06298	1.05963	1.05712	FALSE	FALSE	FALSE	0
gnl|gene34841|rna74519|	taldo1.L	TALDO1	P37837	Transaldolase	0.942687	1.00058	0.945882	0.927405	0.76164	0.200475	0.648743	0.227818	FALSE	FALSE	FALSE	0
gnl|gene14615|rna42590|	tars.L	TARS1		Threonine--tRNA ligase 1, cytoplasmic	0.675142	0.678323	0.662062	0.73806	0.147231	0.0889767	0.163965	0.183991	FALSE	FALSE	FALSE	0
gnl|gene3288|rna9530|	tatdn1.L	TATDN1	Q6P1N9	Putative deoxyribonuclease TATDN1	0.774315	0.733504	0.868914	0.820677	0.481016	0.467707	0.52165	0.68605	FALSE	FALSE	FALSE	0
gnl|gene12736|rna37009|	tatdn3-like.S	TATDN3	Q17R31	Putative deoxyribonuclease TATDN3					0.655896	0.876813	0.770575	0.881694	FALSE	FALSE	FALSE	0
gnl|gene20023|rna58438|	tbc1d24.1.L	TBC1D24	Q9ULP9	TBC1 domain family member 24 (Fragment)					0.618645	0.484144	0.552612	0.51883	FALSE	FALSE	FALSE	0
gnl|gene13589|rna39545|	tbca.S	TBCA	O75347	Tubulin-specific chaperone A	0.944249	1.05085	1.03763	1.13212					FALSE	FALSE	FALSE	0
gnl|gene8107|rna23628|	tbcb.S	TBCB	Q99426	Tubulin-folding cofactor B	0.951394	1.008	1.00858	1.02018	1.07708	1.14932	1.13823	1.07566	FALSE	FALSE	FALSE	0
gnl|gene7242|rna21126|	tbcd.L	TBCD	Q9BTW9	Tubulin-specific chaperone D	0.888945	0.859076	0.857662	0.815062	0.174489	0.129939	0.180805	0.295541	FALSE	FALSE	FALSE	0
gnl|gene6796|rna19893|	fam115a-like.L	TCAF2C	A0A1B0GVM2	TRPM8 channel-associated factor 2C (Fragment)	1.00469	0.920791	0.83495	0.911035	0.205401	0.151555	0.193595	0.329922	FALSE	FALSE	FALSE	0
gnl|gene252|rna718|	tcp1.S	TCP1	P17987	CCT-alpha	0.475571	0.410152	0.254052	0.161156	0.00560104	0.0100366	0.0222214	0.0369399	FALSE	FALSE	FALSE	0
gnl|gene10198|rna29654|	tep1.L	TEP1	Q99973	Telomerase protein component 1					1.53799	0.594532	1.00637	0.43156	FALSE	FALSE	FALSE	0
gnl|gene9095|rna26466|	tes.L	TES	Q9UGI8	Testin	0.983066	0.958903	0.928559	0.969217	0.791664	0.820276	0.684419	0.898073	FALSE	FALSE	FALSE	0
gnl|gene12932|rna37574|	tfg.S	TFG	Q92734	Protein TFG	1.05341	1.13443	1.00784	0.925572	0.331445	0.0720534	0.120536	0.0832464	FALSE	FALSE	FALSE	0
gnl|gene16701|rna48821|	tfrc.L	TFRC	P02786	Transferrin receptor protein 1	0.111575	0.0485879	0.0167715	0					FALSE	FALSE	FALSE	0
gnl|gene14551|rna42370|	thap4.S	THAP4	Q8WY91	Peroxynitrite isomerase THAP4	0.905876	1.06025	0.676883	1.04266	0.904053	0.757191	0.791091	0.7895	FALSE	FALSE	FALSE	0
gnl|gene14432|rna42007|	thnsl2.L	THNSL2	Q86YJ6	Threonine synthase-like 2					0.847785	0.507663	0.652785	0.673829	FALSE	FALSE	FALSE	0
gnl|gene15472|rna45164|	thop1.S	THOP1	P52888	Thimet oligopeptidase	0.920225	0.975893	0.945797	0.963564	0.665153	0.453401	0.539413	0.568222	FALSE	FALSE	FALSE	0
gnl|gene15932|rna46569|	thumpd3.L	THUMPD3	Q9BV44	THUMP domain-containing protein 3	0.780052	0.758216	0.824876	0.745384	0.564258	0.361566	0.487009	0.632155	FALSE	FALSE	FALSE	0
gnl|gene12257|rna35627|	tia1.L	TIA1	P31483	Nucleolysin TIA-1 isoform p40					0.540443	0.411612	0.587747	1.11551	FALSE	FALSE	TRUE	6
gnl|gene2303|rna6710|	tkt.L	TKT	P29401	Transketolase	0.872333	0.881807	0.819622	0.822461	0.243612	0.124603	0.198902	0.219225	FALSE	FALSE	FALSE	0
gnl|gene19044|rna55594|	tktl2.L	TKTL2	Q9H0I9	Transketolase-like protein 2	0.877919	0.887583	0.791228	0.804873	0.244171	0.164142	0.199703	0.27889	FALSE	FALSE	FALSE	0
gnl|gene3247|rna9412|	LOC733283	TLN1	Q9Y490	Talin-1	0.84328	0.850899	0.774015	0.819421	0.181363	0.123143	0.154755	0.201653	FALSE	FALSE	FALSE	0
gnl|gene10743|rna31224|	tln2.S	TLN2	Q9Y4G6	Talin-2	0.894274	0.86508	0.785979	0.814546					FALSE	FALSE	FALSE	0
gnl|gene45261|rna89562|	LOC108698272	TMSB15A	P0CG34	Thymosin beta-15A					0.786966	0.605307	0.72044	0.707392	FALSE	FALSE	FALSE	0
gnl|gene14252|rna41528|	tnpo1.L	TNPO1	Q92973	Transportin-1					0.222647	0.129649	0.190101	0.225301	FALSE	FALSE	FALSE	2
gnl|gene11718|rna34047|	tollip.S	TOLLIP	Q9H0E2	Toll-interacting protein					0.801	0.538303	0.863245	0.894718	FALSE	FALSE	FALSE	0
gnl|gene18879|rna55108|	tp53i3.S	TP53I3	Q53FA7	Quinone oxidoreductase PIG3					1.03261	0.490517	0.645789	0.868356	FALSE	FALSE	FALSE	0
gnl|gene39996|rna81808|	tpd52.L	TPD52	P55327	Tumor protein D52	0.875823	0.716619	0.642239	0.578836					FALSE	FALSE	FALSE	0
gnl|gene12836|rna37301|	tpi1.L	TPI1	P60174	Triosephosphate isomerase	0.94822	0.974071	0.945482	0.938356	0.809057	0.628448	0.745537	0.696556	FALSE	FALSE	FALSE	0
gnl|gene38864|rna80192|	xtm4	TPM1	P09493	Tropomyosin alpha-1 chain	0.972821	1.07604	1.10865	1.03701					FALSE	FALSE	FALSE	0
gnl|gene5900|rna17287|	tpm3.S	TPM3	P06753	Tropomyosin alpha-3 chain					1.04813	0.803006	0.868686	0.741842	FALSE	FALSE	FALSE	0
gnl|gene1645|rna4800|	tpr.S	TPR	P12270	Nucleoprotein TPR	1.35513	1.2552	1.23356	1.1635	0.518368	0.0951966	0.186409	0.176275	FALSE	FALSE	FALSE	0
gnl|gene6682|rna19559|	tprkb.S	TPRKB	Q9Y3C4	EKC/KEOPS complex subunit TPRKB	0.89305	0.867706	0.866062	0.830175					FALSE	FALSE	FALSE	0
gnl|gene11149|rna32404|	tpt1.L	TPT1	P13693	Translationally-controlled tumor protein	0.549194	0.587474	0.67191	0.701261	0.4227	0.656726	0.862454	0.739109	FALSE	FALSE	FALSE	0
gnl|gene19647|rna57413|	trim69.1.L	TRIM69	Q86WT6	E3 ubiquitin-protein ligase TRIM69	0.569844	0.602204	0.574242	0.671895	0.356641	0.228446	0.353806	0.404498	FALSE	FALSE	FALSE	0
gnl|gene18512|rna54068|	LOC108715154	TRMT112	Q9UI30	Multifunctional methyltransferase subunit TRM112-like protein	0.768963	0.865862	0.881298	0.816426	0.764618	0.578295	0.590746	0.577717	FALSE	FALSE	FALSE	0
gnl|gene18201|rna53177|	trmt12.L	TRMT12	Q53H54	tRNA wybutosine-synthesizing protein 2 homolog					0.491001	0.712729	0.813745	0.803301	FALSE	FALSE	FALSE	0
gnl|gene16937|rna49487|	trmt61a.L	TRMT61A	Q96FX7	tRNA (adenine(58)-N(1))-methyltransferase catalytic subunit TRMT61A	0.164228	0.1429	0.11518	0.166234					FALSE	FALSE	FALSE	0
gnl|gene6652|rna19471|	tsg101.S	TSG101	Q99816	Tumor susceptibility gene 101 protein					0.50845	0.330843	0.641063	0.729121	FALSE	FALSE	FALSE	0
gnl|gene34434|rna74006|	tsn.L	TSN	Q15631	Translin					0.219586	0.204065	0.263658	0.311341	FALSE	FALSE	FALSE	0
gnl|gene18184|rna53135|	tsnax.S	TSNAX	Q99598	Translin-associated protein X	0.841941	0.820927	0.830435	0.777235					FALSE	FALSE	FALSE	0
gnl|gene5159|rna15088|	ttc37.L	TTC37	Q6PGP7	Tetratricopeptide repeat protein 37	0.26063	0.261157	0.270489	0.339314	0.0148202	0.0111292	0.0178255	0.0495194	FALSE	FALSE	FALSE	0
gnl|gene5103|rna14907|	ttc39b.L	TTC39B	Q5VTQ0	Tetratricopeptide repeat protein 39B	0.868446	0.910545	0.94499	0.835409					FALSE	FALSE	FALSE	0
gnl|gene7264|rna21199|	ttll12.L	TTLL12	Q14166	Tubulin--tyrosine ligase-like protein 12					0.370549	0.307225	0.470207	0.360614	FALSE	FALSE	FALSE	0
gnl|gene2154|rna6253|	MGC97820.L	TUBA1A	Q71U36	Tubulin alpha-1A chain	0.905838	0.92668	0.842949	0.918102	0.307514	0.199674	0.285743	0.2795	FALSE	FALSE	FALSE	0
gnl|gene18962|rna55355|		TUBA1B	P68363	Tubulin alpha-1B chain	0.924645	0.939603	0.76834	0.826902	0.337708	0.199664	0.316433	0.314609	FALSE	FALSE	FALSE	0
gnl|gene7773|rna22690|	tuba3e.L	TUBA1C	Q9BQE3	Tubulin alpha-1C chain					0.309933	0.226925	0.470882	0.442681	FALSE	FALSE	FALSE	0
gnl|gene2320|rna6761|	tuba3c.L	TUBA3C	P0DPH7	Tubulin alpha-3C chain					0.319501	0.35702	0.35411	0.590512	FALSE	FALSE	FALSE	0
gnl|gene6000|rna17551|	tuba3c.S	TUBA3C	P0DPH7	Tubulin alpha-3C chain	0.925189	0.914104	0.811161	0.941304					FALSE	FALSE	FALSE	0
gnl|gene39247|rna80760|	LOC108711727	TUBB2B	Q9BVA1	Tubulin beta-2B chain					0.346696	0.163429	0.29527	0.295215	FALSE	FALSE	FALSE	0
gnl|gene40944|rna83166|	tubb3.L	TUBB3	Q13509	Tubulin beta-3 chain	0.919779	0.915928	0.828058	0.871407					FALSE	FALSE	FALSE	0
gnl|gene13019|rna37835|	tubb4b.S	TUBB4B	P68371	Tubulin beta-4B chain	0.82034	0.995982	1.00923	0.900882					FALSE	FALSE	FALSE	0
gnl|gene5617|rna16439|	tubb4b.L	TUBB4B	P68371	Tubulin beta-4B chain					0.321712	0.314847	0.346864	0.476918	FALSE	FALSE	FALSE	0
gnl|gene728|rna2120|	tubg1.L	TUBG1	P23258	Tubulin gamma-1 chain	0.549452	0.383378	0.200861	0.233124					FALSE	FALSE	FALSE	0
gnl|gene10153|rna29526|	loc100170420.S	TXN	P10599	Thioredoxin	0.866453	0.925946	0.938818	0.897465	1.03578	1.01046	1.12051	0.899267	FALSE	FALSE	FALSE	0
gnl|gene11617|rna33737|	txndc12.L	TXNDC12	O95881	Thioredoxin domain-containing protein 12					0.0314988	0.0183379	0.036542	0.0207598	FALSE	FALSE	FALSE	0
gnl|gene16090|rna47037|	txndc17.S	TXNDC17	Q9BRA2	Thioredoxin domain-containing protein 17					1.29134	1.56114	1.1133	1.09046	FALSE	FALSE	FALSE	0
gnl|gene14310|rna41688|	txndc5.L	TXNDC5	Q8NBS9	Thioredoxin domain-containing protein 5					0.0372341	0.00863839	0.0110877	0.0127345	FALSE	FALSE	FALSE	0
gnl|gene9070|rna26394|	txndc9.L	TXNDC9	O14530	Thioredoxin domain-containing protein 9	0.59705	0.564703	0.481838	0.468577	0.153992	0.311441	0.329599	0.251154	FALSE	FALSE	FALSE	0
gnl|gene3634|rna10570|	txnl1.S	TXNL1	O43396	Thioredoxin-like protein 1					0.649357	1.6043	0.68557	3.19129	FALSE	FALSE	FALSE	0
gnl|gene14307|rna41682|	txnrd3.L	TXNRD1	Q16881	Thioredoxin-disulfide reductase	0.872944	0.970714	0.841119	0.816048	0.338505	0.207789	0.276792	0.308737	FALSE	FALSE	FALSE	0
gnl|gene12661|rna36783|	tyms.L	TYMS	P04818	Thymidylate synthase	0.951756	0.964148	0.877494	0.930441	0.709114	0.440951	0.57064	0.533259	FALSE	FALSE	FALSE	0
gnl|gene47799|rna93063|	u2af2.S	U2AF2	P26368	U2 snRNP auxiliary factor large subunit					0.388235	0.176322	0.128127	0.374728	FALSE	FALSE	FALSE	2
gnl|gene46594|rna91420|	uap1l1.L	UAP1L1	Q3KQV9	UDP-N-acetylhexosamine pyrophosphorylase-like protein 1	1.00775	0.953371	1.00292	1.00802					FALSE	FALSE	FALSE	0
gnl|gene1306|rna3812|	uba1.S	UBA1	P22314	Ubiquitin-like modifier-activating enzyme 1	0.910888	0.954155	0.977624	0.901225	0.380166	0.200851	0.263261	0.281729	FALSE	FALSE	FALSE	0
gnl|gene50621|rna97214|	LOC108704086	UBA2	Q9UBT2	SUMO-activating enzyme subunit 2	0.951872	0.986456	0.895574	0.914499					FALSE	FALSE	FALSE	0
gnl|gene7192|rna20980|	uba2.L	UBA2	Q9UBT2	SUMO-activating enzyme subunit 2					0.436815	0.192035	0.320331	0.343337	FALSE	FALSE	FALSE	0
gnl|gene49736|rna95840|	LOC108719700	UBA6	A0AVT1	Ubiquitin-like modifier-activating enzyme 6	0.955076	0.846888	0.865493	0.944338	0.422279	0.237352	0.261163	0.322424	FALSE	FALSE	FALSE	0
gnl|gene16814|rna49138|	ube2c.S	UBE2C	O00762	Ubiquitin-conjugating enzyme E2 C					1.17471	1.05964	1.13391	1.27504	FALSE	FALSE	FALSE	0
gnl|gene18510|rna54060|	ube2d3.L	UBE2D2	P62837	Ubiquitin-conjugating enzyme E2 D2	0.801627	0.887209	0.934966	0.910439	0.659701	1.03452	0.884739	1.24762	FALSE	FALSE	FALSE	0
gnl|gene5536|rna16213|	ube2d4.L	UBE2D4	Q9Y2X8	Ubiquitin-conjugating enzyme E2 D4	0.964546	0.846909	0.978862	1.03561					FALSE	FALSE	FALSE	0
gnl|gene41173|rna83501|	ube2g1.S	UBE2G1	P62253	Ubiquitin-conjugating enzyme E2 G1	1.01432	0.966065	1.04921	0.897195	1.31049	1.29367	1.06661	1.03409	FALSE	FALSE	FALSE	0
gnl|gene49397|rna95352|	ube2i.L	UBE2I	P63279	SUMO-conjugating enzyme UBC9	0.847816	0.814679	0.830469	0.764487	0.483391	0.476934	0.623694	0.753898	FALSE	FALSE	FALSE	1
gnl|gene50589|rna97161|	LOC108698072	UBE2K	P61086	Ubiquitin-conjugating enzyme E2 K	0.939578	0.857586	0.970672	1.08577	0.956182	0.928781	1.21649	0.943945	FALSE	FALSE	FALSE	0
gnl|gene3008|rna8712|	ube2l3.S	UBE2L3	P68036	Ubiquitin-conjugating enzyme E2 L3	0.822827	0.885245	0.883699	0.996507	0.921102	0.804968	0.987613	0.921324	FALSE	FALSE	FALSE	0
gnl|gene12366|rna35952|	ube2n.S	UBE2N	P61088	Ubiquitin-conjugating enzyme E2 N	0.832293	0.783737	0.908347	0.826232					FALSE	FALSE	FALSE	0
gnl|gene4221|rna12285|	ube2n.L	UBE2N	P61088	Ubiquitin-conjugating enzyme E2 N					0.804936	0.7773	0.795799	0.821905	FALSE	FALSE	FALSE	0
gnl|gene43629|rna87135|	ube2v1.L	UBE2V1	Q13404	Ubiquitin-conjugating enzyme E2 variant 1	0.851228	0.842639	0.901779	1.0229	0.909145	0.755871	0.882265	0.892795	FALSE	FALSE	FALSE	0
gnl|gene45236|rna89510|	LOC108719244	UBE2V2	Q15819	Ubiquitin-conjugating enzyme E2 variant 2					0.837999	0.83479	0.927104	0.896994	FALSE	FALSE	FALSE	0
gnl|gene13120|rna38139|	ube3a.L	UBE3A	Q05086	Ubiquitin-protein ligase E3A					0.0760219	0.116319	0.175435	0.3024	FALSE	FALSE	FALSE	0
gnl|gene17080|rna49899|	ubfd1.L	UBFD1	O14562	Ubiquitin domain-containing protein UBFD1					0.76812	1.01919	0.953043	0.769922	FALSE	FALSE	FALSE	0
gnl|gene11864|rna34463|	ublcp1.S	UBLCP1	Q8WVY7	Ubiquitin-like domain-containing CTD phosphatase 1					0.511958	0.633521	0.757512	1.20524	FALSE	FALSE	FALSE	0
gnl|gene4920|rna14368|	ubqln4.S	UBQLN4	Q9NRR5	Ubiquilin-4					0.561794	0.386542	0.578593	0.787991	FALSE	FALSE	FALSE	1
gnl|gene432|rna1247|	ubxn1.S	UBXN1	Q04323	UBX domain-containing protein 1	0.972187	0.949669	0.905106	0.898175					FALSE	FALSE	FALSE	0
gnl|gene14733|rna42942|	LOC108698136	UCHL1	P09936	Ubiquitin carboxyl-terminal hydrolase isozyme L1	0.956636	0.945691	0.944541	0.990347	1.12483	1.09978	1.05965	1.05836	FALSE	FALSE	FALSE	0
gnl|gene12517|rna36402|	uchl3.L	UCHL3	P15374	Ubiquitin carboxyl-terminal hydrolase isozyme L3	1.24296	0.936864	0.715863	1.02718	1.11026	1.23001	1.09886	1.17105	FALSE	FALSE	FALSE	0
gnl|gene4814|rna14065|	uchl5.L	UCHL5	Q9Y5K5	Ubiquitin carboxyl-terminal hydrolase isozyme L5	0.507373	0.3686	0.200119	0.122863	0.0290166	0.0188405	0.0248388	0.0335861	FALSE	FALSE	FALSE	0
gnl|gene16220|rna47392|	ufc1.S	UFC1	Q9Y3C8	Ubiquitin-fold modifier-conjugating enzyme 1	0.855918	1.01794	0.963672	0.956018	0.9409	1.10347	1.07542	1.21737	FALSE	FALSE	FALSE	0
gnl|gene17660|rna51612|	ugdh.L	UGDH	O60701	UDP-glucose 6-dehydrogenase	0.822696	0.792023	0.756278	0.722881	0.0538649	0.0273315	0.069192	0.16071	FALSE	FALSE	FALSE	0
gnl|gene50111|rna96418|	ugp2.L	UGP2	Q16851	UTP--glucose-1-phosphate uridylyltransferase	0.800697	0.767084	0.645793	0.619133	0.00414416	0	0.00608311	0.0290565	FALSE	FALSE	FALSE	0
gnl|gene12165|rna35335|	umps.L	UMPS	P11172	Uridine 5'-monophosphate synthase	0.942304	0.964176	0.919362	0.873927	0.464634	0.268679	0.402842	0.385534	FALSE	FALSE	FALSE	0
gnl|gene19152|rna55931|	uqcrc2.L	UQCRC2	P22695	Cytochrome b-c1 complex subunit 2, mitochondrial					0.0250129	0.0353081	0.0341405	0.0376732	FALSE	FALSE	FALSE	0
gnl|gene6801|rna19903|	uroc1.L	UROC1	Q96N76	Urocanate hydratase	0.865302	0.87301	0.852123	0.822437	0.179704	0.0762919	0.150849	0.157189	FALSE	FALSE	FALSE	0
gnl|gene16675|rna48717|	urod.L	UROD	P06132	Uroporphyrinogen decarboxylase	0.883053	0.877652	0.952796	0.903162	0.561567	0.344167	0.538371	0.447566	FALSE	FALSE	FALSE	0
gnl|gene6317|rna18465|	uros.L	UROS	P10746	Uroporphyrinogen-III synthase					0.797185	0.906754	0.981725	1.23888	FALSE	FALSE	FALSE	0
gnl|gene45849|rna90394|	LOC108719214	USP14	P54578	Ubiquitin carboxyl-terminal hydrolase 14					0.490934	0.469263	0.500775	0.667912	FALSE	FALSE	FALSE	0
gnl|gene13757|rna40022|	usp4.S	USP4	Q13107	Ubiquitin carboxyl-terminal hydrolase 4	0.962104	1.01222	0.885239	0.977011					FALSE	FALSE	FALSE	0
gnl|gene19035|rna55556|	usp5.S	USP5	P45974	Ubiquitin carboxyl-terminal hydrolase 5	0.884964	0.993051	0.959499	0.996169	0.593226	0.363494	0.437227	0.616582	FALSE	FALSE	FALSE	0
gnl|gene50457|rna96967|	LOC108702191	VAPB	O95292	Vesicle-associated membrane protein-associated protein B/C					0.00862984	0	0.010332	0.00917749	FALSE	FALSE	FALSE	0
gnl|gene2002|rna5819|	vars.S	VARS1		Valyl-tRNA synthetase (Fragment)	0.518515	0.488763	0.427543	0.364106	0.0262236	0.0107486	0.0128137	0.0311586	FALSE	FALSE	FALSE	0
gnl|gene10794|rna31370|	vat1.S	VAT1	Q99536	Synaptic vesicle membrane protein VAT-1 homolog	0.578432	0.422185	0.189447	0.139384	0.199745	0.061009	0.107831	0.156155	FALSE	FALSE	FALSE	0
gnl|gene3729|rna10861|	vbp1.L	VBP1	P61758	Prefoldin subunit 3	0.720786	0.785724	0.721776	0.730587	0.303019	0.199348	0.307363	0.250831	FALSE	FALSE	FALSE	0
gnl|gene36008|rna76169|	vcl.S	VCL	P18206	Vinculin	0.93108	0.947584	0.921922	0.908477	0.458766	0.277008	0.352937	0.470135	FALSE	FALSE	FALSE	0
gnl|gene10712|rna31128|	vcp.S	VCP	P55072	Transitional endoplasmic reticulum ATPase	0.81484	0.716732	0.584794	0.466686	0.000761857	0.000387731	0.00442321	0.0111633	FALSE	TRUE	FALSE	0
gnl|gene19062|rna55654|	vdac1.S	VDAC1	P21796	Voltage-dependent anion-selective channel protein 1					0.12771	0.15757	0.306611	0.278857	FALSE	FALSE	FALSE	0
gnl|gene38158|rna79210|	vdac3.L	VDAC3	Q9Y277	Voltage-dependent anion-selective channel protein 3	0.000165947	0	0	0.029751					FALSE	FALSE	FALSE	0
gnl|gene14656|rna42715|	vldlr.S	VLDLR	P98155	Very low-density lipoprotein receptor	0.12654	0.0748722	0.0782804	0					FALSE	FALSE	FALSE	0
gnl|gene42586|rna85556|	LOC108716875	VPS29	Q9UBQ0	Vacuolar protein sorting-associated protein 29	0.562789	0.581813	0.545404	0.535099	0.239977	0.257608	0.322017	0.296694	FALSE	FALSE	FALSE	0
gnl|gene13947|rna40602|	vps35.S	VPS35	Q96QK1	Vacuolar protein sorting-associated protein 35					0.284305	0.18978	0.284154	0.256758	FALSE	FALSE	FALSE	0
gnl|gene8984|rna26159|	vps35.L	VPS35	Q96QK1	Vacuolar protein sorting-associated protein 35	0.377244	0.440962	0.373387	0.464749					FALSE	FALSE	FALSE	0
gnl|gene10464|rna30397|	vps4b.L	VPS4B	O75351	Vacuolar protein sorting-associated protein 4B	0.906214	0.918697	0.831396	0.943402	0.800948	0.66841	0.817931	0.736077	FALSE	FALSE	FALSE	0
gnl|gene9634|rna28037|	vta1.S	VTA1	Q9NP79	Vacuolar protein sorting-associated protein VTA1 homolog	0.709295	0.605502	0.634595	0.654633					FALSE	FALSE	FALSE	0
gnl|gene6237|rna18237|	vwa5a.2.L	VWA5A	O00534	von Willebrand factor A domain-containing protein 5A	1.0056	0.984436	0.962798	1.02422	0.791415	0.486749	0.595073	0.59942	FALSE	FALSE	FALSE	0
gnl|gene9512|rna27662|	wars.S	WARS1		Tryptophan--tRNA ligase, cytoplasmic	0.754821	0.805106	0.744379	0.818068	0.401027	0.336328	0.343715	0.315645	FALSE	FALSE	FALSE	0
gnl|gene9708|rna28244|	wbp11.S	WBP11	Q9Y2W2	WW domain-binding protein 11					0.23084	0.157298	0.22923	0.40421	FALSE	FALSE	FALSE	0
gnl|gene2604|rna7565|	wdhd1.L	WDHD1	O75717	WD repeat and HMG-box DNA-binding protein 1	0.941753	0.776515	0.823579	0.776365					FALSE	FALSE	FALSE	0
gnl|gene14318|rna41706|	wdr1.S	WDR1	O75083	WD repeat-containing protein 1	0.859567	0.913189	0.892784	0.904936	0.374117	0.482821	0.572975	0.638777	FALSE	FALSE	FALSE	0
gnl|gene15474|rna45168|	wdr77.S	WDR77	Q9BQA1	Methylosome protein 50	0.797841	0.747479	0.614143	0.514995	0.00223305	0.00211059	0.00976426	0.0243357	FALSE	FALSE	FALSE	0
gnl|gene10910|rna31717|	xpnpep1.L	XPNPEP1	Q9NQW7	Xaa-Pro aminopeptidase 1	0.907443	0.959778	0.889993	0.839331	0.232373	0.16148	0.228657	0.258886	FALSE	FALSE	FALSE	0
gnl|gene11573|rna33607|	xpo1.S	XPO1	O14980	Exportin-1	0.908523	0.953291	0.877206	0.919705	0.318883	0.274935	0.49009	0.607437	FALSE	FALSE	FALSE	2
gnl|gene47628|rna92843|	xpo7.L	XPO7	Q9UIA9	Exportin-7	0.882384	0.891534	0.790323	0.762544					FALSE	FALSE	FALSE	0
gnl|gene2758|rna8028|	xrcc5.L	XRCC5	P13010	X-ray repair cross-complementing protein 5	0.653036	0.683439	0.65331	0.738797					FALSE	FALSE	FALSE	0
gnl|gene19010|rna55490|	xrcc6.L	XRCC6	P12956	ATP-dependent DNA helicase 2 subunit 1					0.223817	0.160441	0.222613	0.215013	FALSE	FALSE	FALSE	0
gnl|gene1112|rna3230|	yars.S	YARS1		Tyrosine--tRNA ligase, cytoplasmic					0.344762	0.188467	0.315033	0.322188	FALSE	FALSE	FALSE	0
gnl|gene9133|rna26552|	yars.L	YARS1		Tyrosine--tRNA ligase, cytoplasmic	0.840534	0.86928	0.763864	0.803949					FALSE	FALSE	FALSE	0
gnl|gene14116|rna41108|	ybx2.L	YBX2	Q9Y2T7	Y-box-binding protein 2	0.386187	0.221266	0.136583	0.112831	0.0330173	0.00621747	0.0110306	0.0168585	FALSE	FALSE	FALSE	0
gnl|gene17611|rna51456|	ykt6.S	YKT6	O15498	Synaptobrevin homolog YKT6	0.844429	0.890145	0.808143	0.871331					FALSE	FALSE	FALSE	0
gnl|gene5480|rna16056|	ywhab.L	YWHAB	P31946	14-3-3 protein beta/alpha	1.0211	0.984867	0.924798	0.924855	0.72828	0.500886	0.563348	0.695291	FALSE	FALSE	FALSE	0
gnl|gene13105|rna38095|	ywhae.S	YWHAE	P62258	14-3-3 protein epsilon					0.637997	0.408637	0.565413	0.591674	FALSE	FALSE	FALSE	0
gnl|gene15793|rna46133|	ywhae.L	YWHAE	P62258	14-3-3 protein epsilon	1.01023	1.01046	0.877656	0.859075					FALSE	FALSE	FALSE	0
gnl|gene1467|rna4270|	ywhaq.S	YWHAQ	P27348	14-3-3 protein theta	1.04938	0.994373	0.818925	0.920973	0.77345	0.422118	0.62634	0.530326	FALSE	FALSE	FALSE	0
gnl|gene11445|rna33271|	ywhaz.S	YWHAZ	P63104	14-3-3 protein zeta/delta	0.956248	0.994116	0.879907	0.976924	0.723842	0.569956	0.652446	0.588429	FALSE	FALSE	FALSE	0
gnl|gene15108|rna44096|	zc3h18.L	ZC3H18	Q86VM9	Zinc finger CCCH domain-containing protein 18 (Fragment)	1.01759	0.964746	0.843897	0.929065					FALSE	FALSE	FALSE	0
gnl|gene19343|rna56502|	loc394444.L	ZP3	P21754	Zona pellucida sperm-binding protein 3	1.11822	1.17653	0.966897	0.791212					FALSE	FALSE	FALSE	0
gnl|gene15743|rna45973|	zp4.S	ZP4	Q12836	Zona pellucida sperm-binding protein 4	0.95994	1.14859	0.926247	0.705277					FALSE	FALSE	FALSE	0
gnl|gene16546|rna48338|	loc100127805.L	gnl|gene16546|rna48338|		gnl|gene16546|rna48338|					1.0772	1.07156	0.941593	0.921055	FALSE	FALSE	FALSE	0
gnl|gene22893|rna62382|	Xelaev18033537m	gnl|gene22893|rna62382|		gnl|gene22893|rna62382|	0.977328	1.07199	0.961324	0.862334					FALSE	FALSE	FALSE	0
gnl|gene2624|rna7626|	LOC108701276	gnl|gene2624|rna7626|		gnl|gene2624|rna7626|	0.908197	0.960147	0.926041	0.987683	0.759006	0.815924	0.733358	0.895	FALSE	FALSE	FALSE	0
gnl|gene33950|rna73476|	Xelaev18040026m	gnl|gene33950|rna73476|		gnl|gene33950|rna73476|					0.843277	0.197146	0.304818	0.233078	FALSE	FALSE	FALSE	0
gnl|gene36719|rna77160|	LOC108708239	gnl|gene36719|rna77160|		gnl|gene36719|rna77160|	0.2368	0.297844	0.316642	0.344985					FALSE	FALSE	FALSE	0
gnl|gene40157|rna82031|	loc733539.L	gnl|gene40157|rna82031|		gnl|gene40157|rna82031|	0.802042	0.776925	0.668287	0.735059	0.481869	1.03094	1.22356	0.725047	FALSE	FALSE	FALSE	0
gnl|gene4310|rna12559|	loc100495756.L	gnl|gene4310|rna12559|		gnl|gene4310|rna12559|					0.0625907	0.0984565	0.0683739	0.0519505	FALSE	FALSE	FALSE	0
gnl|gene4803|rna14028|	loc100495756.S	gnl|gene4803|rna14028|		gnl|gene4803|rna14028|					0.310465	0.215766	0.4998	0.388624	FALSE	FALSE	FALSE	0
gnl|gene9153|rna26608|	LOC108696845	gnl|gene9153|rna26608|		gnl|gene9153|rna26608|	0.13526	0.112101	0.0862328	0.118651					FALSE	FALSE	FALSE	0
gnl|gene9388|rna27319|	LOC108701277	gnl|gene9388|rna27319|		gnl|gene9388|rna27319|	0.960152	0.870942	0.765629	0.895094	0.885982	0.649619	0.749492	0.760966	FALSE	FALSE	FALSE	0
