# Supplementary material for: Evidence for widespread cytoplasmic structuring into mesoscale condensates
Source: Nat Cell Biol. Author manuscript; Available in PMC 2025 Mar 1. (PMC10981939; doi:10.1038/s41556-024-01363-5)
Supplement: Source_data_ED_2 [file NIHMS1974258-supplement-Source_data_ED_2.xlsx]

## Sheet: Contents
Extended Data Figure 2
Contents
ExtendedDataFigure 2a
ExtendedDataFigure 2b
Column descriptions
Shared columns
ProteinId	Protein identifier in the Xenopus Laevis gene annotation version 9.2, from Xenbase (http://www.xenbase.org/, RRID:SCR_003280), Fortriede et al. 2020, Nucleic Acids Research, Volume 48, Issue D1, Pages D776–D782, doi:10.1093/nar/gkz933.
LaevisGene	Gene Symbol annotation for Xenopus Laevis.
GeneSymbol	Human gene symbol in UniProt, mapped by BLAST.
GeneSpecifier	UniProt Entry number
Name	Protein name or description.
LLPS	Binary, true if protein is in the meta database for LLPS (see other Supplementary Table) above a consensus level (4, if not stated otherwise).
complexes	Binary, true if protein is part of large complexes; ribosome, proteasome, vault complex (UniProt), Arp2/3, RNA polymerase II core complex, PCNA-DNA polymerase delta complex, and γ-tubulin ring complex (CORUM)
	Ribosome	RPSA,RPS2,RPS3,RPS3A,RPS4X,RPS4Y,RPS5,RPS6,RPS7,RPS8,RPS9,RPS10,RPS11,RPS12,RPS13,RPS14,RPS15,RPS15A,RPS16,RPS17,RPS18,RPS19,RPS20,RPS21,RPS23,RPS24,RPS25,RPS26,RPS27,RPS27A,RPS28,RPS29,RPS30,,RPL3,RPL4,RPL5,RPL6,RPL7,RPL7A,RPL8,RPL9,RPL10,RPL10A,RPL11,RPL12,RPL13,RPL13A,RPL14,RPL15,RPL17,RPL18,RPL18A,RPL19,RPL21,RPL22,RPL23,RPL23A,RPL24,RPL26,RPL27,RPL27A,RPL28,RPL29,RPL30,RPL31,RPL32,RPL34,RPL3…
	Proteasome	PSMA4,PSMC4,PSMD5,PSMD8,PSMA3,PSME2,PSMD10,PSMD7,PSMA2,PSMB3,SHFM1,ADRM1,PSMB7,PSMC1,PSMA6,PSMD11,PSMB1,PSMD3,PSMB6,PSMA5,PSMB4,PSMC2,PSME3,PSMD6,PSMC3,PSMD1,PSMD2,PSMC5,PSMA8,PAAF1,PSMF1,PSMD12,PSMB10,VCP,PSMB5,PSMD4,PSMA7,PSMB2,PSMB9,PSMB8,PSME1,PSME4,PSMB11,PSMD14,PSMD13,PSMC6,PSMA1,PSMD9,HC3,
	Vault complex	MVP,TEP1,VPARP,PARP4
	Arp2/3 complex	ARC41,ARC34,ARC21,ARC16,ARC20,ARP3,ARP2,ARPC1B,ARPC2,ARPC3,ARPC5,ARPC4,ACTR3,ACTR2
	RNA polymerase II core complex	POLR2D,POLR2C,POLR2E,POLR2A,POLR2B,POLR2I,POLR2H,POLR2J,POLR2K,POLR2F,POLR2G,POLR2L
	PCNA-DNA polymerase	PCNA,POLD1,POLD2,POLD3,POLD4
	γ-tubulin ring complex	PCNT,TUBGCP3,TUBGCP2
mitochondrion	Binary, true if protein is annotated mitochondrion in UniProt.
ExtendedDataFigure 2a
ProteinId
LaevisGene
GeneSymbol
GeneSpecifier
Name
log2FC_nm100_T1	Negative binary logarithm of the fold change c/c0 between the concentrations c measured in the filtrate at the early timepoint T1 and c0 of the input using a 100nm PES filter. Normalized to proteins that exhibit the highest fold changes (0.95 quantile)).
log2FC_nm100_T2	Negative binary logarithm of the fold change c/c0 between the concentrations c measured in the filtrate at the late timepoint T2 and c0 of the input using a 100nm PES filter. Normalized to proteins that exhibit the highest fold changes (0.95 quantile)).
mitochondrion
complexes
LLPS
ExtendedDataFigure 2b
ProteinId
GeneSymbol
GeneSpecifier
Name
nm30squeezingscore	Squeezing score from the 30nm PES experiment, the orthogonal distance to the upper edge of the data close to the identity line.
nm100squeezingscore	Squeezing score from the 100nm PES experiment, the orthogonal distance to the upper edge of the data close to the identity line.
meansqueezingscore	Average of the squeezing scores at 30nm and 100nm.
complexes
LLPS

## Sheet: ExtendedDataFigure 2a
ProteinId	LaevisGene	GeneSymbol	GeneSpecifier	Name	log2FC_nm100_T1	log2FC_nm100_T2	mitochondrion	complexes	LLPS
gnl|gene16891|rna49367|	ovos2.L	A2M	P01023	Alpha-2-macroglobulin	1.07679	1.28347	FALSE	FALSE	FALSE
gnl|gene40222|rna82125|	LOC108696029	A2ML1	A8K2U0	Alpha-2-macroglobulin-like protein 1 (Fragment)	6.6145	5.30897	FALSE	FALSE	FALSE
gnl|gene17129|rna50024|	aadat.S	AADAT	Q8N5Z0	Kynurenine/alpha-aminoadipate aminotransferase, mitochondrial	1.10732	1.28485	TRUE	FALSE	FALSE
gnl|gene1693|rna4935|	aagab.L	AAGAB	Q6PD74	Alpha- and gamma-adaptin-binding protein p34	2.12026	1.80434	FALSE	FALSE	FALSE
gnl|gene35365|rna75320|	LOC108711545	AAK1	Q2M2I8	AP2-associated protein kinase 1	3.79791	1.87887	FALSE	FALSE	FALSE
gnl|gene8875|rna25835|	aamp.S	AAMP	Q13685	Angio-associated migratory cell protein	-0.177719	0.109904	FALSE	FALSE	FALSE
gnl|gene16361|rna47786|	aar2.L	AAR2	Q9Y312	Protein AAR2 homolog	1.10099	0.400043	FALSE	FALSE	FALSE
gnl|gene5928|rna17353|	aars.L	AARS1		Alanine--tRNA ligase, cytoplasmic	-0.0378174	-0.00342245	FALSE	FALSE	FALSE
gnl|gene739|rna2153|	aars2.L	AARS2	Q5JTZ9	Alanine--tRNA ligase, mitochondrial	8.43594	6.20997	TRUE	FALSE	FALSE
gnl|gene5048|rna14755|	aarsd1.L	AARSD1	Q9BTE6	Alanyl-tRNA editing protein Aarsd1	0.786423	0.417375	FALSE	FALSE	FALSE
gnl|gene6246|rna18266|	aasdh.L	AASDH	Q4L235	Beta-alanine-activating enzyme	0.687654	-0.0119041	FALSE	FALSE	FALSE
gnl|gene41776|rna84338|	aass.L	AASS	Q9UDR5	Alpha-aminoadipic semialdehyde synthase, mitochondrial	6.97527	5.9024	TRUE	FALSE	FALSE
gnl|gene9782|rna28444|	aatf.S	AATF	Q9NY61	Protein AATF	2.3927	0.874265	FALSE	FALSE	FALSE
gnl|gene43390|rna86771|	MGC68458	ABAT	P80404	4-aminobutyrate aminotransferase, mitochondrial	7.51339	5.89132	TRUE	FALSE	FALSE
gnl|gene4927|rna14383|	abcb7.L	ABCB7	O75027	ATP-binding cassette sub-family B member 7, mitochondrial	8.5	8.5	TRUE	FALSE	FALSE
gnl|gene41860|rna84458|	LOC108702301	ABCC1	P33527	Multidrug resistance-associated protein 1	3.68005	3.19698	FALSE	FALSE	FALSE
gnl|gene39766|rna81490|	abcd1.L	ABCD1	P33897	ATP-binding cassette sub-family D member 1	8.31627	7.59919	FALSE	FALSE	FALSE
gnl|gene4614|rna13456|	abcd3.S	ABCD3	P28288	ATP-binding cassette sub-family D member 3	8.5	8.5	FALSE	FALSE	FALSE
gnl|gene1725|rna5021|	abce1.L	ABCE1	P61221	ATP-binding cassette sub-family E member 1	0.472127	0.220071	TRUE	FALSE	FALSE
gnl|gene10093|rna29341|	abcf1.L	ABCF1	Q8NE71	ATP-binding cassette sub-family F member 1 (Fragment)	0.735051	0.394999	FALSE	FALSE	FALSE
gnl|gene37485|rna78225|	LOC108695527	ABCF2	Q9UG63	ATP-binding cassette sub-family F member 2	1.22344	0.255206	FALSE	FALSE	FALSE
gnl|gene5949|rna17412|	abcf3.L	ABCF3	Q9NUQ8	ATP-binding cassette sub-family F member 3	1.50526	0.442197	FALSE	FALSE	FALSE
gnl|gene6601|rna19317|	abhd14b.L	ABHD14B	Q96IU4	Protein ABHD14B	-0.0467147	0.00591438	FALSE	FALSE	FALSE
gnl|gene26122|rna65622|	mastl.S	ABI1	Q8IZP0	Abl interactor 1	0.59777	0.337824	FALSE	FALSE	FALSE
gnl|gene11993|rna34852|	fam206a.S	ABITRAM	Q9NX38	Protein Abitram	1.159	1.03856	FALSE	FALSE	FALSE
gnl|gene1453|rna4231|	abr.L	ABR	Q12979	Active breakpoint cluster region-related protein	0.825438	0.363691	FALSE	FALSE	FALSE
gnl|gene15331|rna44744|	abracl.L	ABRACL	Q9P1F3	Costars family protein ABRACL	1.09887	0.964752	FALSE	FALSE	FALSE
gnl|gene4285|rna12480|	acaa1.L	ACAA1	P09110	3-ketoacyl-CoA thiolase, peroxisomal	6.11656	5.68821	FALSE	FALSE	FALSE
gnl|gene49629|rna95694|	LOC108705465	ACAA2	P42765	3-ketoacyl-CoA thiolase, mitochondrial	6.92184	5.78023	TRUE	FALSE	FALSE
gnl|gene8281|rna24111|	acacb.L	ACACB	O00763	Acetyl-CoA carboxylase 2	0.900425	0.40904	TRUE	FALSE	FALSE
gnl|gene47694|rna92930|	acad10.L	ACAD10	Q6JQN1	Acyl-CoA dehydrogenase family member 10	6.93172	5.41865	FALSE	FALSE	FALSE
gnl|gene5340|rna15636|	acad11.L	ACAD11	Q709F0	Acyl-CoA dehydrogenase family member 11	7.07052	6.01304	TRUE	FALSE	FALSE
gnl|gene3537|rna10295|	acad8.L	ACAD8	Q9UKU7	Isobutyryl-CoA dehydrogenase, mitochondrial	7.5617	6.27897	TRUE	FALSE	FALSE
gnl|gene48840|rna94599|	acad9.S	ACAD9	Q9H845	Complex I assembly factor ACAD9, mitochondrial	7.70153	6.81725	TRUE	FALSE	FALSE
gnl|gene4690|rna13695|	MGC147631.L	ACADL	P28330	Long-chain specific acyl-CoA dehydrogenase, mitochondrial	7.16479	6.16798	TRUE	FALSE	FALSE
gnl|gene8983|rna26158|	acadm.L	ACADM	P11310	Medium-chain specific acyl-CoA dehydrogenase, mitochondrial	7.01655	6.64062	TRUE	FALSE	FALSE
gnl|gene8153|rna23734|	acads.L	ACADS	P16219	Short-chain specific acyl-CoA dehydrogenase, mitochondrial	7.14043	5.5482	TRUE	FALSE	FALSE
gnl|gene9867|rna28681|	acadsb.L	ACADSB	P45954	Short/branched chain specific acyl-CoA dehydrogenase, mitochondrial	7.27692	6.39558	TRUE	FALSE	FALSE
gnl|gene16476|rna48141|	acadvl.L	ACADVL	P49748	Very long-chain specific acyl-CoA dehydrogenase, mitochondrial	8.09464	6.65769	TRUE	FALSE	FALSE
gnl|gene41514|rna83986|	acap2.L	ACAP2	Q15057	Arf-GAP with coiled-coil, ANK repeat and PH domain-containing protein 2 (Fragment)	0.253373	0.0463188	FALSE	FALSE	FALSE
gnl|gene9051|rna26339|	acat1.L	ACAT1	P24752	Acetyl-CoA acetyltransferase, mitochondrial	6.98758	6.06474	TRUE	FALSE	FALSE
gnl|gene10680|rna31029|	acat2.L	ACAT2	Q9BWD1	Acetyl-CoA acetyltransferase, cytosolic	-0.0139354	0.338907	FALSE	FALSE	FALSE
gnl|gene15895|rna46455|	acbd3.L	ACBD3	Q9H3P7	Golgi resident protein GCP60	1.0625	0.210163	TRUE	FALSE	FALSE
gnl|gene11345|rna32983|	acbd6.S	ACBD6	Q9BR61	Acyl-CoA-binding domain-containing protein 6	3.99293	3.15876	FALSE	FALSE	FALSE
gnl|gene15636|rna45649|	acbd7.L	ACBD7	Q8N6N7	Acyl-CoA-binding domain-containing protein 7	4.55897	4.94881	FALSE	FALSE	FALSE
gnl|gene19443|rna56820|	acin1.S	ACIN1	Q9UKV3	Apoptotic chromatin condensation inducer in the nucleus	0.978441	0.46875	FALSE	FALSE	FALSE
gnl|gene4592|rna13396|	acly.L	ACLY	P53396	ATP-citrate synthase	-0.109589	0.0535431	FALSE	FALSE	FALSE
gnl|gene13109|rna38105|	aco1.L	ACO1	P21399	Cytoplasmic aconitate hydratase	-0.167642	-0.0453682	FALSE	FALSE	FALSE
gnl|gene9191|rna26702|	aco2.L	ACO2	Q99798	Aconitate hydratase, mitochondrial	6.60613	5.57147	TRUE	FALSE	FALSE
gnl|gene44149|rna87909|	LOC108714336	ACOT11	Q8WXI4	Acyl-coenzyme A thioesterase 11	0.362931	0.0996756	FALSE	FALSE	FALSE
gnl|gene9730|rna28300|	acot12.L	ACOT12	Q8WYK0	Acetyl-coenzyme A thioesterase	1.71448	0.816593	FALSE	FALSE	FALSE
gnl|gene16725|rna48875|	acot13.S	ACOT13	Q9NPJ3	Acyl-coenzyme A thioesterase 13	7.38092	6.96614	TRUE	FALSE	FALSE
gnl|gene1773|rna5145|	acot2.S	ACOT2	P49753	Acyl-coenzyme A thioesterase 2, mitochondrial	2.71998	2.27951	TRUE	FALSE	FALSE
gnl|gene17707|rna51749|	acot7.L	ACOT7	O00154	Cytosolic acyl coenzyme A thioester hydrolase	0.202104	0.00352034	TRUE	FALSE	FALSE
gnl|gene41668|rna84179|	acot9.L	ACOT9	Q9Y305	Acyl-coenzyme A thioesterase 9, mitochondrial	7.70332	6.44657	TRUE	FALSE	FALSE
gnl|gene19413|rna56738|	acox1.L	ACOX1	Q15067	Peroxisomal acyl-coenzyme A oxidase 1	6.41087	5.42583	FALSE	FALSE	FALSE
gnl|gene43504|rna86940|	acox2.L	ACOX2	Q99424	Peroxisomal acyl-coenzyme A oxidase 2	5.75113	4.75124	FALSE	FALSE	FALSE
gnl|gene20256|rna59138|	acox3.L	ACOX3	O15254	Peroxisomal acyl-coenzyme A oxidase 3	6.23218	5.80555	FALSE	FALSE	FALSE
gnl|gene3974|rna11561|	acp1.L	ACP1	P24666	Low molecular weight phosphotyrosine protein phosphatase	2.09953	1.63422	FALSE	FALSE	FALSE
gnl|gene17751|rna51892|	acp6.S	ACP6	Q9NPH0	Lysophosphatidic acid phosphatase type 6	6.57516	6.10585	TRUE	FALSE	FALSE
gnl|gene17415|rna50854|	acsl1.L	ACSL1	P33121	Long-chain-fatty-acid--CoA ligase 1	5.76862	4.51042	TRUE	FALSE	FALSE
gnl|gene17661|rna51624|	acsl4.L	ACSL4	O60488	Long-chain-fatty-acid--CoA ligase 4	5.17438	2.52138	TRUE	FALSE	FALSE
gnl|gene45664|rna90155|	LOC108701066	ACSS2	Q9NR19	Acetyl-coenzyme A synthetase, cytoplasmic	0.101729	-0.0981109	FALSE	FALSE	FALSE
gnl|gene5277|rna15445|	actg1.S	ACTB	P60709	Actin, cytoplasmic 1	-0.130114	0.138482	FALSE	FALSE	FALSE
gnl|gene2116|rna6148|	acta2.L	ACTG2	P63267	Actin, gamma-enteric smooth muscle	-0.0580545	0.0744062	FALSE	FALSE	FALSE
gnl|gene5951|rna17416|	actl6a.S	ACTL6A	O96019	Actin-like protein 6A	0.849942	0.531544	FALSE	FALSE	FALSE
gnl|gene13179|rna38330|	actn1.S	ACTN1	P12814	Alpha-actinin-1	0.249344	0.0370411	FALSE	FALSE	FALSE
gnl|gene14393|rna41912|	actn4.L	ACTN4	O43707	Alpha-actinin-4	0.249833	0.297143	FALSE	FALSE	FALSE
gnl|gene19384|rna56646|	actr10.L	ACTR10	Q9NZ32	Actin-related protein 10	2.11686	1.03971	FALSE	FALSE	FALSE
gnl|gene18483|rna53968|	actr1a.S	ACTR1A	P61163	Alpha-centractin	1.32732	0.591702	FALSE	FALSE	FALSE
gnl|gene17277|rna50418|	actr2.L	ACTR2	P61160	Actin-related protein 2	0.118879	-0.00215354	FALSE	FALSE	FALSE
gnl|gene15606|rna45570|	actr3.L	ACTR3	P61158	Actin-related protein 3	0.21304	0.236553	FALSE	FALSE	FALSE
gnl|gene241|rna679|	actr5.S	ACTR5	Q9H9F9	Actin-related protein 5	0.802098	0.463008	FALSE	FALSE	FALSE
gnl|gene16852|rna49244|	actr6.L	ACTR6	Q9GZN1	Actin-related protein 6	1.16846	0.37819	FALSE	FALSE	FALSE
gnl|gene8847|rna25770|	actr8.S	ACTR8	Q9H981	Actin-related protein 8	0.391248	0.143398	FALSE	FALSE	FALSE
gnl|gene40107|rna81962|	acy1.1.S	ACY1	Q03154	Aminoacylase-1	-0.185492	-0.0791561	FALSE	FALSE	FALSE
gnl|gene17243|rna50336|	acyp1.S	ACYP1	P07311	Acylphosphatase-1	1.94262	1.5537	FALSE	FALSE	FALSE
gnl|gene3783|rna11010|	adad1.L	ADAD1	Q96M93	Adenosine deaminase domain-containing protein 1	4.75239	2.73571	FALSE	FALSE	FALSE
gnl|gene40931|rna83146|	MGC80849	ADAL	Q6DHV7	Adenosine deaminase-like protein	-0.113495	-0.174875	FALSE	FALSE	FALSE
gnl|gene43481|rna86905|	LOC108711361	ADAM10	O14672	Disintegrin and metalloproteinase domain-containing protein 10	3.88734	2.63372	FALSE	FALSE	FALSE
gnl|gene49947|rna96171|	adar-a	ADAR	P55265	Double-stranded RNA-specific adenosine deaminase (Fragment)	1.36148	0.551118	FALSE	FALSE	FALSE
gnl|gene24096|rna63591|	adat3.L	ADAT3	Q96EY9	Probable inactive tRNA-specific adenosine deaminase-like protein 3	-0.122604	-0.0590515	FALSE	FALSE	FALSE
gnl|gene6346|rna18570|	add1.L	ADD1	P35611	Alpha-adducin	1.59456	0.787294	FALSE	FALSE	FALSE
gnl|gene16967|rna49573|	adgrf1.S	ADGRF5	Q8IZF2	Adhesion G protein-coupled receptor F5	1.45551	1.23024	FALSE	FALSE	FALSE
gnl|gene1905|rna5552|	adh6.L	ADH1B	P00325	All-trans-retinol dehydrogenase [NAD(+)] ADH1B	-0.384807	-0.0748324	FALSE	FALSE	FALSE
gnl|gene3283|rna9511|	adh5.L	ADH5	P11766	Alcohol dehydrogenase class-3	-0.301356	-0.0799043	FALSE	FALSE	FALSE
gnl|gene20036|rna58471|	adi1.L	ADI1	Q9BV57	1,2-dihydroxy-3-keto-5-methylthiopentene dioxygenase	0.14511	0.480139	FALSE	FALSE	FALSE
gnl|gene15402|rna44947|	adk.S	ADK	P55263	Adenosine kinase	-0.417569	-0.367234	FALSE	FALSE	FALSE
gnl|gene13391|rna38956|	adnp.L	ADNP	Q9H2P0	Activity-dependent neuroprotector homeobox protein	3.19453	0.918435	FALSE	FALSE	FALSE
gnl|gene3172|rna9191|	ado.L	ADO	Q96SZ5	2-aminoethanethiol dioxygenase	0.509781	0.373563	FALSE	FALSE	FALSE
gnl|gene13098|rna38080|	adprh	ADPRH	P54922	[Protein ADP-ribosylarginine] hydrolase	0.6207	0.472569	FALSE	FALSE	FALSE
gnl|gene1437|rna4193|	adprm.L	ADPRM	Q3LIE5	Manganese-dependent ADP-ribose/CDP-alcohol diphosphatase	-0.575462	-0.405862	FALSE	FALSE	FALSE
gnl|gene11387|rna33094|	adprhl2.L	ADPRS		ADP-ribose glycohydrolase ARH3	3.57994	3.20347	FALSE	FALSE	FALSE
gnl|gene11779|rna34211|	adrm1.S	ADRM1	Q16186	Proteasomal ubiquitin receptor ADRM1	2.67232	1.66447	FALSE	TRUE	FALSE
gnl|gene17107|rna49971|	adsl.L	ADSL	P30566	Adenylosuccinase (Fragment)	-0.0514138	0.385638	FALSE	FALSE	FALSE
gnl|gene5693|rna16670|	adss.L	ADSS2		Adenylosuccinate synthetase isozyme 2	-0.0681696	0.427462	FALSE	FALSE	FALSE
gnl|gene35070|rna74867|	LOC496335	AFDN	P55196	Afadin	1.70915	0.330795	FALSE	FALSE	FALSE
gnl|gene45912|rna90485|	LOC108719188	AFG3L2	Q9Y4W6	AFG3-like protein 2	8.5	8.22586	TRUE	FALSE	FALSE
gnl|gene34875|rna74573|	LOC108711114	AFM	P43652	Afamin	2.09916	1.92051	FALSE	FALSE	FALSE
gnl|gene9441|rna27463|	afmid.L	AFMID	Q63HM1	Kynurenine formamidase	0.116138	0.117117	FALSE	FALSE	FALSE
gnl|gene14499|rna42213|	aftph.L	AFTPH	Q6ULP2	Aftiphilin (Fragment)	2.24419	2.14375	FALSE	FALSE	FALSE
gnl|gene21079|rna60560|	agap1.S	AGAP1	Q9UPQ3	Arf-GAP with GTPase, ANK repeat and PH domain-containing protein 1	0.463174	0.377145	FALSE	FALSE	FALSE
gnl|gene50450|rna96957|	LOC108719636	AGAP3	Q96P47	Arf-GAP with GTPase, ANK repeat and PH domain-containing protein 3	0.784501	0.357419	FALSE	FALSE	FALSE
gnl|gene20014|rna58420|	agfg1.L	AGFG1	P52594	Arf-GAP domain and FG repeat-containing protein 1	4.73201	4.31911	FALSE	FALSE	FALSE
gnl|gene43910|rna87559|	agk.S	AGK	Q53H12	Acylglycerol kinase, mitochondrial	8.5	8.5	TRUE	FALSE	FALSE
gnl|gene6800|rna19901|	agl.L	AGL	P35573	Glycogen debranching enzyme	0.793225	0.30452	FALSE	FALSE	FALSE
gnl|gene37082|rna77690|	ago4.L	AGO4	Q9HCK5	Protein argonaute-4	1.6885	1.11609	FALSE	FALSE	FALSE
gnl|gene36829|rna77329|	LOC108703003	AGPS	O00116	Alkylglycerone-phosphate synthase (Fragment)	8.5	7.24735	FALSE	FALSE	FALSE
gnl|gene324|rna932|	ahctf1.L	AHCTF1	Q8WYP5	Protein ELYS	1.34678	0.420741	FALSE	FALSE	FALSE
gnl|gene13422|rna39058|	ahcy.L	AHCY	P23526	Adenosylhomocysteinase	-0.217691	-0.0265354	FALSE	FALSE	FALSE
gnl|gene11108|rna32278|	ahnak.L	AHNAK	Q09666	Neuroblast differentiation-associated protein AHNAK	3.98249	1.32423	FALSE	FALSE	FALSE
gnl|gene15450|rna45100|	ahsa1.L	AHSA1	O95433	Activator of 90 kDa heat shock protein ATPase homolog 1	1.24281	0.525651	FALSE	FALSE	FALSE
gnl|gene12706|rna36906|	aida.L	AIDA	Q96BJ3	Axin interactor, dorsalization-associated protein	0.795211	0.222876	FALSE	FALSE	FALSE
gnl|gene13130|rna38166|	aifm1.L	AIFM1	O95831	Apoptosis-inducing factor 1, mitochondrial	6.03712	5.90461	TRUE	FALSE	FALSE
gnl|gene16653|rna48655|	aifm3-like.L	AIFM3	Q96NN9	Apoptosis-inducing factor 3	-0.172044	-0.0966872	TRUE	FALSE	FALSE
gnl|gene5437|rna15941|	aimp1.L	AIMP1	Q12904	Aminoacyl tRNA synthase complex-interacting multifunctional protein 1	1.11635	0.480413	FALSE	FALSE	FALSE
gnl|gene3428|rna9975|	aimp2.L	AIMP2	Q13155	Aminoacyl tRNA synthase complex-interacting multifunctional protein 2	3.02834	2.01399	FALSE	FALSE	FALSE
gnl|gene41900|rna84534|	LOC108696308	AIP	O00170	AH receptor-interacting protein	3.96388	1.46631	TRUE	FALSE	FALSE
gnl|gene7943|rna23167|	ak2.L	AK2	P54819	Adenylate kinase 2, mitochondrial	5.40742	4.6419	TRUE	FALSE	FALSE
gnl|gene1360|rna3977|	ak6.S	AK6	Q9Y3D8	Adenylate kinase isoenzyme 6	2.27595	2.18151	TRUE	FALSE	FALSE
gnl|gene14614|rna42587|	ak7.S	AK7	Q96M32	Adenylate kinase 7	1.8348	1.01385	FALSE	FALSE	FALSE
gnl|gene45030|rna89211|	ak8.L	AK8	Q96MA6	Adenylate kinase 8	1.36423	0.967333	FALSE	FALSE	FALSE
gnl|gene50973|rna97696|	LOC108708368	AKAP1	Q92667	A-kinase anchor protein 1, mitochondrial	8.5	8.5	TRUE	FALSE	FALSE
gnl|gene41236|rna83594|	LOC108718477	AKAP9	Q99996	A-kinase anchor protein 9 (Fragment)	1.79273	0.719892	FALSE	FALSE	FALSE
gnl|gene45722|rna90230|	akirin2.S	AKIRIN2	Q53H80	Akirin-2	1.99951	1.20722	FALSE	FALSE	FALSE
gnl|gene14888|rna43457|	akr1a1.L	AKR1A1	P14550	Aldo-keto reductase family 1 member A1	0.630067	0.685864	FALSE	FALSE	FALSE
gnl|gene6914|rna20201|	akr1b1.S	AKR1B1	P15121	Aldo-keto reductase family 1 member B1	-0.126146	-0.030722	FALSE	FALSE	FALSE
gnl|gene11762|rna34160|	akr1b1.L	AKR1B10	O60218	Aldo-keto reductase family 1 member B10	0.0308908	-0.0243096	FALSE	FALSE	FALSE
gnl|gene5775|rna16895|	akr1c2.L	AKR1C1	Q04828	Aldo-keto reductase family 1 member C1	-0.106715	-0.291172	FALSE	FALSE	FALSE
gnl|gene5363|rna15714|	LOC108704342	AKR1C2	P52895	Aldo-keto reductase family 1 member C2	-0.65794	-0.593822	FALSE	FALSE	FALSE
gnl|gene67|rna193|	akr1c3.L	AKR1C3	P42330	Aldo-keto reductase family 1 member C3	-0.151456	-0.0843485	FALSE	FALSE	FALSE
gnl|gene13472|rna39194|	akr1c1.S	AKR1C8P	Q5T2L2	Putative aldo-keto reductase family 1 member C8	-0.0149073	-0.243075	FALSE	FALSE	FALSE
gnl|gene17842|rna52142|	akr7a2.L	AKR7A2	O43488	Aflatoxin B1 aldehyde reductase member 2	0.683223	0.792981	FALSE	FALSE	FALSE
gnl|gene7353|rna21461|	akt1.S	AKT1	P31749	RAC-alpha serine/threonine-protein kinase	0.123712	-0.014919	FALSE	FALSE	FALSE
gnl|gene13026|rna37849|	akt2.L	AKT2	P31751	Non-specific serine/threonine protein kinase	0.397662	0.0959614	FALSE	FALSE	FALSE
gnl|gene38525|rna79721|	MGC84775	ALAD	P13716	Delta-aminolevulinic acid dehydratase	0.19673	0.487068	FALSE	FALSE	FALSE
gnl|gene26035|rna65535|	alb-like.2.L	ALB	P02768	Albumin	3.52202	3.26631	FALSE	FALSE	FALSE
gnl|gene4886|rna14265|	aldh16a1.L	ALDH16A1	Q8IZ83	Aldehyde dehydrogenase family 16 member A1	0.0984935	0.199425	FALSE	FALSE	FALSE
gnl|gene4586|rna13374|	aldh18a1.L	ALDH18A1	P54886	Delta-1-pyrroline-5-carboxylate synthase	7.44337	6.47322	TRUE	FALSE	FALSE
gnl|gene9577|rna27865|	aldh2.L	ALDH2	P05091	Aldehyde dehydrogenase, mitochondrial	7.04048	6.02248	TRUE	FALSE	FALSE
gnl|gene8696|rna25319|	aldh3a2.S	ALDH3A2	P51648	Aldehyde dehydrogenase family 3 member A2 (Fragment)	7.20258	3.99224	FALSE	FALSE	FALSE
gnl|gene10012|rna29102|	aldh3b2.L	ALDH3B1	P43353	Aldehyde dehydrogenase family 3 member B1	5.15498	2.69362	FALSE	FALSE	FALSE
gnl|gene7153|rna20877|	aldh6a1.L	ALDH6A1	Q02252	Methylmalonate-semialdehyde dehydrogenase [acylating], mitochondrial	6.5734	5.70858	TRUE	FALSE	FALSE
gnl|gene10316|rna29980|	aldh7a1.L	ALDH7A1	P49419	Alpha-aminoadipic semialdehyde dehydrogenase (Fragment)	0.267977	0.543982	TRUE	FALSE	FALSE
gnl|gene18019|rna52666|	aldh9a1.S	ALDH9A1	P49189	4-trimethylaminobutyraldehyde dehydrogenase	0.0333098	0.325725	FALSE	FALSE	FALSE
gnl|gene16277|rna47549|	aldoa.L	ALDOA	P04075	Fructose-bisphosphate aldolase	0.200004	0.492005	FALSE	FALSE	FALSE
gnl|gene3368|rna9787|	aldoc.L	ALDOC	P09972	Fructose-bisphosphate aldolase C	0.216827	0.494417	FALSE	FALSE	FALSE
gnl|gene8143|rna23711|	otud4-like.2.L	ALG13	Q9NP73	Putative bifunctional UDP-N-acetylglucosamine transferase and deubiquitinase ALG13	4.1145	2.95728	FALSE	FALSE	FALSE
gnl|gene6580|rna19259|	alg5.S	ALG5	Q9Y673	Dolichyl-phosphate beta-glucosyltransferase	5.34649	2.33714	FALSE	FALSE	FALSE
gnl|gene9205|rna26736|	alg8.S	ALG8	Q9BVK2	Probable dolichyl pyrophosphate Glc1Man9GlcNAc2 alpha-1,3-glucosyltransferase	5.956	3.67309	FALSE	FALSE	FALSE
gnl|gene1786|rna5191|	alkbh4.L	ALKBH4	Q9NXW9	Alpha-ketoglutarate-dependent dioxygenase alkB homolog 4	1.05223	0.367447	FALSE	FALSE	FALSE
gnl|gene40417|rna82416|	LOC108709989	ALKBH8	Q96BT7	Alkylated DNA repair protein alkB homolog 8	0.529997	0.354516	FALSE	FALSE	FALSE
gnl|gene46433|rna91200|	LOC108707611	ALOX15B	O15296	Polyunsaturated fatty acid lipoxygenase ALOX15B	0.158101	0.18563	FALSE	FALSE	FALSE
gnl|gene36263|rna76525|	LOC108708798	ALOXE3	Q9BYJ1	Arachidonate lipoxygenase 3, isoform CRA_a	0.215664	0.00271837	FALSE	FALSE	FALSE
gnl|gene18345|rna53584|	alyref.S	ALYREF	Q86V81	THO complex subunit 4	4.28859	2.19677	FALSE	FALSE	FALSE
gnl|gene6680|rna19554|	amacr.L	AMACR	Q9UHK6	Alpha-methylacyl-CoA racemase	6.32546	5.95935	TRUE	FALSE	FALSE
gnl|gene11258|rna32745|	amdhd1.L	AMDHD1	Q96NU7	Probable imidazolonepropionase	-0.0774299	0.0333706	FALSE	FALSE	FALSE
gnl|gene39732|rna81442|	LOC108701618	AMDHD2	Q9Y303	N-acetylglucosamine-6-phosphate deacetylase	0.0328423	0.430798	FALSE	FALSE	FALSE
gnl|gene11393|rna33112|	ammecr1.S	AMMECR1	Q9Y4X0	AMME syndrome candidate gene 1 protein	1.28934	0.374802	FALSE	FALSE	FALSE
gnl|gene13233|rna38510|	amt.L	AMT	P48728	Aminomethyltransferase, mitochondrial	6.1525	5.39506	TRUE	FALSE	FALSE
gnl|gene19092|rna55749|	anapc1.S	ANAPC1	Q9H1A4	Anaphase-promoting complex subunit 1 (Fragment)	1.02175	0.550904	FALSE	FALSE	FALSE
gnl|gene9099|rna26478|	anapc10.L	ANAPC10	Q9UM13	Anaphase-promoting complex subunit 10	1.63466	1.94982	FALSE	FALSE	FALSE
gnl|gene14883|rna43438|	anapc16.L	ANAPC16	Q96DE5	Anaphase-promoting complex subunit 16	2.51578	2.14261	FALSE	FALSE	FALSE
gnl|gene14966|rna43675|	anapc2.L	ANAPC2	Q9UJX6	Anaphase-promoting complex subunit 2	1.38591	0.795426	FALSE	FALSE	FALSE
gnl|gene16266|rna47510|	anapc4.L	ANAPC4	Q9UJX5	Anaphase-promoting complex subunit 4	1.29219	0.619732	FALSE	FALSE	FALSE
gnl|gene3349|rna9733|	anapc5.L	ANAPC5	Q9UJX4	Anaphase-promoting complex subunit 5 (Fragment)	1.16988	0.718832	FALSE	FALSE	FALSE
gnl|gene174|rna485|	anapc7.S	ANAPC7	Q9UJX3	Anaphase-promoting complex subunit 7	1.44821	0.848825	FALSE	FALSE	FALSE
gnl|gene563|rna1624|	angel1.L	ANGEL1	Q9UNK9	Protein angel homolog 1	0.307735	-0.214295	FALSE	FALSE	FALSE
gnl|gene34364|rna73892|	LOC108710331	ANK1	P16157	Ankyrin-1	-0.050006	0.144693	FALSE	FALSE	FALSE
gnl|gene16632|rna48588|	LOC108705106	ANK3	Q12955	Ankyrin-3	-0.0979543	-0.229096	FALSE	FALSE	FALSE
gnl|gene40796|rna82950|	LOC108708356	ANKFY1	Q9P2R3	Rabankyrin-5	0.687582	0.506376	FALSE	FALSE	FALSE
gnl|gene14514|rna42265|	ankhd1.S	ANKHD1	Q8IWZ3	Ankyrin repeat and KH domain-containing protein 1 (Fragment)	6.1501	4.83364	FALSE	FALSE	FALSE
gnl|gene16987|rna49626|	ankk1.L	ANKK1	Q8NFD2	Ankyrin repeat and protein kinase domain-containing protein 1	0.706354	0.434562	FALSE	FALSE	FALSE
gnl|gene36530|rna76905|	LOC108719915	ANKMY2	Q8IV38	Ankyrin repeat and MYND domain containing 2, isoform CRA_c	1.42469	0.886235	FALSE	FALSE	FALSE
gnl|gene20101|rna58659|	ankrd13a.L	ANKRD13A	Q8IZ07	Ankyrin repeat domain-containing protein 13A (Fragment)	1.25339	0.876938	FALSE	FALSE	FALSE
gnl|gene42136|rna84885|	LOC108711102	ANKRD17	O75179	Ankyrin repeat domain-containing protein 17 (Fragment)	4.6875	4.02989	FALSE	FALSE	FALSE
gnl|gene17289|rna50457|	ankrd27.L	ANKRD27	Q96NW4	Ankyrin repeat domain-containing protein 27	0.879485	0.518822	FALSE	FALSE	FALSE
gnl|gene37799|rna78648|	LOC108718914	ANKRD28	O15084	Serine/threonine-protein phosphatase 6 regulatory ankyrin repeat subunit A	1.24377	0.465965	FALSE	FALSE	FALSE
gnl|gene18223|rna53238|	ankzf1.L	ANKZF1	Q9H8Y5	Ankyrin repeat and zinc finger domain-containing protein 1	2.49538	0.506148	FALSE	FALSE	FALSE
gnl|gene17387|rna50761|	anln-like.1.L	ANLN	Q9NQW6	Anillin	1.18856	0.0928159	FALSE	FALSE	FALSE
gnl|gene15898|rna46464|	anp32a.S	ANP32A	P39687	Acidic leucine-rich nuclear phosphoprotein 32 family member A	4.31316	4.99696	FALSE	FALSE	FALSE
gnl|gene15784|rna46111|	anp32b.L	ANP32B	Q92688	Acidic leucine-rich nuclear phosphoprotein 32 family member B	3.34466	3.85607	FALSE	FALSE	FALSE
gnl|gene2458|rna7155|	anp32e.L	ANP32E	Q9BTT0	Acidic leucine-rich nuclear phosphoprotein 32 family member E	3.10142	3.92704	FALSE	FALSE	FALSE
gnl|gene50769|rna97410|	anxa1	ANXA1	P04083	Annexin A1	1.04823	0.932181	FALSE	FALSE	FALSE
gnl|gene1029|rna3010|	anxa11.S	ANXA11	P50995	Annexin A11	4.41774	4.06632	FALSE	FALSE	FALSE
gnl|gene39942|rna81732|	LOC108695436	ANXA13	P27216	Annexin A13	1.38584	0.566148	FALSE	FALSE	FALSE
gnl|gene9244|rna26841|	anxa2.L	ANXA2	P07355	Annexin A2	1.21432	1.08518	FALSE	FALSE	FALSE
gnl|gene353|rna1022|	anxa3.L	ANXA3	P12429	Annexin A3	0.408393	0.3001	FALSE	FALSE	FALSE
gnl|gene3499|rna10184|	anxa4.L	ANXA4	P09525	Annexin A4	1.25345	1.02566	FALSE	FALSE	FALSE
gnl|gene5988|rna17519|	anxa5.L	ANXA5	P08758	Annexin A5	1.49446	1.33814	FALSE	FALSE	FALSE
gnl|gene19590|rna57249|	anxa7.L	ANXA7	P20073	Annexin A7	6.28474	5.8169	FALSE	FALSE	FALSE
gnl|gene11349|rna32996|	LOC108701447	AOX1	Q06278	Aldehyde oxidase	0.00964796	0.227631	FALSE	FALSE	FALSE
gnl|gene2167|rna6287|	ap1ar.S	AP1AR	Q63HQ0	AP-1 complex-associated regulatory protein	3.66026	2.53843	FALSE	FALSE	FALSE
gnl|gene5691|rna16663|	ap1b1.L	AP1B1	Q10567	AP-1 complex subunit beta-1 (Fragment)	1.33096	0.518082	FALSE	FALSE	FALSE
gnl|gene10432|rna30318|	ap1g1.L	AP1G1	O43747	AP-1 complex subunit gamma-1	1.44951	0.624135	FALSE	FALSE	FALSE
gnl|gene47021|rna92017|	LOC108712381	AP1M1	Q9BXS5	AP-1 complex subunit mu-1	1.48295	0.661596	FALSE	FALSE	FALSE
gnl|gene19463|rna56888|	ap1m2.S	AP1M2	Q9Y6Q5	AP-1 complex subunit mu-2	1.71714	0.758531	FALSE	FALSE	FALSE
gnl|gene16204|rna47350|	ap1s1.S	AP1S1	P61966	AP-1 complex subunit sigma-1A	1.76314	0.708804	FALSE	FALSE	FALSE
gnl|gene38449|rna79594|	LOC108696787	AP2A2	O94973	AP-2 complex subunit alpha-2	0.626981	0.420052	FALSE	FALSE	FALSE
gnl|gene4184|rna12184|	ap2b1.L	AP2B1	P63010	AP-2 complex subunit beta (Fragment)	0.568135	0.305343	FALSE	FALSE	FALSE
gnl|gene14839|rna43291|	ap2m1.S	AP2M1	Q96CW1	AP-2 complex subunit mu	0.464477	0.252665	FALSE	FALSE	FALSE
gnl|gene36585|rna76976|	LOC108698502	AP2S1	P53680	AP-2 complex subunit sigma	0.528888	0.41147	FALSE	FALSE	FALSE
gnl|gene4326|rna12619|	ap3b1.L	AP3B1	O00203	AP-3 complex subunit beta-1	1.48505	0.873692	FALSE	FALSE	FALSE
gnl|gene17637|rna51538|	ap3b2.S	AP3B2	Q13367	AP complex subunit beta	2.00571	1.06548	FALSE	FALSE	FALSE
gnl|gene15088|rna44026|	ap3d1.L	AP3D1	O14617	AP-3 complex subunit delta (Fragment)	1.50857	0.862081	FALSE	FALSE	FALSE
gnl|gene7995|rna23310|	ap3m2.S	AP3M2	P53677	AP-3 complex subunit mu-2	1.35724	0.851502	FALSE	FALSE	FALSE
gnl|gene11545|rna33528|	ap3s1.S	AP3S1	Q92572	AP-3 complex subunit sigma-1	2.04282	1.0651	FALSE	FALSE	FALSE
gnl|gene17584|rna51354|	ap4b1.L	AP4B1	Q9Y6B7	AP-4 complex subunit beta-1	1.36446	0.818529	FALSE	FALSE	FALSE
gnl|gene46217|rna90889|	LOC108712917	AP4E1	Q9UPM8	AP-4 complex subunit epsilon-1	1.32537	0.552215	FALSE	FALSE	FALSE
gnl|gene1033|rna3023|	ap4m1.S	AP4M1	O00189	AP-4 complex subunit mu-1	1.56946	0.553127	FALSE	FALSE	FALSE
gnl|gene6640|rna19433|	ap5m1.L	AP5M1	Q9H0R1	AP-5 complex subunit mu-1	1.40243	0.452299	FALSE	FALSE	FALSE
gnl|gene5016|rna14651|	ap5z1.S	AP5Z1	O43299	AP-5 complex subunit zeta-1	2.15723	0.94288	FALSE	FALSE	FALSE
gnl|gene5747|rna16817|	apaf1.L	APAF1	O14727	Apoptotic protease-activating factor 1	0.355922	0.293868	FALSE	FALSE	FALSE
gnl|gene6775|rna19833|	apbb1.L	APBB1	O00213	Amyloid-beta A4 precursor protein-binding family B member 1	2.68141	1.21167	FALSE	FALSE	FALSE
gnl|gene3528|rna10261|	apc.L	APC	P25054	Adenomatous polyposis coli protein (Fragment)	2.3862	0.583421	FALSE	FALSE	FALSE
gnl|gene17697|rna51719|	MGC83053.L	APCS	P02743	Serum amyloid P-component	0.837817	0.2692	FALSE	FALSE	FALSE
gnl|gene14687|rna42801|	apex1.L	APEX1	P27695	DNA-(apurinic or apyrimidinic site) endonuclease	0.618896	0.429628	TRUE	FALSE	FALSE
gnl|gene12657|rna36767|	api5.L	API5	Q9BZZ5	Apoptosis inhibitor 5	4.87832	1.51943	FALSE	FALSE	FALSE
gnl|gene12985|rna37735|	aplf.L	APLF	Q8IW19	Aprataxin and PNK-like factor	0.465832	0.205619	FALSE	FALSE	FALSE
gnl|gene39111|rna80580|	LOC108714181	APOB	P04114	Apolipoprotein B-100	5.94466	5.23713	FALSE	FALSE	FALSE
gnl|gene17075|rna49879|	apoo.L	APOO	Q9BUR5	MICOS complex subunit MIC26	8.5	8.5	TRUE	FALSE	FALSE
gnl|gene46440|rna91213|	apool.L	APOOL	Q6UXV4	MICOS complex subunit	8.25234	6.94494	TRUE	FALSE	FALSE
gnl|gene7680|rna22405|	appbp2.L	APPBP2	Q92624	Amyloid protein-binding protein 2	0.332229	0.507287	FALSE	FALSE	FALSE
gnl|gene6725|rna19690|	appl1.L	APPL1	Q9UKG1	DCC-interacting protein 13-alpha	0.364129	0.289899	FALSE	FALSE	FALSE
gnl|gene8141|rna23705|	appl2.L	APPL2	Q8NEU8	DCC-interacting protein 13-beta	0.173197	0.167758	FALSE	FALSE	FALSE
gnl|gene11937|rna34658|	aprt.L	APRT	P07741	Adenine phosphoribosyltransferase	0.350197	0.624052	FALSE	FALSE	FALSE
gnl|gene18206|rna53192|	aptx.L	APTX	Q7Z2E3	Aprataxin	1.59827	0.539945	FALSE	FALSE	FALSE
gnl|gene42408|rna85300|	aqr.L	AQR	O60306	Aquarius homolog (Mouse), isoform CRA_a	0.758538	0.317389	FALSE	FALSE	FALSE
gnl|gene4952|rna14476|	araf.L	ARAF	P10398	Serine/threonine-protein kinase A-Raf	2.64081	1.20763	FALSE	FALSE	FALSE
gnl|gene16078|rna46997|	LOC108710064	ARAP1	Q96P48	Arf-GAP with Rho-GAP domain, ANK repeat and PH domain-containing protein 1	1.58259	0.751064	FALSE	FALSE	FALSE
gnl|gene18790|rna54847|	arcn1.L	ARCN1	P48444	Coatomer subunit delta	0.487481	0.25007	FALSE	FALSE	FALSE
gnl|gene5175|rna15141|	arf5.L	ARF1	P84077	ADP-ribosylation factor 1	2.1853	1.42248	FALSE	FALSE	FALSE
gnl|gene12025|rna34937|	arfgap2.L	ARFGAP2	Q8N6H7	ADP-ribosylation factor GTPase-activating protein 2	3.29049	1.76966	FALSE	FALSE	FALSE
gnl|gene16500|rna48206|	arfgap3.L	ARFGAP3	Q9NP61	ADP-ribosylation factor GTPase-activating protein 3	3.45199	1.35824	FALSE	FALSE	FALSE
gnl|gene44324|rna88156|	LOC108695329	ARFGEF1	Q9Y6D6	Brefeldin A-inhibited guanine nucleotide-exchange protein 1 (Fragment)	1.0195	0.489316	FALSE	FALSE	FALSE
gnl|gene4951|rna14474|	arfgef2-like.S	ARFGEF2	Q9Y6D5	Brefeldin A-inhibited guanine nucleotide-exchange protein 2	0.941512	0.358664	FALSE	FALSE	FALSE
gnl|gene39371|rna80928|	arfip1.L	ARFIP1	P53367	Arfaptin-1	2.09304	1.61837	FALSE	FALSE	FALSE
gnl|gene43301|rna86629|	LOC108708786	ARFIP2	P53365	Arfaptin-2	3.93387	2.56708	FALSE	FALSE	FALSE
gnl|gene7887|rna23011|	arglu1.L	ARGLU1	Q9NWB6	Arginine and glutamate-rich protein 1	0.845275	0.178071	FALSE	FALSE	FALSE
gnl|gene11223|rna32640|	arhgap10.L	ARHGAP10	A1A4S6	Rho GTPase-activating protein 10	0.277367	-0.0331567	FALSE	FALSE	FALSE
gnl|gene13820|rna40246|	arhgap12.L	ARHGAP12	Q8IWW6	Rho GTPase-activating protein 12	1.58234	0.338693	FALSE	FALSE	FALSE
gnl|gene36461|rna76812|	LOC108701645	ARHGAP17	Q68EM7	Rho GTPase-activating protein 17	1.30137	0.56045	FALSE	FALSE	FALSE
gnl|gene37013|rna77594|	arhgap18.L	ARHGAP18	Q8N392	Rho GTPase-activating protein 18	0.855601	0.169522	FALSE	FALSE	FALSE
gnl|gene40599|rna82673|	LOC108711550	ARHGAP25	P42331	Rho GTPase-activating protein 25	3.02716	1.13101	FALSE	FALSE	FALSE
gnl|gene13563|rna39471|	arhgap29.S	ARHGAP29	Q52LW3	Rho GTPase-activating protein 29	6.3929	2.04408	FALSE	FALSE	FALSE
gnl|gene37869|rna78748|	arhgap35.L	ARHGAP35	Q9NRY4	Rho GTPase-activating protein 35	1.20173	0.481901	FALSE	FALSE	FALSE
gnl|gene3241|rna9388|	arhgap5.L	ARHGAP5	Q13017	Rho GTPase-activating protein 5	0.991071	0.443094	FALSE	FALSE	FALSE
gnl|gene17447|rna50955|	arhgdia.L	ARHGDIA	P52565	Rho GDP-dissociation inhibitor 1	0.527478	0.626085	FALSE	FALSE	FALSE
gnl|gene48125|rna93571|	LOC108697757	ARHGEF1	Q92888	Rho guanine nucleotide exchange factor 1 (Fragment)	0.868828	0.44277	FALSE	FALSE	FALSE
gnl|gene39679|rna81352|	LOC108696425	ARHGEF12	Q9NZN5	Rho guanine nucleotide exchange factor 12	1.27082	0.81914	FALSE	FALSE	FALSE
gnl|gene2157|rna6258|	arhgef16.L	ARHGEF16	Q5VV41	Rho guanine nucleotide exchange factor 16	1.36475	0.0157556	FALSE	FALSE	FALSE
gnl|gene13948|rna40609|	LOC108697842	ARHGEF19	Q8IW93	Rho guanine nucleotide exchange factor 19	6.80293	3.31892	FALSE	FALSE	FALSE
gnl|gene43375|rna86750|	LOC108707477	ARID1A	O14497	AT-rich interactive domain-containing protein 1A	4.40802	1.5769	FALSE	FALSE	FALSE
gnl|gene1927|rna5614|	arid2.S	ARID2	Q68CP9	AT-rich interactive domain-containing protein 2	2.45202	0.414718	FALSE	FALSE	FALSE
gnl|gene7190|rna20975|	arih1.S	ARIH1	Q9Y4X5	E3 ubiquitin-protein ligase ARIH1	0.461874	0.173181	FALSE	FALSE	FALSE
gnl|gene18443|rna53867|	arih2.L	ARIH2	O95376	E3 ubiquitin-protein ligase ARIH2	-0.079607	0.0470258	FALSE	FALSE	FALSE
gnl|gene10278|rna29884|	arl1.L	ARL1	P40616	ADP-ribosylation factor-like protein 1	4.13008	2.49261	FALSE	FALSE	FALSE
gnl|gene41412|rna83830|	arl14ep.L	ARL14EP	Q8N8R7	ARL14 effector protein	1.48568	0.46622	FALSE	FALSE	FALSE
gnl|gene742|rna2162|	arl2.L	ARL2	P36404	ADP-ribosylation factor-like protein 2	0.340736	0.839162	TRUE	FALSE	FALSE
gnl|gene12208|rna35487|	arl2bp.L	ARL2BP	Q9Y2Y0	ADP-ribosylation factor-like protein 2-binding protein	1.59561	1.46991	TRUE	FALSE	FALSE
gnl|gene5742|rna16804|	arl3.1.S	ARL3	P36405	ADP-ribosylation factor-like protein 3	0.269084	0.379006	FALSE	FALSE	FALSE
gnl|gene38178|rna79237|	arl6	ARL6	Q9H0F7	ADP-ribosylation factor-like protein 6 (Fragment)	0.207895	0.0281011	FALSE	FALSE	FALSE
gnl|gene1500|rna4363|	arl6ip5.L	ARL6IP5	O75915	PRA1 family protein 3	6.21801	4.05966	FALSE	FALSE	FALSE
gnl|gene15263|rna44546|	arl10b.S	ARL8B	Q9NVJ2	ADP-ribosylation factor-like protein 8B	4.15464	2.66199	FALSE	FALSE	FALSE
gnl|gene10938|rna31789|	armc1.S	ARMC1	Q9NVT9	Armadillo repeat-containing protein 1	6.37152	4.88713	FALSE	FALSE	FALSE
gnl|gene2877|rna8358|	armc2.L	ARMC2	Q8NEN0	Armadillo repeat-containing protein 2	0.79267	0.305764	FALSE	FALSE	FALSE
gnl|gene8555|rna24888|	armc6.L	ARMC6	Q6NXE6	Armadillo repeat-containing protein 6	1.38017	1.34571	FALSE	FALSE	FALSE
gnl|gene47734|rna92981|	armc8.L	ARMC8	Q8IUR7	Armadillo repeat-containing protein 8	1.3915	0.896205	FALSE	FALSE	FALSE
gnl|gene6469|rna18926|	armc9.L	ARMC9	Q7Z3E5	LisH domain-containing protein ARMC9	0.0319012	0.451786	FALSE	FALSE	FALSE
gnl|gene11296|rna32851|	armt1.L	ARMT1	Q9H993	Damage-control phosphatase ARMT1	-0.0681584	0.0201463	FALSE	FALSE	FALSE
gnl|gene18659|rna54473|	arpc1a.L	ARPC1A	Q92747	Actin-related protein 2/3 complex subunit 1A	0.0497371	0.0923325	FALSE	FALSE	FALSE
gnl|gene15641|rna45662|	arpc1b.S	ARPC1B	O15143	Actin-related protein 2/3 complex subunit 1B	0.887565	0.682014	FALSE	FALSE	FALSE
gnl|gene4238|rna12333|	arpc2.S	ARPC2	O15144	Actin-related protein 2/3 complex subunit 2	0.159393	0.182686	FALSE	FALSE	FALSE
gnl|gene20455|rna59743|	arpc3.L	ARPC3	O15145	Actin-related protein 2/3 complex subunit 3	0.52857	0.418488	FALSE	FALSE	FALSE
gnl|gene45348|rna89686|	arpc4.S	ARPC4	P59998	Actin-related protein 2/3 complex subunit 4	0.30054	0.386103	FALSE	FALSE	FALSE
gnl|gene9541|rna27753|	arpc5.L	ARPC5	O15511	Actin-related protein 2/3 complex subunit 5	2.00053	2.0632	FALSE	FALSE	FALSE
gnl|gene12819|rna37261|	arpc5l.L	ARPC5L	Q9BPX5	Actin-related protein 2/3 complex subunit 5-like protein	1.8102	1.64072	FALSE	FALSE	FALSE
gnl|gene414|rna1196|	arpin.L	ARPIN	Q7Z6K5	Arpin	0.958485	0.391936	FALSE	FALSE	FALSE
gnl|gene13125|rna38151|	arpp19.L	ARPP19	P56211	cAMP-regulated phosphoprotein 19	4.60797	4.81622	FALSE	FALSE	FALSE
gnl|gene39976|rna81779|	arrb1.L	ARRB1	P49407	Beta-arrestin-1 (Fragment)	0.611932	0.271089	FALSE	FALSE	FALSE
gnl|gene36092|rna76283|	arrb2.L	ARRB2	P32121	Beta-arrestin-2	0.918496	0.424559	FALSE	FALSE	FALSE
gnl|gene16328|rna47688|	arvcf.S	ARVCF	O00192	Armadillo repeat protein deleted in velo-cardio-facial syndrome	4.41281	1.28424	FALSE	FALSE	FALSE
gnl|gene47510|rna92682|	LOC108719762	ASAP1	Q9ULH1	Arf-GAP with SH3 domain, ANK repeat and PH domain-containing protein 1	0.664757	0.121138	FALSE	FALSE	FALSE
gnl|gene38208|rna79274|	asap2.L	ASAP2	O43150	Arf-GAP with SH3 domain, ANK repeat and PH domain-containing protein 2 (Fragment)	0.796458	0.0370471	FALSE	FALSE	FALSE
gnl|gene17699|rna51722|	ascc1.L	ASCC1	Q8N9N2	Activating signal cointegrator 1 complex subunit 1	1.6359	0.600107	FALSE	FALSE	FALSE
gnl|gene37179|rna77829|	ascc2.S	ASCC2	Q9H1I8	Activating signal cointegrator 1 complex subunit 2	1.45032	0.225002	FALSE	FALSE	FALSE
gnl|gene8715|rna25369|	ascc3.L	ASCC3	Q8N3C0	Activating signal cointegrator 1 complex subunit 3	1.85229	0.699533	FALSE	FALSE	FALSE
gnl|gene12090|rna35120|	asf1b.L	ASF1A	Q9Y294	Histone chaperone ASF1A	0.385199	0.557165	FALSE	FALSE	FALSE
gnl|gene4575|rna13340|	ash2l.L	ASH2L	Q9UBL3	Set1/Ash2 histone methyltransferase complex subunit ASH2	1.13206	0.587901	FALSE	FALSE	FALSE
gnl|gene41266|rna83639|	asl.L	ASL	P04424	Argininosuccinate lyase	0.590735	0.898951	FALSE	FALSE	FALSE
gnl|gene1407|rna4109|	asmtl.L	ASMTL	O95671	Probable bifunctional dTTP/UTP pyrophosphatase/methyltransferase protein	0.526415	0.218572	FALSE	FALSE	FALSE
gnl|gene537|rna1536|	asns.L	ASNS	P08243	Asparagine synthetase [glutamine-hydrolyzing]	-0.117346	0.00738589	FALSE	FALSE	FALSE
gnl|gene485|rna1389|	asnsd1.L	ASNSD1	Q9NWL6	Asparagine synthetase domain-containing protein 1	0.381119	0.135965	FALSE	FALSE	FALSE
gnl|gene35314|rna75248|	aspg.L	ASPG	Q86U10	60 kDa lysophospholipase	0.936875	0.892819	FALSE	FALSE	FALSE
gnl|gene2081|rna6040|	aspscr1.S	ASPSCR1	Q9BZE9	Tether containing UBX domain for GLUT4	1.68379	0.519626	FALSE	FALSE	FALSE
gnl|gene41074|rna83351|	asrgl1.L	ASRGL1	Q7L266	Isoaspartyl peptidase/L-asparaginase	0.895377	0.824217	FALSE	FALSE	FALSE
gnl|gene5399|rna15829|	aste1.L	ASTE1	Q2TB18	Protein asteroid homolog 1	1.42162	0.742954	FALSE	FALSE	FALSE
gnl|gene35400|rna75368|	LOC108711556	ASTL	Q6HA08	Astacin-like metalloendopeptidase	3.90985	3.82536	FALSE	FALSE	FALSE
gnl|gene36365|rna76667|	LOC108695434	ATAD2	Q6PL18	ATPase family AAA domain-containing protein 2	1.25287	0.642035	FALSE	FALSE	FALSE
gnl|gene47377|rna92509|	atad2b.L	ATAD2B	Q9ULI0	ATPase family AAA domain-containing protein 2B	1.23786	0.44942	FALSE	FALSE	FALSE
gnl|gene8393|rna24438|	atad3a.S	ATAD3B	Q5T9A4	ATPase family AAA domain-containing protein 3B	8.5	8.5	TRUE	FALSE	FALSE
gnl|gene13456|rna39157|	atad5.L	ATAD5	Q96QE3	ATPase family AAA domain-containing protein 5	1.88712	0.466008	FALSE	FALSE	FALSE
gnl|gene4102|rna11946|	atat1.S	ATAT1	Q5SQI0	Alpha-tubulin N-acetyltransferase 1	3.72096	1.70532	FALSE	FALSE	FALSE
gnl|gene2535|rna7375|	ate1.L	ATE1	O95260	Arginyl-tRNA--protein transferase 1	0.14024	-0.087307	FALSE	FALSE	FALSE
gnl|gene16964|rna49567|	atf7ip.S	ATF7IP	Q6VMQ6	Activating transcription factor 7-interacting protein 1	2.50677	0.745483	FALSE	FALSE	FALSE
gnl|gene4107|rna11962|	atf7ip.L	ATF7IP2	Q5U623	Activating transcription factor 7-interacting protein 2	2.67523	1.04294	FALSE	FALSE	FALSE
gnl|gene11342|rna32974|	atg101.S	ATG101	Q9BSB4	Autophagy-related protein 101	2.84284	1.26739	FALSE	FALSE	FALSE
gnl|gene7581|rna22107|	atg12.S	ATG12	O94817	Ubiquitin-like protein ATG12	0.567224	0.039642	FALSE	FALSE	FALSE
gnl|gene18507|rna54033|	atg13.S	ATG13	O75143	Autophagy-related protein 13	1.83709	0.66271	FALSE	FALSE	FALSE
gnl|gene41268|rna83647|	LOC495838	ATG16L1	Q676U5	Autophagy-related protein 16-1	0.230795	0.157496	FALSE	FALSE	FALSE
gnl|gene9947|rna28915|	atg2a.L	ATG2A	Q2TAZ0	Autophagy-related protein 2 homolog A	3.27047	1.01463	FALSE	FALSE	FALSE
gnl|gene17938|rna52444|	atg2b.L	ATG2B	Q96BY7	Autophagy-related protein 2 homolog B	1.99023	0.94855	FALSE	FALSE	FALSE
gnl|gene40355|rna82315|	LOC108707498	ATG3	Q9NT62	Ubiquitin-like-conjugating enzyme ATG3	0.495903	0.24726	FALSE	FALSE	FALSE
gnl|gene17865|rna52201|	atg4a.L	ATG4A	Q8WYN0	Cysteine protease ATG4A	0.369035	0.439942	FALSE	FALSE	FALSE
gnl|gene19126|rna55861|	atg4b.L	ATG4B	Q9Y4P1	Cysteine protease ATG4B	0.213752	0.316761	FALSE	FALSE	FALSE
gnl|gene9664|rna28117|	atg5.L	ATG5	Q9H1Y0	Autophagy protein 5	0.461563	0.336448	FALSE	FALSE	FALSE
gnl|gene45096|rna89319|	LOC108704051	ATG7	O95352	Ubiquitin-like modifier-activating enzyme ATG7	-0.0160322	0.212331	FALSE	FALSE	FALSE
gnl|gene14313|rna41694|	atic.L	ATIC	P31939	Bifunctional purine biosynthesis protein ATIC	-0.02099	0.406089	FALSE	FALSE	FALSE
gnl|gene12181|rna35389|	atl2-like.S	ATL2	Q8NHH9	Atlastin-2	4.90105	2.64155	FALSE	FALSE	FALSE
gnl|gene6252|rna18286|	atl3.L	ATL3	Q6DD88	Atlastin-3	5.30892	2.59786	FALSE	FALSE	FALSE
gnl|gene46760|rna91658|	atm.L	ATM	Q13315	Serine-protein kinase ATM	0.66687	0.265813	FALSE	FALSE	FALSE
gnl|gene13881|rna40419|	atox1.L	ATOX1	O00244	Copper transport protein ATOX1	2.70309	1.99947	FALSE	FALSE	FALSE
gnl|gene14665|rna42743|	atp1a1.L	ATP1A1	P05023	Sodium/potassium-transporting ATPase subunit alpha-1	3.51217	1.75449	FALSE	FALSE	FALSE
gnl|gene16064|rna46957|	atp1b3.S	ATP1B3	P54709	Sodium/potassium-transporting ATPase subunit beta-3	3.99305	2.10137	FALSE	FALSE	FALSE
gnl|gene48369|rna93932|	LOC495046	ATP2A2	P16615	Sarcoplasmic/endoplasmic reticulum calcium ATPase 2	6.03229	2.87213	FALSE	FALSE	FALSE
gnl|gene23757|rna63249|	atp2b1.L	ATP2B1	P20020	Calcium-transporting ATPase	3.40092	1.68876	FALSE	FALSE	FALSE
gnl|gene45753|rna90266|	LOC108709452	ATP2B2	Q01814	Calcium-transporting ATPase	3.37296	1.82157	FALSE	FALSE	FALSE
gnl|gene7064|rna20628|	atp6v0a1.L	ATP6V0A1	Q93050	V-type proton ATPase 116 kDa subunit a1	3.80642	2.25744	FALSE	FALSE	FALSE
gnl|gene17454|rna50978|	atp6v0d1.L	ATP6V0D1	P61421	V-type proton ATPase subunit d 1	3.36914	2.23156	FALSE	FALSE	FALSE
gnl|gene20453|rna59732|	atp6a1	ATP6V1A	P38606	V-type proton ATPase catalytic subunit A	0.00777979	0.106286	FALSE	FALSE	FALSE
gnl|gene43873|rna87512|	LOC108711609	ATP6V1B2	P21281	V-type proton ATPase subunit B, brain isoform	0.257191	0.435023	FALSE	FALSE	FALSE
gnl|gene16486|rna48169|	atp6v1c1.L	ATP6V1C1	P21283	V-type proton ATPase subunit C	0.435091	0.290087	FALSE	FALSE	FALSE
gnl|gene2591|rna7527|	atp6v1d.L	ATP6V1D	Q9Y5K8	V-type proton ATPase subunit D	0.53789	-0.190255	FALSE	FALSE	FALSE
gnl|gene6868|rna20074|	atp6v1e1.L	ATP6V1E1	P36543	V-type proton ATPase subunit E 1	0.217984	0.338336	FALSE	FALSE	FALSE
gnl|gene17489|rna51075|	atp6v1f.S	ATP6V1F	Q16864	V-type proton ATPase subunit F	2.42769	2.04731	FALSE	FALSE	FALSE
gnl|gene50262|rna96662|	LOC108707065	ATP6V1G1	O75348	V-type proton ATPase subunit G 1	2.63462	1.79479	FALSE	FALSE	FALSE
gnl|gene7572|rna22061|	atp6v1h.L	ATP6V1H	Q9UI12	V-type proton ATPase subunit H	0.66856	0.823341	FALSE	FALSE	FALSE
gnl|gene42509|rna85449|	LOC108708674	ATP7B	P35670	P-type Cu(+) transporter	0.736924	0.671003	TRUE	FALSE	FALSE
gnl|gene46951|rna91936|	LOC108700899	ATP9A	O75110	Phospholipid-transporting ATPase	4.03068	2.47621	FALSE	FALSE	FALSE
gnl|gene3488|rna10154|	atp9b.L	ATP9B	O43861	ATPase class II type 9B	2.87294	1.52955	FALSE	FALSE	FALSE
gnl|gene1720|rna5010|	fam173b.S	ATPSCKMT		ATP synthase subunit C lysine N-methyltransferase	-0.245396	0.637003	FALSE	FALSE	FALSE
gnl|gene45653|rna90142|	atr.L	ATR	Q13535	Serine/threonine-protein kinase ATR (Fragment)	1.0484	0.398157	FALSE	FALSE	FALSE
gnl|gene11330|rna32942|	atrip.L	ATRIP	Q8WXE1	ATR-interacting protein	0.798453	0.426606	FALSE	FALSE	FALSE
gnl|gene42048|rna84769|	atrx.L	ATRX	P46100	Transcriptional regulator ATRX	3.86251	0.836344	FALSE	FALSE	FALSE
gnl|gene48715|rna94401|	atxn10.L	ATXN10	Q9UBB4	Ataxin-10	0.555077	0.324192	FALSE	FALSE	FALSE
gnl|gene42372|rna85248|	LOC108707167	ATXN2	Q99700	Ataxin-2 (Fragment)	2.26569	1.8431	FALSE	FALSE	FALSE
gnl|gene35359|rna75315|	LOC108704751	ATXN2L	Q8WWM7	Ataxin-2-like protein (Fragment)	5.56142	3.16728	FALSE	FALSE	FALSE
gnl|gene4209|rna12247|	atxn3.L	ATXN3	P54252	Ubiquitinyl hydrolase 1	0.375752	0.237892	FALSE	FALSE	FALSE
gnl|gene10913|rna31726|	auh.L	AUH	Q13825	Methylglutaconyl-CoA hydratase, mitochondrial	7.74326	7.46049	TRUE	FALSE	FALSE
gnl|gene6077|rna17778|	aurka.L	AURKA	O14965	Aurora kinase A	2.42115	0.795272	FALSE	FALSE	FALSE
gnl|gene9209|rna26747|	aurkb.L	AURKB	Q96GD4	Aurora kinase B	4.67132	1.42446	FALSE	FALSE	FALSE
gnl|gene45791|rna90329|	aven.L	AVEN	Q9NQS1	Cell death regulator Aven	0.609312	0.53598	FALSE	FALSE	FALSE
gnl|gene43167|rna86436|	LOC108719004	AVL9	Q8NBF6	Late secretory pathway protein AVL9 homolog	1.7098	1.03564	FALSE	FALSE	FALSE
gnl|gene43407|rna86789|	LOC108719961	AZI2	Q9H6S1	5-azacytidine-induced protein 2	1.97439	1.18056	FALSE	FALSE	FALSE
gnl|gene43078|rna86283|	b3glct.L	B3GLCT	Q6Y288	Beta-1,3-glucosyltransferase	4.48812	2.98037	FALSE	FALSE	FALSE
gnl|gene40930|rna83144|	LOC108701172	B3GNTL1	Q67FW5	HCG30384, isoform CRA_d	0.173742	0.743098	FALSE	FALSE	FALSE
gnl|gene13067|rna37978|	babam1.L	BABAM1	Q9NWV8	BRISC and BRCA1-A complex member 1	0.609334	0.852833	FALSE	FALSE	FALSE
gnl|gene1519|rna4416|	bag3.L	BAG3	O95817	BAG family molecular chaperone regulator 3	5.31873	3.43873	FALSE	FALSE	FALSE
gnl|gene2849|rna8270|	bag4.L	BAG4	O95429	BAG family molecular chaperone regulator 4	8.5	7.63318	FALSE	FALSE	FALSE
gnl|gene6007|rna17571|	bag5.L	BAG5	Q9UL15	BAG family molecular chaperone regulator 5	1.24565	1.21731	FALSE	FALSE	FALSE
gnl|gene4093|rna11918|	bag6.L	BAG6	P46379	BCL2-associated athanogene 6	3.13375	1.55861	FALSE	FALSE	FALSE
gnl|gene15666|rna45740|	baiap2l1.L	BAIAP2L1	Q9UHR4	Brain-specific angiogenesis inhibitor 1-associated protein 2-like protein 1	1.07279	0.563155	FALSE	FALSE	FALSE
gnl|gene43934|rna87596|	baf-l.L	BANF1	O75531	Barrier-to-autointegration factor	5.45402	4.99217	FALSE	FALSE	FALSE
gnl|gene3011|rna8722|	banp.L	BANP	Q8N9N5	Protein BANP	1.0657	0.871924	FALSE	FALSE	FALSE
gnl|gene9976|rna29004|	baz1a.L	BAZ1A	Q9NRL2	Bromodomain adjacent to zinc finger domain protein 1A	0.982885	0.39079	FALSE	FALSE	FALSE
gnl|gene8976|rna26139|	baz1b.L	BAZ1B	Q9UIG0	Tyrosine-protein kinase BAZ1B	1.09487	0.359395	FALSE	FALSE	FALSE
gnl|gene49454|rna95435|	LOC108713947	BBS1	Q8NFJ9	Bardet-Biedl syndrome 1 protein	0.555086	0.247206	FALSE	FALSE	FALSE
gnl|gene1669|rna4862|	bbs2.S	BBS2	Q9BXC9	Bardet-Biedl syndrome 2 protein	1.15744	0.643535	FALSE	FALSE	FALSE
gnl|gene7188|rna20970|	bbs4.S	BBS4	Q96RK4	Bardet-Biedl syndrome 4 protein	0.713906	0.395494	FALSE	FALSE	FALSE
gnl|gene8491|rna24719|	bbs7.L	BBS7	Q8IWZ6	Bardet-Biedl syndrome 7 protein	1.0235	0.629103	FALSE	FALSE	FALSE
gnl|gene3631|rna10560|	bbs9.L	BBS9	Q3SYG4	Protein PTHB1	0.391873	0.209197	FALSE	FALSE	FALSE
gnl|gene5630|rna16483|	bcap31.L	BCAP31	P51572	B-cell receptor-associated protein 31	7.53839	4.93632	FALSE	FALSE	FALSE
gnl|gene18896|rna55153|	bcas2.L	BCAS2	O75934	Pre-mRNA-splicing factor SPF27	4.43276	2.60533	FALSE	FALSE	FALSE
gnl|gene41034|rna83303|	LOC108708289	BCAS3	Q9H6U6	Breast carcinoma-amplified sequence 3	1.31149	0.278056	FALSE	FALSE	FALSE
gnl|gene16335|rna47718|	bcat1.L	BCAT1	P54687	Branched-chain-amino-acid aminotransferase, cytosolic	2.58538	2.85917	FALSE	FALSE	FALSE
gnl|gene5964|rna17444|	bccip.L	BCCIP	Q9P287	BRCA2 and CDKN1A-interacting protein	0.893072	1.22905	FALSE	FALSE	FALSE
gnl|gene9170|rna26651|	bckdhb.S	BCKDHB	P21953	2-oxoisovalerate dehydrogenase subunit beta, mitochondrial	5.9236	5.62694	TRUE	FALSE	FALSE
gnl|gene8176|rna23810|	bcl2l13.L	BCL2L13	Q9BXK5	Bcl-2-like protein 13	7.46505	8.5	TRUE	FALSE	FALSE
gnl|gene18426|rna53822|	bcl2l14.S	BCL2L14	Q9BZR8	Apoptosis facilitator Bcl-2-like protein 14	2.46401	1.76355	FALSE	FALSE	FALSE
gnl|gene8328|rna24242|	bcl7a.S	BCL7A	Q4VC05	B-cell CLL/lymphoma 7 protein family member A	3.89884	2.36595	FALSE	FALSE	FALSE
gnl|gene8627|rna25120|	bco2.L	BCO2	Q9BYV7	Beta,beta-carotene 9',10'-oxygenase	6.45007	6.08707	TRUE	FALSE	FALSE
gnl|gene11063|rna32167|	bcs1l.L	BCS1L	Q9Y276	Mitochondrial chaperone BCS1	4.33659	3.60765	TRUE	FALSE	FALSE
gnl|gene19599|rna57270|	bdh2.L	BDH2	Q9BUT1	3-hydroxybutyrate dehydrogenase type 2	0.639898	0.881043	FALSE	FALSE	FALSE
gnl|gene17549|rna51263|	bdp1.S	BDP1	A6H8Y1	Transcription factor TFIIIB component B'' homolog	1.88381	0.233896	FALSE	FALSE	FALSE
gnl|gene1052|rna3074|	LOC108702722	BECN1	Q14457	Beclin-1	1.72075	0.755128	TRUE	FALSE	FALSE
gnl|gene16735|rna48904|	bhmt.L	BHMT	Q93088	Betaine--homocysteine S-methyltransferase 1	0.111673	0.507482	FALSE	FALSE	FALSE
gnl|gene11011|rna32009|	MGC75760.L	BHMT2	Q9H2M3	S-methylmethionine--homocysteine S-methyltransferase BHMT2	0.331857	0.629576	FALSE	FALSE	FALSE
gnl|gene2612|rna7586|	bicc1.L	BICC1	Q9H694	Protein bicaudal C homolog 1	8.5	4.30395	FALSE	FALSE	FALSE
gnl|gene1193|rna3475|	bid.L	BID	P55957	BH3-interacting domain death agonist	0.917449	0.881344	TRUE	FALSE	FALSE
gnl|gene4425|rna12900|	bin1.S	BIN1	O00499	Myc box-dependent-interacting protein 1	0.76647	0.716197	FALSE	FALSE	FALSE
gnl|gene1878|rna5485|	birc5.1.S	BIRC5	O15392	Baculoviral IAP repeat-containing protein 5	5.29838	3.01109	FALSE	FALSE	FALSE
gnl|gene35046|rna74826|	LOC108716679	BIRC6	Q9NR09	Baculoviral IAP repeat-containing protein 6	1.13768	0.471812	FALSE	FALSE	FALSE
gnl|gene7369|rna21502|	blmh.L	BLMH	Q13867	Bleomycin hydrolase	0.0971898	0.346209	FALSE	FALSE	FALSE
gnl|gene35598|rna75632|	LOC108697447	BLOC1S2	Q6QNY1	Biogenesis of lysosome-related organelles complex 1 subunit 2	4.56927	3.28654	FALSE	FALSE	FALSE
gnl|gene16703|rna48824|	LOC108698532	BLOC1S3	Q6QNY0	Biogenesis of lysosome-related organelles complex 1 subunit 3	2.55395	1.55527	FALSE	FALSE	FALSE
gnl|gene4427|rna12913|	blvra.L	BLVRA	P53004	Biliverdin reductase A	0.103665	0.0330787	FALSE	FALSE	FALSE
gnl|gene45379|rna89728|	commd3.S	BMI1	P35226	Polycomb complex protein BMI-1	1.36026	1.09476	FALSE	FALSE	FALSE
gnl|gene50783|rna97436|	bms1.L	BMS1	Q14692	Ribosome biogenesis protein BMS1 homolog	1.55088	0.455025	FALSE	FALSE	FALSE
gnl|gene13802|rna40184|	bod1l1.L	BOD1L1	Q8NFC6	Biorientation of chromosomes in cell division protein 1-like 1	0.646918	0.327657	FALSE	FALSE	FALSE
gnl|gene12254|rna35619|	bola1.S	BOLA1	Q9Y3E2	BolA-like protein 1	0.776944	0.684093	TRUE	FALSE	FALSE
gnl|gene12853|rna37365|	bola2.L	BOLA2B	Q9H3K6	BolA-like protein 2	1.32391	1.15871	FALSE	FALSE	FALSE
gnl|gene19890|rna58079|	bola3.S	BOLA3	Q53S33	BolA-like protein 3	7.57558	6.11067	TRUE	FALSE	FALSE
gnl|gene39674|rna81341|	bop1.L	BOP1	Q14137	Ribosome biogenesis protein BOP1	2.57316	1.17212	FALSE	FALSE	FALSE
gnl|gene1470|rna4282|	bora.S	BORA	Q6PGQ7	Protein aurora borealis	3.44927	3.1891	FALSE	FALSE	FALSE
gnl|gene12435|rna36152|	bpnt1.L	BPNT1	O95861	3'(2'),5'-bisphosphate nucleotidase 1	0.816583	0.82469	FALSE	FALSE	FALSE
gnl|gene3935|rna11474|	impad1.L	BPNT2		Golgi-resident adenosine 3',5'-bisphosphate 3'-phosphatase	5.09252	3.44447	FALSE	FALSE	FALSE
gnl|gene50851|rna97527|	LOC108702156	BPTF	Q12830	Nucleosome-remodeling factor subunit BPTF	2.64017	0.872914	FALSE	FALSE	FALSE
gnl|gene20156|rna58817|	braf.L	BRAF	P15056	Non-specific serine/threonine protein kinase	1.56537	0.997294	FALSE	FALSE	FALSE
gnl|gene12491|rna36320|	brap.L	BRAP	Q7Z569	BRCA1-associated protein	0.751381	0.254948	FALSE	FALSE	FALSE
gnl|gene20299|rna59277|	brat1.L	BRAT1	Q6PJG6	BRCA1-associated ATM activator 1	1.04881	0.947596	FALSE	FALSE	FALSE
gnl|gene6724|rna19687|	brca1.L	BRCA1	P38398	Breast cancer type 1 susceptibility protein (Fragment)	2.34326	0.695265	FALSE	FALSE	FALSE
gnl|gene5485|rna16068|	brcc3.L	BRCC3	P46736	Lys-63-specific deubiquitinase	0.444988	0.306796	FALSE	FALSE	FALSE
gnl|gene12898|rna37476|	brd4.L	BRD4	O60885	Bromodomain-containing protein 4 (Fragment)	2.8551	0.649041	FALSE	FALSE	TRUE
gnl|gene8414|rna24497|	brd7.L	BRD7	Q9NPI1	Bromodomain-containing protein 7	3.08753	0.891164	FALSE	FALSE	FALSE
gnl|gene13586|rna39539|	brf1.L	BRF1	Q92994	Transcription factor IIIB 90 kDa subunit	1.18939	0.389051	FALSE	FALSE	FALSE
gnl|gene10837|rna31496|	brip1.L	BRIP1	Q9BX63	Fanconi anemia group J protein	2.34637	0.651866	TRUE	FALSE	FALSE
gnl|gene11899|rna34553|	brix1.S	BRIX1	Q8TDN6	Ribosome biogenesis protein BRX1 homolog	1.3637	0.30405	FALSE	FALSE	FALSE
gnl|gene16210|rna47363|	brk1.S	BRK1	Q8WUW1	Protein BRICK1	7.45631	6.4946	FALSE	FALSE	FALSE
gnl|gene11518|rna33455|	brox.L	BROX	Q5VW32	BRO1 domain-containing protein BROX	0.211733	-0.144954	FALSE	FALSE	FALSE
gnl|gene18608|rna54322|	brwd3.L	BRWD3	Q6RI45	Bromodomain and WD repeat-containing protein 3	2.1259	0.626715	FALSE	FALSE	FALSE
gnl|gene18500|rna54009|	bsdc1.L	BSDC1	Q9NW68	BSD domain-containing protein 1	6.06953	4.11141	FALSE	FALSE	FALSE
gnl|gene43891|rna87533|	bsg.S	BSG	P35613	Basigin	7.90643	4.90638	FALSE	FALSE	FALSE
gnl|gene13151|rna38223|	bsn.S	BSN	Q9UPA5	Protein bassoon	0.430573	0.293374	FALSE	FALSE	FALSE
gnl|gene1140|rna3306|	btaf1.L	BTAF1	O14981	TATA-binding protein-associated factor 172	1.08489	0.357576	FALSE	FALSE	FALSE
gnl|gene10801|rna31396|	btbd10.S	BTBD10	Q9BSF8	BTB (POZ) domain containing 10, isoform CRA_c	1.32988	0.61366	FALSE	FALSE	FALSE
gnl|gene17320|rna50553|	btbd19.S	BTBD19	C9JJ37	BTB/POZ domain-containing protein 19	1.06824	1.21771	FALSE	FALSE	FALSE
gnl|gene49157|rna95022|	LOC496053	BTBD2	Q9BX70	BTB/POZ domain-containing protein 2	2.14406	0.99468	FALSE	FALSE	FALSE
gnl|gene9692|rna28198|	btbd8.L	BTBD8	Q5XKL5	BTB/POZ domain-containing protein 8	1.8626	0.868458	FALSE	FALSE	FALSE
gnl|gene42604|rna85588|	btbd9.L	BTBD9	Q96Q07	BTB/POZ domain-containing protein 9	0.892567	0.759132	FALSE	FALSE	FALSE
gnl|gene45154|rna89394|	LOC108717780	BTF3	P20290	Transcription factor BTF3	1.97271	1.80475	FALSE	FALSE	FALSE
gnl|gene17177|rna50157|	btf3l4.L	BTF3L4	Q96K17	Transcription factor BTF3 homolog 4	2.70416	2.65945	FALSE	FALSE	FALSE
gnl|gene14351|rna41802|	btg4.S	BTG4	Q9NY30	Protein BTG4	5.1189	4.27471	FALSE	FALSE	FALSE
gnl|gene17483|rna51055|	btrc.L	BTRC	Q9Y297	F-box/WD repeat-containing protein 1A	1.10582	0.79141	FALSE	FALSE	FALSE
gnl|gene4909|rna14338|	bub1.L	BUB1	O43683	Mitotic checkpoint serine/threonine-protein kinase BUB1	2.58815	0.557145	FALSE	FALSE	FALSE
gnl|gene35951|rna76090|	bub1b.L	BUB1B	O60566	Mitotic checkpoint serine/threonine-protein kinase BUB1 beta	2.16259	0.806653	FALSE	FALSE	FALSE
gnl|gene9071|rna26398|	bub3.S	BUB3	O43684	Mitotic checkpoint protein BUB3 (Fragment)	2.95225	2.09727	FALSE	FALSE	FALSE
gnl|gene37359|rna78062|	bud13.L	BUD13	Q9BRD0	BUD13 homolog	0.341375	0.266376	FALSE	FALSE	FALSE
gnl|gene18169|rna53094|	bysl.S	BYSL	Q13895	Bystin	1.81941	0.754056	FALSE	FALSE	FALSE
gnl|gene5707|rna16715|	bzw1.L	BZW1	Q7L1Q6	Basic leucine zipper and W2 domain-containing protein 1	0.831697	0.393933	FALSE	FALSE	FALSE
gnl|gene5162|rna15095|	bzw2.L	BZW2	Q9Y6E2	Basic leucine zipper and W2 domain-containing protein 2 (Fragment)	1.17807	0.646567	FALSE	FALSE	FALSE
gnl|gene20512|rna59890|	c11orf54.L	C11orf54	Q9H0W9	Ester hydrolase C11orf54	-0.0582368	0.171159	FALSE	FALSE	FALSE
gnl|gene12012|rna34902|	c11orf68.L	C11orf68	Q9H3H3	UPF0696 protein C11orf68	0.162568	0.0712758	FALSE	FALSE	FALSE
gnl|gene714|rna2082|	lbhd1.S	C11orf98	E9PRG8	Uncharacterized protein C11orf98	1.48664	0.996883	FALSE	FALSE	FALSE
gnl|gene47544|rna92720|	c12orf4.L	C12orf4	Q9NQ89	Protein C12orf4	0.723942	0.175635	FALSE	FALSE	FALSE
gnl|gene38759|rna80041|	c12orf43.L	C12orf43		Protein CUSTOS (Fragment)	2.20136	1.78588	FALSE	FALSE	FALSE
gnl|gene9940|rna28891|	c12orf45.S	C12orf45	Q8N5I9	Uncharacterized protein C12orf45	1.94899	1.89158	FALSE	FALSE	FALSE
gnl|gene7024|rna20508|	c15orf40.L	C15orf40	Q8WUR7	UPF0235 protein C15orf40 (Fragment)	1.40465	0.894864	FALSE	FALSE	FALSE
gnl|gene6046|rna17699|	c17orf75.L	C17orf75	Q9HAS0	Protein Njmu-R1	2.02819	1.64872	FALSE	FALSE	FALSE
gnl|gene19963|rna58276|	c18orf25.L	C18orf25	Q96B23	Uncharacterized protein C18orf25	1.33159	1.28918	FALSE	FALSE	FALSE
gnl|gene41652|rna84155|	MGC130975	C19orf47	Q8N9M1	Uncharacterized protein C19orf47	2.23114	1.06233	FALSE	FALSE	FALSE
gnl|gene10723|rna31169|	c1qbp.L	C1QBP	Q07021	Complement component 1 Q subcomponent-binding protein, mitochondrial	6.5057	5.98848	TRUE	FALSE	FALSE
gnl|gene6686|rna19568|	c1orf112.L	C1orf112	Q9NSG2	Uncharacterized protein C1orf112	3.46439	1.30062	FALSE	FALSE	FALSE
gnl|gene19965|rna58283|	c1orf52.S	C1orf52	Q8N6N3	UPF0690 protein C1orf52	4.76129	3.30589	FALSE	FALSE	FALSE
gnl|gene38419|rna79555|	LOC108697172	C20orf194	Q5TEA3	Uncharacterized protein C20orf194	0.843542	-0.0780892	FALSE	FALSE	FALSE
gnl|gene549|rna1587|	c20orf27.S	C20orf27	Q9GZN8	UPF0687 protein C20orf27	0.240941	0.0981501	FALSE	FALSE	FALSE
gnl|gene44503|rna88455|	LOC108706034	C2CD5	Q86YS7	C2 domain-containing protein 5 (Fragment)	0.633312	0.612387	FALSE	FALSE	FALSE
gnl|gene17967|rna52519|	c2orf49.L	C2orf49	Q9BVC5	Ashwin	0.722722	0.762533	FALSE	FALSE	FALSE
gnl|gene16821|rna49163|	c2orf76.L	C2orf76	Q3KRA6	UPF0538 protein C2orf76	0.79426	0.558916	FALSE	FALSE	FALSE
gnl|gene20611|rna60090|	Xelaev18031042m	C2orf78	A6NCI8	Uncharacterized protein C2orf78	0.384586	0.372113	FALSE	FALSE	FALSE
gnl|gene7154|rna20881|	c3.L	C3	P01024	Complement C3	5.22394	4.40418	FALSE	FALSE	FALSE
gnl|gene7917|rna23097|	c4a.L	C4B_2	P0C0L5	C4a anaphylatoxin (Fragment)	4.46365	4.14034	FALSE	FALSE	FALSE
gnl|gene47639|rna92857|	LOC108698859	C5	P01031	Complement C5	5.76326	4.59854	FALSE	FALSE	FALSE
gnl|gene50654|rna97266|	c5orf22.L	C5orf22	Q49AR2	UPF0489 protein C5orf22	-0.0426805	0.170385	FALSE	FALSE	FALSE
gnl|gene6799|rna19899|	c7orf25.L	C7orf25	Q9BPX7	UPF0415 protein C7orf25	0.399431	0.173168	FALSE	FALSE	FALSE
gnl|gene47901|rna93226|	LOC108703138	C7orf50	Q9BRJ6	Uncharacterized protein C7orf50	2.37159	0.941644	FALSE	FALSE	FALSE
gnl|gene11618|rna33740|	c7orf57.L	C7orf57	Q8NEG2	Uncharacterized protein C7orf57	8.5	5.69823	FALSE	FALSE	FALSE
gnl|gene12149|rna35300|	c8orf76.L	C8orf76	Q96K31	Uncharacterized protein C8orf76	2.50065	1.35613	FALSE	FALSE	FALSE
gnl|gene15477|rna45182|	c9.L	C9	P02748	Complement component C9	8.5	7.4235	FALSE	FALSE	FALSE
gnl|gene4504|rna13152|	c9orf72.L	C9orf72	Q96LT7	Guanine nucleotide exchange C9orf72	1.18301	0.636755	FALSE	FALSE	TRUE
gnl|gene13172|rna38307|	c9orf78.L	C9orf78	Q9NZ63	Telomere length and silencing protein 1 homolog	0.858838	0.0276949	FALSE	FALSE	FALSE
gnl|gene15922|rna46541|	cab39.L	CAB39	Q9Y376	Calcium-binding protein 39	0.657647	0.352032	FALSE	FALSE	FALSE
gnl|gene448|rna1296|	cab39l.L	CAB39L	Q9H9S4	Calcium-binding protein 39-like	0.667329	0.344666	FALSE	FALSE	FALSE
gnl|gene41810|rna84389|	LOC108716033	CABIN1	Q9Y6J0	Calcineurin-binding protein cabin-1	5.23384	3.5471	FALSE	FALSE	FALSE
gnl|gene10819|rna31447|	cacybp.L	CACYBP	Q9HB71	Calcyclin-binding protein	1.40327	1.04898	FALSE	FALSE	FALSE
gnl|gene5637|rna16505|	cad.L	CAD	P27708	CAD protein	0.504631	0.359126	FALSE	FALSE	FALSE
gnl|gene46541|rna91359|	LOC108711145	CADPS2	Q86UW7	Calcium-dependent secretion activator 2	0.976913	0.349701	FALSE	FALSE	FALSE
gnl|gene37391|rna78098|	LOC108700813	CALCOCO2	Q13137	Calcium-binding and coiled-coil domain-containing protein 2	1.31273	1.32849	FALSE	FALSE	FALSE
gnl|gene16316|rna47653|	cald1.S	CALD1	Q05682	Caldesmon	1.31842	0.404581	FALSE	FALSE	FALSE
gnl|gene3485|rna10146|	calm2.S	CALM1	P0DP23	Calmodulin-1	5.909	6.9575	FALSE	FALSE	FALSE
gnl|gene477|rna1370|	calr	CALR	P27797	Calreticulin	5.29857	3.62848	FALSE	FALSE	FALSE
gnl|gene47552|rna92739|	LOC108713019	CALU	O43852	Calumenin	6.69431	4.84319	FALSE	FALSE	FALSE
gnl|gene16281|rna47557|	camk1d.S	CAMK1D	Q8IU85	Calcium/calmodulin-dependent protein kinase type 1D	0.212607	0.100821	FALSE	FALSE	FALSE
gnl|gene16544|rna48314|	camk2g.L	CAMK2B	Q13554	Calcium/calmodulin-dependent protein kinase type II subunit beta	1.22937	0.322788	FALSE	FALSE	FALSE
gnl|gene7899|rna23039|	camkk1.S	CAMKK1	Q8N5S9	Calcium/calmodulin-dependent protein kinase kinase 1	0.255144	0.37728	FALSE	FALSE	FALSE
gnl|gene34894|rna74601|	LOC108698179	CAMSAP1	Q5T5Y3	Calmodulin-regulated spectrin-associated protein 1	1.53717	0.295702	FALSE	FALSE	FALSE
gnl|gene47836|rna93111|	cand1.L	CAND1	Q86VP6	Cullin-associated NEDD8-dissociated protein 1	0.503316	0.520515	FALSE	FALSE	FALSE
gnl|gene42840|rna85902|	canx.S	CANX	P27824	Calnexin	5.95122	3.24919	FALSE	FALSE	FALSE
gnl|gene16946|rna49512|	cap1.L	CAP1	Q01518	Adenylyl cyclase-associated protein 1	0.824773	1.26173	TRUE	FALSE	FALSE
gnl|gene8642|rna25159|	cap2.L	CAP2	P40123	Adenylyl cyclase-associated protein 2	0.415185	0.52654	FALSE	FALSE	FALSE
gnl|gene2022|rna5871|	capg.L	CAPG	P40121	Macrophage-capping protein	2.18955	0.964571	FALSE	FALSE	FALSE
gnl|gene12444|rna36175|	capn1.L	CAPN1	P07384	Calpain-1 catalytic subunit	0.0937113	0.182012	FALSE	FALSE	FALSE
gnl|gene7119|rna20789|	capn2.2.L	CAPN2	P17655	Calpain-2 catalytic subunit	0.0592241	-0.058899	FALSE	FALSE	FALSE
gnl|gene2553|rna7427|	LOC108718955	CAPN7	Q9Y6W3	Calpain-7	0.915203	0.263508	FALSE	FALSE	FALSE
gnl|gene8297|rna24156|	capn12.L	CAPN9	O14815	Calpain-9	0.0578259	0.259775	FALSE	FALSE	FALSE
gnl|gene9565|rna27841|	capns2.L	CAPNS1	P04632	Calpain small subunit 1	4.80354	4.31916	FALSE	FALSE	FALSE
gnl|gene7819|rna22824|	caprin1.L	CAPRIN1	Q14444	Caprin-1	7.62519	3.00479	FALSE	FALSE	FALSE
gnl|gene20383|rna59541|	caprin2.L	CAPRIN2	Q6IMN6	Caprin-2	5.13243	1.27329	TRUE	FALSE	FALSE
gnl|gene3460|rna10059|	capza1.L	CAPZA1	P52907	F-actin-capping protein subunit alpha-1	1.55946	1.62341	FALSE	FALSE	FALSE
gnl|gene15387|rna44898|	capza2.L	CAPZA2	P47755	F-actin-capping protein subunit alpha-2	1.70519	2.0038	FALSE	FALSE	FALSE
gnl|gene18478|rna53958|	capzb.L	CAPZB	P47756	F-actin-capping protein subunit beta	0.450549	0.540499	FALSE	FALSE	FALSE
gnl|gene3414|rna9939|	carhsp1.L	CARHSP1	Q9Y2V2	Calcium-regulated heat-stable protein 1	0.107013	0.0666899	FALSE	FALSE	FALSE
gnl|gene49708|rna95809|	carm1.L	CARM1	Q86X55	Coactivator-associated arginine methyltransferase 1 (Fragment)	5.34581	2.48862	FALSE	FALSE	FALSE
gnl|gene38446|rna79589|	LOC108714534	CARNMT1	Q8N4J0	Carnosine N-methyltransferase	0.113664	0.00931794	FALSE	FALSE	FALSE
gnl|gene45948|rna90532|	cars.S	CARS1		Cysteine--tRNA ligase, cytoplasmic	0.775725	0.28147	FALSE	FALSE	FALSE
gnl|gene13162|rna38270|	casc3.S	CASC3	O15234	Protein CASC3	5.99296	4.95414	FALSE	FALSE	FALSE
gnl|gene13294|rna38694|	cask.L	CASK	O14936	Peripheral plasma membrane protein CASK (Fragment)	0.527721	0.137122	FALSE	FALSE	FALSE
gnl|gene6248|rna18271|	casp10.L	CASP10	Q92851	Caspase-10	0.315808	0.0157265	FALSE	FALSE	FALSE
gnl|gene4660|rna13609|	casp3.S	CASP3	P42574	Caspase-3	0.00255057	-0.142003	FALSE	FALSE	FALSE
gnl|gene47128|rna92156|	casp6.L	CASP6	P55212	Caspase-6	-0.0429048	0.0856996	FALSE	FALSE	FALSE
gnl|gene7273|rna21224|	casp7.L	CASP7	P55210	Caspase-7	0.0779696	0.415877	FALSE	FALSE	FALSE
gnl|gene37246|rna77911|	casp9.S	CASP9	P55211	Caspase-9	0.191896	0.0905797	FALSE	FALSE	FALSE
gnl|gene14235|rna41489|	cast.S	CAST	P20810	Calpain inhibitor	0.13066	1.03539	FALSE	FALSE	FALSE
gnl|gene39885|rna81655|	LOC108715227	CAT	P04040	Catalase	1.01816	1.0698	TRUE	FALSE	FALSE
gnl|gene17562|rna51295|	cbfb.S	CBFB	Q13951	Core-binding factor subunit beta	0.904825	0.463188	FALSE	FALSE	FALSE
gnl|gene7058|rna20603|	cbl.S	CBL	P22681	E3 ubiquitin-protein ligase CBL	1.96738	0.999653	FALSE	FALSE	FALSE
gnl|gene36486|rna76843|	LOC108707867	CBR1	P16152	Carbonyl reductase [NADPH] 1	1.52872	1.37808	FALSE	FALSE	FALSE
gnl|gene18688|rna54554|	cbs.L	CBSL	P0DN79	Cystathionine beta-synthase-like protein	0.344685	0.465359	FALSE	FALSE	FALSE
gnl|gene20281|rna59205|	cbx3.L	CBX3	Q13185	Chromobox protein homolog 3	1.31242	1.14045	FALSE	FALSE	FALSE
gnl|gene31841|rna71361|	cby1.S	CBY1	Q9Y3M2	Protein chibby homolog 1	8.5	8.5	FALSE	FALSE	FALSE
gnl|gene19047|rna55602|	cc2d1a.L	CC2D1A	Q6P1N0	Coiled-coil and C2 domain-containing protein 1A	1.7499	0.514994	FALSE	FALSE	FALSE
gnl|gene12186|rna35406|	cc2d1b.S	CC2D1B	Q5T0F9	Coiled-coil and C2 domain-containing protein 1B (Fragment)	0.856624	0.294319	FALSE	FALSE	FALSE
gnl|gene17031|rna49768|	ccdc12.L	CCDC12	Q8WUD4	Coiled-coil domain-containing protein 12	2.62757	2.41081	FALSE	FALSE	FALSE
gnl|gene3858|rna11248|	ccdc124.L	CCDC124	Q96CT7	Coiled-coil domain-containing protein 124	1.5663	0.371162	FALSE	FALSE	FALSE
gnl|gene4306|rna12551|	LOC108717279	CCDC166	P0CW27	Coiled-coil domain-containing protein 166	1.08943	0.503225	FALSE	FALSE	FALSE
gnl|gene8580|rna24966|	ccdc18.L	CCDC18	Q5T9S5	Coiled-coil domain-containing protein 18	5.92586	2.93999	FALSE	FALSE	FALSE
gnl|gene2375|rna6907|	ccdc186.L	CCDC186	Q7Z3E2	Coiled-coil domain-containing protein 186 (Fragment)	1.02166	0.370683	FALSE	FALSE	FALSE
gnl|gene50891|rna97577|	LOC108704486	CCDC22	O60826	Coiled-coil domain-containing protein 22	1.04461	0.585396	FALSE	FALSE	FALSE
gnl|gene12701|rna36895|	ccdc25.L	CCDC25	Q86WR0	Coiled-coil domain-containing protein 25	-0.176345	-0.441925	FALSE	FALSE	FALSE
gnl|gene11489|rna33385|	ccdc47.L	CCDC47	Q96A33	Coiled-coil domain-containing protein 47	4.75322	2.88981	FALSE	FALSE	FALSE
gnl|gene6671|rna19527|	ccdc51.S	CCDC51	Q96ER9	Mitochondrial potassium channel	8.5	8.5	FALSE	FALSE	FALSE
gnl|gene15840|rna46279|	ccdc6.S	CCDC6	Q16204	Coiled-coil domain-containing protein 6	0.30317	0.251356	FALSE	FALSE	FALSE
gnl|gene5566|rna16289|	ccdc61.L	CCDC61	Q9Y6R9	Centrosomal protein CCDC61	2.09152	0.632477	FALSE	FALSE	FALSE
gnl|gene8507|rna24763|	ccdc82.L	CCDC82	Q8N4S0	Coiled-coil domain-containing protein 82	-0.132213	-0.0309815	FALSE	FALSE	FALSE
gnl|gene43057|rna86260|	LOC108698716	CCDC88A	Q3V6T2	Girdin (Fragment)	1.54573	0.57684	FALSE	FALSE	FALSE
gnl|gene20490|rna59832|	ccdc9.L	CCDC9	Q9Y3X0	Coiled-coil domain-containing protein 9	0.539009	-0.00337858	FALSE	FALSE	FALSE
gnl|gene45573|rna90021|	LOC108710033	CCDC90B	Q9GZT6	Coiled-coil domain-containing protein 90B, mitochondrial	8.5	8.5	TRUE	FALSE	FALSE
gnl|gene1875|rna5475|	ccdc93.L	CCDC93	Q567U6	Coiled-coil domain-containing protein 93	0.524178	0.169993	FALSE	FALSE	FALSE
gnl|gene5771|rna16880|	ccdc97.L	CCDC97	Q96F63	Coiled-coil domain-containing protein 97	1.31298	1.06241	FALSE	FALSE	FALSE
gnl|gene18634|rna54405|	ccnb1.L	CCNB1	P14635	G2/mitotic-specific cyclin-B1	4.23446	2.77893	FALSE	FALSE	FALSE
gnl|gene323|rna929|	ccne1.S	CCNE1	P24864	G1/S-specific cyclin-E1	1.19655	0.626121	FALSE	FALSE	FALSE
gnl|gene3339|rna9705|	ccnk.S	CCNK	O75909	Cyclin-K	7.20125	4.06254	FALSE	FALSE	FALSE
gnl|gene40330|rna82286|	ccnl2.L	CCNL2	Q96S94	Cyclin-L2	0.498325	-0.0775268	FALSE	FALSE	FALSE
gnl|gene15614|rna45587|	ccp110.L	CCP110	O43303	Centriolar coiled-coil protein of 110 kDa	3.47482	1.34341	FALSE	FALSE	FALSE
gnl|gene11281|rna32808|	ccs.L	CCS	O14618	Copper chaperone for superoxide dismutase	0.202718	0.453161	FALSE	FALSE	FALSE
gnl|gene5465|rna16020|	cct2.L	CCT2	P78371	CCT-beta	0.618822	0.623612	FALSE	FALSE	FALSE
gnl|gene14983|rna43729|	cct3.L	CCT3	P49368	T-complex protein 1 subunit gamma	0.256006	0.332833	FALSE	FALSE	FALSE
gnl|gene10632|rna30904|	cct4.L	CCT4	P50991	T-complex protein 1 subunit delta	0.471257	0.661999	FALSE	FALSE	FALSE
gnl|gene45672|rna90166|	cct5.S	CCT5	P48643	T-complex protein 1 subunit epsilon	0.219547	0.315376	FALSE	FALSE	FALSE
gnl|gene11901|rna34559|	cct6a.L	CCT6A	P40227	T-complex protein 1 subunit zeta	0.489655	0.634102	FALSE	FALSE	FALSE
gnl|gene38384|rna79503|	LOC495278	CCT7	Q99832	T-complex protein 1 subunit eta	0.233258	0.409979	FALSE	FALSE	FALSE
gnl|gene4994|rna14589|	cct8.L	CCT8	P50990	T-complex protein 1 subunit theta	0.254341	0.356542	FALSE	FALSE	FALSE
gnl|gene14688|rna42805|	ccz1b.L	CCZ1B	P86790	Vacuolar fusion protein CCZ1 homolog B	0.231079	0.222201	FALSE	FALSE	FALSE
gnl|gene18394|rna53732|	cd2ap.S	CD2AP	Q9Y5K6	CD2-associated protein	0.964347	0.481476	FALSE	FALSE	FALSE
gnl|gene12253|rna35616|	cd2bp2.L	CD2BP2	O95400	CD2 antigen cytoplasmic tail-binding protein 2	0.957556	0.412727	FALSE	FALSE	FALSE
gnl|gene3099|rna8979|	LOC100036800	CD63	P08962	CD63 antigen	7.5566	6.26174	FALSE	FALSE	FALSE
gnl|gene45104|rna89328|	cdan1.L	CDAN1	Q8IWY9	Codanin-1	0.464716	0.4209	FALSE	FALSE	FALSE
gnl|gene5269|rna15421|	cdc123.S	CDC123	O75794	Cell division cycle protein 123 homolog	0.417575	0.39916	FALSE	FALSE	FALSE
gnl|gene20324|rna59356|	cdc16.L	CDC16	Q13042	Cell division cycle protein 16 homolog	0.660278	0.185267	FALSE	FALSE	FALSE
gnl|gene18459|rna53902|	cdc20.L	CDC20	Q12834	Cell division cycle protein 20 homolog	1.70314	1.93612	FALSE	FALSE	FALSE
gnl|gene150|rna420|	cdc23.S	CDC23	Q9UJX2	Cell division cycle protein 23 homolog	0.894266	0.428452	FALSE	FALSE	FALSE
gnl|gene8506|rna24762|	cdc25c.S	CDC25C	P30307	M-phase inducer phosphatase 3	1.9092	0.766061	FALSE	FALSE	FALSE
gnl|gene18731|rna54684|	cdc26.L	CDC26	Q8NHZ8	Anaphase-promoting complex subunit CDC26	2.20345	1.61911	FALSE	FALSE	FALSE
gnl|gene1557|rna4527|	cdc27.L	CDC27	P30260	Cell division cycle protein 27 homolog	1.00737	0.444546	FALSE	FALSE	FALSE
gnl|gene2936|rna8507|	cdc34.L	CDC34	P49427	Ubiquitin-conjugating enzyme E2 R1	0.119696	0.0539022	FALSE	FALSE	FALSE
gnl|gene5238|rna15330|	cdc37.S	CDC37	Q16543	Hsp90 co-chaperone Cdc37	0.729268	0.327596	FALSE	FALSE	FALSE
gnl|gene11550|rna33542|	cdc37l1.L	CDC37L1	Q7L3B6	Hsp90 co-chaperone Cdc37-like 1	1.44708	1.03689	FALSE	FALSE	FALSE
gnl|gene6161|rna18000|	cdc40.S	CDC40	O60508	Pre-mRNA-processing factor 17	7.76939	5.39515	FALSE	FALSE	FALSE
gnl|gene18173|rna53106|	cdc42.S	CDC42	P60953	Cell division control protein 42 homolog	0.169773	0.118443	FALSE	FALSE	FALSE
gnl|gene39840|rna81596|	LOC108713890	CDC42BPA	Q5VT25	Serine/threonine-protein kinase MRCK alpha	0.897113	0.447167	FALSE	FALSE	FALSE
gnl|gene40341|rna82301|	cdc42bpb.L	CDC42BPB	Q9Y5S2	Serine/threonine-protein kinase MRCK beta	1.41845	0.632701	FALSE	FALSE	FALSE
gnl|gene8065|rna23518|	cdc45.L	CDC45	O75419	Cell division control protein 45 homolog	0.701138	0.226391	FALSE	FALSE	FALSE
gnl|gene16333|rna47712|	cdc5l.S	CDC5L	Q99459	Cell division cycle 5-like protein	2.9612	0.707222	FALSE	FALSE	FALSE
gnl|gene9532|rna27729|	cdc6.L	CDC6	Q99741	Cell division control protein 6 homolog	2.37799	0.733229	FALSE	FALSE	FALSE
gnl|gene46613|rna91447|	cdc7.L	CDC7	O00311	Cell division cycle 7-related protein kinase	4.09531	1.74722	FALSE	FALSE	FALSE
gnl|gene11285|rna32822|	cdc73.L	CDC73	Q6P1J9	Parafibromin	0.56207	0.174863	FALSE	FALSE	FALSE
gnl|gene8185|rna23836|	cdca2-like.L	CDCA2	Q69YH5	Cell division cycle-associated protein 2	2.24289	0.700947	FALSE	FALSE	FALSE
gnl|gene36869|rna77389|	LOC108696067	CDCA3	Q99618	Cell division cycle-associated protein 3	1.35434	1.94026	FALSE	FALSE	FALSE
gnl|gene2292|rna6675|	cdca9.S	CDCA8	Q53HL2	Borealin	5.93109	2.02107	FALSE	FALSE	FALSE
gnl|gene40611|rna82695|	cdh3.L	CDH1	P12830	Cadherin-1	4.50255	2.85145	FALSE	FALSE	FALSE
gnl|gene11162|rna32441|	cdk1.L	CDK1	P06493	Cyclin-dependent kinase 1	2.2543	0.75565	TRUE	FALSE	FALSE
gnl|gene2951|rna8541|	cdk10.L	CDK10	Q15131	Cyclin-dependent kinase 10	1.25168	0.343417	FALSE	FALSE	FALSE
gnl|gene10608|rna30816|	cdk11b.L	CDK11B	P21127	Cyclin-dependent kinase 11B	0.949968	0.619305	FALSE	FALSE	FALSE
gnl|gene39966|rna81766|	LOC108700780	CDK13	Q14004	Cyclin-dependent kinase 13	3.49245	2.25852	FALSE	FALSE	FALSE
gnl|gene48251|rna93769|	cdk4.L	CDK4	P11802	Cyclin-dependent kinase 4	0.23884	0.0300525	FALSE	FALSE	FALSE
gnl|gene49168|rna95041|	cdk5.L	CDK5	Q00535	Cyclin-dependent-like kinase 5	0.508399	0.227103	FALSE	FALSE	FALSE
gnl|gene3998|rna11626|	cdk7.L	CDK7	P50613	Cyclin-dependent kinase 7	0.840789	0.32539	FALSE	FALSE	FALSE
gnl|gene6957|rna20311|	cdo1.L	CDO1	Q16878	Cysteine dioxygenase type 1	0.941797	1.1111	FALSE	FALSE	FALSE
gnl|gene5931|rna17363|	cdt1.L	CDT1	Q9H211	DNA replication factor Cdt1	3.56602	0.764466	FALSE	FALSE	FALSE
gnl|gene9651|rna28089|	cdv3.L	CDV3	Q9UKY7	Protein CDV3 homolog	0.667465	0.460714	FALSE	FALSE	FALSE
gnl|gene38720|rna79994|	cebpz.L	CEBPZ	Q03701	CCAAT/enhancer-binding protein zeta	1.36029	0.456112	FALSE	FALSE	FALSE
gnl|gene43370|rna86741|	celf1.S	CELF1	Q92879	CUG triplet repeat, RNA binding protein 1, isoform CRA_c	8.34295	5.32614	FALSE	FALSE	FALSE
gnl|gene45447|rna89814|	LOC108704450	CENPE	Q02224	Centromere-associated protein E	6.85169	3.9546	FALSE	FALSE	FALSE
gnl|gene10131|rna29464|	cenpj.L	CENPJ	Q9HC77	Centromere protein J	5.91157	3.59846	FALSE	FALSE	FALSE
gnl|gene34426|rna73995|	cenpl.S	CENPL	Q8N0S6	Centromere protein L	2.53951	0.786239	FALSE	FALSE	FALSE
gnl|gene7211|rna21038|	cenpo.L	CENPO	Q9BU64	Centromere protein O	1.24276	0.684077	FALSE	FALSE	FALSE
gnl|gene4443|rna12962|	cenpp.L	CENPP	Q6IPU0	Centromere protein P	1.42715	0.732284	FALSE	FALSE	FALSE
gnl|gene11170|rna32462|	cenpu.L	CENPU	Q71F23	Centromere protein U	1.60075	0.498291	FALSE	FALSE	FALSE
gnl|gene48941|rna94738|	LOC108701206	CEP112	Q8N8E3	Centrosomal protein of 112 kDa	5.24208	1.77201	FALSE	FALSE	FALSE
gnl|gene19572|rna57188|	cep120.L	CEP120	Q8N960	Centrosomal protein of 120 kDa	1.30159	1.02341	FALSE	FALSE	FALSE
gnl|gene20151|rna58809|	cep131.L	CEP131	Q9UPN4	Centrosomal protein of 131 kDa (Fragment)	2.74814	0.880381	FALSE	FALSE	FALSE
gnl|gene181|rna509|	cep135.L	CEP135	Q66GS9	Centrosomal protein of 135 kDa	1.00952	0.221058	FALSE	FALSE	FALSE
gnl|gene35949|rna76085|	LOC108716877	CEP162	Q5TB80	Centrosomal protein of 162 kDa	2.14396	0.699761	FALSE	FALSE	FALSE
gnl|gene19107|rna55791|	cep192.L	CEP192	Q8TEP8	Centrosomal protein of 192 kDa (Fragment)	6.49739	3.4174	FALSE	FALSE	FALSE
gnl|gene186|rna525|	fopnl.L	CEP20		Centrosomal protein 20	1.79547	1.05348	FALSE	FALSE	FALSE
gnl|gene6700|rna19620|	cep290.L	CEP290	O15078	Centrosomal protein of 290 kDa (Fragment)	1.78061	0.844565	FALSE	FALSE	FALSE
gnl|gene12608|rna36644|	cep41.L	CEP41	Q9BYV8	Centrosomal protein of 41 kDa	1.12953	0.628805	FALSE	FALSE	FALSE
gnl|gene3888|rna11343|	fgfr1op.L	CEP43		Centrosomal protein 43	2.45341	2.17312	FALSE	FALSE	FALSE
gnl|gene15600|rna45554|	cep44.L	CEP44	Q9C0F1	Centrosomal protein of 44 kDa	2.6501	1.72615	FALSE	FALSE	FALSE
gnl|gene8617|rna25091|	cep55-like.L	CEP55	Q53EZ4	Centrosomal protein of 55 kDa	1.37313	0.681907	FALSE	FALSE	FALSE
gnl|gene17643|rna51553|	cep85.S	CEP85	Q6P2H3	Centrosomal protein of 85 kDa	8.5	6.36554	FALSE	FALSE	FALSE
gnl|gene36748|rna77195|	LOC108704485	CERCAM	Q5T4B2	Inactive glycosyltransferase 25 family member 3	4.46937	2.84025	FALSE	FALSE	FALSE
gnl|gene14818|rna43228|	col4a3bp.L	CERT1		Ceramide transfer protein	0.175607	0.211774	FALSE	FALSE	FALSE
gnl|gene17894|rna52302|	cetn1.S	CETN2	P41208	Centrin-2	4.2655	3.47313	FALSE	FALSE	FALSE
gnl|gene2075|rna6019|	cetn3.S	CETN3	O15182	Centrin-3	3.68931	2.55623	FALSE	FALSE	FALSE
gnl|gene10541|rna30623|	cfap20.L	CFAP20	Q9Y6A4	Cilia- and flagella-associated protein 20	0.417365	0.445786	FALSE	FALSE	FALSE
gnl|gene14163|rna41246|	cfap36.L	CFAP36	Q96G28	Cilia- and flagella-associated protein 36	0.619375	0.573413	FALSE	FALSE	FALSE
gnl|gene1937|rna5638|	c21orf2.S	CFAP410	O43822	Cilia- and flagella-associated protein 410	2.96767	1.35006	FALSE	FALSE	FALSE
gnl|gene19762|rna57734|	gtpbp10.S	CFAP69	A5D8W1	Cilia- and flagella-associated protein 69	8.5	8.5	FALSE	FALSE	FALSE
gnl|gene3569|rna10383|	cfap97.L	CFAP97	Q9P2B7	Cilia- and flagella-associated protein 97	0.965764	-1.90354	FALSE	FALSE	FALSE
gnl|gene16797|rna49077|	cfdp1.L	CFDP1	Q9UEE9	Craniofacial development protein 1	0.114417	-0.0685592	FALSE	FALSE	FALSE
gnl|gene39251|rna80765|	cfl1.L	CFL1	P23528	Cofilin-1	0.234055	0.144162	FALSE	FALSE	FALSE
gnl|gene14298|rna41651|	cgn.L	CGN	Q9P2M7	Cingulin	1.22316	0.485477	FALSE	FALSE	FALSE
gnl|gene20395|rna59575|	cgnl1.L	CGNL1	Q0VF96	Cingulin-like protein 1	4.82522	1.70878	FALSE	FALSE	FALSE
gnl|gene34725|rna74392|	LOC398222	CHAF1A	Q13111	Chromatin assembly factor 1 subunit A	0.690617	0.352925	FALSE	FALSE	FALSE
gnl|gene1224|rna3562|	chaf1b.L	CHAF1B	Q13112	Chromatin assembly factor 1 subunit B	0.675571	0.273848	FALSE	FALSE	FALSE
gnl|gene5158|rna15086|	champ1.S	CHAMP1	Q96JM3	Chromosome alignment-maintaining phosphoprotein 1 (Fragment)	0.100726	0.879235	FALSE	FALSE	FALSE
gnl|gene1346|rna3925|	chchd3.L	CHCHD3	Q9NX63	MICOS complex subunit MIC19	8.5	8.25537	TRUE	FALSE	FALSE
gnl|gene15604|rna45565|	chchd6.S	CHCHD6	Q9BRQ6	MICOS complex subunit MIC25	8.5	7.78641	TRUE	FALSE	FALSE
gnl|gene13168|rna38296|	chd1.L	CHD1	O14646	Chromodomain-helicase-DNA-binding protein 1	0.600222	0.0064962	FALSE	FALSE	FALSE
gnl|gene44022|rna87701|	LOC108697348	CHD4	Q14839	DNA helicase (Fragment)	2.26636	0.657733	FALSE	FALSE	FALSE
gnl|gene12831|rna37290|	chd8.S	CHD8	Q9HCK8	Chromodomain-helicase-DNA-binding protein 8 (Fragment)	6.33178	1.52195	FALSE	FALSE	FALSE
gnl|gene38231|rna79309|	LOC108696394	CHEK1	O14757	Serine/threonine-protein kinase Chk1	0.979992	0.131041	FALSE	FALSE	FALSE
gnl|gene45888|rna90455|	chek2.L	CHEK2	O96017	Serine/threonine-protein kinase Chk2	0.298596	0.17248	FALSE	FALSE	FALSE
gnl|gene5737|rna16790|	cherp.L	CHERP	Q8IWX8	Calcium homeostasis endoplasmic reticulum protein	4.32273	1.90156	FALSE	FALSE	FALSE
gnl|gene4172|rna12144|	chfr.L	CHFR	Q96EP1	E3 ubiquitin-protein ligase CHFR	0.283493	0.545963	FALSE	FALSE	FALSE
gnl|gene34395|rna73953|	chm.L	CHM	P24386	Rab proteins geranylgeranyltransferase component A 1	0.0985786	0.430496	FALSE	FALSE	FALSE
gnl|gene41504|rna83969|	chm.S	CHML	P26374	Rab proteins geranylgeranyltransferase component A 2	0.233476	0.446255	FALSE	FALSE	FALSE
gnl|gene19360|rna56566|	chmp1a.S	CHMP1A	Q9HD42	Charged multivesicular body protein 1a	2.59929	1.42803	FALSE	FALSE	FALSE
gnl|gene16911|rna49421|	chmp1b.L	CHMP1B	Q7LBR1	Charged multivesicular body protein 1b	2.87162	1.77684	FALSE	FALSE	FALSE
gnl|gene16513|rna48238|	chmp2a.L	CHMP2A	O43633	Charged multivesicular body protein 2a	3.49704	2.42163	FALSE	FALSE	FALSE
gnl|gene18435|rna53843|	chmp2b.L	CHMP2B	Q9UQN3	Charged multivesicular body protein 2b	1.64076	0.540313	FALSE	FALSE	FALSE
gnl|gene49755|rna95868|	chmp3.S	CHMP3	Q9Y3E7	Charged multivesicular body protein 3	1.73603	1.65562	FALSE	FALSE	FALSE
gnl|gene14321|rna41712|	chmp4b.L	CHMP4B	Q9H444	Charged multivesicular body protein 4b	1.88106	1.66761	FALSE	FALSE	FALSE
gnl|gene20427|rna59667|	chmp5.L	CHMP5	Q9NZZ3	Charged multivesicular body protein 5	3.24829	2.47029	FALSE	FALSE	FALSE
gnl|gene18001|rna52612|	chn1.S	CHN1	P15882	N-chimaerin	0.574273	0.241576	FALSE	FALSE	FALSE
gnl|gene48611|rna94244|	chordc1.S	CHORDC1	Q9UHD1	Cysteine and histidine-rich domain-containing protein 1	0.385121	0.385239	FALSE	FALSE	FALSE
gnl|gene36405|rna76728|	LOC108695458	CHRAC1	Q9NRG0	Chromatin accessibility complex protein 1	6.59253	6.85407	FALSE	FALSE	FALSE
gnl|gene40009|rna81824|	chtf18.L	CHTF18	Q8WVB6	Chromosome transmission fidelity protein 18 homolog	0.736728	0.223225	FALSE	FALSE	FALSE
gnl|gene2111|rna6137|	chuk.S	CHUK	O15111	Inhibitor of nuclear factor kappa-B kinase subunit alpha	2.83306	1.75649	FALSE	FALSE	FALSE
gnl|gene46387|rna91121|	churc1.S	CHURC1	Q8WUH1	Protein Churchill	0.111591	0.136637	FALSE	FALSE	FALSE
gnl|gene15419|rna45004|	fntb.L	CHURC1-FNTB	B4DL54	Protein farnesyltransferase subunit beta	0.0136719	0.366329	FALSE	FALSE	FALSE
gnl|gene1219|rna3550|	ciao1.L	CIAO1	O76071	Probable cytosolic iron-sulfur protein assembly protein CIAO1	-0.23829	0.0224324	FALSE	FALSE	FALSE
gnl|gene15312|rna44699|	fam96a.L	CIAO2A	Q9H5X1	Cytosolic iron-sulfur assembly component 2A	0.377632	0.429209	FALSE	FALSE	FALSE
gnl|gene4462|rna13015|	fam96b.S	CIAO2B	Q9Y3D0	Cytosolic iron-sulfur assembly component 2B	3.81071	3.7728	FALSE	FALSE	FALSE
gnl|gene45883|rna90439|	LOC108703228	CIAO3	Q9H6Q4	Cytosolic iron-sulfur assembly component 3	-0.0293287	0.197569	FALSE	FALSE	FALSE
gnl|gene7935|rna23144|	ciapin1.L	CIAPIN1	Q6FI81	Anamorsin	1.98571	1.9719	TRUE	FALSE	FALSE
gnl|gene4142|rna12062|	cirbp.L	CIRBP	Q14011	Cold-inducible RNA-binding protein	2.5646	1.21016	FALSE	FALSE	TRUE
gnl|gene47273|rna92356|	cisd1.L	CISD1	Q9NZ45	CDGSH iron-sulfur domain-containing protein 1	8.5	7.36629	TRUE	FALSE	FALSE
gnl|gene49228|rna95122|	cisd2.S	CISD2	Q8N5K1	CDGSH iron-sulfur domain-containing protein 2	8.5	5.99234	TRUE	FALSE	FALSE
gnl|gene9889|rna28749|	cisd3.L	CISD3	P0C7P0	CDGSH iron-sulfur domain-containing protein 3, mitochondrial	7.48697	6.50193	TRUE	FALSE	FALSE
gnl|gene5814|rna17014|	cit.L	CIT	O14578	Non-specific serine/threonine protein kinase (Fragment)	0.868035	0.34912	FALSE	FALSE	FALSE
gnl|gene19906|rna58131|	ckap5.L	CKAP5	Q14008	Cytoskeleton-associated protein 5	3.04013	0.974604	FALSE	FALSE	FALSE
gnl|gene46498|rna91295|	ckb.L	CKB	P12277	Creatine kinase B-type	0.235166	0.503956	FALSE	FALSE	FALSE
gnl|gene7639|rna22273|	ckm.L	CKM	P06732	Creatine kinase M-type	0.122179	0.479061	FALSE	FALSE	FALSE
gnl|gene3934|rna11470|	cks2.L	CKS2	P33552	Cyclin-dependent kinases regulatory subunit 2	2.58212	0.751061	FALSE	FALSE	FALSE
gnl|gene17760|rna51911|	clasp1.L	CLASP1	Q7Z460	CLIP-associating protein 1	3.88019	1.3183	FALSE	FALSE	FALSE
gnl|gene17029|rna49764|	clcn3.S	CLCN3	P51790	Chloride channel protein	3.56442	2.12864	FALSE	FALSE	FALSE
gnl|gene6542|rna19146|	clcn5.L	CLCN5	P51795	Chloride channel protein (Fragment)	3.53285	2.30128	FALSE	FALSE	FALSE
gnl|gene15072|rna43984|	cldn6.1.L	CLDN6	P56747	Claudin-6	4.65881	3.15252	FALSE	FALSE	FALSE
gnl|gene6592|rna19295|	clic1.L	CLIC1	O00299	Chloride intracellular channel protein 1	1.20445	1.17684	FALSE	FALSE	FALSE
gnl|gene11935|rna34652|	clic4.L	CLIC5	Q9NZA1	Chloride intracellular channel protein 5	2.06185	1.88158	FALSE	FALSE	FALSE
gnl|gene16895|rna49380|	clic6.L	CLIC6	Q96NY7	Chloride intracellular channel protein 6	0.978604	1.81961	FALSE	FALSE	FALSE
gnl|gene37447|rna78172|	clint1.L	CLINT1	Q14677	Clathrin interactor 1	7.70068	5.66883	FALSE	FALSE	FALSE
gnl|gene46437|rna91207|	clip1.L	CLIP1	P30622	CAP-Gly domain-containing linker protein 1 (Fragment)	3.29526	1.34985	FALSE	FALSE	FALSE
gnl|gene3614|rna10509|	clk2.L	CLK2	P49760	Dual-specificity protein kinase CLK2	0.649595	-0.0400986	FALSE	FALSE	FALSE
gnl|gene1709|rna4972|	clns1a	CLNS1A	P54105	Methylosome subunit pICln	4.07109	3.94747	FALSE	FALSE	FALSE
gnl|gene40659|rna82763|	clp1.L	CLP1	Q92989	Polyribonucleotide 5'-hydroxyl-kinase Clp1	1.22328	0.696268	FALSE	FALSE	FALSE
gnl|gene17678|rna51670|	clpp.L	CLPP	Q16740	ATP-dependent Clp protease proteolytic subunit, mitochondrial	8.5	8.5	TRUE	FALSE	FALSE
gnl|gene38956|rna80364|	LOC108700204	CLPTM1	O96005	Cleft lip and palate transmembrane protein 1	5.63785	2.78066	FALSE	FALSE	FALSE
gnl|gene17934|rna52431|	clpx.S	CLPX	O76031	ATP-dependent Clp protease ATP-binding subunit clpX-like, mitochondrial	8.5	6.79734	TRUE	FALSE	FALSE
gnl|gene19214|rna56135|	clspn.S	CLSPN	Q9HAW4	Claspin	3.93775	0.822319	FALSE	FALSE	FALSE
gnl|gene17507|rna51130|	clta.L	CLTA	P09496	Clathrin light chain A	6.37633	4.31942	FALSE	FALSE	FALSE
gnl|gene5114|rna14951|	cltb.L	CLTB	P09497	Clathrin light chain B	4.21276	3.14497	FALSE	FALSE	FALSE
gnl|gene880|rna2583|	cltc.L	CLTC	Q00610	Clathrin heavy chain 1	1.4797	0.836019	FALSE	FALSE	FALSE
gnl|gene6460|rna18901|	cltcl1.L	CLTCL1	P53675	Clathrin heavy chain 2	1.58783	0.86997	FALSE	FALSE	FALSE
gnl|gene47112|rna92137|	cluap1.L	CLUAP1	Q96AJ1	Clusterin associated protein 1, isoform CRA_a	2.31944	1.26547	FALSE	FALSE	FALSE
gnl|gene10840|rna31509|	LOC108715794	CLUH	O75153	Clustered mitochondria protein homolog (Fragment)	0.665289	0.466348	FALSE	FALSE	FALSE
gnl|gene50085|rna96380|	clybl.L	CLYBL	Q8N0X4	Citramalyl-CoA lyase, mitochondrial	7.88098	6.53719	TRUE	FALSE	FALSE
gnl|gene9958|rna28946|	cmbl.L	CMBL	Q96DG6	Carboxymethylenebutenolidase homolog	0.0806851	0.0753847	FALSE	FALSE	FALSE
gnl|gene13489|rna39242|	cmpk1.S	CMPK1	P30085	UMP-CMP kinase	-0.187003	-0.281628	FALSE	FALSE	FALSE
gnl|gene50208|rna96594|	cmss1.L	CMSS1	Q9BQ75	Protein CMSS1	1.35251	0.75583	FALSE	FALSE	FALSE
gnl|gene12351|rna35911|	cmtr1.L	CMTR1	Q8N1G2	Cap-specific mRNA (nucleoside-2'-O-)-methyltransferase 1	1.2322	0.27501	FALSE	FALSE	FALSE
gnl|gene12413|rna36090|	cmtr2.L	CMTR2	Q8IYT2	Cap-specific mRNA (nucleoside-2'-O-)-methyltransferase 2	0.847271	0.432016	FALSE	FALSE	FALSE
gnl|gene14635|rna42653|	cndp2.L	CNDP2	Q96KP4	Cytosolic non-specific dipeptidase	-0.202761	0.0200841	FALSE	FALSE	FALSE
gnl|gene8946|rna26047|	cnksr2.S	CNKSR2	Q8WXI2	Connector enhancer of kinase suppressor of ras 2	4.18242	0.88647	FALSE	FALSE	FALSE
gnl|gene15664|rna45735|	cnn2.L	CNN1	P51911	Calponin-1	2.33416	2.03958	FALSE	FALSE	FALSE
gnl|gene18444|rna53868|	cnn3.L	CNN3	Q15417	Calponin-3	5.10644	2.22234	FALSE	FALSE	FALSE
gnl|gene7820|rna22826|	cnnm2.L	CNNM4	Q6P4Q7	Metal transporter CNNM4	3.56328	1.81158	FALSE	FALSE	FALSE
gnl|gene6913|rna20198|	cnot1.L	CNOT1	A5YKK6	CCR4-NOT transcription complex subunit 1	3.45614	1.32105	FALSE	FALSE	FALSE
gnl|gene14905|rna43508|	cnot10.L	CNOT10	Q9H9A5	CCR4-NOT transcription complex subunit 10	3.33415	1.29652	FALSE	FALSE	FALSE
gnl|gene12874|rna37423|	cnot2.L	CNOT2	Q9NZN8	CCR4-NOT transcription complex subunit 2	3.40429	1.1833	FALSE	FALSE	FALSE
gnl|gene19366|rna56585|	cnot3.L	CNOT3	O75175	CCR4-NOT transcription complex subunit 3 (Fragment)	3.3616	1.24369	FALSE	FALSE	FALSE
gnl|gene14222|rna41431|	cnot8.L	CNOT8	Q9UFF9	CCR4-NOT transcription complex subunit 8	3.20206	1.27489	FALSE	FALSE	FALSE
gnl|gene50382|rna96867|	LOC108702939	CNOT9	Q92600	CCR4-NOT transcription complex subunit 9	6.07966	4.46495	FALSE	FALSE	FALSE
gnl|gene3373|rna9803|	cntln.L	CNTLN	Q9NXG0	Centlein	1.95429	0.708935	FALSE	FALSE	FALSE
gnl|gene14523|rna42287|	coa6.L	COA6	Q5JTJ3	Cytochrome c oxidase assembly factor 6 homolog	8.5	8.5	TRUE	FALSE	FALSE
gnl|gene12191|rna35422|	coasy.L	COASY	Q13057	Bifunctional coenzyme A synthase	0.571346	0.65797	TRUE	FALSE	FALSE
gnl|gene2711|rna7865|	cobll1.L	COBLL1	Q53SF7	Cordon-bleu protein-like 1	2.99076	1.11783	FALSE	FALSE	FALSE
gnl|gene11307|rna32880|	cog1.S	COG1	Q8WTW3	Conserved oligomeric Golgi complex subunit 1 (Fragment)	1.15877	0.506586	FALSE	FALSE	FALSE
gnl|gene43444|rna86844|	LOC108717859	COG2	Q14746	Conserved oligomeric Golgi complex subunit 2	1.46281	0.780332	FALSE	FALSE	FALSE
gnl|gene44213|rna88008|	LOC108708525	COG3	Q96JB2	Conserved oligomeric Golgi complex subunit 3	1.3701	0.895592	FALSE	FALSE	FALSE
gnl|gene41297|rna83696|	LOC108714149	COG4	Q9H9E3	Conserved oligomeric Golgi complex subunit 4	1.49115	0.811212	FALSE	FALSE	FALSE
gnl|gene17872|rna52228|	cog5.L	COG5	Q9UP83	Conserved oligomeric Golgi complex subunit 5	1.75515	1.06559	FALSE	FALSE	FALSE
gnl|gene44864|rna88972|	MGC68662	COG6	Q9Y2V7	Conserved oligomeric Golgi complex subunit 6	1.52139	0.828996	FALSE	FALSE	FALSE
gnl|gene6106|rna17856|	cog7.L	COG7	P83436	Conserved oligomeric Golgi complex subunit 7	1.41497	1.24595	FALSE	FALSE	FALSE
gnl|gene15413|rna44986|	cog8.L	COG8	Q96MW5	Conserved oligomeric Golgi complex subunit 8	1.65042	1.12054	FALSE	FALSE	FALSE
gnl|gene13145|rna38208|	coil.L	COIL	P38432	Coilin	2.71912	0.888732	FALSE	FALSE	TRUE
gnl|gene35848|rna75961|	col9a1-b	COL9A1	P20849	Collagen alpha-1(IX) chain	0.656127	0.27435	FALSE	FALSE	FALSE
gnl|gene16698|rna48800|	commd1.L	COMMD1	Q8N668	COMM domain-containing protein 1	2.47749	2.09374	FALSE	FALSE	FALSE
gnl|gene19649|rna57423|	commd10.L	COMMD10	Q9Y6G5	COMM domain-containing protein 10	1.77279	1.58934	FALSE	FALSE	FALSE
gnl|gene11994|rna34857|	commd2.L	COMMD2	Q86X83	COMM domain-containing protein 2	0.472881	0.406667	FALSE	FALSE	FALSE
gnl|gene11363|rna33029|	commd4.S	COMMD4	Q9H0A8	COMM domain-containing protein 4	1.51115	1.21767	FALSE	FALSE	FALSE
gnl|gene34741|rna74413|	LOC496342	COMMD5	Q9GZQ3	COMM domain-containing protein 5	1.45044	1.17892	FALSE	FALSE	FALSE
gnl|gene46562|rna91382|	LOC108708499	COMMD6	Q7Z4G1	COMM domain-containing protein 6	2.33092	1.97924	FALSE	FALSE	FALSE
gnl|gene9335|rna27139|	commd7.S	COMMD7	A0A2R8Y455	COMM domain-containing protein 7	2.99423	2.74253	FALSE	FALSE	FALSE
gnl|gene36880|rna77403|	LOC108700372	COPA	P53621	Coatomer subunit alpha	0.631752	0.405378	FALSE	FALSE	FALSE
gnl|gene18095|rna52887|	copb1.L	COPB1	P53618	Coatomer subunit beta (Fragment)	0.708171	0.30465	FALSE	FALSE	FALSE
gnl|gene4852|rna14173|	copb2.L	COPB2	P35606	Coatomer subunit beta'	0.573091	0.327675	FALSE	FALSE	FALSE
gnl|gene10574|rna30725|	cope.L	COPE	O14579	Coatomer subunit epsilon	0.84188	0.703534	FALSE	FALSE	FALSE
gnl|gene17941|rna52451|	copg1.L	COPG1	Q9Y678	Coatomer subunit gamma-1	0.657466	0.40492	FALSE	FALSE	FALSE
gnl|gene8812|rna25665|	copg2.S	COPG2	Q9UBF2	Coatomer subunit gamma-2	0.664347	0.417248	FALSE	FALSE	FALSE
gnl|gene224|rna624|	cops2.L	COPS2	P61201	COP9 signalosome complex subunit 2	0.586728	0.684887	FALSE	FALSE	FALSE
gnl|gene13754|rna40015|	cops3.L	COPS3	Q9UNS2	COP9 signalosome complex subunit 3	1.16972	1.44354	FALSE	FALSE	FALSE
gnl|gene5240|rna15333|	cops4.L	COPS4	Q9BT78	COP9 signalosome complex subunit 4	0.601539	0.83865	FALSE	FALSE	FALSE
gnl|gene42527|rna85477|	LOC108719283	COPS5	Q92905	COP9 signalosome complex subunit 5	0.259012	0.436198	FALSE	FALSE	FALSE
gnl|gene39481|rna81076|	cops6.S	COPS6	Q7L5N1	COP9 signalosome complex subunit 6	0.517997	0.620612	FALSE	FALSE	FALSE
gnl|gene9146|rna26588|	cops7b.S	COPS7B	Q9H9Q2	COP9 signalosome complex subunit 7b	1.82306	1.63467	FALSE	FALSE	FALSE
gnl|gene6568|rna19228|	copz1.L	COPZ1	P61923	Coatomer subunit zeta-1	0.911868	0.550321	FALSE	FALSE	FALSE
gnl|gene18649|rna54441|	coq3.L	COQ3	Q9NZJ6	Ubiquinone biosynthesis O-methyltransferase, mitochondrial	6.96146	7.18346	TRUE	FALSE	FALSE
gnl|gene5398|rna15827|	coq4.L	COQ4	Q9Y3A0	Ubiquinone biosynthesis protein COQ4 homolog, mitochondrial	5.98803	5.70065	TRUE	FALSE	FALSE
gnl|gene15989|rna46742|	coq5.L	COQ5	Q5HYK3	2-methoxy-6-polyprenyl-1,4-benzoquinol methylase, mitochondrial	7.51704	6.3154	TRUE	FALSE	FALSE
gnl|gene11460|rna33308|	coq6.L	COQ6	Q9Y2Z9	Coenzyme Q6 homolog, monooxygenase (Yeast), isoform CRA_a	7.4782	6.60859	TRUE	FALSE	FALSE
gnl|gene46175|rna90819|	coq9.S	COQ9	O75208	Ubiquinone biosynthesis protein COQ9, mitochondrial	8.5	8.5	TRUE	FALSE	FALSE
gnl|gene39325|rna80867|	coro1c.L	CORO1C	Q9ULV4	Coronin-1C	1.11147	0.697894	FALSE	FALSE	FALSE
gnl|gene42460|rna85377|	LOC108701637	CORO7	P57737	Coronin-7	-0.0345978	0.00166998	FALSE	FALSE	FALSE
gnl|gene40593|rna82667|	LOC108715434	COTL1	Q14019	Coactosin-like protein	1.56772	1.4385	FALSE	FALSE	FALSE
gnl|gene9246|rna26849|	cox15.S	COX15	Q7KZN9	Cytochrome c oxidase assembly protein COX15 homolog	8.5	8.27125	TRUE	FALSE	FALSE
gnl|gene42990|rna86166|	MGC85216	COX4I1	P13073	Cytochrome c oxidase subunit 4 isoform 1, mitochondrial	8.5	8.5	TRUE	FALSE	FALSE
gnl|gene16626|rna48574|	cox4i2.S	COX4I2	Q96KJ9	Cytochrome c oxidase subunit 4 isoform 2, mitochondrial	8.5	7.73933	TRUE	FALSE	FALSE
gnl|gene1107|rna3217|	cox5a.L	COX5A	P20674	Cytochrome c oxidase subunit 5A, mitochondrial	8.5	8.08117	TRUE	FALSE	FALSE
gnl|gene12725|rna36969|	cox5b.1.S	COX5B	P10606	Cytochrome c oxidase subunit 5B, mitochondrial	8.5	8.5	TRUE	FALSE	FALSE
gnl|gene11977|rna34791|	cox6a1.L	COX6A1	P12074	Cytochrome c oxidase subunit 6A1, mitochondrial	8.5	8.5	TRUE	FALSE	FALSE
gnl|gene6544|rna19157|	cox6b1.L	COX6B1	P14854	Cytochrome c oxidase subunit 6B1	8.5	8.5	TRUE	FALSE	FALSE
gnl|gene3317|rna9624|	cox6c.L	COX6C	P09669	Cytochrome c oxidase subunit 6C	8.5	8.5	TRUE	FALSE	FALSE
gnl|gene11536|rna33497|	cox7a2.L	COX7A2	P14406	Cytochrome c oxidase subunit 7A2, mitochondrial	8.5	8.5	TRUE	FALSE	FALSE
gnl|gene14512|rna42260|	cox7a2l.L	COX7A2L	O14548	Cytochrome c oxidase subunit 7A-related protein, mitochondrial	8.5	8.5	TRUE	FALSE	FALSE
gnl|gene20239|rna59084|	cox7c.L	COX7C	P15954	Cytochrome c oxidase subunit 7C, mitochondrial	8.5	8.5	TRUE	FALSE	FALSE
gnl|gene20211|rna58999|	cpd.L	CPD	O75976	Carboxypeptidase D	3.59322	2.33518	FALSE	FALSE	FALSE
gnl|gene8848|rna25773|	cpne1.L	CPNE1	Q99829	Copine-1	0.0264125	-0.000775101	FALSE	FALSE	FALSE
gnl|gene47951|rna93309|	LOC108695374	CPNE3	O75131	Copine-3	1.01869	0.44581	FALSE	FALSE	FALSE
gnl|gene40370|rna82336|	LOC108707428	CPOX	P36551	Oxygen-dependent coproporphyrinogen-III oxidase, mitochondrial	8.5	8.5	TRUE	FALSE	FALSE
gnl|gene18094|rna52881|	cpped1.L	CPPED1	Q9BRF8	Serine/threonine-protein phosphatase CPPED1	0.0969597	0.168149	FALSE	FALSE	FALSE
gnl|gene40332|rna82290|	LOC108719780	CPSF1	Q10570	Cleavage and polyadenylation specificity factor subunit 1	2.17646	1.39054	FALSE	FALSE	FALSE
gnl|gene18711|rna54614|	cpsf2.L	CPSF2	Q9P2I0	Cleavage and polyadenylation specificity factor subunit 2	3.0724	1.22767	FALSE	FALSE	FALSE
gnl|gene17058|rna49832|	cpsf3.L	CPSF3	Q9UKF6	Cleavage and polyadenylation specificity factor subunit 3	2.05162	0.972238	FALSE	FALSE	FALSE
gnl|gene40718|rna82851|	LOC733279	CPSF6	Q16630	Cleavage and polyadenylation specificity factor subunit 6	3.13636	1.06768	FALSE	FALSE	FALSE
gnl|gene1806|rna5262|	cpt2.S	CPT2	P23786	Carnitine O-palmitoyltransferase 2, mitochondrial	8.5	8.5	TRUE	FALSE	FALSE
gnl|gene18005|rna52621|	cpvl.L	CPVL	Q9H3G5	Probable serine carboxypeptidase CPVL	7.04122	5.59282	FALSE	FALSE	FALSE
gnl|gene17659|rna51608|	crat.1.L	CRAT	P43155	Carnitine O-acetyltransferase	7.3648	5.40488	TRUE	FALSE	FALSE
gnl|gene5504|rna16119|	crbn.L	CRBN	Q96SW2	Protein cereblon	0.323991	0.406437	FALSE	FALSE	FALSE
gnl|gene8610|rna25073|	creb1.L	CREB1	P16220	Cyclic AMP-responsive element-binding protein 1	1.56637	1.17405	FALSE	FALSE	FALSE
gnl|gene5467|rna16025|	creld2.S	CRELD2	Q6UXH1	Protein disulfide isomerase CRELD2	6.13913	5.23018	FALSE	FALSE	FALSE
gnl|gene36300|rna76574|	LOC108717657	CRIP3	Q6Q6R5	Cysteine-rich protein 3	4.97362	2.46164	FALSE	FALSE	FALSE
gnl|gene34921|rna74629|	LOC108716423	CRIPT	Q9P021	Cysteine-rich PDZ-binding protein	1.68935	1.51772	FALSE	FALSE	FALSE
gnl|gene5881|rna17218|	crk.L	CRK	P46108	Adapter molecule crk	0.41708	0.268123	FALSE	FALSE	FALSE
gnl|gene6534|rna19117|	crkl.S	CRKL	P46109	Crk-like protein	1.48054	0.802544	FALSE	FALSE	FALSE
gnl|gene2575|rna7480|	crlf3.L	CRLF3	Q8IUI8	Cytokine receptor-like factor 3	0.0812613	0.159655	FALSE	FALSE	FALSE
gnl|gene17279|rna50422|	crnkl1.S	CRNKL1	Q9BZJ0	Crooked neck-like protein 1	0.71281	0.290066	FALSE	FALSE	FALSE
gnl|gene9248|rna26857|	crot.S	CROT	Q9UKG9	Peroxisomal carnitine O-octanoyltransferase	4.13783	3.8719	FALSE	FALSE	FALSE
gnl|gene16123|rna47136|	LOC108699321	CRP	P02741	C-reactive protein	3.89494	3.43137	FALSE	FALSE	FALSE
gnl|gene19197|rna56076|	ispd.L	CRPPA		D-ribitol-5-phosphate cytidylyltransferase	-0.0768997	-0.0320832	FALSE	FALSE	FALSE
gnl|gene46214|rna90875|	cry-dash.L	CRY1	Q16526	Cryptochrome-1	0.940131	0.567888	FALSE	FALSE	FALSE
gnl|gene39652|rna81307|	LOC108695477	CRYGB	P07316	Gamma-crystallin B	2.1269	2.01253	FALSE	FALSE	FALSE
gnl|gene10673|rna31011|	cryl1.L	CRYL1	Q9Y2S2	Lambda-crystallin homolog	0.995809	1.18446	FALSE	FALSE	FALSE
gnl|gene2522|rna7343|	cryz.L	CRYZ	Q08257	Quinone oxidoreductase	0.182974	0.476499	FALSE	FALSE	FALSE
gnl|gene15290|rna44634|	cryzl1.L	CRYZL1	O95825	Quinone oxidoreductase-like protein 1	-0.172247	0.149359	FALSE	FALSE	FALSE
gnl|gene11895|rna34545|	cs.S	CS	O75390	Citrate synthase	7.80995	6.56585	TRUE	FALSE	FALSE
gnl|gene5653|rna16562|	csdc2.S	CSDC2	Q9Y534	Cold shock domain-containing protein C2	1.09185	1.12151	FALSE	FALSE	FALSE
gnl|gene16932|rna49475|	csde1.L	CSDE1	O75534	Cold shock domain-containing protein E1	0.958837	0.5653	FALSE	FALSE	FALSE
gnl|gene18548|rna54157|	cse1l.L	CSE1L	P55060	Exportin-2	0.937286	1.02161	FALSE	FALSE	FALSE
gnl|gene7365|rna21492|	csk.L	CSK	P41240	Tyrosine-protein kinase CSK	0.899993	0.215286	FALSE	FALSE	FALSE
gnl|gene45503|rna89897|	csnk1a1	CSNK1A1	P48729	Casein kinase 1, alpha 1, isoform CRA_d	2.14368	0.905158	FALSE	FALSE	FALSE
gnl|gene36656|rna77076|	csnk1d.S	CSNK1D	P48730	Casein kinase I isoform delta	1.47696	0.865721	FALSE	FALSE	FALSE
gnl|gene6966|rna20341|	csnk1e.S	CSNK1E	P49674	Casein kinase I isoform epsilon	-0.239872	0.567647	FALSE	FALSE	FALSE
gnl|gene4060|rna11818|	csnk2a1.L	CSNK2A1	P68400	Casein kinase II subunit alpha	0.69921	0.527033	FALSE	FALSE	FALSE
gnl|gene11568|rna33596|	csnk2a2.S	CSNK2A2	P19784	Casein kinase II subunit alpha'	0.759792	0.631303	FALSE	FALSE	FALSE
gnl|gene12702|rna36896|	csnk2b.L	CSNK2B	P67870	Casein kinase II subunit beta	0.985711	-0.23544	FALSE	FALSE	FALSE
gnl|gene16941|rna49496|	cspp1.L	CSPP1	Q1MSJ5	Centrosome and spindle pole-associated protein 1	7.88255	5.098	FALSE	FALSE	FALSE
gnl|gene3842|rna11207|	csrp1.L	CSRP1	P21291	Cysteine and glycine-rich protein 1	0.02327	-0.559719	FALSE	FALSE	FALSE
gnl|gene38000|rna78992|	csrp2.L	CSRP2	Q16527	Cysteine and glycine-rich protein 2	0.107744	-0.201356	FALSE	FALSE	FALSE
gnl|gene613|rna1793|	LOC100049121	CSTB	P04080	Cystatin-B	0.349129	0.125057	FALSE	FALSE	FALSE
gnl|gene18604|rna54311|	cstf1.S	CSTF1	Q05048	Cleavage stimulation factor subunit 1	1.24188	0.391729	FALSE	FALSE	FALSE
gnl|gene5997|rna17546|	cstf2.L	CSTF2	P33240	Cleavage stimulation factor subunit 2	3.53416	1.57205	FALSE	FALSE	TRUE
gnl|gene42649|rna85651|	LOC100493745.L	CSTF3	Q12996	Cleavage stimulation factor subunit 3	2.05334	0.684441	FALSE	FALSE	FALSE
gnl|gene6819|rna19947|	ctbp1.S	CTBP1	Q13363	C-terminal-binding protein 1	0.818838	0.28108	FALSE	FALSE	FALSE
gnl|gene15879|rna46394|	ctbs.S	CTBS	Q01459	Di-N-acetylchitobiase	5.75908	5.49278	FALSE	FALSE	FALSE
gnl|gene2555|rna7431|	ctdp1.L	CTDP1	Q9Y5B0	RNA polymerase II subunit A C-terminal domain phosphatase (Fragment)	0.669877	0.616984	FALSE	FALSE	FALSE
gnl|gene1035|rna3027|	cth.L	CTH	P32929	Cystathionine gamma-lyase	0.098874	0.300011	FALSE	FALSE	FALSE
gnl|gene13424|rna39061|	ctif.L	CTIF	O43310	CBP80/20-dependent translation initiation factor	0.944443	0.373108	FALSE	FALSE	FALSE
gnl|gene7711|rna22519|	ctnna1.L	CTNNA1	P35221	Catenin alpha-1	2.03931	1.62543	FALSE	FALSE	FALSE
gnl|gene14208|rna41385|	ctnnal1.S	CTNNAL1	Q9UBT7	Alpha-catulin	0.656282	0.470752	FALSE	FALSE	FALSE
gnl|gene17352|rna50651|	ctnnb1.S	CTNNB1	P35222	Catenin beta-1	2.64661	1.47783	FALSE	FALSE	FALSE
gnl|gene34606|rna74215|	ctnnbip1.L	CTNNBIP1	Q9NSA3	Beta-catenin-interacting protein 1	1.40767	0.712231	FALSE	FALSE	FALSE
gnl|gene3594|rna10460|	ctnnbl1.L	CTNNBL1	Q8WYA6	Beta-catenin-like protein 1	0.758051	0.302991	FALSE	FALSE	FALSE
gnl|gene46749|rna91641|	ctnnd1.L	CTNND1	O60716	Catenin delta-1	6.2301	3.66887	FALSE	FALSE	FALSE
gnl|gene14814|rna43220|	ctps1.L	CTPS1	P17812	CTP synthase 1	0.761901	0.627929	FALSE	FALSE	FALSE
gnl|gene18099|rna52898|	ctr9.L	CTR9	Q6PD62	RNA polymerase-associated protein CTR9 homolog	0.685692	0.228164	FALSE	FALSE	FALSE
gnl|gene7029|rna20523|	ctsa.L	CTSA	P10619	Carboxypeptidase	8.5	8.5	FALSE	FALSE	FALSE
gnl|gene13322|rna38779|	ctsc.S	CTSC	P53634	Dipeptidyl peptidase 1	5.84001	4.96941	FALSE	FALSE	FALSE
gnl|gene6689|rna19577|	MGC82347	CTSD	P07339	Cathepsin D	5.98855	5.34253	FALSE	FALSE	FALSE
gnl|gene13520|rna39344|	ctsv.L	CTSL	P07711	Procathepsin L	5.15376	4.35986	FALSE	FALSE	FALSE
gnl|gene41168|rna83496|	cttn.L	CTTN	Q14247	Src substrate cortactin	0.843223	0.0136393	FALSE	FALSE	FALSE
gnl|gene7376|rna21517|	ctu1.L	CTU1	Q7Z7A3	Cytoplasmic tRNA 2-thiolation protein 1	0.703957	0.155845	FALSE	FALSE	FALSE
gnl|gene5971|rna17463|	cuedc2.S	CUEDC2	Q9H467	CUE domain-containing protein 2	5.53254	4.08557	FALSE	FALSE	FALSE
gnl|gene19692|rna57552|	cul1.L	CUL1	Q13616	Cullin-1	0.48119	0.231425	FALSE	FALSE	FALSE
gnl|gene14063|rna40962|	cul2.S	CUL2	Q13617	Cullin-2	0.306059	0.288237	FALSE	FALSE	FALSE
gnl|gene20505|rna59877|	cul3.S	CUL3	Q13618	Cullin-3	0.434326	0.247303	FALSE	FALSE	FALSE
gnl|gene3843|rna11209|	cul4a.L	CUL4A	Q13619	Cullin-4A	1.12983	0.409655	FALSE	FALSE	FALSE
gnl|gene8002|rna23333|	cul4b.L	CUL4B	Q13620	Cullin 4B, isoform CRA_e	0.1981	0.20502	FALSE	FALSE	FALSE
gnl|gene10755|rna31259|	cul5.L	CUL5	Q93034	Cullin-5	0.0745716	0.103372	FALSE	FALSE	FALSE
gnl|gene5133|rna15018|	cul9.L	CUL9	Q8IWT3	Cullin-9	0.968234	0.549144	FALSE	FALSE	FALSE
gnl|gene18273|rna53376|	cuta.L	CUTA	O60888	Protein CutA	3.38676	2.98806	FALSE	FALSE	FALSE
gnl|gene5967|rna17451|	cutc.L	CUTC	Q9NTM9	Copper homeostasis protein cutC homolog	-0.0117216	0.329754	FALSE	FALSE	FALSE
gnl|gene18006|rna52626|	cwc22.S	CWC22	Q9HCG8	Pre-mRNA-splicing factor CWC22 homolog	1.11516	0.289676	FALSE	FALSE	FALSE
gnl|gene3408|rna9921|	cwc27.S	CWC27	Q6UX04	Spliceosome-associated protein CWC27 homolog	0.262837	0.0628197	FALSE	FALSE	FALSE
gnl|gene8564|rna24914|	cwf19l1.L	CWF19L1	Q69YN2	CWF19-like protein 1	0.240439	-0.00519763	FALSE	FALSE	FALSE
gnl|gene41136|rna83455|	LOC108704683	CWF19L2	Q2TBE0	CWF19-like protein 2 (Fragment)	3.89442	1.10853	FALSE	FALSE	FALSE
gnl|gene48522|rna94124|	cxadr.L	CXADR	P78310	Coxsackievirus and adenovirus receptor	3.87506	2.79255	FALSE	FALSE	FALSE
gnl|gene18200|rna53175|	cxorf38.L	CXorf38	Q8TB03	Uncharacterized protein CXorf38	1.1045	0.824412	FALSE	FALSE	FALSE
gnl|gene37045|rna77651|	cxorf56.L	CXorf56	Q9H5V9	UPF0428 protein CXorf56	2.75263	0.73844	FALSE	FALSE	FALSE
gnl|gene16844|rna49217|	cyb5a.L	CYB5A	P00167	Cytochrome b5	7.77102	5.92637	FALSE	FALSE	FALSE
gnl|gene50407|rna96907|	cyb5r3.L	CYB5R3	P00387	NADH-cytochrome b5 reductase 3	8.05781	5.71557	TRUE	FALSE	FALSE
gnl|gene17434|rna50921|	cyb5r4.S	CYB5R4	Q7L1T6	Cytochrome b5 reductase 4	-0.316896	-0.671787	FALSE	FALSE	FALSE
gnl|gene3663|rna10660|	cyc1.S	CYC1	P08574	Cytochrome c1, heme protein, mitochondrial	8.5	8.5	TRUE	FALSE	FALSE
gnl|gene17623|rna51493|	cycs.L	CYCS	P99999	Cytochrome c	8.5	6.67747	TRUE	FALSE	FALSE
gnl|gene35959|rna76099|	cyfip1.L	CYFIP1	Q7L576	Cytoplasmic FMR1-interacting protein 1 (Fragment)	1.2713	0.500282	FALSE	FALSE	FALSE
gnl|gene3178|rna9214|	LOC108715050	CYLD	Q9NQC7	Ubiquitin carboxyl-terminal hydrolase CYLD	1.89618	0.850397	FALSE	FALSE	FALSE
gnl|gene50874|rna97557|	LOC108701260	CYP27C1	Q4G0S4	Cytochrome P450 27C1	8.5	8.5	FALSE	FALSE	FALSE
gnl|gene4128|rna12020|	fam49a.S	CYRIA		CYFIP-related Rac1 interactor A	2.78493	2.73342	FALSE	FALSE	FALSE
gnl|gene13163|rna38276|	fam49b.L	CYRIB		CYFIP-related Rac1 interactor B	2.67651	2.27765	FALSE	FALSE	FALSE
gnl|gene49627|rna95692|	LOC503678	CYTH2	Q99418	Cytohesin-2 (Fragment)	1.18419	1.15144	FALSE	FALSE	FALSE
gnl|gene50164|rna96508|	LOC108701591	CYTH3	O43739	Cytohesin-3	1.58066	1.36949	FALSE	FALSE	FALSE
gnl|gene48315|rna93854|	c1orf123.L	CZIB	Q9NWV4	CXXC motif containing zinc binding protein	1.42528	1.3492	FALSE	FALSE	FALSE
gnl|gene8026|rna23395|	d2hgdh.S	D2HGDH	Q8N465	D-2-hydroxyglutarate dehydrogenase, mitochondrial	7.90865	6.2406	TRUE	FALSE	FALSE
gnl|gene17906|rna52342|	dad1.L	DAD1	P61803	Dolichyl-diphosphooligosaccharide--protein glycosyltransferase subunit DAD1	8.5	6.03188	FALSE	FALSE	FALSE
gnl|gene14982|rna43725|	dao.L	DAO	P14920	D-amino-acid oxidase	5.15105	4.73549	FALSE	FALSE	FALSE
gnl|gene12591|rna36594|	dap.L	DAP	P51397	Death-associated protein 1	2.60202	2.03824	FALSE	FALSE	FALSE
gnl|gene17695|rna51715|	dap3.L	DAP3	P51398	28S ribosomal protein S29, mitochondrial	8.02555	6.75441	TRUE	FALSE	FALSE
gnl|gene15409|rna44973|	dapk2.L	DAPK3	O43293	Death-associated protein kinase 3	0.132267	0.317873	FALSE	FALSE	FALSE
gnl|gene15855|rna46320|	dapl1.L	DAPL1	A0PJW8	Death-associated protein-like 1	2.50804	2.54512	FALSE	FALSE	FALSE
gnl|gene1780|rna5160|	dars.L	DARS1		Aspartate--tRNA ligase, cytoplasmic	0.477574	0.216947	FALSE	FALSE	FALSE
gnl|gene12837|rna37303|	dars2.L	DARS2	Q6PI48	Aspartate--tRNA ligase, mitochondrial	6.32447	5.17139	TRUE	FALSE	FALSE
gnl|gene15002|rna43776|	daw1.S	DAW1	Q8N136	Dynein assembly factor with WDR repeat domains 1	0.610415	-0.0808627	FALSE	FALSE	FALSE
gnl|gene17769|rna51933|	daxx.L	DAXX	Q9UER7	Death domain-associated protein 6	1.04254	0.518564	FALSE	FALSE	TRUE
gnl|gene43739|rna87269|	dbi.L	DBI	P07108	Acyl-CoA-binding protein	5.67297	6.74175	FALSE	FALSE	FALSE
gnl|gene16469|rna48116|	dbn1.L	DBN1	Q16643	Drebrin	-0.104177	0.463007	FALSE	FALSE	FALSE
gnl|gene2174|rna6306|	dbnl.L	DBNL	Q9UJU6	Drebrin-like protein	0.460274	0.330242	FALSE	FALSE	FALSE
gnl|gene3385|rna9844|	dbr1.L	DBR1	Q9UK59	Lariat debranching enzyme	0.550796	0.26128	FALSE	FALSE	FALSE
gnl|gene42745|rna85790|	LOC108715687	DBT	P11182	Lipoamide acyltransferase component of branched-chain alpha-keto acid dehydrogenase complex, mitochondrial	7.42791	6.44175	TRUE	FALSE	FALSE
gnl|gene34649|rna74285|	LOC108714600	DCAF1	Q9Y4B6	DDB1- and CUL4-associated factor 1	0.800765	0.595678	FALSE	FALSE	FALSE
gnl|gene10867|rna31596|	dcaf10.S	DCAF10	Q5QP82	DDB1- and CUL4-associated factor 10	0.299184	0.272628	FALSE	FALSE	FALSE
gnl|gene4170|rna12138|	dcaf11.L	DCAF11	Q8TEB1	DDB1- and CUL4-associated factor 11	0.446831	0.506728	FALSE	FALSE	FALSE
gnl|gene7893|rna23025|	dcaf13.L	DCAF13	Q9NV06	DDB1- and CUL4-associated factor 13	1.99251	0.691251	FALSE	FALSE	FALSE
gnl|gene11951|rna34711|	dcaf15.L	DCAF15	Q66K64	DDB1- and CUL4-associated factor 15	0.764451	0.378252	FALSE	FALSE	FALSE
gnl|gene20484|rna59814|	dcaf17.L	DCAF17	Q5H9S7	DDB1- and CUL4-associated factor 17	0.250392	0.28667	FALSE	FALSE	FALSE
gnl|gene7627|rna22234|	dcaf7.S	DCAF7	P61962	DDB1- and CUL4-associated factor 7	0.738589	0.299184	FALSE	FALSE	FALSE
gnl|gene12318|rna35803|	dcaf8.S	DCAF8	Q5TAQ9	DDB1- and CUL4-associated factor 8	1.06874	0.729147	FALSE	FALSE	FALSE
gnl|gene2397|rna6981|	dclre1a.L	DCLRE1A	Q6PJP8	DNA cross-link repair 1A protein	3.09335	1.56526	FALSE	FALSE	FALSE
gnl|gene2816|rna8180|	dclre1c.S	DCLRE1C	Q96SD1	Protein artemis	-0.426297	0.201897	FALSE	FALSE	FALSE
gnl|gene44610|rna88599|	LOC108712573	DCP1B	Q8IZD4	mRNA-decapping enzyme 1B	3.80222	1.46753	FALSE	FALSE	FALSE
gnl|gene19754|rna57709|	dcp2.S	DCP2	Q8IU60	m7GpppN-mRNA hydrolase	1.95292	0.765863	FALSE	FALSE	FALSE
gnl|gene36178|rna76409|	dcps.L	DCPS	Q96C86	m7GpppX diphosphatase	-0.197177	0.0119057	FALSE	FALSE	FALSE
gnl|gene10424|rna30298|	dctd.L	DCTD	P32321	Deoxycytidylate deaminase	0.088345	0.552251	FALSE	FALSE	FALSE
gnl|gene14485|rna42175|	dctn1.L	DCTN1	Q14203	Dynactin subunit 1	1.23655	0.536414	FALSE	FALSE	FALSE
gnl|gene7252|rna21164|	dctn2.L	DCTN2	Q13561	Dynactin subunit 2	1.93136	1.48495	FALSE	FALSE	FALSE
gnl|gene19477|rna56924|	dctn3.L	DCTN3	O75935	Dynactin subunit 3	2.91198	2.67283	FALSE	FALSE	FALSE
gnl|gene13384|rna38939|	dctn4.S	DCTN4	Q9UJW0	Dynactin subunit 4	1.49361	0.789233	FALSE	FALSE	FALSE
gnl|gene39527|rna81139|	dctn5.S	DCTN5	Q9BTE1	Dynactin subunit 5	0.914813	0.0475917	FALSE	FALSE	FALSE
gnl|gene8311|rna24202|	dctn6.L	DCTN6	O00399	Dynactin subunit 6	0.831394	0.510978	FALSE	FALSE	FALSE
gnl|gene8936|rna26023|	dcun1d2.S	DCUN1D2	Q6PH85	DCN1-like protein 2	1.69377	0.80056	FALSE	FALSE	FALSE
gnl|gene18698|rna54579|	dcun1d5.L	DCUN1D5	Q9BTE7	DCN1-like protein 5	1.04944	1.53082	FALSE	FALSE	FALSE
gnl|gene5119|rna14965|	MGC79752.L	DCXR	Q7Z4W1	L-xylulose reductase	1.96776	1.77565	FALSE	FALSE	FALSE
gnl|gene38056|rna79058|	dda1	DDA1	Q9BW61	DET1- and DDB1-associated protein 1	2.69557	2.11973	FALSE	FALSE	FALSE
gnl|gene45458|rna89830|	LOC108715489	DDAH1	O94760	N(G),N(G)-dimethylarginine dimethylaminohydrolase 1	0.26014	0.541871	FALSE	FALSE	FALSE
gnl|gene3546|rna10321|	ddb1.S	DDB1	Q16531	DNA damage-binding protein 1	0.675478	0.576418	FALSE	FALSE	FALSE
gnl|gene7895|rna23031|	ddhd1.L	DDHD1	Q8NEL9	Phospholipase DDHD1 (Fragment)	1.39535	0.564341	FALSE	FALSE	FALSE
gnl|gene46812|rna91739|	ddi2.L	DDI2	Q5TDH0	Protein DDI1 homolog 2	0.305437	0.279228	FALSE	FALSE	FALSE
gnl|gene7120|rna20790|	ddost.S	DDOST	P39656	Dolichyl-diphosphooligosaccharide--protein glycosyltransferase 48 kDa subunit	6.11121	3.26122	FALSE	FALSE	FALSE
gnl|gene5069|rna14804|	ddt.L	DDT	P30046	D-dopachrome decarboxylase	0.860127	-0.626237	FALSE	FALSE	FALSE
gnl|gene4826|rna14094|	ddx1.L	DDX1	Q92499	ATP-dependent RNA helicase DDX1	1.12328	0.523156	FALSE	FALSE	FALSE
gnl|gene37087|rna77698|	ddx10.L	DDX10	Q13206	Probable ATP-dependent RNA helicase DDX10	1.42985	0.577017	FALSE	FALSE	FALSE
gnl|gene16551|rna48351|	ddx17.L	DDX17	Q92841	RNA helicase	6.26829	3.2155	FALSE	FALSE	FALSE
gnl|gene48285|rna93811|	LOC108702873	DDX18	Q9NVP1	ATP-dependent RNA helicase DDX18	2.02724	0.958374	FALSE	FALSE	FALSE
gnl|gene19492|rna56964|	ddx19b.L	DDX19A	Q9NUU7	RNA helicase (Fragment)	0.263733	0.111497	FALSE	FALSE	FALSE
gnl|gene44915|rna89038|	ddx19b.S	DDX19B	Q9UMR2	RNA helicase	0.0838927	0.0507647	FALSE	FALSE	FALSE
gnl|gene12383|rna36012|	ddx20.L	DDX20	Q9UHI6	Probable ATP-dependent RNA helicase DDX20	1.64203	0.748184	FALSE	FALSE	FALSE
gnl|gene9509|rna27652|	ddx23.S	DDX23	Q9BUQ8	Probable ATP-dependent RNA helicase DDX23	2.06926	0.446224	FALSE	FALSE	FALSE
gnl|gene19643|rna57401|	ddx24.L	DDX24	Q9GZR7	ATP-dependent RNA helicase DDX24	1.7176	1.21811	FALSE	FALSE	FALSE
gnl|gene11519|rna33456|	ddx25.L	DDX25	Q9UHL0	RNA helicase (Fragment)	1.28121	0.980528	FALSE	FALSE	FALSE
gnl|gene13485|rna39231|	ddx39a.S	DDX39B	Q13838	Spliceosome RNA helicase DDX39B (Fragment)	0.590745	0.347087	FALSE	FALSE	FALSE
gnl|gene529|rna1505|	ddx3x.L	DDX3X	O00571	RNA helicase	5.80718	3.44987	TRUE	FALSE	TRUE
gnl|gene36694|rna77129|	LOC108704425	DDX4	Q9NQI0	Probable ATP-dependent RNA helicase DDX4	1.69117	0.581833	FALSE	FALSE	TRUE
gnl|gene15478|rna45184|	ddx41.L	DDX41	Q9UJV9	Probable ATP-dependent RNA helicase DDX41	2.52955	0.709221	FALSE	FALSE	FALSE
gnl|gene523|rna1484|	ddx42.L	DDX42	Q86XP3	RNA helicase	8.5	6.28941	FALSE	FALSE	FALSE
gnl|gene5729|rna16769|	ddx43.L	DDX43	Q9NXZ2	Probable ATP-dependent RNA helicase DDX43	2.89523	0.80293	FALSE	FALSE	FALSE
gnl|gene40858|rna83032|	ddx46.L	DDX46	Q7L014	RNA helicase	2.2574	0.95925	FALSE	FALSE	FALSE
gnl|gene41485|rna83946|	MGC53795	DDX5	P17844	DEAD box protein 5	4.95671	2.05996	FALSE	FALSE	FALSE
gnl|gene7642|rna22280|	ddx54.L	DDX54	Q8TDD1	ATP-dependent RNA helicase DDX54	1.49633	0.685842	FALSE	FALSE	FALSE
gnl|gene4438|rna12941|	ddx56.S	DDX56	Q9NY93	Probable ATP-dependent RNA helicase DDX56	1.67877	0.692727	FALSE	FALSE	FALSE
gnl|gene6855|rna20038|	ddx59.L	DDX59	Q5T1V6	Probable ATP-dependent RNA helicase DDX59	6.51293	3.40511	FALSE	FALSE	FALSE
gnl|gene14340|rna41768|	ddx6.S	DDX6	P26196	Probable ATP-dependent RNA helicase DDX6	2.8178	1.23475	FALSE	FALSE	FALSE
gnl|gene15037|rna43876|	decr1.L	DECR1	Q16698	2,4-dienoyl-CoA reductase, mitochondrial	8.06655	8.5	TRUE	FALSE	FALSE
gnl|gene40638|rna82737|	decr2.L	DECR2	Q9NUI1	Peroxisomal 2,4-dienoyl-CoA reductase	1.17785	1.44432	FALSE	FALSE	FALSE
gnl|gene6585|rna19272|	dek.L	DEK	P35659	Protein DEK	1.84243	0.681467	FALSE	FALSE	FALSE
gnl|gene46858|rna91792|	dennd2d.S	DENND2D	Q9H6A0	DENN domain-containing protein 2D	1.45262	0.673236	FALSE	FALSE	FALSE
gnl|gene7100|rna20731|	dennd4c.L	DENND4C	Q5VZ89	DENN domain-containing protein 4C (Fragment)	2.26775	1.04792	FALSE	FALSE	FALSE
gnl|gene11355|rna33008|	dennd5b.L	DENND5B	Q6ZUT9	DENN domain-containing protein 5B	1.55508	0.407009	FALSE	FALSE	FALSE
gnl|gene40819|rna82986|	LOC108705097	DENND6A	Q8IWF6	Protein DENND6A	0.94519	0.481731	FALSE	FALSE	FALSE
gnl|gene49123|rna94975|	LOC108705653	DENR	O43583	Density-regulated protein	3.08591	3.0501	FALSE	FALSE	FALSE
gnl|gene7789|rna22738|	depdc7.L	DEPDC7	Q96QD5	DEP domain-containing protein 7	3.17517	0.589962	FALSE	FALSE	FALSE
gnl|gene14358|rna41820|	desi2.L	DESI2	Q9BSY9	Deubiquitinase DESI2	5.606	2.7479	FALSE	FALSE	FALSE
gnl|gene50966|rna97681|	det1.L	DET1	Q7L5Y6	DET1 homolog	1.37133	0.764115	FALSE	FALSE	FALSE
gnl|gene46430|rna91196|	LOC108696357	DFFA	O00273	DNA fragmentation factor subunit alpha	0.190609	0.465873	FALSE	FALSE	FALSE
gnl|gene1443|rna4208|	dffb.S	DFFB	O76075	DNA fragmentation factor subunit beta	0.203379	0.272577	FALSE	FALSE	FALSE
gnl|gene5745|rna16811|	dgcr6.S	DGCR6	Q14129	Protein DGCR6	4.20516	2.12272	FALSE	FALSE	FALSE
gnl|gene3330|rna9681|	LOC108716057	DGCR8	Q8WYQ5	Microprocessor complex subunit DGCR8	2.47492	1.19237	FALSE	FALSE	FALSE
gnl|gene34598|rna74208|	LOC108713453	DGKZ	Q13574	Diacylglycerol kinase	1.71226	0.679436	FALSE	FALSE	FALSE
gnl|gene1431|rna4178|	dguok.L	DGUOK	Q16854	Deoxyguanosine kinase, mitochondrial	1.4653	1.6582	TRUE	FALSE	FALSE
gnl|gene16566|rna48397|	dhdh-like.1.L	DHDH	Q9UQ10	Trans-1,2-dihydrobenzene-1,2-diol dehydrogenase	1.24772	1.50832	FALSE	FALSE	FALSE
gnl|gene6045|rna17697|	dhfr.L	DHFR	P00374	Dihydrofolate reductase	-0.298237	-0.100278	TRUE	FALSE	FALSE
gnl|gene604|rna1771|	dhodh.L	DHODH	Q02127	Dihydroorotate dehydrogenase (quinone), mitochondrial	8.5	8.5	TRUE	FALSE	FALSE
gnl|gene49748|rna95859|	LOC108711712	DHPS	P49366	Deoxyhypusine synthase	0.248989	0.917424	FALSE	FALSE	FALSE
gnl|gene49071|rna94900|	LOC108704561	DHRS11	Q6UWP2	Dehydrogenase/reductase SDR family member 11	0.982878	1.0879	FALSE	FALSE	FALSE
gnl|gene41454|rna83901|	dhrs12.L	DHRS12	A0PJE2	Dehydrogenase/reductase SDR family member 12	4.25265	2.22789	FALSE	FALSE	FALSE
gnl|gene7671|rna22375|	dhrs4.L	DHRS4	Q9BTZ2	Dehydrogenase/reductase SDR family member 4	6.52211	6.10502	FALSE	FALSE	FALSE
gnl|gene15725|rna45918|	dhrs7.L	DHRS7	Q9Y394	Dehydrogenase/reductase SDR family member 7	6.08713	3.10808	FALSE	FALSE	FALSE
gnl|gene3070|rna8892|	dhtkd1.L	DHTKD1	Q96HY7	Probable 2-oxoglutarate dehydrogenase E1 component DHKTD1, mitochondrial	8.01272	6.69621	TRUE	FALSE	FALSE
gnl|gene34330|rna73858|	dhx15.L	DHX15	O43143	Pre-mRNA-splicing factor ATP-dependent RNA helicase DHX15	0.0510147	0.0314293	FALSE	FALSE	FALSE
gnl|gene100|rna281|	dhx16.S	DHX16	O60231	RNA helicase	2.39674	0.516026	FALSE	FALSE	FALSE
gnl|gene8765|rna25514|	dhx29.L	DHX29	Q7Z478	ATP-dependent RNA helicase DHX29	1.22358	0.389082	FALSE	FALSE	FALSE
gnl|gene11817|rna34312|	dhx34.L	DHX34	Q14147	Probable ATP-dependent RNA helicase DHX34	1.13949	0.437512	FALSE	FALSE	FALSE
gnl|gene6047|rna17701|	dhx35.S	DHX35	Q9H5Z1	Probable ATP-dependent RNA helicase DHX35	1.37872	0.945041	FALSE	FALSE	FALSE
gnl|gene36961|rna77519|	LOC108717046	DHX36	Q9H2U1	ATP-dependent DNA/RNA helicase DHX36	0.688108	0.493871	FALSE	FALSE	FALSE
gnl|gene38454|rna79604|	dhx37.L	DHX37	Q8IY37	Probable ATP-dependent RNA helicase DHX37 (Fragment)	0.913303	0.372431	FALSE	FALSE	FALSE
gnl|gene43196|rna86480|	LOC108715422	DHX38	Q92620	Pre-mRNA-splicing factor ATP-dependent RNA helicase PRP16	0.658516	0.0630666	FALSE	FALSE	FALSE
gnl|gene46878|rna91824|	LOC108709604	DHX40	Q8IX18	Probable ATP-dependent RNA helicase DHX40	0.881005	0.269051	FALSE	FALSE	FALSE
gnl|gene37796|rna78645|	LOC108716647	DHX57	Q6P158	Putative ATP-dependent RNA helicase DHX57 (Fragment)	2.66164	0.869665	FALSE	FALSE	FALSE
gnl|gene8068|rna23527|	dhx8.S	DHX8	Q14562	ATP-dependent RNA helicase DHX8	2.78304	0.920002	FALSE	FALSE	FALSE
gnl|gene5973|rna17467|	dhx9.L	DHX9	Q08211	ATP-dependent RNA helicase A	6.57667	1.49208	FALSE	FALSE	FALSE
gnl|gene12752|rna37052|	diaph1.L	DIAPH1	O60610	Protein diaphanous homolog 1	3.61416	0.94249	FALSE	FALSE	FALSE
gnl|gene37579|rna78345|	LOC108708510	DIAPH3	Q9NSV4	Protein diaphanous homolog 3	3.0433	1.04198	FALSE	FALSE	FALSE
gnl|gene2469|rna7196|	dicer1.L	DICER1	Q9UPY3	Endoribonuclease Dicer (Fragment)	1.70401	0.449326	FALSE	FALSE	FALSE
gnl|gene5327|rna15607|	diexf.S	DIEXF	Q68CQ4	Digestive organ expansion factor homolog	0.807164	0.651036	FALSE	FALSE	FALSE
gnl|gene2925|rna8479|	dimt1.L	DIMT1	Q9UNQ2	rRNA adenine N(6)-methyltransferase	1.16873	0.864565	FALSE	FALSE	FALSE
gnl|gene41016|rna83270|	LOC108701408	DIP2A	Q14689	Disco-interacting protein 2 homolog A	1.15724	0.351103	FALSE	FALSE	FALSE
gnl|gene50865|rna97547|	LOC108708617	DIP2B	Q9P265	Disco-interacting protein 2 homolog B	0.400254	0.153713	FALSE	FALSE	FALSE
gnl|gene18724|rna54657|	fam69b.S	DIPK1B	Q5VUD6	Divergent protein kinase domain 1B	0.507421	0.678958	FALSE	FALSE	FALSE
gnl|gene6461|rna18903|	dis3.L	DIS3	Q9Y2L1	Exosome complex exonuclease RRP44	0.4603	0.413387	FALSE	FALSE	FALSE
gnl|gene5326|rna15605|	dis3l.L	DIS3L	Q8TF46	DIS3-like exonuclease 1	1.26156	0.646009	FALSE	FALSE	FALSE
gnl|gene14202|rna41371|	dis3l2.L	DIS3L2	Q8IYB7	DIS3-like exonuclease 2	0.47647	0.430952	FALSE	FALSE	FALSE
gnl|gene2015|rna5855|	dkc1.L	DKC1	O60832	H/ACA ribonucleoprotein complex subunit DKC1	1.44475	0.838449	FALSE	FALSE	FALSE
gnl|gene35828|rna75935|	LOC108705521	DLAT	P10515	Dihydrolipoyllysine-residue acetyltransferase component of pyruvate dehydrogenase complex, mitochondrial	7.61523	6.80217	TRUE	FALSE	FALSE
gnl|gene43296|rna86623|	LOC108711180	DLD	P09622	Dihydrolipoyl dehydrogenase, mitochondrial	6.467	5.77435	TRUE	FALSE	FALSE
gnl|gene12859|rna37378|	dlgap5.L	DLGAP5	Q15398	Disks large-associated protein 5	1.65542	0.626095	FALSE	FALSE	FALSE
gnl|gene47443|rna92597|	LOC108698673	DLST	P36957	Dihydrolipoyllysine-residue succinyltransferase component of 2-oxoglutarate dehydrogenase complex, mitochondrial	7.2926	7.07363	TRUE	FALSE	FALSE
gnl|gene11802|rna34269|	atp5s.L	DMAC2L	Q99766	ATP synthase subunit s, mitochondrial	8.2741	7.08056	FALSE	FALSE	FALSE
gnl|gene14750|rna43001|	dmap1.L	DMAP1	Q9NPF5	DNA methyltransferase 1-associated protein 1 (Fragment)	4.37603	1.63736	FALSE	FALSE	FALSE
gnl|gene2865|rna8319|	dmgdh.L	DMGDH	Q9UI17	DMGDH protein (Fragment)	7.02365	6.08428	TRUE	FALSE	FALSE
gnl|gene35016|rna74777|	LOC108717339	DMXL1	Q9Y485	DmX-like protein 1 (Fragment)	2.61074	1.99897	FALSE	FALSE	FALSE
gnl|gene47833|rna93100|	LOC108711393	DMXL2	Q8TDJ6	DmX-like protein 2	1.41818	0.435202	FALSE	FALSE	FALSE
gnl|gene48563|rna94175|	dna2.S	DNA2	P51530	DNA replication ATP-dependent helicase/nuclease (Fragment)	0.580722	0.3721	TRUE	FALSE	FALSE
gnl|gene744|rna2167|	dnaaf1.S	DNAAF1	Q8NEP3	Dynein assembly factor 1, axonemal	1.03429	0.685693	FALSE	FALSE	FALSE
gnl|gene9104|rna26490|	dnaaf2.L	DNAAF2	Q9NVR5	Protein kintoun	0.36178	0.474319	FALSE	FALSE	FALSE
gnl|gene14880|rna43424|	dnaaf3.L	DNAAF3	Q8N9W5	Dynein assembly factor 3, axonemal	0.319768	0.13623	FALSE	FALSE	FALSE
gnl|gene4628|rna13508|	dnaaf5.L	DNAAF5	Q86Y56	Dynein assembly factor 5, axonemal (Fragment)	0.758188	0.502812	FALSE	FALSE	FALSE
gnl|gene35143|rna74968|	LOC108695668	DNAH10	Q8IVF4	Dynein heavy chain 10, axonemal (Fragment)	1.23508	0.45429	FALSE	FALSE	FALSE
gnl|gene40563|rna82627|	LOC108711773	DNAH2	Q9P225	Dynein heavy chain 2, axonemal (Fragment)	1.4233	0.652017	FALSE	FALSE	FALSE
gnl|gene44288|rna88119|	dnah5.S	DNAH5	Q8TE73	Dynein heavy chain 5, axonemal	1.1559	0.448254	FALSE	FALSE	FALSE
gnl|gene40986|rna83229|	dnah9.S	DNAH9	Q9NYC9	Dynein heavy chain 9, axonemal	1.22417	0.624234	FALSE	FALSE	FALSE
gnl|gene12828|rna37282|	dnai1.L	DNAI1	Q9UI46	Dynein intermediate chain 1, axonemal	1.38464	0.559816	FALSE	FALSE	FALSE
gnl|gene418|rna1206|	dnai2.S	DNAI2	Q9GZS0	Dynein intermediate chain 2, axonemal	1.1947	0.54672	FALSE	FALSE	FALSE
gnl|gene9115|rna26515|	dnaja1.S	DNAJA1	P31689	DnaJ homolog subfamily A member 1	5.13087	3.25016	TRUE	FALSE	FALSE
gnl|gene43347|rna86704|	dnaja2.L	DNAJA2	O60884	DnaJ homolog subfamily A member 2	7.32502	4.70527	FALSE	FALSE	FALSE
gnl|gene20164|rna58840|	dnajb1.L	DNAJB1	P25685	DnaJ homolog subfamily B member 1	6.58358	4.94283	FALSE	FALSE	FALSE
gnl|gene6247|rna18268|	dnajb11.S	DNAJB11	Q9UBS4	DnaJ homolog subfamily B member 11	6.47116	3.77799	FALSE	FALSE	FALSE
gnl|gene7585|rna22117|	dnajb6.L	DNAJB6	O75190	DnaJ homolog subfamily B member 6	4.96721	3.45092	FALSE	FALSE	FALSE
gnl|gene45100|rna89323|	LOC108696618	DNAJC11	Q9NVH1	DnaJ homolog subfamily C member 11	8.5	6.5433	TRUE	FALSE	FALSE
gnl|gene4746|rna13864|	dnajc13.L	DNAJC13	O75165	DnaJ homolog subfamily C member 13	1.0714	0.50432	FALSE	FALSE	FALSE
gnl|gene11105|rna32272|	dnajc19.L	DNAJC19	Q96DA6	Mitochondrial import inner membrane translocase subunit TIM14	8.5	8.5	TRUE	FALSE	FALSE
gnl|gene47649|rna92869|	LOC108711193	DNAJC2	Q99543	DnaJ homolog subfamily C member 2	1.32721	0.467871	FALSE	FALSE	FALSE
gnl|gene7224|rna21074|	dnajc7.L	DNAJC7	Q99615	DnaJ homolog subfamily C member 7 (Fragment)	6.14247	4.95172	FALSE	FALSE	FALSE
gnl|gene18451|rna53884|	dnajc8.S	DNAJC8	O75937	DnaJ homolog subfamily C member 8	4.75825	1.57927	FALSE	FALSE	FALSE
gnl|gene9322|rna27102|	dnajc9.L	DNAJC9	Q8WXX5	DnaJ homolog subfamily C member 9	1.0204	0.448917	FALSE	FALSE	FALSE
gnl|gene11744|rna34111|	dnal1.L	DNAL1	Q4LDG9	Dynein light chain 1, axonemal	3.09163	2.73214	FALSE	FALSE	FALSE
gnl|gene636|rna1857|	dnm1l.S	DNM1L	O00429	Dynamin-1-like protein	2.06722	1.59262	TRUE	FALSE	FALSE
gnl|gene36568|rna76956|	LOC108703474	DNM2	P50570	Dynamin-2	6.71997	3.07836	FALSE	FALSE	FALSE
gnl|gene34548|rna74145|	dnmt1.L	DNMT1	P26358	DNA (cytosine-5)-methyltransferase 1 (Fragment)	0.358976	0.188073	FALSE	FALSE	FALSE
gnl|gene1899|rna5538|	dnpep.L	DNPEP	Q9ULA0	Aspartyl aminopeptidase	0.252858	0.237586	FALSE	FALSE	FALSE
gnl|gene1897|rna5533|	LOC108716560	DNPH1	O43598	2'-deoxynucleoside 5'-phosphate N-hydrolase 1	0.996128	0.713373	FALSE	FALSE	FALSE
gnl|gene6183|rna18066|	dnttip2.L	DNTTIP2	Q5QJE6	Deoxynucleotidyltransferase terminal-interacting protein 2	-0.891898	-0.183953	FALSE	FALSE	FALSE
gnl|gene1087|rna3156|	dock1.L	DOCK1	Q14185	Dedicator of cytokinesis protein 1	1.00483	0.819934	FALSE	FALSE	FALSE
gnl|gene11581|rna33637|	dock5.L	DOCK5	Q9H7D0	Dedicator of cytokinesis protein 5 (Fragment)	1.2181	0.498866	FALSE	FALSE	FALSE
gnl|gene39675|rna81345|	LOC108705243	DOCK7	Q96N67	Dedicator of cytokinesis protein 7 (Fragment)	1.32818	0.461256	FALSE	FALSE	FALSE
gnl|gene45082|rna89294|	LOC108709750	DOCK9	Q9BZ29	Dedicator of cytokinesis protein 9 (Fragment)	0.628264	0.348866	FALSE	FALSE	FALSE
gnl|gene7281|rna21244|	dohh.L	DOHH	Q9BU89	Deoxyhypusine hydroxylase	3.43002	2.97802	FALSE	FALSE	FALSE
gnl|gene17285|rna50445|	dok1.L	DOK1	Q99704	Docking protein 1	2.09342	0.449228	FALSE	FALSE	FALSE
gnl|gene10458|rna30383|	donson.L	DONSON	Q9NYP3	Protein downstream neighbor of Son (Fragment)	-0.331132	-1.08488	FALSE	FALSE	FALSE
gnl|gene49776|rna95895|	LOC108716896	DOP1A	Q5JWR5	Protein dopey-1	1.1588	0.618117	FALSE	FALSE	FALSE
gnl|gene482|rna1382|	dopey2.L	DOP1B	Q9Y3R5	Protein dopey-2	0.68183	0.469123	FALSE	FALSE	FALSE
gnl|gene3165|rna9169|	dpcd.S	DPCD	Q9BVM2	Protein DPCD	1.94213	0.675892	FALSE	FALSE	FALSE
gnl|gene44486|rna88428|	dpf2.L	DPF2	Q92785	Zinc finger protein ubi-d4	4.20747	1.33379	FALSE	FALSE	FALSE
gnl|gene9505|rna27639|	dph1.L	DPH1	Q9BZG8	2-(3-amino-3-carboxypropyl)histidine synthase subunit 1	0.2201	-0.065844	FALSE	FALSE	FALSE
gnl|gene9819|rna28546|	dph2.L	DPH2	Q9BQC3	2-(3-amino-3-carboxypropyl)histidine synthase subunit 2	0.112508	0.000781417	FALSE	FALSE	FALSE
gnl|gene18888|rna55127|	dph6.L	DPH6	Q7L8W6	Diphthine--ammonia ligase	-0.0938506	-0.0724234	FALSE	FALSE	FALSE
gnl|gene13783|rna40106|	dph7.L	DPH7	Q9BTV6	Diphthine methyltransferase	0.198171	0.246475	FALSE	FALSE	FALSE
gnl|gene4098|rna11933|	dpm1.S	DPM1	O60762	Dolichol-phosphate mannosyltransferase subunit 1	5.53409	2.83496	FALSE	FALSE	FALSE
gnl|gene5553|rna16258|	dpp3.L	DPP3	Q9NY33	Dipeptidyl peptidase 3	-0.225319	0.00375154	FALSE	FALSE	FALSE
gnl|gene9298|rna27011|	dpp4.L	DPP4	P27487	Dipeptidyl peptidase 4	7.30521	5.4591	FALSE	FALSE	FALSE
gnl|gene6615|rna19354|	dpp8.L	DPP8	Q6V1X1	Dipeptidyl peptidase 8	0.155489	0.352229	FALSE	FALSE	FALSE
gnl|gene16963|rna49561|	dpp9.L	DPP9	Q86TI2	Dipeptidyl peptidase 9	0.25679	0.322776	FALSE	FALSE	FALSE
gnl|gene13849|rna40324|	dpy30.L	DPY30	Q9C005	Protein dpy-30 homolog	5.76041	5.69437	FALSE	FALSE	FALSE
gnl|gene12015|rna34911|	dpyd.L	DPYD	Q12882	Dihydropyrimidine dehydrogenase [NADP(+)]	0.137672	0.298256	FALSE	FALSE	FALSE
gnl|gene46554|rna91372|	LOC108712711	DPYSL2	Q16555	Dihydropyrimidinase-related protein 2	1.72362	0.750023	FALSE	FALSE	FALSE
gnl|gene2923|rna8474|	dpysl3.S	DPYSL3	Q14195	Dihydropyrimidinase-related protein 3	1.71861	0.826821	FALSE	FALSE	FALSE
gnl|gene13534|rna39387|	dpysl5.S	DPYSL5	Q9BPU6	Dihydropyrimidinase-related protein 5	0.260525	-0.0970125	FALSE	FALSE	FALSE
gnl|gene12993|rna37768|	drc3.L	DRC3	Q9H069	Dynein regulatory complex subunit 3	-0.177407	0.0199113	FALSE	FALSE	FALSE
gnl|gene8800|rna25629|	drg1.L	DRG1	Q9Y295	Developmentally-regulated GTP-binding protein 1	0.970574	0.354019	FALSE	FALSE	FALSE
gnl|gene19854|rna57981|	drg2.S	DRG2	P55039	Developmentally-regulated GTP-binding protein 2	-0.14579	-0.186889	FALSE	FALSE	FALSE
gnl|gene2741|rna7976|	dsc3.S	DSC2	Q02487	Desmocollin-2	6.12982	4.90677	FALSE	FALSE	FALSE
gnl|gene6569|rna19230|	dscc1.L	DSCC1	Q9BVC3	Sister chromatid cohesion protein DCC1	0.907262	0.550007	FALSE	FALSE	FALSE
gnl|gene47873|rna93166|	dsp.L	DSP	P15924	Desmoplakin	2.43261	0.685487	FALSE	FALSE	FALSE
gnl|gene41893|rna84515|	dst.L	DST	Q03001	Dystonin (Fragment)	0.219982	0.667164	FALSE	FALSE	FALSE
gnl|gene41065|rna83336|	dstyk.S	DSTYK	Q6XUX3	Dual serine/threonine and tyrosine protein kinase	1.20994	0.554449	FALSE	FALSE	FALSE
gnl|gene4276|rna12452|	dtd1.L	DTD1	Q8TEA8	D-aminoacyl-tRNA deacylase 1	-0.0398304	-0.0184579	FALSE	FALSE	FALSE
gnl|gene2716|rna7884|	dtd2.L	DTD2	Q96FN9	D-aminoacyl-tRNA deacylase 2	0.373834	0.362346	FALSE	FALSE	FALSE
gnl|gene5946|rna17407|	dtl.L	DTL	Q9NZJ0	Denticleless protein homolog	0.591741	0.224691	FALSE	FALSE	FALSE
gnl|gene14018|rna40835|	dtna.L	DTNA	Q9Y4J8	Dystrobrevin alpha	1.87706	0.693157	FALSE	FALSE	FALSE
gnl|gene11366|rna33035|	dtnbp1.S	DTNBP1	Q96EV8	Dysbindin	1.80038	1.5677	FALSE	FALSE	FALSE
gnl|gene994|rna2922|	dtwd2.L	DTWD2	Q8NBA8	tRNA-uridine aminocarboxypropyltransferase 2	1.37182	0.412635	FALSE	FALSE	FALSE
gnl|gene43128|rna86375|	LOC100127334	DTX3	Q8N9I9	Probable E3 ubiquitin-protein ligase DTX3	2.9997	1.49163	FALSE	FALSE	FALSE
gnl|gene13084|rna38018|	dtymk.S	DTYMK	P23919	Thymidylate kinase	0.397804	0.651547	FALSE	FALSE	FALSE
gnl|gene13481|rna39223|	dus2.L	DUS2	Q9NX74	tRNA-dihydrouridine(20) synthase [NAD(P)+]-like	1.86278	1.26405	FALSE	FALSE	FALSE
gnl|gene6758|rna19770|	dus3l.L	DUS3L	Q96G46	tRNA-dihydrouridine(47) synthase [NAD(P)(+)]-like	0.656153	0.0542396	FALSE	FALSE	FALSE
gnl|gene14329|rna41732|	dusp18.L	DUSP18	Q8NEJ0	Dual specificity protein phosphatase 18	0.810522	0.568031	TRUE	FALSE	FALSE
gnl|gene1722|rna5014|	dusp23.L	DUSP23	Q9BVJ7	Dual specificity protein phosphatase 23	0.779106	0.725269	FALSE	FALSE	FALSE
gnl|gene35267|rna75166|	LOC108712910	DUT	P33316	Deoxyuridine 5'-triphosphate nucleotidohydrolase	3.46379	3.09929	TRUE	FALSE	FALSE
gnl|gene38436|rna79577|	dvl2.L	DVL2	O14641	Segment polarity protein dishevelled homolog DVL-2	7.41454	6.27377	FALSE	FALSE	FALSE
gnl|gene19937|rna58215|	dxo.L	DXO	O77932	Decapping and exoribonuclease protein	0.624805	0.347641	FALSE	FALSE	FALSE
gnl|gene44916|rna89039|	dym.L	DYM	Q7RTS9	Dymeclin	0.927685	0.54699	FALSE	FALSE	FALSE
gnl|gene41855|rna84453|	LOC108699777	DYNC1H1	Q14204	Cytoplasmic dynein 1 heavy chain 1 (Fragment)	1.11974	0.675849	FALSE	FALSE	FALSE
gnl|gene41145|rna83465|	LOC108701369	DYNC1I2	Q13409	Cytoplasmic dynein 1 intermediate chain 2	0.86598	0.301116	FALSE	FALSE	FALSE
gnl|gene9164|rna26638|	dync1li1.L	DYNC1LI1	Q9Y6G9	Cytoplasmic dynein 1 light intermediate chain 1	1.0723	0.679725	FALSE	FALSE	FALSE
gnl|gene2773|rna8074|	dync1li2.L	DYNC1LI2	O43237	Cytoplasmic dynein 1 light intermediate chain 2	0.831649	1.19063	FALSE	FALSE	FALSE
gnl|gene48049|rna93461|	LOC108705730	DYNC2H1	Q8NCM8	Cytoplasmic dynein 2 heavy chain 1	0.756524	0.348956	FALSE	FALSE	FALSE
gnl|gene13938|rna40577|	wdr60.L	DYNC2I1		Cytoplasmic dynein 2 intermediate chain 1	0.699094	0.265639	FALSE	FALSE	FALSE
gnl|gene15415|rna44990|	wdr34.L	DYNC2I2		Cytoplasmic dynein 2 intermediate chain 2	0.449121	0.347295	FALSE	FALSE	FALSE
gnl|gene4344|rna12660|	dync2li1.S	DYNC2LI1	Q8TCX1	Cytoplasmic dynein 2 light intermediate chain 1	0.809866	0.429625	FALSE	FALSE	FALSE
gnl|gene5870|rna17192|	dynll1.L	DYNLL1	P63167	Dynein light chain 1, cytoplasmic	2.4485	1.84237	TRUE	FALSE	FALSE
gnl|gene36168|rna76395|	LOC108708121	DYNLL2	Q96FJ2	Dynein light chain 2, cytoplasmic	2.92419	2.27557	FALSE	FALSE	FALSE
gnl|gene46239|rna90918|	LOC108702761	DYNLRB1	Q9NP97	Dynein light chain roadblock-type 1	1.81643	1.17352	FALSE	FALSE	FALSE
gnl|gene18205|rna53190|	e2f5.S	E2F5	Q15329	Transcription factor E2F5	7.17219	6.98532	FALSE	FALSE	FALSE
gnl|gene2696|rna7816|	ears2.L	EARS2	Q5JPH6	Glutamyl-tRNA synthetase	3.49134	3.05991	TRUE	FALSE	FALSE
gnl|gene14731|rna42939|	ecd.S	ECD	O95905	Protein ecdysoneless homolog	2.36025	2.16373	FALSE	FALSE	FALSE
gnl|gene16050|rna46921|	ece1.S	ECE1	P42892	Endothelin-converting enzyme 1	8.5	6.39957	FALSE	FALSE	FALSE
gnl|gene47687|rna92921|	ech1.L	ECH1	Q13011	Delta(3,5)-Delta(2,4)-dienoyl-CoA isomerase, mitochondrial	6.22109	5.62975	TRUE	FALSE	FALSE
gnl|gene6278|rna18357|	echdc1.L	ECHDC1	Q9NTX5	Ethylmalonyl-CoA decarboxylase	8.5	6.00516	FALSE	FALSE	FALSE
gnl|gene11123|rna32328|	echdc2.L	ECHDC2	Q86YB7	Enoyl-CoA hydratase domain-containing protein 2, mitochondrial	5.6533	5.00106	TRUE	FALSE	FALSE
gnl|gene18496|rna53999|	echdc3.L	ECHDC3	Q96DC8	Enoyl-CoA hydratase domain-containing protein 3, mitochondrial	7.81398	6.32018	TRUE	FALSE	FALSE
gnl|gene15555|rna45427|	echs1.L	ECHS1	P30084	Enoyl-CoA hydratase, mitochondrial	8.15878	7.43776	TRUE	FALSE	FALSE
gnl|gene11008|rna32002|	eci1.L	ECI1	P42126	Enoyl-CoA delta isomerase 1, mitochondrial	7.17363	5.7479	TRUE	FALSE	FALSE
gnl|gene8702|rna25331|	eci2.L	ECI2	O75521	Enoyl-CoA delta isomerase 2	8.04358	6.27628	TRUE	FALSE	FALSE
gnl|gene12849|rna37352|	kiaa0368.L	ECPAS	Q5VYK3	Proteasome adapter and scaffold protein ECM29	1.38795	0.484203	FALSE	FALSE	FALSE
gnl|gene8271|rna24082|	ect2.L	ECT2	Q9H8V3	Protein ECT2	0.778622	0.276172	FALSE	FALSE	FALSE
gnl|gene13637|rna39687|	edc3.L	EDC3	Q96F86	Enhancer of mRNA-decapping protein 3	4.58069	2.08682	FALSE	FALSE	FALSE
gnl|gene40884|rna83085|	LOC108715334	EDC4	Q6P2E9	Enhancer of mRNA-decapping protein 4	1.50982	0.723849	FALSE	FALSE	FALSE
gnl|gene3239|rna9383|	edf1.L	EDF1	O60869	Endothelial differentiation-related factor 1	1.2779	1.01354	FALSE	FALSE	FALSE
gnl|gene8201|rna23879|	eea1.L	EEA1	Q15075	Early endosome antigen 1	1.82723	1.28266	FALSE	FALSE	FALSE
gnl|gene9009|rna26236|	eed.L	EED	O75530	Polycomb protein EED	0.590613	0.241296	FALSE	FALSE	FALSE
gnl|gene15250|rna44506|	eef1a1o.L	EEF1A1	P68104	Elongation factor 1-alpha 1	0.751878	0.356299	FALSE	FALSE	FALSE
gnl|gene16313|rna47641|	42sp50.L	EEF1A2	Q05639	Elongation factor 1-alpha 2	0.660284	0.372952	FALSE	FALSE	FALSE
gnl|gene17965|rna52515|	mettl13.S	EEF1AKNMT	Q8N6R0	eEF1A lysine and N-terminal methyltransferase	1.2401	0.488797	FALSE	FALSE	FALSE
gnl|gene184|rna515|	eef1b2.L	EEF1B2	P24534	Elongation factor 1-beta	3.35809	3.01573	FALSE	FALSE	FALSE
gnl|gene5829|rna17062|	eef1d.L	EEF1D	P29692	Elongation factor 1-delta	2.95964	3.0546	FALSE	FALSE	FALSE
gnl|gene2435|rna7088|	eef1e1.L	EEF1E1	O43324	Eukaryotic translation elongation factor 1 epsilon-1	2.27163	1.27472	FALSE	FALSE	FALSE
gnl|gene8633|rna25136|	eef1g.L	EEF1G	P26641	Elongation factor 1-gamma	0.717705	0.279398	FALSE	FALSE	FALSE
gnl|gene2783|rna8097|	eef2.1.L	EEF2	P13639	Elongation factor 2	0.609097	0.267661	FALSE	FALSE	FALSE
gnl|gene1772|rna5142|	eefsec.S	EEFSEC	P57772	Selenocysteine-specific elongation factor	0.844123	0.363967	FALSE	FALSE	FALSE
gnl|gene45370|rna89715|	efcab7.L	EFCAB7	A8K855	EF-hand calcium-binding domain-containing protein 7	5.68299	2.3407	FALSE	FALSE	FALSE
gnl|gene16020|rna46829|	efhd1.L	EFHD1	Q9BUP0	EF-hand domain-containing protein D1	0.850796	0.67763	TRUE	FALSE	FALSE
gnl|gene15041|rna43886|	efl1.L	EFL1	Q7Z2Z2	Elongation factor-like GTPase 1	0.412144	0.19127	FALSE	FALSE	FALSE
gnl|gene2104|rna6112|	eftud2.S	EFTUD2	Q15029	116 kDa U5 small nuclear ribonucleoprotein component	0.533092	0.301415	FALSE	FALSE	FALSE
gnl|gene3403|rna9902|	egln1.S	EGLN1	Q9GZT9	Egl nine homolog 1	0.737172	0.396336	FALSE	FALSE	FALSE
gnl|gene407|rna1183|	ehbp1.L	EHBP1	Q8NDI1	EH domain-binding protein 1	0.557114	0.426599	FALSE	FALSE	FALSE
gnl|gene9122|rna26528|	ehd1.L	EHD1	Q9H4M9	EH domain-containing protein 1 (Fragment)	1.45788	0.336826	FALSE	FALSE	FALSE
gnl|gene16364|rna47793|	ehd3.L	EHD3	Q9NZN3	EH domain-containing protein 3	0.694164	0.0427153	FALSE	FALSE	FALSE
gnl|gene13864|rna40364|	ehd4.L	EHD4	Q9H223	EH domain-containing protein 4	1.02701	0.12017	FALSE	FALSE	FALSE
gnl|gene10643|rna30930|	ehhadh.S	EHHADH	Q08426	Peroxisomal bifunctional enzyme	6.41534	5.18905	FALSE	FALSE	FALSE
gnl|gene41639|rna84138|	LOC108698163	EHMT1	Q9H9B1	Histone-lysine N-methyltransferase EHMT1 (Fragment)	1.49678	0.570208	FALSE	FALSE	FALSE
gnl|gene13914|rna40511|	ehmt2.L	EHMT2	Q96KQ7	Histone-lysine N-methyltransferase EHMT2 (Fragment)	1.89351	0.775965	FALSE	FALSE	FALSE
gnl|gene35795|rna75880|	MGC68655	EIF1	P41567	Eukaryotic translation initiation factor 1	6.29154	3.27629	FALSE	FALSE	FALSE
gnl|gene11748|rna34124|	eif1ad.L	EIF1AD	Q8N9N8	Probable RNA-binding protein EIF1AD	2.15094	1.14797	FALSE	FALSE	FALSE
gnl|gene40360|rna82321|	MGC81333	EIF1AX	P47813	Eukaryotic translation initiation factor 1A, X-chromosomal	1.42234	1.07049	FALSE	FALSE	FALSE
gnl|gene16806|rna49109|	eif2a.L	EIF2A	Q9BY44	Eukaryotic translation initiation factor 2A	0.731572	0.354035	FALSE	FALSE	FALSE
gnl|gene42998|rna86177|	eif2ak1.L	EIF2AK1	Q9BQI3	Eukaryotic translation initiation factor 2-alpha kinase 1	1.34902	0.381623	FALSE	FALSE	FALSE
gnl|gene15352|rna44807|	eif2ak2.L	EIF2AK2	P19525	Interferon-induced, double-stranded RNA-activated protein kinase	1.57468	0.42351	FALSE	FALSE	FALSE
gnl|gene16798|rna49084|	eif2ak4.L	EIF2AK4	Q9P2K8	Non-specific serine/threonine protein kinase (Fragment)	0.853699	0.335886	FALSE	FALSE	FALSE
gnl|gene10075|rna29280|	eif2b1.L	EIF2B1	Q14232	Translation initiation factor eIF-2B subunit alpha	4.1934	3.26004	FALSE	FALSE	FALSE
gnl|gene9190|rna26699|	eif2b2.L	EIF2B2	P49770	Translation initiation factor eIF-2B subunit beta	1.99551	1.74905	FALSE	FALSE	FALSE
gnl|gene11175|rna32480|	eif2b3.L	EIF2B3	Q9NR50	Translation initiation factor eIF-2B subunit gamma	0.725708	0.307919	FALSE	FALSE	FALSE
gnl|gene39301|rna80832|	eif2b4.L	EIF2B4	Q9UI10	Translation initiation factor eIF-2B subunit delta	0.97733	0.474223	FALSE	FALSE	FALSE
gnl|gene40496|rna82516|	LOC108718035	EIF2B5	Q13144	Translation initiation factor eIF-2B subunit epsilon	0.998372	0.542737	FALSE	FALSE	FALSE
gnl|gene1270|rna3695|	eif2d.S	EIF2D	P41214	Eukaryotic translation initiation factor 2D	1.6861	0.568539	FALSE	FALSE	FALSE
gnl|gene12131|rna35251|	LOC108699293	EIF2S1	P05198	Eukaryotic translation initiation factor 2 subunit 1 (Fragment)	0.652347	0.229068	FALSE	FALSE	FALSE
gnl|gene6509|rna19037|	eif2s2.L	EIF2S2	P20042	Eukaryotic translation initiation factor 2 subunit 2	0.653495	0.213197	FALSE	FALSE	FALSE
gnl|gene2744|rna7989|	eif2s3.L	EIF2S3	P41091	Eukaryotic translation initiation factor 2 subunit 3	0.583613	0.292631	FALSE	FALSE	FALSE
gnl|gene40629|rna82723|	eif3a	EIF3A	Q14152	Eukaryotic translation initiation factor 3 subunit A	1.03789	0.25757	FALSE	FALSE	FALSE
gnl|gene17008|rna49701|	eif3b.L	EIF3B	P55884	Eukaryotic translation initiation factor 3 subunit B	0.855371	0.251364	FALSE	FALSE	FALSE
gnl|gene7901|rna23051|	eif3c.L	EIF3CL	B5ME19	Eukaryotic translation initiation factor 3 subunit C-like protein	1.20143	0.629092	FALSE	FALSE	FALSE
gnl|gene12445|rna36178|	eif3d.S	EIF3D	O15371	Eukaryotic translation initiation factor 3 subunit D	1.35437	0.649564	FALSE	FALSE	FALSE
gnl|gene9739|rna28329|	eif3e.S	EIF3E	P60228	Eukaryotic translation initiation factor 3 subunit E	1.40753	0.842867	FALSE	FALSE	FALSE
gnl|gene14362|rna41829|	eif3f.S	EIF3F	O00303	Eukaryotic translation initiation factor 3 subunit F	1.41037	1.08981	FALSE	FALSE	FALSE
gnl|gene7071|rna20643|	eif3g.L	EIF3G	O75821	Eukaryotic translation initiation factor 3 subunit G	1.07631	0.586282	FALSE	FALSE	FALSE
gnl|gene12006|rna34886|	eif3h.L	EIF3H	O15372	Eukaryotic translation initiation factor 3 subunit H	1.0192	0.510547	FALSE	FALSE	FALSE
gnl|gene11788|rna34230|	eif3i.L	EIF3I	Q13347	Eukaryotic translation initiation factor 3 subunit I	1.03075	0.54255	FALSE	FALSE	FALSE
gnl|gene36483|rna76836|	LOC108711518	EIF3J	O75822	Eukaryotic translation initiation factor 3 subunit J	1.46308	1.20623	FALSE	FALSE	FALSE
gnl|gene16659|rna48671|	eif3k.S	EIF3K	Q9UBQ5	Eukaryotic translation initiation factor 3 subunit K	1.689	1.37021	FALSE	FALSE	FALSE
gnl|gene7212|rna21040|	eif3l.L	EIF3L	Q9Y262	Eukaryotic translation initiation factor 3 subunit L	1.06402	0.456277	FALSE	FALSE	FALSE
gnl|gene3207|rna9278|	eif3m.S	EIF3M	Q7L2H7	Eukaryotic translation initiation factor 3 subunit M	2.13508	1.69865	FALSE	FALSE	FALSE
gnl|gene17828|rna52102|	eif4a1.L	EIF4A1	P60842	RNA helicase (Fragment)	1.11349	0.81824	FALSE	FALSE	FALSE
gnl|gene15823|rna46234|	eif4a3.L	EIF4A3	P38919	Eukaryotic initiation factor 4A-III	0.643835	0.379751	FALSE	FALSE	FALSE
gnl|gene8804|rna25637|	eif4b.L	EIF4B	P23588	Eukaryotic translation initiation factor 4B	0.908417	0.319294	FALSE	FALSE	FALSE
gnl|gene42971|rna86147|	LOC108710984	EIF4E	P06730	Eukaryotic translation initiation factor 4E	2.72707	2.08174	FALSE	FALSE	FALSE
gnl|gene7999|rna23323|	eif4e2.L	EIF4E2	O60573	Eukaryotic translation initiation factor 4E type 2	5.49057	4.53208	FALSE	FALSE	FALSE
gnl|gene34951|rna74692|	eif4e3.S	EIF4E3	Q8N5X7	Eukaryotic translation initiation factor 4E type 3	0.022106	-0.182206	FALSE	FALSE	FALSE
gnl|gene4563|rna13313|	eif4ebp2.S	EIF4EBP2	Q13542	Eukaryotic translation initiation factor 4E-binding protein 2	0.817447	1.91889	FALSE	FALSE	FALSE
gnl|gene6548|rna19173|	eif4enif1.L	EIF4ENIF1	Q9NRA8	Eukaryotic translation initiation factor 4E transporter	4.34679	2.2769	FALSE	FALSE	FALSE
gnl|gene8214|rna23924|	eif4g1.L	EIF4G1	Q04637	Eukaryotic translation initiation factor 4 gamma 1	5.77359	4.23104	FALSE	FALSE	FALSE
gnl|gene41211|rna83557|	nat1	EIF4G2	P78344	Eukaryotic translation initiation factor 4 gamma 2 (Fragment)	6.77773	5.12108	FALSE	FALSE	FALSE
gnl|gene48029|rna93430|	LOC108696834	EIF4G3	O43432	Eukaryotic translation initiation factor 4 gamma 3	5.73289	4.31043	FALSE	FALSE	FALSE
gnl|gene18717|rna54639|	eif4h.L	EIF4H	Q15056	Eukaryotic translation initiation factor 4H	0.558671	-0.336512	FALSE	FALSE	FALSE
gnl|gene2410|rna7018|	eif5.L	EIF5	P55010	Eukaryotic translation initiation factor 5	0.696579	0.373475	FALSE	FALSE	FALSE
gnl|gene15621|rna45609|	eif5a.S	EIF5A	P63241	Eukaryotic translation initiation factor 5A-1	2.77729	1.91771	FALSE	FALSE	FALSE
gnl|gene9520|rna27700|	eif5b-like.S	EIF5B	O60841	Eukaryotic translation initiation factor 5B	0.773227	0.359627	FALSE	FALSE	FALSE
gnl|gene8221|rna23945|	eif6.S	EIF6	P56537	Eukaryotic translation initiation factor 6	0.343438	0.594759	FALSE	FALSE	FALSE
gnl|gene221|rna619|	elac1.L	ELAC1	Q9H777	Zinc phosphodiesterase ELAC protein 1	-0.158428	0.271916	FALSE	FALSE	FALSE
gnl|gene48703|rna94382|	LOC108701025	ELAC2	Q9BQ52	ElaC homolog protein 2	0.234455	0.332237	TRUE	FALSE	FALSE
gnl|gene10263|rna29840|	elavl1.L	ELAVL1	Q15717	ELAV-like protein 1	3.69376	1.51837	FALSE	FALSE	FALSE
gnl|gene2726|rna7919|	elavl2.S	ELAVL2	Q12926	ELAV-like protein	3.64412	1.54265	FALSE	FALSE	FALSE
gnl|gene19237|rna56205|	ell.L	ELL	P55199	RNA polymerase II elongation factor ELL	1.9365	0.799479	FALSE	FALSE	FALSE
gnl|gene5113|rna14950|	ell2.L	ELL2	O00472	RNA polymerase II elongation factor ELL2	1.61793	0.256511	FALSE	FALSE	FALSE
gnl|gene16267|rna47517|	elmo2.L	ELMO1	Q92556	Engulfment and cell motility protein 1	0.669213	0.317649	FALSE	FALSE	FALSE
gnl|gene11835|rna34367|	elmo1.S	ELMO2	Q96JJ3	Engulfment and cell motility protein 2 (Fragment)	0.623867	0.212125	FALSE	FALSE	FALSE
gnl|gene11347|rna32988|	LOC108716910	ELOA	Q14241	Elongin-A	7.83607	1.55169	FALSE	FALSE	FALSE
gnl|gene16883|rna49342|	LOC108695349	ELOC	Q15369	Elongin-C	3.20192	2.40839	FALSE	FALSE	FALSE
gnl|gene15253|rna44515|	elp2.S	ELP2	Q6IA86	Elongator complex protein 2	0.503601	0.373643	FALSE	FALSE	FALSE
gnl|gene14339|rna41765|	elp3.L	ELP3	Q9H9T3	Elongator complex protein 3	0.828776	0.499542	FALSE	FALSE	FALSE
gnl|gene34863|rna74556|	elp4.S	ELP4	Q96EB1	Elongator complex protein 4	1.24729	0.693744	FALSE	FALSE	FALSE
gnl|gene10649|rna30946|	LOC108703581	ELP5	Q8TE02	Elongator complex protein 5	0.840302	0.283877	FALSE	FALSE	FALSE
gnl|gene16255|rna47474|	elp6.L	ELP6	Q0PNE2	Elongator complex protein 6	1.16165	0.91504	FALSE	FALSE	FALSE
gnl|gene14568|rna42412|	emc8.L	EMC8	O43402	ER membrane protein complex subunit 8	1.45909	1.20934	FALSE	FALSE	FALSE
gnl|gene15883|rna46408|	eme1.L	EME1	Q96AY2	Crossover junction endonuclease EME1	1.20328	0.573032	FALSE	FALSE	FALSE
gnl|gene12524|rna36421|	eme2.L	EME2	A4GXA9	Probable crossover junction endonuclease EME2	0.465062	0.128138	FALSE	FALSE	FALSE
gnl|gene13024|rna37845|	emg1.L	EMG1	Q92979	Ribosomal RNA small subunit methyltransferase NEP1	1.82183	1.23846	FALSE	FALSE	FALSE
gnl|gene48738|rna94456|	LOC108698775	EML1	O00423	Echinoderm microtubule-associated protein-like 1	0.819672	0.442292	FALSE	FALSE	FALSE
gnl|gene817|rna2385|	eml1.S	EML2	O95834	Echinoderm microtubule-associated protein-like 2	0.0895559	0.0369887	FALSE	FALSE	FALSE
gnl|gene38777|rna80076|	LOC108716433	EML4	Q9HC35	Echinoderm microtubule-associated protein-like 4	0.800398	0.426197	FALSE	FALSE	FALSE
gnl|gene15486|rna45212|	emsy.S	EMSY	Q7Z589	BRCA2-interacting transcriptional repressor EMSY	0.836441	0.630163	FALSE	FALSE	FALSE
gnl|gene19236|rna56203|	enah.L	ENAH	Q8N8S7	Protein enabled homolog	3.37671	2.67016	FALSE	FALSE	FALSE
gnl|gene11501|rna33413|	endou.L	ENDOU	P21128	Poly(U)-specific endoribonuclease	0.00872675	-0.175012	FALSE	FALSE	FALSE
gnl|gene1218|rna3544|	engase.L	ENGASE	Q8NFI3	Cytosolic endo-beta-N-acetylglucosaminidase	-0.273096	-0.162886	FALSE	FALSE	FALSE
gnl|gene14337|rna41761|	eno1.L	ENO1	P06733	Alpha-enolase	-0.0379899	0.332959	FALSE	FALSE	FALSE
gnl|gene38618|rna79853|	enoph1.S	ENOPH1	Q9UHY7	Enolase-phosphatase E1	-0.188653	-0.300126	FALSE	FALSE	FALSE
gnl|gene20300|rna59279|	enosf1.S	ENOSF1	Q7L5Y1	Mitochondrial enolase superfamily member 1	-0.0902414	0.0848037	TRUE	FALSE	FALSE
gnl|gene42404|rna85292|	LOC108698189	ENTR1	Q96C92	Endosome-associated-trafficking regulator 1	3.9999	2.05607	FALSE	FALSE	FALSE
gnl|gene1180|rna3435|	eny2.S	ENY2	Q9NPA8	Transcription and mRNA export factor ENY2	8.5	8.5	FALSE	FALSE	FALSE
gnl|gene13493|rna39254|	LOC108716231	EP400	Q96L91	E1A-binding protein p400	4.58056	1.13324	FALSE	FALSE	FALSE
gnl|gene40522|rna82555|	epb41l1.S	EPB41L3	Q9Y2J2	Band 4.1-like protein 3	0.306101	0.515171	FALSE	FALSE	FALSE
gnl|gene18928|rna55252|	epcam.L	EPCAM	P16422	Epithelial cell adhesion molecule	4.92482	3.30966	FALSE	FALSE	FALSE
gnl|gene12783|rna37163|	epn2.L	EPN1	Q9Y6I3	Epsin-1	5.19548	3.37519	FALSE	FALSE	FALSE
gnl|gene19623|rna57346|	eprs.L	EPRS1		Bifunctional glutamate/proline--tRNA ligase	1.08838	0.386386	FALSE	FALSE	FALSE
gnl|gene4486|rna13096|	eps15.L	EPS15	P42566	Epidermal growth factor receptor substrate 15	1.97452	1.46291	FALSE	FALSE	FALSE
gnl|gene37084|rna77694|	LOC108713536	EPS15L1	Q9UBC2	Epidermal growth factor receptor substrate 15-like 1	6.63383	4.56074	FALSE	FALSE	FALSE
gnl|gene7634|rna22253|	eps8.L	EPS8	Q12929	Epidermal growth factor receptor kinase substrate 8	3.65297	1.08817	FALSE	FALSE	FALSE
gnl|gene11580|rna33632|	erc1.L	ERC1	Q8IUD2	ELKS/Rab6-interacting/CAST family member 1	1.62345	0.451654	FALSE	FALSE	FALSE
gnl|gene19095|rna55754|	ercc1.L	ERCC1	P07992	DNA excision repair protein ERCC-1	2.39708	2.00848	FALSE	FALSE	FALSE
gnl|gene16312|rna47640|	ercc2.L	ERCC2	P18074	General transcription and DNA repair factor IIH helicase subunit XPD	1.12285	0.424386	FALSE	FALSE	FALSE
gnl|gene44466|rna88398|	ercc3.L	ERCC3	P19447	General transcription and DNA repair factor IIH helicase subunit XPB	1.17085	0.305826	FALSE	FALSE	FALSE
gnl|gene40709|rna82834|	ercc4.L	ERCC4	Q92889	DNA repair endonuclease XPF	1.45934	0.456384	FALSE	FALSE	FALSE
gnl|gene12933|rna37580|	ercc5.L	ERCC5	P28715	DNA repair protein complementing XP-G cells	1.50422	0.566626	FALSE	FALSE	FALSE
gnl|gene11103|rna32268|	ercc6l.L	ERCC6L	Q2NKX8	DNA excision repair protein ERCC-6-like	0.50912	0.653998	FALSE	FALSE	FALSE
gnl|gene39889|rna81659|	erh.L	ERH	P84090	Enhancer of rudimentary homolog	3.31418	2.27443	FALSE	FALSE	FALSE
gnl|gene18134|rna52989|	eri1.L	ERI1	Q8IV48	3'-5' exoribonuclease 1	1.73766	0.684735	FALSE	FALSE	FALSE
gnl|gene7206|rna21023|	eri3.S	ERI3	O43414	ERI1 exoribonuclease 3	1.78583	0.913325	FALSE	FALSE	FALSE
gnl|gene3612|rna10505|	erlin2.L	ERLIN2	O94905	Erlin-2	6.45197	3.78771	FALSE	FALSE	FALSE
gnl|gene10188|rna29622|	ermp1.L	ERMP1	Q7Z2K6	Endoplasmic reticulum metallopeptidase 1	5.87474	3.38129	FALSE	FALSE	FALSE
gnl|gene18412|rna53786|	ero1a.L	ERO1A	Q96HE7	ERO1-like protein alpha	5.2197	3.56053	FALSE	FALSE	FALSE
gnl|gene291|rna834|	erp44.L	ERP44	Q9BS26	Endoplasmic reticulum resident protein 44	4.14913	2.41711	FALSE	FALSE	FALSE
gnl|gene12237|rna35567|	esco2.S	ESCO2	Q56NI9	N-acetyltransferase ESCO2	3.2965	0.70913	FALSE	FALSE	FALSE
gnl|gene2666|rna7744|	LOC108705655	ESD	P10768	S-formylglutathione hydrolase	-0.275488	0.156744	FALSE	FALSE	FALSE
gnl|gene8426|rna24532|	esf1.L	ESF1	Q9H501	ESF1 homolog	2.17354	0.626598	FALSE	FALSE	FALSE
gnl|gene39542|rna81162|	LOC733221	ESPL1	Q14674	Separin	1.50313	0.479552	FALSE	FALSE	FALSE
gnl|gene6659|rna19490|	etaa1.L	ETAA1	Q9NY74	Ewing's tumor-associated antigen 1	3.9717	1.17967	FALSE	FALSE	FALSE
gnl|gene17644|rna51556|	etf1.S	ETF1	P62495	Eukaryotic peptide chain release factor subunit 1	0.345415	0.262094	FALSE	FALSE	FALSE
gnl|gene19839|rna57939|	etfa.L	ETFA	P13804	Electron transfer flavoprotein subunit alpha, mitochondrial	6.97906	6.78341	TRUE	FALSE	FALSE
gnl|gene17557|rna51284|	etfb.L	ETFB	P38117	Electron transfer flavoprotein subunit beta	7.06399	6.19017	TRUE	FALSE	FALSE
gnl|gene12890|rna37459|	etfdh.L	ETFDH	Q16134	Electron transfer flavoprotein-ubiquinone oxidoreductase, mitochondrial	8.29081	7.56334	TRUE	FALSE	FALSE
gnl|gene46466|rna91257|	LOC108704965	ETHE1	O95571	Persulfide dioxygenase ETHE1, mitochondrial	0.893195	1.05774	TRUE	FALSE	FALSE
gnl|gene28484|rna67995|	evi5.S	EVI5	O60447	Ecotropic viral integration site 5 protein homolog (Fragment)	1.32754	0.653247	FALSE	FALSE	FALSE
gnl|gene586|rna1706|	evi5l.L	EVI5L	Q96CN4	EVI5-like protein	1.80114	0.78772	FALSE	FALSE	FALSE
gnl|gene20053|rna58534|	vasp.L	EVL	Q9UI08	Ena/VASP-like protein	4.27821	3.43339	FALSE	FALSE	FALSE
gnl|gene28|rna86|	exd2.L	EXD2	Q9NVH0	Exonuclease 3'-5' domain-containing protein 2	8.23256	6.24068	FALSE	FALSE	FALSE
gnl|gene6974|rna20365|	exd3.L	EXD3	Q8N9H8	Exonuclease mut-7 homolog	1.8957	0.688413	FALSE	FALSE	FALSE
gnl|gene12086|rna35112|	exo1.S	EXO1	Q9UQ84	Exonuclease 1	7.78375	2.48228	FALSE	FALSE	FALSE
gnl|gene7794|rna22751|	LOC108708047	EXO5	Q9H790	Exonuclease V	0.379264	0.0234598	FALSE	FALSE	FALSE
gnl|gene14241|rna41501|	exoc1.L	EXOC1	Q9NV70	Exocyst complex component 1	1.14	0.48671	FALSE	FALSE	FALSE
gnl|gene2358|rna6862|	exoc2.L	EXOC2	Q96KP1	Exocyst complex component 2	1.35878	0.76874	FALSE	FALSE	FALSE
gnl|gene7121|rna20793|	exoc3.L	EXOC3	O60645	Exocyst complex component 3	1.3642	0.806726	FALSE	FALSE	FALSE
gnl|gene14003|rna40794|	exoc4.L	EXOC4	Q96A65	Exocyst complex component 4	1.58989	0.791239	FALSE	FALSE	FALSE
gnl|gene40501|rna82524|	LOC108699745	EXOC5	O00471	Exocyst complex component 5	1.54758	0.858352	FALSE	FALSE	FALSE
gnl|gene10677|rna31022|	exoc6b.L	EXOC6B	Q9Y2D4	Exocyst complex component	1.5936	1.01506	FALSE	FALSE	FALSE
gnl|gene4420|rna12888|	exoc7.L	EXOC7	Q9UPT5	Exocyst complex component 7	1.43968	0.68755	FALSE	FALSE	FALSE
gnl|gene16172|rna47262|	exoc8.S	EXOC8	Q8IYI6	Exocyst complex component 8	1.27745	0.547991	FALSE	FALSE	FALSE
gnl|gene47914|rna93245|	exosc10.L	EXOSC10	Q01780	Exosome component 10	5.28134	2.19268	FALSE	FALSE	FALSE
gnl|gene48163|rna93639|	exosc2.L	EXOSC2	Q13868	Exosome complex component RRP4	0.163678	0.333816	FALSE	FALSE	FALSE
gnl|gene16418|rna47949|	exosc3.L	EXOSC3	Q9NQT5	Exosome complex component RRP40	0.280331	0.339268	FALSE	FALSE	FALSE
gnl|gene18775|rna54806|	exosc4.S	EXOSC4	Q9NPD3	Exosome complex component RRP41	0.357273	0.326956	FALSE	FALSE	FALSE
gnl|gene49911|rna96114|	exosc5.L	EXOSC5	Q9NQT4	Exosome complex component RRP46	0.35411	0.648826	FALSE	FALSE	FALSE
gnl|gene10016|rna29111|	exosc6.L	EXOSC6	Q5RKV6	Exosome complex component MTR3	0.776801	1.02418	FALSE	FALSE	FALSE
gnl|gene11177|rna32484|	exosc8.L	EXOSC8	Q96B26	Exosome complex component RRP43	0.400825	0.313333	FALSE	FALSE	FALSE
gnl|gene434|rna1262|	exosc9.L	EXOSC9	Q06265	Exosome complex component RRP45	0.11408	0.261178	FALSE	FALSE	FALSE
gnl|gene14037|rna40898|	eya3.L	EYA3	Q99504	Eyes absent homolog	6.87195	5.3484	FALSE	FALSE	FALSE
gnl|gene9869|rna28685|	f13a1.L	F13A1	P00488	Coagulation factor XIII A chain	0.00397705	0.120904	FALSE	FALSE	FALSE
gnl|gene20478|rna59800|	f8a1.L	F8A3	P23610	40-kDa huntingtin-associated protein	0.662451	0.761162	FALSE	FALSE	FALSE
gnl|gene2263|rna6577|	faah.2.S	FAAH	O00519	Fatty-acid amide hydrolase 1	8.5	7.1577	FALSE	FALSE	FALSE
gnl|gene12133|rna35259|	MGC83104	FAAP100	Q0VG06	Fanconi anemia core complex-associated protein 100	1.54316	0.824814	FALSE	FALSE	FALSE
gnl|gene203|rna570|	fabp4.L	FABP4	P15090	Fatty acid-binding protein, adipocyte	0.192671	0.00441471	FALSE	FALSE	FALSE
gnl|gene19018|rna55507|	fadd.L	FADD	Q13158	FAS-associated death domain protein	1.84172	1.17245	FALSE	FALSE	FALSE
gnl|gene10314|rna29976|	faf1.L	FAF1	Q9UNN5	FAS-associated factor 1	0.569562	0.367788	FALSE	FALSE	FALSE
gnl|gene13108|rna38103|	fah.L	FAH	P16930	Fumarylacetoacetase	-0.285202	-0.164712	FALSE	FALSE	FALSE
gnl|gene18636|rna54410|	fahd2a.L	FAHD2A	Q96GK7	Fumarylacetoacetate hydrolase domain-containing protein 2A	0.635415	0.713689	FALSE	FALSE	FALSE
gnl|gene18061|rna52795|	faim.L	FAIM	Q9NVQ4	Fas apoptotic inhibitory molecule 1	0.133016	-0.180308	FALSE	FALSE	FALSE
gnl|gene13255|rna38581|	fam114a1.L	FAM114A1	Q8IWE2	Protein NOXP20	3.04609	3.22238	FALSE	FALSE	FALSE
gnl|gene1152|rna3343|	fam114a2.S	FAM114A2	Q9NRY5	Protein FAM114A2	1.62514	1.64343	FALSE	FALSE	FALSE
gnl|gene34942|rna74681|	LOC108697610	FAM118B	Q9BPY3	Protein FAM118B (Fragment)	0.725173	0.850074	FALSE	FALSE	FALSE
gnl|gene38746|rna80020|	LOC108704408	FAM120A	Q9NZB2	Constitutive coactivator of PPAR-gamma-like protein 1 (Fragment)	2.76073	1.17745	FALSE	FALSE	FALSE
gnl|gene36004|rna76156|	LOC108719898	FAM133B	Q5BKY9	Protein FAM133B	3.08094	0.614407	FALSE	FALSE	FALSE
gnl|gene45077|rna89288|	LOC108706614	FAM149A	A5PLN7	Protein FAM149A	1.37507	0.583772	FALSE	FALSE	FALSE
gnl|gene12304|rna35766|	fam151b.L	FAM151B	Q6UXP7	Protein FAM151B	0.028897	0.226174	FALSE	FALSE	FALSE
gnl|gene16365|rna47795|	fam162a.L	FAM162A	Q96A26	Protein FAM162A	8.5	8.5	TRUE	FALSE	FALSE
gnl|gene8503|rna24749|	fam177a1.L	FAM177A1	Q8N128	Protein FAM177A1	5.01452	3.38476	FALSE	FALSE	FALSE
gnl|gene12067|rna35055|	fam207a.L	FAM207A	Q9NSI2	Protein FAM207A	1.13892	0.670295	FALSE	FALSE	FALSE
gnl|gene10605|rna30809|	fam210b.L	FAM210B	Q96KR6	Protein FAM210B, mitochondrial	8.5	8.5	TRUE	FALSE	FALSE
gnl|gene13923|rna40540|	fam3b.L	FAM3B	P58499	Protein FAM3B	2.29119	1.94131	FALSE	FALSE	FALSE
gnl|gene20343|rna59414|	fam3c.S	FAM3C	Q92520	Protein FAM3C	6.05752	4.87412	FALSE	FALSE	FALSE
gnl|gene13346|rna38835|	fam50a.L	FAM50A	Q14320	Protein FAM50A	0.754125	-0.00163732	FALSE	FALSE	FALSE
gnl|gene18377|rna53682|	fam76b.S	FAM76B	Q5HYJ3	Protein FAM76B	1.19627	0.236443	FALSE	FALSE	FALSE
gnl|gene41190|rna83524|	LOC108695438	FAM91A1	Q658Y4	Protein FAM91A1	1.49732	0.894629	FALSE	FALSE	FALSE
gnl|gene15452|rna45111|	LOC108716684	FAM98A	Q8NCA5	Protein FAM98A	1.12628	0.518818	FALSE	FALSE	FALSE
gnl|gene13464|rna39178|	fan1.L	FAN1	Q9Y2M0	Fanconi-associated nuclease	1.46754	0.896022	FALSE	FALSE	FALSE
gnl|gene13985|rna40708|	fanca.L	FANCA	O15360	Fanconi anemia group A protein	1.2625	0.504757	FALSE	FALSE	FALSE
gnl|gene6694|rna19601|	fancb.L	FANCB	Q8NB91	Fanconi anemia group B protein	0.819423	0.138051	FALSE	FALSE	FALSE
gnl|gene5335|rna15625|	fancd2.L	FANCD2	Q9BXW9	Fanconi anemia group D2 protein	0.733435	0.50141	FALSE	FALSE	FALSE
gnl|gene47392|rna92531|	fancg.S	FANCG	O15287	Fanconi anemia group G protein	1.63948	0.624938	FALSE	FALSE	FALSE
gnl|gene5569|rna16298|	fanci.L	FANCI	Q9NVI1	Fanconi anemia group I protein (Fragment)	0.584506	0.322437	FALSE	FALSE	FALSE
gnl|gene38674|rna79917|	fancl.L	FANCL	Q9NW38	E3 ubiquitin-protein ligase FANCL	1.01643	0.434964	FALSE	FALSE	FALSE
gnl|gene41942|rna84615|	farsa.L	FARSA	Q9Y285	Phenylalanine--tRNA ligase	1.035	0.305514	FALSE	FALSE	FALSE
gnl|gene41981|rna84687|	LOC108718151	FARSB	Q9NSD9	Phenylalanine--tRNA ligase beta subunit	0.794813	0.342153	FALSE	FALSE	FALSE
gnl|gene9747|rna28350|	fasn.L	FASN	P49327	Fatty acid synthase	0.47841	0.435966	FALSE	FALSE	FALSE
gnl|gene39064|rna80516|	fastkd1.L	FASTKD1	Q53R41	FAST kinase domain-containing protein 1, mitochondrial	8.5	5.83293	TRUE	FALSE	FALSE
gnl|gene14324|rna41719|	fastkd2.L	FASTKD2	Q9NYY8	FAST kinase domain-containing protein 2, mitochondrial	4.27502	4.67041	TRUE	FALSE	FALSE
gnl|gene10383|rna30182|	fau.L	FAU	P35544	40S ribosomal protein S30 (Fragment)	3.24079	2.24863	FALSE	FALSE	FALSE
gnl|gene49995|rna96246|	LOC108711233	FBH1	Q8NFZ0	DNA helicase	0.930931	0.541754	FALSE	FALSE	FALSE
gnl|gene42550|rna85508|	LOC108696940	FBL	P22087	rRNA 2'-O-methyltransferase fibrillarin	1.15873	0.542164	FALSE	FALSE	FALSE
gnl|gene19768|rna57749|	fbp1.L	FBP1	P09467	Fructose-1,6-bisphosphatase 1	-0.0774882	0.15845	FALSE	FALSE	FALSE
gnl|gene9280|rna26950|	fbp2.L	FBP2	O00757	Fructose-1,6-bisphosphatase isozyme 2	-0.126826	0.00810126	FALSE	FALSE	FALSE
gnl|gene12100|rna35144|	fbxl17.L	FBXL17	Q9UF56	F-box/LRR-repeat protein 17	0.567089	0.182429	FALSE	FALSE	FALSE
gnl|gene1814|rna5283|	fbxl18.L	FBXL18	Q96ME1	F-box/LRR-repeat protein 18	0.481673	0.348091	FALSE	FALSE	FALSE
gnl|gene11510|rna33432|	fbxl19.L	FBXL19	Q6PCT2	F-box/LRR-repeat protein 19 (Fragment)	0.623861	0.119353	FALSE	FALSE	FALSE
gnl|gene6162|rna18003|	fbxl4.S	FBXL4	Q9UKA2	F-box/LRR-repeat protein 4	1.53358	1.57234	TRUE	FALSE	FALSE
gnl|gene17445|rna50948|	fbxo11.S	FBXO11	Q86XK2	F-box only protein 11 (Fragment)	1.22039	0.356439	FALSE	FALSE	FALSE
gnl|gene187|rna526|	fbxo15.S	FBXO15	Q8NCQ5	F-box only protein 15	2.3992	0.557971	FALSE	FALSE	FALSE
gnl|gene13033|rna37870|	fbxo27.L	FBXO17	Q96EF6	F-box only protein 17	0.680513	0.390245	FALSE	FALSE	FALSE
gnl|gene4400|rna12818|	fbxo22.L	FBXO22	Q8NEZ5	F-box only protein 22	0.595246	0.607869	FALSE	FALSE	FALSE
gnl|gene156|rna436|	fbxo28.S	FBXO28	Q9NVF7	F-box only protein 28	1.3861	1.01343	FALSE	FALSE	FALSE
gnl|gene4709|rna13758|	fbxo3.L	FBXO3	Q9UK99	F-box only protein 3	0.0888784	0.0335853	FALSE	FALSE	FALSE
gnl|gene14629|rna42640|	fbxo30.L	FBXO30	Q8TB52	F-box only protein 30	1.32328	0.532349	FALSE	FALSE	FALSE
gnl|gene20085|rna58619|	fbxo33.L	FBXO33	Q7Z6M2	F-box only protein 33	0.864643	0.671038	FALSE	FALSE	FALSE
gnl|gene13570|rna39495|	fbxo38.L	FBXO38	Q6PIJ6	F-box only protein 38	0.714896	0.355419	FALSE	FALSE	FALSE
gnl|gene17100|rna49955|	fbxo42.S	FBXO42	Q6P3S6	F-box only protein 42	-0.454937	-0.0583939	FALSE	FALSE	FALSE
gnl|gene12532|rna36445|	fbxo7.L	FBXO7	Q9Y3I1	F-box only protein 7	3.24512	2.7405	TRUE	FALSE	FALSE
gnl|gene2017|rna5860|	fbxw5.S	FBXW5	Q969U6	F-box/WD repeat-containing protein 5	-0.0934783	0.0383943	FALSE	FALSE	FALSE
gnl|gene43141|rna86392|	LOC108706660	FBXW7	Q969H0	F-box/WD repeat-containing protein 7	0.630068	0.347779	FALSE	FALSE	FALSE
gnl|gene29432|rna68944|	LOC100493184.L	FCGBP	Q9Y6R7	IgGFc-binding protein	1.58119	1.24993	FALSE	FALSE	FALSE
gnl|gene18623|rna54375|	fchsd1.S	FCHSD1	Q86WN1	F-BAR and double SH3 domains protein 1	0.611666	0.449374	FALSE	FALSE	FALSE
gnl|gene13256|rna38585|	fuk.L	FCSK		Fucokinase, isoform CRA_d	0.139664	0.179633	FALSE	FALSE	FALSE
gnl|gene262|rna741|	fdps.L	FDPS	P14324	Farnesyl pyrophosphate synthase	0.414983	0.646563	FALSE	FALSE	FALSE
gnl|gene15022|rna43828|	fdxr.L	FDXR	P22570	NADPH:adrenodoxin oxidoreductase, mitochondrial	6.81211	8.5	TRUE	FALSE	FALSE
gnl|gene7379|rna21526|	fech.L	FECH	P22830	Ferrochelatase	8.5	8.5	TRUE	FALSE	FALSE
gnl|gene14274|rna41582|	fem1b.L	FEM1B	Q9UK73	Protein fem-1 homolog B	1.36792	1.25487	FALSE	FALSE	FALSE
gnl|gene6435|rna18840|	fen1.L	FEN1	P39748	Flap endonuclease 1	0.290047	0.0944602	TRUE	FALSE	FALSE
gnl|gene12806|rna37228|	fer.S	FER	P16591	Tyrosine-protein kinase	0.496865	0.276738	FALSE	FALSE	FALSE
gnl|gene15149|rna44216|	fermt2.L	FERMT2	Q96AC1	Fermitin family homolog 2 (Fragment)	0.385135	0.124298	FALSE	FALSE	FALSE
gnl|gene847|rna2478|	fgd6.S	FGD6	Q6ZV73	FYVE, RhoGEF and PH domain-containing protein 6	-4	-4	FALSE	FALSE	FALSE
gnl|gene50202|rna96584|	LOC108705582	FH	P07954	Fumarate hydratase, mitochondrial	3.5354	3.72132	TRUE	FALSE	FALSE
gnl|gene1391|rna4072|	fhit.L	FHIT	P49789	Bis(5'-adenosyl)-triphosphatase	0.801239	0.8517	TRUE	FALSE	FALSE
gnl|gene19782|rna57795|	fhod1.L	FHOD1	Q9Y613	FH1/FH2 domain-containing protein 1	1.38936	0.479196	FALSE	FALSE	FALSE
gnl|gene2576|rna7485|	fibp.L	FIBP	O43427	Acidic fibroblast growth factor intracellular-binding protein	1.05158	1.47175	FALSE	FALSE	FALSE
gnl|gene8853|rna25785|	fig4.L	FIG4	Q92562	Polyphosphoinositide phosphatase	1.19001	0.492819	FALSE	FALSE	FALSE
gnl|gene1062|rna3095|	fignl1.L	FIGNL1	Q6PIW4	Fidgetin-like protein 1	2.4172	0.793806	FALSE	FALSE	FALSE
gnl|gene4169|rna12135|	fip1l1.S	FIP1L1	Q6UN15	Pre-mRNA 3'-end-processing factor FIP1	7.3633	3.68143	FALSE	FALSE	FALSE
gnl|gene38747|rna80021|	MGC131307	FIS1	Q9Y3D6	Mitochondrial fission 1 protein	5.85472	5.04712	TRUE	FALSE	FALSE
gnl|gene9454|rna27498|	fkbp10.L	FKBP10	Q96AY3	Peptidyl-prolyl cis-trans isomerase FKBP10	5.71546	4.55041	FALSE	FALSE	FALSE
gnl|gene19287|rna56341|	fkbp15.L	FKBP15	Q5T1M5	FK506-binding protein 15	4.52305	1.57935	FALSE	FALSE	FALSE
gnl|gene3590|rna10445|	fkbp2.L	FKBP2	P26885	Peptidylprolyl isomerase	5.00414	3.47145	FALSE	FALSE	FALSE
gnl|gene12072|rna35067|	fkbp3.L	FKBP3	Q00688	Peptidyl-prolyl cis-trans isomerase FKBP3	0.856821	0.428216	FALSE	FALSE	FALSE
gnl|gene5582|rna16336|	fkbp4.L	FKBP4	Q02790	Peptidyl-prolyl cis-trans isomerase FKBP4	0.998146	0.482382	TRUE	FALSE	FALSE
gnl|gene4594|rna13402|	fkbp6.L	FKBP6	O75344	Inactive peptidyl-prolyl cis-trans isomerase FKBP6	6.01223	3.28732	FALSE	FALSE	FALSE
gnl|gene10359|rna30113|	fkbp8.L	FKBP8	Q14318	Peptidyl-prolyl cis-trans isomerase FKBP8	6.22541	4.82153	TRUE	FALSE	FALSE
gnl|gene8998|rna26201|	fkbpl.S	FKBPL	Q9UIM3	FK506-binding protein-like	0.00116497	-0.260908	FALSE	FALSE	FALSE
gnl|gene50334|rna96779|	flad1.L	FLAD1	Q8NFF5	FAD synthase	0.76768	0.851449	TRUE	FALSE	FALSE
gnl|gene11897|rna34548|	flii.L	FLII	Q13045	Protein flightless-1 homolog	0.47825	0.28789	FALSE	FALSE	FALSE
gnl|gene47131|rna92160|	LOC108699999	FLNA	P21333	Filamin-A (Fragment)	0.629633	0.380478	FALSE	FALSE	FALSE
gnl|gene43186|rna86469|	LOC108705104	FLNB	O75369	Filamin-B	0.600089	0.382054	FALSE	FALSE	FALSE
gnl|gene13733|rna39950|	MGC81930	FMO5	P49326	Flavin-containing monooxygenase 5	6.73131	3.14213	FALSE	FALSE	FALSE
gnl|gene16615|rna48539|	fmr1.S	FMR1	Q06787	FMR1 protein	2.68699	1.52124	FALSE	FALSE	TRUE
gnl|gene48143|rna93598|	LOC108699944	FNBP1	Q96RU3	FNBP1 protein	1.25313	0.740237	FALSE	FALSE	FALSE
gnl|gene47373|rna92506|	fnbp1l	FNBP1L	Q5T0N5	Formin-binding protein 1-like	0.507322	0.274377	FALSE	FALSE	FALSE
gnl|gene48074|rna93495|	fnbp4.L	FNBP4	Q8N3X1	Formin-binding protein 4	6.93005	6.99979	FALSE	FALSE	FALSE
gnl|gene50232|rna96621|	fnta.S	FNTA	P49354	Protein farnesyltransferase/geranylgeranyltransferase type-1 subunit alpha	0.0737718	0.297139	FALSE	FALSE	FALSE
gnl|gene2261|rna6572|	focad.L	FOCAD	Q5VW36	Focadhesin	0.814609	0.423993	FALSE	FALSE	FALSE
gnl|gene4488|rna13101|	foxk2.L	FOXK2	Q01167	Forkhead box protein K2	4.16628	1.69158	FALSE	FALSE	FALSE
gnl|gene13781|rna40097|	foxred1.L	FOXRED1	Q96CU9	FAD-dependent oxidoreductase domain-containing protein 1	8.5	6.80132	TRUE	FALSE	FALSE
gnl|gene17564|rna51302|	fpgs.S	FPGS	Q05932	Folylpolyglutamate synthase, mitochondrial	0.720652	0.173743	TRUE	FALSE	FALSE
gnl|gene4883|rna14262|	fpgt.L	FPGT	O14772	Fucose-1-phosphate guanylyltransferase	0.0404247	0.203811	FALSE	FALSE	FALSE
gnl|gene3699|rna10775|	frg1.L	FRG1	Q14331	Protein FRG1	0.818163	0.255085	FALSE	FALSE	FALSE
gnl|gene10996|rna31957|	frrs1.L	FRRS1	Q6ZNA5	Ferric-chelate reductase 1	4.46701	3.32797	FALSE	FALSE	FALSE
gnl|gene50601|rna97185|	LOC108698323	FRYL	O94915	Protein furry homolog-like	1.43913	0.668592	FALSE	FALSE	FALSE
gnl|gene17140|rna50064|	fscn1.L	FSCN1	Q16658	Fascin	0.0943394	-0.134538	FALSE	FALSE	FALSE
gnl|gene39982|rna81788|	ftcd.L	FTCD	O95954	Formimidoyltetrahydrofolate cyclodeaminase	0.588461	0.843976	FALSE	FALSE	FALSE
gnl|gene471|rna1354|	MGC75752.L	FTH1	P02794	Ferritin heavy chain	0.416071	0.519279	FALSE	FALSE	FALSE
gnl|gene16467|rna48102|	fto.L	FTO	Q9C0B1	Alpha-ketoglutarate-dependent dioxygenase FTO	0.000270273	-0.154335	FALSE	FALSE	FALSE
gnl|gene616|rna1801|	ftsj1.S	FTSJ1	Q9UET6	Putative tRNA (cytidine(32)/guanosine(34)-2'-O)-methyltransferase	0.116263	-0.159581	FALSE	FALSE	FALSE
gnl|gene19206|rna56102|	fubp1.S	FUBP1	Q96AE4	Far upstream element-binding protein 1	8.5	6.99357	FALSE	FALSE	FALSE
gnl|gene2662|rna7735|	fubp3.S	FUBP3	Q96I24	Far upstream element-binding protein 3	6.85076	6.2645	FALSE	FALSE	FALSE
gnl|gene15284|rna44609|	fuca1.L	FUCA1	P04066	Tissue alpha-L-fucosidase	7.78156	5.55872	FALSE	FALSE	FALSE
gnl|gene8901|rna25928|	fundc1.L	FUNDC1	Q8IVP5	FUN14 domain-containing protein 1	5.56978	4.96893	TRUE	FALSE	FALSE
gnl|gene7307|rna21320|	furin.L	FURIN	P09958	Furin	2.68198	2.41671	FALSE	FALSE	FALSE
gnl|gene40052|rna81885|	fus.L	FUS	P35637	RNA-binding protein FUS	3.62732	1.22563	FALSE	FALSE	TRUE
gnl|gene8188|rna23849|	fxn.L	FXN	Q16595	Frataxin intermediate form	8.5	8.5	TRUE	FALSE	FALSE
gnl|gene17701|rna51729|	fxr1.L	FXR1	P51114	Fragile X mental retardation syndrome-related protein 1	1.98686	1.19021	FALSE	FALSE	FALSE
gnl|gene8817|rna25680|	g3bp1.L	G3BP1	Q13283	Ras GTPase-activating protein-binding protein 1	1.71861	0.727003	FALSE	FALSE	TRUE
gnl|gene4173|rna12151|	g3bp2.L	G3BP2	Q9UN86	Ras GTPase-activating protein-binding protein 2	2.58872	1.05718	FALSE	FALSE	FALSE
gnl|gene16901|rna49397|	g6pd.L	G6PD	P11413	Glucose-6-phosphate 1-dehydrogenase	0.29082	0.405669	FALSE	FALSE	FALSE
gnl|gene36058|rna76239|	LOC108703274	GAA	P10253	Lysosomal alpha-glucosidase	7.26145	5.49542	FALSE	FALSE	FALSE
gnl|gene9611|rna27961|	gabarapl2.L	GABARAPL2	P60520	Gamma-aminobutyric acid receptor-associated protein-like 2	0.185684	0.336758	FALSE	FALSE	FALSE
gnl|gene14306|rna41680|	gabpa.S	GABPA	Q06546	GA-binding protein alpha chain	0.693548	0.751288	FALSE	FALSE	FALSE
gnl|gene9093|rna26461|	gabrr2.L	GABRR2	P28476	Gamma-aminobutyric acid receptor subunit rho-2	0.750574	0.286644	FALSE	FALSE	FALSE
gnl|gene12018|rna34920|	gad1.2.L	GAD1	Q99259	Glutamate decarboxylase 1	0.563108	0.300782	FALSE	FALSE	FALSE
gnl|gene131|rna364|	gadd45gip1.S	GADD45GIP1	Q8TAE8	Growth arrest and DNA damage-inducible proteins-interacting protein 1	8.5	6.59801	TRUE	FALSE	FALSE
gnl|gene5174|rna15140|	gak.S	GAK	O14976	Cyclin-G-associated kinase	3.49798	1.29097	FALSE	FALSE	FALSE
gnl|gene4806|rna14037|	galc.L	GALC	P54803	Galactocerebrosidase (Fragment)	7.7937	5.40091	FALSE	FALSE	FALSE
gnl|gene2945|rna8528|	gale.L	GALE	Q14376	UDP-glucose 4-epimerase	-0.0792294	0.0972486	FALSE	FALSE	FALSE
gnl|gene13446|rna39132|	galk1.L	GALK1	P51570	Galactokinase	0.0842858	0.372133	FALSE	FALSE	FALSE
gnl|gene10809|rna31415|	galk2.L	GALK2	Q01415	N-acetylgalactosamine kinase	0.110771	0.450611	FALSE	FALSE	FALSE
gnl|gene11270|rna32783|	galm.L	GALM	Q96C23	Galactose mutarotase	-0.04901	0.257593	FALSE	FALSE	FALSE
gnl|gene16458|rna48070|	galnt2.S	GALNT2	Q10471	Polypeptide N-acetylgalactosaminyltransferase 2	3.42203	1.89435	FALSE	FALSE	FALSE
gnl|gene38075|rna79077|	galt.S	GALT	P07902	Galactose-1-phosphate uridylyltransferase	-0.0550362	0.0774223	FALSE	FALSE	FALSE
gnl|gene20213|rna59004|	gamt.L	GAMT	Q14353	Guanidinoacetate N-methyltransferase	-0.0867994	0.199477	FALSE	FALSE	FALSE
gnl|gene1986|rna5785|	gan.L	GAN	Q9H2C0	Gigaxonin	0.838553	0.296563	FALSE	FALSE	FALSE
gnl|gene42629|rna85626|	LOC108715138	GANAB	Q14697	Neutral alpha-glucosidase AB	5.11536	3.20651	FALSE	FALSE	FALSE
gnl|gene4780|rna13948|	gapdh.L	GAPDH	P04406	Glyceraldehyde-3-phosphate dehydrogenase	0.0195575	0.264983	FALSE	FALSE	FALSE
gnl|gene12195|rna35442|	gapvd1.L	GAPVD1	Q14C86	GTPase-activating protein and VPS9 domain-containing protein 1	2.47444	0.550771	FALSE	FALSE	FALSE
gnl|gene17265|rna50390|	gar1.S	GAR1	Q9NY12	H/ACA ribonucleoprotein complex subunit 1	1.69486	0.954769	FALSE	FALSE	FALSE
gnl|gene3275|rna9483|	gars.L	GARS1		Glycine--tRNA ligase	-0.095169	0.0370619	FALSE	FALSE	FALSE
gnl|gene17371|rna50707|	gart.L	GART	P22102	Trifunctional purine biosynthetic protein adenosine-3	-0.114108	0.254716	FALSE	FALSE	FALSE
gnl|gene14204|rna41375|	gas7.S	GAS7	O60861	Growth arrest-specific protein 7	0.20183	0.0608594	FALSE	FALSE	FALSE
gnl|gene14409|rna41954|	gas8.S	GAS8	O95995	Dynein regulatory complex subunit 4	2.54411	0.828772	FALSE	FALSE	FALSE
gnl|gene36827|rna77324|	LOC100158394	GATAD2A	Q86YP4	Transcriptional repressor p66-alpha	2.34329	0.544554	FALSE	FALSE	FALSE
gnl|gene50977|rna97700|	LOC100490530.L	GATD3B	A0A0B4J2D5	Glutamine amidotransferase-like class 1 domain-containing protein 3B, mitochondrial	0.378146	0.0774649	FALSE	FALSE	FALSE
gnl|gene9545|rna27768|	gba3.L	GBA3	Q9H227	Cytosolic beta-glucosidase	-0.116555	-0.146884	FALSE	FALSE	FALSE
gnl|gene42901|rna86028|	gbe1	GBE1	Q04446	1,4-alpha-glucan branching enzyme	0.347606	-0.0178746	FALSE	FALSE	FALSE
gnl|gene4033|rna11724|	gbf1.L	GBF1	Q92538	Golgi-specific brefeldin A-resistance guanine nucleotide exchange factor 1	1.00387	0.651391	FALSE	FALSE	FALSE
gnl|gene36221|rna76473|	LOC108695919	GBP1	P32455	Guanylate-binding protein 1	1.70965	1.82011	FALSE	FALSE	FALSE
gnl|gene38882|rna80246|	LOC108695921	GBP2	P32456	Guanylate-binding protein 2	3.28439	3.29913	FALSE	FALSE	FALSE
gnl|gene19628|rna57360|	gbp1.L	GBP3	Q9H0R5	Guanylate-binding protein 3	1.41765	1.32511	FALSE	FALSE	FALSE
gnl|gene35180|rna75030|	MGC68559	GCA	P28676	Grancalcin	5.76585	4.70002	FALSE	FALSE	FALSE
gnl|gene37204|rna77861|	gcat.S	GCAT	O75600	2-amino-3-ketobutyrate coenzyme A ligase, mitochondrial	7.40211	6.18389	TRUE	FALSE	FALSE
gnl|gene6430|rna18826|	gcdh.L	GCDH	Q92947	Glutaryl-CoA dehydrogenase, mitochondrial	7.12385	5.83277	TRUE	FALSE	FALSE
gnl|gene17286|rna50449|	gcfc2.S	GCFC2	P16383	Intron Large complex component GCFC2	2.55623	0.654767	FALSE	FALSE	FALSE
gnl|gene20451|rna59729|	gclc.L	GCLC	P48506	Gamma-ECS	-0.0161129	0.0461087	FALSE	FALSE	FALSE
gnl|gene9536|rna27738|	gclm.L	GCLM	P48507	Glutamate--cysteine ligase regulatory subunit	1.67729	1.67459	FALSE	FALSE	FALSE
gnl|gene35516|rna75518|	LOC108707099	GCN1	Q92616	eIF-2-alpha kinase activator GCN1	1.23124	0.578541	FALSE	FALSE	FALSE
gnl|gene2356|rna6857|	gdf3.S	GDF3	Q9NR23	Growth/differentiation factor 3	1.47618	1.90806	FALSE	FALSE	FALSE
gnl|gene8111|rna23638|	gdi1.L	GDI1	P31150	Rab GDP dissociation inhibitor alpha	-0.018977	0.0347614	FALSE	FALSE	FALSE
gnl|gene13207|rna38431|	LOC108714674	GDI2	P50395	Rab GDP dissociation inhibitor beta	0.109492	0.0154766	FALSE	FALSE	FALSE
gnl|gene8123|rna23666|	gdpgp1.S	GDPGP1	Q6ZNW5	GDP-D-glucose phosphorylase 1	0.143452	-0.0501643	FALSE	FALSE	FALSE
gnl|gene16849|rna49237|	gemin2.S	GEMIN2	O14893	Gem-associated protein 2	3.3646	2.07512	FALSE	FALSE	FALSE
gnl|gene7770|rna22681|	gemin4.L	GEMIN4	P57678	Gem-associated protein 4	1.68241	0.518461	FALSE	FALSE	FALSE
gnl|gene27112|rna66618|	gemin5.L	GEMIN5	Q8TEQ6	Gem-associated protein 5	1.66461	0.695516	FALSE	FALSE	FALSE
gnl|gene18025|rna52681|	gemin6.L	GEMIN6	Q8WXD5	Gem-associated protein 6	2.25691	1.66542	FALSE	FALSE	FALSE
gnl|gene2013|rna5851|	gemin8.S	GEMIN8	Q9NWZ8	Gem-associated protein 8	1.91479	0.732991	FALSE	FALSE	FALSE
gnl|gene8797|rna25618|	asna1.L	GET3		ATPase GET3	1.2723	0.928941	FALSE	FALSE	FALSE
gnl|gene14429|rna42000|	get4.S	GET4	Q7L5D6	Golgi to ER traffic protein 4 homolog	3.41046	1.64113	FALSE	FALSE	FALSE
gnl|gene19228|rna56181|	gfer.L	GFER	P55789	FAD-linked sulfhydryl oxidase ALR	3.72368	3.24439	TRUE	FALSE	FALSE
gnl|gene27471|rna66978|	gfm1.L	GFM1	Q96RP9	Elongation factor G, mitochondrial	4.82808	5.10812	TRUE	FALSE	FALSE
gnl|gene11797|rna34257|	gfm2.L	GFM2	Q969S9	Ribosome-releasing factor 2, mitochondrial	7.68334	6.18094	TRUE	FALSE	FALSE
gnl|gene4794|rna13994|	gfod2.L	GFOD2	Q3B7J2	Glucose-fructose oxidoreductase domain-containing protein 2	0.211693	0.559292	FALSE	FALSE	FALSE
gnl|gene44059|rna87749|	gfpt1.S	GFPT1	Q06210	Glutamine--fructose-6-phosphate transaminase (isomerizing)	0.146958	0.312689	FALSE	FALSE	FALSE
gnl|gene16186|rna47291|	gfpt2.L	GFPT2	O94808	Glutamine--fructose-6-phosphate aminotransferase [isomerizing] 2	0.0495972	0.302663	FALSE	FALSE	FALSE
gnl|gene4179|rna12169|	gga1.L	GGA1	Q9UJY5	ADP-ribosylation factor-binding protein GGA1	1.00382	0.613335	FALSE	FALSE	FALSE
gnl|gene9365|rna27246|	ggh.2.L	GGH	Q92820	Gamma-glutamyl hydrolase	0.708778	0.223147	FALSE	FALSE	FALSE
gnl|gene12637|rna36719|	ggps1.L	GGPS1	O95749	Geranylgeranyl pyrophosphate synthase	1.54184	1.63517	FALSE	FALSE	FALSE
gnl|gene806|rna2352|	loc100493771.L	GGT1	P19440	Glutathione hydrolase 1 proenzyme	0.700235	1.09851	FALSE	FALSE	FALSE
gnl|gene8356|rna24326|	ghitm.S	GHITM	Q9H3K2	Growth hormone-inducible transmembrane protein	6.70046	6.49911	TRUE	FALSE	FALSE
gnl|gene38290|rna79385|	MGC83062	GID8	Q9NWU2	Glucose-induced degradation protein 8 homolog	1.81425	2.3682	FALSE	FALSE	FALSE
gnl|gene7419|rna21619|	gigyf2.S	GIGYF2	Q6Y7W6	GRB10-interacting GYF protein 2 (Fragment)	7.533	5.14613	FALSE	FALSE	FALSE
gnl|gene10526|rna30580|	gins1.S	GINS1	Q14691	DNA replication complex GINS protein PSF1	0.800592	0.696485	FALSE	FALSE	FALSE
gnl|gene8099|rna23609|	gins2.L	GINS2	Q9Y248	DNA replication complex GINS protein PSF2	1.02323	0.267873	FALSE	FALSE	FALSE
gnl|gene43489|rna86919|	gins3.L	GINS3	Q9BRX5	DNA replication complex GINS protein PSF3	1.61304	1.48283	FALSE	FALSE	FALSE
gnl|gene12173|rna35367|	gins4.L	GINS4	Q9BRT9	DNA replication complex GINS protein SLD5	0.451197	0.635461	FALSE	FALSE	FALSE
gnl|gene4284|rna12477|	gipc1.L	GIPC1	O14908	PDZ domain-containing protein GIPC1	0.956066	0.565616	FALSE	FALSE	FALSE
gnl|gene5604|rna16408|	git1.L	GIT1	Q9Y2X7	ARF GTPase-activating protein GIT1	1.77766	0.339652	FALSE	FALSE	FALSE
gnl|gene8975|rna26131|	git2.L	GIT2	Q14161	ARF GTPase-activating protein GIT2	1.76151	0.616871	FALSE	FALSE	FALSE
gnl|gene3805|rna11087|	gk.S	GK	P32189	Glycerol kinase	2.2258	2.33706	TRUE	FALSE	FALSE
gnl|gene8136|rna23697|	gkap1.L	GKAP1	Q5VSY0	G kinase-anchoring protein 1	1.39088	0.515186	FALSE	FALSE	FALSE
gnl|gene14793|rna43159|	gle1.L	GLE1	Q53GS7	Nucleoporin GLE1	5.55711	2.32487	FALSE	FALSE	FALSE
gnl|gene51029|rna97771|	LOC108713515	GLG1	Q92896	Golgi apparatus protein 1	3.58652	2.21351	FALSE	FALSE	FALSE
gnl|gene7669|rna22371|	glmn.L	GLMN	Q92990	Glomulin	0.741857	0.512786	FALSE	FALSE	FALSE
gnl|gene15747|rna45985|	glo1.S	GLO1	Q04760	Lactoylglutathione lyase	0.230095	0.531492	FALSE	FALSE	FALSE
gnl|gene9435|rna27449|	glod4.L	GLOD4	Q9HC38	Glyoxalase domain-containing protein 4	-0.475163	-0.459963	TRUE	FALSE	FALSE
gnl|gene17918|rna52376|	glod5.L	GLOD5	A6NK44	Glyoxalase domain-containing protein 5	8.5	6.90962	FALSE	FALSE	FALSE
gnl|gene13714|rna39894|	glrx.L	GLRX	P35754	Glutaredoxin-1	3.16946	3.08078	FALSE	FALSE	FALSE
gnl|gene10037|rna29166|	glrx3.L	GLRX3	O76003	Glutaredoxin-3	1.43628	1.64133	FALSE	FALSE	FALSE
gnl|gene50509|rna97041|	LOC108703081	GLS	O94925	Glutaminase kidney isoform, mitochondrial	8.5	6.17419	TRUE	FALSE	FALSE
gnl|gene40029|rna81854|	gltp.S	GLTP	Q9NZD2	Glycolipid transfer protein	3.74555	2.52825	FALSE	FALSE	FALSE
gnl|gene9382|rna27302|	glud1.L	GLUD1	P00367	Glutamate dehydrogenase 1, mitochondrial	6.62461	5.84049	TRUE	FALSE	FALSE
gnl|gene17632|rna51517|	glul.L	GLUL	P15104	Glutamine synthetase	0.509533	0.471195	TRUE	FALSE	FALSE
gnl|gene39573|rna81205|	gmds.L	GMDS	O60547	GDP-mannose 4,6 dehydratase	-0.146722	0.221833	FALSE	FALSE	FALSE
gnl|gene3282|rna9508|	gmeb1.S	GMEB1	Q9Y692	Glucocorticoid modulatory element-binding protein 1	2.20649	0.887439	FALSE	FALSE	FALSE
gnl|gene37194|rna77851|	gmfb.L	GMFB	P60983	Glia maturation factor beta	0.18643	0.174157	FALSE	FALSE	FALSE
gnl|gene19653|rna57446|	gmnn.L	GMNN	O75496	Geminin	2.78399	1.68693	FALSE	FALSE	FALSE
gnl|gene14094|rna41049|	gmppa.S	GMPPA	Q96IJ6	Mannose-1-phosphate guanyltransferase alpha	0.0240311	0.28433	FALSE	FALSE	FALSE
gnl|gene1352|rna3947|	gmppb.L	GMPPB	Q9Y5P6	Mannose-1-phosphate guanyltransferase beta	0.0575421	0.21855	FALSE	FALSE	FALSE
gnl|gene9981|rna29018|	gmps.L	GMPS	P49915	GMP synthase [glutamine-hydrolyzing]	0.000957146	-0.0462237	FALSE	FALSE	FALSE
gnl|gene547|rna1581|	gna11.S	GNA11	P29992	Guanine nucleotide-binding protein subunit alpha-11	0.521682	0.215852	FALSE	FALSE	FALSE
gnl|gene43399|rna86780|	LOC108714595	GNAI2	P04899	Guanine nucleotide-binding protein G(i) subunit alpha-2	0.566473	0.495862	FALSE	FALSE	FALSE
gnl|gene9075|rna26411|	gnao1.S	GNAO1	P09471	Guanine nucleotide-binding protein G(o) subunit alpha	0.113671	0.120883	FALSE	FALSE	FALSE
gnl|gene15257|rna44525|	gnb1l.L	GNB1L	Q9BYB4	Guanine nucleotide-binding protein subunit beta-like protein 1	-0.154051	-0.145831	FALSE	FALSE	FALSE
gnl|gene11305|rna32873|	gnl1.L	GNL1	P36915	Guanine nucleotide-binding protein-like 1	0.602197	0.470795	FALSE	FALSE	FALSE
gnl|gene47956|rna93317|	gnl3l.S	GNL3L	Q9NVN8	Guanine nucleotide-binding protein-like 3-like protein	0.953292	0.513924	FALSE	FALSE	FALSE
gnl|gene48980|rna94790|	LOC108716567	GNMT	Q14749	Glycine N-methyltransferase	0.0445534	0.0309881	FALSE	FALSE	FALSE
gnl|gene37457|rna78185|	gnpat.S	GNPAT	O15228	Dihydroxyacetone phosphate acyltransferase (Fragment)	8.5	7.12971	FALSE	FALSE	FALSE
gnl|gene1319|rna3856|	gnpda1.L	GNPDA1	P46926	Glucosamine-6-phosphate isomerase 1	0.128302	0.328445	FALSE	FALSE	FALSE
gnl|gene4079|rna11871|	gnpda2.L	GNPDA2	Q8TDQ7	Glucosamine-6-phosphate isomerase 2	-0.546691	-0.213055	FALSE	FALSE	FALSE
gnl|gene15117|rna44122|	golga1.L	GOLGA1	Q92805	Golgin subfamily A member 1	3.84921	2.10559	FALSE	FALSE	FALSE
gnl|gene98|rna274|	golga2.S	GOLGA2	Q08379	Golgin subfamily A member 2	3.05129	1.87434	FALSE	FALSE	FALSE
gnl|gene19789|rna57811|	golga3.L	GOLGA3	Q08378	Golgin subfamily A member 3	1.94693	1.46411	FALSE	FALSE	FALSE
gnl|gene11983|rna34823|	golga4.L	GOLGA4	Q13439	Golgin subfamily A member 4	4.58513	1.59778	FALSE	FALSE	FALSE
gnl|gene9995|rna29052|	golgb1.S	GOLGB1	Q14789	Golgin subfamily B member 1	3.01379	1.72778	FALSE	FALSE	FALSE
gnl|gene19186|rna56038|	golph3.S	GOLPH3	Q9H4A6	Golgi phosphoprotein 3	3.79989	1.90673	TRUE	FALSE	FALSE
gnl|gene19101|rna55770|	golph3l.S	GOLPH3L	Q9H4A5	Golgi phosphoprotein 3-like	2.63225	1.36885	FALSE	FALSE	FALSE
gnl|gene15089|rna44030|	gopc.S	GOPC	Q9HD26	Golgi-associated PDZ and coiled-coil motif-containing protein	0.619363	0.572214	FALSE	FALSE	FALSE
gnl|gene40327|rna82281|	LOC108714491	GORAB	Q5T7V8	RAB6-interacting golgin	0.673077	0.137317	FALSE	FALSE	FALSE
gnl|gene19375|rna56622|	gorasp2.S	GORASP2	Q9H8Y8	Golgi reassembly-stacking protein 2	7.18366	4.44767	FALSE	FALSE	FALSE
gnl|gene9222|rna26786|	got1.S	GOT1	P17174	Aspartate aminotransferase, cytoplasmic	0.152976	0.632206	FALSE	FALSE	FALSE
gnl|gene14779|rna43115|	got2.L	GOT2	P00505	Aspartate aminotransferase, mitochondrial	6.86036	6.01874	TRUE	FALSE	FALSE
gnl|gene46225|rna90897|	MGC85015	GPA33	Q99795	Cell surface A33 antigen	6.74213	4.6872	FALSE	FALSE	FALSE
gnl|gene18022|rna52674|	gpalpp1.L	GPALPP1	Q8IXQ4	GPALPP motifs-containing protein 1	1.39182	0.245852	FALSE	FALSE	FALSE
gnl|gene40757|rna82902|	gpatch11.L	GPATCH11	Q8N954	Coiled-coil domain-containing protein 75	1.29621	0.59029	FALSE	FALSE	FALSE
gnl|gene4035|rna11736|	gpatch4.L	GPATCH4	Q5T3I0	G patch domain-containing protein 4	6.61443	2.11276	FALSE	FALSE	FALSE
gnl|gene35703|rna75762|	LOC108702535	GPATCH8	Q9UKJ3	G patch domain-containing protein 8	3.31709	2.09972	FALSE	FALSE	FALSE
gnl|gene1171|rna3407|	gpcpd1.L	GPCPD1	Q9NPB8	Glycerophosphocholine phosphodiesterase GPCPD1	0.468705	0.30931	FALSE	FALSE	FALSE
gnl|gene296|rna852|	MGC83663	GPD1	P21695	Glycerol-3-phosphate dehydrogenase [NAD(+)], cytoplasmic	0.0926613	0.431935	FALSE	FALSE	FALSE
gnl|gene14516|rna42269|	gpd1l.L	GPD1L	Q8N335	Glycerol-3-phosphate dehydrogenase 1-like protein	0.301771	0.391778	FALSE	FALSE	FALSE
gnl|gene630|rna1838|	gpd2.L	GPD2	P43304	Glycerol-3-phosphate dehydrogenase, mitochondrial	8.5	7.79131	TRUE	FALSE	FALSE
gnl|gene40142|rna82010|	gphn.L	GPHN	Q9NQX3	Gephyrin	0.642369	0.515977	FALSE	FALSE	FALSE
gnl|gene10890|rna31658|	gpi.L	GPI	P06744	Glucose-6-phosphate isomerase (Fragment)	0.0199814	0.412588	FALSE	FALSE	FALSE
gnl|gene16114|rna47116|	gpkow.S	GPKOW	Q92917	G-patch domain and KOW motifs-containing protein	3.86009	1.1032	FALSE	FALSE	FALSE
gnl|gene4424|rna12896|	gpn1.L	GPN1	Q9HCN4	GPN-loop GTPase 1	0.928867	-0.221011	FALSE	FALSE	FALSE
gnl|gene17042|rna49794|	gpn2.S	GPN2	Q9H9Y4	GPN-loop GTPase 2	0.837477	0.945204	FALSE	FALSE	FALSE
gnl|gene15593|rna45536|	gpnmb.L	GPNMB	Q14956	Transmembrane glycoprotein NMB	7.47874	6.05822	FALSE	FALSE	FALSE
gnl|gene1255|rna3648|	gpr107.L	GPR107	Q5VW38	G protein-coupled receptor 107, isoform CRA_c	2.61234	1.25139	FALSE	FALSE	FALSE
gnl|gene50551|rna97095|	LOC108704125	GPS1	Q13098	COP9 signalosome complex subunit 1	0.241208	0.207545	FALSE	FALSE	FALSE
gnl|gene20048|rna58515|	gpt2.L	GPT2	Q8TD30	Alanine aminotransferase 2	1.99806	0.801807	FALSE	FALSE	FALSE
gnl|gene7331|rna21397|	gpx1.L	GPX1	P07203	Glutathione peroxidase 1	0.96901	1.0958	FALSE	FALSE	FALSE
gnl|gene603|rna1769|	gpx4.L	GPX4	P36969	Phospholipid hydroperoxide glutathione peroxidase	0.892706	0.751571	TRUE	FALSE	FALSE
gnl|gene7172|rna20927|	gpx7.S	GPX7	Q96SL4	Glutathione peroxidase 7	6.29358	4.43366	FALSE	FALSE	FALSE
gnl|gene1491|rna4333|	grb2.S	GRB2	P62993	Growth factor receptor-bound protein 2	1.04581	0.341106	FALSE	FALSE	TRUE
gnl|gene759|rna2205|	LOC108719216	GREB1L	Q9C091	GREB1-like protein	8.5	4.03872	FALSE	FALSE	FALSE
gnl|gene10402|rna30235|	LOC108718537	GRHPR	Q9UBQ7	Glyoxylate reductase/hydroxypyruvate reductase	0.723656	0.640813	FALSE	FALSE	FALSE
gnl|gene48822|rna94575|	LOC108698085	GRIPAP1	Q4V328	GRIP1-associated protein 1	1.23467	0.731919	FALSE	FALSE	FALSE
gnl|gene9773|rna28419|	grpel1.L	GRPEL1	Q9HAV7	GrpE protein homolog 1, mitochondrial	8.44808	7.79295	TRUE	FALSE	FALSE
gnl|gene5123|rna14981|	grsf1.S	GRSF1	Q12849	G-rich sequence factor 1	2.21771	0.86979	TRUE	FALSE	FALSE
gnl|gene41848|rna84447|	grwd1-b	GRWD1	Q9BQ67	Glutamate-rich WD repeat-containing protein 1	0.0190316	0.118659	FALSE	FALSE	FALSE
gnl|gene34674|rna74324|	LOC779056	GSK3B	P49841	Glycogen synthase kinase-3 beta	1.19564	0.566542	FALSE	FALSE	FALSE
gnl|gene1496|rna4347|	gskip.L	GSKIP	Q9P0R6	GSK3B-interacting protein	3.22932	3.10382	FALSE	FALSE	FALSE
gnl|gene15860|rna46342|	gsn.L	GSN	P06396	Actin-depolymerizing factor	-0.231709	0.0947356	FALSE	FALSE	FALSE
gnl|gene17145|rna50075|	gspt1.L	GSPT1	P15170	Eukaryotic peptide chain release factor GTP-binding subunit ERF3A	0.069128	-0.103646	FALSE	FALSE	FALSE
gnl|gene3610|rna10502|	gsr.L	GSR	P00390	Glutathione reductase, mitochondrial	0.784867	0.823544	TRUE	FALSE	FALSE
gnl|gene7676|rna22392|	gss.L	GSS	P48637	Glutathione synthetase	-0.220278	-0.13686	FALSE	FALSE	FALSE
gnl|gene9839|rna28603|	gsta1.L	GSTA1	P08263	Glutathione S-transferase A1	0.380027	0.661153	FALSE	FALSE	FALSE
gnl|gene20308|rna59307|	gsta4.S	GSTA4	O15217	Glutathione S-transferase A4	1.21946	1.60344	FALSE	FALSE	FALSE
gnl|gene1661|rna4844|	gstcd.L	GSTCD	Q8NEC7	Glutathione S-transferase C-terminal domain-containing protein	1.08337	0.366181	FALSE	FALSE	FALSE
gnl|gene10679|rna31027|	gstk1.L	GSTK1	Q9Y2Q3	Glutathione S-transferase kappa 1	8.26343	6.9629	FALSE	FALSE	FALSE
gnl|gene10140|rna29490|	gstm1.L	GSTM1	P09488	Glutathione S-transferase Mu 1	0.580957	0.635418	FALSE	FALSE	FALSE
gnl|gene14149|rna41213|	LOC108696140	GSTO1	P78417	Glutathione S-transferase omega-1	0.451077	0.592529	FALSE	FALSE	FALSE
gnl|gene17940|rna52450|	gstt1.L	GSTT1	P30711	Glutathione S-transferase theta-1	0.645441	0.771923	FALSE	FALSE	FALSE
gnl|gene4163|rna12119|	gstz1.L	GSTZ1	O43708	Maleylacetoacetate isomerase	1.37321	1.40899	FALSE	FALSE	FALSE
gnl|gene42792|rna85847|	gtdc1.S	GTDC1	Q4AE62	Glycosyltransferase-like domain-containing protein 1	0.217435	0.303045	FALSE	FALSE	FALSE
gnl|gene46282|rna90974|	gtf2a1.S	GTF2A1	P52655	Transcription initiation factor IIA subunit 1	5.60984	2.90149	FALSE	FALSE	FALSE
gnl|gene3719|rna10831|	gtf2a2.S	GTF2A2	P52657	Transcription initiation factor IIA subunit 2	4.87956	2.67755	FALSE	FALSE	FALSE
gnl|gene431|rna1244|	gtf2b.L	GTF2B	Q00403	Transcription initiation factor IIB	2.97476	1.14719	FALSE	FALSE	FALSE
gnl|gene595|rna1741|	gtf2e1.L	GTF2E1	P29083	General transcription factor IIE subunit 1	0.951062	0.398638	FALSE	FALSE	FALSE
gnl|gene15148|rna44214|	gtf2e2.L	GTF2E2	P29084	Transcription initiation factor IIE subunit beta	1.67266	0.57126	FALSE	FALSE	FALSE
gnl|gene13876|rna40397|	gtf2f1.L	GTF2F1	P35269	General transcription factor IIF subunit 1	1.20111	0.412725	FALSE	FALSE	FALSE
gnl|gene9645|rna28074|	gtf2f2.S	GTF2F2	P13984	General transcription factor IIF subunit 2	2.39174	1.05989	FALSE	FALSE	FALSE
gnl|gene8333|rna24256|	gtf2h1.L	GTF2H1	P32780	General transcription factor IIH subunit 1	1.24392	0.356715	FALSE	FALSE	FALSE
gnl|gene2631|rna7648|	gtf2h2.S	GTF2H2	Q13888	General transcription factor IIH subunit 2	1.50814	0.401825	FALSE	FALSE	FALSE
gnl|gene4944|rna14443|	gtf2h4.S	GTF2H4	Q92759	General transcription factor IIH subunit 4	1.53439	0.399395	FALSE	FALSE	FALSE
gnl|gene472|rna1356|	42sp43.L	GTF3A	Q92664	Transcription factor IIIA	0.267815	0.340325	FALSE	FALSE	FALSE
gnl|gene19394|rna56673|	gtf3c1.L	GTF3C1	Q12789	General transcription factor 3C polypeptide 1	1.24815	0.543848	FALSE	FALSE	FALSE
gnl|gene17795|rna52010|	gtf3c2.L	GTF3C2	Q8WUA4	General transcription factor 3C polypeptide 2	1.44413	0.722351	FALSE	FALSE	FALSE
gnl|gene17928|rna52417|	gtf3c3.S	GTF3C3	Q9Y5Q9	General transcription factor 3C polypeptide 3	1.93735	0.876818	FALSE	FALSE	FALSE
gnl|gene49542|rna95562|	LOC108698220	GTF3C4	Q9UKN8	General transcription factor 3C polypeptide 4	0.902199	0.196015	FALSE	FALSE	FALSE
gnl|gene8773|rna25541|	gtf3c5.S	GTF3C5	Q9Y5Q8	General transcription factor 3C polypeptide 5	1.79099	0.782854	FALSE	FALSE	FALSE
gnl|gene10237|rna29769|	gtf3c6.L	GTF3C6	Q969F1	General transcription factor 3C polypeptide 6	1.44512	0.925852	FALSE	FALSE	FALSE
gnl|gene35373|rna75335|	LOC108714518	GTPBP1	O00178	GTP-binding protein 1	0.583055	0.1574	FALSE	FALSE	FALSE
gnl|gene9282|rna26960|	gtpbp3.S	GTPBP3	Q969Y2	tRNA modification GTPase GTPBP3, mitochondrial	6.19696	5.39428	TRUE	FALSE	FALSE
gnl|gene36283|rna76549|	gtpbp4.L	GTPBP4	Q9BZE4	Nucleolar GTP-binding protein 1	1.34122	0.57918	FALSE	FALSE	FALSE
gnl|gene8377|rna24395|	gtpbp6.S	GTPBP6	O43824	Putative GTP-binding protein 6	7.74169	8.19211	FALSE	FALSE	FALSE
gnl|gene13665|rna39764|	gtpbp8.L	GTPBP8	Q8N3Z3	GTP-binding protein 8	8.5	6.68336	FALSE	FALSE	FALSE
gnl|gene42609|rna85597|	gtse1	GTSE1	Q9NYZ3	G2 and S phase-expressed protein 1	0.511903	0.78815	FALSE	FALSE	FALSE
gnl|gene17824|rna52088|	gucd1.S	GUCD1	Q96NT3	Protein GUCD1	1.12235	-0.198373	FALSE	FALSE	FALSE
gnl|gene17988|rna52573|	guf1.L	GUF1	Q8N442	Translation factor GUF1, mitochondrial	8.5	7.12855	TRUE	FALSE	FALSE
gnl|gene11250|rna32720|	guk1.S	GUK1	Q16774	Guanylate kinase (Fragment)	0.716807	0.756647	FALSE	FALSE	FALSE
gnl|gene40820|rna82987|	gyg	GYG1	P46976	Glycogenin-1	2.54799	1.91361	FALSE	FALSE	FALSE
gnl|gene39589|rna81224|	LOC108696758	GYS1	P13807	Glycogen [starch] synthase, muscle	0.989919	0.430998	FALSE	FALSE	FALSE
gnl|gene5019|rna14666|	h1foo.L	H1-8		Histone H1.8	1.53473	0.48296	FALSE	FALSE	FALSE
gnl|gene1655|rna4827|	h2afx.L	H2AC21		Histone H2A type 2-B	5.97331	4.35667	FALSE	FALSE	FALSE
gnl|gene13112|rna38112|	h2afz.S	H2AZ1		Histone H2A.Z	4.49875	3.0453	FALSE	FALSE	FALSE
gnl|gene13803|rna40186|	LOC108716488	H3-3A		Histone H3.3	0.577023	0.340731	FALSE	FALSE	FALSE
gnl|gene38804|rna80108|	LOC108703833	H3C15		Histone H3.2	2.72935	2.50389	FALSE	FALSE	FALSE
gnl|gene8786|rna25583|	h6pd.L	H6PD	O95479	GDH/6PGL endoplasmic bifunctional protein	5.03056	3.73974	FALSE	FALSE	FALSE
gnl|gene16392|rna47882|	habp4.L	HABP4	Q5JVS0	Intracellular hyaluronan-binding protein 4	1.02116	0.525234	FALSE	FALSE	FALSE
gnl|gene11365|rna33032|	hacl1.L	HACL1	Q9UJ83	2-hydroxyacyl-CoA lyase 1	3.94198	3.90814	FALSE	FALSE	FALSE
gnl|gene6177|rna18040|	hadh.L	HADH	Q16836	Hydroxyacyl-coenzyme A dehydrogenase, mitochondrial	7.73773	6.99296	TRUE	FALSE	FALSE
gnl|gene43948|rna87610|	LOC108717268	HADHA	P40939	Trifunctional enzyme subunit alpha, mitochondrial	7.95012	7.40148	TRUE	FALSE	FALSE
gnl|gene12662|rna36786|	hadhb.L	HADHB	P55084	Trifunctional enzyme subunit beta, mitochondrial	8.5	8.16989	TRUE	FALSE	FALSE
gnl|gene788|rna2298|	hagh.L	HAGH	Q16775	Hydroxyacylglutathione hydrolase, mitochondrial	3.85261	3.53561	TRUE	FALSE	FALSE
gnl|gene46714|rna91599|	harbi1.L	HARBI1	Q96MB7	Putative nuclease HARBI1	0.864719	0.181011	FALSE	FALSE	FALSE
gnl|gene16461|rna48076|	hars.L	HARS1		Histidine--tRNA ligase, cytoplasmic	1.1931	1.09621	FALSE	FALSE	FALSE
gnl|gene10162|rna29547|	hat1.L	HAT1	O14929	Histone acetyltransferase type B catalytic subunit	0.209205	0.531006	FALSE	FALSE	FALSE
gnl|gene19009|rna55488|	haus1.L	HAUS1	Q96CS2	HAUS augmin-like complex subunit 1	2.76084	2.07243	FALSE	FALSE	FALSE
gnl|gene3243|rna9393|	haus2.L	HAUS2	Q9NVX0	HAUS augmin-like complex subunit 2	2.19088	1.57761	FALSE	FALSE	FALSE
gnl|gene45353|rna89692|	LOC108700221	HAUS3	Q68CZ6	HAUS augmin-like complex subunit 3	1.317	0.641547	FALSE	FALSE	FALSE
gnl|gene40072|rna81916|	haus4.L	HAUS4	Q9H6D7	HAUS augmin-like complex subunit 4	1.6787	1.26639	FALSE	FALSE	FALSE
gnl|gene7268|rna21210|	haus5.L	HAUS5	O94927	HAUS augmin-like complex subunit 5	1.35193	0.530811	FALSE	FALSE	FALSE
gnl|gene34446|rna74018|	LOC108706930	HAUS6	Q7Z4H7	HAUS augmin-like complex subunit 6	0.944323	0.202263	FALSE	FALSE	FALSE
gnl|gene12744|rna37029|	haus8.L	HAUS8	Q9BT25	HAUS augmin-like complex subunit 8	1.31042	0.500855	FALSE	FALSE	FALSE
gnl|gene18010|rna52637|	LOC108703093	HBE1	P02100	Hemoglobin subunit epsilon	4.86206	4.43881	FALSE	FALSE	FALSE
gnl|gene9198|rna26717|	hbs1l.L	HBS1L	Q9Y450	HBS1-like protein	0.629798	0.143878	FALSE	FALSE	FALSE
gnl|gene2509|rna7297|	hbz.L	HBZ	P02008	Hemoglobin subunit zeta	5.42502	4.98632	FALSE	FALSE	FALSE
gnl|gene4147|rna12077|	hccs.L	HCCS	P53701	Cytochrome c-type heme lyase	8.5	8.5	TRUE	FALSE	FALSE
gnl|gene42881|rna85987|	hcfc1.S	HCFC1	P51610	Host cell factor 1	3.61771	1.35677	FALSE	FALSE	FALSE
gnl|gene16046|rna46903|	loc100489386.L	HCFC1R1	Q9NWW0	Host cell factor C1 regulator 1 (Fragment)	3.95305	2.31054	FALSE	FALSE	FALSE
gnl|gene11397|rna33120|	hdac1.L	HDAC1	Q13547	Histone deacetylase 1	1.4533	0.41309	FALSE	FALSE	FALSE
gnl|gene45169|rna89411|	hdac10.L	HDAC10	Q969S8	Polyamine deacetylase HDAC10	0.0408409	0.243497	FALSE	FALSE	FALSE
gnl|gene7684|rna22417|	hdac2.L	HDAC2	Q92769	Histone deacetylase 2	1.21563	0.447012	FALSE	FALSE	FALSE
gnl|gene15161|rna44266|	hdac3.S	HDAC3	O15379	Histone deacetylase 3	3.01716	2.31254	FALSE	FALSE	FALSE
gnl|gene46132|rna90769|	hdac6.L	HDAC6	Q9UBN7	Histone deacetylase 6	0.50046	0.415269	FALSE	FALSE	FALSE
gnl|gene4974|rna14534|	hdac8.L	HDAC8	Q9BY41	Histone deacetylase (Fragment)	0.418331	0.80407	FALSE	FALSE	FALSE
gnl|gene4397|rna12806|	hddc2.L	HDDC2	Q7Z4H3	5'-deoxynucleotidase HDDC2	2.4736	2.136	FALSE	FALSE	FALSE
gnl|gene47553|rna92744|	LOC108703681	HDDC3	Q8N4P3	Guanosine-3',5'-bis(diphosphate) 3'-pyrophosphohydrolase MESH1	2.17228	1.83984	FALSE	FALSE	FALSE
gnl|gene20325|rna59358|	hdgf.L	HDGF	P51858	Hepatoma-derived growth factor	0.384214	0.125954	FALSE	FALSE	FALSE
gnl|gene3472|rna10090|	hdhd2.L	HDHD2	Q9H0R4	Haloacid dehalogenase-like hydrolase domain-containing protein 2	1.50503	1.36354	FALSE	FALSE	FALSE
gnl|gene3453|rna10038|	hdlbp.L	HDLBP	Q00341	Vigilin (Fragment)	1.51225	0.398719	FALSE	FALSE	FALSE
gnl|gene19868|rna58014|	heatr1.S	HEATR1	Q9H583	HEAT repeat-containing protein 1	1.53854	0.714609	FALSE	FALSE	FALSE
gnl|gene44513|rna88475|	LOC108713990	HEATR3	Q7Z4Q2	HEAT repeat-containing protein 3	1.38046	1.6248	FALSE	FALSE	FALSE
gnl|gene6798|rna19897|	heatr5b.L	HEATR5B	Q9P2D3	HEAT repeat-containing protein 5B	1.61579	0.948459	FALSE	FALSE	FALSE
gnl|gene11522|rna33462|	heatr6.S	HEATR6	Q6AI08	HEAT repeat-containing protein 6	0.889119	0.378081	FALSE	FALSE	FALSE
gnl|gene84|rna235|	hebp1.L	HEBP1	Q9NRV9	Heme-binding protein 1	2.4714	0.784721	FALSE	FALSE	FALSE
gnl|gene13919|rna40527|	hebp2.S	HEBP2	Q9Y5Z4	Heme-binding protein 2	8.5	6.8225	TRUE	FALSE	FALSE
gnl|gene9959|rna28955|	hectd1.L	HECTD1	Q9ULT8	E3 ubiquitin-protein ligase HECTD1 (Fragment)	1.13574	0.448945	FALSE	FALSE	FALSE
gnl|gene4455|rna12994|	hectd3.L	HECTD3	Q5T447	E3 ubiquitin-protein ligase HECTD3	1.42578	0.773255	FALSE	FALSE	FALSE
gnl|gene4529|rna13222|	hectd4.S	HECTD4	Q9Y4D8	Probable E3 ubiquitin-protein ligase HECTD4	1.0048	0.447421	FALSE	FALSE	FALSE
gnl|gene1631|rna4758|	helb.L	HELB	Q8NG08	DNA helicase B	-0.0119029	0.0220309	FALSE	FALSE	FALSE
gnl|gene18479|rna53960|	hells.L	HELLS	Q9NRZ9	Helicase, lymphoid-specific, isoform CRA_l	1.2367	0.304487	FALSE	FALSE	FALSE
gnl|gene40240|rna82162|	LOC108711287	HERC1	Q15751	Probable E3 ubiquitin-protein ligase HERC1	1.39191	0.545972	FALSE	FALSE	FALSE
gnl|gene5541|rna16227|	herc2.S	HERC2	O95714	E3 ubiquitin-protein ligase HERC2	1.35868	0.758189	FALSE	FALSE	FALSE
gnl|gene19116|rna55828|	herc4.L	HERC4	Q5GLZ8	Probable E3 ubiquitin-protein ligase HERC4 (Fragment)	0.395281	0.296471	FALSE	FALSE	FALSE
gnl|gene41160|rna83487|	LOC108705351	HEXB	P07686	Beta-hexosaminidase subunit beta	7.37123	6.07424	FALSE	FALSE	FALSE
gnl|gene15189|rna44340|	LOC108701907	HEXD	Q8WVB3	Hexosaminidase D	1.43712	1.03502	FALSE	FALSE	FALSE
gnl|gene3637|rna10579|	hexim1.L	HEXIM1	O94992	Protein HEXIM1	1.55948	1.36312	FALSE	FALSE	FALSE
gnl|gene7996|rna23313|	hgs.L	HGS	O14964	Hepatocyte growth factor-regulated tyrosine kinase substrate	4.43438	3.41848	FALSE	FALSE	FALSE
gnl|gene6104|rna17852|	hibadh.L	HIBADH	P31937	3-hydroxyisobutyrate dehydrogenase, mitochondrial	8.5	8.5	TRUE	FALSE	FALSE
gnl|gene13986|rna40711|	hibch.L	HIBCH	Q6NVY1	3-hydroxyisobutyryl-CoA hydrolase, mitochondrial	3.29179	3.1948	TRUE	FALSE	FALSE
gnl|gene37354|rna78056|	hic2.L	HIC2	Q96JB3	Hypermethylated in cancer 2 protein	2.11975	0.748093	FALSE	FALSE	FALSE
gnl|gene3210|rna9297|	hid1.L	HID1	Q8IV36	Protein HID1	0.47278	0.0736685	FALSE	FALSE	FALSE
gnl|gene38538|rna79736|	LOC108696241	HIF1AN	Q9NWT6	Hypoxia-inducible factor 1-alpha inhibitor	0.470531	0.365732	FALSE	FALSE	FALSE
gnl|gene14623|rna42618|	hint1.S	HINT1	P49773	Histidine triad nucleotide-binding protein 1	1.36409	1.20023	FALSE	FALSE	FALSE
gnl|gene14394|rna41918|	hint2.S	HINT2	Q9BX68	Histidine triad nucleotide-binding protein 2, mitochondrial	8.05348	7.37768	TRUE	FALSE	FALSE
gnl|gene12107|rna35172|	hip1.S	HIP1	O00291	Huntingtin-interacting protein 1	0.76411	0.362844	FALSE	FALSE	FALSE
gnl|gene1424|rna4160|	hip1r.L	HIP1R	O75146	Huntingtin-interacting protein 1-related protein	0.549516	0.168856	FALSE	FALSE	FALSE
gnl|gene18677|rna54527|	hira.S	HIRA	P54198	Protein HIRA	7.61369	4.6916	FALSE	FALSE	FALSE
gnl|gene41077|rna83354|	LOC108704250	HIRIP3	Q9BW71	HIRA-interacting protein 3	0.241203	0.213475	FALSE	FALSE	FALSE
gnl|gene12665|rna36792|	hlcs.L	HLCS	P50747	Biotin--protein ligase	0.756579	0.702182	TRUE	FALSE	FALSE
gnl|gene2720|rna7898|	hltf.L	HLTF	Q14527	Helicase-like transcription factor (Fragment)	4.98991	1.52313	FALSE	FALSE	FALSE
gnl|gene8473|rna24663|	hmbs.2.S	HMBS	P08397	Porphobilinogen deaminase	-0.0952501	0.140987	FALSE	FALSE	FALSE
gnl|gene47936|rna93284|	hmces.L	HMCES	Q96FZ2	Abasic site processing protein HMCES	0.11167	0.146183	FALSE	FALSE	FALSE
gnl|gene19518|rna57031|	hmga2.L	HMGA2	P52926	High mobility group protein HMGI-C	1.78146	2.18923	FALSE	FALSE	FALSE
gnl|gene11098|rna32256|	hmgb1.L	HMGB1	P09429	High mobility group protein B1	4.02026	2.68742	FALSE	FALSE	FALSE
gnl|gene43861|rna87498|	MGC52578	HMGB2	P26583	High mobility group protein B2	4.19342	2.71899	FALSE	FALSE	FALSE
gnl|gene10103|rna29373|	hmgb3.L	HMGB3	O15347	High mobility group protein B3 (Fragment)	3.82078	2.87447	FALSE	FALSE	FALSE
gnl|gene2630|rna7645|	hmgcl.S	HMGCL	P35914	Hydroxymethylglutaryl-CoA lyase, mitochondrial	7.88819	6.61002	TRUE	FALSE	FALSE
gnl|gene11239|rna32686|	hmgcs1.S	HMGCS1	Q01581	Hydroxymethylglutaryl-CoA synthase, cytoplasmic	-0.160136	0.354932	FALSE	FALSE	FALSE
gnl|gene40812|rna82977|	hmg-17	HMGN2	P05204	Non-histone chromosomal protein HMG-17	2.08981	1.34325	FALSE	FALSE	FALSE
gnl|gene1532|rna4445|	hmmr.L	HMMR	O75330	Hyaluronan mediated motility receptor	2.88106	1.58676	FALSE	FALSE	FALSE
gnl|gene2955|rna8557|	hnmt.L	HNMT	P50135	Histamine N-methyltransferase	0.0628419	0.160083	FALSE	FALSE	FALSE
gnl|gene14051|rna40934|	hnrnpa0.L	HNRNPA0	Q13151	Heterogeneous nuclear ribonucleoprotein A0	4.38119	3.20973	FALSE	FALSE	TRUE
gnl|gene36495|rna76854|	hnrnpa1	HNRNPA1	P09651	Helix-destabilizing protein	3.14843	1.2076	FALSE	FALSE	TRUE
gnl|gene6979|rna20377|	hnrnpa2b1.L	HNRNPA2B1	P22626	Heterogeneous nuclear ribonucleoproteins A2/B1	3.34428	1.92375	FALSE	FALSE	TRUE
gnl|gene5823|rna17044|	hnrnpab.L	HNRNPAB	Q99729	Heterogeneous nuclear ribonucleoprotein A/B	8.5	6.89056	FALSE	FALSE	FALSE
gnl|gene11090|rna32238|	hnrnpc.L	HNRNPCL1	O60812	Heterogeneous nuclear ribonucleoprotein C-like 1	2.98039	1.35217	FALSE	FALSE	FALSE
gnl|gene40152|rna82025|	hnrnpd.L	HNRNPD	Q14103	Heterogeneous nuclear ribonucleoprotein D0	6.82911	5.94369	FALSE	FALSE	TRUE
gnl|gene327|rna939|	hnrnpdl.L	HNRNPDL	O14979	Heterogeneous nuclear ribonucleoprotein D-like	8.5	6.56064	FALSE	FALSE	TRUE
gnl|gene9044|rna26322|	hnrnph3.L	HNRNPH1	P31943	Heterogeneous nuclear ribonucleoprotein H	6.00386	4.65237	FALSE	FALSE	TRUE
gnl|gene89|rna253|	hnrnpk.L	HNRNPK	P61978	Heterogeneous nuclear ribonucleoprotein K (Fragment)	2.44456	1.2597	FALSE	FALSE	FALSE
gnl|gene4752|rna13884|	hnrnpl.L	HNRNPL	P14866	Heterogeneous nuclear ribonucleoprotein L (Fragment)	1.75766	0.610576	FALSE	FALSE	FALSE
gnl|gene37483|rna78214|	hnrnpm.L	HNRNPM	P52272	Heterogeneous nuclear ribonucleoprotein M	8.5	5.91406	FALSE	FALSE	FALSE
gnl|gene19903|rna58121|	hnrnpr.S	HNRNPR	O43390	Heterogeneous nuclear ribonucleoprotein R	4.05047	1.28429	FALSE	FALSE	FALSE
gnl|gene512|rna1455|	hnrnpu.S	HNRNPU	Q00839	Heterogeneous nuclear ribonucleoprotein U	4.22368	1.34635	FALSE	FALSE	FALSE
gnl|gene8193|rna23861|	hnrnpul2.L	HNRNPUL2	Q1KMD3	Heterogeneous nuclear ribonucleoprotein U-like protein 2	4.62589	2.0337	FALSE	FALSE	FALSE
gnl|gene12048|rna34999|	homer2.L	HOMER2	Q9NSB8	Homer protein homolog 2	1.20999	0.648964	FALSE	FALSE	FALSE
gnl|gene3141|rna9101|	homez.L	HOMEZ	Q8IX15	Homeobox and leucine zipper protein Homez	3.70748	1.60444	FALSE	FALSE	FALSE
gnl|gene50331|rna96773|	LOC108703487	HOOK2	Q96ED9	Protein Hook homolog 2	4.89871	1.6574	FALSE	FALSE	FALSE
gnl|gene14410|rna41955|	hpcal1.S	HPCAL1	P37235	Hippocalcin-like protein 1	4.65901	4.54803	FALSE	FALSE	FALSE
gnl|gene14461|rna42104|	hpdl.S	HPDL	Q96IR7	4-hydroxyphenylpyruvate dioxygenase-like protein	0.897202	1.11056	FALSE	FALSE	FALSE
gnl|gene16446|rna48032|	hpgds.L	HPGDS	O60760	Hematopoietic prostaglandin D synthase	0.727595	0.870258	FALSE	FALSE	FALSE
gnl|gene16213|rna47371|	hprt1.L	HPRT1	P00492	Hypoxanthine-guanine phosphoribosyltransferase	0.185384	0.508267	FALSE	FALSE	FALSE
gnl|gene40291|rna82230|	hs1bp3.S	HS1BP3	Q53T59	HCLS1-binding protein 3	0.418028	0.0291333	FALSE	FALSE	FALSE
gnl|gene38756|rna80036|	hsd17b10.L	HSD17B10	Q99714	3-hydroxyacyl-CoA dehydrogenase type-2	8.5	7.99084	TRUE	FALSE	FALSE
gnl|gene48850|rna94610|	hsd17b12.S	HSD17B12	Q53GQ0	Very-long-chain 3-oxoacyl-CoA reductase	6.07764	3.16031	FALSE	FALSE	FALSE
gnl|gene17297|rna50483|	hsd17b14.L	HSD17B14	Q9BPX1	17-beta-hydroxysteroid dehydrogenase 14	0.951516	1.27206	FALSE	FALSE	FALSE
gnl|gene41191|rna83527|	hsd17b4.L	HSD17B4	P51659	Peroxisomal multifunctional enzyme type 2	6.08998	5.90697	FALSE	FALSE	FALSE
gnl|gene2492|rna7256|	MGC147117.S	HSD17B6	O14756	17-beta-hydroxysteroid dehydrogenase type 6	0.55483	0.612248	FALSE	FALSE	FALSE
gnl|gene42463|rna85379|	hsd17b7.S	HSD17B7	P56937	3-keto-steroid reductase/17-beta-hydroxysteroid dehydrogenase 7	6.16355	4.1289	FALSE	FALSE	FALSE
gnl|gene14914|rna43531|	hsd17b8.S	HSD17B8	Q92506	Estradiol 17-beta-dehydrogenase 8	8.45663	7.53175	TRUE	FALSE	FALSE
gnl|gene3105|rna8994|	hsdl2.S	HSDL2	Q6YN16	Hydroxysteroid dehydrogenase-like protein 2	7.68613	6.30419	FALSE	FALSE	FALSE
gnl|gene18696|rna54574|	hsp90aa1.1.L	HSP90AA1	P07900	Heat shock protein HSP 90-alpha	0.906443	0.564575	FALSE	FALSE	FALSE
gnl|gene36329|rna76607|	LOC108716102	HSP90AB1	P08238	Heat shock protein HSP 90-beta	0.942139	0.510115	FALSE	FALSE	FALSE
gnl|gene45382|rna89731|	MGC68448	HSP90B1	P14625	Endoplasmin	5.02896	3.63461	FALSE	FALSE	FALSE
gnl|gene19383|rna56644|	hspa14.L	HSPA14	A0A1W2PQ72	Heat shock 70 kDa protein 14	0.842044	0.3503	FALSE	FALSE	FALSE
gnl|gene40079|rna81925|	hspa2.L	HSPA2	P54652	Heat shock-related 70 kDa protein 2	0.160913	0.0739468	FALSE	FALSE	FALSE
gnl|gene2824|rna8204|	hspa4.L	HSPA4	P34932	Heat shock 70 kDa protein 4	0.0364994	0.190936	FALSE	FALSE	FALSE
gnl|gene35324|rna75270|	hspa5	HSPA5	P11021	Endoplasmic reticulum chaperone BiP	3.69122	2.61596	FALSE	FALSE	FALSE
gnl|gene37949|rna78903|	LOC108706267	HSPA8	P11142	Heat shock cognate 71 kDa protein	1.10783	0.673529	FALSE	FALSE	FALSE
gnl|gene41784|rna84350|	hspa9.L	HSPA9	P38646	Stress-70 protein, mitochondrial	7.01637	5.84245	TRUE	FALSE	FALSE
gnl|gene11273|rna32791|	hspb11.L	HSPB11	Q9Y547	Intraflagellar transport protein 25 homolog	0.883996	1.0452	FALSE	FALSE	FALSE
gnl|gene5432|rna15931|	hspbap1.L	HSPBAP1	Q96EW2	HSPB1-associated protein 1	0.244645	0.215849	FALSE	FALSE	FALSE
gnl|gene10635|rna30911|	hspbp1.L	HSPBP1	Q9NZL4	Hsp70-binding protein 1	1.54293	1.50679	FALSE	FALSE	FALSE
gnl|gene17693|rna51707|	hspd1.L	HSPD1	P10809	60 kDa heat shock protein, mitochondrial	7.83593	7.24688	TRUE	FALSE	FALSE
gnl|gene15965|rna46671|	hspe1.L	HSPE1	P61604	10 kDa heat shock protein, mitochondrial	8.49321	7.36786	TRUE	FALSE	FALSE
gnl|gene3180|rna9218|	hsph1.L	HSPH1	Q92598	Heat shock protein 105 kDa	-0.0219039	0.111476	FALSE	FALSE	FALSE
gnl|gene5088|rna14858|	htatsf1.S	HTATSF1	O43719	HIV Tat-specific factor 1	1.35489	0.474029	FALSE	FALSE	FALSE
gnl|gene10741|rna31213|	htra2.S	HTRA2	O43464	Serine protease HTRA2, mitochondrial	6.55864	6.09686	TRUE	FALSE	FALSE
gnl|gene7586|rna22119|	htt.L	HTT	P42858	Huntingtin	0.615423	0.57439	FALSE	FALSE	FALSE
gnl|gene1179|rna3432|	hus1.L	HUS1	O60921	Checkpoint protein HUS1	0.36073	0.368609	FALSE	FALSE	FALSE
gnl|gene45442|rna89805|	LOC108699996	HUWE1	Q7Z6Z7	E3 ubiquitin-protein ligase HUWE1 (Fragment)	0.986064	0.670361	FALSE	FALSE	FALSE
gnl|gene44788|rna88853|	hyi.L	HYI	Q5T013	Putative hydroxypyruvate isomerase	0.290597	0.477203	FALSE	FALSE	FALSE
gnl|gene16330|rna47699|	hyou1.L	HYOU1	Q9Y4L1	Hypoxia up-regulated protein 1 (Fragment)	4.94801	3.53666	FALSE	FALSE	FALSE
gnl|gene10694|rna31076|	iah1.L	IAH1	Q2TAA2	Isoamyl acetate-hydrolyzing esterase 1 homolog	0.655247	0.955634	FALSE	FALSE	FALSE
gnl|gene10757|rna31265|	iars.L	IARS1		Isoleucyl-tRNA synthetase	1.16316	0.388623	FALSE	FALSE	FALSE
gnl|gene1606|rna4689|	iars2.L	IARS2	Q9NSE4	Isoleucine--tRNA ligase, mitochondrial	6.77354	5.72156	TRUE	FALSE	FALSE
gnl|gene8964|rna26106|	iba57.S	IBA57	Q5T440	Putative transferase CAF17, mitochondrial	6.80683	6.95427	TRUE	FALSE	FALSE
gnl|gene17217|rna50270|	ica1.S	ICA1	Q05084	Islet cell autoantigen 1	1.90598	0.801047	FALSE	FALSE	FALSE
gnl|gene5157|rna15083|	ice2.L	ICE2	Q659A1	Little elongation complex subunit 2	3.51928	1.30042	FALSE	FALSE	FALSE
gnl|gene48623|rna94258|	LOC108697399	IDE	P14735	Insulin-degrading enzyme	0.399844	0.655348	FALSE	FALSE	FALSE
gnl|gene19299|rna56366|	idh1.L	IDH1	O75874	Isocitrate dehydrogenase [NADP] cytoplasmic	0.0121491	0.343614	FALSE	FALSE	FALSE
gnl|gene4750|rna13879|	idh2.L	IDH2	P48735	Isocitrate dehydrogenase [NADP], mitochondrial	4.9507	4.81745	TRUE	FALSE	FALSE
gnl|gene14805|rna43194|	idh3a.L	IDH3A	P50213	Isocitrate dehydrogenase [NAD] subunit alpha, mitochondrial	7.09623	6.16313	TRUE	FALSE	FALSE
gnl|gene40497|rna82518|	idh3b.S	IDH3B	O43837	Isocitrate dehydrogenase [NAD] subunit, mitochondrial	7.48471	6.63305	TRUE	FALSE	FALSE
gnl|gene19234|rna56198|	idh3g.S	IDH3G	P51553	Isocitrate dehydrogenase [NAD] subunit, mitochondrial	8.18331	7.73265	TRUE	FALSE	FALSE
gnl|gene14715|rna42890|	idi1.L	IDI1	Q13907	Isopentenyl-diphosphate Delta-isomerase 1	0.331505	0.496588	FALSE	FALSE	FALSE
gnl|gene10785|rna31345|	idnk.L	IDNK	Q5T6J7	Probable gluconokinase	0.163336	0.0088638	FALSE	FALSE	FALSE
gnl|gene7931|rna23134|	ifrd1.L	IFRD1	O00458	Interferon-related developmental regulator 1	0.870562	0.473247	FALSE	FALSE	FALSE
gnl|gene40717|rna82844|	LOC108714642	IFT122	Q9HBG6	Intraflagellar transport protein 122 homolog (Fragment)	0.673767	0.562635	FALSE	FALSE	FALSE
gnl|gene2313|rna6734|	ift140.L	IFT140	Q96RY7	Intraflagellar transport protein 140 homolog	0.820654	0.302398	FALSE	FALSE	FALSE
gnl|gene61|rna181|	ift172.L	IFT172	Q9UG01	Intraflagellar transport protein 172 homolog	1.21467	0.379957	FALSE	FALSE	FALSE
gnl|gene37267|rna77942|	ift22.L	IFT22	Q9H7X7	Intraflagellar transport protein 22 homolog	0.929578	0.517769	FALSE	FALSE	FALSE
gnl|gene17791|rna51997|	ift27.L	IFT27	Q9BW83	Intraflagellar transport protein 27 homolog	0.180145	0.095594	FALSE	FALSE	FALSE
gnl|gene10856|rna31554|	ift43.L	IFT43	Q96FT9	Intraflagellar transport protein 43 homolog	1.50888	1.23219	FALSE	FALSE	FALSE
gnl|gene17011|rna49708|	ift46.S	IFT46	Q9NQC8	Intraflagellar transport protein 46 homolog	4.29964	3.44148	FALSE	FALSE	FALSE
gnl|gene18082|rna52856|	ift52.L	IFT52	Q9Y366	Intraflagellar transport protein 52 homolog	1.43007	0.63937	FALSE	FALSE	FALSE
gnl|gene50102|rna96403|	LOC108706942	IFT74	Q96LB3	Intraflagellar transport protein 74 homolog	1.9094	1.00802	FALSE	FALSE	FALSE
gnl|gene7082|rna20679|	ift80.L	IFT80	Q9P2H3	Intraflagellar transport protein 80 homolog	1.37578	0.406376	FALSE	FALSE	FALSE
gnl|gene7849|rna22895|	ift81.L	IFT81	Q8WYA0	Intraflagellar transport protein 81 homolog	1.57144	0.454511	FALSE	FALSE	FALSE
gnl|gene903|rna2650|	ift88.S	IFT88	Q13099	Intraflagellar transport protein 88 homolog	1.29322	0.288105	FALSE	FALSE	FALSE
gnl|gene42095|rna84816|	igbp1.L	IGBP1	P78318	Immunoglobulin-binding protein 1	2.53506	1.44171	FALSE	FALSE	FALSE
gnl|gene18830|rna54961|	igf2bp3.L	IGF2BP3	O00425	Insulin-like growth factor 2 mRNA-binding protein 3	2.41879	0.994611	FALSE	FALSE	FALSE
gnl|gene41979|rna84684|	LOC108716664	IGF2R	P11717	Cation-independent mannose-6-phosphate receptor	3.38894	2.20011	FALSE	FALSE	FALSE
gnl|gene6157|rna17993|	LOC108714884	IGHM	P01871	Immunoglobulin heavy constant mu	7.29474	5.79778	FALSE	FALSE	FALSE
gnl|gene2476|rna7219|	ighmbp2.L	IGHMBP2	P38935	DNA-binding protein SMUBP-2	0.423585	0.0785984	FALSE	FALSE	FALSE
gnl|gene30684|rna70197|	loc734128.L	IGKC	P01834	Immunoglobulin kappa constant	7.29112	5.87495	FALSE	FALSE	FALSE
gnl|gene30073|rna69585|	Xelaev18004787m	IGKV3-15	P01624	Immunoglobulin kappa variable 3-15	8.5	5.17909	FALSE	FALSE	FALSE
gnl|gene7459|rna21737|	ik.L	IK	Q13123	Protein Red	4.57599	1.08261	FALSE	FALSE	FALSE
gnl|gene255|rna725|	ikbkb.L	IKBKB	O14920	Inhibitor of nuclear factor kappa-B kinase subunit beta	2.47968	1.16263	FALSE	FALSE	FALSE
gnl|gene11116|rna32312|	ikbkg.L	IKBKG	Q9Y6K9	NF-kappa-B essential modulator	2.14503	1.34904	FALSE	FALSE	FALSE
gnl|gene2399|rna6987|	rps26.L	IKZF4	Q9H2S9	Zinc finger protein Eos	2.68396	1.18073	FALSE	FALSE	FALSE
gnl|gene5983|rna17509|	ilf2.S	ILF2	Q12905	Interleukin enhancer-binding factor 2	6.9666	4.56743	FALSE	FALSE	FALSE
gnl|gene49813|rna95954|	ilf3.L	ILF3	Q12906	Interleukin enhancer-binding factor 3	3.646	1.35032	FALSE	FALSE	FALSE
gnl|gene41383|rna83788|	MGC82989	ILK	Q13418	Integrin-linked protein kinase	0.367439	0.104291	FALSE	FALSE	FALSE
gnl|gene38965|rna80375|	ilkap.L	ILKAP	Q9H0C8	Integrin-linked kinase-associated serine/threonine phosphatase 2C	0.390365	0.368677	FALSE	FALSE	FALSE
gnl|gene10578|rna30738|	immt.L	IMMT	Q16891	MICOS complex subunit MIC60	8.5	8.5	TRUE	FALSE	FALSE
gnl|gene615|rna1798|	impa1.L	IMPA1	P29218	Inositol monophosphatase 1	1.70411	1.62029	FALSE	FALSE	FALSE
gnl|gene14741|rna42972|	impa2.L	IMPA2	O14732	Inositol monophosphatase 2	-0.234399	0.0283421	FALSE	FALSE	FALSE
gnl|gene41814|rna84399|	impact.L	IMPACT	Q9P2X3	Protein IMPACT	-0.389868	-0.704148	FALSE	FALSE	FALSE
gnl|gene38769|rna80060|	LOC108713018	IMPDH1	P20839	Inosine-5'-monophosphate dehydrogenase 1	0.149826	0.377758	FALSE	FALSE	FALSE
gnl|gene5125|rna14997|	impdh2.L	IMPDH2	P12268	Inosine-5'-monophosphate dehydrogenase 2	0.00897961	0.231689	FALSE	FALSE	FALSE
gnl|gene10899|rna31688|	incenp.S	INCENP	Q9NQS7	Inner centromere protein	6.73407	1.92884	FALSE	FALSE	FALSE
gnl|gene11336|rna32960|	LOC108710103	INF2	Q27J81	Inverted formin-2 (Fragment)	1.74187	0.663971	FALSE	FALSE	FALSE
gnl|gene15006|rna43791|	ing2.L	ING2	Q9H160	Inhibitor of growth protein 2	3.98847	1.61318	FALSE	FALSE	FALSE
gnl|gene2861|rna8311|	inpp1.L	INPP1	P49441	Inositol polyphosphate 1-phosphatase	0.476717	0.662615	FALSE	FALSE	FALSE
gnl|gene20071|rna58579|	inpp4a.S	INPP4A	Q96PE3	Inositol polyphosphate-4-phosphatase type I A	0.396857	0.238736	FALSE	FALSE	FALSE
gnl|gene43805|rna87393|	LOC108699497	INPP4B	O15327	Phosphatidylinositol-3,4-bisphosphate 4-phosphatase	1.15676	0.466717	FALSE	FALSE	FALSE
gnl|gene4611|rna13445|	inppl1.L	INPPL1	O15357	Phosphatidylinositol 3,4,5-trisphosphate 5-phosphatase 2	1.97777	0.327093	FALSE	FALSE	FALSE
gnl|gene2412|rna7026|	ints1.L	INTS1	Q8N201	Integrator complex subunit 1	1.71259	0.607748	FALSE	FALSE	FALSE
gnl|gene18821|rna54933|	ints10.L	INTS10	Q9NVR2	Integrator complex subunit 10	2.5588	0.937857	FALSE	FALSE	FALSE
gnl|gene48334|rna93888|	LOC108696560	INTS11	Q5TA45	Integrator complex subunit 11	0.797355	0.293791	FALSE	FALSE	FALSE
gnl|gene4232|rna12318|	ints12.L	INTS12	Q96CB8	Integrator complex subunit 12	1.4807	0.745019	FALSE	FALSE	FALSE
gnl|gene50670|rna97294|	LOC108712805	INTS14	Q96SY0	Integrator complex subunit 14	2.29249	0.530247	FALSE	FALSE	FALSE
gnl|gene11334|rna32954|	ints2.S	INTS2	Q9H0H0	Integrator complex subunit 2	2.06028	1.0876	FALSE	FALSE	FALSE
gnl|gene47019|rna92015|	ints3.L	INTS3	Q68E01	Integrator complex subunit 3	0.965301	0.274053	FALSE	FALSE	FALSE
gnl|gene32786|rna72310|	Xelaev18013887m	INTS4	Q96HW7	Integrator complex subunit 4	2.14238	0.634088	FALSE	FALSE	FALSE
gnl|gene17378|rna50729|	ints6.L	INTS6	Q9UL03	Integrator complex subunit 6	1.81937	0.703174	FALSE	FALSE	FALSE
gnl|gene19079|rna55701|	ints7.S	INTS7	Q9NVH2	Integrator complex subunit 7	1.50855	0.675146	FALSE	FALSE	FALSE
gnl|gene15533|rna45354|	ints8.S	INTS8	Q75QN2	Integrator complex subunit 8	2.14082	0.783887	FALSE	FALSE	FALSE
gnl|gene47830|rna93097|	ints9.S	INTS9	Q9NV88	Integrator complex subunit 9	1.44432	0.558369	FALSE	FALSE	FALSE
gnl|gene7990|rna23299|	ipo11.S	IPO11	Q9UI26	Importin-11	0.0415312	0.164704	FALSE	FALSE	FALSE
gnl|gene47133|rna92164|	LOC108714260	IPO13	O94829	Importin-13	0.602895	0.612899	FALSE	FALSE	FALSE
gnl|gene6067|rna17753|	ipo4.L	IPO4	Q8TEX9	Importin-4	1.08296	1.07519	FALSE	FALSE	FALSE
gnl|gene10547|rna30639|	ipo5.S	IPO5	O00410	Importin-5	0.999747	1.39052	FALSE	FALSE	FALSE
gnl|gene19154|rna55936|	ipo7.S	IPO7	O95373	Importin-7	0.785717	0.938935	FALSE	FALSE	FALSE
gnl|gene39780|rna81504|	LOC108710748	IPO8	O15397	Importin-8	0.806057	0.629553	FALSE	FALSE	FALSE
gnl|gene46522|rna91330|	LOC108709499	IPO9	Q96P70	Importin-9	1.10686	0.967305	FALSE	FALSE	FALSE
gnl|gene8978|rna26146|	LOC108711687	IPP	Q9Y573	Actin-binding protein IPP	0.235347	0.0928317	FALSE	FALSE	FALSE
gnl|gene1250|rna3635|	iqgap1.L	IQGAP1	P46940	Ras GTPase-activating-like protein IQGAP1	0.579653	0.549963	FALSE	FALSE	FALSE
gnl|gene6854|rna20036|	iqgap3.L	IQGAP3	Q86VI3	Ras GTPase-activating-like protein IQGAP3	0.468001	0.229365	FALSE	FALSE	FALSE
gnl|gene48761|rna94502|	LOC108710177	IRAG2		Inositol 1,4,5-triphosphate receptor-associated 2	3.98289	2.15176	FALSE	FALSE	FALSE
gnl|gene5489|rna16077|	irak1.L	IRAK1	P51617	Interleukin-1 receptor-associated kinase 1	6.32377	1.98941	FALSE	FALSE	FALSE
gnl|gene18940|rna55292|	ireb2.L	IREB2	P48200	Iron-responsive element-binding protein 2	0.750816	0.421928	FALSE	FALSE	FALSE
gnl|gene13440|rna39114|	irf2bpl.L	IRF2BPL	Q9H1B7	Probable E3 ubiquitin-protein ligase IRF2BPL	4.67379	1.81577	FALSE	FALSE	FALSE
gnl|gene26117|rna65617|	irf4.S	IRF4	Q15306	Interferon regulatory factor 4	2.55702	1.37698	FALSE	FALSE	FALSE
gnl|gene269|rna761|	irf5.L	IRF6	O14896	Interferon regulatory factor 6	1.87596	1.0063	FALSE	FALSE	FALSE
gnl|gene17463|rna51003|	irgq.L	IRGC	Q6NXR0	Interferon-inducible GTPase 5	0.556812	0.190202	FALSE	FALSE	FALSE
gnl|gene5557|rna16269|	irs2.L	IRS1	P35568	Insulin receptor substrate 1	3.95114	2.06944	FALSE	FALSE	FALSE
gnl|gene17416|rna50861|	isca1.L	ISCA1	Q9BUE6	Iron-sulfur cluster assembly 1 homolog, mitochondrial	8.5	7.82162	TRUE	FALSE	FALSE
gnl|gene36742|rna77184|	LOC108698671	ISCA2	Q86U28	Iron-sulfur cluster assembly 2 homolog, mitochondrial	7.85018	5.6647	TRUE	FALSE	FALSE
gnl|gene14401|rna41931|	iscu.L	ISCU	Q9H1K1	Iron-sulfur cluster assembly enzyme ISCU, mitochondrial	8.5	8.5	TRUE	FALSE	FALSE
gnl|gene10330|rna30018|	isoc1.L	ISOC1	Q96CN7	Isochorismatase domain-containing protein 1	0.244658	0.377933	FALSE	FALSE	FALSE
gnl|gene3508|rna10209|	ist1.L	IST1	P53990	IST1 homolog	6.0706	3.44945	FALSE	FALSE	FALSE
gnl|gene40163|rna82037|	isy1.L	ISY1	Q9ULR0	Pre-mRNA-splicing factor ISY1 homolog	1.09202	0.599569	FALSE	FALSE	FALSE
gnl|gene19696|rna57567|	itch.L	ITCH	Q96J02	E3 ubiquitin-protein ligase Itchy homolog	1.41706	0.45392	FALSE	FALSE	FALSE
gnl|gene411|rna1189|	itfg1.S	ITFG1	Q8TB96	T-cell immunomodulatory protein	3.50132	2.22451	FALSE	FALSE	FALSE
gnl|gene10715|rna31137|	itfg2.L	ITFG2	Q969R8	KICSTOR complex protein ITFG2	0.179791	0.242808	FALSE	FALSE	FALSE
gnl|gene42811|rna85869|	LOC108699602	ITGA10	O75578	Integrin alpha-10	2.52294	1.83409	FALSE	FALSE	FALSE
gnl|gene45181|rna89425|	itgb1.S	ITGB1	P05556	Integrin beta-1	6.3047	4.93377	FALSE	FALSE	FALSE
gnl|gene54|rna164|	LOC100101274	ITLN2	Q8WWU7	Intelectin-2	1.44469	1.77312	FALSE	FALSE	FALSE
gnl|gene1094|rna3176|	itpa.S	ITPA	Q9BY32	Inosine triphosphate pyrophosphatase	0.951374	1.25258	FALSE	FALSE	FALSE
gnl|gene11390|rna33103|	itpk1.L	ITPK1	Q13572	Inositol-tetrakisphosphate 1-kinase	0.661138	0.324883	FALSE	FALSE	FALSE
gnl|gene15043|rna43898|	itpr1.S	ITPR1	Q14643	Inositol 1,4,5-trisphosphate receptor type 1	6.78151	3.32049	FALSE	FALSE	FALSE
gnl|gene9683|rna28173|	itsn2.L	ITSN2	Q9NZM3	Intersectin-2	3.78306	3.29841	FALSE	FALSE	FALSE
gnl|gene34417|rna73982|	LOC108699259	IVD	P26440	Isovaleryl-CoA dehydrogenase, mitochondrial	8.5	5.7835	TRUE	FALSE	FALSE
gnl|gene8164|rna23771|	ivns1abp.L	IVNS1ABP	Q9Y6Y0	Influenza virus NS1A-binding protein	0.999436	0.720413	FALSE	FALSE	FALSE
gnl|gene40788|rna82942|	folr1.L	IZUMO1R	A6ND01	Sperm-egg fusion protein Juno	6.53285	5.48147	FALSE	FALSE	FALSE
gnl|gene45238|rna89514|	jmjd7.L	JMJD7	P0C870	Bifunctional peptidase and (3S)-lysyl hydroxylase JMJD7	0.430103	0.448184	FALSE	FALSE	FALSE
gnl|gene49432|rna95393|	MGC81578	JPT2	Q9H910	Jupiter microtubule associated homolog 2	0.795693	0.453353	FALSE	FALSE	FALSE
gnl|gene12080|rna35093|	kalrn.S	KALRN	O60229	Kalirin	1.29212	0.522799	FALSE	FALSE	FALSE
gnl|gene11655|rna33882|	kank1.L	KANK1	Q14678	KN motif and ankyrin repeat domain-containing protein 1	3.73301	1.1395	FALSE	FALSE	FALSE
gnl|gene46666|rna91536|	kars	KARS1		Lysine--tRNA ligase	0.76656	0.272001	FALSE	FALSE	FALSE
gnl|gene12357|rna35932|	katna1.S	KATNA1	O75449	Katanin p60 ATPase-containing subunit A1	0.673835	0.331665	FALSE	FALSE	FALSE
gnl|gene8772|rna25539|	katnal1.L	KATNAL1	Q9BW62	Katanin p60 ATPase-containing subunit A-like 1	0.906481	0.56119	FALSE	FALSE	FALSE
gnl|gene18387|rna53717|	katnb1.L	KATNB1	Q9BVA0	Katanin p80 WD40 repeat-containing subunit B1	0.690262	0.515972	FALSE	FALSE	FALSE
gnl|gene45694|rna90187|	LOC108700590	KATNBL1	Q9H079	KATNB1-like protein 1	3.69324	2.66106	FALSE	FALSE	FALSE
gnl|gene1690|rna4925|	kbtbd2.L	KBTBD2	Q8IY47	Kelch repeat and BTB domain-containing protein 2	0.539084	0.430925	FALSE	FALSE	FALSE
gnl|gene8091|rna23588|	kbtbd7.L	KBTBD7	Q8WVZ9	Kelch repeat and BTB domain-containing protein 7	0.954974	0.614735	FALSE	FALSE	FALSE
gnl|gene13143|rna38204|	kbtbd8.L	KBTBD8	Q8NFY9	Kelch repeat and BTB domain-containing protein 8	1.8108	0.700509	FALSE	FALSE	FALSE
gnl|gene10634|rna30909|	kcmf1.L	KCMF1	Q9P0J7	E3 ubiquitin-protein ligase KCMF1	1.27897	1.23942	FALSE	FALSE	FALSE
gnl|gene46518|rna91323|	kcnab2.L	KCNAB2	Q13303	K(+) channel subunit beta-2	0.241845	0.49838	FALSE	FALSE	FALSE
gnl|gene19722|rna57634|	kctd10.S	KCTD10	Q9H3F6	BTB/POZ domain-containing adapter for CUL3-mediated RhoA degradation protein 3	0.411007	0.129578	FALSE	FALSE	FALSE
gnl|gene46652|rna91514|	LOC108707582	KCTD14	Q9BQ13	BTB/POZ domain-containing protein KCTD14	0.467519	0.274667	FALSE	FALSE	FALSE
gnl|gene12483|rna36286|	kctd15.S	KCTD15	Q96SI1	BTB/POZ domain-containing protein KCTD15	0.467858	0.485879	FALSE	FALSE	FALSE
gnl|gene164|rna456|	kdm1a.S	KDM1A	O60341	Lysine-specific histone demethylase 1A (Fragment)	2.2398	1.37016	FALSE	FALSE	FALSE
gnl|gene14143|rna41196|	kdm2a.L	KDM2A	Q9Y2K7	Lysine-specific demethylase 2A	1.75035	0.515511	FALSE	FALSE	FALSE
gnl|gene45486|rna89878|	kdm3a.L	KDM3A	Q9Y4C1	Lysine-specific demethylase 3A	8.5	3.19057	FALSE	FALSE	FALSE
gnl|gene39013|rna80452|	kdm3a.S	KDM3B	Q7LBC6	Lysine-specific demethylase 3B	6.05712	3.25684	FALSE	FALSE	FALSE
gnl|gene45032|rna89213|	LOC108709501	KDM5B	Q9UGL1	Jumonji, AT rich interactive domain 1B (RBP2-like), isoform CRA_a (Fragment)	1.31058	0.47527	FALSE	FALSE	FALSE
gnl|gene40675|rna82784|	LOC108704489	KDM5C	P41229	Lysine-specific demethylase 5C	0.450749	0.276626	FALSE	FALSE	FALSE
gnl|gene20398|rna59587|	kdm6a.S	KDM6A	O15550	Lysine-specific demethylase 6A	3.55251	1.32562	FALSE	FALSE	FALSE
gnl|gene8625|rna25113|	kdsr.L	KDSR	Q06136	3-ketodihydrosphingosine reductase	6.5434	3.10901	FALSE	FALSE	FALSE
gnl|gene18071|rna52818|	khdrbs1.S	KHDRBS1	Q07666	KH domain-containing, RNA-binding, signal transduction-associated protein 1	5.58367	1.98114	FALSE	FALSE	FALSE
gnl|gene50326|rna96768|	LOC108716922	KHDRBS2	Q5VWX1	KH domain-containing, RNA-binding, signal transduction-associated protein 2	5.01783	1.78749	FALSE	FALSE	FALSE
gnl|gene9340|rna27154|	khk.S	KHK	P50053	Ketohexokinase	0.113562	0.430565	FALSE	FALSE	FALSE
gnl|gene12684|rna36843|	khsrp.S	KHSRP	Q92945	Far upstream element-binding protein 2	8.5	6.60552	FALSE	FALSE	FALSE
gnl|gene11183|rna32499|	kiaa0319l.S	KIAA0319L	Q8IZA0	Dyslexia-associated protein KIAA0319-like protein	4.08529	2.51979	FALSE	FALSE	FALSE
gnl|gene15177|rna44309|	kiaa0513.L	KIAA0513	O60268	Uncharacterized protein KIAA0513	3.02546	2.10558	FALSE	FALSE	FALSE
gnl|gene4694|rna13708|	kiaa1143.S	KIAA1143	Q96AT1	Uncharacterized protein KIAA1143	1.1767	1.20418	FALSE	FALSE	FALSE
gnl|gene18042|rna52730|	kiaa2013.S	KIAA2013	Q8IYS2	Uncharacterized protein KIAA2013	2.91298	1.71355	FALSE	FALSE	FALSE
gnl|gene17247|rna50346|	kif11.L	KIF11	P52732	Kinesin-like protein KIF11	1.14792	0.573396	FALSE	FALSE	FALSE
gnl|gene36821|rna77314|	LOC108718298	KIF13B	Q9NQT8	Kinesin-like protein	1.59847	0.713481	FALSE	FALSE	FALSE
gnl|gene3271|rna9475|	kif15.L	KIF15	Q9NS87	Kinesin-like protein KIF15	0.463175	0.346417	FALSE	FALSE	FALSE
gnl|gene13404|rna38995|	kif17.L	KIF17	Q9P2E2	Kinesin-like protein	1.02817	0.363289	FALSE	FALSE	FALSE
gnl|gene40507|rna82531|	LOC100158305.L	KIF20A	O95235	Kinesin-like protein KIF20A	0.716544	0.27545	FALSE	FALSE	FALSE
gnl|gene12986|rna37739|	kif20b.S	KIF20B	Q96Q89	Kinesin-like protein KIF20B	1.1859	0.257033	FALSE	FALSE	FALSE
gnl|gene6244|rna18258|	kif21a.L	KIF21A	Q7Z4S6	Kinesin-like protein KIF21A (Fragment)	0.976618	0.369394	FALSE	FALSE	FALSE
gnl|gene6790|rna19876|	kif22.S	KIF22	Q14807	Kinesin-like protein KIF22	6.15602	2.2156	FALSE	FALSE	FALSE
gnl|gene12320|rna35808|	kif23.L	KIF23	Q02241	Kinesin-like protein KIF23	1.65264	0.319962	FALSE	FALSE	FALSE
gnl|gene48894|rna94672|	LOC108718789	KIF27	Q86VH2	Kinesin-like protein KIF27	0.712593	0.178384	FALSE	FALSE	FALSE
gnl|gene752|rna2186|	kif2a.S	KIF2A	O00139	Kinesin-like protein KIF2A	0.987401	0.306707	FALSE	FALSE	FALSE
gnl|gene3259|rna9443|	kif2c.L	KIF2C	Q99661	Kinesin-like protein KIF2C	1.62782	0.575266	FALSE	FALSE	FALSE
gnl|gene7945|rna23172|	kif3a.L	KIF3A	Q9Y496	Kinesin-like protein KIF3A	0.419709	0.0416975	FALSE	FALSE	FALSE
gnl|gene4174|rna12157|	kif3b.S	KIF3B	O15066	Kinesin-like protein KIF3B	0.529592	0.136263	FALSE	FALSE	FALSE
gnl|gene50378|rna96862|	kif4a.L	KIF4A	O95239	Chromosome-associated kinesin KIF4A	1.30471	0.295416	FALSE	FALSE	FALSE
gnl|gene6633|rna19392|	kif5b.L	KIF5B	P33176	Kinesin-1 heavy chain	0.743651	0.319982	FALSE	FALSE	FALSE
gnl|gene36963|rna77522|	LOC108716514	KIF6	Q6ZMV9	Kinesin-like protein (Fragment)	0.761845	0.128891	FALSE	FALSE	FALSE
gnl|gene904|rna2651|	kifap3.L	KIFAP3	Q92845	Kinesin-associated protein 3	0.752824	0.368023	FALSE	FALSE	FALSE
gnl|gene686|rna2008|	kif1bp.S	KIFBP		KIF-binding protein	0.233231	0.159028	FALSE	FALSE	FALSE
gnl|gene17999|rna52605|	kifc1.L	KIFC1	Q9BW19	Kinesin-like protein KIFC1	2.5	0.259067	FALSE	FALSE	FALSE
gnl|gene19917|rna58160|	kin.S	KIN	O60870	DNA/RNA-binding protein KIN17	2.65289	0.653277	FALSE	FALSE	FALSE
gnl|gene7912|rna23081|	kiz.S	KIZ	Q2M2Z5	Centrosomal protein kizuna	1.54781	0.60847	FALSE	FALSE	FALSE
gnl|gene37989|rna78980|	LOC398473	KLC1	Q07866	Kinesin light chain	0.912491	0.412548	FALSE	FALSE	FALSE
gnl|gene13361|rna38873|	klhdc4.L	KLHDC4	Q8TBB5	Kelch domain-containing protein 4	0.278751	0.220267	FALSE	FALSE	FALSE
gnl|gene8968|rna26115|	klhl11.L	KLHL11	Q9NVR0	Kelch-like protein 11	1.26016	0.72552	FALSE	FALSE	FALSE
gnl|gene43243|rna86555|	LOC108719799	KLHL18	O94889	Kelch-like protein 18	0.218368	-0.0351632	FALSE	FALSE	FALSE
gnl|gene38407|rna79537|	LOC108700169	KLHL9	Q9P2J3	Kelch-like protein 9	0.29022	0.320218	FALSE	FALSE	FALSE
gnl|gene15749|rna45999|	kmt2c.S	KMT2C	Q8NEZ4	Histone-lysine N-methyltransferase 2C	2.71697	1.25896	FALSE	FALSE	FALSE
gnl|gene45789|rna90327|	LOC108700584	KNL1	Q8NG31	Kinetochore scaffold 1	4.17441	1.58899	FALSE	FALSE	FALSE
gnl|gene14030|rna40875|	kntc1.L	KNTC1	P50748	Kinetochore-associated protein 1	0.644794	0.498519	FALSE	FALSE	FALSE
gnl|gene1991|rna5795|	kpna2.L	KPNA2	P52292	Importin subunit alpha-1	0.877339	0.832732	FALSE	FALSE	FALSE
gnl|gene14416|rna41968|	kpna3.S	KPNA3	O00505	Importin subunit alpha-4	0.997816	1.18309	FALSE	FALSE	FALSE
gnl|gene3113|rna9025|	kpna6.L	KPNA6	O60684	Importin subunit alpha-7	0.772638	0.507846	FALSE	FALSE	FALSE
gnl|gene45613|rna90080|	LOC108700788	KPNB1	Q14974	Importin subunit beta-1 (Fragment)	1.3134	1.50865	FALSE	FALSE	FALSE
gnl|gene4913|rna14352|	krr1.S	KRR1	Q13601	KRR1 small subunit processome component homolog	1.59222	0.697092	FALSE	FALSE	FALSE
gnl|gene10290|rna29910|	krt13.L	KRT15	P19012	Keratin, type I cytoskeletal 15	0.391175	-0.101639	FALSE	FALSE	FALSE
gnl|gene7368|rna21500|	LOC108702911	KRT18	P05783	Keratin, type I cytoskeletal 18	5.76833	4.24359	FALSE	FALSE	FALSE
gnl|gene50871|rna97554|	krt19	KRT19	P08727	Keratin, type I cytoskeletal 19	8.3761	6.18028	FALSE	FALSE	FALSE
gnl|gene17810|rna52050|	krt8.L	KRT5	P13647	Keratin, type II cytoskeletal 5	8.5	5.25106	FALSE	FALSE	FALSE
gnl|gene5042|rna14726|	krt8.S	KRT8	P05787	Keratin, type II cytoskeletal 8	8.36114	5.18427	FALSE	FALSE	FALSE
gnl|gene44612|rna88609|	LOC108698890	KTN1	Q86UP2	Kinectin	5.74977	3.21839	FALSE	FALSE	FALSE
gnl|gene6448|rna18870|	kynu.L	KYNU	Q16719	Kynureninase	-0.0107934	0.0179914	FALSE	FALSE	FALSE
gnl|gene12178|rna35381|	l2hgdh.L	L2HGDH	Q9H9P8	L-2-hydroxyglutarate dehydrogenase, mitochondrial	8.13707	8.4276	TRUE	FALSE	FALSE
gnl|gene37397|rna78104|	l3mbtl3.S	L3MBTL4	Q8NA19	Lethal(3)malignant brain tumor-like protein 4	1.47328	0.647969	FALSE	FALSE	FALSE
gnl|gene17381|rna50734|	lactb.S	LACTB	P83111	Serine beta-lactamase-like protein LACTB, mitochondrial	7.32496	8.5	TRUE	FALSE	FALSE
gnl|gene41758|rna84311|	lactb2.L	LACTB2	Q53H82	Endoribonuclease LACTB2	1.99089	1.84895	TRUE	FALSE	FALSE
gnl|gene7362|rna21482|	lamp1.S	LAMP1	P11279	Lysosome-associated membrane glycoprotein 1	5.35982	4.27356	FALSE	FALSE	FALSE
gnl|gene2638|rna7665|	lamtor4.S	LAMTOR4	Q0VGL1	Ragulator complex protein LAMTOR4	3.44157	2.78586	FALSE	FALSE	FALSE
gnl|gene5117|rna14959|	lancl1.L	LANCL1	O43813	Glutathione S-transferase LANCL1	0.417364	0.241721	FALSE	FALSE	FALSE
gnl|gene15562|rna45445|	lancl2.L	LANCL2	Q9NS86	LanC-like protein 2	0.362266	0.283657	FALSE	FALSE	FALSE
gnl|gene13154|rna38237|	lap3.L	LAP3	P28838	Cytosol aminopeptidase	0.117134	0.563631	FALSE	FALSE	FALSE
gnl|gene14450|rna42071|	larp1b.S	LARP1B	Q659C4	La-related protein 1B	2.91003	0.812295	FALSE	FALSE	FALSE
gnl|gene19198|rna56077|	larp4.L	LARP4	Q71RC2	C-Mpl binding protein	3.19063	2.00404	FALSE	FALSE	FALSE
gnl|gene36968|rna77531|	LOC108718749	LARP4B	Q92615	La-related protein 4B	3.91607	2.08405	FALSE	FALSE	FALSE
gnl|gene12248|rna35601|	larp6-like.1.S	LARP6	Q9BRS8	La-related protein 6	0.863608	2.2068	FALSE	FALSE	FALSE
gnl|gene9063|rna26372|	larp7.L	LARP7	Q4G0J3	La-related protein 7	3.00205	1.19968	FALSE	FALSE	FALSE
gnl|gene19016|rna55503|	lars.L	LARS1		Leucyl-tRNA synthetase	0.992827	0.192687	FALSE	FALSE	FALSE
gnl|gene7656|rna22324|	lars2.L	LARS2	Q15031	Leucine--tRNA ligase	6.54	6.23406	TRUE	FALSE	FALSE
gnl|gene18788|rna54844|	las1l.L	LAS1L	Q9Y4W2	Ribosomal biogenesis protein LAS1L	1.51259	0.572947	FALSE	FALSE	FALSE
gnl|gene12912|rna37516|	lasp1.L	LASP1	Q14847	LIM and SH3 domain protein 1	0.333633	-0.119133	FALSE	FALSE	FALSE
gnl|gene8552|rna24878|	lcmt1.L	LCMT1	Q9UIC8	Leucine carboxyl methyltransferase 1	0.10898	0.0137967	FALSE	FALSE	FALSE
gnl|gene12102|rna35153|	lcmt2.L	LCMT2	O60294	tRNA wybutosine-synthesizing protein 4	-0.108678	0.189925	FALSE	FALSE	FALSE
gnl|gene4877|rna14240|	ldha.S	LDHA	P00338	L-lactate dehydrogenase A chain	-0.0171224	0.288346	FALSE	FALSE	FALSE
gnl|gene5893|rna17263|	ldhb.L	LDHB	P07195	L-lactate dehydrogenase	-0.0878017	0.167733	FALSE	FALSE	FALSE
gnl|gene17332|rna50582|	ldlrap1.L	LDLRAP1	Q5SW96	Low density lipoprotein receptor adapter protein 1	1.18525	1.25689	FALSE	FALSE	FALSE
gnl|gene20124|rna58720|	leng9.L	LENG9	Q96B70	Leukocyte receptor cluster member 9	0.470516	0.52187	FALSE	FALSE	FALSE
gnl|gene6431|rna18828|	leo1.S	LEO1	Q8WVC0	RNA polymerase-associated protein LEO1	0.686473	0.198767	FALSE	FALSE	FALSE
gnl|gene18045|rna52745|	letm1.L	LETM1	O95202	Mitochondrial proton/calcium exchanger protein	8.5	8.5	TRUE	FALSE	FALSE
gnl|gene15480|rna45191|	lgals12.L	LGALS12	Q96DT0	Galectin-12	3.48401	2.26491	FALSE	FALSE	FALSE
gnl|gene10644|rna30931|	lgals3.L	LGALS3	P17931	Galectin-3	7.54118	5.79522	FALSE	FALSE	TRUE
gnl|gene8634|rna25138|	lgalsl.S	LGALSL	Q3ZCW2	Galectin-related protein	0.602572	0.757161	FALSE	FALSE	FALSE
gnl|gene14670|rna42755|	lig1.L	LIG1	P18858	DNA ligase	0.17328	0.26197	FALSE	FALSE	FALSE
gnl|gene13209|rna38439|	lig3.L	LIG3	P49916	DNA ligase 3 (Fragment)	0.883698	0.302054	TRUE	FALSE	FALSE
gnl|gene8620|rna25096|	lig4.L	LIG4	P49917	DNA ligase	0.774238	0.507733	FALSE	FALSE	FALSE
gnl|gene2504|rna7284|	lima1.L	LIMA1	Q9UHB6	LIM domain and actin-binding protein 1	1.93823	0.785754	FALSE	FALSE	FALSE
gnl|gene6366|rna18636|	limch1.L	LIMCH1	Q9UPQ0	LIM and calponin homology domains-containing protein 1	1.38444	0.91167	FALSE	FALSE	FALSE
gnl|gene1804|rna5251|	limk2.L	LIMK2	P53671	LIM domain kinase 2	1.02436	0.446987	FALSE	FALSE	FALSE
gnl|gene47064|rna92079|	lims1.S	LIMS1	P48059	LIM and senescent cell antigen-like-containing domain protein 1	0.508324	0.293945	FALSE	FALSE	FALSE
gnl|gene8070|rna23534|	lin28b.L	LIN28B	Q6ZN17	Protein lin-28 homolog B	2.12301	0.835424	FALSE	FALSE	FALSE
gnl|gene18557|rna54182|	lin54.S	LIN54	Q6MZP7	Protein lin-54 homolog	5.06351	1.9781	FALSE	FALSE	FALSE
gnl|gene41903|rna84537|	LOC733426	LLGL1	Q15334	Lethal(2) giant larvae protein homolog 1	-0.0123488	0.111718	FALSE	FALSE	FALSE
gnl|gene9451|rna27488|	lman1.L	LMAN1	P49257	Protein ERGIC-53	5.84297	2.99143	FALSE	FALSE	FALSE
gnl|gene2068|rna6004|	lmnb3.L	LMNA	P02545	Prelamin-A/C	1.89462	1.02025	FALSE	FALSE	FALSE
gnl|gene18772|rna54798|	lmnb1.L	LMNB1	P20700	Lamin-B1	2.2111	1.20159	FALSE	FALSE	FALSE
gnl|gene11010|rna32007|	lnpep.L	LNPEP	Q9UIQ6	Leucyl-cystinyl aminopeptidase	4.50304	3.11076	FALSE	FALSE	FALSE
gnl|gene6171|rna18023|	LOC108696590	LOC108696590			-0.127816	0.018173	FALSE	FALSE	FALSE
gnl|gene39406|rna80974|	LOC108698101	LOC108698101			3.44389	2.57149	FALSE	FALSE	FALSE
gnl|gene44448|rna88374|	LOC108698338	LOC108698338			8.5	5.08323	FALSE	FALSE	FALSE
gnl|gene43139|rna86390|	LOC108698339	LOC108698339			5.02061	1.5033	FALSE	FALSE	FALSE
gnl|gene19818|rna57878|	LOC108699289	LOC108699289			7.02045	5.83459	FALSE	FALSE	FALSE
gnl|gene43389|rna86765|	LOC108700207	LOC108700207			2.25585	2.24993	FALSE	FALSE	FALSE
gnl|gene9388|rna27319|	LOC108701277	LOC108701277			-0.0541355	-0.180251	FALSE	FALSE	FALSE
gnl|gene49910|rna96112|	LOC108703230	LOC108703230			1.62179	0.807135	FALSE	FALSE	FALSE
gnl|gene35024|rna74790|	LOC108703977	LOC108703977			2.67014	1.05436	FALSE	FALSE	FALSE
gnl|gene36719|rna77160|	LOC108708239	LOC108708239			0.696494	0.310823	FALSE	FALSE	FALSE
gnl|gene10|rna32|	LOC108710558	LOC108710558			1.60128	0.373057	FALSE	FALSE	FALSE
gnl|gene13767|rna40058|	LOC108711265	LOC108711265			0.74512	1.05418	FALSE	FALSE	FALSE
gnl|gene10018|rna29118|	LOC108711278	LOC108711278			2.43117	0.910614	FALSE	FALSE	FALSE
gnl|gene36207|rna76454|	LOC108713023	LOC108713023			8.5	8.12447	FALSE	FALSE	FALSE
gnl|gene3183|rna9224|	LOC108713387	LOC108713387			6.64163	5.98574	FALSE	FALSE	FALSE
gnl|gene5173|rna15136|	LOC108714527	LOC108714527			1.1394	1.00384	FALSE	FALSE	FALSE
gnl|gene10078|rna29288|	LOC108714666	LOC108714666			0.599309	0.240201	FALSE	FALSE	FALSE
gnl|gene6057|rna17726|	LOC108714686	LOC108714686			0.144225	0.273219	FALSE	FALSE	FALSE
gnl|gene49929|rna96143|	LOC108715458	LOC108715458			2.0349	1.19419	FALSE	FALSE	FALSE
gnl|gene45138|rna89376|	LOC108717360	LOC108717360			0.887422	0.525037	FALSE	FALSE	FALSE
gnl|gene38579|rna79808|	LOC108718825	LOC108718825			2.06206	1.74888	FALSE	FALSE	FALSE
gnl|gene14575|rna42437|	LOC108719050	LOC108719050			5.72813	3.57434	FALSE	FALSE	FALSE
gnl|gene44151|rna87914|	LOC108719053	LOC108719053			0.0388277	0.996279	FALSE	FALSE	FALSE
gnl|gene871|rna2548|	LOC646644.S	LOC646644.S			2.28969	1.42248	FALSE	FALSE	FALSE
gnl|gene13498|rna39268|	lonp1.L	LONP1	P36776	Lon protease homolog, mitochondrial	8.24169	8.5	TRUE	FALSE	FALSE
gnl|gene15796|rna46144|	lpin1.S	LPIN1	Q14693	Phosphatidate phosphatase LPIN1	2.6163	1.02124	FALSE	FALSE	FALSE
gnl|gene38932|rna80326|	LOC108718052	LPP	Q93052	Lipoma-preferred partner	1.19143	0.211511	FALSE	FALSE	FALSE
gnl|gene40248|rna82172|	LOC108704343	LRBA	P50851	Lipopolysaccharide-responsive and beige-like anchor protein (Fragment)	0.928632	0.423956	FALSE	FALSE	FALSE
gnl|gene5075|rna14822|	lrch3.S	LRCH3	Q96II8	DISP complex protein LRCH3	1.86182	0.561265	FALSE	FALSE	FALSE
gnl|gene48218|rna93722|	lrpap1.L	LRPAP1	P30533	Alpha-2-macroglobulin receptor-associated protein	5.5638	3.5359	FALSE	FALSE	FALSE
gnl|gene42644|rna85645|	lrpprc.L	LRPPRC	P42704	Leucine-rich PPR motif-containing protein, mitochondrial	7.57918	6.01996	TRUE	FALSE	FALSE
gnl|gene14773|rna43103|	lrr1.L	LRR1	Q96L50	Leucine-rich repeat protein 1	1.15633	0.787486	FALSE	FALSE	FALSE
gnl|gene9772|rna28418|	lrrc20.L	LRRC20	Q8TCA0	Leucine-rich repeat-containing protein 20 (Fragment)	1.2366	1.11937	FALSE	FALSE	FALSE
gnl|gene19207|rna56105|	lrrc40.L	LRRC40	Q9H9A6	Leucine-rich repeat-containing protein 40	2.20854	1.15012	FALSE	FALSE	FALSE
gnl|gene40707|rna82831|	LOC108700795	LRRC46	Q96FV0	Leucine-rich repeat-containing protein 46	0.434003	0.167206	FALSE	FALSE	FALSE
gnl|gene12467|rna36243|	lrrc47.L	LRRC47	Q8N1G4	Leucine-rich repeat-containing protein 47	0.553212	0.240762	FALSE	FALSE	FALSE
gnl|gene45506|rna89918|	LOC108701415	LRRFIP2	Q9Y608	Leucine-rich repeat flightless-interacting protein 2	0.35023	0.0959504	FALSE	FALSE	FALSE
gnl|gene11784|rna34221|	lrrk1.L	LRRK1	Q38SD2	Leucine-rich repeat serine/threonine-protein kinase 1	1.23767	0.474233	FALSE	FALSE	FALSE
gnl|gene1353|rna3953|	lrsam1.S	LRSAM1	Q6UWE0	E3 ubiquitin-protein ligase LRSAM1	0.788049	0.176386	FALSE	FALSE	FALSE
gnl|gene41896|rna84525|	lsg1.L	LSG1	Q9H089	Large subunit GTPase 1 homolog	3.06879	1.87619	FALSE	FALSE	FALSE
gnl|gene16322|rna47675|	lsm1.L	LSM1	O15116	U6 snRNA-associated Sm-like protein LSm1	0.437247	0.37686	FALSE	FALSE	FALSE
gnl|gene10415|rna30271|	lsm11.S	LSM11	P83369	U7 snRNA-associated Sm-like protein LSm11	2.14589	0.828041	FALSE	FALSE	FALSE
gnl|gene38124|rna79165|	lsm12.L	LSM12	Q3MHD2	Protein LSM12 homolog	2.64283	1.77825	FALSE	FALSE	FALSE
gnl|gene18213|rna53210|	lsm14a.L	LSM14A	Q8ND56	Protein LSM14 homolog A	2.82481	1.44618	FALSE	FALSE	FALSE
gnl|gene10767|rna31292|	lsm14b.L	LSM14B	Q9BX40	Protein LSM14 homolog B	3.69985	1.63367	FALSE	FALSE	FALSE
gnl|gene2617|rna7607|	lsm2.S	LSM2	Q9Y333	U6 snRNA-associated Sm-like protein LSm2	1.31449	1.38083	FALSE	FALSE	FALSE
gnl|gene5302|rna15524|	lsm3.S	LSM3	P62310	U6 snRNA-associated Sm-like protein LSm3	1.05311	0.9714	FALSE	FALSE	FALSE
gnl|gene2562|rna7449|	lsm6.L	LSM6	P62312	U6 snRNA-associated Sm-like protein LSm6	1.73156	1.39938	FALSE	FALSE	FALSE
gnl|gene50000|rna96253|	lsm7.L	LSM7	Q9UK45	U6 snRNA-associated Sm-like protein LSm7	0.688342	0.817349	FALSE	FALSE	FALSE
gnl|gene15260|rna44536|	lsm8.L	LSM8	O95777	U6 snRNA-associated Sm-like protein LSm8	3.59349	2.86911	FALSE	FALSE	FALSE
gnl|gene16287|rna47573|	lta4h.L	LTA4H	P09960	Leukotriene A-4 hydrolase	-0.141331	0.0516768	FALSE	FALSE	FALSE
gnl|gene49063|rna94883|	tf.L	LTF	P02788	Lactotransferrin	3.67654	2.09696	FALSE	FALSE	FALSE
gnl|gene3287|rna9527|	ltn1.L	LTN1	O94822	E3 ubiquitin-protein ligase listerin	0.755554	0.375813	FALSE	FALSE	FALSE
gnl|gene18272|rna53372|	ltv1.L	LTV1	Q96GA3	Protein LTV1 homolog	2.55394	0.951354	FALSE	FALSE	FALSE
gnl|gene4902|rna14315|	luc7l.S	LUC7L	Q9NQ29	Putative RNA-binding protein Luc7-like 1	0.581526	0.0753909	FALSE	FALSE	FALSE
gnl|gene16663|rna48682|	luc7l2.S	LUC7L2	Q9Y383	Putative RNA-binding protein Luc7-like 2	1.1332	0.618446	FALSE	FALSE	FALSE
gnl|gene7114|rna20775|	luc7l3.L	LUC7L3	O95232	Luc7-like protein 3	0.0769815	-0.0629502	FALSE	FALSE	FALSE
gnl|gene17101|rna49958|	lyar.S	LYAR	Q9NX58	Cell growth-regulating nucleolar protein	1.11044	-0.0843105	FALSE	FALSE	FALSE
gnl|gene9346|rna27174|	lyn.L	LYN	P07948	Tyrosine-protein kinase Lyn	0.699725	0.148607	FALSE	FALSE	FALSE
gnl|gene19669|rna57490|	lypla1.L	LYPLA1	O75608	Acyl-protein thioesterase 1	4.34889	3.06626	FALSE	FALSE	FALSE
gnl|gene3143|rna9108|	lypla2.S	LYPLA2	O95372	Acyl-protein thioesterase 2	2.12915	1.36507	FALSE	FALSE	FALSE
gnl|gene11415|rna33189|	lyrm4.L	LYRM4	Q9HD34	LYR motif-containing protein 4	8.5	6.99512	TRUE	FALSE	FALSE
gnl|gene45408|rna89766|	LOC101027285	LYST	Q99698	Lysosomal-trafficking regulator	1.11971	0.734238	FALSE	FALSE	FALSE
gnl|gene19817|rna57876|	lztfl1.L	LZTFL1	Q9NQ48	Leucine zipper transcription factor-like protein 1	0.57725	0.868998	FALSE	FALSE	FALSE
gnl|gene19147|rna55914|	m6pr.L	M6PR	P20645	Cation-dependent mannose-6-phosphate receptor	6.79388	5.38732	FALSE	FALSE	FALSE
gnl|gene10546|rna30637|	macc1.L	MACC1	Q6ZN28	Metastasis-associated in colon cancer protein 1	1.72151	0.641068	FALSE	FALSE	FALSE
gnl|gene42457|rna85364|	LOC108708274	MACF1	Q9UPN3	Microtubule-actin cross-linking factor 1, isoforms 1/2/3/5 (Fragment)	1.13568	0.508081	FALSE	FALSE	FALSE
gnl|gene47155|rna92189|	LOC108715149	MACROD1	Q9BQ69	ADP-ribose glycohydrolase MACROD1	6.6015	5.71962	FALSE	FALSE	FALSE
gnl|gene46517|rna91316|	macrod2.S	MACROD2	A1Z1Q3	ADP-ribose glycohydrolase MACROD2	0.732163	1.72711	FALSE	FALSE	FALSE
gnl|gene10624|rna30866|	mad1l1.L	MAD1L1	Q9Y6D9	Mitotic spindle assembly checkpoint protein MAD1	6.1298	3.93373	FALSE	FALSE	FALSE
gnl|gene16762|rna48990|	mad2l1.S	MAD2L1	Q13257	Mitotic spindle assembly checkpoint protein MAD2A	0.772799	0.581893	FALSE	FALSE	FALSE
gnl|gene11641|rna33832|	madd.L	MADD	Q8WXG6	MAP kinase-activating death domain protein	1.75425	0.646597	FALSE	FALSE	FALSE
gnl|gene13338|rna38818|	maea.L	MAEA	Q7L5Y9	E3 ubiquitin-protein transferase MAEA	1.17016	0.620043	FALSE	FALSE	FALSE
gnl|gene7270|rna21215|	mael.L	MAEL	Q96JY0	Protein maelstrom homolog	3.80136	3.0509	FALSE	FALSE	FALSE
gnl|gene5600|rna16397|	maf1.L	MAF1	Q9H063	Repressor of RNA polymerase III transcription MAF1 homolog	0.916769	0.861564	FALSE	FALSE	FALSE
gnl|gene12813|rna37245|	magi1.L	MAGI1	Q96QZ7	Membrane-associated guanylate kinase, WW and PDZ domain-containing protein 1	1.05048	0.226724	FALSE	FALSE	FALSE
gnl|gene45547|rna89980|	LOC108715607	MAGOH	P61326	Protein mago nashi homolog	0.231755	0.20379	FALSE	FALSE	FALSE
gnl|gene42964|rna86141|	mak16.S	MAK16	Q9BXY0	Protein MAK16 homolog	1.8983	0.74476	FALSE	FALSE	FALSE
gnl|gene1542|rna4478|	man2a1.S	MAN2A1	Q16706	Alpha-mannosidase 2	3.49222	2.02352	FALSE	FALSE	FALSE
gnl|gene49229|rna95124|	LOC108711713	MAN2B1	O00754	Lysosomal alpha-mannosidase	6.5455	5.79821	FALSE	FALSE	FALSE
gnl|gene18290|rna53430|	man2c1.L	MAN2C1	Q9NTJ4	Alpha-mannosidase 2C1	0.182182	0.342378	FALSE	FALSE	FALSE
gnl|gene4287|rna12483|	manf.L	MANF	P55145	Mesencephalic astrocyte-derived neurotrophic factor	8.5	6.55686	FALSE	FALSE	FALSE
gnl|gene10765|rna31287|	LOC108703717	MAP1B	P46821	Microtubule-associated protein 1B (Fragment)	0.694553	0.491266	FALSE	FALSE	FALSE
gnl|gene7745|rna22621|	map2k1.L	MAP2K1	Q02750	Dual specificity mitogen-activated protein kinase kinase 1	0.0667896	-0.0361108	FALSE	FALSE	FALSE
gnl|gene5824|rna17048|	map2k4.L	MAP2K4	P45985	Dual specificity mitogen-activated protein kinase kinase 4	1.64744	0.447306	FALSE	FALSE	FALSE
gnl|gene43282|rna86606|	map2k6.L	MAP2K6	P52564	Dual specificity mitogen-activated protein kinase kinase 6	0.0904433	-0.0101658	FALSE	FALSE	FALSE
gnl|gene47390|rna92525|	LOC108712658	MAP2K7	O14733	Dual specificity mitogen-activated protein kinase kinase 7	0.856868	0.180625	FALSE	FALSE	FALSE
gnl|gene13501|rna39288|	map3k10.L	MAP3K10	Q02779	Mitogen-activated protein kinase kinase kinase 10	2.12463	0.637622	FALSE	FALSE	FALSE
gnl|gene40670|rna82775|	LOC108708885	MAP3K15	Q6ZN16	Mitogen-activated protein kinase kinase kinase 15	0.935973	0.432617	FALSE	FALSE	FALSE
gnl|gene5899|rna17286|	map3k4.S	MAP3K4	Q9Y6R4	Mitogen-activated protein kinase kinase kinase 4	1.30177	0.592137	FALSE	FALSE	FALSE
gnl|gene43525|rna86963|	LOC108717885	MAP3K5	Q99683	Mitogen-activated protein kinase kinase kinase 5	2.93837	2.72093	FALSE	FALSE	FALSE
gnl|gene35498|rna75483|	map3k7.L	MAP3K7	O43318	Mitogen-activated protein kinase kinase kinase 7	2.47951	0.937611	FALSE	FALSE	FALSE
gnl|gene49843|rna95997|	map4.L	MAP4	P27816	Microtubule-associated protein	0.267957	0.779495	FALSE	FALSE	FALSE
gnl|gene39|rna124|	map4k3.L	MAP4K3	Q8IVH8	Mitogen-activated protein kinase kinase kinase kinase 3	2.11326	0.576525	FALSE	FALSE	FALSE
gnl|gene3389|rna9856|	map4k4-like.L	MAP4K4	O95819	Mitogen-activated protein kinase kinase kinase kinase 4	0.5676	0.108645	FALSE	FALSE	FALSE
gnl|gene5937|rna17380|	map4k5.S	MAP4K5	Q9Y4K4	Mitogen-activated protein kinase kinase kinase kinase 5	1.09096	0.257195	FALSE	FALSE	FALSE
gnl|gene42308|rna85155|	map7d1.L	MAP7D1	Q3KQU3	MAP7 domain-containing protein 1	0.867389	0.293302	FALSE	FALSE	FALSE
[truncated: 2,605 more rows]

## Sheet: ExtendedDataFigure 2b
ProteinId	GeneSymbol	GeneSpecifier	Name	nm30squeezingscore	nm100squeezingscore	meansqueezingscore	complexes	LLPS
gnl|gene13196|rna38401|	FUBP1	Q96AE4	Far upstream element-binding protein 1	-2.13642	-0.453086	-1.29475	FALSE	0
gnl|gene12684|rna36843|	KHSRP	Q92945	Far upstream element-binding protein 2	-2.09287	-0.735685	-1.41428	FALSE	0
gnl|gene3449|rna10030|	DDX42	Q86XP3	RNA helicase	-0.0865643	-0.965887	-0.526226	FALSE	0
gnl|gene18842|rna54996|	ATXN2L	Q8WWM7	Ataxin-2-like protein	-0.917678	-1.28982	-1.10375	FALSE	0
gnl|gene14491|rna42192|	NCOA5	Q9HCD5	Nuclear receptor coactivator 5	-2.69448	-2.98339	-2.83893	FALSE	0
gnl|gene9547|rna27779|	CAPRIN1	Q14444	Caprin-1	-1.77526	-2.82248	-2.29887	FALSE	0
gnl|gene38880|rna80243|	UBAP2L	Q14157	Ubiquitin-associated protein 2-like	-0.594057	-1.11033	-0.852193	FALSE	0
gnl|gene1870|rna5462|	PRRC2B	Q5JSZ5	Protein PRRC2B (Fragment)	-0.9688	-0.589368	-0.779084	FALSE	0
gnl|gene10620|rna30852|	ZNF326	Q5BKZ1	DBIRD complex subunit ZNF326	-0.832436	-2.10212	-1.46728	FALSE	0
gnl|gene11493|rna33393|	YLPM1	P49750	YLP motif-containing protein 1	0.332559	-0.43153	-0.0494859	FALSE	0
gnl|gene12425|rna36122|	PRPF40A	O75400	Pre-mRNA-processing factor 40 homolog A	-0.447425	0.590756	0.0716652	FALSE	0
gnl|gene20444|rna59714|	SLU7	O95391	Pre-mRNA-splicing factor SLU7	-1.5411	-1.39144	-1.46627	FALSE	0
gnl|gene6176|rna18036|	WDR33	Q9C0J8	pre-mRNA 3' end processing protein WDR33	-0.845503	-1.53336	-1.18943	FALSE	0
gnl|gene36330|rna76609|	SF1	Q15637	Splicing factor 1	-1.38291	-1.76959	-1.57625	FALSE	0
gnl|gene16099|rna47066|	PRRC2C	Q9Y520	Protein PRRC2C	-0.850053	-1.72398	-1.28702	FALSE	0
gnl|gene22630|rna62118|	ARID1A	O14497	AT-rich interactive domain-containing protein 1A	-0.875025	-1.65757	-1.2663	FALSE	0
gnl|gene15401|rna44945|	CPSF6	Q16630	Cleavage and polyadenylation specificity factor subunit 6	-0.780185	-1.15692	-0.96855	FALSE	0
gnl|gene15622|rna45612|	TDRD3	Q9H7E2	Tudor domain-containing protein 3	-1.12835	-1.93684	-1.53259	FALSE	0
gnl|gene19734|rna57663|	YTHDF2	Q9Y5A9	YTH domain-containing family protein 2	-1.11349	-1.03209	-1.07279	FALSE	1
gnl|gene3063|rna8869|	RC3H2	Q9HBD1	RING-type E3 ubiquitin transferase	-2.74489	-3.13025	-2.93757	FALSE	0
gnl|gene13518|rna39329|	ILF3	Q12906	Interleukin enhancer-binding factor 3	-0.773744	-1.30034	-1.03704	FALSE	0
gnl|gene35541|rna75551|	HNRNPU	Q00839	Heterogeneous nuclear ribonucleoprotein U	-0.645445	-1.69913	-1.17229	FALSE	0
gnl|gene37184|rna77834|	NUP214	P35658	Nuclear pore complex protein Nup214	-2.09235	-0.237577	-1.16496	FALSE	0
gnl|gene10982|rna31923|	SPATS2	Q86XZ4	Spermatogenesis-associated serine-rich protein 2	-0.376554	-3.11719	-1.74687	FALSE	0
gnl|gene2849|rna8270|	BAG4	O95429	BAG family molecular chaperone regulator 4	-3.42536	0.0127107	-1.70632	FALSE	0
gnl|gene19578|rna57206|	EIF4G1	Q04637	Eukaryotic translation initiation factor 4 gamma 1	-1.43254	-0.660538	-1.04654	FALSE	0
gnl|gene47637|rna92855|	TCERG1	O14776	Transcription elongation regulator 1	-0.456819	-1.2554	-0.856109	FALSE	0
gnl|gene7459|rna21737|	IK	Q13123	Protein Red	-1.33316	-2.13264	-1.7329	FALSE	0
gnl|gene2612|rna7586|	BICC1	Q9H694	Protein bicaudal C homolog 1	-0.759966	-2.4118	-1.58588	FALSE	0
gnl|gene18071|rna52818|	KHDRBS1	Q07666	KH domain-containing, RNA-binding, signal transduction-associated protein 1	-1.82564	-2.16887	-1.99726	FALSE	0
gnl|gene36439|rna76786|	SF3A2	Q15428	Splicing factor 3A subunit 2	-1.1434	-2.00099	-1.57219	FALSE	0
gnl|gene40155|rna82029|	YTHDC1	Q96MU7	YTH domain-containing protein 1	-0.395547	-1.53324	-0.964395	FALSE	0
gnl|gene11939|rna34670|	BRD4	O60885	Bromodomain-containing protein 4	-0.845767	-1.26904	-1.0574	FALSE	1
gnl|gene50075|rna96366|	TCF20	Q9UGU0	Transcription factor 20 (Fragment)	-1.04779	-1.4951	-1.27144	FALSE	0
gnl|gene19043|rna55590|	UBAP2	Q5T6F2	Ubiquitin-associated protein 2	-0.12593	-0.402088	-0.264009	FALSE	0
gnl|gene4169|rna12135|	FIP1L1	Q6UN15	Pre-mRNA 3'-end-processing factor FIP1	-1.05175	-2.15025	-1.601	FALSE	0
gnl|gene6311|rna18449|	RBM5	P52756	RNA-binding protein 5	-0.096236	-1.54705	-0.821645	FALSE	0
gnl|gene12761|rna37089|	HNRNPAB	Q99729	Heterogeneous nuclear ribonucleoprotein A/B	-1.69318	-0.528102	-1.11064	FALSE	0
gnl|gene5737|rna16790|	CHERP	Q8IWX8	Calcium homeostasis endoplasmic reticulum protein	-0.230665	-1.36268	-0.796675	FALSE	0
gnl|gene4035|rna11736|	GPATCH4	Q5T3I0	G patch domain-containing protein 4	-2.36056	-2.77941	-2.56998	FALSE	0
gnl|gene39721|rna81413|	NCOR1	O75376	Nuclear receptor corepressor 1 (Fragment)	-1.22852	-2.91131	-2.06991	FALSE	0
gnl|gene34965|rna74708|	ZNF598	Q86UK7	E3 ubiquitin-protein ligase ZNF598	-0.478653	-2.73532	-1.60699	FALSE	0
gnl|gene7821|rna22828|	RBBP8	Q99708	DNA endonuclease RBBP8	-1.38644	-2.5878	-1.98712	FALSE	0
gnl|gene11347|rna32988|	ELOA	Q14241	Elongin-A	-0.0084049	-4.02522	-2.01681	FALSE	0
gnl|gene12831|rna37290|	CHD8	Q9HCK8	Chromodomain-helicase-DNA-binding protein 8 (Fragment)	-1.32647	-3.01596	-2.17122	FALSE	0
gnl|gene14514|rna42265|	ANKHD1	Q8IWZ3	Ankyrin repeat and KH domain-containing protein 1 (Fragment)	-0.310338	-0.479728	-0.395033	FALSE	0
gnl|gene5168|rna15110|	SUGP2	Q8IX01	SURP and G-patch domain-containing protein 2	-0.32847	-2.80906	-1.56877	FALSE	0
gnl|gene35217|rna75076|	PRPF3	O43395	U4/U6 small nuclear ribonucleoprotein Prp3	-0.937286	-2.83495	-1.88612	FALSE	0
gnl|gene19214|rna56135|	CLSPN	Q9HAW4	Claspin	-0.780385	-1.8848	-1.33259	FALSE	0
gnl|gene11773|rna34191|	SFPQ	P23246	Splicing factor, proline- and glutamine-rich	-1.069	-1.99978	-1.53439	FALSE	1
gnl|gene1943|rna5653|	RNF214	Q8ND24	RING finger protein 214	-1.6807	-2.76735	-2.22402	FALSE	0
gnl|gene15626|rna45622|	RBM14	Q96PK6	RNA-binding protein 14	-0.526214	-0.873754	-0.699984	FALSE	1
gnl|gene7419|rna21619|	GIGYF2	Q6Y7W6	GRB10-interacting GYF protein 2 (Fragment)	0.166358	-1.19988	-0.516762	FALSE	0
gnl|gene13870|rna40382|	UBTF	P17480	Nucleolar transcription factor 1	0.107036	-2.58324	-1.2381	FALSE	0
gnl|gene19361|rna56569|	U2SURP	O15042	U2 snRNP-associated SURP motif-containing protein	-1.02769	-2.51243	-1.77006	FALSE	0
gnl|gene18405|rna53768|	SART1	O43290	U4/U6.U5 tri-snRNP-associated protein 1	-1.31893	-2.14813	-1.73353	FALSE	0
gnl|gene13162|rna38270|	CASC3	O15234	Protein CASC3	-2.08751	-0.284281	-1.1859	FALSE	0
gnl|gene2340|rna6806|	UBN2	Q6ZU65	Ubinuclein-2	-1.56894	-1.7557	-1.66232	FALSE	0
gnl|gene46650|rna91512|	ZC3H14	Q6PJT7	Zinc finger CCCH domain-containing protein 14	-1.30834	-1.3151	-1.31172	FALSE	0
gnl|gene14449|rna42061|	HNRNPA1	P09651	Helix-destabilizing protein	-0.895082	-1.06329	-0.979187	FALSE	1
gnl|gene18213|rna53210|	LSM14A	Q8ND56	Protein LSM14 homolog A	-0.739216	-0.667763	-0.703489	FALSE	0
gnl|gene18260|rna53335|	ZNF207	O43670	BUB3-interacting and GLEBS motif-containing protein ZNF207	-0.45391	0.392141	-0.0308843	FALSE	0
gnl|gene19090|rna55742|	NPAT	Q14207	Protein NPAT	-1.4621	-1.4792	-1.47065	FALSE	0
gnl|gene1672|rna4872|	CDK13	Q14004	CDC2L5 protein	-1.11352	-0.533721	-0.823621	FALSE	0
gnl|gene6659|rna19490|	ETAA1	Q9NY74	Ewing's tumor-associated antigen 1	-1.21039	-1.64783	-1.42911	FALSE	0
gnl|gene12086|rna35112|	EXO1	Q9UQ84	Exonuclease 1	0.0748509	-3.31166	-1.6184	FALSE	0
gnl|gene17379|rna50732|	SF3B2	Q13435	Splicing factor 3B subunit 2	-1.34182	-2.10441	-1.72311	FALSE	0
gnl|gene327|rna939|	HNRNPDL	O14979	Heterogeneous nuclear ribonucleoprotein D-like	-1.62527	-0.768368	-1.19682	FALSE	1
gnl|gene11631|rna33789|	NUFIP1	Q9UHK0	Nuclear fragile X mental retardation-interacting protein 1	-0.577495	-1.63956	-1.10853	FALSE	0
gnl|gene34981|rna74723|	YTHDF1	Q9BYJ9	YTH domain-containing family protein 1	-0.00500018	-0.436941	-0.220971	FALSE	1
gnl|gene10131|rna29464|	CENPJ	Q9HC77	Centromere protein J	-1.11407	-1.21578	-1.16492	FALSE	0
gnl|gene13493|rna39254|	EP400	Q96L91	E1A-binding protein p400	-0.506665	-2.0989	-1.30278	FALSE	0
gnl|gene11435|rna33249|	SMTN	P53814	Smoothelin	-1.51919	-3.315	-2.41709	FALSE	0
gnl|gene20383|rna59541|	CAPRIN2	Q6IMN6	Caprin-2	-1.24332	-2.37512	-1.80922	FALSE	0
gnl|gene10899|rna31688|	INCENP	Q9NQS7	Inner centromere protein	-0.381073	-2.99534	-1.68821	FALSE	0
gnl|gene17549|rna51263|	BDP1	A6H8Y1	Transcription factor TFIIIB component B'' homolog	-1.3159	-0.905727	-1.11082	FALSE	0
gnl|gene8352|rna24318|	NCBP3	Q53F19	Nuclear cap-binding protein subunit 3	-1.68694	-1.52656	-1.60675	FALSE	0
gnl|gene1265|rna3680|	PRR14L	Q5THK1	Protein PRR14L	-0.228208	-1.56056	-0.894382	FALSE	0
gnl|gene4488|rna13101|	FOXK2	Q01167	Forkhead box protein K2	-0.784166	-1.40838	-1.09627	FALSE	0
gnl|gene3721|rna10839|	WIZ	O95785	Protein Wiz	-0.894025	-1.33972	-1.11687	FALSE	0
gnl|gene14834|rna43275|	HNRNPR	O43390	Heterogeneous nuclear ribonucleoprotein R	-0.957409	-1.62562	-1.29152	FALSE	0
gnl|gene2045|rna5932|	SF3A1	Q15459	Splicing factor 3A subunit 1	-1.19851	-2.08504	-1.64177	FALSE	0
gnl|gene1509|rna4384|	MED26	O95402	Mediator of RNA polymerase II transcription subunit 26	-1.45721	-2.20954	-1.83338	FALSE	0
gnl|gene1914|rna5572|	PPHLN1	Q8NEY8	Periphilin-1	-1.14221	-1.29383	-1.21802	FALSE	0
gnl|gene42048|rna84769|	ATRX	P46100	Transcriptional regulator ATRX	-0.971761	-1.82303	-1.39739	FALSE	0
gnl|gene6724|rna19687|	BRCA1	P38398	Breast cancer type 1 susceptibility protein (Fragment)	-0.70819	-0.884601	-0.796396	FALSE	0
gnl|gene10624|rna30866|	MAD1L1	Q9Y6D9	Mitotic spindle assembly checkpoint protein MAD1	-0.930855	-1.12117	-1.02601	FALSE	0
gnl|gene11114|rna32304|	SALL4	Q9UJQ4	Sal-like protein 4	-1.17329	-2.56588	-1.86959	FALSE	0
gnl|gene7585|rna22117|	DNAJB6	O75190	DnaJ homolog subfamily B member 6	0.514061	-0.676037	-0.0809882	FALSE	0
gnl|gene37187|rna77837|	RBBP6	Q7Z6E9	E3 ubiquitin-protein ligase RBBP6 (Fragment)	-0.0939724	-0.493907	-0.29394	FALSE	0
gnl|gene19107|rna55791|	CEP192	Q8TEP8	Centrosomal protein of 192 kDa (Fragment)	-1.32524	-1.7491	-1.53717	FALSE	0
gnl|gene45671|rna90165|	MTDH	Q86UE4	Protein LYRIC	0.696635	-0.918169	-0.110767	FALSE	0
gnl|gene36153|rna76369|	TPX2	Q9ULW0	Targeting protein for Xklp2	-0.809939	-2.01042	-1.41018	FALSE	0
gnl|gene4392|rna12793|	SCAF11	Q99590	Protein SCAF11	-0.188387	-0.34527	-0.266828	FALSE	0
gnl|gene48761|rna94502|	LRMP	Q12912	Inositol 1,4,5-triphosphate receptor-associated 2	0.0251577	-0.947577	-0.461209	FALSE	0
gnl|gene18885|rna55120|	SARG	Q9BW04	Specifically androgen-regulated gene protein	-0.967422	-1.99023	-1.47883	FALSE	0
gnl|gene19328|rna56463|	TTK	P33981	Dual specificity protein kinase TTK	-1.36685	-2.53106	-1.94896	FALSE	0
gnl|gene12956|rna37656|	PPP1R13L	Q8WUF5	RelA-associated inhibitor	-1.06058	-1.57212	-1.31635	FALSE	0
gnl|gene1519|rna4416|	BAG3	O95817	BAG family molecular chaperone regulator 3	-1.79234	-0.925816	-1.35908	FALSE	0
gnl|gene12287|rna35713|	SYNCRIP	O60506	Heterogeneous nuclear ribonucleoprotein Q	-0.510889	-1.10766	-0.809276	FALSE	0
gnl|gene1538|rna4467|	CEP85	Q6P2H3	Centrosomal protein of 85 kDa	-0.278539	-0.91045	-0.594494	FALSE	0
gnl|gene10692|rna31073|	SAFB2	Q14151	Scaffold attachment factor B2	-0.764513	-0.612101	-0.688307	FALSE	0
gnl|gene16389|rna47868|	ZNF638	Q14966	Zinc finger protein 638	0.308887	0.144921	0.226904	FALSE	0
gnl|gene8780|rna25562|	PUM1	Q14671	Pumilio homolog 1 (Fragment)	-0.682786	-1.45523	-1.06901	FALSE	0
gnl|gene4650|rna13574|	ZHX3	Q9H4I2	Zinc fingers and homeoboxes protein 3 (Fragment)	-1.97231	-3.00218	-2.48725	FALSE	0
gnl|gene13876|rna40397|	GTF2F1	P35269	General transcription factor IIF subunit 1	-0.819582	-0.307628	-0.563605	FALSE	0
gnl|gene34888|rna74595|	EIF4G3	O43432	Eukaryotic translation initiation factor 4 gamma 3	-1.38057	-0.574836	-0.977705	FALSE	0
gnl|gene34584|rna74194|	TICRR	Q7Z2Z1	Treslin	-0.57015	-0.369771	-0.469961	FALSE	0
gnl|gene18451|rna53884|	DNAJC8	O75937	DnaJ homolog subfamily C member 8	-1.89969	-1.89586	-1.89777	FALSE	0
gnl|gene10672|rna31008|	NUMA1	Q14980	Nuclear mitotic apparatus protein 1 (Fragment)	-1.21662	-2.28109	-1.74885	FALSE	0
gnl|gene38949|rna80352|	BPTF	Q12830	Nucleosome-remodeling factor subunit BPTF (Fragment)	-0.615526	-0.958705	-0.787115	FALSE	0
gnl|gene8193|rna23861|	HNRNPUL2	Q1KMD3	Heterogeneous nuclear ribonucleoprotein U-like protein 2	0.101815	-1.47421	-0.686198	FALSE	0
gnl|gene41128|rna83442|	MAST2	Q6P0Q8	Microtubule-associated serine/threonine-protein kinase 2 (Fragment)	-0.797603	-0.628088	-0.712845	FALSE	0
gnl|gene16966|rna49572|	HOOK2	Q96ED9	Protein Hook homolog 2	-0.951296	-1.93521	-1.44325	FALSE	0
gnl|gene13801|rna40177|	CDCA2	Q69YH5	Cell division cycle-associated protein 2	-0.924282	-0.811678	-0.86798	FALSE	0
gnl|gene9731|rna28303|	SDE2	Q6IQ49	Replication stress response regulator SDE2	-1.13712	-0.247431	-0.692274	FALSE	0
gnl|gene17627|rna51501|	ZNF217	O75362	Zinc finger protein 217	-1.40536	-0.470413	-0.937887	FALSE	0
gnl|gene12998|rna37782|	STIL	Q15468	SCL-interrupting locus protein	-1.228	-2.06471	-1.64635	FALSE	0
gnl|gene12054|rna35019|	NUP153	P49790	Nuclear pore complex protein Nup153	-1.00762	-1.56663	-1.28713	FALSE	1
gnl|gene13480|rna39218|	MCM10	Q7L590	Protein MCM10 homolog	0.072318	-1.647	-0.78734	FALSE	0
gnl|gene37179|rna77829|	ASCC2	Q9H1I8	Activating signal cointegrator 1 complex subunit 2	-1.17567	-0.615124	-0.895396	FALSE	0
gnl|gene8808|rna25649|	NOL8	Q76FK4	Nucleolar protein 8 (Fragment)	-0.245275	-1.44488	-0.845078	FALSE	0
gnl|gene10040|rna29173|	RBM12B	Q8IXT5	RNA-binding protein 12B	-0.370351	-1.34687	-0.858611	FALSE	0
gnl|gene14444|rna42040|	SMARCA4	P51532	Transcription activator BRG1 (Fragment)	-0.492731	-0.901335	-0.697033	FALSE	0
gnl|gene15258|rna44526|	KDM3B	Q7LBC6	Lysine-specific demethylase 3B	-0.518226	-1.5643	-1.04127	FALSE	0
gnl|gene13440|rna39114|	IRF2BPL	Q9H1B7	Probable E3 ubiquitin-protein ligase IRF2BPL	-1.74517	-1.66574	-1.70545	FALSE	0
gnl|gene9063|rna26372|	LARP7	Q4G0J3	La-related protein 7	-0.350528	-0.96874	-0.659634	FALSE	0
gnl|gene8426|rna24532|	ESF1	Q9H501	ESF1 homolog	-0.859401	-0.818297	-0.838849	FALSE	0
gnl|gene3687|rna10730|	OTUD4	Q01804	OTU domain-containing protein 4	-0.324096	-1.51726	-0.92068	FALSE	0
gnl|gene2025|rna5877|	TAOK2	Q9UL54	Serine/threonine-protein kinase TAO2	-0.860621	-0.859601	-0.860111	FALSE	0
gnl|gene13458|rna39162|	PATL1	Q86TB9	Protein PAT1 homolog 1	-0.256052	-2.6834	-1.46973	FALSE	0
gnl|gene8580|rna24966|	CCDC18	Q5T9S5	Coiled-coil domain-containing protein 18	-1.23578	-1.7051	-1.47044	FALSE	0
gnl|gene42372|rna85248|	ATXN2	Q99700	Ataxin-2 (Fragment)	-0.613638	0.00446493	-0.304587	FALSE	1
gnl|gene12783|rna37163|	EPN1	Q9Y6I3	Epsin-1	-1.39814	-0.887623	-1.14288	FALSE	0
gnl|gene12616|rna36662|	SPDL1	Q96EA4	Protein Spindly	-1.2127	-1.28176	-1.24723	FALSE	0
gnl|gene45235|rna89503|	ZC3H4	Q9UPT8	Zinc finger CCCH domain-containing protein 4	-0.646535	-0.998867	-0.822701	FALSE	0
gnl|gene47554|rna92745|	SNW1	Q13573	SNW domain-containing protein 1	-0.370696	-0.786819	-0.578758	FALSE	0
gnl|gene3569|rna10383|	CFAP97	Q9P2B7	Cilia- and flagella-associated protein 97	-1.44155	-0.864243	-1.1529	FALSE	0
gnl|gene34894|rna74601|	CAMSAP1	Q5T5Y3	Calmodulin-regulated spectrin-associated protein 1	-0.937534	-0.623157	-0.780346	FALSE	0
gnl|gene5088|rna14858|	HTATSF1	O43719	HIV Tat-specific factor 1	-0.889588	-0.368375	-0.628981	FALSE	0
gnl|gene5174|rna15140|	GAK	O14976	Cyclin-G-associated kinase	-0.508629	-1.24213	-0.875377	FALSE	0
gnl|gene6199|rna18108|	SF3B4	Q15427	Splicing factor 3B subunit 4	-1.6494	-1.90087	-1.77514	FALSE	0
gnl|gene17669|rna51645|	NUPL2	O15504	Nucleoporin NUP42	-0.594587	-0.600099	-0.597343	FALSE	0
gnl|gene41205|rna83546|	ZFR	Q96KR1	Zinc finger RNA-binding protein	0.560804	0.665268	0.613036	FALSE	0
gnl|gene14679|rna42781|	CGNL1	Q0VF96	Cingulin-like protein 1	-1.24529	-1.84744	-1.54637	FALSE	0
gnl|gene15012|rna43804|	UPF3B	Q9BZI7	Regulator of nonsense transcripts 3B	-0.944962	-1.00491	-0.974936	FALSE	0
gnl|gene16941|rna49496|	CSPP1	Q1MSJ5	Centrosome and spindle pole-associated protein 1	-0.913329	-1.47448	-1.19391	FALSE	0
gnl|gene10556|rna30674|	PPFIBP1	Q86W92	Liprin-beta-1	-0.663293	-1.30024	-0.981766	FALSE	0
gnl|gene12414|rna36094|	RBM19	Q9Y4C8	Probable RNA-binding protein 19	-0.00124773	-1.70866	-0.854956	FALSE	0
gnl|gene1470|rna4282|	BORA	Q6PGQ7	Protein aurora borealis	0.828393	0.173561	0.500977	FALSE	0
gnl|gene40564|rna82628|	SRRT	Q9BXP5	Arsenite-resistance protein 2 (Fragment)	-0.774142	-1.27795	-1.02604	FALSE	0
gnl|gene45486|rna89878|	KDM3A	Q9Y4C1	Lysine-specific demethylase 3A	-2.14088	-3.22261	-2.68174	FALSE	0
gnl|gene6726|rna19693|	TATDN2	Q93075	Putative deoxyribonuclease TATDN2	-0.654085	-0.955432	-0.804758	FALSE	0
gnl|gene18233|rna53265|	RAB11FIP5	Q9BXF6	Rab11 family-interacting protein 5	-0.831466	-0.978637	-0.905051	FALSE	0
gnl|gene8389|rna24426|	CLASP1	Q7Z460	CLIP-associating protein 1	-0.859943	-1.48415	-1.17205	FALSE	0
gnl|gene2023|rna5873|	PPP1R12A	O14974	Protein phosphatase 1 regulatory subunit 12A (Fragment)	-1.06747	-1.54063	-1.30405	FALSE	0
gnl|gene2711|rna7865|	COBLL1	Q53SF7	Cordon-bleu protein-like 1	-0.631695	-1.02061	-0.826154	FALSE	0
gnl|gene9124|rna26532|	WAPL	Q7Z5K2	Wings apart-like protein homolog (Fragment)	-1.14603	-1.91195	-1.52899	FALSE	0
gnl|gene7784|rna22718|	SRCAP	Q6ZRS2	Helicase SRCAP	-0.517626	-1.18566	-0.851645	FALSE	0
gnl|gene39554|rna81176|	SON	P18583	Protein SON	-0.581275	-0.65248	-0.616877	FALSE	0
gnl|gene36024|rna76186|	PQBP1	O60828	Polyglutamine tract-binding protein 1 (Fragment)	-1.48771	-3.52345	-2.50558	FALSE	0
gnl|gene4808|rna14048|	SMARCE1	Q969G3	SWI/SNF-related matrix-associated actin-dependent regulator of chromatin subfamily E member 1 (Fragment)	-0.718502	-1.34547	-1.03199	FALSE	0
gnl|gene35365|rna75320|	AAK1	Q2M2I8	AP2-associated protein kinase 1	-1.25776	-1.01953	-1.13864	FALSE	0
gnl|gene15905|rna46486|	SEC16A	O15027	Protein transport protein Sec16A (Fragment)	-0.773957	0.590756	-0.0916009	FALSE	0
gnl|gene11108|rna32278|	AHNAK	Q09666	Neuroblast differentiation-associated protein AHNAK	-1.09907	-1.54995	-1.32451	FALSE	0
gnl|gene908|rna2675|	PCNT	O95613	Pericentrin	-0.640449	-1.55064	-1.09554	TRUE	0
gnl|gene15117|rna44122|	GOLGA1	Q92805	Golgin subfamily A member 1	-0.693949	-0.889585	-0.791767	FALSE	0
gnl|gene10767|rna31292|	LSM14B	Q9BX40	Protein LSM14 homolog B	-0.662896	-1.1309	-0.896897	FALSE	0
gnl|gene1561|rna4538|	WNK4	Q96J92	Serine/threonine-protein kinase WNK4	-0.453718	-0.389904	-0.421811	FALSE	0
gnl|gene19651|rna57435|	NEK1	Q96PY6	Serine/threonine-protein kinase Nek1	-0.434871	-1.55207	-0.993468	FALSE	0
gnl|gene11983|rna34823|	GOLGA4	Q13439	Golgin subfamily A member 4	-0.834455	-1.76373	-1.29909	FALSE	0
gnl|gene7504|rna21879|	RGPD6	Q99666	RANBP2-like and GRIP domain-containing protein 5/6	-0.787342	-1.68689	-1.23712	FALSE	0
gnl|gene16964|rna49567|	ATF7IP	Q6VMQ6	Activating transcription factor 7-interacting protein 1	-0.55073	-0.960087	-0.755409	FALSE	0
gnl|gene17387|rna50761|	ANLN	Q9NQW6	Anillin	-0.925982	-0.532001	-0.728991	FALSE	0
gnl|gene17171|rna50143|	GTSE1	Q9NYZ3	G2 and S phase-expressed protein 1	-0.657246	0.438098	-0.109574	FALSE	0
gnl|gene42337|rna85198|	SUPT5H	O00267	Transcription elongation factor SPT5	-0.564355	-0.32685	-0.445603	FALSE	0
gnl|gene12752|rna37052|	DIAPH1	O60610	Protein diaphanous homolog 1	-0.496862	-1.57553	-1.0362	FALSE	0
gnl|gene14921|rna43549|	APC	P25054	Adenomatous polyposis coli protein (Fragment)	-0.696835	-0.995478	-0.846156	FALSE	0
gnl|gene14450|rna42071|	LARP1B	Q659C4	La-related protein 1B	-0.57302	-1.18779	-0.880405	FALSE	0
gnl|gene19028|rna55535|	TP53BP1	Q12888	TP53-binding protein 1	0.18423	-0.0420257	0.0711024	FALSE	1
gnl|gene13456|rna39157|	ATAD5	Q96QE3	ATPase family AAA domain-containing protein 5	-0.220153	-0.738955	-0.479554	FALSE	0
gnl|gene46749|rna91641|	CTNND1	O60716	Catenin delta-1	-0.553476	-1.38279	-0.968136	FALSE	0
gnl|gene20151|rna58809|	CEP131	Q9UPN4	Centrosomal protein of 131 kDa (Fragment)	-0.540695	-1.02727	-0.78398	FALSE	0
gnl|gene4173|rna12151|	G3BP2	Q9UN86	Ras GTPase-activating protein-binding protein 2	-0.707372	-0.789251	-0.748312	FALSE	0
gnl|gene37354|rna78056|	HIC2	Q96JB3	Hypermethylated in cancer 2 protein	-1.08413	-0.692956	-0.888544	FALSE	0
gnl|gene13430|rna39082|	MKI67	P46013	Proliferation marker protein Ki-67	-0.843236	-0.267251	-0.555243	FALSE	0
gnl|gene16847|rna49228|	NUSAP1	Q9BXS6	Nucleolar and spindle-associated protein 1	-1.28167	-1.32211	-1.30189	FALSE	0
gnl|gene18223|rna53238|	ANKZF1	Q9H8Y5	Ankyrin repeat and zinc finger domain-containing protein 1	-0.946266	-1.12657	-1.03642	FALSE	0
gnl|gene19746|rna57692|	SLC4A1AP	Q9BWU0	Kanadaptin	-0.389422	-0.378716	-0.384069	FALSE	0
gnl|gene11690|rna33968|	MED1	Q15648	Mediator of RNA polymerase II transcription subunit 1	-0.80015	-1.31304	-1.05659	FALSE	1
gnl|gene3294|rna9550|	ZMYM4	Q5VZL5	Zinc finger MYM-type protein 4 (Fragment)	-0.830532	-0.958739	-0.894636	FALSE	0
gnl|gene40037|rna81867|	TAF15	Q92804	TATA-binding protein-associated factor 2N	-1.45535	-1.97586	-1.71561	FALSE	1
gnl|gene50971|rna97689|	WNK1	Q9H4A3	Serine/threonine-protein kinase WNK1	-0.530909	-0.544035	-0.537472	FALSE	0
gnl|gene13563|rna39471|	ARHGAP29	Q52LW3	Rho GTPase-activating protein 29	-0.583021	-2.67761	-1.63032	FALSE	0
gnl|gene3891|rna11361|	PAXIP1	Q6ZW49	PAX-interacting protein 1	-0.656006	-1.04972	-0.852863	FALSE	0
gnl|gene12279|rna35687|	PPP1R12C	Q9BZL4	Protein phosphatase 1 regulatory subunit 12C (Fragment)	-0.444934	-1.18747	-0.816201	FALSE	0
gnl|gene18302|rna53467|	SUPT6H	Q7KZ85	Transcription elongation factor SPT6	-1.43377	-1.40322	-1.4185	FALSE	0
gnl|gene6790|rna19876|	KIF22	Q14807	Kinesin-like protein KIF22	0.0304963	-2.39036	-1.17993	FALSE	0
gnl|gene14504|rna42239|	RGPD4	Q7Z3J3	RanBP2-like and GRIP domain-containing protein 4	-0.972112	-1.56939	-1.27075	FALSE	0
gnl|gene45732|rna90245|	RTF1	Q92541	RNA polymerase-associated protein RTF1 homolog	-0.431778	-0.155805	-0.293791	FALSE	0
gnl|gene6979|rna20377|	HNRNPA2B1	P22626	Heterogeneous nuclear ribonucleoproteins A2/B1	-1.05501	-0.675977	-0.865494	FALSE	1
gnl|gene35847|rna75959|	TTF2	Q9UNY4	Transcription termination factor 2	-0.325656	-2.10529	-1.21547	FALSE	0
gnl|gene3517|rna10234|	MYEF2	Q9P2K5	Myelin expression factor 2	-0.413183	-0.595507	-0.504345	FALSE	0
gnl|gene3141|rna9101|	HOMEZ	Q8IX15	Homeobox and leucine zipper protein Homez	-0.425848	-1.15742	-0.791633	FALSE	0
gnl|gene6488|rna18979|	KMT2C	Q8NEZ4	Histone-lysine N-methyltransferase 2C	-0.0287802	-0.730196	-0.379488	FALSE	0
gnl|gene42936|rna86107|	CENPE	Q02224	Centromere-associated protein E	-1.29462	-1.6007	-1.44766	FALSE	0
gnl|gene8999|rna26206|	ZRANB3	Q5FWF4	DNA annealing helicase and endonuclease ZRANB3	-0.129267	-1.78127	-0.955268	FALSE	0
gnl|gene120|rna336|	PAF1	Q8N7H5	RNA polymerase II-associated factor 1 homolog	-0.150163	-0.13631	-0.143236	FALSE	0
gnl|gene5639|rna16513|	ZC3H11A	O75152	Zinc finger CCCH domain-containing protein 11A	-0.885486	-0.637003	-0.761244	FALSE	0
gnl|gene48860|rna94627|	PNN	Q9H307	Pinin	-0.450841	-0.899953	-0.675397	FALSE	0
gnl|gene45497|rna89890|	PSPC1	Q8WXF1	Paraspeckle component 1	-0.314646	-0.469005	-0.391826	FALSE	1
gnl|gene41168|rna83496|	CTTN	Q14247	Src substrate cortactin	-0.317907	-0.352996	-0.335451	FALSE	0
gnl|gene11064|rna32170|	ANK3	Q12955	Ankyrin-3	-0.29019	0.115236	-0.0874771	FALSE	0
gnl|gene7961|rna23217|	PCM1	Q15154	Pericentriolar material 1 protein	-0.315837	-0.523918	-0.419877	FALSE	0
gnl|gene10718|rna31151|	EIF4ENIF1	Q9NRA8	Eukaryotic translation initiation factor 4E transporter	-0.507708	-1.10583	-0.806769	FALSE	0
gnl|gene173|rna478|	SETX	Q7Z333	Probable helicase senataxin	-0.678358	-0.67526	-0.676809	FALSE	0
gnl|gene45058|rna89244|	RASAL2	Q9UJF2	Ras GTPase-activating protein nGAP	-0.699307	-1.4744	-1.08685	FALSE	0
gnl|gene12482|rna36284|	SRSF9	Q13242	Serine/arginine-rich splicing factor 9	-1.27951	-1.64535	-1.46243	FALSE	0
gnl|gene50378|rna96862|	KIF4A	O95239	Chromosome-associated kinesin KIF4A	-0.663985	-0.46406	-0.564023	FALSE	0
gnl|gene18943|rna55300|	DNAJC2	Q99543	DnaJ homolog subfamily C member 2	-0.206024	-0.353884	-0.279954	FALSE	0
gnl|gene32136|rna71657|	SPAG1	Q07617	Sperm-associated antigen 1	-1.17536	-1.04294	-1.10915	FALSE	0
gnl|gene40493|rna82512|	PTPN12	Q05209	Tyrosine-protein phosphatase non-receptor type 12	-0.431764	-0.489334	-0.460549	FALSE	0
gnl|gene41810|rna84389|	CABIN1	Q9Y6J0	Calcineurin-binding protein cabin-1	-0.717878	-0.788716	-0.753297	FALSE	0
gnl|gene13625|rna39657|	MTUS1	Q9ULD2	Microtubule-associated tumor suppressor 1	-0.611381	-0.0760442	-0.343713	FALSE	0
gnl|gene759|rna2205|	GREB1L	Q9C091	GREB1-like protein	-1.96811	-2.60494	-2.28653	FALSE	0
gnl|gene16262|rna47497|	SMARCAL1	Q9NZC9	HepA-related protein (Fragment)	-1.1345	-2.56317	-1.84883	FALSE	0
gnl|gene10906|rna31707|	RECQL5	O94762	ATP-dependent DNA helicase (Fragment)	-0.712525	-1.42197	-1.06725	FALSE	0
gnl|gene15899|rna46466|	UPF2	Q9HAU5	Regulator of nonsense transcripts 2	-0.794512	-1.03004	-0.912278	FALSE	0
gnl|gene11544|rna33519|	STAU2	Q9NUL3	Double-stranded RNA-binding protein Staufen homolog 2	-0.628055	-1.0594	-0.843727	FALSE	0
gnl|gene19848|rna57965|	ZSCAN21	Q9Y5A6	Zinc finger and SCAN domain-containing protein 21	-0.620732	-1.35635	-0.98854	FALSE	0
gnl|gene16430|rna47990|	MAPKBP1	O60336	Mitogen-activated protein kinase-binding protein 1	-0.390761	-0.826834	-0.608798	FALSE	0
gnl|gene16333|rna47712|	CDC5L	Q99459	Cell division cycle 5-like protein	-0.423763	-1.29938	-0.861571	FALSE	0
gnl|gene17926|rna52406|	CHD4	Q14839	DNA helicase (Fragment)	-0.470104	-0.859236	-0.66467	FALSE	0
gnl|gene2397|rna6981|	DCLRE1A	Q6PJP8	DNA cross-link repair 1A protein	-0.159874	-0.765077	-0.462475	FALSE	0
gnl|gene42136|rna84885|	ANKRD17	O75179	Ankyrin repeat domain-containing protein 17 (Fragment)	0.515711	-0.0627177	0.226497	FALSE	0
gnl|gene18508|rna54050|	CNOT3	O75175	CCR4-NOT transcription complex subunit 3 (Fragment)	-0.604992	-1.1831	-0.894045	FALSE	0
gnl|gene12507|rna36378|	CLIP1	P30622	CAP-Gly domain-containing linker protein 1 (Fragment)	-0.537513	-1.06032	-0.798916	FALSE	0
gnl|gene3339|rna9705|	CCNK	O75909	Cyclin-K	-1.47749	-1.76165	-1.61957	FALSE	0
gnl|gene3330|rna9681|	DGCR8	Q8WYQ5	Microprocessor complex subunit DGCR8	-0.806873	-0.612816	-0.709845	FALSE	0
gnl|gene1349|rna3939|	RBM12	Q9NTZ6	RNA-binding protein 12	-1.24947	-1.79901	-1.52424	FALSE	0
gnl|gene455|rna1316|	MPHOSPH10	O00566	U3 small nucleolar ribonucleoprotein protein MPP10	-0.411132	-0.625447	-0.51829	FALSE	0
gnl|gene12932|rna37574|	TFG	Q92734	Protein TFG	-0.705235	-0.841902	-0.773568	FALSE	0
gnl|gene1532|rna4445|	HMMR	O75330	Hyaluronan mediated motility receptor	-1.24076	-0.603938	-0.922348	FALSE	0
gnl|gene43158|rna86424|	RFX1	P22670	MHC class II regulatory factor RFX1	-1.35086	-0.789125	-1.06999	FALSE	0
gnl|gene633|rna1846|	EPS8	Q12929	Epidermal growth factor receptor kinase substrate 8	-1.09441	-1.49604	-1.29523	FALSE	0
gnl|gene2119|rna6155|	SSX2IP	Q9Y2D8	Afadin- and alpha-actinin-binding protein	-0.698517	-1.95829	-1.32841	FALSE	0
gnl|gene41056|rna83328|	UTP3	Q9NQZ2	Something about silencing protein 10	-0.465678	-0.493439	-0.479558	FALSE	0
gnl|gene12237|rna35567|	ESCO2	Q56NI9	N-acetyltransferase ESCO2	-1.25149	-1.52778	-1.38963	FALSE	0
gnl|gene26985|rna66490|	AHCTF1	Q8WYP5	Protein ELYS	-0.354496	-0.401617	-0.378056	FALSE	0
gnl|gene13145|rna38208|	COIL	P38432	Coilin	-0.579501	-1.00129	-0.790397	FALSE	1
gnl|gene8201|rna23879|	EEA1	Q15075	Early endosome antigen 1	-0.316891	-0.103194	-0.210043	FALSE	0
gnl|gene8617|rna25091|	CEP55	Q53EZ4	Centrosomal protein of 55 kDa	-0.370795	-0.229485	-0.30014	FALSE	0
gnl|gene13168|rna38296|	CHD1	O14646	Chromodomain-helicase-DNA-binding protein 1	-0.277929	-0.191665	-0.234797	FALSE	0
gnl|gene40052|rna81885|	FUS	P35637	RNA-binding protein FUS	-1.5646	-1.37835	-1.47148	FALSE	1
gnl|gene6014|rna17596|	TACC1	O75410	Transforming acidic coiled-coil-containing protein 1	-0.787039	-1.11088	-0.948962	FALSE	0
gnl|gene3366|rna9780|	PPP1R9A	Q9ULJ8	Neurabin-1	-0.745692	-0.595653	-0.670672	FALSE	0
gnl|gene10837|rna31496|	BRIP1	Q9BX63	Fanconi anemia group J protein	-0.872822	-0.918336	-0.895579	FALSE	0
gnl|gene39441|rna81023|	RCOR1	Q9UKL0	REST corepressor 1	0.26082	-0.0117051	0.124557	FALSE	0
gnl|gene48306|rna93842|	RBM28	Q9NW13	RNA-binding protein 28	-0.39774	-0.578811	-0.488276	FALSE	0
gnl|gene16114|rna47116|	GPKOW	Q92917	G-patch domain and KOW motifs-containing protein	-0.465443	-1.62703	-1.04624	FALSE	0
gnl|gene6528|rna19097|	PHACTR4	Q8IZ21	Phosphatase and actin regulator 4	-0.845002	-0.429012	-0.637007	FALSE	0
gnl|gene12469|rna36248|	LARP4	Q71RC2	C-Mpl binding protein	-0.19286	-0.512203	-0.352531	FALSE	0
gnl|gene35703|rna75762|	GPATCH8	Q9UKJ3	G patch domain-containing protein 8	-0.360576	-0.529193	-0.444885	FALSE	0
gnl|gene43958|rna87622|	ZWINT	O95229	ZW10 interactor	-3.48181	-4.14071	-3.81126	FALSE	0
gnl|gene8693|rna25306|	PRPF6	O94906	Pre-mRNA-processing factor 6	-0.918738	-2.43989	-1.67931	FALSE	0
gnl|gene43474|rna86896|	SRSF11	Q05519	Serine/arginine-rich splicing factor 11	-0.9358	-0.799115	-0.867457	FALSE	0
gnl|gene36968|rna77531|	LARP4B	Q92615	La-related protein 4B	-0.131407	-0.951092	-0.54125	FALSE	0
gnl|gene5997|rna17546|	CSTF2	P33240	Cleavage stimulation factor subunit 2	-0.936387	-1.06223	-0.99931	FALSE	1
gnl|gene18199|rna53171|	CLINT1	Q14677	Clathrin interactor 1	-0.959794	-0.934139	-0.946966	FALSE	0
gnl|gene19958|rna58261|	TRIP12	Q14669	E3 ubiquitin-protein ligase TRIP12	-0.794722	-1.45906	-1.12689	FALSE	0
gnl|gene10962|rna31866|	NOP2	P46087	Probable 28S rRNA (cytosine(4447)-C(5))-methyltransferase	-0.176758	-0.257999	-0.217378	FALSE	0
gnl|gene11661|rna33897|	RIF1	Q5UIP0	Telomere-associated protein RIF1 (Fragment)	-0.501988	-0.768226	-0.635107	FALSE	0
gnl|gene40616|rna82706|	RABEP2	Q9H5N1	Rab GTPase-binding effector protein 2	0.928835	1.3576	1.14322	FALSE	0
gnl|gene11058|rna32155|	PABPN1	Q86U42	Polyadenylate-binding protein 2	-1.14736	-0.89632	-1.02184	FALSE	0
gnl|gene7058|rna20603|	CBL	P22681	E3 ubiquitin-protein ligase CBL	-0.735837	-0.405336	-0.570586	FALSE	0
gnl|gene11954|rna34725|	RECQL4	O94761	ATP-dependent DNA helicase Q4	0.173479	-1.36907	-0.597796	FALSE	0
gnl|gene3849|rna11226|	MCM3AP	O60318	Germinal-center associated nuclear protein	-0.745342	-0.0123791	-0.378861	FALSE	0
gnl|gene8708|rna25350|	G3BP1	Q13283	Ras GTPase-activating protein-binding protein 1	-0.627721	-0.433408	-0.530565	FALSE	1
gnl|gene21|rna65|	TCF25	Q9BQ70	PRO2620	-1.6388	-1.474	-1.5564	FALSE	0
gnl|gene42140|rna84897|	CCDC88A	Q3V6T2	Girdin (Fragment)	-0.278767	-0.424284	-0.351526	FALSE	0
gnl|gene10306|rna29957|	PARD3	Q8TEW0	Partitioning defective 3 homolog	-0.698402	-1.00941	-0.853908	FALSE	0
gnl|gene18345|rna53584|	ALYREF	Q86V81	THO complex subunit 4	-0.579136	-1.12429	-0.851715	FALSE	0
gnl|gene9726|rna28289|	RBM24	Q9BX46	RNA-binding protein 24	-0.404019	-1.35304	-0.878529	FALSE	0
gnl|gene49206|rna95093|	EIF4E2	O60573	Eukaryotic translation initiation factor 4E type 2	-1.56983	-0.247354	-0.908591	FALSE	0
gnl|gene18166|rna53087|	CDT1	Q9H211	DNA replication factor Cdt1	0.248922	-1.67218	-0.711631	FALSE	0
gnl|gene3698|rna10769|	MYO18A	Q92614	Unconventional myosin-XVIIIa	-1.09188	-1.25857	-1.17522	FALSE	0
gnl|gene5042|rna14726|	KRT8	P05787	Keratin, type II cytoskeletal 8	-0.742164	-1.73964	-1.2409	FALSE	0
gnl|gene14793|rna43159|	GLE1	Q53GS7	Nucleoporin GLE1	-0.93957	-1.90035	-1.41996	FALSE	0
gnl|gene41136|rna83455|	CWF19L2	Q2TBE0	CWF19-like protein 2 (Fragment)	-0.507701	-1.64668	-1.07719	FALSE	0
gnl|gene8613|rna25081|	SRSF5	Q13243	Serine/arginine-rich splicing factor 5	-0.795674	-1.64654	-1.22111	FALSE	0
gnl|gene15138|rna44186|	ARFGAP3	Q9NP61	ADP-ribosylation factor GTPase-activating protein 3	-1.29231	-1.16162	-1.22696	FALSE	0
gnl|gene4251|rna12373|	TACC3	Q9Y6A5	Transforming acidic coiled-coil-containing protein 3	-0.731136	-0.943157	-0.837146	FALSE	0
gnl|gene20025|rna58442|	PIBF1	Q8WXW3	Progesterone-induced-blocking factor 1	-0.371286	-2.16776	-1.26952	FALSE	0
gnl|gene36306|rna76585|	SPAG5	Q96R06	Sperm-associated antigen 5	-0.959294	-1.55671	-1.258	FALSE	0
gnl|gene11832|rna34357|	TMPO	P42166	Lamina-associated polypeptide 2, isoforms beta/gamma	0.410554	-0.266539	0.0720072	FALSE	0
gnl|gene4002|rna11637|	ADNP	Q9H2P0	Activity-dependent neuroprotector homeobox protein	-0.591997	-1.30547	-0.948733	FALSE	0
gnl|gene17810|rna52050|	KRT5	P13647	Keratin, type II cytoskeletal 5	-1.4653	-1.72206	-1.59368	FALSE	0
gnl|gene15282|rna44602|	RCOR2	Q8IZ40	REST corepressor 2	-0.419219	-1.05094	-0.735078	FALSE	0
gnl|gene4610|rna13443|	INF2	Q27J81	Inverted formin-2	-0.215987	-0.495249	-0.355618	FALSE	0
gnl|gene44946|rna89094|	NUP98	P52948	Nuclear pore complex protein Nup98-Nup96 (Fragment)	-0.371788	-0.361292	-0.36654	FALSE	1
gnl|gene12839|rna37311|	NXF1	Q9UBU9	Nuclear RNA export factor 1	-0.21515	-2.26072	-1.23794	FALSE	0
gnl|gene10102|rna29371|	RNF10	Q8N5U6	RING finger protein 10	-1.00598	-1.22251	-1.11424	FALSE	0
gnl|gene14010|rna40812|	RAPH1	Q70E73	Ras-associated and pleckstrin homology domains-containing protein 1	-0.605689	-0.47637	-0.541029	FALSE	0
gnl|gene20193|rna58938|	ZCCHC4	Q9H5U6	rRNA N6-adenosine-methyltransferase ZCCHC4	0.328373	0.184168	0.25627	FALSE	0
gnl|gene8068|rna23527|	DHX8	Q14562	ATP-dependent RNA helicase DHX8	-0.728191	-1.02233	-0.875258	FALSE	0
gnl|gene46160|rna90802|	SKA3	Q8IX90	Spindle and kinetochore-associated protein 3	-1.42122	-1.91995	-1.67059	FALSE	0
gnl|gene40858|rna83032|	DDX46	Q7L014	RNA helicase	-0.896802	-0.633516	-0.765159	FALSE	0
gnl|gene47914|rna93245|	EXOSC10	Q01780	Exosome component 10	0.15367	-1.80762	-0.826975	FALSE	0
gnl|gene17769|rna51933|	DAXX	Q9UER7	Death domain-associated protein 6	-0.363912	-0.121881	-0.242897	FALSE	1
gnl|gene18332|rna53548|	PSIP1	O75475	PC4 and SFRS1-interacting protein	-0.315119	-0.249069	-0.282094	FALSE	0
gnl|gene41101|rna83407|	RBM39	Q14498	RNA-binding protein 39	-0.264488	-3.33803	-1.80126	FALSE	0
gnl|gene2463|rna7165|	SLTM	Q9NWH9	SAFB-like transcription modulator	-0.358945	-0.557994	-0.45847	FALSE	0
gnl|gene19462|rna56885|	MORC2	Q9Y6X9	ATPase MORC2	-1.1901	-1.11197	-1.15104	FALSE	0
gnl|gene11477|rna33353|	POC5	Q8NA72	Centrosomal protein POC5	-0.85948	-2.11851	-1.489	FALSE	0
gnl|gene19100|rna55766|	ZNF609	O15014	Zinc finger protein 609	-0.0675528	0.238256	0.0853516	FALSE	0
gnl|gene19892|rna58082|	WWC2	Q6AWC2	Protein WWC2	-0.521856	-0.97188	-0.746868	FALSE	0
gnl|gene10870|rna31602|	GOLGB1	Q14789	Golgin subfamily B member 1 (Fragment)	-0.0812334	-0.592195	-0.336714	FALSE	0
gnl|gene16328|rna47688|	ARVCF	O00192	Armadillo repeat protein deleted in velo-cardio-facial syndrome	-1.26905	-1.87397	-1.57151	FALSE	0
gnl|gene7866|rna22945|	MPHOSPH8	Q99549	M-phase phosphoprotein 8	-0.40241	-0.64245	-0.52243	FALSE	0
gnl|gene8759|rna25500|	RPAP2	Q8IXW5	Putative RNA polymerase II subunit B1 CTD phosphatase RPAP2	-0.16971	-1.21841	-0.694059	FALSE	0
gnl|gene37015|rna77596|	NUP58	Q9BVL2	Nucleoporin p58/p45 (Fragment)	-0.451878	0.440011	-0.00593386	FALSE	0
gnl|gene637|rna1859|	ZNF839	A8K0R7	Zinc finger protein 839	-0.519582	-0.946139	-0.73286	FALSE	0
gnl|gene1197|rna3482|	TOPBP1	Q92547	DNA topoisomerase 2-binding protein 1	-0.561079	-0.360644	-0.460862	FALSE	0
gnl|gene1547|rna4488|	GATAD2A	Q86YP4	Transcriptional repressor p66-alpha	-0.640055	-0.994377	-0.817216	FALSE	0
gnl|gene10434|rna30323|	RBM17	Q96I25	Splicing factor 45	-1.13151	-1.48276	-1.30714	FALSE	0
gnl|gene3193|rna9245|	SP1	P08047	Transcription factor Sp1	-2.19293	-1.81979	-2.00636	FALSE	0
gnl|gene18272|rna53372|	LTV1	Q96GA3	Protein LTV1 homolog	-0.868496	-0.842486	-0.855491	FALSE	0
gnl|gene48143|rna93598|	FNBP1	Q96RU3	FNBP1 protein	-0.603468	-0.10477	-0.354119	FALSE	0
gnl|gene39525|rna81133|	TJP1	Q07157	Tight junction protein 1 (Zona occludens 1), isoform CRA_d	-0.3087	-0.240205	-0.274452	FALSE	0
gnl|gene577|rna1675|	SEC24B	O95487	Protein transport protein Sec24B	-1.41173	-1.07967	-1.2457	FALSE	0
gnl|gene48276|rna93795|	TAF6	P49848	Transcription initiation factor TFIID subunit 6	-0.704529	-1.34152	-1.02302	FALSE	0
gnl|gene4331|rna12630|	NONO	Q15233	Non-POU domain-containing octamer-binding protein	-0.64206	-1.23824	-0.940148	FALSE	1
gnl|gene19237|rna56205|	ELL	P55199	RNA polymerase II elongation factor ELL	-0.674137	-0.529948	-0.602042	FALSE	0
gnl|gene18772|rna54798|	LMNB1	P20700	Lamin-B1	-0.138513	-0.425305	-0.281909	FALSE	0
gnl|gene35070|rna74867|	AFDN	P55196	Afadin	-0.63778	-0.715459	-0.676619	FALSE	0
gnl|gene2157|rna6258|	ARHGEF16	Q5VV41	Rho guanine nucleotide exchange factor 16	-1.31181	-0.708862	-1.01034	FALSE	0
gnl|gene11615|rna33734|	TRIOBP	Q9H2D6	TRIO and F-actin-binding protein	-0.586278	-1.34969	-0.967983	FALSE	0
gnl|gene10478|rna30441|	CKAP5	Q14008	Cytoskeleton-associated protein 5	-0.649559	-1.15875	-0.904154	FALSE	0
gnl|gene19858|rna57994|	NUP50	Q9UKX7	Nuclear pore complex protein Nup50	-0.732041	-0.762737	-0.747389	FALSE	0
gnl|gene2383|rna6928|	EDC4	Q6P2E9	Enhancer of mRNA-decapping protein 4	-0.152229	-0.292615	-0.222422	FALSE	0
gnl|gene37084|rna77694|	EPS15L1	Q9UBC2	Epidermal growth factor receptor substrate 15-like 1	-0.842967	-1.00997	-0.926469	FALSE	0
gnl|gene181|rna509|	CEP135	Q66GS9	Centrosomal protein of 135 kDa	-0.746512	-0.315913	-0.531212	FALSE	0
gnl|gene2292|rna6675|	CDCA8	Q53HL2	Borealin	-0.433808	-2.37789	-1.40585	FALSE	0
gnl|gene12195|rna35442|	GAPVD1	Q14C86	GTPase-activating protein and VPS9 domain-containing protein 1	-0.895532	-1.07973	-0.98763	FALSE	0
gnl|gene39053|rna80502|	MPRIP	Q6WCQ1	Myosin phosphatase Rho-interacting protein	-0.24265	-0.639977	-0.441314	FALSE	0
gnl|gene35488|rna75470|	SORBS1	Q9BX66	Sorbin and SH3 domain-containing protein 1	-0.989766	-0.705783	-0.847775	FALSE	0
gnl|gene12874|rna37423|	CNOT2	Q9NZN8	CCR4-NOT transcription complex subunit 2	-0.966387	-1.25633	-1.11136	FALSE	0
gnl|gene4611|rna13445|	INPPL1	O15357	Phosphatidylinositol 3,4,5-trisphosphate 5-phosphatase 2	-0.730812	-0.902244	-0.816528	FALSE	0
gnl|gene38720|rna79994|	CEBPZ	Q03701	CCAAT/enhancer-binding protein zeta	-0.255849	-0.38512	-0.320484	FALSE	0
gnl|gene3426|rna9971|	CIT	O14578	Citron Rho-interacting kinase	-0.274695	-0.125688	-0.200191	FALSE	0
gnl|gene3259|rna9443|	KIF2C	Q99661	Kinesin-like protein KIF2C	-1.02466	-0.481689	-0.753173	FALSE	0
gnl|gene17266|rna50394|	AKAP1	Q92667	A-kinase anchor protein 1, mitochondrial	-0.12092	0.590756	0.234918	FALSE	0
gnl|gene6773|rna19822|	TADA3	O75528	Transcriptional adapter 3	-1.34995	-0.97571	-1.16283	FALSE	0
gnl|gene42881|rna85987|	HCFC1	P51610	Host cell factor 1	-0.540541	-1.27626	-0.9084	FALSE	0
gnl|gene2504|rna7284|	LIMA1	Q9UHB6	LIM domain and actin-binding protein 1	-0.790509	-0.541133	-0.665821	FALSE	0
gnl|gene11052|rna32138|	NCL	P19338	Nucleolin	-0.377948	-0.23651	-0.307229	FALSE	0
gnl|gene44486|rna88428|	DPF2	Q92785	Zinc finger protein ubi-d4	-1.10734	-1.69717	-1.40226	FALSE	0
gnl|gene6585|rna19272|	DEK	P35659	Protein DEK	-0.24204	-0.551425	-0.396733	FALSE	0
gnl|gene13914|rna40511|	EHMT2	Q96KQ7	Histone-lysine N-methyltransferase EHMT2 (Fragment)	-0.262146	-0.51761	-0.389878	FALSE	0
gnl|gene14479|rna42153|	SETDB1	Q15047	Histone-lysine N-methyltransferase SETDB1	-0.519237	-0.656447	-0.587842	FALSE	0
gnl|gene39673|rna81340|	RSF1	Q96T23	Remodeling and spacing factor 1 (Fragment)	-0.554039	0.022781	-0.265629	FALSE	0
gnl|gene17286|rna50449|	GCFC2	P16383	Intron Large complex component GCFC2	-1.29477	-1.06004	-1.17741	FALSE	0
gnl|gene3479|rna10112|	MYCBP2	O75592	E3 ubiquitin-protein ligase MYCBP2 (Fragment)	-0.196986	-0.318366	-0.257676	FALSE	0
gnl|gene14522|rna42285|	KRT18	P05783	Keratin, type I cytoskeletal 18	-0.762467	-0.647796	-0.705131	FALSE	0
gnl|gene19443|rna56820|	ACIN1	Q9UKV3	Apoptotic chromatin condensation inducer in the nucleus	-0.443802	-0.11423	-0.279016	FALSE	0
gnl|gene13303|rna38718|	PHF10	Q8WUB8	PHD finger protein 10	-1.04072	-1.27442	-1.15757	FALSE	0
gnl|gene19047|rna55602|	CC2D1A	Q6P1N0	Coiled-coil and C2 domain-containing protein 1A	-0.758132	-0.609246	-0.683689	FALSE	0
gnl|gene4316|rna12582|	THRAP3	Q9Y2W1	Thyroid hormone receptor-associated protein 3	-0.490908	-1.86029	-1.1756	FALSE	0
gnl|gene15006|rna43791|	ING2	Q9H160	Inhibitor of growth protein 2	-0.488245	-1.34362	-0.915933	FALSE	0
gnl|gene10765|rna31287|	MAP1B	P46821	Microtubule-associated protein 1B (Fragment)	0.00659799	0.0967198	0.0516589	FALSE	0
gnl|gene14298|rna41651|	CGN	Q9P2M7	Cingulin	-0.456108	-0.269758	-0.362933	FALSE	0
gnl|gene16551|rna48351|	DDX17	Q92841	RNA helicase	-0.185713	-1.73913	-0.962424	FALSE	0
gnl|gene48332|rna93882|	UBR5	O95071	E3 ubiquitin-protein ligase UBR5	-0.566363	-0.683028	-0.624696	FALSE	0
gnl|gene7528|rna21944|	SET	Q01105	Protein SET	0.859874	0.531952	0.695913	FALSE	0
gnl|gene20398|rna59587|	KDM6A	O15550	Lysine-specific demethylase 6A	-0.949535	-1.25426	-1.1019	FALSE	0
gnl|gene45454|rna89824|	RIPOR1	Q6ZS17	Rho family-interacting cell polarization regulator 1 (Fragment)	-0.0737498	-0.0658061	-0.0697779	FALSE	0
gnl|gene1645|rna4800|	TPR	P12270	Nucleoprotein TPR	-0.432138	-0.370852	-0.401495	FALSE	0
gnl|gene840|rna2453|	GRIPAP1	Q4V328	GRIP1-associated protein 1	-0.323381	-0.0981741	-0.210778	FALSE	0
gnl|gene19917|rna58160|	KIN	O60870	DNA/RNA-binding protein KIN17	-0.40619	-1.12738	-0.766783	FALSE	0
gnl|gene98|rna274|	GOLGA2	Q08379	Golgin subfamily A member 2	-0.318089	-0.511167	-0.414628	FALSE	0
gnl|gene12124|rna35221|	MICALL2	Q8IY33	MICAL-like protein 2	-0.217208	0.300895	0.0418432	FALSE	0
gnl|gene11090|rna32238|	HNRNPCL1	O60812	Heterogeneous nuclear ribonucleoprotein C-like 1	-0.41767	-0.842848	-0.630259	FALSE	0
gnl|gene17265|rna50390|	GAR1	Q9NY12	H/ACA ribonucleoprotein complex subunit 1	-0.551458	-0.251264	-0.401361	FALSE	0
gnl|gene49961|rna96204|	SVIL	O95425	Supervillin (Fragment)	-0.456598	-0.936489	-0.696543	FALSE	0
gnl|gene34446|rna74018|	HAUS6	Q7Z4H7	HAUS augmin-like complex subunit 6	-0.452572	-0.284916	-0.368744	FALSE	0
gnl|gene18006|rna52626|	CWC22	Q9HCG8	Pre-mRNA-splicing factor CWC22 homolog	-0.460913	-0.338333	-0.399623	FALSE	0
gnl|gene14409|rna41954|	GAS8	O95995	Dynein regulatory complex subunit 4	-3.85946	-0.925024	-2.39224	FALSE	0
gnl|gene6183|rna18066|	DNTTIP2	Q5QJE6	Deoxynucleotidyltransferase terminal-interacting protein 2	-0.179152	0.487738	0.154293	FALSE	0
gnl|gene10739|rna31208|	TXLNA	P40222	Alpha-taxilin	-0.260083	-0.107386	-0.183735	FALSE	0
gnl|gene17348|rna50639|	DHX38	Q92620	Pre-mRNA-splicing factor ATP-dependent RNA helicase PRP16	-0.507425	-0.190418	-0.348922	FALSE	0
gnl|gene11455|rna33293|	UTP14A	Q9BVJ6	U3 small nucleolar RNA-associated protein 14 homolog A	-0.426492	-0.436636	-0.431564	FALSE	0
gnl|gene46808|rna91732|	CDK11B	P21127	Cyclin-dependent kinase 11B	0.00176626	0.0149246	0.00834542	FALSE	0
gnl|gene5767|rna16869|	PARP1	P09874	Poly [ADP-ribose] polymerase 1	-0.390257	-0.71062	-0.550438	FALSE	0
gnl|gene14526|rna42295|	ORC1	Q13415	Origin recognition complex subunit 1	-0.346075	-0.495838	-0.420957	FALSE	0
gnl|gene16880|rna49334|	PLRG1	O43660	Pleiotropic regulator 1	-1.04693	-1.38211	-1.21452	FALSE	0
gnl|gene19789|rna57811|	GOLGA3	Q08378	Golgin subfamily A member 3	-0.41157	-0.0530854	-0.232328	FALSE	0
gnl|gene1154|rna3352|	SMARCC1	Q92922	SWI/SNF complex subunit SMARCC1	-0.634902	-1.21199	-0.923448	FALSE	0
gnl|gene39816|rna81568|	PRPF4B	Q13523	Serine/threonine-protein kinase PRP4 homolog	-0.637936	-0.381117	-0.509526	FALSE	0
gnl|gene17814|rna52062|	NUCB1	Q02818	Nucleobindin-1	0.153241	-0.639495	-0.243127	FALSE	0
gnl|gene17182|rna50170|	TMF1	P82094	TATA element modulatory factor	-0.453994	-0.175203	-0.314599	FALSE	0
gnl|gene35059|rna74847|	IKZF4	Q9H2S9	Zinc finger protein Eos	0.127691	-0.764553	-0.318431	FALSE	0
gnl|gene20187|rna58908|	PLEC	Q15149	Plectin (Fragment)	-0.254147	-0.382394	-0.318271	FALSE	0
gnl|gene1621|rna4734|	TUBGCP6	Q96RT7	Gamma-tubulin complex component 6	-0.282582	-0.679565	-0.481073	FALSE	0
gnl|gene4107|rna11962|	ATF7IP2	Q5U623	Activating transcription factor 7-interacting protein 2	-0.0838734	-0.858908	-0.471391	FALSE	0
gnl|gene19446|rna56828|	NELFE	P18615	Negative elongation factor E	-0.63739	-0.400456	-0.518923	FALSE	0
gnl|gene20254|rna59134|	SRFBP1	Q8NEF9	Serum response factor-binding protein 1	-0.908446	-0.500508	-0.704477	FALSE	0
gnl|gene8414|rna24497|	BRD7	Q9NPI1	Bromodomain-containing protein 7	-0.891522	-1.252	-1.07176	FALSE	0
gnl|gene19834|rna57926|	SF3B1	O75533	Splicing factor 3B subunit 1	-0.535395	-0.451024	-0.49321	FALSE	0
gnl|gene40207|rna82105|	BAZ1B	Q9UIG0	Tyrosine-protein kinase BAZ1B	-0.186746	-0.273658	-0.230202	FALSE	0
gnl|gene5566|rna16289|	CCDC61	Q9Y6R9	Centrosomal protein CCDC61	-0.98364	-0.757804	-0.870722	FALSE	0
gnl|gene12251|rna35610|	BAZ1A	Q9NRL2	Bromodomain adjacent to zinc finger domain protein 1A	-0.0727387	-0.174049	-0.123394	FALSE	0
gnl|gene12933|rna37580|	ERCC5	P28715	DNA repair protein complementing XP-G cells	-0.420778	-0.403277	-0.412027	FALSE	0
gnl|gene3297|rna9558|	BAG6	P46379	BCL2-associated athanogene 6	-0.236271	-0.797606	-0.516939	FALSE	0
gnl|gene17914|rna52364|	PRKCSH	P14314	Glucosidase 2 subunit beta	0.415951	-0.570464	-0.0772565	FALSE	0
gnl|gene11580|rna33632|	ERC1	Q8IUD2	ELKS/Rab6-interacting/CAST family member 1	-0.474873	-0.568714	-0.521793	FALSE	0
gnl|gene18450|rna53883|	RBMX	P38159	RNA-binding motif protein, X chromosome	-0.872028	-0.649097	-0.760563	FALSE	0
gnl|gene10792|rna31366|	MIER1	Q8N108	Mesoderm induction early response protein 1	0.238498	0.221322	0.22991	FALSE	0
gnl|gene14714|rna42888|	VGLL4	Q14135	Transcription cofactor vestigial-like protein 4	-2.04672	-1.24974	-1.64823	FALSE	0
gnl|gene7780|rna22708|	PIWIL2	Q8TC59	Piwi-like protein 2	-1.21589	-1.39964	-1.30776	FALSE	0
gnl|gene2441|rna7103|	MAP4	P27816	Microtubule-associated protein	0.1661	0.598975	0.382538	FALSE	0
gnl|gene230|rna647|	SYNJ1	O43426	Phosphoinositide 5-phosphatase (Fragment)	-0.662354	-0.36464	-0.513497	FALSE	0
gnl|gene1199|rna3487|	ST13	P50502	Hsc70-interacting protein	-1.34797	-1.30846	-1.32821	FALSE	0
gnl|gene6855|rna20038|	DDX59	Q5T1V6	Probable ATP-dependent RNA helicase DDX59	-0.778789	-1.7687	-1.27375	FALSE	0
gnl|gene11834|rna34364|	RBM25	P49756	RNA-binding protein 25	0.30976	0.590756	0.450258	FALSE	0
gnl|gene12748|rna37038|	OPTN	Q96CV9	Optineurin	0.0643595	0.171483	0.117921	FALSE	0
gnl|gene10089|rna29332|	CHAF1A	Q13111	Chromatin assembly factor 1 subunit A	-0.219263	-0.00132935	-0.110296	FALSE	0
gnl|gene12986|rna37739|	KIF20B	Q96Q89	Kinesin-like protein KIF20B	-0.85977	-0.410589	-0.63518	FALSE	0
gnl|gene41236|rna83594|	AKAP9	Q99996	A-kinase anchor protein 9 (Fragment)	-0.155935	-0.489382	-0.322659	FALSE	0
gnl|gene16545|rna48334|	R3HCC1L	Q7Z5L2	Coiled-coil domain-containing protein R3HCC1L	-0.706764	-0.63625	-0.671507	FALSE	0
gnl|gene3782|rna11006|	PARD3B	Q8TEW8	Partitioning defective 3 homolog B	-0.214666	-0.361188	-0.287927	FALSE	0
gnl|gene34353|rna73880|	DHX9	Q08211	ATP-dependent RNA helicase A	-0.545605	-3.20554	-1.87557	FALSE	0
gnl|gene5095|rna14881|	USP8	P40818	Ubiquitin carboxyl-terminal hydrolase 8	-0.322266	-0.0898584	-0.206062	FALSE	0
gnl|gene50474|rna96989|	SF3A3	Q12874	Splicing factor 3A subunit 3	-1.18764	-2.70082	-1.94423	FALSE	0
gnl|gene36915|rna77456|	HUWE1	Q7Z6Z7	E3 ubiquitin-protein ligase HUWE1	-0.0241928	0.0273688	0.00158798	FALSE	0
gnl|gene10361|rna30118|	MUC4	Q99102	Mucin-4	-0.203315	-0.198663	-0.200989	FALSE	0
gnl|gene10152|rna29524|	SOX3	P41225	Transcription factor SOX-3	1.61536	0.590756	1.10306	FALSE	0
gnl|gene5157|rna15083|	ICE2	Q659A1	Little elongation complex subunit 2	-0.319476	-1.24984	-0.78466	FALSE	0
gnl|gene7316|rna21345|	ZBTB10	Q96DT7	Zinc finger and BTB domain-containing protein 10	-0.674577	-0.479663	-0.57712	FALSE	0
gnl|gene11531|rna33486|	POLR2A	P24928	DNA-directed RNA polymerase II subunit RPB1	-0.333473	-0.358398	-0.345935	TRUE	1
gnl|gene10415|rna30271|	LSM11	P83369	U7 snRNA-associated Sm-like protein LSm11	-0.823907	-0.652649	-0.738278	FALSE	0
gnl|gene12813|rna37245|	MAGI1	Q96QZ7	Membrane-associated guanylate kinase, WW and PDZ domain-containing protein 1	-0.429906	-0.339855	-0.384881	FALSE	0
gnl|gene39|rna124|	MAP4K3	Q8IVH8	Mitogen-activated protein kinase kinase kinase kinase 3	-0.910781	-0.813453	-0.862117	FALSE	0
gnl|gene1962|rna5709|	PDCD6IP	Q8WUM4	Programmed cell death 6-interacting protein	-1.20076	0.218841	-0.49096	FALSE	0
gnl|gene34740|rna74412|	RABL6	Q3YEC7	Rab-like protein 6	-0.0655152	0.206464	0.0704746	FALSE	0
gnl|gene35117|rna74936|	PTK2	Q05397	Non-specific protein-tyrosine kinase (Fragment)	-1.15511	-1.00496	-1.08004	FALSE	0
gnl|gene6161|rna18000|	CDC40	O60508	Pre-mRNA-processing factor 17	-1.16145	-1.18054	-1.17099	FALSE	0
gnl|gene2062|rna5985|	ATAD2	Q6PL18	ATPase family AAA domain-containing protein 2	-0.275498	-0.176108	-0.225803	FALSE	0
gnl|gene18438|rna53849|	NUP133	Q8WUM0	Nuclear pore complex protein Nup133	-0.431306	-0.338996	-0.385151	FALSE	0
gnl|gene41639|rna84138|	EHMT1	Q9H9B1	Histone-lysine N-methyltransferase EHMT1 (Fragment)	-0.712514	-0.395568	-0.554041	FALSE	0
gnl|gene1439|rna4198|	ATAD2B	Q9ULI0	ATPase family AAA domain-containing protein 2B	-0.418724	-0.306093	-0.362409	FALSE	0
gnl|gene34887|rna74594|	SHTN1	A0MZ66	Shootin-1	-0.578958	-0.157246	-0.368102	FALSE	0
gnl|gene13910|rna40498|	ARGLU1	Q9NWB6	Arginine and glutamate-rich protein 1	-0.685479	-0.234656	-0.460067	FALSE	0
gnl|gene718|rna2093|	SLC38A10	Q9HBR0	Putative sodium-coupled neutral amino acid transporter 10	-0.399366	-1.0232	-0.711285	FALSE	0
gnl|gene6149|rna17967|	PMF1	Q6P1K2	Polyamine-modulated factor 1	-2.30252	-1.29492	-1.79872	FALSE	0
gnl|gene19590|rna57249|	ANXA7	P20073	Annexin A7	-2.16644	0.144055	-1.01119	FALSE	0
gnl|gene15925|rna46549|	EIF4H	Q15056	Eukaryotic translation initiation factor 4H	-0.42054	-0.412985	-0.416763	FALSE	0
gnl|gene15551|rna45418|	MNS1	Q8NEH6	Meiosis-specific nuclear structural protein 1	-0.953624	-0.344196	-0.64891	FALSE	0
gnl|gene11641|rna33832|	MADD	Q8WXG6	MAP kinase-activating death domain protein	-0.447571	-0.516387	-0.481979	FALSE	0
gnl|gene50008|rna96262|	MAP7D2	Q96T17	MAP7 domain-containing protein 2	-0.0546119	0.344166	0.144777	FALSE	0
gnl|gene12320|rna35808|	KIF23	Q02241	Kinesin-like protein KIF23	-0.853323	-0.684623	-0.768973	FALSE	0
gnl|gene39019|rna80458|	SGF29	Q96ES7	SAGA-associated factor 29	-1.44396	-1.03865	-1.2413	FALSE	0
gnl|gene46107|rna90736|	RABEP1	Q15276	Rab GTPase-binding effector protein 1	-0.343046	0.0300286	-0.156509	FALSE	0
gnl|gene6431|rna18828|	LEO1	Q8WVC0	RNA polymerase-associated protein LEO1	-0.240185	-0.110754	-0.17547	FALSE	0
gnl|gene50783|rna97436|	BMS1	Q14692	Ribosome biogenesis protein BMS1 homolog	-0.541488	-0.516527	-0.529008	FALSE	0
gnl|gene14899|rna43490|	ARID2	Q68CP9	AT-rich interactive domain-containing protein 2	-0.321779	-1.16345	-0.742612	FALSE	0
gnl|gene586|rna1706|	EVI5L	Q96CN4	EVI5-like protein	-0.827303	-0.445749	-0.636526	FALSE	0
gnl|gene39689|rna81365|	IRAK1	P51617	Interleukin-1 receptor-associated kinase 1	-1.30076	-2.67004	-1.9854	FALSE	0
gnl|gene19422|rna56764|	FHOD1	Q9Y613	FH1/FH2 domain-containing protein 1	-0.352749	-0.38823	-0.370489	FALSE	0
gnl|gene39894|rna81674|	RTN4	Q9NQC3	Reticulon-4	0.417136	-0.495563	-0.0392131	FALSE	0
gnl|gene19287|rna56341|	FKBP15	Q5T1M5	FK506-binding protein 15	-0.74284	-1.73461	-1.23873	FALSE	0
gnl|gene15497|rna45245|	RNF20	Q5VTR2	E3 ubiquitin-protein ligase BRE1A	-0.439078	-0.564734	-0.501906	FALSE	0
gnl|gene4232|rna12318|	INTS12	Q96CB8	Integrator complex subunit 12	-0.960144	-0.257241	-0.608693	FALSE	0
gnl|gene39647|rna81300|	UACA	Q9BZF9	Uveal autoantigen with coiled-coil domains and ankyrin repeats (Fragment)	-0.580646	-1.6553	-1.11797	FALSE	0
gnl|gene35949|rna76085|	CEP162	Q5TB80	Centrosomal protein of 162 kDa	-0.673402	-0.744746	-0.709074	FALSE	0
gnl|gene1484|rna4315|	NUP88	Q99567	Nuclear pore complex protein Nup88 (Fragment)	-1.59857	-0.81767	-1.20812	FALSE	0
gnl|gene19012|rna55494|	FBXL19	Q6PCT2	F-box/LRR-repeat protein 19	-0.50835	-0.125679	-0.317014	FALSE	0
gnl|gene10708|rna31110|	NACA	E9PAV3	Nascent polypeptide-associated complex subunit alpha	0.566842	0.521146	0.543994	FALSE	0
gnl|gene13096|rna38074|	ZC3H13	Q5T200	Zinc finger CCCH domain-containing protein 13	-0.794314	-0.918946	-0.85663	FALSE	0
gnl|gene18179|rna53121|	LIMCH1	Q9UPQ0	LIM and calponin homology domains-containing protein 1 (Fragment)	-0.690251	-0.0699142	-0.380083	FALSE	0
gnl|gene3568|rna10379|	NOSIP	Q9Y314	Nitric oxide synthase-interacting protein	-0.00858813	-2.44089	-1.22474	FALSE	0
gnl|gene41924|rna84571|	TCOF1	Q13428	Treacle protein (Fragment)	-0.379598	-0.170516	-0.275057	FALSE	0
gnl|gene36444|rna76790|	KTN1	Q86UP2	Kinectin	-0.134164	-1.38168	-0.757921	FALSE	0
gnl|gene1456|rna4241|	WAS	P42768	Wiskott-Aldrich syndrome protein	-0.314346	-0.17969	-0.247018	FALSE	0
gnl|gene6876|rna20108|	RAB3GAP2	Q9H2M9	Rab3 GTPase-activating protein non-catalytic subunit	-0.534535	-0.0831188	-0.308827	FALSE	0
gnl|gene41964|rna84655|	ADAR	P55265	Double-stranded RNA-specific adenosine deaminase (Fragment)	-0.243017	-0.316745	-0.279881	FALSE	0
gnl|gene14425|rna41988|	PTPN23	Q9H3S7	Tyrosine-protein phosphatase non-receptor type 23	-1.41098	-1.57597	-1.49347	FALSE	0
gnl|gene4053|rna11796|	NEDD4L	Q96PU5	E3 ubiquitin-protein ligase NEDD4-like	0.0628236	0.0657204	0.064272	FALSE	0
gnl|gene39424|rna81000|	URB1	O60287	Nucleolar pre-ribosomal-associated protein 1	-0.413048	-1.11649	-0.764767	FALSE	0
gnl|gene18711|rna54614|	CPSF2	Q9P2I0	Cleavage and polyadenylation specificity factor subunit 2	-0.540295	-0.99657	-0.768433	FALSE	0
gnl|gene15287|rna44617|	LPP	Q93052	Lipoma-preferred partner	-0.25689	-0.447528	-0.352209	FALSE	0
gnl|gene15680|rna45775|	RELCH	Q9P260	RAB11-binding protein RELCH	-0.537888	-0.209873	-0.37388	FALSE	0
gnl|gene2662|rna7735|	FUBP3	Q96I24	Far upstream element-binding protein 3	0.323086	0.0821163	0.202601	FALSE	0
gnl|gene12875|rna37424|	WBP2	Q969T9	WW domain-binding protein 2	-1.94696	-0.982083	-1.46452	FALSE	0
gnl|gene1017|rna2981|	MYBBP1A	Q9BQG0	Myb-binding protein 1A	-0.490216	-0.38622	-0.438218	FALSE	0
gnl|gene36840|rna77354|	SBNO1	A3KN83	Protein strawberry notch homolog 1	-1.44209	-1.76146	-1.60177	FALSE	0
gnl|gene14207|rna41384|	UBE3C	Q15386	Ubiquitin-protein ligase E3C	-0.551406	-0.190057	-0.370731	FALSE	0
gnl|gene35510|rna75496|	RTN3	O95197	Reticulon-3	-0.672065	-0.854872	-0.763469	FALSE	0
gnl|gene16615|rna48539|	FMR1	Q06787	FMR1 protein	-0.649426	-0.518651	-0.584038	FALSE	1
gnl|gene4286|rna12481|	RFC1	P35251	Replication factor C subunit 1	-0.177344	0.0433522	-0.0669958	FALSE	0
gnl|gene13106|rna38098|	POLH	Q9Y253	DNA polymerase eta	-0.389744	-0.689729	-0.539736	FALSE	0
gnl|gene15895|rna46455|	ACBD3	Q9H3P7	Golgi resident protein GCP60	-0.642608	-0.360153	-0.501381	FALSE	0
gnl|gene18660|rna54475|	UBE2O	Q9C0C9	(E3-independent) E2 ubiquitin-conjugating enzyme (Fragment)	-0.000475786	0.573946	0.286735	FALSE	0
gnl|gene4282|rna12464|	TBC1D5	Q92609	TBC1 domain family member 5	-0.699137	-1.17678	-0.937961	FALSE	0
gnl|gene18796|rna54861|	SERBP1	Q8NC51	Plasminogen activator inhibitor 1 RNA-binding protein	-0.319581	-0.212169	-0.265875	FALSE	0
gnl|gene36568|rna76956|	DNM2	P50570	Dynamin-2	-1.37075	-2.14855	-1.75965	FALSE	0
gnl|gene35848|rna75961|	COL9A1	P20849	Collagen alpha-1(IX) chain	-0.0375782	-0.0349151	-0.0362466	FALSE	0
gnl|gene47873|rna93166|	DSP	P15924	Desmoplakin	-0.59302	-0.952958	-0.772989	FALSE	0
gnl|gene6118|rna17892|	TJP3	O95049	Tight junction protein ZO-3	-0.371613	-0.376256	-0.373935	FALSE	0
gnl|gene12859|rna37378|	DLGAP5	Q15398	Disks large-associated protein 5	-0.327732	-0.46359	-0.395661	FALSE	0
gnl|gene43827|rna87427|	KNL1	Q8NG31	Kinetochore scaffold 1	-1.01181	-1.48866	-1.25024	FALSE	0
gnl|gene48894|rna94672|	KIF27	Q86VH2	Kinesin-like protein KIF27	-0.377898	-0.143499	-0.260699	FALSE	0
gnl|gene1120|rna3249|	EIF3A	Q14152	Eukaryotic translation initiation factor 3 subunit A	-0.0113775	-0.308765	-0.160071	FALSE	0
gnl|gene42188|rna84951|	TRA2B	P62995	Transformer-2 protein homolog beta	-0.308957	-0.969766	-0.639362	FALSE	0
gnl|gene44610|rna88599|	DCP1B	Q8IZD4	mRNA-decapping enzyme 1B	-1.51084	-1.32205	-1.41644	FALSE	0
gnl|gene40341|rna82301|	CDC42BPB	Q9Y5S2	Serine/threonine-protein kinase MRCK beta	-0.289553	-0.296375	-0.292964	FALSE	0
gnl|gene16330|rna47699|	HYOU1	Q9Y4L1	Hypoxia up-regulated protein 1 (Fragment)	0.341471	-0.600436	-0.129483	FALSE	0
gnl|gene14692|rna42812|	SCYL1	Q96KG9	N-terminal kinase-like protein	-0.548521	-0.834496	-0.691508	FALSE	0
gnl|gene15861|rna46345|	TEX10	Q9NXF1	Testis-expressed protein 10	-0.199053	-0.568956	-0.384004	FALSE	0
gnl|gene6700|rna19620|	CEP290	O15078	Centrosomal protein of 290 kDa (Fragment)	-0.162848	-0.390279	-0.276563	FALSE	0
gnl|gene8536|rna24842|	NUP62	P37198	Nuclear pore glycoprotein p62	-1.24809	0.254528	-0.49678	FALSE	0
gnl|gene1971|rna5733|	REPS1	Q96D71	RalBP1-associated Eps domain-containing protein 1	0.225802	0.111611	0.168706	FALSE	0
gnl|gene48074|rna93495|	FNBP4	Q8N3X1	Formin-binding protein 4	0.0956977	0.563253	0.329476	FALSE	0
gnl|gene18608|rna54322|	BRWD3	Q6RI45	Bromodomain and WD repeat-containing protein 3	-0.342106	-0.785562	-0.563834	FALSE	0
gnl|gene1401|rna4097|	CCDC6	Q16204	Coiled-coil domain-containing protein 6	-0.176685	0.190227	0.006771	FALSE	0
gnl|gene19357|rna56554|	TBC1D10B	Q4KMP7	TBC1 domain family member 10B	0.0158353	0.439062	0.227448	FALSE	0
gnl|gene4948|rna14456|	SOWAHA	Q2M3V2	Ankyrin repeat domain-containing protein SOWAHA	-0.269471	-1.59334	-0.931405	FALSE	0
gnl|gene27922|rna67433|	ZCCHC3	Q9NUD5	Zinc finger CCHC domain-containing protein 3	-0.752488	-0.769638	-0.761063	FALSE	0
gnl|gene14584|rna42466|	TSC22D1	Q15714	TSC22 domain family protein 1	-0.362799	-0.217596	-0.290198	FALSE	0
gnl|gene11382|rna33079|	SNRNP70	P08621	U1 small nuclear ribonucleoprotein 70 kDa	-0.398511	-0.696482	-0.547497	FALSE	0
gnl|gene14750|rna43001|	DMAP1	Q9NPF5	DNA methyltransferase 1-associated protein 1 (Fragment)	-0.0598753	-1.59161	-0.825743	FALSE	0
gnl|gene10862|rna31579|	RNF40	O75150	E3 ubiquitin-protein ligase BRE1B	-0.594438	-0.321906	-0.458172	FALSE	0
gnl|gene7987|rna23291|	METTL3	Q86U44	N6-adenosine-methyltransferase catalytic subunit	-1.17688	-0.587907	-0.882391	FALSE	0
gnl|gene7996|rna23313|	HGS	O14964	Hepatocyte growth factor-regulated tyrosine kinase substrate	-1.04596	-0.334503	-0.690231	FALSE	0
gnl|gene13892|rna40454|	NKAPL	Q5M9Q1	NKAP-like protein	-1.41651	-1.23921	-1.32786	FALSE	0
gnl|gene4139|rna12054|	SYMPK	Q92797	Symplekin	-0.861107	-1.17794	-1.01952	FALSE	0
gnl|gene8490|rna24717|	URB2	Q14146	Unhealthy ribosome biogenesis protein 2 homolog	-0.768194	-1.61585	-1.19202	FALSE	0
gnl|gene10513|rna30541|	TJP2	Q9UDY2	Tight junction protein ZO-2 (Fragment)	-0.357694	-0.420725	-0.389209	FALSE	0
gnl|gene1340|rna3909|	POF1B	Q8WVV4	Protein POF1B	-0.933749	-1.04961	-0.991679	FALSE	0
gnl|gene15478|rna45184|	DDX41	Q9UJV9	Probable ATP-dependent RNA helicase DDX41	-1.20483	-1.00211	-1.10347	FALSE	0
gnl|gene15534|rna45358|	SASS6	Q6UVJ0	Spindle assembly abnormal protein 6 homolog	-0.840514	0.084756	-0.377879	FALSE	0
gnl|gene11193|rna32525|	NRDE2	Q9H7Z3	Nuclear exosome regulator NRDE2	-0.771289	-1.17724	-0.974262	FALSE	0
gnl|gene19611|rna57307|	TOP2B	Q02880	DNA topoisomerase 2 (Fragment)	-0.31989	-0.270801	-0.295346	FALSE	0
gnl|gene8898|rna25910|	SNAP91	O60641	Clathrin coat assembly protein AP180 (Fragment)	-0.919837	0.0719808	-0.423928	FALSE	0
gnl|gene13464|rna39178|	FAN1	Q9Y2M0	Fanconi-associated nuclease	-0.601337	-0.138259	-0.369798	FALSE	0
gnl|gene15108|rna44096|	ZC3H18	Q86VM9	Zinc finger CCCH domain-containing protein 18 (Fragment)	-1.10404	-1.28137	-1.1927	FALSE	0
gnl|gene17833|rna52114|	ZFYVE19	Q96K21	Abscission/NoCut checkpoint regulator	-0.619329	-0.115455	-0.367392	FALSE	0
gnl|gene18742|rna54712|	RANGAP1	P46060	Ran GTPase-activating protein 1	-1.0442	-0.714921	-0.879561	FALSE	0
gnl|gene20338|rna59402|	NOC2L	Q9Y3T9	Nucleolar complex protein 2 homolog	-0.91309	-0.392306	-0.652698	FALSE	0
gnl|gene12640|rna36725|	NEK4	P51957	Serine/threonine-protein kinase Nek4	-0.605392	-0.595825	-0.600609	FALSE	0
gnl|gene36376|rna76680|	TLE3	Q04726	Transducin-like enhancer protein 3	-0.716922	-1.59573	-1.15633	FALSE	0
gnl|gene10481|rna30454|	UBXN4	Q92575	UBX domain-containing protein 4	0.372515	-0.707168	-0.167326	FALSE	0
gnl|gene37579|rna78345|	DIAPH3	Q9NSV4	Protein diaphanous homolog 3	-0.412196	-1.11186	-0.762026	FALSE	0
gnl|gene18986|rna55429|	NUP107	P57740	Nuclear pore complex protein Nup107	-0.609394	-0.401586	-0.50549	FALSE	0
gnl|gene11309|rna32886|	RABGEF1	Q9UJ41	Rab5 GDP/GTP exchange factor	-0.149396	-0.177491	-0.163444	FALSE	0
gnl|gene32938|rna72463|	KIF13B	Q9NQT8	Kinesin-like protein	-0.18209	-0.360919	-0.271504	FALSE	0
gnl|gene49975|rna96220|	RAD51AP1	Q96B01	RAD51-associated protein 1	-0.876362	-0.155425	-0.515893	FALSE	0
gnl|gene1152|rna3343|	FAM114A2	Q9NRY5	Protein FAM114A2	-1.67002	0.298038	-0.685991	FALSE	0
gnl|gene5348|rna15668|	TDRP	Q86YL5	Testis development-related protein	-1.75413	-2.60395	-2.17904	FALSE	0
gnl|gene14215|rna41409|	R3HCC1	Q9Y3T6	R3H and coiled-coil domain-containing protein 1	-0.759094	-1.31636	-1.03773	FALSE	0
gnl|gene38428|rna79565|	PRPF39	Q86UA1	Pre-mRNA-processing factor 39	-0.742417	-0.710673	-0.726545	FALSE	0
gnl|gene12214|rna35503|	H1FOO	Q8IZA3	Histone H1.8	-0.440344	-0.485115	-0.462729	FALSE	0
gnl|gene11522|rna33462|	HEATR6	Q6AI08	HEAT repeat-containing protein 6	-0.32671	-0.119046	-0.222878	FALSE	0
gnl|gene43040|rna86237|	PARG	Q86W56	Poly(ADP-ribose) glycohydrolase	-0.092782	0.0945763	0.000897189	FALSE	0
gnl|gene17144|rna50073|	TRAF3IP1	Q8TDR0	TRAF3-interacting protein 1	-0.452966	-0.358398	-0.405682	FALSE	0
gnl|gene40678|rna82787|	SMC2	O95347	Structural maintenance of chromosomes protein 2	-0.19876	-0.269395	-0.234077	FALSE	0
gnl|gene11624|rna33762|	MYLK	Q15746	Myosin light chain kinase, smooth muscle	-0.368595	-0.137358	-0.252977	FALSE	0
gnl|gene14021|rna40846|	MDC1	Q14676	Mediator of DNA damage checkpoint protein 1	-0.255336	-0.0254519	-0.140394	FALSE	0
gnl|gene245|rna692|	PRC1	O43663	Protein regulator of cytokinesis 1	-0.413886	-0.624444	-0.519165	FALSE	0
gnl|gene11249|rna32716|	CCP110	O43303	Centriolar coiled-coil protein of 110 kDa	-0.173923	-1.18807	-0.680996	FALSE	0
gnl|gene43210|rna86507|	EIF5B	O60841	Eukaryotic translation initiation factor 5B	-0.0509702	-0.0530621	-0.0520161	FALSE	0
gnl|gene9959|rna28955|	HECTD1	Q9ULT8	E3 ubiquitin-protein ligase HECTD1 (Fragment)	-0.311714	-0.23645	-0.274082	FALSE	0
gnl|gene14485|rna42175|	DCTN1	Q14203	Dynactin subunit 1	-0.125112	-0.241841	-0.183477	FALSE	0
gnl|gene45784|rna90317|	ADD1	P35611	Alpha-adducin	-0.254658	-0.304484	-0.279571	FALSE	0
gnl|gene12336|rna35864|	ZC3H15	Q8WU90	Zinc finger CCCH domain-containing protein 15	-0.581611	-0.214243	-0.397927	FALSE	0
gnl|gene11147|rna32396|	AP3B2	Q13367	AP complex subunit beta	-0.0318649	-0.383666	-0.207766	FALSE	0
gnl|gene14095|rna41053|	EYA3	Q99504	Eyes absent homolog	-1.69326	-0.599547	-1.1464	FALSE	0
gnl|gene4767|rna13921|	NVL	O15381	Nuclear valosin-containing protein-like	-0.459084	-0.543323	-0.501204	FALSE	0
gnl|gene12395|rna36045|	RAD50	Q92878	DNA repair protein RAD50	-0.107249	-0.0699063	-0.0885774	FALSE	0
gnl|gene42180|rna84942|	XRN2	Q9H0D6	5'-3' exoribonuclease 2	-0.0215577	-0.552252	-0.286905	FALSE	0
gnl|gene131|rna364|	GADD45GIP1	Q8TAE8	Growth arrest and DNA damage-inducible proteins-interacting protein 1	-0.811084	-0.741151	-0.776117	FALSE	0
gnl|gene18559|rna54190|	CCDC9	Q9Y3X0	Coiled-coil domain-containing protein 9	-0.967685	-0.156907	-0.562296	FALSE	0
gnl|gene10472|rna30419|	LMNA	P02545	Prelamin-A/C	-0.407353	-0.340467	-0.37391	FALSE	0
gnl|gene41712|rna84255|	SBF1	O95248	Myotubularin-related protein 5	-0.599971	-1.12335	-0.86166	FALSE	0
gnl|gene44103|rna87847|	MORF4L1	Q9UBU8	Mortality factor 4-like protein 1	-0.617336	-1.2199	-0.918616	FALSE	0
gnl|gene18461|rna53913|	HDLBP	Q00341	Vigilin (Fragment)	-0.396341	-0.531053	-0.463697	FALSE	0
gnl|gene37013|rna77594|	ARHGAP18	Q8N392	Rho GTPase-activating protein 18	-0.684436	-0.247958	-0.466197	FALSE	0
gnl|gene2919|rna8466|	NPM1	P06748	Nucleophosmin	-0.598967	-0.424217	-0.511592	FALSE	1
gnl|gene18444|rna53868|	CNN3	Q15417	Calponin-3	-1.28802	-1.66616	-1.47709	FALSE	0
gnl|gene49776|rna95895|	DOP1A	Q5JWR5	Protein dopey-1	-0.338535	-0.129055	-0.233795	FALSE	0
gnl|gene12180|rna35385|	KIF20A	O95235	Kinesin-like protein KIF20A	-0.711318	-0.0755178	-0.393418	FALSE	0
gnl|gene36540|rna76923|	PBRM1	Q86U86	Protein polybromo-1 (Fragment)	-0.566797	-1.08357	-0.825185	FALSE	0
gnl|gene5146|rna15049|	MASTL	Q96GX5	Serine/threonine-protein kinase greatwall	-0.421997	0.0171462	-0.202426	FALSE	0
gnl|gene37341|rna78036|	UTRN	P46939	Utrophin	-0.1798	-0.363467	-0.271634	FALSE	0
gnl|gene3544|rna10317|	TFIP11	Q9UBB9	Tuftelin-interacting protein 11	-0.740944	-1.28422	-1.01258	FALSE	0
gnl|gene34548|rna74145|	DNMT1	P26358	DNA (cytosine-5)-methyltransferase 1 (Fragment)	0.116087	0.105896	0.110992	FALSE	0
gnl|gene36710|rna77146|	SLK	Q9H2G2	STE20-like serine/threonine-protein kinase	-0.0715633	0.149583	0.0390098	FALSE	0
gnl|gene17640|rna51544|	SRSF6	Q13247	Serine/arginine-rich-splicing factor 6	-0.62855	-0.570698	-0.599624	FALSE	0
gnl|gene10879|rna31624|	STAU1	O95793	Double-stranded RNA-binding protein Staufen homolog 1	-0.891526	-1.80408	-1.3478	FALSE	0
gnl|gene5968|rna17455|	TXLNG	Q9NUQ3	Gamma-taxilin	-0.359806	-0.147366	-0.253586	FALSE	0
gnl|gene11006|rna31998|	FXR1	P51114	Fragile X mental retardation syndrome-related protein 1	-0.512515	-0.279911	-0.396213	FALSE	0
gnl|gene40133|rna81991|	SRSF1	Q07955	Serine/arginine-rich splicing factor 1	-0.0133247	-0.119392	-0.0663585	FALSE	0
gnl|gene14300|rna41661|	STK10	O94804	Serine/threonine-protein kinase 10	-0.549036	-0.184787	-0.366911	FALSE	0
gnl|gene27112|rna66618|	GEMIN5	Q8TEQ6	Gem-associated protein 5	-0.229496	-0.41933	-0.324413	FALSE	0
gnl|gene13586|rna39539|	BRF1	Q92994	Transcription factor IIIB 90 kDa subunit	-0.484775	-0.316839	-0.400807	FALSE	0
gnl|gene13802|rna40184|	BOD1L1	Q8NFC6	Biorientation of chromosomes in cell division protein 1-like 1	0.171769	0.0102172	0.0909932	FALSE	0
gnl|gene14905|rna43508|	CNOT10	Q9H9A5	CCR4-NOT transcription complex subunit 10	-0.768754	-1.12582	-0.947285	FALSE	0
gnl|gene46613|rna91447|	CDC7	O00311	Cell division cycle 7-related protein kinase	-0.321148	-1.31922	-0.820185	FALSE	0
gnl|gene10490|rna30481|	TLE1	Q04724	Transducin-like enhancer protein 1	-0.649901	-1.24688	-0.948392	FALSE	0
gnl|gene13054|rna37935|	FAM98A	Q8NCA5	Protein FAM98A	-0.319031	-0.179084	-0.249058	FALSE	0
gnl|gene17084|rna49909|	WDR76	Q9H967	WD repeat-containing protein 76	-0.744474	-0.478884	-0.611679	FALSE	0
gnl|gene20226|rna59040|	KDM5C	P41229	Lysine-specific demethylase 5C	-0.0485516	0.107492	0.0294701	FALSE	0
gnl|gene1436|rna4187|	WIPF2	Q8TF74	WAS/WASL-interacting protein family member 2	-0.963924	-0.537026	-0.750475	FALSE	0
gnl|gene3508|rna10209|	IST1	P53990	IST1 homolog	-1.96498	-1.43327	-1.69913	FALSE	0
gnl|gene7642|rna22280|	DDX54	Q8TDD1	ATP-dependent RNA helicase DDX54	0.0119519	-0.311051	-0.149549	FALSE	0
gnl|gene19314|rna56422|	TTC1	Q99614	Tetratricopeptide repeat protein 1	-1.35958	-0.362681	-0.861132	FALSE	0
gnl|gene11820|rna34322|	RB1CC1	Q8TDY2	RB1-inducible coiled-coil protein 1	-0.361075	-0.393055	-0.377065	FALSE	0
gnl|gene5140|rna15036|	SNRPN	P63162	Small nuclear ribonucleoprotein-associated protein N (Fragment)	-0.910271	-1.37575	-1.14301	FALSE	0
gnl|gene4702|rna13736|	SRP68	Q9UHB9	Signal recognition particle subunit SRP68	-0.567551	-1.23803	-0.902792	FALSE	0
gnl|gene13404|rna38995|	KIF17	Q9P2E2	Kinesin-like protein	-0.52486	-0.225109	-0.374985	FALSE	0
gnl|gene14051|rna40934|	HNRNPA0	Q13151	Heterogeneous nuclear ribonucleoprotein A0	-0.563473	-0.450076	-0.506775	FALSE	1
gnl|gene48218|rna93722|	LRPAP1	P30533	Alpha-2-macroglobulin receptor-associated protein	-0.923662	-1.023	-0.97333	FALSE	0
gnl|gene18677|rna54527|	HIRA	P54198	Protein HIRA	-0.773841	-1.58618	-1.18001	FALSE	0
gnl|gene19643|rna57401|	DDX24	Q9GZR7	ATP-dependent RNA helicase DDX24	-0.134629	-0.0750676	-0.104848	FALSE	0
gnl|gene733|rna2136|	PHACTR2	O75167	Phosphatase and actin regulator 2	0.0200574	-0.0220145	-0.00097854	FALSE	0
gnl|gene38856|rna80185|	DDX23	Q9BUQ8	Probable ATP-dependent RNA helicase DDX23	-0.222094	-0.878192	-0.550143	FALSE	0
gnl|gene9205|rna26736|	ALG8	Q9BVK2	Probable dolichyl pyrophosphate Glc1Man9GlcNAc2 alpha-1,3-glucosyltransferase	-0.624451	-1.19188	-0.908164	FALSE	0
gnl|gene13255|rna38581|	FAM114A1	Q8IWE2	Protein NOXP20	-0.460682	0.474097	0.00670751	FALSE	0
gnl|gene48485|rna94082|	SRRM1	Q8IYB3	Serine/arginine repetitive matrix protein 1	0.260552	0.0320905	0.146321	FALSE	0
gnl|gene38223|rna79297|	MTA1	Q13330	Metastasis-associated protein MTA1	-0.710494	-0.741399	-0.725947	FALSE	0
gnl|gene4608|rna13438|	VIRMA	Q69YN4	Protein virilizer homolog (Fragment)	-0.620097	-0.0860458	-0.353071	FALSE	0
gnl|gene42908|rna86060|	LRRFIP2	Q9Y608	Leucine-rich repeat flightless-interacting protein 2	-0.194894	0.0448025	-0.075046	FALSE	0
gnl|gene16162|rna47242|	TAF6L	Q9Y6J9	TAF6-like RNA polymerase II p300/CBP-associated factor-associated factor 65 kDa subunit 6L	-0.255608	-0.761003	-0.508306	FALSE	0
gnl|gene36943|rna77492|	RRP7A	Q9Y3A4	Ribosomal RNA-processing protein 7 homolog A	-0.501047	-0.530576	-0.515811	FALSE	0
gnl|gene14731|rna42939|	ECD	O95905	Protein ecdysoneless homolog	-0.851456	0.173163	-0.339146	FALSE	0
gnl|gene2750|rna8006|	PABPC1	P11940	Polyadenylate-binding protein 1	-0.49841	-1.98501	-1.24171	FALSE	0
gnl|gene15654|rna45711|	ESPL1	Q14674	Separin	-0.652201	-0.465938	-0.55907	FALSE	0
gnl|gene41211|rna83557|	EIF4G2	P78344	Eukaryotic translation initiation factor 4 gamma 2 (Fragment)	-0.197901	-0.700526	-0.449214	FALSE	0
gnl|gene40546|rna82601|	GLG1	Q92896	Golgi apparatus protein 1	-0.679523	-0.630971	-0.655247	FALSE	0
gnl|gene11965|rna34752|	WRN	Q14191	Werner syndrome ATP-dependent helicase	0.238431	-1.95214	-0.856857	FALSE	0
gnl|gene48677|rna94330|	ASAP1	Q9ULH1	Arf-GAP with SH3 domain, ANK repeat and PH domain-containing protein 1	-0.432415	-0.152405	-0.29241	FALSE	0
gnl|gene18830|rna54961|	IGF2BP3	O00425	Insulin-like growth factor 2 mRNA-binding protein 3	-0.445728	-0.718362	-0.582045	FALSE	0
gnl|gene18128|rna52977|	PURB	Q96QR8	Transcriptional activator protein Pur-beta	0.0703025	-0.430729	-0.180213	FALSE	0
gnl|gene8757|rna25496|	CDC6	Q99741	Cell division control protein 6 homolog	-0.537427	-0.880757	-0.709092	FALSE	0
gnl|gene43235|rna86544|	ZFYVE26	Q68DK2	Zinc finger FYVE domain-containing protein 26	-0.0824885	-0.430772	-0.25663	FALSE	0
gnl|gene11116|rna32312|	IKBKG	Q9Y6K9	NF-kappa-B essential modulator	-0.344631	-0.272641	-0.308636	FALSE	0
gnl|gene16266|rna47510|	ANAPC4	Q9UJX5	Anaphase-promoting complex subunit 4	-0.306289	-0.219293	-0.262791	FALSE	0
gnl|gene19792|rna57818|	URI1	O94763	Unconventional prefoldin RPB5 interactor 1	-0.283349	0.166403	-0.0584732	FALSE	0
gnl|gene12383|rna36012|	DDX20	Q9UHI6	Probable ATP-dependent RNA helicase DDX20	-0.292514	-0.365497	-0.329006	FALSE	0
gnl|gene7903|rna23057|	RIOK1	Q9BRS2	Serine/threonine-protein kinase RIO1	-1.13877	-0.416097	-0.777433	FALSE	0
gnl|gene10966|rna31888|	NDC80	O14777	Kinetochore protein NDC80 homolog	-0.654084	-0.881815	-0.767949	FALSE	0
gnl|gene11727|rna34071|	ZC3H7B	Q9UGR2	Zinc finger CCCH domain-containing protein 7B	-0.857107	-1.42079	-1.13895	FALSE	0
gnl|gene42244|rna85059|	UTP20	O75691	Small subunit processome component 20 homolog	-0.335726	-0.447239	-0.391482	FALSE	0
gnl|gene4938|rna14420|	FRYL	O94915	Protein furry homolog-like	-0.40589	-0.284412	-0.345151	FALSE	0
gnl|gene13944|rna40592|	ELL2	O00472	RNA polymerase II elongation factor ELL2	-0.627532	-0.707043	-0.667287	FALSE	0
gnl|gene50169|rna96524|	SGIP1	Q9BQI5	Endophilin-3-interacting protein	-0.0187179	0.308296	0.144789	FALSE	0
gnl|gene42177|rna84939|	TRIM28	Q13263	Transcription intermediary factor 1-beta	-0.0419528	-0.131464	-0.0867083	FALSE	0
gnl|gene38978|rna80409|	EIF4B	P23588	Eukaryotic translation initiation factor 4B	-0.5849	-0.175083	-0.379991	FALSE	0
gnl|gene1874|rna5473|	DBNL	Q9UJU6	Drebrin-like protein	-0.145235	0.14001	-0.00261259	FALSE	0
gnl|gene9213|rna26763|	TGS1	Q96RS0	Trimethylguanosine synthase	-0.646433	-0.809873	-0.728153	FALSE	0
gnl|gene7324|rna21379|	OXR1	Q8N573	Oxidation resistance protein 1	-0.540575	-0.175033	-0.357804	FALSE	0
gnl|gene14116|rna41108|	YBX2	Q9Y2T7	Y-box-binding protein 2	-0.139899	-0.221376	-0.180638	FALSE	0
gnl|gene9104|rna26490|	DNAAF2	Q9NVR5	Protein kintoun	-0.449958	0.312433	-0.0687626	FALSE	0
gnl|gene19236|rna56203|	ENAH	Q8N8S7	Protein enabled homolog	0.177046	-0.154623	0.0112114	FALSE	0
gnl|gene43173|rna86444|	PIK3C2G	O75747	Phosphatidylinositol-4-phosphate 3-kinase	-1.0694	-1.11508	-1.09224	FALSE	0
gnl|gene45175|rna89417|	NUP160	Q12769	Nuclear pore complex protein Nup160	-0.357542	-0.340513	-0.349028	FALSE	0
gnl|gene40242|rna82164|	RBM34	P42696	RNA-binding protein 34	-0.0453224	-0.570027	-0.307674	FALSE	0
gnl|gene39179|rna80684|	ZBTB17	Q13105	Zinc finger and BTB domain-containing protein 17	-0.430712	-0.21444	-0.322576	FALSE	0
gnl|gene19135|rna55886|	SRSF4	Q08170	Serine/arginine-rich-splicing factor 4 (Fragment)	-0.292581	-0.498725	-0.395653	FALSE	0
gnl|gene6782|rna19855|	PPFIA1	Q13136	Liprin-alpha-1 (Fragment)	-0.448331	-0.715915	-0.582123	FALSE	0
gnl|gene44701|rna88724|	MINK1	Q8N4C8	Misshapen-like kinase 1 (Fragment)	-0.388738	0.204366	-0.0921857	FALSE	0
gnl|gene15035|rna43870|	HELLS	Q9NRZ9	Lymphoid-specific helicase	-0.460928	-0.410842	-0.435885	FALSE	0
gnl|gene1054|rna3080|	TONSL	Q96HA7	Tonsoku-like protein	-0.356689	-0.699793	-0.528241	FALSE	0
gnl|gene11595|rna33680|	MED24	O75448	Mediator complex subunit 24	-1.13436	-1.96805	-1.55121	FALSE	0
gnl|gene20164|rna58840|	DNAJB1	P25685	DnaJ homolog subfamily B member 1	-0.122355	-0.697274	-0.409814	FALSE	0
gnl|gene2375|rna6907|	CCDC186	Q7Z3E2	Coiled-coil domain-containing protein 186 (Fragment)	-0.238135	-0.215267	-0.226701	FALSE	0
gnl|gene5158|rna15086|	CHAMP1	Q96JM3	Chromosome alignment-maintaining phosphoprotein 1 (Fragment)	-0.747292	0.786216	0.0194617	FALSE	0
gnl|gene35951|rna76090|	BUB1B	O60566	Mitotic checkpoint serine/threonine-protein kinase BUB1 beta	-0.401303	-0.679664	-0.540484	FALSE	0
gnl|gene100|rna281|	DHX16	O60231	RNA helicase	-0.552031	-1.05178	-0.801906	FALSE	0
gnl|gene35498|rna75483|	MAP3K7	O43318	Mitogen-activated protein kinase kinase kinase 7	-0.513536	-0.801485	-0.657511	FALSE	0
gnl|gene17016|rna49722|	PTTG1	O95997	Securin	-0.642498	-0.333614	-0.488056	FALSE	0
gnl|gene41893|rna84515|	DST	Q03001	Dystonin (Fragment)	0.582668	0.550048	0.566358	FALSE	0
gnl|gene37483|rna78214|	HNRNPM	P52272	Heterogeneous nuclear ribonucleoprotein M	-0.784857	-1.23923	-1.01205	FALSE	0
gnl|gene2176|rna6311|	EPS15	P42566	Epidermal growth factor receptor substrate 15	-0.420485	-0.07286	-0.246672	FALSE	0
gnl|gene2764|rna8045|	HNRNPK	P61978	Heterogeneous nuclear ribonucleoprotein K (Fragment)	-0.876693	-0.54298	-0.709837	FALSE	0
gnl|gene3651|rna10619|	TRA2A	Q13595	Transformer-2 protein homolog alpha	-0.55622	-0.567053	-0.561637	FALSE	0
gnl|gene8359|rna24338|	SKA1	Q96BD8	Spindle and kinetochore-associated protein 1	-1.21331	-1.95266	-1.58298	FALSE	0
gnl|gene18613|rna54332|	DENND4C	Q5VZ89	DENN domain-containing protein 4C (Fragment)	-0.590303	-0.576032	-0.583167	FALSE	0
gnl|gene11374|rna33058|	NUF2	Q9BZD4	Kinetochore protein Nuf2	-0.8586	-0.828884	-0.843742	FALSE	0
gnl|gene213|rna600|	USO1	O60763	General vesicular transport factor p115	-0.496422	-0.11434	-0.305381	FALSE	0
gnl|gene41485|rna83946|	DDX5	P17844	DEAD box protein 5	-0.458525	-1.6818	-1.07016	FALSE	0
gnl|gene11998|rna34867|	PDS5B	Q9NTI5	Sister chromatid cohesion protein PDS5 homolog B	-0.160706	-0.321387	-0.241047	FALSE	0
gnl|gene15155|rna44245|	NUP35	Q8NFH5	Nucleoporin NUP35	-0.989585	0.14985	-0.419868	FALSE	0
gnl|gene5527|rna16182|	IFT81	Q8WYA0	Intraflagellar transport protein 81 homolog	-0.584773	-0.530989	-0.557881	FALSE	0
gnl|gene38877|rna80228|	ZNF451	Q9Y4E5	E3 SUMO-protein ligase ZNF451	-0.433574	-1.00829	-0.72093	FALSE	0
gnl|gene15674|rna45760|	SART3	Q15020	Squamous cell carcinoma antigen recognized by T-cells 3	-0.370741	-0.381939	-0.37634	FALSE	0
gnl|gene5861|rna17171|	TOP3B	O95985	DNA topoisomerase (Fragment)	-0.977489	-1.70338	-1.34043	FALSE	0
gnl|gene10450|rna30366|	ZNF830	Q96NB3	Zinc finger protein 830	-0.51722	0.123934	-0.196643	FALSE	0
gnl|gene9258|rna26887|	MAP7D1	Q3KQU3	MAP7 domain-containing protein 1	-0.0420518	-0.165893	-0.103973	FALSE	0
gnl|gene16965|rna49568|	PRPF18	Q99633	Pre-mRNA-splicing factor 18	0.562065	-3.17248	-1.30521	FALSE	0
gnl|gene847|rna2478|	FGD6	Q6ZV73	FYVE, RhoGEF and PH domain-containing protein 6	-0.0727373	0.204366	0.0658146	FALSE	0
gnl|gene12754|rna37055|	NASP	P49321	Nuclear autoantigenic sperm protein	-0.192517	0.781141	0.294312	FALSE	0
gnl|gene13346|rna38835|	FAM50A	Q14320	Protein FAM50A	-0.786973	-0.303061	-0.545017	FALSE	0
gnl|gene43481|rna86905|	ADAM10	O14672	Disintegrin and metalloproteinase domain-containing protein 10	0.62677	-0.531108	0.0478311	FALSE	0
gnl|gene47112|rna92137|	CLUAP1	Q96AJ1	Clusterin associated protein 1, isoform CRA_a	-0.949492	-0.453025	-0.701259	FALSE	0
gnl|gene43760|rna87304|	XRN1	Q8IZH2	5'-3' exoribonuclease 1	0.13711	-0.662649	-0.262769	FALSE	0
gnl|gene20418|rna59642|	NOP56	O00567	Nucleolar protein 56	-0.394887	-0.158462	-0.276675	FALSE	0
gnl|gene13231|rna38507|	SMC1A	Q14683	Structural maintenance of chromosomes protein 1A	-0.0186224	-0.192171	-0.105397	FALSE	0
gnl|gene19169|rna55986|	ZMYM2	Q9UBW7	Zinc finger MYM-type protein 2	-0.558423	-0.554186	-0.556305	FALSE	0
gnl|gene13505|rna39300|	PLIN3	O60664	Perilipin-3	-0.990876	-0.707501	-0.849188	FALSE	0
gnl|gene2350|rna6838|	BIRC6	Q9NR09	Baculoviral IAP repeat-containing protein 6	-0.140489	-0.221127	-0.180808	FALSE	0
gnl|gene13941|rna40584|	NOP14	P78316	Nucleolar protein 14	-0.884512	-0.701222	-0.792867	FALSE	0
gnl|gene37773|rna78603|	MBD3	O95983	Methyl-CpG-binding domain protein 3	-0.818658	-0.976498	-0.897578	FALSE	0
gnl|gene44916|rna89039|	DYM	Q7RTS9	Dymeclin	-0.34435	-0.0224681	-0.183409	FALSE	0
gnl|gene4142|rna12062|	CIRBP	Q14011	Cold-inducible RNA-binding protein	-0.878842	-0.66132	-0.770081	FALSE	1
gnl|gene38124|rna79165|	LSM12	Q3MHD2	Protein LSM12 homolog	-0.883583	-0.301221	-0.592402	FALSE	0
gnl|gene10187|rna29619|	POLRMT	O00411	DNA-directed RNA polymerase, mitochondrial	-0.368249	0.114401	-0.126924	FALSE	0
gnl|gene35025|rna74791|	TRRAP	Q9Y4A5	Transformation/transcription domain-associated protein (Fragment)	-0.912276	-1.68811	-1.30019	FALSE	0
gnl|gene46083|rna90707|	PLCH1	Q4KWH8	1-phosphatidylinositol 4,5-bisphosphate phosphodiesterase eta-1	0.524129	-0.605988	-0.0409295	FALSE	0
gnl|gene17535|rna51201|	HID1	Q8IV36	Protein HID1	-0.451559	-0.0554101	-0.253485	FALSE	0
gnl|gene3705|rna10792|	NFKB2	Q00653	Nuclear factor NF-kappa-B p100 subunit	-0.356664	-0.843367	-0.600016	FALSE	0
gnl|gene37796|rna78645|	DHX57	Q6P158	Putative ATP-dependent RNA helicase DHX57 (Fragment)	-0.526351	-0.975784	-0.751067	FALSE	0
gnl|gene15721|rna45904|	TSC2	P49815	Tuberin	-0.402709	-0.470548	-0.436629	FALSE	0
gnl|gene14239|rna41496|	WDR44	Q5JSH3	WD repeat-containing protein 44 (Fragment)	0.244005	0.293014	0.26851	FALSE	0
gnl|gene15649|rna45695|	TOR1AIP1	Q5JTV8	Torsin-1A-interacting protein 1	0.288742	-0.350568	-0.0309131	FALSE	0
gnl|gene8376|rna24394|	RRP12	Q5JTH9	RRP12-like protein	-0.319371	-0.309228	-0.3143	FALSE	0
gnl|gene5075|rna14822|	LRCH3	Q96II8	DISP complex protein LRCH3	-0.334958	-0.65225	-0.493604	FALSE	0
gnl|gene15148|rna44214|	GTF2E2	P29084	Transcription initiation factor IIE subunit beta	-0.868513	-0.515335	-0.691924	FALSE	0
gnl|gene12198|rna35458|	TSC1	Q92574	Hamartin	-0.360594	-0.576634	-0.468614	FALSE	0
gnl|gene12651|rna36754|	TMEM33	P57088	Transmembrane protein 33	-0.517451	-2.34716	-1.43231	FALSE	0
gnl|gene40599|rna82673|	ARHGAP25	P42331	Rho GTPase-activating protein 25	-0.612378	-1.03596	-0.824167	FALSE	0
gnl|gene1012|rna2963|	RTTN	Q86VV8	Rotatin (Fragment)	-1.00696	-0.782217	-0.89459	FALSE	0
gnl|gene3748|rna10908|	PDCD11	Q14690	Protein RRP5 homolog	-0.293104	-0.513184	-0.403144	FALSE	0
gnl|gene41016|rna83270|	DIP2A	Q14689	Disco-interacting protein 2 homolog A	-0.338228	-0.322442	-0.330335	FALSE	0
gnl|gene17507|rna51130|	CLTA	P09496	Clathrin light chain A	-0.43796	-1.00925	-0.723603	FALSE	0
gnl|gene10325|rna30008|	MARK1	Q9P0L2	Non-specific serine/threonine protein kinase	-0.341353	0.0509234	-0.145215	FALSE	0
gnl|gene19644|rna57405|	MTA2	O94776	Metastasis-associated protein MTA2	-0.454564	-0.886122	-0.670343	FALSE	0
gnl|gene1979|rna5759|	SMC4	Q9NTJ3	Structural maintenance of chromosomes protein 4 (Fragment)	-0.192656	-0.179977	-0.186316	FALSE	0
gnl|gene2081|rna6040|	ASPSCR1	Q9BZE9	Tether containing UBX domain for GLUT4	-0.325245	-0.560565	-0.442905	FALSE	0
gnl|gene39520|rna81127|	PUF60	Q9UHX1	60 kDa poly(U)-binding-splicing factor (Fragment)	-0.779659	-0.745859	-0.762759	FALSE	0
gnl|gene11355|rna33008|	DENND5B	Q6ZUT9	DENN domain-containing protein 5B	-0.780375	-0.554369	-0.667372	FALSE	0
gnl|gene6775|rna19833|	APBB1	O00213	Amyloid-beta A4 precursor protein-binding family B member 1	-0.633361	-0.740269	-0.686815	FALSE	0
gnl|gene6077|rna17778|	AURKA	O14965	Aurora kinase A	-1.00216	-0.865149	-0.933656	FALSE	0
gnl|gene17217|rna50270|	ICA1	Q05084	Islet cell autoantigen 1	-0.867845	-0.507894	-0.68787	FALSE	0
gnl|gene6456|rna18891|	ZNHIT6	Q9NWK9	Box C/D snoRNA protein 1	-0.356744	-1.43523	-0.895985	FALSE	0
gnl|gene11687|rna33962|	AP3D1	O14617	AP-3 complex subunit delta (Fragment)	-0.00674114	-0.191095	-0.0989182	FALSE	0
gnl|gene1791|rna5201|	KIF15	Q9NS87	Kinesin-like protein KIF15 (Fragment)	-0.0605239	0.149801	0.0446384	FALSE	0
gnl|gene12043|rna34983|	ZFYVE16	Q7Z3T8	Zinc finger FYVE domain-containing protein 16	0.00856244	-0.241738	-0.116588	FALSE	0
gnl|gene35107|rna74913|	ROCK2	O75116	Rho-associated protein kinase 2	-0.421623	-0.209202	-0.315413	FALSE	0
gnl|gene42248|rna85063|	TRIO	O75962	Triple functional domain protein	-0.200336	-0.0851519	-0.142744	FALSE	0
gnl|gene5819|rna17032|	POLR3D	P05423	DNA-directed RNA polymerase III subunit RPC4	-0.471076	-0.301241	-0.386159	FALSE	0
gnl|gene40819|rna82986|	DENND6A	Q8IWF6	Protein DENND6A	-0.090467	-0.0819887	-0.0862279	FALSE	0
gnl|gene39881|rna81651|	OGFR	Q9NZT2	Opioid growth factor receptor	-0.272115	-0.192081	-0.232098	FALSE	0
gnl|gene17323|rna50557|	WDR81	Q562E7	WD repeat-containing protein 81	-0.144124	-0.224996	-0.18456	FALSE	0
gnl|gene10020|rna29121|	PHAX	Q9H814	Phosphorylated adapter RNA export protein	-0.986067	-0.177438	-0.581753	FALSE	0
gnl|gene14685|rna42798|	EIF3B	P55884	Eukaryotic translation initiation factor 3 subunit B	-0.179485	-0.188199	-0.183842	FALSE	0
gnl|gene45268|rna89569|	NOLC1	Q14978	Nucleolar and coiled-body phosphoprotein 1	-0.579149	-0.20035	-0.38975	FALSE	0
gnl|gene12851|rna37358|	NCAPG2	Q86XI2	Condensin-2 complex subunit G2	-0.359875	-0.0224707	-0.191173	FALSE	0
gnl|gene10644|rna30931|	LGALS3	P17931	Galectin-3	-1.55213	-0.732791	-1.14246	FALSE	1
gnl|gene10458|rna30383|	DONSON	Q9NYP3	Protein downstream neighbor of Son (Fragment)	-0.779429	0.0245393	-0.377445	FALSE	0
gnl|gene4297|rna12512|	NSRP1	Q9H0G5	Nuclear speckle splicing regulatory protein 1	-0.814007	-0.583426	-0.698716	FALSE	0
gnl|gene3103|rna8989|	POLR2M	P0CAP2	DNA-directed RNA polymerase II subunit GRINL1A	-0.363727	0.0041772	-0.179775	FALSE	0
gnl|gene18557|rna54182|	LIN54	Q6MZP7	Protein lin-54 homolog	-1.18253	-1.81461	-1.49857	FALSE	0
gnl|gene15703|rna45848|	MYH14	Q7Z406	Myosin-14 (Fragment)	-0.0139832	0.068911	0.0274639	FALSE	0
gnl|gene42438|rna85337|	SUDS3	Q9H7L9	Sin3 histone deacetylase corepressor complex component SDS3	-1.03324	-0.695515	-0.864378	FALSE	0
gnl|gene19394|rna56673|	GTF3C1	Q12789	General transcription factor 3C polypeptide 1	-0.0408809	-0.244374	-0.142627	FALSE	0
gnl|gene15805|rna46183|	WASF2	Q9Y6W5	Wiskott-Aldrich syndrome protein family member 2	-0.44901	-0.181179	-0.315094	FALSE	0
gnl|gene16578|rna48449|	PPP1R21	Q6ZMI0	Protein phosphatase 1 regulatory subunit 21	-0.202461	-0.12821	-0.165336	FALSE	0
gnl|gene37352|rna78050|	ZZEF1	O43149	Zinc finger ZZ-type and EF-hand domain-containing protein 1	-0.130561	-0.0962603	-0.11341	FALSE	0
gnl|gene37649|rna78429|	SEPT9	Q9UHD8	Septin-9	0.00981962	-0.000829838	0.00449489	FALSE	0
gnl|gene38661|rna79897|	ARHGEF12	Q9NZN5	Rho guanine nucleotide exchange factor 12	-0.334261	-0.0594335	-0.196847	FALSE	0
gnl|gene13193|rna38395|	NCAPD2	Q15021	Condensin complex subunit 1	-0.295794	-0.256621	-0.276207	FALSE	0
gnl|gene5053|rna14769|	WTAP	Q15007	Pre-mRNA-splicing regulator WTAP	-1.02845	-0.822185	-0.925318	FALSE	0
gnl|gene45622|rna90090|	SNX1	Q13596	Sorting nexin-1	-0.470171	-0.213895	-0.342033	FALSE	0
gnl|gene18580|rna54247|	MISP	Q8IVT2	Mitotic interactor and substrate of PLK1	0.137372	0.210695	0.174034	FALSE	0
gnl|gene12327|rna35833|	UPF1	Q92900	Regulator of nonsense transcripts 1	-0.582245	-0.897107	-0.739676	FALSE	0
gnl|gene40861|rna83037|	TRIP11	Q15643	Thyroid receptor-interacting protein 11	0.394686	0.236977	0.315831	FALSE	0
gnl|gene43984|rna87654|	DHRS7	Q9Y394	Dehydrogenase/reductase SDR family member 7	-0.633561	-1.69321	-1.16338	FALSE	0
gnl|gene14764|rna43062|	BIN1	O00499	Myc box-dependent-interacting protein 1	-0.378192	0.21124	-0.0834761	FALSE	0
gnl|gene15177|rna44309|	KIAA0513	O60268	Uncharacterized protein KIAA0513	-1.36928	-0.325064	-0.847172	FALSE	0
gnl|gene16823|rna49170|	DDX4	Q9NQI0	Probable ATP-dependent RNA helicase DDX4	-0.531669	-0.520319	-0.525994	FALSE	1
gnl|gene877|rna2568|	ORC2	Q13416	Origin recognition complex subunit 2	-0.314776	-0.254659	-0.284717	FALSE	0
gnl|gene11170|rna32462|	CENPU	Q71F23	Centromere protein U	-0.548009	-0.519192	-0.5336	FALSE	0
gnl|gene17652|rna51582|	TIAM1	Q13009	T-lymphoma invasion and metastasis-inducing protein 1	-0.748822	0.361034	-0.193894	FALSE	0
gnl|gene38089|rna79092|	TAF10	Q12962	Transcription initiation factor TFIID subunit 10	0.000311653	-0.537856	-0.268772	FALSE	0
gnl|gene5604|rna16408|	GIT1	Q9Y2X7	ARF GTPase-activating protein GIT1	-0.270648	-0.755963	-0.513306	FALSE	0
gnl|gene14804|rna43191|	SRP72	O76094	Signal recognition particle subunit SRP72	-0.28898	-1.37767	-0.833324	FALSE	0
gnl|gene482|rna1382|	DOP1B	Q9Y3R5	Protein dopey-2	-0.00274796	0.0893133	0.0432827	FALSE	0
gnl|gene7586|rna22119|	HTT	P42858	Huntingtin	0.0685041	0.211484	0.139994	FALSE	0
gnl|gene2604|rna7565|	WDHD1	O75717	WD repeat and HMG-box DNA-binding protein 1	-0.425603	-0.235977	-0.33079	FALSE	0
gnl|gene17529|rna51184|	CALCOCO2	Q13137	Calcium-binding and coiled-coil domain-containing protein 2	0.412932	0.282781	0.347857	FALSE	0
gnl|gene40955|rna83188|	SMG1	Q96Q15	Serine/threonine-protein kinase SMG1	-0.23158	-0.0451028	-0.138341	FALSE	0
gnl|gene12657|rna36767|	API5	Q9BZZ5	Apoptosis inhibitor 5	-1.28882	-2.02172	-1.65527	FALSE	0
gnl|gene49367|rna95307|	PRKAG2	Q9UGJ0	5'-AMP-activated protein kinase subunit gamma-2	-0.786317	-0.672597	-0.729457	FALSE	0
gnl|gene1615|rna4714|	MTMR4	Q9NYA4	Myotubularin-related protein 4	-0.263858	-0.154902	-0.20938	FALSE	0
gnl|gene45862|rna90409|	SHC1	P29353	SHC-transforming protein 1	-0.896944	-0.710849	-0.803897	FALSE	0
gnl|gene9644|rna28069|	ARHGAP12	Q8IWW6	Rho GTPase-activating protein 12	-0.450938	-0.622804	-0.536871	FALSE	0
gnl|gene6424|rna18810|	RPAP1	Q9BWH6	RNA polymerase II-associated protein 1	-0.066595	0.0278208	-0.0193871	FALSE	0
gnl|gene13514|rna39321|	SIN3A	Q96ST3	Paired amphipathic helix protein Sin3a	-0.00794258	-0.738004	-0.372973	FALSE	0
gnl|gene8136|rna23697|	GKAP1	Q5VSY0	G kinase-anchoring protein 1	-0.443927	-0.363064	-0.403495	FALSE	0
gnl|gene17928|rna52417|	GTF3C3	Q9Y5Q9	General transcription factor 3C polypeptide 3	0.310898	-0.474211	-0.0816566	FALSE	0
gnl|gene251|rna716|	METTL14	Q9HCE5	N6-adenosine-methyltransferase non-catalytic subunit	-1.29367	-1.17163	-1.23265	FALSE	0
gnl|gene7442|rna21686|	CCDC47	Q96A33	Coiled-coil domain-containing protein 47	-0.599168	-0.938015	-0.768591	FALSE	0
gnl|gene8399|rna24451|	PDLIM7	Q9NR12	PDZ and LIM domain protein 7	-0.667902	-0.273551	-0.470726	FALSE	0
gnl|gene2801|rna8143|	DNAJC7	Q99615	DnaJ homolog subfamily C member 7 (Fragment)	-0.250541	-0.388507	-0.319524	FALSE	0
gnl|gene9209|rna26747|	AURKB	Q96GD4	Aurora kinase B	-0.746816	-1.94902	-1.34792	FALSE	0
gnl|gene12744|rna37029|	HAUS8	Q9BT25	HAUS augmin-like complex subunit 8	-0.746441	-0.318359	-0.5324	FALSE	0
gnl|gene2829|rna8219|	PPIL2	Q13356	RING-type E3 ubiquitin-protein ligase PPIL2	-0.394952	-2.2086	-1.30178	FALSE	0
gnl|gene14143|rna41196|	KDM2A	Q9Y2K7	Lysine-specific demethylase 2A	-0.725902	-0.609178	-0.66754	FALSE	0
gnl|gene37359|rna78062|	BUD13	Q9BRD0	BUD13 homolog	0.122134	0.174982	0.148558	FALSE	0
gnl|gene14322|rna41715|	NBN	O60934	Nibrin	-0.148863	-0.0707269	-0.109795	FALSE	0
gnl|gene43763|rna87312|	USP10	Q14694	Ubiquitin carboxyl-terminal hydrolase 10	-0.45642	-0.442184	-0.449302	FALSE	0
gnl|gene2960|rna8575|	RPS6KC1	Q96S38	Ribosomal protein S6 kinase delta-1	-0.0692956	-0.00855292	-0.0389243	FALSE	0
gnl|gene164|rna456|	KDM1A	O60341	Lysine-specific histone demethylase 1A (Fragment)	-0.0682324	-0.32221	-0.195221	FALSE	0
gnl|gene18623|rna54375|	FCHSD1	Q86WN1	F-BAR and double SH3 domains protein 1	0.0470213	0.123016	0.0850186	FALSE	0
gnl|gene42467|rna85387|	NOL6	Q9H6R4	Nucleolar protein 6	-0.663483	-0.342613	-0.503048	FALSE	0
gnl|gene2970|rna8607|	LRBA	P50851	Lipopolysaccharide-responsive and beige-like anchor protein (Fragment)	0.0584335	-0.112716	-0.0271413	FALSE	0
gnl|gene42847|rna85910|	MDN1	Q9NU22	Midasin	-0.203406	-0.223144	-0.213275	FALSE	0
gnl|gene5434|rna15937|	SMARCD1	Q96GM5	SWI/SNF-related matrix-associated actin-dependent regulator of chromatin subfamily D member 1	-0.502191	-1.10685	-0.80452	FALSE	0
gnl|gene10781|rna31335|	THOC2	Q8NI27	THO complex subunit 2	-0.0924298	-0.0967986	-0.0946142	FALSE	0
gnl|gene7514|rna21907|	YTHDC2	Q9H6S0	3'-5' RNA helicase YTHDC2	-0.423557	-0.385599	-0.404578	FALSE	0
gnl|gene41564|rna84055|	TBC1D9B	Q66K14	TBC1 domain family member 9B	-0.311805	-0.337206	-0.324505	FALSE	0
gnl|gene5506|rna16124|	KIF5B	P33176	Kinesin-1 heavy chain	-0.275642	-0.061665	-0.168653	FALSE	0
gnl|gene16019|rna46825|	SEC31A	O94979	Protein transport protein Sec31A	-0.719504	-1.72742	-1.22346	FALSE	0
gnl|gene12446|rna36180|	RANBP3	Q9H6Z4	Ran-binding protein 3	-0.122881	0.0587612	-0.03206	FALSE	0
gnl|gene6725|rna19690|	APPL1	Q9UKG1	DCC-interacting protein 13-alpha	0.127382	0.17652	0.151951	FALSE	0
gnl|gene48125|rna93571|	ARHGEF1	Q92888	Rho guanine nucleotide exchange factor 1 (Fragment)	-0.389839	-0.0580299	-0.223934	FALSE	0
gnl|gene14040|rna40904|	GPA33	Q99795	Cell surface A33 antigen	-0.266616	-0.9921	-0.629358	FALSE	0
gnl|gene13425|rna39063|	HABP4	Q5JVS0	Intracellular hyaluronan-binding protein 4	0.122207	-0.102373	0.00991714	FALSE	0
gnl|gene40587|rna82657|	MARK2	Q7KZI7	Serine/threonine-protein kinase MARK2	-0.131445	-0.310391	-0.220918	FALSE	0
gnl|gene8610|rna25073|	CREB1	P16220	Cyclic AMP-responsive element-binding protein 1	-0.511934	-0.00350963	-0.257722	FALSE	0
gnl|gene18045|rna52745|	LETM1	O95202	Mitochondrial proton/calcium exchanger protein	-0.763701	0.590756	-0.0864725	FALSE	0
gnl|gene15758|rna46027|	SMARCA5	O60264	SWI/SNF-related matrix-associated actin-dependent regulator of chromatin subfamily A member 5	-0.0481646	-0.178073	-0.113119	FALSE	0
gnl|gene11344|rna32979|	MTBP	Q96DY7	Mdm2-binding protein	-0.462968	-0.811922	-0.637445	FALSE	0
gnl|gene9963|rna28965|	PABPN1L	A6NDY0	Embryonic polyadenylate-binding protein 2	-0.423294	-0.294598	-0.358946	FALSE	0
gnl|gene4421|rna12889|	TTC26	A0AVF1	Intraflagellar transport protein 56	-0.221983	-0.476302	-0.349143	FALSE	0
gnl|gene8765|rna25514|	DHX29	Q7Z478	ATP-dependent RNA helicase DHX29	-0.284444	-0.340246	-0.312345	FALSE	0
gnl|gene6913|rna20198|	CNOT1	A5YKK6	CCR4-NOT transcription complex subunit 1	-0.782839	-1.19155	-0.987193	FALSE	0
gnl|gene46351|rna91063|	STAG1	Q8WVM7	Cohesin subunit SA-1	-0.202502	-0.282062	-0.242282	FALSE	0
gnl|gene14678|rna42776|	PIKFYVE	Q9Y2I7	1-phosphatidylinositol 3-phosphate 5-kinase	-0.437814	-0.612022	-0.524918	FALSE	0
gnl|gene38746|rna80020|	FAM120A	Q9NZB2	Constitutive coactivator of PPAR-gamma-like protein 1 (Fragment)	-0.416955	-0.819549	-0.618252	FALSE	0
gnl|gene39840|rna81596|	CDC42BPA	Q5VT25	Serine/threonine-protein kinase MRCK alpha	-0.277516	-0.0742117	-0.175864	FALSE	0
gnl|gene1208|rna3507|	DYNC1I2	Q13409	Cytoplasmic dynein 1 intermediate chain 2	-0.0429189	-0.159238	-0.101078	FALSE	0
gnl|gene44273|rna88097|	PAN3	Q58A45	PAN2-PAN3 deadenylation complex subunit PAN3	-0.523768	-0.683335	-0.603551	FALSE	0
gnl|gene11872|rna34481|	LPIN1	Q14693	Phosphatidate phosphatase LPIN1	-0.191565	-0.834328	-0.512947	FALSE	0
gnl|gene18169|rna53094|	BYSL	Q13895	Bystin	-0.824874	-0.482785	-0.65383	FALSE	0
gnl|gene42039|rna84760|	NECAP2	Q9NVZ3	Adaptin ear-binding coat-associated protein 2	-0.692609	-0.208476	-0.450543	FALSE	0
gnl|gene4913|rna14352|	KRR1	Q13601	KRR1 small subunit processome component homolog	-0.531896	-0.36857	-0.450233	FALSE	0
gnl|gene38208|rna79274|	ASAP2	O43150	Arf-GAP with SH3 domain, ANK repeat and PH domain-containing protein 2 (Fragment)	-0.655909	-0.303901	-0.479905	FALSE	0
gnl|gene13637|rna39687|	EDC3	Q96F86	Enhancer of mRNA-decapping protein 3	-0.785244	-1.40455	-1.0949	FALSE	0
gnl|gene14223|rna41434|	SUPT7L	O94864	STAGA complex 65 subunit gamma	-0.770602	-0.79229	-0.781446	FALSE	0
gnl|gene15203|rna44377|	YEATS2	Q9ULM3	YEATS domain-containing protein 2	-0.366749	-1.32062	-0.843685	FALSE	0
gnl|gene4404|rna12828|	USP1	O94782	Ubiquitin carboxyl-terminal hydrolase 1	-0.367292	-0.0259814	-0.196637	FALSE	0
gnl|gene1240|rna3610|	ZMYM3	Q14202	Zinc finger MYM-type protein 3	-0.249783	-0.243872	-0.246827	FALSE	0
gnl|gene9645|rna28074|	GTF2F2	P13984	General transcription factor IIF subunit 2	-0.949444	-0.652284	-0.800864	FALSE	0
gnl|gene367|rna1067|	RAB3IP	Q96QF0	Rab-3A-interacting protein	0.0838091	0.0568714	0.0703402	FALSE	0
gnl|gene48631|rna94270|	SKIV2L	Q15477	Helicase SKI2W	-0.0655869	-0.124956	-0.0952714	FALSE	0
gnl|gene18756|rna54752|	NELFCD	Q8IXH7	Negative elongation factor C/D	-1.77062	-0.376226	-1.07342	FALSE	0
gnl|gene35007|rna74766|	TBC1D25	Q3MII6	TBC1 domain family member 25	-0.8264	0.194122	-0.316139	FALSE	0
gnl|gene18828|rna54957|	MAP4K4	O95819	Mitogen-activated protein kinase kinase kinase kinase 4	-0.477912	-0.0949203	-0.286416	FALSE	0
gnl|gene45879|rna90434|	PRPF38B	Q5VTL8	Pre-mRNA-splicing factor 38B	-0.459265	-0.24485	-0.352057	FALSE	0
gnl|gene8015|rna23364|	NAT10	Q9H0A0	RNA cytidine acetyltransferase	-0.430017	-0.252778	-0.341397	FALSE	0
gnl|gene35339|rna75289|	TOM1L2	Q6ZVM7	TOM1-like protein 2	-0.784738	0.372822	-0.205958	FALSE	0
gnl|gene11499|rna33407|	LYAR	Q9NX58	Cell growth-regulating nucleolar protein	-1.02959	-0.607453	-0.818521	FALSE	0
gnl|gene14177|rna41289|	DDX18	Q9NVP1	ATP-dependent RNA helicase DDX18	-0.512115	-0.476419	-0.494267	FALSE	0
gnl|gene752|rna2186|	KIF2A	O00139	Kinesin-like protein KIF2A	-0.627938	-0.238378	-0.433158	FALSE	0
gnl|gene3002|rna8697|	CANX	P27824	Calnexin	-0.635389	-1.4973	-1.06635	FALSE	0
gnl|gene17831|rna52109|	MED16	Q9Y2X0	Mediator of RNA polymerase II transcription subunit 16 (Fragment)	-0.962829	-1.35278	-1.1578	FALSE	0
gnl|gene7713|rna22526|	RBPMS2	Q6ZRY4	RNA-binding protein with multiple splicing 2	0.450782	0.361296	0.406039	FALSE	0
gnl|gene42013|rna84724|	NPHP3	Q7Z494	Nephrocystin-3	-0.585893	-0.285905	-0.435899	FALSE	0
gnl|gene38671|rna79914|	UHRF1	Q96T88	E3 ubiquitin-protein ligase UHRF1 (Fragment)	0.371839	-1.03472	-0.331441	FALSE	0
gnl|gene35143|rna74968|	DNAH10	Q8IVF4	Dynein heavy chain 10, axonemal (Fragment)	-0.123378	-0.300641	-0.21201	FALSE	0
gnl|gene11581|rna33637|	DOCK5	Q9H7D0	Dedicator of cytokinesis protein 5 (Fragment)	-0.206518	-0.256543	-0.23153	FALSE	0
gnl|gene7283|rna21248|	PEX5	P50542	PTS1-BP	-1.24173	-0.752031	-0.996881	FALSE	0
gnl|gene3853|rna11235|	RRS1	Q15050	Ribosome biogenesis regulatory protein homolog	-0.178167	-0.180973	-0.17957	FALSE	0
gnl|gene4300|rna12523|	EXOC6B	Q9Y2D4	Exocyst complex component	-0.345929	-0.13796	-0.241945	FALSE	0
gnl|gene18855|rna55029|	NAP1L4	Q99733	Nucleosome assembly protein 1-like 4	-0.377231	0.266553	-0.0553389	FALSE	0
gnl|gene40009|rna81824|	CHTF18	Q8WVB6	Chromosome transmission fidelity protein 18 homolog	-0.0667065	-0.127383	-0.0970449	FALSE	0
gnl|gene12727|rna36974|	KRT19	P08727	Keratin, type I cytoskeletal 19	-0.844264	-1.02455	-0.934407	FALSE	0
gnl|gene13985|rna40708|	FANCA	O15360	Fanconi anemia group A protein	-0.161438	-0.282676	-0.222057	FALSE	0
gnl|gene50102|rna96403|	IFT74	Q96LB3	Intraflagellar transport protein 74 homolog	-0.623314	-0.359506	-0.49141	FALSE	0
gnl|gene16455|rna48064|	SEC23IP	Q9Y6Y8	SEC23-interacting protein	-1.33198	-1.31768	-1.32483	FALSE	0
gnl|gene15883|rna46408|	EME1	Q96AY2	Crossover junction endonuclease EME1	-0.238992	-0.192374	-0.215683	FALSE	0
gnl|gene4102|rna11946|	ATAT1	Q5SQI0	Alpha-tubulin N-acetyltransferase 1	-0.485987	-1.09319	-0.78959	FALSE	0
gnl|gene26122|rna65622|	ABI1	Q8IZP0	Abl interactor 1	-0.465834	0.0513031	-0.207265	FALSE	0
gnl|gene39802|rna81541|	ITSN2	Q9NZM3	Intersectin-2 (Fragment)	0.114944	0.0244199	0.0696818	FALSE	0
gnl|gene13874|rna40394|	XRCC1	P18887	DNA repair protein XRCC1	-0.0727373	0.204366	0.0658146	FALSE	0
gnl|gene44883|rna88999|	REXO1	Q8N1G1	RNA exonuclease 1 homolog	-0.0727373	0.204366	0.0658146	FALSE	0
gnl|gene14599|rna42540|	ARAP1	Q96P48	Arf-GAP with Rho-GAP domain, ANK repeat and PH domain-containing protein 1	-0.218576	-0.322665	-0.27062	FALSE	0
gnl|gene10580|rna30741|	HIRIP3	Q9BW71	HIRA-interacting protein 3	-0.148699	0.205107	0.028204	FALSE	0
gnl|gene16369|rna47806|	RPAIN	Q86UA6	RPA-interacting protein	-1.32549	-0.864903	-1.09519	FALSE	0
gnl|gene15381|rna44881|	SMC6	Q96SB8	Structural maintenance of chromosomes protein 6	0.0156944	-0.0689893	-0.0266475	FALSE	0
gnl|gene47019|rna92015|	INTS3	Q68E01	Integrator complex subunit 3	-0.389061	-0.247012	-0.318037	FALSE	0
gnl|gene17999|rna52605|	KIFC1	Q9BW19	Kinesin-like protein KIFC1	-0.954211	-1.30968	-1.13195	FALSE	0
gnl|gene11010|rna32007|	LNPEP	Q9UIQ6	Leucyl-cystinyl aminopeptidase	0.00360668	-0.605657	-0.301025	FALSE	0
gnl|gene4306|rna12551|	CCDC166	P0CW27	Coiled-coil domain-containing protein 166	-0.192776	-0.165185	-0.178981	FALSE	0
gnl|gene13699|rna39851|	ARHGAP17	Q68EM7	Rho GTPase-activating protein 17	-0.859781	-0.268757	-0.564269	FALSE	0
gnl|gene47430|rna92578|	MTMR12	Q9C0I1	Myotubularin-related protein 12	-1.11763	-0.630636	-0.874134	FALSE	0
gnl|gene2746|rna7995|	ATP2B1	P20020	Calcium-transporting ATPase	0.0516095	-0.885927	-0.417159	FALSE	0
gnl|gene11700|rna33997|	PPIG	Q13427	Peptidyl-prolyl cis-trans isomerase G (Fragment)	-0.150846	0.205158	0.0271558	FALSE	0
gnl|gene9477|rna27558|	POLK	Q9UBT6	DNA polymerase kappa	-0.381099	-0.363869	-0.372484	FALSE	0
gnl|gene38454|rna79604|	DHX37	Q8IY37	Probable ATP-dependent RNA helicase DHX37 (Fragment)	-0.48115	-0.139734	-0.310442	FALSE	0
gnl|gene39225|rna80730|	VPS8	Q8N3P4	Vacuolar protein sorting-associated protein 8 homolog	-0.0625613	-0.230191	-0.146376	FALSE	0
gnl|gene12828|rna37282|	DNAI1	Q9UI46	Dynein intermediate chain 1, axonemal	0.0241835	-0.326289	-0.151053	FALSE	0
gnl|gene15898|rna46464|	ANP32A	P39687	Acidic leucine-rich nuclear phosphoprotein 32 family member A	0.91208	0.898091	0.905085	FALSE	0
gnl|gene16242|rna47440|	DCTN2	Q13561	Dynactin subunit 2	-0.57616	-0.0272316	-0.301696	FALSE	0
gnl|gene8070|rna23534|	LIN28B	Q6ZN17	Protein lin-28 homolog B	-0.411839	-0.631589	-0.521714	FALSE	0
gnl|gene38043|rna79044|	KIF5A	Q12840	Kinesin heavy chain isoform 5A	0.204377	-0.0896331	0.0573718	FALSE	0
gnl|gene19601|rna57276|	SYAP1	Q96A49	Synapse-associated protein 1	-1.12985	-0.930679	-1.03026	FALSE	0
gnl|gene48120|rna93561|	NF1	P21359	Neurofibromin (Fragment)	-0.305312	-0.0736236	-0.189468	FALSE	0
gnl|gene10865|rna31590|	LRSAM1	Q6UWE0	E3 ubiquitin-protein ligase LRSAM1	-0.590986	-0.196665	-0.393825	FALSE	0
gnl|gene2228|rna6476|	TBC1D15	Q8TC07	TBC1 domain family member 15	-0.435674	-0.82631	-0.630992	FALSE	0
gnl|gene13535|rna39392|	ARHGAP5	Q13017	Rho GTPase-activating protein 5	-0.191511	-0.141569	-0.16654	FALSE	0
gnl|gene4909|rna14338|	BUB1	O43683	Mitotic checkpoint serine/threonine-protein kinase BUB1	-0.740606	-1.15301	-0.946809	FALSE	0
gnl|gene2555|rna7431|	CTDP1	Q9Y5B0	RNA polymerase II subunit A C-terminal domain phosphatase (Fragment)	0.00719317	0.205184	0.106189	FALSE	0
gnl|gene4414|rna12854|	PKN2	Q16513	Protein kinase C	-0.429582	-0.484932	-0.457257	FALSE	0
gnl|gene2089|rna6063|	MED8	Q96G25	Mediator of RNA polymerase II transcription subunit 8	-0.824063	-0.757235	-0.790649	FALSE	0
gnl|gene3082|rna8931|	ORC3	Q9UBD5	Origin recognition complex subunit 3	-0.245169	-0.250017	-0.247593	FALSE	0
gnl|gene10464|rna30397|	VPS4B	O75351	Vacuolar protein sorting-associated protein 4B	-1.05392	-0.127754	-0.590836	FALSE	0
gnl|gene2476|rna7219|	IGHMBP2	P38935	DNA-binding protein SMUBP-2	-0.292825	-0.0181054	-0.155465	FALSE	0
gnl|gene19654|rna57449|	SAP30BP	Q9UHR5	SAP30-binding protein	0.344024	0.34106	0.342542	FALSE	0
gnl|gene19572|rna57188|	CEP120	Q8N960	Centrosomal protein of 120 kDa	-0.113818	0.0682398	-0.0227891	FALSE	0
gnl|gene19889|rna58074|	GGA1	Q9UJY5	ADP-ribosylation factor-binding protein GGA1	-0.39648	-0.0263271	-0.211404	FALSE	0
gnl|gene16873|rna49309|	PRKRIP1	Q9H875	PRKR-interacting protein 1	-0.901853	-0.431248	-0.666551	FALSE	0
gnl|gene10578|rna30738|	IMMT	Q16891	MICOS complex subunit MIC60	-0.136612	0.590756	0.227072	FALSE	0
gnl|gene6665|rna19508|	TAOK3	Q9H2K8	Serine/threonine-protein kinase TAO3	-0.442212	-0.0905616	-0.266387	FALSE	0
gnl|gene15413|rna44986|	COG8	Q96MW5	Conserved oligomeric Golgi complex subunit 8	0.191956	-0.100084	0.0459361	FALSE	0
gnl|gene37478|rna78209|	NELFA	Q9H3P2	Negative elongation factor A	-0.736588	0.403606	-0.166491	FALSE	0
gnl|gene6517|rna19062|	TRPC4AP	Q8TEL6	Short transient receptor potential channel 4-associated protein	0.0990105	-0.0197414	0.0396345	FALSE	0
gnl|gene35231|rna75092|	MKRN1	Q9UHC7	E3 ubiquitin-protein ligase makorin-1	-0.307626	-0.939223	-0.623424	FALSE	0
gnl|gene10217|rna29707|	VCPIP1	Q96JH7	Deubiquitinating protein VCPIP1	-0.332275	-0.101974	-0.217124	FALSE	0
gnl|gene8975|rna26131|	GIT2	Q14161	ARF GTPase-activating protein GIT2	-0.536731	-0.543007	-0.539869	FALSE	0
gnl|gene103|rna294|	ATP2B2	Q01814	Plasma membrane calcium-transporting ATPase 2 (Fragment)	0.0995697	-0.770041	-0.335236	FALSE	0
gnl|gene11307|rna32880|	COG1	Q8WTW3	Conserved oligomeric Golgi complex subunit 1 (Fragment)	-0.290907	-0.210255	-0.250581	FALSE	0
gnl|gene6115|rna17885|	RRN3	Q9NYV6	RNA polymerase I-specific transcription initiation factor RRN3	-0.1958	-0.160136	-0.177968	FALSE	0
gnl|gene37087|rna77698|	DDX10	Q13206	Probable ATP-dependent RNA helicase DDX10	-0.10502	-0.344739	-0.224879	FALSE	0
gnl|gene16172|rna47262|	EXOC8	Q8IYI6	Exocyst complex component 8	-0.302491	-0.261435	-0.281963	FALSE	0
gnl|gene39147|rna80641|	ZNF180	Q9UJW8	Zinc finger protein 180	-0.213577	-0.259029	-0.236303	FALSE	0
gnl|gene11650|rna33870|	TOP1	P11387	DNA topoisomerase 1	0.142046	0.0750652	0.108556	FALSE	0
gnl|gene3247|rna9412|	TLN1	Q9Y490	Talin-1	-0.0418781	0.205273	0.0816977	FALSE	0
gnl|gene2009|rna5837|	IGHM	P01871	Immunoglobulin heavy constant mu	-0.5694	-0.562038	-0.565719	FALSE	0
gnl|gene1150|rna3338|	DDX3X	O00571	RNA helicase	-1.53401	-1.25244	-1.39323	FALSE	1
gnl|gene17007|rna49692|	MYO9B	Q13459	Unconventional myosin-IXb (Fragment)	-0.362826	-0.306131	-0.334478	FALSE	0
gnl|gene42550|rna85508|	FBL	P22087	rRNA 2'-O-methyltransferase fibrillarin	-0.103915	-0.18432	-0.144117	FALSE	1
gnl|gene2834|rna8230|	PMS2	P54278	Mismatch repair endonuclease PMS2	-0.606089	-0.460682	-0.533386	FALSE	0
gnl|gene1875|rna5475|	CCDC93	Q567U6	Coiled-coil domain-containing protein 93	0.0526321	-0.0204852	0.0160735	FALSE	0
gnl|gene12277|rna35682|	PPP4R1	Q8TF05	Serine/threonine-protein phosphatase 4 regulatory subunit 1	0.0649939	-0.0625411	0.00122639	FALSE	0
gnl|gene31841|rna71361|	CBY1	Q9Y3M2	Protein chibby homolog 1	-0.727108	0.590756	-0.068176	FALSE	0
gnl|gene16451|rna48053|	PCBP2	Q15366	Poly(rC)-binding protein 2	-2.00362	-2.21334	-2.10848	FALSE	0
gnl|gene7669|rna22371|	GLMN	Q92990	Glomulin	-0.0722692	0.0799741	0.00385247	FALSE	0
gnl|gene3924|rna11443|	BCL7A	Q4VC05	B-cell CLL/lymphoma 7 protein family member A	-0.380498	-0.733988	-0.557243	FALSE	0
gnl|gene5114|rna14951|	CLTB	P09497	Clathrin light chain B	-0.317636	-0.381814	-0.349725	FALSE	0
gnl|gene5946|rna17407|	DTL	Q9NZJ0	Denticleless protein homolog	-0.320177	-0.0269537	-0.173565	FALSE	0
gnl|gene20411|rna59619|	SH3GL1	Q99961	Endophilin-A2	-1.07897	-0.220643	-0.649807	FALSE	0
gnl|gene17289|rna50457|	ANKRD27	Q96NW4	Ankyrin repeat domain-containing protein 27	0.0947763	-0.00994945	0.0424134	FALSE	0
gnl|gene44585|rna88568|	WBP4	O75554	WW domain-binding protein 4	-0.651048	-0.514149	-0.582599	FALSE	0
gnl|gene17173|rna50147|	ZC2HC1A	Q96GY0	Zinc finger C2HC domain-containing protein 1A	-0.966563	-0.358166	-0.662364	FALSE	0
gnl|gene11748|rna34124|	EIF1AD	Q8N9N8	Probable RNA-binding protein EIF1AD	-1.30856	-0.423126	-0.865844	FALSE	0
gnl|gene1757|rna5099|	PURA	Q00577	Transcriptional activator protein Pur-alpha	-0.121416	-0.418965	-0.27019	FALSE	0
gnl|gene2261|rna6572|	FOCAD	Q5VW36	Focadhesin	-0.197791	-0.0345472	-0.116169	FALSE	0
gnl|gene14027|rna40870|	USP19	O94966	Ubiquitin carboxyl-terminal hydrolase 19	-0.0664556	-0.128625	-0.0975405	FALSE	0
gnl|gene2412|rna7026|	INTS1	Q8N201	Integrator complex subunit 1	-0.675886	-0.516125	-0.596006	FALSE	0
gnl|gene5949|rna17412|	ABCF3	Q9NUQ8	ATP-binding cassette sub-family F member 3	-0.698207	-0.494601	-0.596404	FALSE	0
gnl|gene14018|rna40835|	DTNA	Q9Y4J8	Dystrobrevin alpha	-0.820091	-0.566646	-0.693368	FALSE	0
gnl|gene11899|rna34553|	BRIX1	Q8TDN6	Ribosome biogenesis protein BRX1 homolog	-0.425166	-0.498194	-0.46168	FALSE	0
gnl|gene5143|rna15044|	CSTF3	Q12996	Cleavage stimulation factor subunit 3	-0.37317	-0.6938	-0.533485	FALSE	0
gnl|gene11103|rna32268|	ERCC6L	Q2NKX8	DNA excision repair protein ERCC-6-like	0.315235	0.342309	0.328772	FALSE	0
gnl|gene13938|rna40577|	WDR60	Q8WVS4	Cytoplasmic dynein 2 intermediate chain 1	0.10047	-0.0707043	0.0148829	FALSE	0
gnl|gene40563|rna82627|	DNAH2	Q9P225	Dynein heavy chain 2, axonemal (Fragment)	-0.208615	-0.285633	-0.247124	FALSE	0
gnl|gene16797|rna49077|	CFDP1	Q9UEE9	Craniofacial development protein 1	-0.0898684	0.086605	-0.00163173	FALSE	0
gnl|gene43955|rna87618|	TCIRG1	Q13488	V-type proton ATPase 116 kDa subunit a3	0.894021	-1.44287	-0.274426	FALSE	0
gnl|gene4405|rna12832|	MED17	Q9NVC6	Mediator of RNA polymerase II transcription subunit 17	-0.546508	-0.813397	-0.679953	FALSE	0
gnl|gene16125|rna47139|	ULK3	Q6PHR2	Serine/threonine-protein kinase ULK3	-1.47616	-0.762014	-1.11909	FALSE	0
gnl|gene18421|rna53806|	PDIA4	P13667	Protein disulfide-isomerase A4	0.497405	-0.763257	-0.132926	FALSE	0
gnl|gene16608|rna48522|	TRIP4	Q15650	Activating signal cointegrator 1	-0.803091	-0.578899	-0.690995	FALSE	0
gnl|gene11481|rna33368|	SNX2	O60749	Sorting nexin-2	-0.196709	0.175501	-0.0106038	FALSE	0
gnl|gene8435|rna24552|	STRN	O43815	Striatin	-0.0946298	-0.569135	-0.331882	FALSE	0
gnl|gene1202|rna3493|	LAS1L	Q9Y4W2	Ribosomal biogenesis protein LAS1L	-0.151299	-0.404411	-0.277855	FALSE	0
gnl|gene37569|rna78328|	NELFB	Q8WX92	Negative elongation factor B	-0.541826	-0.47788	-0.509853	FALSE	0
gnl|gene14617|rna42595|	ZNF618	Q5T7W0	Zinc finger protein 618	-0.269896	-0.24884	-0.259368	FALSE	0
gnl|gene9773|rna28419|	GRPEL1	Q9HAV7	GrpE protein homolog 1, mitochondrial	-0.409145	0.129059	-0.140043	FALSE	0
gnl|gene11179|rna32489|	N4BP1	O75113	NEDD4-binding protein 1	-0.513985	-1.23204	-0.873011	FALSE	0
gnl|gene42918|rna86082|	NPFFR2	Q9Y5X5	Neuropeptide FF receptor 2	-0.325704	-0.132877	-0.229291	FALSE	0
gnl|gene1294|rna3761|	MACF1	Q9UPN3	Microtubule-actin cross-linking factor 1, isoforms 1/2/3/5 (Fragment)	-0.219519	-0.193347	-0.206433	FALSE	0
gnl|gene12730|rna36986|	TNIK	Q9UKE5	TRAF2 and NCK-interacting protein kinase (Fragment)	-0.41273	-0.163489	-0.28811	FALSE	0
gnl|gene17115|rna49993|	MED23	Q9ULK4	Mediator complex subunit 23	-0.646156	-0.832224	-0.73919	FALSE	0
gnl|gene3719|rna10831|	GTF2A2	P52657	Transcription initiation factor IIA subunit 2	-1.10297	-1.17918	-1.14107	FALSE	0
gnl|gene5535|rna16211|	TRMT44	Q8IYL2	Probable tRNA (uracil-O(2)-)-methyltransferase	0.517213	-1.05802	-0.270404	FALSE	0
gnl|gene18020|rna52668|	NUP188	Q5SRE5	Nucleoporin NUP188	-0.186608	-0.0264008	-0.106505	FALSE	0
gnl|gene11704|rna34006|	PLXNB1	O43157	Plexin-B1	-0.188819	-0.917324	-0.553072	FALSE	0
gnl|gene8106|rna23626|	NCAPD3	P42695	Condensin-2 complex subunit D3	-0.219762	0.0281753	-0.0957933	FALSE	0
gnl|gene18877|rna55093|	NCKIPSD	Q9NZQ3	NCK-interacting protein with SH3 domain	-0.309928	-0.206131	-0.25803	FALSE	0
gnl|gene13622|rna39648|	POP1	Q99575	Ribonucleases P/MRP protein subunit POP1	0.0963687	-0.590692	-0.247162	FALSE	0
gnl|gene5697|rna16679|	SIRT1	Q96EB6	NAD-dependent protein deacetylase sirtuin-1	0.170619	0.340221	0.25542	FALSE	0
gnl|gene431|rna1244|	GTF2B	Q00403	Transcription initiation factor IIB	-0.66994	-0.988263	-0.829101	FALSE	0
gnl|gene17653|rna51591|	CALU	O43852	Calumenin	-0.528485	-0.845731	-0.687108	FALSE	0
gnl|gene20525|rna59923|	PRKAB1	Q9Y478	5'-AMP-activated protein kinase subunit beta-1	-0.83345	-0.955558	-0.894504	FALSE	0
gnl|gene10220|rna29715|	RPAP3	Q9H6T3	RNA polymerase II-associated protein 3	-0.385883	-0.400296	-0.393089	FALSE	0
gnl|gene37485|rna78225|	ABCF2	Q9UG63	ATP-binding cassette sub-family F member 2	-0.712816	-0.437643	-0.575229	FALSE	0
gnl|gene17445|rna50948|	FBXO11	Q86XK2	F-box only protein 11 (Fragment)	-0.0406383	-0.361833	-0.201236	FALSE	0
gnl|gene5399|rna15829|	ASTE1	Q2TB18	Protein asteroid homolog 1	-0.508293	-0.218257	-0.363275	FALSE	0
gnl|gene19316|rna56425|	PRKDC	P78527	DNA-dependent protein kinase catalytic subunit	-0.330254	-0.411271	-0.370763	FALSE	0
gnl|gene5238|rna15330|	CDC37	Q16543	Hsp90 co-chaperone Cdc37	-0.346608	-0.0462628	-0.196435	FALSE	0
gnl|gene46018|rna90619|	MORC3	Q14149	MORC family CW-type zinc finger protein 3	0.0144222	0.219618	0.11702	FALSE	0
gnl|gene4445|rna12968|	PPP6R1	Q9UPN7	Serine/threonine-protein phosphatase 6 regulatory subunit 1	-0.185671	-0.195301	-0.190486	FALSE	0
gnl|gene19350|rna56525|	NUP93	Q8N1F7	Nuclear pore complex protein Nup93	-0.217056	-0.209238	-0.213147	FALSE	0
gnl|gene38911|rna80298|	UBL4A	P11441	Ubiquitin-like protein 4A	-0.281729	-0.870456	-0.576093	FALSE	0
gnl|gene48638|rna94283|	SARNP	P82979	SAP domain-containing ribonucleoprotein	-0.797379	0.24362	-0.276879	FALSE	0
gnl|gene47614|rna92826|	SRPK1	Q96SB4	SRSF protein kinase 1	0.025672	-0.111467	-0.0428974	FALSE	0
gnl|gene6184|rna18073|	TMEM209	Q96SK2	Transmembrane protein 209	-0.980063	-1.24418	-1.11212	FALSE	0
gnl|gene19653|rna57446|	GMNN	O75496	Geminin	-1.03794	-0.464466	-0.751204	FALSE	0
gnl|gene4361|rna12700|	PPP4R3A	Q6IN85	Serine/threonine-protein phosphatase 4 regulatory subunit 3A (Fragment)	0.302855	0.227667	0.265261	FALSE	0
gnl|gene45104|rna89328|	CDAN1	Q8IWY9	Codanin-1	0.149903	0.202987	0.176445	FALSE	0
gnl|gene35516|rna75518|	GCN1	Q92616	eIF-2-alpha kinase activator GCN1	-0.409611	-0.20752	-0.308566	FALSE	0
gnl|gene3993|rna11612|	RNF123	Q5XPI4	E3 ubiquitin-protein ligase RNF123	-0.328438	-0.00742826	-0.167933	FALSE	0
gnl|gene4944|rna14443|	GTF2H4	Q92759	General transcription factor IIH subunit 4	-0.608199	-0.54574	-0.576969	FALSE	0
gnl|gene3287|rna9527|	LTN1	O94822	E3 ubiquitin-protein ligase listerin	-0.276868	-0.0291628	-0.153015	FALSE	0
gnl|gene36034|rna76203|	STX12	Q86Y82	Syntaxin-12	-1.34425	-0.193862	-0.769057	FALSE	0
gnl|gene15874|rna46378|	PACSIN2	Q9UNF0	Protein kinase C and casein kinase substrate in neurons protein 2	0.301703	0.27558	0.288642	FALSE	0
gnl|gene12970|rna37698|	NUP205	Q92621	Nuclear pore complex protein Nup205	0.0569795	-0.107872	-0.0254462	FALSE	0
gnl|gene14697|rna42833|	PMS1	P54277	PMS1 protein homolog 1	-0.560587	-0.604564	-0.582576	FALSE	0
gnl|gene2525|rna7351|	RALBP1	Q15311	RalA-binding protein 1	0.0691782	-0.0292155	0.0199813	FALSE	0
gnl|gene3888|rna11343|	FGFR1OP	O95684	Centrosomal protein 43	-0.13047	0.116156	-0.00715707	FALSE	0
gnl|gene5159|rna15088|	TTC37	Q6PGP7	Tetratricopeptide repeat protein 37	-0.141176	-0.10123	-0.121203	FALSE	0
gnl|gene44361|rna88203|	TDRD9	Q8NDG6	ATP-dependent RNA helicase TDRD9 (Fragment)	-0.722404	-0.857866	-0.790135	FALSE	0
gnl|gene13529|rna39371|	EVI5	O60447	Ecotropic viral integration site 5 protein homolog (Fragment)	-0.240169	-0.21911	-0.22964	FALSE	0
gnl|gene14520|rna42282|	MYH11	P35749	Myosin-11	-0.164665	0.106232	-0.0292162	FALSE	0
gnl|gene174|rna485|	ANAPC7	Q9UJX3	Anaphase-promoting complex subunit 7	-0.281365	-0.159383	-0.220374	FALSE	0
gnl|gene19868|rna58014|	HEATR1	Q9H583	HEAT repeat-containing protein 1	-0.0468981	-0.319031	-0.182964	FALSE	0
gnl|gene35678|rna75736|	NUP54	Q7Z3B4	Nucleoporin p54	-0.794079	0.590756	-0.101662	FALSE	0
gnl|gene42644|rna85645|	LRPPRC	P42704	Leucine-rich PPR motif-containing protein, mitochondrial	-0.612636	-0.595163	-0.603899	FALSE	0
gnl|gene16798|rna49084|	EIF2AK4	Q9P2K8	Non-specific serine/threonine protein kinase (Fragment)	0.0630001	-0.1255	-0.0312502	FALSE	0
gnl|gene18945|rna55307|	ARHGAP35	Q9NRY4	Rho GTPase-activating protein 35	0.0106325	-0.257679	-0.123523	FALSE	0
gnl|gene19695|rna57561|	UTP18	Q9Y5J1	U3 small nucleolar RNA-associated protein 18 homolog	-0.573044	-0.362895	-0.46797	FALSE	0
gnl|gene19588|rna57235|	KLC1	Q07866	Kinesin light chain	-0.376055	-0.109962	-0.243009	FALSE	0
gnl|gene40709|rna82834|	ERCC4	Q92889	DNA repair endonuclease XPF	-0.614654	-0.4528	-0.533727	FALSE	0
gnl|gene12868|rna37406|	NRF1	Q16656	Nuclear respiratory factor 1	-0.993485	-0.887516	-0.940501	FALSE	0
gnl|gene14539|rna42344|	ORC6	Q9Y5N6	Origin recognition complex subunit 6	-0.353523	-1.24474	-0.799131	FALSE	0
gnl|gene16508|rna48224|	NUP85	Q9BW27	Nuclear pore complex protein Nup85	-0.090444	-0.227638	-0.159041	FALSE	0
gnl|gene161|rna448|	SRRM2	Q9UQ35	Serine/arginine repetitive matrix protein 2 (Fragment)	0.186255	0.579304	0.38278	FALSE	0
gnl|gene18588|rna54271|	WDR70	Q9NW82	WD repeat-containing protein 70	-0.767042	-0.761167	-0.764104	FALSE	0
gnl|gene5729|rna16769|	DDX43	Q9NXZ2	Probable ATP-dependent RNA helicase DDX43	-0.890284	-1.18446	-1.03737	FALSE	0
gnl|gene12608|rna36644|	CEP41	Q9BYV8	Centrosomal protein of 41 kDa	-0.950056	-0.101216	-0.525636	FALSE	0
gnl|gene7921|rna23109|	NOL9	Q5SY16	Polynucleotide 5'-hydroxyl-kinase NOL9	-0.232823	-0.551443	-0.392133	FALSE	0
gnl|gene50124|rna96434|	STAM	Q92783	Signal transducing adapter molecule 1	-1.36226	-0.275553	-0.818904	FALSE	0
gnl|gene17428|rna50898|	ZAR1L	A6NP61	ZAR1-like protein	-0.375177	-1.29216	-0.83367	FALSE	0
gnl|gene7463|rna21754|	PTBP1	P26599	Polypyrimidine tract-binding protein 1	-0.545631	-1.39157	-0.968603	FALSE	0
gnl|gene5400|rna15831|	MRPL40	Q9NQ50	39S ribosomal protein L40, mitochondrial	-0.823284	-0.482496	-0.65289	FALSE	0
gnl|gene12032|rna34958|	ZNF510	Q9Y2H8	Zinc finger protein 510	0.616221	-1.51641	-0.450095	FALSE	0
gnl|gene1802|rna5246|	USP40	Q9NVE5	Ubiquitin carboxyl-terminal hydrolase 40	-0.33009	-0.428943	-0.379517	FALSE	0
gnl|gene2681|rna7781|	SPC24	Q8NBT2	Kinetochore protein Spc24	-1.31601	-1.50537	-1.41069	FALSE	0
gnl|gene18394|rna53732|	CD2AP	Q9Y5K6	CD2-associated protein	0.132887	-0.0953035	0.0187916	FALSE	0
gnl|gene15105|rna44087|	MYO5A	Q9Y4I1	Unconventional myosin-Va (Fragment)	0.0843935	-0.0310019	0.0266958	FALSE	0
gnl|gene3858|rna11248|	CCDC124	Q96CT7	Coiled-coil domain-containing protein 124	-0.839228	-0.58817	-0.713699	FALSE	0
gnl|gene10769|rna31298|	VPS16	Q9H269	Vacuolar protein sorting-associated protein 16 homolog	0.0219531	-0.0935734	-0.0358101	FALSE	0
gnl|gene10627|rna30883|	RUFY3	Q7L099	Protein RUFY3	-0.174784	-0.0872355	-0.13101	FALSE	0
gnl|gene3642|rna10591|	WDR43	Q15061	WD repeat-containing protein 43	-0.604224	-0.389059	-0.496641	FALSE	0
gnl|gene47723|rna92963|	SPAG7	O75391	Sperm-associated antigen 7	-1.00999	-0.466773	-0.738381	FALSE	0
gnl|gene34886|rna74593|	SMCR8	Q8TEV9	Guanine nucleotide exchange protein SMCR8	-0.105091	-0.259378	-0.182235	FALSE	0
gnl|gene14773|rna43103|	LRR1	Q96L50	Leucine-rich repeat protein 1	-0.129903	-0.0040199	-0.0669614	FALSE	0
gnl|gene4265|rna12421|	SPIRE1	Q08AE8	Protein spire homolog 1	-0.137226	-0.0306181	-0.0839219	FALSE	0
gnl|gene47463|rna92617|	RAD54B	Q9Y620	DNA repair and recombination protein RAD54B	-0.811907	-1.46878	-1.14034	FALSE	0
gnl|gene19006|rna55479|	VPS50	Q96JG6	Syndetin	-0.0859876	0.0395947	-0.0231964	FALSE	0
gnl|gene20370|rna59501|	RAB3GAP1	Q15042	Rab3 GTPase-activating protein catalytic subunit	-0.310589	-0.0861537	-0.198372	FALSE	0
gnl|gene16751|rna48956|	TCEA1	P23193	Transcription elongation factor A protein 1	-0.774038	-0.274485	-0.524261	FALSE	0
gnl|gene10103|rna29373|	HMGB3	O15347	High mobility group protein B3 (Fragment)	-0.503241	-0.310169	-0.406705	FALSE	0
gnl|gene1140|rna3306|	BTAF1	O14981	TATA-binding protein-associated factor 172	-0.382653	-0.26814	-0.325397	FALSE	0
gnl|gene46217|rna90889|	AP4E1	Q9UPM8	AP-4 complex subunit epsilon-1	0.00764811	-0.291201	-0.141776	FALSE	0
gnl|gene15885|rna46417|	MTOR	P42345	Non-specific serine/threonine protein kinase	-0.147478	-0.162808	-0.155143	FALSE	0
gnl|gene18070|rna52816|	PNO1	Q9NRX1	RNA-binding protein PNO1	0.0998689	-0.504904	-0.202518	FALSE	0
gnl|gene41979|rna84684|	IGF2R	P11717	Cation-independent mannose-6-phosphate receptor	0.0835986	-0.505317	-0.210859	FALSE	0
gnl|gene36963|rna77522|	KIF6	Q6ZMV9	Kinesin-like protein (Fragment)	-0.601897	-0.213294	-0.407596	FALSE	0
gnl|gene11694|rna33980|	UFL1	O94874	E3 UFM1-protein ligase 1	0.130795	-1.02074	-0.444972	FALSE	0
gnl|gene2028|rna5886|	NEMF	O60524	Nuclear export mediator factor NEMF	-0.102845	0.0139842	-0.0444304	FALSE	0
gnl|gene10419|rna30285|	PXN	P49023	Paxillin	-0.289669	0.195489	-0.04709	FALSE	0
gnl|gene2367|rna6887|	RABGAP1	Q9Y3P9	Rab GTPase-activating protein 1	0.0649666	0.134241	0.0996036	FALSE	0
gnl|gene36961|rna77519|	DHX36	Q9H2U1	ATP-dependent DNA/RNA helicase DHX36	-0.688427	0.103034	-0.292697	FALSE	0
gnl|gene20978|rna60459|	INTS4	Q96HW7	Integrator complex subunit 4	-0.402253	-0.79149	-0.596872	FALSE	0
gnl|gene2980|rna8629|	AIMP1	Q12904	Aminoacyl tRNA synthase complex-interacting multifunctional protein 1	-0.401838	-0.200249	-0.301044	FALSE	0
gnl|gene22966|rna62457|	RPL13	P26373	60S ribosomal protein L13	0.341857	-0.165071	0.0883929	TRUE	0
gnl|gene20440|rna59705|	SPTBN2	O15020	SPTBN2 protein	-0.0371639	-0.309762	-0.173463	FALSE	0
gnl|gene3813|rna11113|	GBF1	Q92538	Golgi-specific brefeldin A-resistance guanine nucleotide exchange factor 1	0.155855	0.00135359	0.0786042	FALSE	0
gnl|gene15473|rna45166|	TOP3A	Q13472	DNA topoisomerase 3-alpha	-0.32376	-0.294026	-0.308893	FALSE	0
gnl|gene13473|rna39196|	SNRNP200	O75643	U5 small nuclear ribonucleoprotein 200 kDa helicase (Fragment)	-0.126225	-0.0990869	-0.112656	FALSE	0
gnl|gene15352|rna44807|	EIF2AK2	P19525	Interferon-induced, double-stranded RNA-activated protein kinase	-0.615278	-0.555786	-0.585532	FALSE	0
gnl|gene40558|rna82618|	PRPF4	O43172	U4/U6 small nuclear ribonucleoprotein Prp4	0.0785956	-0.568422	-0.244913	FALSE	0
gnl|gene13424|rna39061|	CTIF	O43310	CBP80/20-dependent translation initiation factor	-0.476548	-0.160581	-0.318565	FALSE	0
gnl|gene2306|rna6717|	PIAS4	Q8N2W9	E3 SUMO-protein ligase PIAS4	-0.157	-2.50933	-1.33317	FALSE	0
gnl|gene2279|rna6624|	SSNA1	O43805	Sjoegren syndrome nuclear autoantigen 1	-1.41157	-2.76868	-2.09013	FALSE	0
gnl|gene16000|rna46770|	IFT46	Q9NQC8	Intraflagellar transport protein 46 homolog	-0.339896	-0.225414	-0.282655	FALSE	0
gnl|gene2099|rna6091|	MYH9	P35579	Myosin-9	0.00529023	0.0851953	0.0452428	FALSE	0
gnl|gene1457|rna4243|	VPS9D1	Q9Y2B5	VPS9 domain-containing protein 1	-0.542808	-0.10353	-0.323169	FALSE	0
gnl|gene5103|rna14907|	TTC39B	Q5VTQ0	Tetratricopeptide repeat protein 39B	-0.473809	0.209608	-0.1321	FALSE	0
gnl|gene1553|rna4512|	PDLIM5	Q96HC4	PDZ and LIM domain protein 5	-0.449609	-0.105311	-0.27746	FALSE	0
gnl|gene12536|rna36454|	RPRD1A	Q96P16	Regulation of nuclear pre-mRNA domain-containing protein 1A	-0.232256	0.336704	0.0522243	FALSE	0
gnl|gene2281|rna6636|	EPB41L3	Q9Y2J2	Band 4.1-like protein 3	0.182375	0.380341	0.281358	FALSE	0
gnl|gene46132|rna90769|	HDAC6	Q9UBN7	Histone deacetylase 6	0.0998424	0.17439	0.137116	FALSE	0
gnl|gene3081|rna8928|	HMGB2	P26583	High mobility group protein B2	-0.26416	-0.678769	-0.471464	FALSE	0
gnl|gene11480|rna33366|	MTHFSD	Q2M296	Methenyltetrahydrofolate synthase domain-containing protein	-0.561228	-1.73637	-1.1488	FALSE	0
gnl|gene16663|rna48682|	LUC7L2	Q9Y383	Putative RNA-binding protein Luc7-like 2	-0.404815	-0.111271	-0.258043	FALSE	0
gnl|gene16445|rna48024|	RPP38	P78345	Ribonuclease P protein subunit p38	-0.219075	-0.159877	-0.189476	FALSE	0
gnl|gene1424|rna4160|	HIP1R	O75146	Huntingtin-interacting protein 1-related protein	-0.291473	-0.0386778	-0.165075	FALSE	0
gnl|gene8218|rna23932|	NUP155	O75694	Nuclear pore complex protein Nup155	-0.780076	-0.842551	-0.811314	FALSE	0
gnl|gene325|rna933|	UBE4B	O95155	Ubiquitin conjugation factor E4 B	-0.0660095	0.153274	0.0436322	FALSE	0
gnl|gene14295|rna41644|	TBC1D10A	Q9BXI6	TBC1 domain family member 10A	-0.207164	0.0460562	-0.0805541	FALSE	0
gnl|gene18475|rna53949|	NCAPH	Q15003	Condensin complex subunit 2	-0.315983	-0.219353	-0.267668	FALSE	0
gnl|gene19754|rna57709|	DCP2	Q8IU60	m7GpppN-mRNA hydrolase	-0.395809	-0.565686	-0.480748	FALSE	0
gnl|gene11883|rna34507|	CYFIP1	Q7L576	Cytoplasmic FMR1-interacting protein 1 (Fragment)	-0.192626	-0.291968	-0.242297	FALSE	0
gnl|gene7770|rna22681|	GEMIN4	P57678	Gem-associated protein 4	-0.483398	-0.560468	-0.521933	FALSE	0
gnl|gene14269|rna41573|	SOS2	Q07890	Son of sevenless homolog 2	-0.258143	-0.0998646	-0.179004	FALSE	0
gnl|gene218|rna613|	SPTBN1	Q01082	Spectrin beta chain, non-erythrocytic 1 (Fragment)	0.0756716	-0.141317	-0.0328225	FALSE	0
gnl|gene41297|rna83696|	COG4	Q9H9E3	Conserved oligomeric Golgi complex subunit 4	-0.0968899	-0.2162	-0.156545	FALSE	0
gnl|gene14235|rna41489|	CAST	P20810	Calpain inhibitor	0.498998	0.879422	0.68921	FALSE	0
gnl|gene17637|rna51538|	AP3B1	O00203	AP-3 complex subunit beta-1	-0.0264675	-0.166521	-0.0964942	FALSE	0
gnl|gene14222|rna41431|	CNOT8	Q9UFF9	CCR4-NOT transcription complex subunit 8	-1.01084	-1.05104	-1.03094	FALSE	0
gnl|gene11632|rna33792|	SRBD1	Q8N5C6	S1 RNA-binding domain-containing protein 1	-0.344353	-0.295566	-0.319959	FALSE	0
gnl|gene4752|rna13884|	HNRNPL	P14866	Heterogeneous nuclear ribonucleoprotein L (Fragment)	-0.461906	-0.544953	-0.50343	FALSE	0
gnl|gene15771|rna46077|	TSR1	Q2NL82	Pre-rRNA-processing protein TSR1 homolog	-0.01806	0.170441	0.0761907	FALSE	0
gnl|gene35042|rna74820|	USP24	Q9UPU5	Ubiquitin carboxyl-terminal hydrolase 24	-0.0271389	-0.0523846	-0.0397618	FALSE	0
gnl|gene17247|rna50346|	KIF11	P52732	Kinesin-like protein KIF11	-0.00352491	-0.154171	-0.0788479	FALSE	0
gnl|gene37401|rna78111|	SPTAN1	Q13813	Spectrin alpha chain, non-erythrocytic 1	-0.0273087	-0.231768	-0.129538	FALSE	0
gnl|gene17440|rna50939|	CLTC	Q00610	Clathrin heavy chain 1	0.0753874	-0.19029	-0.0574515	FALSE	0
gnl|gene42132|rna84881|	THAP12	O43422	52 kDa repressor of the inhibitor of the protein kinase	-0.21922	-0.0355152	-0.127368	FALSE	0
gnl|gene14621|rna42611|	MFF	Q9GZY8	Mitochondrial fission factor	-0.486079	-0.144947	-0.315513	FALSE	0
gnl|gene47734|rna92981|	ARMC8	Q8IUR7	Armadillo repeat-containing protein 8	-0.274347	-0.0860121	-0.18018	FALSE	0
gnl|gene14930|rna43583|	STIP1	P31948	Stress-induced-phosphoprotein 1	-0.793729	-0.264787	-0.529258	FALSE	0
gnl|gene15071|rna43981|	NUB1	Q9Y5A7	NEDD8 ultimate buster 1	-0.613813	-0.272668	-0.443241	FALSE	0
gnl|gene4438|rna12941|	DDX56	Q9NY93	Probable ATP-dependent RNA helicase DDX56	-0.301407	-0.431068	-0.366238	FALSE	0
gnl|gene10065|rna29250|	PACS1	Q6VY07	Phosphofurin acidic cluster sorting protein 1	-0.145098	0.533866	0.194384	FALSE	0
gnl|gene3408|rna9921|	CWC27	Q6UX04	Spliceosome-associated protein CWC27 homolog	-0.279554	0.0805667	-0.0994934	FALSE	0
gnl|gene7988|rna23294|	TBC1D8	O95759	TBC1 domain family member 8	-0.678547	-0.529017	-0.603782	FALSE	0
gnl|gene477|rna1370|	CALR	P27797	Calreticulin	0.295229	-0.773814	-0.239293	FALSE	0
gnl|gene18634|rna54405|	CCNB1	P14635	G2/mitotic-specific cyclin-B1	-0.720421	-0.663246	-0.691834	FALSE	0
gnl|gene47295|rna92382|	ORC5	O43913	Origin recognition complex subunit 5	-0.358753	-0.325237	-0.341995	FALSE	0
gnl|gene39064|rna80516|	FASTKD1	Q53R41	FAST kinase domain-containing protein 1, mitochondrial	-0.518458	-1.29832	-0.908387	FALSE	0
gnl|gene12253|rna35616|	CD2BP2	O95400	CD2 antigen cytoplasmic tail-binding protein 2	-0.396851	-0.140715	-0.268783	FALSE	0
gnl|gene18158|rna53064|	MARCKSL1	P49006	MARCKS-related protein	0.491942	0.704722	0.598332	FALSE	0
gnl|gene2013|rna5851|	GEMIN8	Q9NWZ8	Gem-associated protein 8	-0.363621	-0.563491	-0.463556	FALSE	0
gnl|gene14551|rna42370|	THAP4	Q8WY91	Peroxynitrite isomerase THAP4	0.11495	0.247169	0.181059	FALSE	0
gnl|gene6974|rna20365|	EXD3	Q8N9H8	Exonuclease mut-7 homolog	-0.313943	-0.582875	-0.448409	FALSE	0
gnl|gene39588|rna81223|	CLPTM1	O96005	Cleft lip and palate transmembrane protein 1	-0.188418	-1.62375	-0.906082	FALSE	0
gnl|gene19319|rna56432|	VIPAS39	Q9H9C1	Spermatogenesis-defective protein 39 homolog	-1.00627	-1.49992	-1.25309	FALSE	0
gnl|gene14709|rna42865|	PUS7	Q96PZ0	Pseudouridylate synthase 7 homolog	-0.447231	-0.312526	-0.379878	FALSE	0
gnl|gene47698|rna92935|	NBEA	Q8NFP9	Neurobeachin	-0.192794	-0.0954095	-0.144102	FALSE	0
gnl|gene37745|rna78563|	RUFY1	Q96T51	RUN and FYVE domain-containing protein 1	-0.0280089	-0.148781	-0.0883949	FALSE	0
gnl|gene39425|rna81001|	MYH10	P35580	Myosin-10	0.0942358	0.0415392	0.0678875	FALSE	0
gnl|gene12150|rna35303|	KIF3A	Q9Y496	Kinesin-like protein	-0.0476349	-0.0423219	-0.0449784	FALSE	0
gnl|gene10132|rna29465|	EIF3G	O75821	Eukaryotic translation initiation factor 3 subunit G	0.166223	-0.0957112	0.0352558	FALSE	0
gnl|gene42964|rna86141|	MAK16	Q9BXY0	Protein MAK16 homolog	-0.26213	-0.543621	-0.402875	FALSE	0
gnl|gene8522|rna24809|	TDRD7	Q8NHU6	Tudor domain-containing protein 7	-0.963602	-2.64999	-1.8068	FALSE	0
gnl|gene45868|rna90418|	RSL1D1	O76021	Ribosomal L1 domain-containing protein 1	-0.0471208	0.156728	0.0548038	FALSE	0
gnl|gene11098|rna32256|	HMGB1	P09429	High mobility group protein B1	-1.4507	-0.583098	-1.0169	FALSE	0
gnl|gene14832|rna43271|	ARFIP1	P53367	Arfaptin-1	-0.569701	-0.040874	-0.305287	FALSE	0
gnl|gene5251|rna15357|	ZC3H7A	Q8IWR0	Zinc finger CCCH domain-containing protein 7A	-0.726147	-1.16019	-0.943166	FALSE	0
gnl|gene50525|rna97059|	TARBP1	Q13395	Probable methyltransferase TARBP1	0.187711	0.0464511	0.117081	FALSE	0
gnl|gene1062|rna3095|	FIGNL1	Q6PIW4	Fidgetin-like protein 1	-1.04201	-0.863512	-0.95276	FALSE	0
gnl|gene48054|rna93466|	TUBGCP5	Q96RT8	Gamma-tubulin complex component 5	-0.45353	-0.958666	-0.706098	FALSE	0
gnl|gene38777|rna80076|	EML4	Q9HC35	Echinoderm microtubule-associated protein-like 4	-0.0326908	-0.0232036	-0.0279472	FALSE	0
gnl|gene34364|rna73892|	ANK1	P16157	Ankyrin-1	-0.111487	0.354587	0.12155	FALSE	0
gnl|gene665|rna1939|	CDC25C	P30307	M-phase inducer phosphatase 3	-0.360346	-0.535577	-0.447961	FALSE	0
gnl|gene15751|rna46003|	ALG13	Q9NP73	N-acetylglucosaminyldiphosphodolichol N-acetylglucosaminyltransferase (Fragment)	-0.375939	-0.451155	-0.413547	FALSE	0
gnl|gene34649|rna74285|	DCAF1	Q9Y4B6	DDB1- and CUL4-associated factor 1	0.163188	0.0999694	0.131579	FALSE	0
gnl|gene15414|rna44987|	SQSTM1	Q13501	Sequestosome-1	0.0752069	-0.349639	-0.137216	FALSE	1
gnl|gene39674|rna81341|	BOP1	Q14137	Ribosome biogenesis protein BOP1	-0.00118686	-0.694892	-0.348039	FALSE	0
gnl|gene15533|rna45354|	INTS8	Q75QN2	Integrator complex subunit 8	-0.359579	-0.681327	-0.520453	FALSE	0
gnl|gene1590|rna4648|	MRPS31	Q92665	28S ribosomal protein S31, mitochondrial	-0.777068	-0.426981	-0.602024	FALSE	0
gnl|gene50760|rna97399|	SRGAP2B	P0DMP2	SLIT-ROBO Rho GTPase-activating protein 2B	-0.449844	-0.114179	-0.282011	FALSE	0
gnl|gene34598|rna74208|	DGKZ	Q13574	Diacylglycerol kinase	-0.541936	-0.463699	-0.502817	FALSE	0
gnl|gene19700|rna57578|	SMARCAD1	Q9H4L7	SWI/SNF-related matrix-associated actin-dependent regulator of chromatin subfamily A containing DEAD/H box 1	0.06693	0.0603623	0.0636462	FALSE	0
gnl|gene39705|rna81386|	TBCC	Q15814	Tubulin-specific chaperone C	-1.15779	-0.338864	-0.748325	FALSE	0
gnl|gene18377|rna53682|	FAM76B	Q5HYJ3	Protein FAM76B	-0.828756	-0.432688	-0.630722	FALSE	0
gnl|gene2393|rna6967|	NEDD1	Q8NHV4	Protein NEDD1	-0.216619	-0.0716348	-0.144127	FALSE	0
gnl|gene5786|rna16937|	MMS22L	Q6ZRQ5	Protein MMS22-like	0.302978	-0.563305	-0.130164	FALSE	0
gnl|gene18099|rna52898|	CTR9	Q6PD62	RNA polymerase-associated protein CTR9 homolog	-0.0821036	-0.0888113	-0.0854575	FALSE	0
gnl|gene7458|rna21735|	TUBGCP3	Q96CW5	Gamma-tubulin complex component 3	-0.411189	-0.688932	-0.550061	TRUE	0
gnl|gene38582|rna79811|	NF2	P35240	Merlin	-0.527309	-0.0666326	-0.296971	FALSE	0
gnl|gene15380|rna44877|	SEC31B	Q9NQW1	Protein transport protein Sec31B	-1.20045	-2.10097	-1.65071	FALSE	0
gnl|gene12552|rna36495|	RAD23B	P54727	UV excision repair protein RAD23 homolog B	0.0834273	-0.0156672	0.03388	FALSE	0
gnl|gene43407|rna86789|	AZI2	Q9H6S1	5-azacytidine-induced protein 2	-0.322537	-0.278392	-0.300465	FALSE	0
gnl|gene42849|rna85912|	UBR4	Q5T4S7	E3 ubiquitin-protein ligase UBR4	0.0264587	0.0670444	0.0467515	FALSE	0
gnl|gene19623|rna57346|	EPRS	P07814	Bifunctional glutamate/proline--tRNA ligase	-0.0966363	-0.249556	-0.173096	FALSE	0
gnl|gene15043|rna43898|	ITPR1	Q14643	Inositol 1,4,5-trisphosphate receptor type 1	-0.113801	-2.01439	-1.06409	FALSE	0
gnl|gene45772|rna90295|	TFDP1	Q14186	Transcription factor Dp-1	-0.0660358	-0.728773	-0.397404	FALSE	0
gnl|gene7114|rna20775|	LUC7L3	O95232	Luc7-like protein 3	-0.264804	0.116345	-0.0742295	FALSE	0
gnl|gene3802|rna11075|	HECTD4	Q9Y4D8	Probable E3 ubiquitin-protein ligase HECTD4	-0.264504	-0.147829	-0.206167	FALSE	0
gnl|gene4034|rna11733|	SPG11	Q96JI7	Spatacsin	-0.476018	-0.564501	-0.520259	FALSE	0
gnl|gene26871|rna66376|	POLD3	Q15054	DNA polymerase delta subunit 3	-0.20527	0.152933	-0.0261685	TRUE	0
gnl|gene10557|rna30677|	PACRGL	Q8N7B6	PACRG-like protein	-1.35836	-0.602067	-0.980214	FALSE	0
gnl|gene16046|rna46903|	HCFC1R1	Q9NWW0	Host cell factor C1 regulator 1 (Fragment)	-0.452311	-0.811495	-0.631903	FALSE	0
gnl|gene44466|rna88398|	ERCC3	P19447	General transcription and DNA repair factor IIH helicase subunit XPB	-0.633797	-0.364742	-0.499269	FALSE	0
gnl|gene7839|rna22871|	NCAPH2	Q6IBW4	Condensin-2 complex subunit H2	-0.0505546	-0.193516	-0.122035	FALSE	0
gnl|gene42655|rna85666|	ZYX	Q15942	Zyxin (Fragment)	-0.250064	0.428007	0.0889716	FALSE	0
gnl|gene16544|rna48314|	CAMK2B	Q13554	Calcium/calmodulin-dependent protein kinase type II subunit beta	-0.552584	-0.392488	-0.472536	FALSE	0
gnl|gene13172|rna38307|	C9orf78	Q9NZ63	Telomere length and silencing protein 1 homolog	-0.685672	-0.353462	-0.519567	FALSE	0
gnl|gene45685|rna90179|	PPP1R37	O75864	Protein phosphatase 1 regulatory subunit 37	0.100236	0.159163	0.129699	FALSE	0
gnl|gene46175|rna90819|	COQ9	O75208	Ubiquinone biosynthesis protein COQ9, mitochondrial	-0.0363686	0.590756	0.277194	FALSE	0
gnl|gene4201|rna12223|	MARCKS	P29966	Myristoylated alanine-rich C-kinase substrate	0.491051	0.516795	0.503923	FALSE	0
gnl|gene17910|rna52353|	HSPA8	P11142	Heat shock cognate 71 kDa protein	-0.181101	-0.0537702	-0.117436	FALSE	0
gnl|gene12985|rna37735|	APLF	Q8IW19	Aprataxin and PNK-like factor	-0.213513	0.0454443	-0.0840341	FALSE	0
gnl|gene13213|rna38452|	AFTPH	Q6ULP2	Aftiphilin (Fragment)	0.594524	0.238149	0.416336	FALSE	0
gnl|gene14670|rna42755|	LIG1	P18858	DNA ligase	0.0832374	0.286972	0.185105	FALSE	0
gnl|gene12611|rna36652|	PUM3	Q15397	Pumilio homolog 3	-0.256928	-0.436882	-0.346905	FALSE	0
gnl|gene43906|rna87552|	SRSF12	Q8WXF0	Serine/arginine-rich splicing factor 12	-0.527001	0.228111	-0.149445	FALSE	0
gnl|gene15456|rna45121|	ZBTB2	Q8N680	Zinc finger and BTB domain-containing protein 2	-0.39515	-0.126222	-0.260686	FALSE	0
gnl|gene19009|rna55488|	HAUS1	Q96CS2	HAUS augmin-like complex subunit 1	-0.602131	-0.167857	-0.384994	FALSE	0
gnl|gene43444|rna86844|	COG2	Q14746	Conserved oligomeric Golgi complex subunit 2	-0.221392	-0.219263	-0.220327	FALSE	0
gnl|gene43370|rna86741|	CELF1	Q92879	CUG triplet repeat, RNA binding protein 1, isoform CRA_c	0.15006	-1.62385	-0.736896	FALSE	0
gnl|gene15713|rna45875|	HSP90B1	P14625	Endoplasmin	-0.00376519	-0.58458	-0.294173	FALSE	0
gnl|gene35131|rna74952|	NEK9	Q8TD19	Serine/threonine-protein kinase Nek9	-0.0153499	0.00494636	-0.00520175	FALSE	0
gnl|gene7719|rna22552|	TFAM	Q00059	Transcription factor A, mitochondrial	-0.496691	0.056145	-0.220273	FALSE	0
gnl|gene8503|rna24749|	FAM177A1	Q8N128	Protein FAM177A1	-0.105867	-0.756637	-0.431252	FALSE	0
gnl|gene15146|rna44209|	WDR46	O15213	WD repeat-containing protein 46	-0.502157	-0.40553	-0.453844	FALSE	0
gnl|gene37580|rna78346|	RNF113A	O15541	E3 ubiquitin-protein ligase RNF113A	-0.71034	-0.193219	-0.451779	FALSE	0
gnl|gene2845|rna8258|	SLBP	Q14493	Histone RNA hairpin-binding protein	-0.178821	0.0242714	-0.0772747	FALSE	0
gnl|gene4951|rna14474|	ARFGEF2	Q9Y6D5	Brefeldin A-inhibited guanine nucleotide-exchange protein 2	-0.184963	-0.169092	-0.177028	FALSE	0
gnl|gene10093|rna29341|	ABCF1	Q8NE71	ATP-binding cassette sub-family F member 1 (Fragment)	0.0999683	-0.00113966	0.0494143	FALSE	0
gnl|gene39422|rna80997|	STRBP	Q96SI9	Spermatid perinuclear RNA-binding protein	0.474437	-0.508145	-0.0168536	FALSE	0
gnl|gene18500|rna54009|	BSDC1	Q9NW68	BSD domain-containing protein 1	-0.437743	-0.950471	-0.694107	FALSE	0
gnl|gene15477|rna45182|	C9	P02748	Complement component C9	-0.416349	-0.13999	-0.27817	FALSE	0
gnl|gene19360|rna56566|	CHMP1A	Q9HD42	Charged multivesicular body protein 1a	-1.80245	-0.526425	-1.16444	FALSE	0
gnl|gene8715|rna25369|	ASCC3	Q8N3C0	Activating signal cointegrator 1 complex subunit 3	-0.28801	-0.545022	-0.416516	FALSE	0
gnl|gene15953|rna46639|	PAK3	O75914	Serine/threonine-protein kinase PAK 3	-0.135782	0.0598581	-0.0379619	FALSE	0
gnl|gene16469|rna48116|	DBN1	Q16643	Drebrin	0.274591	0.623522	0.449056	FALSE	0
gnl|gene12766|rna37112|	PAXBP1	Q9Y5B6	PAX3- and PAX7-binding protein 1	-0.43021	-1.16989	-0.80005	FALSE	0
gnl|gene9947|rna28915|	ATG2A	Q2TAZ0	Autophagy-related protein 2 homolog A	-0.377808	-1.28745	-0.832631	FALSE	0
gnl|gene14003|rna40794|	EXOC4	Q96A65	Exocyst complex component 4	-0.224888	-0.298414	-0.261651	FALSE	0
gnl|gene1087|rna3156|	DOCK1	Q14185	Dedicator of cytokinesis protein 1	0.404639	0.123433	0.264036	FALSE	0
gnl|gene18022|rna52674|	GPALPP1	Q8IXQ4	GPALPP motifs-containing protein 1	-1.19823	-0.559848	-0.879037	FALSE	0
gnl|gene11183|rna32499|	KIAA0319L	Q8IZA0	Dyslexia-associated protein KIAA0319-like protein	-0.383797	-0.749741	-0.566769	FALSE	0
gnl|gene18205|rna53190|	E2F5	Q15329	Transcription factor E2F5	-0.0239245	0.386775	0.181425	FALSE	0
gnl|gene2369|rna6893|	MTFR1L	Q9H019	Mitochondrial fission regulator 1-like	0.167782	-0.656221	-0.24422	FALSE	0
gnl|gene15432|rna45046|	FBXO42	Q6P3S6	F-box only protein 42	-0.12912	0.484194	0.177537	FALSE	0
gnl|gene13289|rna38676|	POLR3K	Q9Y2Y1	DNA-directed RNA polymerase III subunit RPC10	-0.916694	-0.432009	-0.674352	FALSE	0
gnl|gene5643|rna16528|	EIF3CL	B5ME19	Eukaryotic translation initiation factor 3 subunit C-like protein	0.0655882	-0.15028	-0.0423457	FALSE	0
gnl|gene8767|rna25519|	MLH1	P40692	DNA mismatch repair protein Mlh1	-0.625857	-0.647034	-0.636445	FALSE	0
gnl|gene6540|rna19142|	TLK1	Q9UKI8	Serine/threonine-protein kinase tousled-like 1	-0.0296518	-0.0151143	-0.022383	FALSE	0
gnl|gene17422|rna50878|	STUB1	Q9UNE7	E3 ubiquitin-protein ligase CHIP	-0.852316	-0.359397	-0.605857	FALSE	0
gnl|gene6927|rna20241|	RBM8A	Q9Y5S9	RNA-binding protein 8A	-0.281817	0.160046	-0.0608854	FALSE	0
gnl|gene14340|rna41768|	DDX6	P26196	Probable ATP-dependent RNA helicase DDX6	-0.595338	-0.816926	-0.706132	FALSE	0
gnl|gene14084|rna41022|	STAMBP	O95630	STAM-binding protein	-0.149584	0.162102	0.0062589	FALSE	0
gnl|gene16803|rna49097|	ARMC1	Q9NVT9	Armadillo repeat-containing protein 1	0.128509	-0.592514	-0.232003	FALSE	0
gnl|gene20299|rna59277|	BRAT1	Q6PJG6	BRCA1-associated ATM activator 1	-0.118301	0.186267	0.0339829	FALSE	0
gnl|gene3349|rna9733|	ANAPC5	Q9UJX4	Anaphase-promoting complex subunit 5 (Fragment)	-0.130014	-0.0633077	-0.0966608	FALSE	0
gnl|gene14334|rna41753|	SRPK2	P78362	SRSF protein kinase 2	0.126631	0.42761	0.277121	FALSE	0
gnl|gene40174|rna82052|	DIP2B	Q9P265	Disco-interacting protein 2 homolog B	-0.0558272	0.0525854	-0.00162086	FALSE	0
gnl|gene20210|rna58997|	SMAD4	Q13485	Mothers against decapentaplegic homolog 4	-0.886167	-0.683541	-0.784854	FALSE	0
gnl|gene38692|rna79946|	SYNE2	Q8WXH0	Nesprin-2	0.0741955	0.179422	0.126809	FALSE	0
gnl|gene18661|rna54477|	NHEJ1	Q9H9Q4	Non-homologous end-joining factor 1	-0.963119	-0.244084	-0.603602	FALSE	0
gnl|gene40798|rna82952|	NDUFAF2	Q8N183	NADH dehydrogenase [ubiquinone] 1 alpha subcomplex assembly factor 2	-0.413744	0.590756	0.0885057	FALSE	0
gnl|gene3696|rna10750|	RACGAP1	Q9H0H5	Rac GTPase-activating protein 1	-0.64257	-0.43482	-0.538695	FALSE	0
gnl|gene7265|rna21202|	PSME4	Q14997	Proteasome activator complex subunit 4	0.274951	0.130842	0.202896	TRUE	0
gnl|gene10237|rna29769|	GTF3C6	Q969F1	General transcription factor 3C polypeptide 6	-0.174238	-0.10117	-0.137704	FALSE	0
gnl|gene14030|rna40875|	KNTC1	P50748	Kinetochore-associated protein 1	0.114009	0.136103	0.125056	FALSE	0
gnl|gene38948|rna80350|	NSMCE4A	Q9NXX6	Non-structural maintenance of chromosomes element 4 homolog A	-0.440756	-0.392249	-0.416503	FALSE	0
gnl|gene17285|rna50445|	DOK1	Q99704	Docking protein 1	-0.513982	-0.892558	-0.70327	FALSE	0
gnl|gene9955|rna28933|	TLK2	Q86UE8	Serine/threonine-protein kinase tousled-like 2	0.0441809	-0.155178	-0.0554986	FALSE	0
gnl|gene45804|rna90342|	PARP12	Q9H0J9	Protein mono-ADP-ribosyltransferase PARP12	-0.425679	-0.942242	-0.683961	FALSE	0
gnl|gene7778|rna22702|	MOV10	Q9HCE1	RNA helicase	-0.534126	-0.840697	-0.687411	FALSE	0
gnl|gene16182|rna47283|	TRMT1	Q9NXH9	tRNA (guanine(26)-N(2))-dimethyltransferase	0.502641	0.254282	0.378462	FALSE	0
gnl|gene17080|rna49899|	UBFD1	O14562	Ubiquitin domain-containing protein UBFD1	-0.288146	0.179931	-0.0541077	FALSE	0
gnl|gene4649|rna13572|	TIMM44	O43615	Mitochondrial import inner membrane translocase subunit TIM44	-0.527223	0.590756	0.0317665	FALSE	0
gnl|gene340|rna992|	ZNF622	Q969S3	Zinc finger protein 622	0.23395	-0.462528	-0.114289	FALSE	0
gnl|gene11346|rna32986|	CRKL	P46109	Crk-like protein	-0.746586	-0.215243	-0.480915	FALSE	0
gnl|gene41034|rna83303|	BCAS3	Q9H6U6	Breast carcinoma-amplified sequence 3	-1.03548	-0.481348	-0.758413	FALSE	0
gnl|gene40796|rna82950|	ANKFY1	Q9P2R3	Rabankyrin-5	0.278329	0.112501	0.195415	FALSE	0
gnl|gene18287|rna53417|	CTNNA1	P35221	Catenin alpha-1	-0.369225	0.00108808	-0.184069	FALSE	0
gnl|gene17860|rna52185|	NUDCD3	Q8IVD9	NudC domain-containing protein 3	-0.282217	-0.502203	-0.39221	FALSE	0
gnl|gene10211|rna29690|	UBL7	Q96S82	Ubiquitin-like protein 7	-0.45855	0.121115	-0.168718	FALSE	0
gnl|gene17603|rna51429|	HDGF	P51858	Hepatoma-derived growth factor	-0.0448299	0.0433622	-0.00073385	FALSE	0
gnl|gene18360|rna53639|	POLA1	P09884	DNA polymerase	-0.133275	0.044975	-0.0441499	FALSE	0
gnl|gene2594|rna7534|	PES1	O00541	Pescadillo homolog	0.131785	-0.227832	-0.0480234	FALSE	0
gnl|gene13806|rna40193|	ZNF346	Q9UL40	Zinc finger protein 346	0.0830677	-0.132759	-0.0248457	FALSE	0
gnl|gene18049|rna52754|	RNF213	Q63HN8	E3 ubiquitin-protein ligase RNF213	0.238066	0.118537	0.178302	FALSE	0
gnl|gene3214|rna9310|	RNMT	O43148	mRNA cap guanine-N7 methyltransferase	-0.982029	-1.03868	-1.01036	FALSE	0
gnl|gene35598|rna75632|	BLOC1S2	Q6QNY1	Biogenesis of lysosome-related organelles complex 1 subunit 2	-0.545566	-0.523031	-0.534298	FALSE	0
gnl|gene4902|rna14315|	LUC7L	Q9NQ29	Putative RNA-binding protein Luc7-like 1	-0.334437	-0.12868	-0.231559	FALSE	0
gnl|gene10072|rna29268|	VAC14	Q08AM6	Protein VAC14 homolog	-0.189387	-0.272382	-0.230884	FALSE	0
gnl|gene11229|rna32658|	ACAP2	Q15057	Arf-GAP with coiled-coil, ANK repeat and PH domain-containing protein 2 (Fragment)	-0.0680573	0.0750358	0.00348922	FALSE	0
gnl|gene12751|rna37047|	STK3	Q13188	Serine/threonine-protein kinase 3	-0.281106	-0.123553	-0.20233	FALSE	0
gnl|gene42211|rna84978|	MAP4K5	Q9Y4K4	Mitogen-activated protein kinase kinase kinase kinase 5	-0.460933	-0.345404	-0.403169	FALSE	0
gnl|gene20245|rna59099|	TDRD12	Q587J7	Putative ATP-dependent RNA helicase TDRD12	-0.186502	-0.333395	-0.259948	FALSE	0
gnl|gene42423|rna85315|	POLR2I	P36954	DNA-directed RNA polymerase II subunit RPB9	-0.379571	-0.0708666	-0.225219	TRUE	0
gnl|gene18180|rna53124|	CHMP2B	Q9UQN3	Charged multivesicular body protein 2b	-1.12492	-0.516008	-0.820465	FALSE	0
gnl|gene39810|rna81553|	UBE4A	Q14139	Ubiquitin conjugation factor E4 A	-0.103394	-0.177876	-0.140635	FALSE	0
gnl|gene12083|rna35101|	PIK3R4	Q99570	Phosphoinositide 3-kinase regulatory subunit 4	-0.487252	-0.470196	-0.478724	FALSE	0
gnl|gene15754|rna46017|	TIMELESS	Q9UNS1	Protein timeless homolog	-0.277837	0.0498714	-0.113983	FALSE	0
gnl|gene5569|rna16298|	FANCI	Q9NVI1	Fanconi anemia group I protein (Fragment)	-0.0622555	0.0491873	-0.00653413	FALSE	0
gnl|gene12107|rna35172|	HIP1	O00291	Huntingtin-interacting protein 1	0.110121	-0.0444712	0.0328248	FALSE	0
gnl|gene8509|rna24773|	PIGU	Q9H490	Phosphatidylinositol glycan anchor biosynthesis class U protein	0.107623	-1.08492	-0.488648	FALSE	0
gnl|gene18782|rna54828|	VPS13A	Q96RL7	Vacuolar protein sorting-associated protein 13A	-0.401533	-1.27936	-0.840447	FALSE	0
gnl|gene2850|rna8274|	CCNL2	Q96S94	Cyclin-L2	-0.264846	-0.183024	-0.223935	FALSE	0
gnl|gene19207|rna56105|	LRRC40	Q9H9A6	Leucine-rich repeat-containing protein 40	-1.06972	-0.461026	-0.765374	FALSE	0
gnl|gene17471|rna51029|	MYO10	Q9HD67	Unconventional myosin-X (Fragment)	-0.27263	-0.002053	-0.137342	FALSE	0
gnl|gene48943|rna94741|	ZSWIM9	Q86XI8	Uncharacterized protein ZSWIM9	-0.523459	-0.392742	-0.458101	FALSE	0
gnl|gene14213|rna41401|	HNRNPH1	P31943	Heterogeneous nuclear ribonucleoprotein H	-0.326545	-0.511512	-0.419028	FALSE	1
gnl|gene19510|rna57013|	MEN1	O00255	Menin	-0.496193	-0.300488	-0.398341	FALSE	0
gnl|gene49592|rna95644|	SNX15	Q9NRS6	Sorting nexin-15	-0.723075	-0.0599977	-0.391536	FALSE	0
gnl|gene17167|rna50129|	NUDT9	Q9BW91	ADP-ribose pyrophosphatase, mitochondrial	-0.081147	0.296915	0.107884	FALSE	0
gnl|gene8864|rna25811|	CDV3	Q9UKY7	Protein CDV3 homolog	-0.0701048	0.0930341	0.0114646	FALSE	0
gnl|gene18696|rna54574|	HSP90AA1	P07900	Heat shock protein HSP 90-alpha	-0.0286886	0.00489509	-0.0118968	FALSE	0
gnl|gene28|rna86|	EXD2	Q9NVH0	Exonuclease 3'-5' domain-containing protein 2	-0.819306	-0.882198	-0.850752	FALSE	0
gnl|gene6067|rna17753|	IPO4	Q8TEX9	Importin-4	0.378325	0.255783	0.317054	FALSE	0
gnl|gene5016|rna14651|	AP5Z1	O43299	AP-5 complex subunit zeta-1	-0.431239	-0.576787	-0.504013	FALSE	0
gnl|gene12540|rna36468|	RINT1	Q6NUQ1	RAD50-interacting protein 1	-0.0622237	-0.217252	-0.139738	FALSE	0
gnl|gene6536|rna19120|	ECT2	Q9H8V3	Protein ECT2	-0.546663	-0.117535	-0.332099	FALSE	0
gnl|gene10056|rna29226|	PARN	O95453	Poly(A)-specific ribonuclease PARN (Fragment)	-0.681356	-1.23448	-0.957917	FALSE	0
gnl|gene1329|rna3880|	SOS1	Q07889	Son of sevenless homolog 1	0.173479	0.288532	0.231006	FALSE	1
gnl|gene186|rna525|	FOPNL	Q96NB1	Centrosomal protein 20	-1.63547	-0.248318	-0.941896	FALSE	0
gnl|gene44324|rna88156|	ARFGEF1	Q9Y6D6	Brefeldin A-inhibited guanine nucleotide-exchange protein 1 (Fragment)	-0.275117	-0.127392	-0.201255	FALSE	0
gnl|gene40291|rna82230|	HS1BP3	Q53T59	HCLS1-binding protein 3	-0.370875	-0.0503199	-0.210597	FALSE	0
gnl|gene3836|rna11187|	STX4	Q12846	Syntaxin-4	-0.284715	-0.614478	-0.449597	FALSE	0
gnl|gene49755|rna95868|	CHMP3	Q9Y3E7	Charged multivesicular body protein 3	-0.934419	0.230922	-0.351748	FALSE	0
gnl|gene50327|rna96769|	RBMX2	Q9Y388	RNA-binding motif protein, X-linked 2	-0.224149	-0.0211404	-0.122645	FALSE	0
gnl|gene13947|rna40602|	VPS35	Q96QK1	Vacuolar protein sorting-associated protein 35	0.0906345	-0.0302546	0.0301899	FALSE	0
gnl|gene9198|rna26717|	HBS1L	Q9Y450	HBS1-like protein	-0.0746302	-0.111887	-0.0932587	FALSE	0
gnl|gene13270|rna38623|	PBDC1	Q9BVG4	Protein PBDC1	-0.926772	-0.167845	-0.547308	FALSE	0
gnl|gene15755|rna46022|	CLTCL1	P53675	Clathrin heavy chain 2	-0.0325143	-0.239663	-0.136089	FALSE	0
gnl|gene14927|rna43572|	CUL4A	Q13619	Cullin-4A	-0.29284	-0.261017	-0.276928	FALSE	0
gnl|gene16020|rna46829|	EFHD1	Q9BUP0	EF-hand domain-containing protein D1	-0.573242	0.125363	-0.22394	FALSE	0
gnl|gene10090|rna29335|	TAF5L	O75529	TAF5-like RNA polymerase II p300/CBP-associated factor-associated factor 65 kDa subunit 5L	-0.34385	-0.640937	-0.492394	FALSE	0
gnl|gene10546|rna30637|	MACC1	Q6ZN28	Metastasis-associated in colon cancer protein 1	-0.422679	-0.497975	-0.460327	FALSE	0
gnl|gene3783|rna11010|	ADAD1	Q96M93	Adenosine deaminase domain-containing protein 1	0.0742399	-1.04967	-0.487713	FALSE	0
gnl|gene19079|rna55701|	INTS7	Q9NVH2	Integrator complex subunit 7	-0.262633	-0.327215	-0.294924	FALSE	0
gnl|gene3889|rna11356|	THADA	Q6YHU6	Thyroid adenoma-associated protein (Fragment)	0.0380867	0.0373011	0.0376939	FALSE	0
gnl|gene14204|rna41375|	GAS7	O60861	Growth arrest-specific protein 7	0.259754	0.120948	0.190351	FALSE	0
gnl|gene2968|rna8598|	NAP1L1	P55209	Nucleosome assembly protein 1-like 1	-0.0933005	0.461329	0.184014	FALSE	0
gnl|gene4174|rna12157|	KIF3B	O15066	Kinesin-like protein KIF3B	0.053583	-0.0487597	0.00241165	FALSE	0
gnl|gene903|rna2650|	IFT88	Q13099	Intraflagellar transport protein 88 homolog	-0.462076	-0.461504	-0.46179	FALSE	0
gnl|gene2075|rna6019|	CETN3	O15182	Centrin-3	-0.254729	-0.451821	-0.353275	FALSE	0
gnl|gene246|rna694|	HEBP2	Q9Y5Z4	Heme-binding protein 2	-0.03592	-0.577664	-0.306792	FALSE	0
gnl|gene14860|rna43367|	RIC8B	Q9NVN3	Synembryn-B	-0.581351	-0.192321	-0.386836	FALSE	0
gnl|gene37431|rna78145|	TUBGCP2	Q9BSJ2	Gamma-tubulin complex component	-0.514473	-0.682265	-0.598369	TRUE	0
gnl|gene17279|rna50422|	CRNKL1	Q9BZJ0	Crooked neck-like protein 1	-0.0768971	-0.0623148	-0.069606	FALSE	0
gnl|gene4577|rna13345|	STK31	Q9BXU1	Serine/threonine-protein kinase 31	-0.223474	-0.288438	-0.255956	FALSE	0
gnl|gene12491|rna36320|	BRAP	Q7Z569	BRCA1-associated protein	0.14435	-0.114323	0.0150138	FALSE	0
gnl|gene5983|rna17509|	ILF2	Q12905	Interleukin enhancer-binding factor 2	-1.11714	-1.23315	-1.17515	FALSE	0
gnl|gene18601|rna54303|	EXOC5	O00471	Exocyst complex component 5	-0.121038	-0.220543	-0.17079	FALSE	0
gnl|gene47392|rna92531|	FANCG	O15287	Fanconi anemia group G protein	-0.244328	-0.453505	-0.348916	FALSE	0
gnl|gene6309|rna18442|	MTIF3	Q9H2K0	Translation initiation factor IF-3, mitochondrial	-0.704485	0.654942	-0.0247712	FALSE	0
gnl|gene50382|rna96867|	CNOT9	Q92600	CCR4-NOT transcription complex subunit 9	-1.3879	-0.699951	-1.04392	FALSE	0
gnl|gene41855|rna84453|	DYNC1H1	Q14204	Cytoplasmic dynein 1 heavy chain 1 (Fragment)	0.124749	-0.0602477	0.0322507	FALSE	0
gnl|gene4272|rna12439|	RBM43	Q6ZSC3	RNA-binding protein 43	-0.362094	-0.55407	-0.458082	FALSE	0
gnl|gene2755|rna8015|	POLR3E	Q9NVU0	DNA-directed RNA polymerase III subunit RPC5	-0.350124	-0.292533	-0.321328	FALSE	0
gnl|gene8281|rna24111|	ACACB	O00763	Acetyl-CoA carboxylase 2	-0.15482	-0.104248	-0.129534	FALSE	0
gnl|gene19439|rna56812|	RIOK2	Q9BVS4	Serine/threonine-protein kinase RIO2	-0.617764	-0.0414063	-0.329585	FALSE	0
gnl|gene11905|rna34569|	NPHP1	O15259	Nephrocystin-1 (Fragment)	-0.362286	-0.777314	-0.5698	FALSE	0
gnl|gene12467|rna36243|	LRRC47	Q8N1G4	Leucine-rich repeat-containing protein 47	-0.339036	0.0111546	-0.163941	FALSE	0
gnl|gene7134|rna20829|	PDXDC1	Q6P996	Pyridoxal-dependent decarboxylase domain-containing protein 1	-0.0422739	0.0762816	0.0170038	FALSE	0
gnl|gene6694|rna19601|	FANCB	Q8NB91	Fanconi anemia group B protein	-0.479954	-0.246083	-0.363018	FALSE	0
gnl|gene39770|rna81493|	LASP1	Q14847	LIM and SH3 domain protein 1	-0.115075	-0.100457	-0.107766	FALSE	0
gnl|gene18089|rna52869|	PPP1R3B	Q86XI6	Protein phosphatase 1 regulatory subunit 3B	-0.451908	-1.55664	-1.00427	FALSE	0
gnl|gene8304|rna24181|	TSEN54	Q7Z6J9	tRNA-splicing endonuclease subunit Sen54	-0.0475403	-0.0624345	-0.0549874	FALSE	0
gnl|gene3637|rna10579|	HEXIM1	O94992	Protein HEXIM1	0.175638	0.138898	0.157268	FALSE	0
gnl|gene2637|rna7662|	METTL16	Q86W50	RNA N6-adenosine-methyltransferase METTL16	-0.441255	-0.152619	-0.296937	FALSE	0
gnl|gene14134|rna41166|	MMS19	Q96T76	MMS19 nucleotide excision repair protein homolog	-0.144431	0.477714	0.166642	FALSE	0
gnl|gene19092|rna55749|	ANAPC1	Q9H1A4	Anaphase-promoting complex subunit 1 (Fragment)	-0.0978635	-0.0840806	-0.090972	FALSE	0
gnl|gene139|rna390|	SRPRA	P08240	Signal recognition particle receptor subunit alpha	-0.764576	-1.37073	-1.06766	FALSE	0
gnl|gene20053|rna58534|	EVL	Q9UI08	Ena/VASP-like protein	0.34442	-0.216621	0.0638996	FALSE	0
gnl|gene15848|rna46301|	MYADM	Q96S97	Myeloid-associated differentiation marker	-0.514483	-0.372603	-0.443543	FALSE	0
gnl|gene47901|rna93226|	C7orf50	Q9BRJ6	Uncharacterized protein C7orf50	-0.457434	-0.724595	-0.591014	FALSE	0
gnl|gene15587|rna45523|	CAND1	Q86VP6	Cullin-associated NEDD8-dissociated protein 1	-0.218176	0.249078	0.0154507	FALSE	0
gnl|gene12007|rna34888|	SEC24D	O94855	Protein transport protein Sec24D	-1.3409	-1.0225	-1.1817	FALSE	0
gnl|gene45119|rna89349|	AKIRIN2	Q53H80	Akirin-2	-0.390567	-0.276189	-0.333378	FALSE	0
gnl|gene17067|rna49859|	RNF216	Q9NWF9	E3 ubiquitin-protein ligase RNF216	0.116582	0.345099	0.230841	FALSE	0
gnl|gene36401|rna76721|	SNRPA1	P09661	U2 small nuclear ribonucleoprotein A'	-0.97501	-0.464652	-0.719831	FALSE	0
gnl|gene12108|rna35174|	NUCKS1	Q9H1E3	Nuclear ubiquitous casein and cyclin-dependent kinase substrate 1	0.637164	0.694108	0.665636	FALSE	0
gnl|gene2410|rna7018|	EIF5	P55010	Eukaryotic translation initiation factor 5	0.173537	0.00955117	0.0915439	FALSE	0
gnl|gene9095|rna26466|	TES	Q9UGI8	Testin	-0.447707	0.0972337	-0.175237	FALSE	0
gnl|gene43301|rna86629|	ARFIP2	P53365	Arfaptin-2	-1.43917	-0.611524	-1.02535	FALSE	0
gnl|gene35995|rna76147|	EIF3E	P60228	Eukaryotic translation initiation factor 3 subunit E	-0.192529	-0.135839	-0.164184	FALSE	0
gnl|gene37289|rna77968|	MON2	Q7Z3U7	Protein MON2 homolog	0.0517714	0.0164464	0.0341089	FALSE	0
gnl|gene3055|rna8847|	DEPDC7	Q96QD5	DEP domain-containing protein 7	-1.70005	-1.53141	-1.61573	FALSE	0
gnl|gene10743|rna31224|	TLN2	Q9Y4G6	Talin-2	-0.11237	0.128877	0.00825334	FALSE	0
gnl|gene3434|rna9991|	SMG8	Q8ND04	Protein SMG8	-0.204582	-0.212941	-0.208762	FALSE	0
gnl|gene14538|rna42336|	SH3GLB2	Q9NR46	Endophilin-B2	-0.825257	-0.735261	-0.780259	FALSE	0
gnl|gene13258|rna38591|	ARIH2	O95376	E3 ubiquitin-protein ligase ARIH2	0.208643	0.303747	0.256195	FALSE	0
gnl|gene2015|rna5855|	DKC1	O60832	H/ACA ribonucleoprotein complex subunit DKC1	-0.140055	-0.164567	-0.152311	FALSE	0
gnl|gene36692|rna77124|	SRSF3	P84103	Serine/arginine-rich splicing factor 3	-0.304511	-0.485879	-0.395195	FALSE	0
gnl|gene14138|rna41176|	ASH2L	Q9UBL3	Set1/Ash2 histone methyltransferase complex subunit ASH2	0.151136	-0.132734	0.00920097	FALSE	0
gnl|gene8894|rna25891|	POGK	Q9P215	Pogo transposable element with KRAB domain	-0.189214	-0.398445	-0.29383	FALSE	0
gnl|gene1224|rna3562|	CHAF1B	Q13112	Chromatin assembly factor 1 subunit B	-0.19594	-0.0486048	-0.122272	FALSE	0
gnl|gene20368|rna59491|	WWP2	O00308	NEDD4-like E3 ubiquitin-protein ligase WWP2	0.128935	-0.0586999	0.0351174	FALSE	0
gnl|gene1394|rna4080|	PYM1	Q9BRP8	Partner of Y14 and mago	0.12091	0.155107	0.138009	FALSE	0
gnl|gene342|rna997|	APCS	P02743	Serum amyloid P-component	-0.344325	-0.16318	-0.253752	FALSE	0
gnl|gene6029|rna17648|	THOC1	Q96FV9	THO complex subunit 1	-0.601044	0.201544	-0.19975	FALSE	0
gnl|gene11532|rna33489|	TRAPPC12	Q8WVT3	Trafficking protein particle complex subunit 12 (Fragment)	0.0877754	-0.0620808	0.0128473	FALSE	0
gnl|gene595|rna1741|	GTF2E1	P29083	General transcription factor IIE subunit 1	-0.413862	-0.146526	-0.280194	FALSE	0
gnl|gene5771|rna16880|	CCDC97	Q96F63	Coiled-coil domain-containing protein 97	-0.604202	0.0888405	-0.257681	FALSE	0
gnl|gene13386|rna38944|	FAM91A1	Q658Y4	Protein FAM91A1	-0.244293	-0.159679	-0.201986	FALSE	0
gnl|gene16470|rna48118|	TMEM214	Q6NUQ4	Transmembrane protein 214	1.1902	-0.373299	0.408449	FALSE	0
gnl|gene16513|rna48238|	CHMP2A	O43633	Charged multivesicular body protein 2a	-0.922756	-0.418078	-0.670417	FALSE	0
gnl|gene39034|rna80477|	PRPF8	Q6P2Q9	Pre-mRNA-processing-splicing factor 8	-0.106106	-0.0916496	-0.0988779	FALSE	0
gnl|gene43454|rna86867|	AGAP3	Q96P47	Arf-GAP with GTPase, ANK repeat and PH domain-containing protein 3	-0.283866	-0.0623966	-0.173131	FALSE	0
gnl|gene14163|rna41246|	CFAP36	Q96G28	Cilia- and flagella-associated protein 36	-0.313544	0.208064	-0.0527398	FALSE	0
gnl|gene18544|rna54150|	PSMC1	P62191	26S proteasome regulatory subunit 4	0.0867518	-0.00526136	0.0407452	TRUE	0
gnl|gene16300|rna47606|	VPS41	P49754	Vacuolar protein sorting-associated protein 41 homolog	0.0760888	-0.115602	-0.0197566	FALSE	0
gnl|gene20125|rna58727|	ATP6V0A1	Q93050	V-type proton ATPase 116 kDa subunit a1	0.140809	-0.749681	-0.304436	FALSE	0
gnl|gene9500|rna27625|	NARF	Q9UHQ1	Nuclear prelamin A recognition factor	-0.289077	-0.0750183	-0.182048	FALSE	0
gnl|gene19162|rna55960|	TIPIN	Q9BVW5	TIMELESS-interacting protein (Fragment)	-0.152043	0.461479	0.154718	FALSE	0
gnl|gene16142|rna47187|	PSMD6	Q15008	26S proteasome non-ATPase regulatory subunit 6	0.263594	0.179622	0.221608	TRUE	0
gnl|gene2965|rna8590|	SRSF7	Q16629	Serine/arginine-rich-splicing factor 7	-0.406962	-0.218478	-0.31272	FALSE	0
gnl|gene10178|rna29594|	ARAF	P10398	Serine/threonine-protein kinase A-Raf	-0.634493	-0.71539	-0.674941	FALSE	0
gnl|gene35299|rna75231|	TPPP3	Q9BW30	Tubulin polymerization-promoting protein family member 3	-1.04121	-0.551031	-0.796121	FALSE	0
gnl|gene16911|rna49421|	CHMP1B	Q7LBR1	Charged multivesicular body protein 1b	-1.58785	-0.459042	-1.02345	FALSE	0
gnl|gene1226|rna3567|	NCBP1	Q09161	Nuclear cap-binding protein subunit 1	-0.497473	0.173748	-0.161863	FALSE	0
gnl|gene13094|rna38061|	PPIP5K2	O43314	Inositol hexakisphosphate and diphosphoinositol-pentakisphosphate kinase (Fragment)	-0.03913	0.0192384	-0.00994583	FALSE	0
gnl|gene36329|rna76607|	HSP90AB1	P08238	Heat shock protein HSP 90-beta	-0.139932	-0.0592279	-0.0995802	FALSE	0
gnl|gene7270|rna21215|	MAEL	Q96JY0	Protein maelstrom homolog	0.223625	-0.168378	0.0276233	FALSE	0
gnl|gene8229|rna23965|	SCFD2	Q8WU76	Sec1 family domain-containing protein 2	-0.555737	-0.263654	-0.409695	FALSE	0
gnl|gene5335|rna15625|	FANCD2	Q9BXW9	Fanconi anemia group D2 protein	-0.107986	0.0774614	-0.0152625	FALSE	0
gnl|gene18289|rna53422|	OTUD6B	Q8N6M0	Deubiquitinase OTUD6B	-0.41704	-0.156909	-0.286974	FALSE	0
gnl|gene9056|rna26355|	TRADD	Q15628	Tumor necrosis factor receptor type 1-associated DEATH domain protein	-0.818513	-0.103736	-0.461124	FALSE	0
gnl|gene38462|rna79614|	TUBGCP4	Q9UGJ1	Gamma-tubulin complex component 4	-0.350958	-0.432207	-0.391583	FALSE	0
gnl|gene5352|rna15678|	RPS6	P62753	40S ribosomal protein S6	0.178664	-0.117592	0.0305358	TRUE	0
gnl|gene12333|rna35858|	RAE1	P78406	mRNA export factor	0.0298231	-0.245119	-0.107648	FALSE	0
gnl|gene15066|rna43960|	WDR37	Q9Y2I8	WD repeat-containing protein 37	-0.100776	0.0741674	-0.0133041	FALSE	0
gnl|gene40478|rna82492|	TSSC4	Q9Y5U2	Protein TSSC4 (Fragment)	0.0934127	0.142137	0.117775	FALSE	0
gnl|gene15822|rna46233|	PPP2R5E	Q16537	Serine/threonine-protein phosphatase 2A 56 kDa regulatory subunit epsilon isoform	-0.087129	-0.0380437	-0.0625863	FALSE	0
gnl|gene1206|rna3502|	PPP2R3A	Q06190	Serine/threonine-protein phosphatase 2A regulatory subunit B'' subunit alpha	0.0118909	0.0418132	0.026852	FALSE	0
gnl|gene4020|rna11688|	PPP2R5C	Q13362	Serine/threonine-protein phosphatase 2A 56 kDa regulatory subunit	-0.341964	-0.0976065	-0.219785	FALSE	0
gnl|gene904|rna2651|	KIFAP3	Q92845	Kinesin-associated protein 3	-0.0199567	-0.0329652	-0.0264609	FALSE	0
gnl|gene4125|rna12010|	DNAAF5	Q86Y56	Dynein assembly factor 5, axonemal (Fragment)	-0.143383	0.0615181	-0.0409325	FALSE	0
gnl|gene44041|rna87725|	MDM4	O15151	Protein Mdm4	-0.210259	-0.399211	-0.304735	FALSE	0
gnl|gene20457|rna59749|	CSRP2	Q16527	Cysteine and glycine-rich protein 2	-0.177689	-0.00553061	-0.0916099	FALSE	0
gnl|gene14378|rna41872|	MYO3B	Q8WXR4	Myosin-IIIb (Fragment)	-0.420318	0.207294	-0.106512	FALSE	0
gnl|gene10321|rna29993|	SSSCA1	O60232	Protein ZNRD2	-0.332998	-0.106227	-0.219613	FALSE	0
gnl|gene40496|rna82516|	EIF2B5	Q13144	Translation initiation factor eIF-2B subunit epsilon	-0.0200141	-0.0740085	-0.0470113	FALSE	0
gnl|gene14710|rna42871|	WASL	O00401	Neural Wiskott-Aldrich syndrome protein	-0.237396	-0.268492	-0.252944	FALSE	1
gnl|gene17588|rna51371|	PACSIN3	Q9UKS6	Protein kinase C and casein kinase substrate in neurons protein 3	0.180027	0.0399882	0.110008	FALSE	0
gnl|gene45791|rna90329|	AVEN	Q9NQS1	Cell death regulator Aven	-0.175948	0.1877	0.00587587	FALSE	0
gnl|gene9021|rna26266|	TTC25	Q96NG3	Tetratricopeptide repeat protein 25	0.698917	-0.365242	0.166837	FALSE	0
gnl|gene10028|rna29144|	PPM1G	O15355	Protein phosphatase 1G	0.494361	0.349917	0.422139	FALSE	0
gnl|gene14767|rna43083|	VPS13C	Q709C8	Vacuolar protein sorting-associated protein 13C (Fragment)	-0.729413	-0.910491	-0.819952	FALSE	0
gnl|gene12377|rna35988|	BRAF	P15056	Non-specific serine/threonine protein kinase	0.0464228	-0.131549	-0.0425629	FALSE	0
gnl|gene16269|rna47521|	MROH1	Q8NDA8	Maestro heat-like repeat-containing protein family member 1	0.012323	0.046279	0.029301	FALSE	0
gnl|gene11167|rna32456|	PSMD3	O43242	26S proteasome non-ATPase regulatory subunit 3	0.149135	0.0186514	0.083893	TRUE	0
gnl|gene42408|rna85300|	AQR	O60306	Aquarius homolog (Mouse), isoform CRA_a	-0.214175	-0.0737553	-0.143965	FALSE	0
gnl|gene10006|rna29084|	SUPT16H	Q9Y5B9	FACT complex subunit SPT16	0.0165591	0.0728436	0.0447014	FALSE	0
gnl|gene41268|rna83647|	ATG16L1	Q676U5	Autophagy-related protein 16-1	0.00535423	0.171474	0.0884139	FALSE	0
gnl|gene2480|rna7227|	RPL14	P50914	60S ribosomal protein L14	0.303563	-0.113182	0.0951906	TRUE	0
gnl|gene10723|rna31169|	C1QBP	Q07021	Complement component 1 Q subcomponent-binding protein, mitochondrial	-0.720395	0.117586	-0.301405	FALSE	0
gnl|gene2983|rna8640|	UBAC1	Q9BSL1	Ubiquitin-associated domain-containing protein 1	-0.437884	-0.0728079	-0.255346	FALSE	0
gnl|gene17672|rna51660|	OSBP	P22059	Oxysterol-binding protein 1	-0.101637	0.125817	0.0120896	FALSE	0
gnl|gene12628|rna36691|	CTNNBL1	Q8WYA6	Beta-catenin-like protein 1	-0.528176	-0.0839066	-0.306041	FALSE	0
gnl|gene20211|rna58999|	CPD	O75976	Carboxypeptidase D	-0.0920323	-0.546955	-0.319493	FALSE	0
gnl|gene3614|rna10509|	CLK2	P49760	Dual-specificity protein kinase CLK2	-0.36901	-0.259434	-0.314222	FALSE	0
gnl|gene19696|rna57567|	ITCH	Q96J02	E3 ubiquitin-protein ligase Itchy homolog	-0.546995	-0.425619	-0.486307	FALSE	0
gnl|gene43198|rna86492|	EEF1D	P29692	Elongation factor 1-delta	0.00892862	0.411157	0.210043	FALSE	0
gnl|gene3452|rna10035|	YIF1B	Q5BJH7	Protein YIF1B	-0.646761	-3.09378	-1.87027	FALSE	0
gnl|gene15483|rna45204|	NR2C1	P13056	Nuclear receptor subfamily 2 group C member 1	-0.844773	-0.910874	-0.877823	FALSE	0
gnl|gene3231|rna9360|	TELO2	Q9Y4R8	Telomere length regulation protein TEL2 homolog	-0.21872	-0.0504517	-0.134586	FALSE	0
gnl|gene18484|rna53970|	PDAP1	Q13442	28 kDa heat- and acid-stable phosphoprotein	-0.2099	0.0108271	-0.0995362	FALSE	0
gnl|gene18821|rna54933|	INTS10	Q9NVR2	Integrator complex subunit 10	-0.444156	-0.855645	-0.649901	FALSE	0
gnl|gene5133|rna15018|	CUL9	Q8IWT3	Cullin-9	0.0362101	-0.0486882	-0.00623906	FALSE	0
gnl|gene8772|rna25539|	KATNAL1	Q9BW62	Katanin p60 ATPase-containing subunit A-like 1	-0.225655	0.00240488	-0.111625	FALSE	0
gnl|gene1029|rna3010|	ANXA11	P50995	Annexin A11	-0.905622	0.148685	-0.378468	FALSE	0
gnl|gene37045|rna77651|	CXorf56	Q9H5V9	UPF0428 protein CXorf56	-0.683625	-1.13371	-0.908665	FALSE	0
gnl|gene3582|rna10426|	RAD17	O75943	Cell cycle checkpoint protein RAD17	-0.145552	-0.565258	-0.355405	FALSE	0
gnl|gene41896|rna84525|	LSG1	Q9H089	Large subunit GTPase 1 homolog	-0.372594	-0.521808	-0.447201	FALSE	0
gnl|gene49145|rna95002|	SUZ12	Q15022	Polycomb protein SUZ12	-0.0687207	-0.0291728	-0.0489467	FALSE	0
gnl|gene20532|rna59943|	MED6	O75586	Mediator of RNA polymerase II transcription subunit 6	-0.492197	-0.838823	-0.66551	FALSE	0
gnl|gene323|rna929|	CCNE1	P24864	G1/S-specific cyclin-E1	-0.0218578	-0.149098	-0.0854779	FALSE	0
gnl|gene417|rna1204|	TAF9	Q16594	Transcription initiation factor TFIID subunit 9	-0.362435	-0.679329	-0.520882	FALSE	0
gnl|gene7823|rna22833|	DLAT	P10515	Dihydrolipoyllysine-residue acetyltransferase component of pyruvate dehydrogenase complex, mitochondrial	-0.836734	-0.0502245	-0.443479	FALSE	0
gnl|gene36283|rna76549|	GTPBP4	Q9BZE4	Nucleolar GTP-binding protein 1	-0.137758	-0.282428	-0.210093	FALSE	0
gnl|gene2290|rna6668|	RPL6	Q02878	60S ribosomal protein L6	0.209404	0.0152904	0.112347	TRUE	0
gnl|gene10112|rna29402|	POLR1A	O95602	DNA-directed RNA polymerase I subunit RPA1	-0.00491562	-0.07606	-0.0404878	FALSE	0
gnl|gene15161|rna44266|	HDAC3	O15379	Histone deacetylase 3	-0.275213	-0.168662	-0.221938	FALSE	0
gnl|gene647|rna1890|	TRIM44	Q96DX7	Tripartite motif-containing protein 44	-0.429416	0.116516	-0.15645	FALSE	0
gnl|gene10382|rna30179|	RNF8	O76064	E3 ubiquitin-protein ligase RNF8	-0.406236	0.131346	-0.137445	FALSE	0
gnl|gene10810|rna31421|	HOMER2	Q9NSB8	Homer protein homolog 2	-0.0482852	-0.141676	-0.0949805	FALSE	0
gnl|gene3488|rna10154|	ATP9B	O43861	ATPase class II type 9B	0.15113	-0.640035	-0.244453	FALSE	0
gnl|gene5417|rna15885|	FAM192A	Q9GZU8	PSME3-interacting protein	-0.493267	0.0166882	-0.238289	FALSE	0
gnl|gene2507|rna7293|	ITGB1	P05556	Integrin beta-1	-0.786662	-0.512761	-0.649712	FALSE	0
gnl|gene3401|rna9898|	PCED1A	Q9H1Q7	PC-esterase domain-containing protein 1A (Fragment)	-0.0821874	-0.95311	-0.517649	FALSE	0
gnl|gene47936|rna93284|	HMCES	Q96FZ2	Abasic site processing protein HMCES	-1.13495	0.244873	-0.445041	FALSE	0
gnl|gene46356|rna91071|	JPT2	Q9H910	Jupiter microtubule associated homolog 2	-0.502533	-0.000202526	-0.251368	FALSE	0
gnl|gene14665|rna42743|	ATP1A1	P05023	Sodium/potassium-transporting ATPase subunit alpha-1	0.0709311	-0.914293	-0.421681	FALSE	0
gnl|gene36441|rna76788|	TECPR2	O15040	Tectonin beta-propeller repeat-containing protein 2	-0.0386102	0.149263	0.0553262	FALSE	0
gnl|gene10884|rna31637|	PRKRA	O75569	Interferon-inducible double-stranded RNA-dependent protein kinase activator A	-0.276666	-0.169281	-0.222973	FALSE	0
gnl|gene1385|rna4054|	PDHX	O00330	Pyruvate dehydrogenase protein X component, mitochondrial	-0.800489	-0.109538	-0.455014	FALSE	0
gnl|gene36636|rna77046|	HCCS	P53701	Cytochrome c-type heme lyase	-1.04905	0.590756	-0.229147	FALSE	0
gnl|gene19817|rna57876|	LZTFL1	Q9NQ48	Leucine zipper transcription factor-like protein 1	-0.597386	0.452191	-0.0725972	FALSE	0
gnl|gene1639|rna4786|	SRSF2	Q01130	Serine/arginine-rich splicing factor 2 (Fragment)	-0.29543	-0.0641135	-0.179772	FALSE	1
gnl|gene36117|rna76329|	TAF2	Q6P1X5	Transcription initiation factor TFIID subunit 2	-0.245849	-0.415128	-0.330489	FALSE	0
gnl|gene14683|rna42792|	UVRAG	Q9P2Y5	UV radiation resistance-associated gene protein	-0.313386	-0.327403	-0.320395	FALSE	0
gnl|gene9176|rna26665|	MSH6	P52701	DNA mismatch repair protein	0.0873366	0.0919147	0.0896257	FALSE	0
gnl|gene14490|rna42189|	ZNHIT3	Q15649	Zinc finger HIT domain-containing protein 3	-0.209094	-0.26193	-0.235512	FALSE	0
gnl|gene49572|rna95607|	SEH1L	Q96EE3	Nucleoporin SEH1	-0.413849	-0.318027	-0.365938	FALSE	0
gnl|gene6758|rna19770|	DUS3L	Q96G46	tRNA-dihydrouridine(47) synthase [NAD(P)(+)]-like	-0.196851	-0.195227	-0.196039	FALSE	0
[truncated: 2,488 more rows]
