# Supplementary material for: Evidence for widespread cytoplasmic structuring into mesoscale condensates
Source: Nat Cell Biol. Author manuscript; Available in PMC 2025 Mar 1. (PMC10981939; doi:10.1038/s41556-024-01363-5)
Supplement: Source_data_ED_4 [file NIHMS1974258-supplement-Source_data_ED_4.xlsx]

## Sheet: Contents
Source Data Extended Data Figure 4
Contents
ExtendedDataFigure 4
Column descriptions
ExtendedDataFigure 4
ProteinId	Protein identifier in the Xenopus Laevis gene annotation version 9.2, from Xenbase (http://www.xenbase.org/, RRID:SCR_003280), Fortriede et al. 2020, Nucleic Acids Research, Volume 48, Issue D1, Pages D776–D782, doi:10.1093/nar/gkz933.
LaevisGene	Gene Symbol annotation for Xenopus Laevis.
GeneSymbol	Human gene symbol in UniProt, mapped by BLAST.
GeneSpecifier	UniProt Entry number
Name	Protein name or description.
log2FC_nm30_T1	Negative binary logarithm of the fold change c/c0 between the concentrations c measured in the filtrate at the early timepoint T1 and c0 of the input using a 30nm PES filter. Normalized to proteins that exhibit the highest fold changes (0.95 quantile)).
log2FC_nm30_T2	Negative binary logarithm of the fold change c/c0 between the concentrations c measured in the filtrate at the late timepoint T2 and c0 of the input using a 30nm PES filter. Normalized to proteins that exhibit the highest fold changes (0.95 quantile)).
log2FC_nm100_T1	Negative binary logarithm of the fold change c/c0 between the concentrations c measured in the filtrate at the early timepoint T1 and c0 of the input using a 100nm PES filter. Normalized to proteins that exhibit the highest fold changes (0.95 quantile)).
log2FC_nm100_T2	Negative binary logarithm of the fold change c/c0 between the concentrations c measured in the filtrate at the late timepoint T2 and c0 of the input using a 100nm PES filter. Normalized to proteins that exhibit the highest fold changes (0.95 quantile)).
nm30_SqueezingScore	Squeezing score from the 30nm PES experiment, the orthogonal distance to the upper edge of the data close to the identity line.
nm100_SqueezingScore	Squeezing score from the 100nm PES experiment, the orthogonal distance to the upper edge of the data close to the identity line.
log2FC_nm30_T1_	Negative binary logarithm of the fold change c/c0 between the concentrations c measured in the filtrate at the early timepoint T1 and c0 of the input using a 30nm PES filter. Normalized to proteins that exhibit the highest fold changes (0.95 quantile)).
log2FC_nm30_T1__RNAse	Negative binary logarithm of the fold change c/c0 between the concentrations c measured in the filtrate at the early timepoint T1 with added RNAse and c0 of the input using a 30nm PES filter. Normalized to proteins that exhibit the highest fold changes (0.95 quantile)).
log2FC_nm100_T1_	Negative binary logarithm of the fold change c/c0 between the concentrations c measured in the filtrate at the early timepoint T1 and c0 of the input using a 100nm PES filter. Normalized to proteins that exhibit the highest fold changes (0.95 quantile)).
log2FC_nm100_T1__RNAse	Negative binary logarithm of the fold change c/c0 between the concentrations c measured in the filtrate at the early timepoint T1 with added RNAse and c0 of the input using a 100nm PES filter. Normalized to proteins that exhibit the highest fold changes (0.95 quantile)).
nm30_ShiftRNAse	RNAse score from the 30nm PES experiment with added RNAse, the orthogonal distance to the upper edge of the data close to the identity line.
nm100_ShiftRNAse	RNAse score from the 100nm PES experiment with added RNAse, the orthogonal distance to the upper edge of the data close to the identity line.
RNAbind	Huntley, R. P. et al. The GOA database: gene Ontology annotation updates for 2015. Nucleic Acids Res 43, D1057-1063, doi:10.1093/nar/gku1113 (2015).
LLPS	Binary, true if protein is in the meta database for LLPS (see other Supplementary Table) above a consensus level (4, if not stated otherwise).

## Sheet: ExtendedDataFigure 4
ProteinId	LaevisGene	GeneSymbol	GeneSpecifier	Name	log2FC_nm30_T1	log2FC_nm30_T2	log2FC_nm100_T1	log2FC_nm100_T2	nm30_SqueezingScore	nm100_SqueezingScore	log2FC_nm30_T1_	log2FC_nm30_T1__RNAse	log2FC_nm100_T1_	log2FC_nm100_T1__RNAse	nm30_ShiftRNAse	nm100_ShiftRNAse	RNAbind	LLPS
gnl|gene10006|rna29084|	supt16h.L	SUPT16H	Q9Y5B9	FACT complex subunit SPT16	0.951969	0.721622	0.472805	0.234854	-0.0221189	-0.053954	1.05854	1.26206	0.55694	0.645379	-0.052463	-0.0995393	TRUE	FALSE
gnl|gene10012|rna29102|	aldh3b2.L	ALDH3B1	P43353	Aldehyde dehydrogenase family 3 member B1	5.37271	4.51834	5.24851	2.76669	-0.346027	1.25578							FALSE	FALSE
gnl|gene10015|rna29109|	atpif1.S	ATP5IF1	Q9UII2	ATPase inhibitor, mitochondrial	8.70511	9.5	8.04469	7.65188	-2.27248	-0.508008	6.79161	6.26649	6.99707	5.67824	1.45665	1.91166	FALSE	FALSE
gnl|gene10016|rna29111|	exosc6.L	EXOSC6	Q5RKV6	Exosome complex component MTR3	1.05565	1.10612	0.870334	1.09725	-0.264205	-0.429557							TRUE	FALSE
gnl|gene10019|rna29119|	tgfbrap1.L	TGFBRAP1	Q8WUH2	Transforming growth factor-beta receptor-associated protein 1	1.68242	1.20141	1.0003	0.598185	0.0414731	0.028476							FALSE	FALSE
gnl|gene10020|rna29121|	phax.L	PHAX	Q9H814	Phosphorylated adapter RNA export protein	2.35766	0.533783	1.26116	0.633056	0.982127	0.176935							TRUE	FALSE
gnl|gene10021|rna29124|	rabgap1l.S	RABGAP1L	Q5R372	Rab GTPase-activating protein 1-like	1.30029	0.810919	0.632943	0.437371	0.118914	-0.0975104							FALSE	FALSE
gnl|gene10028|rna29144|	ppm1g.L	PPM1G	O15355	Protein phosphatase 1G	0.479368	0.961851	0.599957	0.734976	-0.500291	-0.340889	0.248603	0.469663	0.339259	0.502822	-0.213743	-0.184389	FALSE	FALSE
gnl|gene10031|rna29153|	papss1.S	PAPSS1	O43252	Bifunctional 3'-phosphoadenosine 5'-phosphosulfate synthase 1	0.853429	0.797563	0.895147	0.435733	-0.142339	0.0789967	0.784912	2.2609	1.74047	0.916212	-0.876995	0.670489	FALSE	FALSE
gnl|gene10037|rna29166|	glrx3.L	GLRX3	O76003	Glutaredoxin-3	2.30219	1.29995	1.52981	1.71439	0.340303	-0.447652	1.20704	1.46252	1.24415	1.52337	-0.0564422	-0.0936497	TRUE	FALSE
gnl|gene10040|rna29173|	MGC53694	RBM12B	Q8IXT5	RNA-binding protein 12B	4.03055	2.58664	3.63993	1.26578	0.370572	1.29664							TRUE	FALSE
gnl|gene10041|rna29179|	psat1.L	PSAT1	Q9Y617	Phosphoserine aminotransferase	0.273601	0.315156	0.18809	0.614029	-0.112215	-0.526282	0.164281	0.162289	0.130749	0.259352	-0.0938104	-0.20021	FALSE	FALSE
gnl|gene10044|rna29193|	usp15.L	USP15	Q9Y4E8	Ubiquitin carboxyl-terminal hydrolase 15	1.55598	0.671506	1.04235	0.520552	0.385109	0.114322							FALSE	FALSE
gnl|gene10046|rna29200|	rbm45.S	RBM45	Q8IUH3	RNA-binding protein 45	2.81484	1.50481	2.30922	0.779918	0.48959	0.768363							TRUE	FALSE
gnl|gene10054|rna29221|	ttc5.L	TTC5	Q8N0Z6	Tetratricopeptide repeat protein 5	1.78747	0.429139	0.705979	0.515661	0.718299	-0.106908	1.17252	1.9484	0.637879	0.580657	-0.379254	0.0040825	FALSE	FALSE
gnl|gene10056|rna29226|	parn.L	PARN	O95453	Poly(A)-specific ribonuclease PARN (Fragment)	2.74585	1.2138	3.44759	1.2391	0.678581	1.18789	1.36621	0.979445	2.7526	3.75733	0.363632	-0.268522	TRUE	TRUE
gnl|gene10061|rna29240|	hif1an.S	HIF1AN	Q9NWT6	Hypoxia-inducible factor 1-alpha inhibitor	1.03221	0.719076	0.564064	0.4388	0.028718	-0.144619							FALSE	FALSE
gnl|gene10065|rna29250|	pacs1.L	PACS1	Q6VY07	Phosphofurin acidic cluster sorting protein 1	0.365998	0.0705287	-0.362248	0.0820867	0.138147	-0.498591							FALSE	FALSE
gnl|gene10072|rna29268|	vac14.L	VAC14	Q08AM6	Protein VAC14 homolog	2.75859	1.84265	1.57615	0.799105	0.187246	0.264023	3.63347	4.79517	1.59733	1.71465	-0.156189	0.0685056	FALSE	FALSE
gnl|gene10075|rna29280|	eif2b1.L	EIF2B1	Q14232	Translation initiation factor eIF-2B subunit alpha	5.4068	3.21988	4.28693	3.33311	0.705249	0.191699	2.50041	3.15507	0.666089	0.629591	-0.0586274	-0.00356837	TRUE	FALSE
gnl|gene10078|rna29288|	gnl|gene10078|rna29288|	gnl|gene10078|rna29288|	gnl|gene10078|rna29288|								1.12467	1.0684	1.05497	0.608517	0.117787	0.316827	FALSE	FALSE
gnl|gene10079|rna29290|	ppp1r14a.L	PPP1R14A	Q96A00	Protein phosphatase 1 regulatory subunit 14A	1.50787	0.7409	1.01983	0.690998	0.300765	-0.0274871							FALSE	FALSE
gnl|gene10082|rna29311|	sun1.L	SUN1	O94901	SUN domain-containing protein 1 (Fragment)	7.19346	4.9803	6.31955	3.7524	0.395008	1.23872							FALSE	FALSE
gnl|gene10085|rna29318|	shq1.L	SHQ1	Q6PI26	Protein SHQ1 homolog	0.703054	0.967986	0.638832	0.66727	-0.369079	-0.264548							FALSE	FALSE
gnl|gene10086|rna29321|	pc.S	PC	P11498	Pyruvate carboxylase, mitochondrial	6.46104	4.72501	6.6731	5.15013	0.152037	0.435595	7.51633	5.93264	6.40794	5.30968	2.23502	1.67146	FALSE	FALSE
gnl|gene10089|rna29332|	chaf1a.S	CHAF1A	Q13111	Chromatin assembly factor 1 subunit A	1.40446	0.770542	0.78415	0.425992	0.214331	0.0120369	1.02757	1.71109	2.39771	2.37911	-0.350062	0.294603	FALSE	FALSE
gnl|gene10090|rna29335|	taf5l.S	TAF5L	O75529	TAF5-like RNA polymerase II p300/CBP-associated factor-associated factor 65 kDa subunit 5L	3.34008	2.0925	2.12384	0.808418	0.3427	0.623235							FALSE	FALSE
gnl|gene10093|rna29341|	abcf1.L	ABCF1	Q8NE71	ATP-binding cassette sub-family F member 1 (Fragment)	1.07328	0.919265	0.828583	0.468067	-0.105178	0.010451	0.981049	1.04059	0.340201	0.38594	0.0206662	-0.11209	TRUE	FALSE
gnl|gene100|rna281|	dhx16.S	DHX16	O60231	RNA helicase	3.32319	1.81762	2.49027	0.589094	0.55059	1.03131							TRUE	FALSE
gnl|gene10102|rna29371|	rnf10.S	RNF10	Q8N5U6	RING finger protein 10	3.72395	1.55251	3.46419	1.27116	1.00479	1.17515							FALSE	FALSE
gnl|gene10103|rna29373|	hmgb3.L	HMGB3	O15347	High mobility group protein B3 (Fragment)	6.14205	4.03251	3.91431	2.94754	0.507591	0.22935	1.20433	1.54993	1.90728	2.19474	-0.111734	0.0196885	TRUE	FALSE
gnl|gene10107|rna29389|	atp5c1.S	ATP5F1C	P36542	ATP synthase subunit gamma, mitochondrial	3.97213	4.62788	4.07832	4.71867	-1.28502	-0.978194	7.93067	7.15187	7.78742	5.95501	1.82271	2.36716	TRUE	FALSE
gnl|gene10112|rna29402|	polr1a.L	POLR1A	O95602	DNA-directed RNA polymerase I subunit RPA1	1.61131	1.1983	0.967588	0.495999	0.000669726	0.0826051							FALSE	FALSE
gnl|gene10128|rna29452|	pip4k2b.S	PIP4K2A	P48426	Phosphatidylinositol 5-phosphate 4-kinase type-2 alpha	0.288665	0.45458	0.241255	0.170881	-0.213706	-0.161174							FALSE	FALSE
gnl|gene1012|rna2963|	rttn.S	RTTN	Q86VV8	Rotatin (Fragment)	4.15901	1.88365	2.09576	0.587994	1.00666	0.768392							FALSE	FALSE
gnl|gene10131|rna29464|	cenpj.L	CENPJ	Q9HC77	Centromere protein J	6.0116	3.16417	6.00511	3.67153	1.1174	1.08866							FALSE	FALSE
gnl|gene10132|rna29465|	eif3g.S	EIF3G	O75821	Eukaryotic translation initiation factor 3 subunit G	2.18213	1.84976	1.16985	0.659349	-0.169097	0.0963358	1.54815	1.94398	0.735871	0.753137	-0.0783356	-0.0240244	TRUE	FALSE
gnl|gene10134|rna29472|	msh2.L	MSH2	P43246	DNA mismatch repair protein	1.16501	0.75151	0.573627	0.311565	0.0837645	-0.0436022	1.14494	1.53848	1.07658	1.07483	-0.151921	0.0484379	FALSE	FALSE
gnl|gene10140|rna29490|	gstm1.L	GSTM1	P09488	Glutathione S-transferase Mu 1	0.384458	-0.0206748	0.674489	0.708485	0.221762	-0.271362	-0.0717245	0.257958	-0.01217	0.10618	-0.339352	-0.219447	FALSE	FALSE
gnl|gene10141|rna29492|	rasa4.S	RASA4	O43374	Ras GTPase-activating protein 4	0.864736	1.15475	0.930379	0.0270748	-0.418943	0.406467							FALSE	FALSE
gnl|gene10152|rna29524|	sox3.L	SOX3	P41225	Transcription factor SOX-3	9.5	9.5	9.5	9.5	-1.7889	-0.909547							FALSE	FALSE
gnl|gene10153|rna29526|	unknown.S	TXN	P10599	Thioredoxin	1.3816	0.657073	0.951987	0.578217	0.290481	0.0110307	0.281784	0.0549583	0.0932564	0.269679	0.0647362	-0.236178	TRUE	FALSE
gnl|gene10155|rna29530|	fntb.S	CHURC1-FNTB	B4DL54	Protein farnesyltransferase subunit beta							0.4399	0.405623	0.364494	0.0579066	-0.022928	0.107937	FALSE	FALSE
gnl|gene10162|rna29547|	hat1.L	HAT1	O14929	Histone acetyltransferase type B catalytic subunit	0.644035	0.641683	0.302737	0.604074	-0.14601	-0.442235	0.870625	1.00876	0.39599	0.572934	-0.0476539	-0.182453	FALSE	FALSE
gnl|gene10178|rna29594|	araf.S	ARAF	P10398	Serine/threonine-protein kinase A-Raf	3.4634	1.82096	2.73434	1.28069	0.633235	0.680138							FALSE	FALSE
gnl|gene1017|rna2981|	mybbp1a.L	MYBBP1A	Q9BQG0	Myb-binding protein 1A	2.96518	1.62189	1.46625	0.539365	0.488123	0.38372	7.79062	1.87782	0.319605	-0.727665	4.91807		TRUE	FALSE
gnl|gene10182|rna29605|	rnpep.S	RNPEP	Q9H4A4	Aminopeptidase B (Fragment)	0.456087	0.3138	0.304827	0.17857	-0.000121108	-0.124393	0.72159	1.0307	0.350563	0.460139	-0.179318	-0.149321	FALSE	FALSE
gnl|gene10187|rna29619|	polrmt.L	POLRMT	O00411	DNA-directed RNA polymerase, mitochondrial	0.895976	0.194592	0.648158	0.456934	0.3621	-0.101887							TRUE	FALSE
gnl|gene10188|rna29622|	ermp1.L	ERMP1	Q7Z2K6	Endoplasmic reticulum metallopeptidase 1	9.5	6.48458	5.96827	3.45436	0.604318	1.22554							FALSE	FALSE
gnl|gene10190|rna29627|	exoc1.S	EXOC1	Q9NV70	Exocyst complex component 1	2.21268	1.21586	1.23353	0.559778	0.352593	0.212963							FALSE	FALSE
gnl|gene10198|rna29654|	tep1.L	TEP1	Q99973	Telomerase protein component 1	2.72545	2.20152	1.61637	0.814936	-0.117742	0.279133							TRUE	FALSE
gnl|gene10211|rna29690|	ubl7.S	UBL7	Q96S82	Ubiquitin-like protein 7	3.1532	1.80539	2.35038	2.06802	0.456879	-0.162079	1.84101	2.19271	9.5	9.5	0.00294975		FALSE	FALSE
gnl|gene10212|rna29695|	mrto4.L	MRTO4	Q9UKD2	mRNA turnover protein 4 homolog	2.9803	1.95356	1.93178	1.15057	0.234095	0.240388	1.93407	1.48655	1.17645	0.657029	0.506167	0.383182	TRUE	FALSE
gnl|gene10217|rna29707|	vcpip1.L	VCPIP1	Q96JH7	Deubiquitinating protein VCPIP1	1.78802	0.921352	0.909689	0.40593	0.327983	0.110883							FALSE	FALSE
gnl|gene10220|rna29715|	rpap3.L	RPAP3	Q9H6T3	RNA polymerase II-associated protein 3	2.32457	1.26379	1.48813	0.540627	0.382616	0.397408	2.63209	3.12103	2.58313	9.5	0.0666153		FALSE	FALSE
gnl|gene10223|rna29721|	rpa1.L	RPA1	P27694	Replication protein A 70 kDa DNA-binding subunit	1.73251	0.761524	1.50301	0.688624	0.421059	0.29729	1.00321	1.14876	4.32308	3.53132	-0.0275093	1.11164	FALSE	FALSE
gnl|gene10226|rna29728|	pfkm.L	PFKM	P08237	ATP-dependent 6-phosphofructokinase, muscle type	1.65419	1.57729	0.984233	0.738021	-0.274026	-0.0862573	1.37515	1.80213	0.439221	0.660741	-0.129446	-0.202024	FALSE	FALSE
gnl|gene10228|rna29736|	mtap.L	MTAP	Q13126	S-methyl-5'-thioadenosine phosphorylase	-0.283205	0.0128433	-0.307697	-0.138526	-0.211019	-0.298054	-0.0772329	-0.01019	0.0942806	0.238109	-0.180694	-0.216041	FALSE	FALSE
gnl|gene10229|rna29741|	pdha1.L	PDHA1	P08559	Pyruvate dehydrogenase E1 component subunit alpha, somatic form, mitochondrial	7.58997	5.51862	7.22498	6.31603	0.208979	-0.0625424	5.20295	5.17483	4.71749	4.43279	0.859061	0.871631	FALSE	FALSE
gnl|gene10232|rna29750|	LOC108711198	STBD1	O95210	Starch-binding domain-containing protein 1	6.65749	5.13676	5.3088	4.04447	-0.0552377	0.345812							FALSE	FALSE
gnl|gene10234|rna29757|	ate1.S	ATE1	O95260	Arginyl-tRNA--protein transferase 1	1.44212	0.651702	0.233772	-0.0142395	0.331563	-0.0285025							FALSE	FALSE
gnl|gene10237|rna29769|	gtf3c6.L	GTF3C6	Q969F1	General transcription factor 3C polypeptide 6	2.42755	1.60881	1.53865	0.99892	0.171442	0.0903541							FALSE	FALSE
gnl|gene10243|rna29787|	sept6.L	SEPTIN6	sp|Q14141|SEPT6_HUMAN	Septin-6							0.808273	0.943493	0.476881	0.658969	-0.0574773	-0.171162	FALSE	FALSE
gnl|gene10245|rna29792|	actr3.S	ACTR3	P61158	Actin-related protein 3	0.280704	0.5472	0.306572	0.309621	-0.292059	-0.220688	0.375114	0.360845	0.299636	0.390012	-0.0471397	-0.146658	FALSE	FALSE
gnl|gene10253|rna29817|	gstt1-like.2.L	GSTT1	P30711	Glutathione S-transferase theta-1	1.04912	0.745015	0.738973	0.84499	0.0184203	-0.329771	0.0806702	0.172493	0.163207	0.476759	-0.166397	-0.30764	FALSE	FALSE
gnl|gene1025|rna2999|	smndc1.L	SMNDC1	O75940	Survival of motor neuron-related-splicing factor 30	1.92553	0.975825	1.32207	0.941014	0.368403	-0.0113756							TRUE	FALSE
gnl|gene10263|rna29840|	elavl1.L	ELAVL1	Q15717	ELAV-like protein 1	4.60387	2.89035	3.78729	1.59143	0.478314	1.15296	3.82046	3.10129	6.56497	5.12569	1.02212	1.90826	TRUE	TRUE
gnl|gene10286|rna29900|	fbxo3.S	FBXO3	Q9UK99	F-box only protein 3	0.232133	0.296509	0.182411	0.106653	-0.122643	-0.152746							FALSE	FALSE
gnl|gene10290|rna29910|	krt13.L	KRT15	P19012	Keratin, type I cytoskeletal 15	1.38041	0.556529	0.484708	-0.0285713	0.369555	0.149911							FALSE	FALSE
gnl|gene1029|rna3010|	anxa11.S	ANXA11	P50995	Annexin A11	4.60411	2.35122	4.51128	4.13939	0.906348	-0.257943	0.0580586	-0.0532135	0.0780266	0.203798	-0.0471225	-0.207889	TRUE	TRUE
gnl|gene10303|rna29942|	acat1.S	ACAT1	P24752	Acetyl-CoA acetyltransferase, mitochondrial	6.6018	4.7515	7.08112	6.13781	0.216649	-0.0261698	6.68023	5.87368	6.07218	5.58736	1.60705	1.23598	FALSE	FALSE
gnl|gene10306|rna29957|	pard3.L	PARD3	Q8TEW0	Partitioning defective 3 homolog	3.18738	1.52966	2.97344	1.10196	0.696504	0.972908							FALSE	FALSE
gnl|gene10310|rna29967|	stat6.L	STAT6	P42226	Signal transducer and activator of transcription 6	2.35084	0.738286	3.59128	1.57391	0.815675	1.03496							FALSE	FALSE
gnl|gene10312|rna29971|	psmd2.L	PSMD2	Q13200	26S proteasome non-ATPase regulatory subunit 2	1.55878	1.27738	0.856364	0.500591	-0.0940479	0.00483506	1.40895	1.76482	0.817917	1.08903	-0.0799308	-0.164781	FALSE	FALSE
gnl|gene10313|rna29974|	rpl18a.S	RPL18A	Q02543	60S ribosomal protein L18a	2.00598	1.67869	1.08878	0.580885	-0.140494	0.100495	1.22078	1.61592	0.545256	0.520813	-0.138792	-0.0325192	TRUE	FALSE
gnl|gene10314|rna29976|	faf1.L	FAF1	Q9UNN5	FAS-associated factor 1	0.727896	0.546272	0.663094	0.440855	-0.0192684	-0.0799444							FALSE	FALSE
gnl|gene10316|rna29980|	aldh7a1.L	ALDH7A1	P49419	Alpha-aminoadipic semialdehyde dehydrogenase (Fragment)	0.212366	0.924675	0.36151	0.617049	-0.633219	-0.412594	0.258949	0.249846	0.384483	0.421624	-0.0718828	-0.0989213	FALSE	FALSE
gnl|gene10320|rna29991|	cct6a.S	CCT6A	P40227	T-complex protein 1 subunit zeta	1.0413	1.07076	0.583187	0.707169	-0.244876	-0.33142	0.607192	0.782993	0.392731	0.52424	-0.119543	-0.15522	TRUE	FALSE
gnl|gene10321|rna29993|	sssca1.L	ZNRD2	sp|O60232|ZNRD2_HUMAN	Protein ZNRD2													FALSE	FALSE
gnl|gene10324|rna30004|	LOC446289	RACK1	P63244	Receptor of activated protein C kinase 1	1.64984	1.51605	0.909277	0.467	-0.228066	0.06519	1.64756	1.7917	0.791493	0.817063	0.09317	-0.0191788	TRUE	TRUE
gnl|gene10325|rna30008|	mark1.L	MARK1	Q9P0L2	Non-specific serine/threonine protein kinase	1.05782	0.352084	0.137573	-0.110715	0.335566	-0.0210648							FALSE	FALSE
gnl|gene10330|rna30018|	isoc1.L	ISOC1	Q96CN7	Isochorismatase domain-containing protein 1	0.206998	0.682336	0.33819	0.451	-0.44415	-0.304694	0.846275	0.869237	0.167459	0.543506	0.0178403	-0.34514	FALSE	FALSE
gnl|gene1033|rna3023|	ap4m1.S	AP4M1	O00189	AP-4 complex subunit mu-1	2.622	1.21841	1.66299	0.626194	0.599579	0.450668							FALSE	FALSE
gnl|gene10352|rna30090|	lcmt1.S	LCMT1	Q9UIC8	Leucine carboxyl methyltransferase 1	0.153362	0.0380532	0.202513	0.0868642	0.0345622	-0.12459	0.750151	0.766278	0.361558	0.329924	0.00412088	-0.0609109	FALSE	FALSE
gnl|gene10359|rna30113|	fkbp8.L	FKBP8	Q14318	Peptidyl-prolyl cis-trans isomerase FKBP8	7.35654	5.5058	6.31894	4.8946	0.0771427	0.388871							FALSE	FALSE
gnl|gene1035|rna3027|	cth.L	CTH	P32929	Cystathionine gamma-lyase	0.170387	0.627967	0.192407	0.373079	-0.423272	-0.344203							FALSE	FALSE
gnl|gene10360|rna30115|	mrpl28.L	MRPL28	Q13084	39S ribosomal protein L28, mitochondrial	7.53927	5.41956	7.51848	6.39252	0.256751	0.0767815							TRUE	FALSE
gnl|gene10361|rna30118|	LOC108719502	MUC4	Q99102	Mucin-4	2.71793	1.79405	2.25164	1.536	0.201073	0.167575							FALSE	FALSE
gnl|gene10370|rna30142|	gpt2.S	GPT2	Q8TD30	Alanine aminotransferase 2	1.04471	-0.0776824	2.0916	0.874875	0.668675	0.552258	0.483879	0.573092	2.19427	2.03359	-0.0898299	0.345264	FALSE	FALSE
gnl|gene10377|rna30163|	thumpd1.L	THUMPD1	Q9NXG2	THUMP domain-containing protein 1	1.84181	1.41334	1.22525	1.04186	-0.0297676	-0.151101	0.706463	1.32516	0.522883	0.437971	-0.370361	0.000505336	TRUE	FALSE
gnl|gene10380|rna30171|	tom1.S	TOM1	O60784	Target of Myb protein 1	2.30633	0.793318	1.72085	1.42997	0.744917	-0.108408							FALSE	FALSE
gnl|gene10382|rna30179|	rnf8.L	RNF8	O76064	E3 ubiquitin-protein ligase RNF8	1.2	0.379048	0.55033	0.388141	0.400658	-0.116126							FALSE	TRUE
gnl|gene10383|rna30182|	fau.L	FAU	P35544	40S ribosomal protein S30 (Fragment)	4.4146	3.38047	3.33432	2.32169	-0.0258197	0.307049	1.31313	1.65948	0.769572	0.499916	-0.0919595	0.157643	TRUE	FALSE
gnl|gene10398|rna30223|	siva1.S	SIVA1	O15304	Apoptosis regulatory protein Siva	2.99665	1.60693	2.43545	1.8237	0.519147	0.0764978	0.674568	1.0206	1.05552	1.08209	-0.210511	0.0273461	FALSE	FALSE
gnl|gene103|rna294|	atp2b4.S	ATP2B2	Q01814	Plasma membrane calcium-transporting ATPase 2 (Fragment)	4.49432	3.5323	3.46649	1.89464	-0.0978253	0.713008							FALSE	FALSE
gnl|gene10402|rna30235|	LOC108718537	GRHPR	Q9UBQ7	Glyoxylate reductase/hydroxypyruvate reductase	1.00885	0.55003	0.817188	0.713881	0.148673	-0.179977	0.0500357	0.14883	0.162922	0.274394	-0.176332	-0.18398	FALSE	FALSE
gnl|gene10403|rna30236|	cops2.S	COPS2	P61201	COP9 signalosome complex subunit 2	1.28029	0.852644	0.680261	0.757955	0.0736307	-0.304294	0.793507	0.973722	0.475658	0.410538	-0.0875804	-0.0200418	FALSE	FALSE
gnl|gene10415|rna30271|	lsm11.S	LSM11	P83369	U7 snRNA-associated Sm-like protein LSm11	2.66264	0.970847	2.23943	0.901109	0.820786	0.631574							TRUE	FALSE
gnl|gene10416|rna30272|	cul4b.S	CUL4B	Q13620	Cullin-4B	0.769386	0.627968	0.291632	0.278087	-0.0588662	-0.207224	1.48488	2.16633	0.913796	0.74957	-0.263754	0.118846	FALSE	FALSE
gnl|gene10419|rna30285|	pxn.L	PXN	P49023	Paxillin	0.8193	0.234902	0.806966	0.717727	0.283461	-0.189671	0.651014	0.74239	9.5	9.5	-0.0600646		FALSE	FALSE
gnl|gene10424|rna30298|	dctd.L	DCTD	P32321	Deoxycytidylate deaminase	0.132076	0.688068	0.181877	0.625318	-0.494278	-0.538831	0.0117904	-0.15694	0.539834	0.02139	-0.0207927	0.268936	FALSE	FALSE
gnl|gene10432|rna30318|	ap1g1.L	AP1G1	O43747	AP-1 complex subunit gamma-1	1.08135	0.741913	1.54305	0.697203	0.0404863	0.317676	0.926069	1.15367	8.46619	7.28293	-0.0917366	2.09093	FALSE	FALSE
gnl|gene10434|rna30323|	rbm17.S	RBM17	Q96I25	Splicing factor 45	4.55133	2.02663	4.40093	1.79531	1.13185	1.41157							TRUE	FALSE
gnl|gene10441|rna30343|	kpna7.S	KPNA2	P52292	Importin subunit alpha-1	1.67873	1.0037	0.970872	0.9058	0.196136	-0.219967	1.87766	2.50814	1.14436	1.49481	-0.159723	-0.155073	TRUE	TRUE
gnl|gene10448|rna30361|	slc9a3r1.S	SLC9A3R1	O14745	Na(+)/H(+) exchange regulatory cofactor NHE-RF1	0.528581	0.503547	0.277868	0.520753	-0.106614	-0.396895	-0.327656	-0.375954	-0.537179	-0.0782978	-0.157137		FALSE	FALSE
gnl|gene10450|rna30366|	znf830.S	ZNF830	Q96NB3	Zinc finger protein 830	1.75576	0.663965	0.831978	0.643008	0.512635	-0.117382							FALSE	FALSE
gnl|gene10457|rna30380|	ruvbl2.L	RUVBL2	Q9Y230	RuvB-like helicase	1.08611	1.00766	0.952371	0.56388	-0.167535	0.0219494	1.20187	1.33481	1.24914	1.33442	0.0171002	0.025966	FALSE	TRUE
gnl|gene10458|rna30383|	donson.L	DONSON	Q9NYP3	Protein downstream neighbor of Son (Fragment)	0.66409	-0.5	-0.237599	-0.5	0.772301	0.0176343							FALSE	FALSE
gnl|gene10464|rna30397|	vps4b.L	VPS4B	O75351	Vacuolar protein sorting-associated protein 4B	1.74926	-0.0163964	0.61052	0.0889966	1.04866	0.146584	0.542354	0.908716	0.894802	0.78738	-0.247459	0.0806804	FALSE	FALSE
gnl|gene10465|rna30403|	LOC108708645	CDCA7	Q9BWT1	Cell division cycle-associated protein 7							3.57817	4.5342	5.70534	5.04686	-0.0414311	1.27681	FALSE	FALSE
gnl|gene10470|rna30411|	capn8-like.L.L	CAPN8	A6NHC0	Calpain-8	0.0919575	0.453872	0.235936	0.236565	-0.332813	-0.213578	0.414087	0.544892	0.270286	0.186081	-0.128096	-0.0450202	FALSE	FALSE
gnl|gene10472|rna30419|	lmnb3.S	LMNA	P02545	Prelamin-A/C	2.25559	1.18408	1.98815	1.09332	0.40392	0.320643	2.0981	2.85321	4.46772	4.30956	-0.194509	0.74958	FALSE	TRUE
gnl|gene10477|rna30432|	trim36.L	TRIM36	Q9NQ86	E3 ubiquitin-protein ligase TRIM36	1.15162	0.999858	0.553621	0.908714	-0.121485	-0.501074							FALSE	FALSE
gnl|gene10478|rna30441|	ckap5.S	CKAP5	Q14008	Cytoskeleton-associated protein 5	4.69987	2.74661	3.13366	1.04767	0.650796	1.12039	3.2204	3.33937	2.31787	2.47462	0.400962	0.172996	FALSE	FALSE
gnl|gene10481|rna30454|	ubxn4.S	UBXN4	Q92575	UBX domain-containing protein 4	3.63158	3.21669	3.65284	2.15633	-0.372188	0.642963							FALSE	FALSE
gnl|gene10490|rna30481|	tle1.L	TLE1	Q04724	Transducin-like enhancer protein 1	3.33436	1.70299	3.55731	1.32532	0.648361	1.19712							FALSE	FALSE
gnl|gene104|rna297|	llgl1.S	LLGL1	Q15334	Lethal(2) giant larvae protein homolog 1	0.671495	0.250446	0.0811837	0.184786	0.181205	-0.278525	0.218799	1.50316	0.745304	0.904505	-0.865757	-0.109232	FALSE	FALSE
gnl|gene10513|rna30541|	MGC76064.L	TJP2	Q9UDY2	Tight junction protein ZO-2 (Fragment)	1.77133	0.876615	1.40956	0.438637	0.353338	0.420732	1.58564	1.38463	2.09835	2.86898	0.291503	-0.241995	FALSE	TRUE
gnl|gene1051|rna3071|	rpl37a.L	RPL37A	P61513	60S ribosomal protein L37a	1.92684	1.75038	1.15781	0.613298	-0.245536	0.122538	0.772918	1.30493	-0.544821	0.551282	-0.305295		TRUE	FALSE
gnl|gene10526|rna30580|	gins1.S	GINS1	Q14691	DNA replication complex GINS protein PSF1	1.17566	0.973081	0.894125	0.769553	-0.0856098	-0.169947	0.5086	0.767582	0.0155381	-0.0584107	-0.18845	-0.0967769	FALSE	FALSE
gnl|gene10527|rna30582|	loc100158477.L	STK35	Q8TDR2	Serine/threonine-protein kinase 35 (Fragment)	0.6985	0.535414	0.243949	0.186645	-0.0285336	-0.171096							FALSE	FALSE
gnl|gene1052|rna3074|	LOC108702722	BECN1	Q14457	Beclin-1	2.12136	0.941351	1.81428	0.828195	0.514901	0.401581							FALSE	FALSE
gnl|gene10531|rna30595|	usp7.S	USP7	Q93009	Ubiquitin carboxyl-terminal hydrolase (Fragment)	1.30815	0.990835	0.594953	0.415837	-0.0190954	-0.106892	1.35208	1.77727	0.603388	0.678817	-0.132652	-0.0832823	FALSE	FALSE
gnl|gene10541|rna30623|	cfap20.L	CFAP20	Q9Y6A4	Cilia- and flagella-associated protein 20	0.692601	0.569458	0.510898	0.518854	-0.059142	-0.239698	0.624352	1.1289	0.327738	0.716527	-0.316225	-0.324327	TRUE	FALSE
gnl|gene10546|rna30637|	macc1.L	MACC1	Q6ZN28	Metastasis-associated in colon cancer protein 1	1.87894	0.877044	1.81504	0.714136	0.418461	0.486917							FALSE	FALSE
gnl|gene10547|rna30639|	ipo5.S	IPO5	O00410	Importin-5	1.99106	0.598958	1.09328	1.46359	0.707374	-0.552957	1.24535	1.06156	0.0875301	0.640237	0.217755	-0.467558	TRUE	TRUE
gnl|gene1054|rna3080|	tonsl.L	TONSL	Q96HA7	Tonsoku-like protein	2.71326	1.59747	1.85939	0.47874	0.354249	0.691627							FALSE	FALSE
gnl|gene10556|rna30674|	ppfibp1.S	PPFIBP1	Q86W92	Liprin-beta-1	5.17134	3.08951	3.85416	1.53141	0.665472	1.24231							FALSE	FALSE
gnl|gene10557|rna30677|	pacrgl.L	PACRGL	Q8N7B6	PACRG-like protein	6.06912	2.90069	3.96315	2.59267	1.36151	0.525909							FALSE	FALSE
gnl|gene10561|rna30688|	sephs2.L	SEPHS2	Q99611	Selenide, water dikinase 2	0.662793	0.249223	0.320537	0.346599	0.176882	-0.238853	0.599965	1.04922	1.05616	1.3144	-0.287142	-0.114372	FALSE	FALSE
gnl|gene10567|rna30705|	rplp2.S	RPLP2	P05387	60S acidic ribosomal protein P2	7.4179	5.2469	6.43495	6.42432	0.31995	-0.671225	1.28583	1.54138	0.512975	0.673754	-0.0418299	-0.151673	FALSE	FALSE
gnl|gene10570|rna30712|	xpot.S	XPOT	O43592	Exportin-T	0.840355	0.604246	0.263125	0.212823	0.00313578	-0.177745							TRUE	FALSE
gnl|gene10571|rna30714|	gtf3a.L	GTF3A	Q92664	Transcription factor IIIA	0.926161	0.574846	0.361348	0.413393	0.0786708	-0.261244	0.417649	2.91565	0.162061	1.39787	-1.56666	-0.872439	TRUE	FALSE
gnl|gene10573|rna30722|	mars	MARS1	sp|P56192|SYMC_HUMAN	Methionine--tRNA ligase, cytoplasmic							1.03977	1.25365	0.481599	0.625342	-0.0622493	-0.146846	FALSE	FALSE
gnl|gene10574|rna30725|	cope.L	COPE	O14579	Coatomer subunit epsilon	1.48363	1.07969	0.935413	0.776602	0.0171359	-0.147588	1.57296	1.70637	0.893505	0.757384	0.0858189	0.0980176	FALSE	FALSE
gnl|gene10576|rna30729|	tpk1.L	TPK1	Q9H3S4	Thiamin pyrophosphokinase 1	1.30134	0.849304	1.0534	1.01121	0.0890865	-0.243189	0.23092	0.477752	0.223945	0.449561	-0.2327	-0.242964	FALSE	FALSE
gnl|gene10578|rna30738|	immt.L	IMMT	Q16891	MICOS complex subunit MIC60	8.03738	5.94184	8.73361	8.88252	0.145268	-0.962675							TRUE	FALSE
gnl|gene10580|rna30741|	hirip3.L	HIRIP3	Q9BW71	HIRA-interacting protein 3	0.94164	0.505765	0.334735	0.286542	0.142914	-0.184697	0.539984	1.15889	0.45189	0.940404	-0.401443	-0.363215	FALSE	FALSE
gnl|gene10592|rna30773|	fech.S	FECH	P22830	Ferrochelatase	9.5	5.81038	9.5	9.5	1.13941	-0.909547							FALSE	FALSE
gnl|gene10605|rna30809|	fam210b.L	FAM210B	Q96KR6	Protein FAM210B, mitochondrial	9.5	5.14455	9.5	9.19529	1.66785	-0.682934							FALSE	FALSE
gnl|gene10609|rna30818|	gpx7.L	GPX7	Q96SL4	Glutathione peroxidase 7	5.5706	5.10454	6.38711	4.50673	-0.690885	0.722902							FALSE	FALSE
gnl|gene10620|rna30852|	znf326.S	ZNF326	Q5BKZ1	DBIRD complex subunit ZNF326	6.50985	3.89923	5.70539	2.17239	0.837127	2.00319							TRUE	FALSE
gnl|gene10624|rna30866|	mad1l1.L	MAD1L1	Q9Y6D9	Mitotic spindle assembly checkpoint protein MAD1	6.42114	3.7076	6.22333	4.0068	0.935244	0.985206							FALSE	FALSE
gnl|gene10627|rna30883|	rufy3.L	RUFY3	Q7L099	Protein RUFY3	1.99864	1.28045	1.55518	1.0336	0.171116	0.0756066							FALSE	FALSE
gnl|gene10629|rna30895|	LOC108696784	RPS9	P46781	40S ribosomal protein S9	1.78725	1.5016	0.919875	0.494797	-0.133012	0.0516019	1.34692	1.63453	0.661409	0.722998	-0.0499622	-0.0644515	TRUE	FALSE
gnl|gene1062|rna3095|	fignl1.L	FIGNL1	Q6PIW4	Fidgetin-like protein 1	3.6645	1.46176	2.51073	0.866873	1.04065	0.838409							FALSE	FALSE
gnl|gene10632|rna30904|	cct4.L	CCT4	P50991	T-complex protein 1 subunit delta	0.942897	0.90141	0.56479	0.735066	-0.170329	-0.364466	0.547482	0.825108	0.261041	0.475135	-0.192555	-0.229287	TRUE	FALSE
gnl|gene10633|rna30907|	hspa5.S	HSPA5	P11021	Endoplasmic reticulum chaperone BiP	4.61562	3.83397	3.78475	2.68903	-0.263454	0.334991	4.72104	5.18941	3.30626	3.28143	0.467586	0.460606	FALSE	TRUE
gnl|gene10635|rna30911|	hspbp1.L	HSPBP1	Q9NZL4	Hsp70-binding protein 1	2.51272	1.21006	1.63647	1.57985	0.53973	-0.276295	0.618548	0.907576	1.02663	1.6798	-0.186272	-0.361411	FALSE	FALSE
gnl|gene10643|rna30930|	ehhadh.S	EHHADH	Q08426	Peroxisomal bifunctional enzyme	7.51413	4.76987	6.50887	5.26212	0.757096	0.242515							FALSE	FALSE
gnl|gene10644|rna30931|	lgals3.L	LGALS3	P17931	Galectin-3	5.75996	2.42067	7.63472	5.86829	1.5544	0.544364	1.30086	0.908767	9.5	7.21583	0.354726		TRUE	TRUE
gnl|gene10645|rna30933|	pip4k2c.L	PIP4K2C	Q8TBX8	Phosphatidylinositol 5-phosphate 4-kinase type-2 gamma	0.247963	0.540415	0.37032	0.388107	-0.306592	-0.236441	0.430399	0.532363	0.273263	0.36848	-0.107528	-0.15433	FALSE	FALSE
gnl|gene10646|rna30937|	brox.S	BROX	Q5VW32	BRO1 domain- and CAAX motif-containing protein	0.67947	-0.175361	0.305266	-0.0718865	0.524004	0.0621638	0.529828	1.07379	0.504715	0.553696	-0.357769	-0.0847057	FALSE	FALSE
gnl|gene10647|rna30941|	thyn1.L	THYN1	Q9P016	Thymocyte nuclear protein 1	2.02059	0.466575	0.801734	0.351095	0.830408	0.0794931							FALSE	FALSE
gnl|gene10649|rna30946|	LOC108703581	ELP5	Q8TE02	Elongator complex protein 5	1.7026	0.958122	0.933835	0.356945	0.246835	0.163454							FALSE	FALSE
gnl|gene10660|rna30977|	mthfd1.L	MTHFD1	P11586	C-1-tetrahydrofolate synthase, cytoplasmic	-0.0301825	0.553746	0.0902629	0.246917	-0.486384	-0.318662	0.422622	0.28824	0.431829	0.356556	0.0347219	-0.0216505	FALSE	FALSE
gnl|gene10663|rna30985|	ppme1.S	PPME1	Q9Y570	Protein phosphatase methylesterase 1	1.15533	-0.0914544	0.381608	0.0404904	0.746906	0.0296264	0.816915	1.04385	1.0749	1.20389	-0.111635	-0.031902	FALSE	FALSE
gnl|gene10672|rna31008|	numa1.L	NUMA1	Q14980	Nuclear mitotic apparatus protein 1 (Fragment)	5.69373	2.79228	5.0293	1.2904	1.21917	2.20714							FALSE	FALSE
gnl|gene10673|rna31011|	cryl1.L	CRYL1	Q9Y2S2	Lambda-crystallin homolog	1.40363	0.533092	1.08934	1.25752	0.402282	-0.402343							FALSE	FALSE
gnl|gene10679|rna31027|	gstk1.L	GSTK1	Q9Y2Q3	Glutathione S-transferase kappa 1	8.40858	5.22122	8.35696	7.03597	0.943022	0.158798	9.5	9.5	9.5	9.5			FALSE	FALSE
gnl|gene10680|rna31029|	acat2.L	ACAT2	Q9BWD1	Acetyl-CoA acetyltransferase, cytosolic	0.428228	0.524896	0.0795971	0.411974	-0.184608	-0.448545	0.587615	0.389536	0.452029	0.430289	0.104131	-0.0508166	FALSE	FALSE
gnl|gene10682|rna31033|	mib2.S	MIB2	Q96AX9	E3 ubiquitin-protein ligase MIB2	0.887185	0.525981	0.423322	0.272145	0.0937409	-0.114768							FALSE	FALSE
gnl|gene10683|rna31040|	napa.L	NAPA	P54920	Alpha-soluble NSF attachment protein	4.29806	1.8075	2.98379	1.93687	1.15169	0.358904	2.61453	2.49655	4.18299	4.0489	0.432358	0.684005	FALSE	FALSE
gnl|gene10686|rna31046|	vapb.L	VAPB	O95292	Vesicle-associated membrane protein-associated protein B/C	7.3613	6.04458	6.55438	4.12131	-0.347566	1.12135							FALSE	FALSE
gnl|gene10690|rna31061|	usp28.L	USP28	Q96RU2	Ubiquitin carboxyl-terminal hydrolase	2.10187	1.06208	1.7091	0.818117	0.407219	0.338764							FALSE	FALSE
gnl|gene10692|rna31073|	safb.S	SAFB2	Q14151	Scaffold attachment factor B2	2.40471	0.848538	1.90008	0.637443	0.760942	0.6008							TRUE	TRUE
gnl|gene10694|rna31076|	iah1.L	IAH1	Q2TAA2	Isoamyl acetate-hydrolyzing esterase 1 homolog	0.968011	0.580735	0.748779	1.0287	0.0994562	-0.459841							FALSE	FALSE
gnl|gene106|rna300|	rpa3.L	RPA3	P35244	Replication protein A 14 kDa subunit							1.00132	1.20008	9.5	9.5	-0.0602079		FALSE	FALSE
gnl|gene10708|rna31110|	naca.2.L	NACA	E9PAV3	Nascent polypeptide-associated complex subunit alpha	1.57172	1.88758	0.980255	1.32798	-0.570462	-0.527666	1.06567	1.58787	0.436027	0.62937	-0.244897	-0.185345	FALSE	FALSE
gnl|gene10709|rna31122|	idh3a.S	IDH3A	P50213	Isocitrate dehydrogenase [NAD] subunit alpha, mitochondrial	7.57544	5.05679	7.18977	6.23619	0.566682	-0.0267052							FALSE	FALSE
gnl|gene10710|rna31124|	nudt21.L	NUDT21	O43809	Cleavage and polyadenylation specificity factor subunit 5	3.6344	1.45937	3.85513	1.84523	1.02424	1.00957	1.07615	0.902929	9.5	3.71587	0.179863		TRUE	TRUE
gnl|gene10712|rna31128|	vcp.S	VCP	P55072	Transitional endoplasmic reticulum ATPase	0.676662	0.835989	0.396496	0.333722	-0.280374	-0.178496	0.928536	0.957359	0.737211	0.603873	0.0295748	0.0684133	TRUE	FALSE
gnl|gene10715|rna31137|	itfg2.L	ITFG2	Q969R8	KICSTOR complex protein ITFG2	0.434038	0.291416	0.273323	0.315876	0.00423015	-0.247567							FALSE	FALSE
gnl|gene10718|rna31151|	eif4enif1.S	EIF4ENIF1	Q9NRA8	Eukaryotic translation initiation factor 4E transporter	4.86104	3.04825	4.44032	2.34997	0.509448	1.02541	3.72099	4.23109	4.5718	4.31616	0.256247	0.827834	TRUE	FALSE
gnl|gene10723|rna31169|	c1qbp.L	C1QBP	Q07021	Complement component 1 Q subcomponent-binding protein, mitochondrial	8.25123	5.37057	6.59923	6.06155	0.728764	-0.291606	5.81031	9.5	4.73826	5.52927		0.2168	TRUE	FALSE
gnl|gene10738|rna31205|	ttc33.L	TTC33	Q6PID6	Tetratricopeptide repeat protein 33	1.4002	0.411223	0.550695	0.548769	0.496915	-0.235341							FALSE	FALSE
gnl|gene10739|rna31208|	txlna.L	TXLNA	P40222	Alpha-taxilin	2.21135	1.3356	1.18221	0.65495	0.256742	0.107871	1.4961	1.86183	0.463553	0.43695	-0.069716	-0.0457826	FALSE	FALSE
gnl|gene1073|rna3123|	ppp3r1.S	PPP3R1	P63098	Calcineurin subunit B type 1	4.79026	4.26875	4.1867	4.03797	-0.502272	-0.399505	0.665952	0.722532	0.560479	0.993002	-0.0361314	-0.309552	FALSE	FALSE
gnl|gene10741|rna31213|	htra2.S	HTRA2	O43464	Serine protease HTRA2, mitochondrial	6.26386	5.76669	6.65217	6.16992	-0.794649	-0.336814							FALSE	FALSE
gnl|gene10743|rna31224|	tln2.S	TLN2	Q9Y4G6	Talin-2	0.999867	0.595966	0.381452	0.225828	0.106748	-0.108313	0.88432	1.17065	0.372568	0.482387	-0.135211	-0.145542	FALSE	FALSE
gnl|gene10755|rna31259|	cul5.L	CUL5	Q93034	Cullin-5	0.324203	0.606449	0.168104	0.17644	-0.312619	-0.21421	0.915644	1.13244	0.671864	0.587425	-0.0871066	0.0268115	FALSE	FALSE
gnl|gene10757|rna31265|	iars.L	IARS1	tr|J3KR24|J3KR24_HUMAN	Isoleucyl-tRNA synthetase							2.30495	2.49975	1.15983	1.28094	0.184616	-0.0119084	FALSE	FALSE
gnl|gene10758|rna31267|	ndufa9.L	NDUFA9	Q16795	NADH dehydrogenase [ubiquinone] 1 alpha subcomplex subunit 9, mitochondrial	9.5	5.94055	9.5	9.5	1.0361	-0.909547	5.42015	5.83462	4.59202	4.37682	0.630356	0.80668	FALSE	FALSE
gnl|gene10763|rna31281|	qdpr.S	QDPR	P09417	Dihydropteridine reductase	2.55542	1.81893	2.34195	2.06028	0.0824635	-0.161957	0.0115813	0.0116233	-0.124616	0.0759798	-0.123443	-0.289871	FALSE	FALSE
gnl|gene10765|rna31287|	LOC108703717	MAP1B	P46821	Microtubule-associated protein 1B (Fragment)	1.39086	1.04438	0.788086	0.564334	-0.0112778	-0.0882154	0.959313	1.21646	0.873966	0.458499	-0.103523	0.265543	FALSE	FALSE
gnl|gene10767|rna31292|	lsm14b.L	LSM14B	Q9BX40	Protein LSM14 homolog B	4.18344	2.3353	3.79338	1.70674	0.663066	1.07128	3.24736	4.39303	5.96402	6.52447	-0.218249	0.576768	TRUE	FALSE
gnl|gene10769|rna31298|	vps16.S	VPS16	Q9H269	Vacuolar protein sorting-associated protein 16 homolog	1.95781	1.49683	1.25154	0.739163	-0.0254614	0.0915928							FALSE	FALSE
gnl|gene10779|rna31325|	fermt2.S	FERMT2	Q96AC1	Fermitin family homolog 2	0.7287	0.396134	0.478668	0.197366	0.10038	-0.0221551	2.32788	3.13601	2.61737	2.15143	-0.184012	0.607669	FALSE	FALSE
gnl|gene10781|rna31335|	thoc2.S	THOC2	Q8NI27	THO complex subunit 2	1.80973	1.23976	0.972637	0.472273	0.0884791	0.103625	1.80742	2.19739	1.114	1.37732	-0.0265571	-0.107157	TRUE	FALSE
gnl|gene10785|rna31345|	idnk.L	IDNK	Q5T6J7	Probable gluconokinase	0.917797	0.341562	0.256868	0.0819313	0.258731	-0.0845844							FALSE	FALSE
gnl|gene1078|rna3135|	anxa1.L	ANXA1	P04083	Annexin A1	1.98268	0.710097	1.14176	1.00525	0.614073	-0.179685	0.466356	0.597816	0.375359	0.590344	-0.118774	-0.209425	TRUE	FALSE
gnl|gene10792|rna31366|	mier1.S	MIER1	Q8N108	Mesoderm induction early response protein 1	0.922815	0.978642	0.77389	0.722074	-0.243842	-0.215016							FALSE	FALSE
gnl|gene10794|rna31370|	vat1.S	VAT1	Q99536	Synaptic vesicle membrane protein VAT-1 homolog	5.57377	4.08978	3.91331	2.58681	0.116418	0.49695	9.5	9.5	9.5	2.81485			FALSE	FALSE
gnl|gene10797|rna31382|	rnls.L	RNLS	Q5VYX0	Renalase	0.901941	0.981838	1.01406	0.935078	-0.259077	-0.212866							FALSE	FALSE
gnl|gene10799|rna31392|	c10orf76.L	ARMH3	Q5T2E6	Armadillo-like helical domain-containing protein 3							1.49476	2.12097	1.05847	1.20241	-0.228339	-0.0439838	FALSE	FALSE
gnl|gene1079|rna3138|	ppp5c.S	PPP5C	P53041	Serine/threonine-protein phosphatase 5	0.749535	0.457309	0.627631	0.334364	0.0645025	-0.0244554	1.08311	1.30905	0.796654	0.967033	-0.0615269	-0.106908	TRUE	FALSE
gnl|gene10809|rna31415|	galk2.L	GALK2	Q01415	N-acetylgalactosamine kinase	0.417589	0.202012	0.204304	0.523679	0.0651799	-0.44825	0.0592154	0.129492	0.115373	-0.0602794	-0.157287	-0.0166928	FALSE	FALSE
gnl|gene10810|rna31421|	homer2.S	HOMER2	Q9NSB8	Homer protein homolog 2	1.60624	1.13986	1.30353	0.722031	0.0439754	0.139087	1.49206	1.62586	1.67571	1.67995	0.0705364	0.151728	FALSE	FALSE
gnl|gene10819|rna31447|	cacybp.L	CACYBP	Q9HB71	Calcyclin-binding protein	2.16296	1.66781	1.4968	1.12204	-0.0363558	-0.0291924	1.1954	1.39569	2.30506	2.88449	-0.0250459	-0.0880491	FALSE	FALSE
gnl|gene10829|rna31473|	rpl31.L	RPL31	P62899	60S ribosomal protein L31	2.60791	2.50805	1.8719	1.30824	-0.432528	0.0830938	1.5177	1.82486	0.817408	0.816516	-0.0300909	0.00164697	TRUE	FALSE
gnl|gene10834|rna31487|	psmb2.S	PSMB2	P49721	Proteasome subunit beta type-2	1.48236	1.37496	0.979898	1.00443	-0.217986	-0.287285	1.12652	1.52127	1.1395	1.41047	-0.156088	-0.107285	FALSE	FALSE
gnl|gene10837|rna31496|	brip1.L	BRIP1	Q9BX63	Fanconi anemia group J protein	2.88117	1.07624	2.4399	0.724934	0.870085	0.896616							FALSE	FALSE
gnl|gene1083|rna3149|	LOC108705634	GBP1	P32455	Guanylate-binding protein 1	1.98141	1.63388	1.80318	1.89318	-0.119875	-0.397856	1.81363	1.50758	2.41201	2.33488	0.397767	0.332987	FALSE	FALSE
gnl|gene10841|rna31511|	ttc30a.S	TTC30B	Q8N4P2	Tetratricopeptide repeat protein 30B	2.25793	1.65161	1.56307	0.799055	0.0342803	0.255316							FALSE	FALSE
gnl|gene10844|rna31519|	oat.1.L	OAT	P04181	Ornithine aminotransferase, mitochondrial	7.14648	4.88414	7.31019	6.05736	0.442744	0.186795	9.5	5.95155	9.5	5.71251			FALSE	FALSE
gnl|gene10852|rna31541|	nipsnap3a.L	NIPSNAP3A	Q9UFN0	Protein NipSnap homolog 3A	7.04815	4.81955	7.03967	5.92436	0.434181	0.104862	9.5	5.41177	9.5	9.5			FALSE	FALSE
gnl|gene10856|rna31554|	ift43.L	IFT43	Q96FT9	Intraflagellar transport protein 43 homolog	1.92034	1.63357	1.60241	1.30525	-0.156778	-0.0948401							FALSE	FALSE
gnl|gene10862|rna31579|	rnf40.S	RNF40	O75150	E3 ubiquitin-protein ligase BRE1B	1.65587	0.490477	1.04828	0.234345	0.589555	0.331138							TRUE	FALSE
gnl|gene10865|rna31590|	lrsam1.L	LRSAM1	Q6UWE0	E3 ubiquitin-protein ligase LRSAM1	1.94809	0.718071	0.881581	0.249453	0.5867	0.208463							FALSE	FALSE
gnl|gene10867|rna31596|	dcaf10.S	DCAF10	Q5QP82	DDB1- and CUL4-associated factor 10	0.485272	0.775885	0.392716	0.345696	-0.349106	-0.189927							FALSE	FALSE
gnl|gene10870|rna31602|	golgb1.L	GOLGB1	Q14789	Golgin subfamily B member 1 (Fragment)	4.10108	3.00436	3.10732	1.80085	0.081955	0.542644							TRUE	FALSE
gnl|gene10875|rna31613|	myo1e.1.L	MYO1E	Q12965	Unconventional myosin-Ie	0.61122	0.212604	0.407308	0.0588968	0.174571	0.0331182							FALSE	FALSE
gnl|gene10879|rna31624|	stau1.L	STAU1	O95793	Double-stranded RNA-binding protein Staufen homolog 1	5.314	2.91129	4.25708	1.21871	0.893712	1.74421							TRUE	FALSE
gnl|gene1087|rna3156|	dock1.L	DOCK1	Q14185	Dedicator of cytokinesis protein 1	1.54895	1.66606	1.09836	0.893002	-0.408505	-0.125218							FALSE	FALSE
gnl|gene10881|rna31628|	psmd11.L	PSMD11	O00231	26S proteasome non-ATPase regulatory subunit 11	1.65412	1.52818	0.985385	0.765065	-0.235091	-0.1056	1.28184	1.71565	0.897482	1.21371	-0.150954	-0.178195	FALSE	FALSE
gnl|gene10884|rna31637|	prkra.L	PRKRA	O75569	Interferon-inducible double-stranded RNA-dependent protein kinase activator A	4.8739	3.34883	3.02608	2.30513	0.278717	0.113305	2.30056	1.19115	1.65547	1.58695	0.976745	0.192658	TRUE	FALSE
gnl|gene10890|rna31658|	gpi.L	GPI	P06744	Glucose-6-phosphate isomerase (Fragment)	0.112274	0.300823	0.113514	0.485655	-0.198985	-0.480667	0.239994	0.330888	0.256356	0.222797	-0.136205	-0.0785128	FALSE	FALSE
gnl|gene10899|rna31688|	incenp.S	INCENP	Q9NQS7	Inner centromere protein	7.2254	5.01389	6.8276	2.00191	0.387776	2.8802							FALSE	TRUE
gnl|gene108|rna304|	pcnp.L	PCNP	Q8WW12	PEST proteolytic signal-containing nuclear protein	1.79976	1.10128	0.749096	0.857195	0.192319	-0.33208	0.0111729	0.312678	0.237227	0.202131	-0.306805	-0.0809872	FALSE	FALSE
gnl|gene10902|rna31696|	prep.L	PREP	P48147	Post-proline cleaving enzyme	-0.203617	0.153375	0.0346489	0.117897	-0.274136	-0.25989	0.0132147	0.0458359	0.126693	-0.0289119	-0.142947	-0.0269441	FALSE	FALSE
gnl|gene10906|rna31707|	recql5.L	RECQL5	O94762	ATP-dependent DNA helicase (Fragment)	4.39833	2.43701	3.3277	0.868823	0.713071	1.38312							FALSE	FALSE
gnl|gene10910|rna31717|	xpnpep1.L	XPNPEP1	Q9NQW7	Xaa-Pro aminopeptidase 1	-0.0652803	0.248228	-0.251889	5.05211e-05	-0.265258	-0.363804	0.231347	0.318202	0.367751	0.296218	-0.135357	-0.0353792	FALSE	FALSE
gnl|gene10913|rna31726|	auh.L	AUH	Q13825	Methylglutaconyl-CoA hydratase, mitochondrial	7.09363	5.1068	7.83679	7.53356	0.233868	-0.558998							TRUE	FALSE
gnl|gene10942|rna31800|	psmb5.L	PSMB5	P28074	Proteasome subunit beta type-5	1.12607	1.42057	0.628723	0.392782	-0.470934	-0.0671708	0.968086	1.19195	0.824315	0.769228	-0.0816549	0.0360583	FALSE	FALSE
gnl|gene1094|rna3176|	itpa.S	ITPA	Q9BY32	Inosine triphosphate pyrophosphatase	1.48917	1.12959	1.04491	1.32565	-0.0190945	-0.482714							FALSE	FALSE
gnl|gene10962|rna31866|	nop2.L	NOP2	P46087	Probable 28S rRNA (cytosine(4447)-C(5))-methyltransferase	2.50485	1.66469	1.38221	0.636343	0.174116	0.255412							TRUE	FALSE
gnl|gene10966|rna31888|	ndc80.S	NDC80	O14777	Kinetochore protein NDC80 homolog	3.87719	2.11242	2.79138	1.10585	0.653643	0.848307							FALSE	FALSE
gnl|gene10969|rna31897|	tbc1d23.S	TBC1D23	Q9NUY8	TBC1 domain family member 23	1.95152	1.04298	1.15742	1.09738	0.330913	-0.237734							FALSE	FALSE
gnl|gene10972|rna31903|	snx5.L	SNX5	Q9Y5X3	Sorting nexin-5	2.56012	1.16122	1.54485	0.952732	0.607318	0.128847	1.89306	2.46628	1.55427	1.6808	-0.122048	0.0551816	FALSE	FALSE
gnl|gene10979|rna31917|	pa2g4.L	PA2G4	Q9UQ80	Proliferation-associated protein 2G4	1.77025	1.43967	1.00015	0.494788	-0.0941988	0.105274	1.2655	0.677308	0.405884	0.483985	0.467371	-0.120176	TRUE	FALSE
gnl|gene10982|rna31923|	spats2.L	SPATS2	Q86XZ4	Spermatogenesis-associated serine-rich protein 2	7.43088	5.17655	5.97938	1.03637	0.38368	3.03121							TRUE	FALSE
gnl|gene10986|rna31935|	pmpcb.L	PMPCB	O75439	Mitochondrial-processing peptidase subunit beta	6.44958	5.121	7.42243	6.62806	-0.169211	-0.162592							FALSE	FALSE
gnl|gene10992|rna31948|	pcca.L	PCCA	P05165	Propanoyl-CoA:carbon dioxide ligase subunit alpha (Fragment)	6.68533	5.05207	7.49886	5.85351	0.0289219	0.464524	9.5	9.5	9.5	9.5			FALSE	FALSE
gnl|gene10996|rna31957|	frrs1.L	FRRS1	Q6ZNA5	Ferric-chelate reductase 1	4.8283	4.31892	4.56055	3.40104	-0.518948	0.324103							FALSE	FALSE
gnl|gene10997|rna31967|	dazap1.L	DAZAP1	Q96EP5	DAZ-associated protein 1							2.41753	1.76085	9.5	9.5	0.723247		TRUE	TRUE
gnl|gene11001|rna31983|	prkaa1.L	PRKAA1	Q13131	5'-AMP-activated protein kinase catalytic subunit alpha-1	2.7873	1.1859	1.8635	0.509881	0.72594	0.671215							FALSE	FALSE
gnl|gene11003|rna31987|	nrdc.S	NRDC	O43847	Nardilysin	0.0144957	0.563724	0.071412	0.246047	-0.467123	-0.330617	0.365806	0.4114	0.296321	0.370356	-0.0852668	-0.137246	FALSE	FALSE
gnl|gene11006|rna31998|	fxr1.S	FXR1	P51114	Fragile X mental retardation syndrome-related protein 1	3.21982	1.78837	2.08039	1.26328	0.510912	0.255913	2.52469	2.32671	2.57283	2.12751	0.464282	0.5871	TRUE	TRUE
gnl|gene11008|rna32002|	eci1.L	ECI1	P42126	Enoyl-CoA delta isomerase 1, mitochondrial	6.62149	4.92121	7.26716	5.82097	0.0939382	0.333831	7.60621	6.4056	9.5	6.42225	2.01883		FALSE	FALSE
gnl|gene11009|rna32004|	jag1.L	JAG1	P78504	Protein jagged-1							2.50716	2.68929	4.09768	5.25227	0.229925	-0.120137	FALSE	FALSE
gnl|gene11010|rna32007|	lnpep.L	LNPEP	Q9UIQ6	Leucyl-cystinyl aminopeptidase	5.97015	4.53902	4.59657	3.18382	0.0010195	0.509728							FALSE	FALSE
gnl|gene11011|rna32009|	MGC75760.L	BHMT2	Q9H2M3	S-methylmethionine--homocysteine S-methyltransferase BHMT2	0.671622	-0.244056	0.425389	0.702644	0.57375	-0.433545							FALSE	FALSE
gnl|gene11016|rna32029|	pgam5.S	PGAM5	Q96HS1	Serine/threonine-protein phosphatase PGAM5, mitochondrial	8.28088	6.09485	8.67644	6.94321	0.171967	0.441359							FALSE	FALSE
gnl|gene11022|rna32046|	sardh.L	SARDH	Q9UL12	Sarcosine dehydrogenase, mitochondrial (Fragment)	6.26151	4.6764	7.19754	5.75683	0.0692402	0.334988							FALSE	FALSE
gnl|gene11023|rna32050|	fadd.S	FADD	Q13158	FAS-associated death domain protein	3.28997	1.51113	1.93525	1.24552	0.773625	0.17209							FALSE	FALSE
gnl|gene11031|rna32079|	dnaja4.1.L	DNAJA1	P31689	DnaJ homolog subfamily A member 1	5.57136	4.07233	5.2244	3.32322	0.128807	0.825771	9.5	9.5	9.5	9.5			FALSE	TRUE
gnl|gene11034|rna32087|	tada1.L	TADA1	Q96BN2	Transcriptional adapter 1	5.11994	3.24727	3.44135	2.26969	0.508999	0.417274							FALSE	FALSE
gnl|gene11035|rna32090|	csk.S	CSK	P41240	Tyrosine-protein kinase CSK	1.02979	0.225317	0.993525	0.288354	0.41912	0.25437	0.824397	0.902024	1.81802	1.85047	-0.0194637	0.159862	FALSE	FALSE
gnl|gene1104|rna3210|	crat.2.S	CRAT	P43155	Carnitine O-acetyltransferase	6.70626	4.94448	7.45833	5.47795	0.127042	0.716737							FALSE	FALSE
gnl|gene11052|rna32138|	ncl.S	NCL	P19338	Nucleolin	2.03024	1.04892	1.18004	0.475605	0.374093	0.239802	1.63639	0.801491	1.88957	0.759784	0.68634	0.88415	TRUE	TRUE
gnl|gene11057|rna32150|	snx27.L	SNX27	Q96L92	Sorting nexin-27	1.48625	0.647726	0.860081	0.496199	0.361566	0.0105858	0.708504	1.44455	1.20743	0.879312	-0.441325	0.2716	FALSE	FALSE
gnl|gene11058|rna32155|	pabpn1.S	PABPN1	Q86U42	Polyadenylate-binding protein 2	4.60175	2.0452	2.84473	1.13613	1.14778	0.861448	2.17849	1.81086	9.5	3.68926	0.503055		TRUE	FALSE
gnl|gene11064|rna32170|	ank3.S	ANK3	Q12955	Ankyrin-3	0.724475	0.161803	-0.00442175	-0.156028	0.283789	-0.0822922							FALSE	FALSE
gnl|gene1106|rna3215|	stk24.S	STK24	Q9Y6E0	Serine/threonine-protein kinase 24							0.737361	1.01762	0.550359	0.971371	-0.158846	-0.304312	FALSE	FALSE
gnl|gene11077|rna32202|	strap.L	STRAP	Q9Y3F4	Serine-threonine kinase receptor-associated protein	0.90406	0.646619	0.727823	0.18246	0.0082619	0.155495	1.30048	1.17159	1.47077	1.0871	0.194629	0.352618	TRUE	FALSE
gnl|gene1107|rna3217|	cox5a.L	COX5A	P20674	Cytochrome c oxidase subunit 5A, mitochondrial	9.5	6.16673	8.91138	8.15423	0.856587	-0.302212							FALSE	FALSE
gnl|gene11082|rna32216|	pxn.S	PXN	tr|A0A1B0GTU4|A0A1B0GTU4_HUMAN	Paxillin													FALSE	FALSE
gnl|gene11090|rna32238|	hnrnpc.L	HNRNPCL1	O60812	Heterogeneous nuclear ribonucleoprotein C-like 1	3.79562	2.34761	3.07392	1.42524	0.417355	0.79966							TRUE	FALSE
gnl|gene11098|rna32256|	hmgb1.L	HMGB1	P09429	High mobility group protein B1	7.5368	3.90574	4.11379	2.76048	1.45672	0.501818	0.720896	1.05098	0.947024	1.11809	-0.192199	-0.0804822	TRUE	FALSE
gnl|gene11103|rna32268|	ercc6l.L	ERCC6L	Q2NKX8	DNA excision repair protein ERCC-6-like	1.29209	1.35733	0.602653	0.727066	-0.319735	-0.333204	2.09218	1.71045	0.823798	1.67361	0.495573	-0.518008	FALSE	FALSE
gnl|gene11105|rna32272|	dnajc19.L	DNAJC19	Q96DA6	Mitochondrial import inner membrane translocase subunit TIM14	9.5	6.06343	9.5	9.5	0.938574	-0.909547							FALSE	FALSE
gnl|gene11108|rna32278|	ahnak.L	AHNAK	Q09666	Neuroblast differentiation-associated protein AHNAK	4.0659	1.69662	4.07603	1.3973	1.09846	1.49036							TRUE	FALSE
gnl|gene11114|rna32304|	sall4.L	SALL4	Q9UJQ4	Sal-like protein 4	8.8549	4.99068	9.5	4.16543	1.39752	3.05774							FALSE	FALSE
gnl|gene11116|rna32312|	ikbkg.L	IKBKG	Q9Y6K9	NF-kappa-B essential modulator	2.35298	1.33741	2.23857	1.42211	0.341474	0.243532							FALSE	FALSE
gnl|gene11123|rna32328|	echdc2.L	ECHDC2	Q86YB7	Enoyl-CoA hydratase domain-containing protein 2, mitochondrial	6.08823	4.47267	5.74683	5.07413	0.125511	-0.127112							FALSE	FALSE
gnl|gene1112|rna3230|	yars.S	YARS1	sp|P54577|SYYC_HUMAN	Tyrosine--tRNA ligase, cytoplasmic							0.476291	0.51449	0.330301	0.347451	-0.0602252	-0.0963558	FALSE	FALSE
gnl|gene11134|rna32359|	gsto1.S	GSTO1	P78417	Glutathione S-transferase omega-1	0.718995	0.395802	0.544609	0.665596	0.0947396	-0.326293	-0.0544299	0.0228618	-0.126085	-0.00723482	-0.182685	-0.240089	FALSE	FALSE
gnl|gene11141|rna32381|	vps33b.L	tr|A0A2R8YDQ0|A0A2R8YDQ0_HUMAN	tr|A0A2R8YDQ0|A0A2R8YDQ0_HUMAN	Uncharacterized protein							1.76506	2.14995	1.32439	1.22022	-0.0313559	0.155378	FALSE	FALSE
gnl|gene11146|rna32391|	metap1.L	METAP1	P53582	Methionine aminopeptidase 1	1.11499	0.977767	0.732713	0.475198	-0.126236	-0.0589431	1.08619	1.23668	0.599137	0.324155	-0.0150836	0.130477	FALSE	FALSE
gnl|gene11147|rna32396|	ap3b2.S	AP3B2	Q13367	AP complex subunit beta	3.4604	2.57703	2.09924	1.13854	0.031345	0.361278							FALSE	FALSE
gnl|gene11148|rna32399|	npm3.L	NPM3	O75607	Nucleoplasmin-3	2.7536	1.29163	1.38518	0.575496	0.621531	0.302651	1.51369	2.18811	2.41515	2.67117	-0.254125	0.129594	TRUE	FALSE
gnl|gene11149|rna32404|	tpt1.L	TPT1	P13693	Translationally-controlled tumor protein	1.65445	0.952508	1.28968	0.964598	0.221999	-0.0505624	0.267789	0.46087	0.19179	0.230282	-0.193164	-0.134148	TRUE	FALSE
gnl|gene1114|rna3235|	pgam1.S	PGAM2	P15259	Phosphoglycerate mutase 2	0.685955	0.145398	0.540502	0.920184	0.273375	-0.518374	0.283705	0.0765143	0.167378	0.436153	0.0531561	-0.279483	FALSE	FALSE
gnl|gene11151|rna32408|	LOC108713906	AKR1A1	P14550	Aldo-keto reductase family 1 member A1	0.710355	0.492993	0.723599	0.758932	0.0123466	-0.276048	0.796364	0.879027	0.763926	0.692095	-0.0277381	0.035528	FALSE	FALSE
gnl|gene11162|rna32441|	cdk1.L	CDK1	P06493	Cyclin-dependent kinase 1	3.66832	1.63484	2.34783	0.828717	0.905613	0.757884							FALSE	FALSE
gnl|gene11166|rna32454|	qars.L	QARS1	tr|B4DDN1|B4DDN1_HUMAN	Glutaminyl-tRNA synthetase							1.64303	1.84569	0.92066	1.02716	0.0567517	-0.0456648	FALSE	FALSE
gnl|gene11167|rna32456|	psmd3.L	PSMD3	O43242	26S proteasome non-ATPase regulatory subunit 3	1.68538	1.44875	0.963388	0.622101	-0.15304	-0.0139838	1.37597	1.79211	0.961226	1.16571	-0.122702	-0.0984089	FALSE	FALSE
gnl|gene11170|rna32462|	cenpu.L	CENPU	Q71F23	Centromere protein U	3.41224	1.89071	1.69428	0.571359	0.546753	0.512367							FALSE	FALSE
gnl|gene11175|rna32480|	eif2b3.L	EIF2B3	Q9NR50	Translation initiation factor eIF-2B subunit gamma	1.73781	1.22607	0.81924	0.380987	0.0555881	0.0689662	1.49161	1.94175	0.742918	0.61534	-0.121868	0.0659055	TRUE	FALSE
gnl|gene11176|rna32482|	msh4.L	MSH4	O15457	MutS protein homolog 4	1.0903	1.06164	0.717643	0.40207	-0.207824	-0.0146331							FALSE	FALSE
gnl|gene11177|rna32484|	exosc8.L	EXOSC8	Q96B26	Exosome complex component RRP43	0.766649	0.728253	0.494357	0.386401	-0.140124	-0.152251	0.254495	0.569186	0.68293	0.0237135	-0.269574	0.380661	TRUE	FALSE
gnl|gene11179|rna32489|	n4bp1.L	N4BP1	O75113	NEDD4-binding protein 1	4.78456	2.98192	3.65052	1.43342	0.515561	1.17904							FALSE	FALSE
gnl|gene11181|rna32494|	LOC108703957	GVINP1	Q7Z2Y8	Interferon-induced very large GTPase 1							1.1963	2.17646	1.07624	1.67733	-0.499038	-0.320677	FALSE	FALSE
gnl|gene11183|rna32499|	kiaa0319l.S	KIAA0319L	Q8IZA0	Dyslexia-associated protein KIAA0319-like protein	5.95932	4.04322	4.17883	2.59285	0.387922	0.669958							FALSE	FALSE
gnl|gene11188|rna32511|	rpa2.L	RPA2	P15927	Replication protein A 32 kDa subunit	4.44636	3.19727	3.98185	3.34095	0.138897	-0.0180784	0.824879	0.927762	1.06368	1.44185	-0.0347294	-0.186451	FALSE	FALSE
gnl|gene11193|rna32525|	nrde2.L	NRDE2	Q9H7Z3	Nuclear exosome regulator NRDE2	3.44004	1.63096	3.03129	0.925946	0.769814	1.14248							FALSE	FALSE
gnl|gene11207|rna32592|	pafah1b2.S	PAFAH1B2	P68402	Platelet-activating factor acetylhydrolase IB subunit alpha2	1.48378	1.07817	0.744849	0.944846	0.0184358	-0.400105	0.574676	0.433975	0.0995244	0.295803	0.0668398	-0.247215	FALSE	FALSE
gnl|gene1120|rna3249|	eif3a.L	EIF3A	Q14152	Eukaryotic translation initiation factor 3 subunit A	2.19612	1.63695	1.13143	0.330637	0.00831259	0.315113	1.68776	2.24144	0.754428	0.903588	-0.148352	-0.101456	TRUE	TRUE
gnl|gene11217|rna32623|	wdtc1.L	WDTC1	Q8N5D0	WD and tetratricopeptide repeats protein 1	2.61606	1.39605	1.90501	1.05716	0.454982	0.291958							FALSE	FALSE
gnl|gene11219|rna32633|	pdcd2l.L	PDCD2L	Q9BRP1	Programmed cell death protein 2-like	1.37488	0.553745	0.778411	0.877356	0.368403	-0.327476							FALSE	FALSE
gnl|gene1121|rna3251|	snx7.L	SNX7	Q9UNH6	Sorting nexin-7	4.94035	3.50039	3.05572	2.60207	0.19885	-0.0877141							FALSE	FALSE
gnl|gene11229|rna32658|	acap2.S	ACAP2	Q15057	Arf-GAP with coiled-coil, ANK repeat and PH domain-containing protein 2 (Fragment)	0.697161	0.420474	0.346905	0.119386	0.061875	-0.0522478							FALSE	FALSE
gnl|gene11230|rna32660|	psmf1.L	PSMF1	Q92530	Proteasome inhibitor PI31 subunit	5.23744	2.17978	6.84665	5.53902	1.4277	0.262398							FALSE	FALSE
gnl|gene11239|rna32686|	hmgcs1.S	HMGCS1	Q01581	Hydroxymethylglutaryl-CoA synthase, cytoplasmic	-0.0739181	0.490609	-0.0666038	0.427999	-0.462882	-0.5582	0.178717	0.281496	0.395668	0.275742	-0.154825	-0.000769954	FALSE	FALSE
gnl|gene1123|rna3256|	pan2.L	PAN2	Q504Q3	PAN2-PAN3 deadenylation complex catalytic subunit PAN2	2.67175	1.13254	3.66868	2.02713	0.697993	0.749644	1.20087	1.85615	9.5	9.5	-0.300662		FALSE	FALSE
gnl|gene11249|rna32716|	ccp110.S	CCP110	O43303	Centriolar coiled-coil protein of 110 kDa	3.8979	2.73249	3.56835	1.41647	0.174117	1.13671							FALSE	FALSE
gnl|gene1124|rna3258|	hrsp12.L	RIDA	P52758	2-iminobutanoate/2-iminopropanoate deaminase	2.24292	1.90444	2.06723	1.93283	-0.175511	-0.250824	-0.0802102	-0.191862	-0.0907807	0.0873437	-0.0726043	-0.270074	TRUE	FALSE
gnl|gene11250|rna32720|	guk1.S	GUK1	Q16774	Guanylate kinase (Fragment)	1.07653	0.542901	0.810339	0.829715	0.195501	-0.270701							FALSE	FALSE
gnl|gene11258|rna32745|	amdhd1.L	AMDHD1	Q96NU7	Probable imidazolonepropionase	-0.0547861	0.146424	0.0161026	0.106438	-0.178077	-0.263766	0.164308	0.123492	0.168874	0.305395	-0.0702015	-0.198251	FALSE	FALSE
gnl|gene11270|rna32783|	galm.L	GALM	Q96C23	Galactose mutarotase	0.227092	-0.0757658	0.0445225	0.330661	0.16975	-0.41152	-0.0763002	-0.221871	-0.262185	-0.412877	-0.0512544	-0.0993741	FALSE	FALSE
gnl|gene11273|rna32791|	hspb11.L	HSPB11	Q9Y547	Intraflagellar transport protein 25 homolog	1.28193	0.836625	0.977528	1.11827	0.0873392	-0.37353	0.430129	0.47388	0.473036	0.483206	-0.0721846	-0.0666017	FALSE	FALSE
gnl|gene11281|rna32808|	ccs.L	CCS	O14618	Copper chaperone for superoxide dismutase	0.159953	0.169865	0.296251	0.526228	-0.0660417	-0.388678	0.219643	0.220071	0.293242	0.598115	-0.0849866	-0.279112	FALSE	FALSE
gnl|gene11285|rna32822|	cdc73.L	CDC73	Q6P1J9	Parafibromin	1.62651	0.780893	0.655602	0.24793	0.341201	0.0585243	1.36361	1.70138	0.773599	0.85156	-0.0773492	-0.0544464	FALSE	FALSE
gnl|gene11291|rna32836|	mapk12.S	MAPK12	P53778	Mitogen-activated protein kinase 12	1.04181	0.0306851	0.33938	0.0398033	0.580904	0.00190671	0.817262	0.873843	0.49981	0.716943	-0.00799447	-0.188523	FALSE	FALSE
gnl|gene11296|rna32851|	armt1.L	ARMT1	Q9H993	Damage-control phosphatase ARMT1	0.357551	-0.177873	0.0253741	0.0932138	0.330155	-0.247733	1.37727	1.24623	1.0837	1.50544	0.210215	-0.209543	FALSE	FALSE
gnl|gene1129|rna3286|	tpd52l2.S	TPD52L2	O43399	Tumor protein D54	6.95885	5.02295	5.92838	5.10532	0.218424	-0.0289437	1.27854	3.59075	3.81397	3.72759	-1.29361	0.588923	TRUE	FALSE
gnl|gene11305|rna32873|	gnl1.L	GNL1	P36915	Guanine nucleotide-binding protein-like 1	0.619822	0.946399	0.695729	0.543862	-0.402581	-0.134733	0.738904	1.22002	0.284769	0.559461	-0.280678	-0.262149	FALSE	FALSE
gnl|gene11307|rna32880|	cog1.S	COG1	Q8WTW3	Conserved oligomeric Golgi complex subunit 1 (Fragment)	1.99236	1.12951	1.2523	0.579654	0.287082	0.210725							FALSE	FALSE
gnl|gene11309|rna32886|	rabgef1.S	RABGEF1	Q9UJ41	Rab5 GDP/GTP exchange factor	2.02585	1.33318	1.41713	0.77976	0.145815	0.172102							FALSE	FALSE
gnl|gene11315|rna32907|	wrap53.L	WRAP53	Q9BUR4	Telomerase Cajal body protein 1	0.765186	1.02529	0.635532	0.531125	-0.376758	-0.165503							TRUE	TRUE
gnl|gene11320|rna32920|	eif3l.S	EIF3L	Q9Y262	Eukaryotic translation initiation factor 3 subunit L	2.17235	1.56594	1.15755	0.529344	0.0502062	0.1848	2.20539	2.63754	0.780157	0.992997	0.0218017	-0.135847	TRUE	FALSE
gnl|gene11328|rna32937|	mrps24.S	MRPS24	Q96EL2	28S ribosomal protein S24, mitochondrial	7.52117	4.99152	7.37691	7.15982	0.585461	-0.588489							TRUE	FALSE
gnl|gene11344|rna32979|	mtbp.S	MTBP	Q96DY7	Mdm2-binding protein	3.43787	2.0173	2.41544	0.848037	0.461869	0.788711							FALSE	FALSE
gnl|gene11346|rna32986|	crkl.L	CRKL	P46109	Crk-like protein	1.75006	0.370974	1.57408	0.875611	0.741706	0.205738							TRUE	FALSE
gnl|gene11347|rna32988|	LOC108716910	ELOA	Q14241	Elongin-A	7.59141	5.76248	7.9296	1.62476	0.0163123	3.89739							TRUE	FALSE
gnl|gene11349|rna32996|	LOC108701447	AOX1	Q06278	Aldehyde oxidase	0.137869	0.635608	0.10318	0.300699	-0.449119	-0.350024	0.28691	0.391421	0.271709	0.149394	-0.135759	-0.0214362	FALSE	FALSE
gnl|gene11351|rna32999|	nars.L	NARS1	sp|O43776|SYNC_HUMAN	Asparagine--tRNA ligase, cytoplasmic							0.795001	0.610418	0.57103	0.65719	0.134491	-0.0956281	FALSE	FALSE
gnl|gene11353|rna33004|	rab11a.S	RAB11A	P62491	Ras-related protein Rab-11A	1.95927	1.92544	1.56078	1.33303	-0.364743	-0.143331							FALSE	TRUE
gnl|gene11355|rna33008|	dennd5b.L	DENND5B	Q6ZUT9	DENN domain-containing protein 5B	3.18586	1.42534	1.64861	0.480076	0.778372	0.549722							FALSE	FALSE
gnl|gene1135|rna3296|	trmt2a.S	TRMT2A	Q8IZ69	tRNA (uracil-5-)-methyltransferase homolog A	2.41987	1.5983	1.20182	0.558065	0.175106	0.193038	2.02921	2.38183	1.24508	0.615336	0.0373846	0.462969	TRUE	FALSE
gnl|gene11363|rna33029|	commd4.S	COMMD4	Q9H0A8	COMM domain-containing protein 4	2.56081	1.70188	1.60468	1.29074	0.178642	-0.0825297							FALSE	FALSE
gnl|gene11365|rna33032|	hacl1.L	HACL1	Q9UJ83	2-hydroxyacyl-CoA lyase 1	3.8289	3.87796	4.03551	3.98121	-0.776969	-0.458365	4.38157	4.31131	4.51316	4.67674	0.731935	0.560727	FALSE	FALSE
gnl|gene1136|rna3299|	tmx3.L	TMX3	Q96JJ7	Protein disulfide-isomerase TMX3	7.47985	5.46285	5.96624	3.50728	0.186252	1.18483							FALSE	FALSE
gnl|gene11372|rna33051|	zp2.L	ZP2	Q05996	Zona pellucida sperm-binding protein 2	6.07487	4.1936	4.78987	2.62317	0.33887	1.05591							FALSE	FALSE
gnl|gene11373|rna33053|	styxl1.L	STYXL1	Q9Y6J8	Serine/threonine/tyrosine-interacting-like protein 1	0.653992	0.0840796	0.102271	0.0440583	0.302596	-0.15977							FALSE	FALSE
gnl|gene11374|rna33058|	nuf2.L	NUF2	Q9BZD4	Kinetochore protein Nuf2	3.97571	1.93032	2.44822	0.855599	0.858106	0.805005							FALSE	FALSE
gnl|gene11382|rna33079|	snrnp70.L	SNRNP70	P08621	U1 small nuclear ribonucleoprotein 70 kDa	3.46101	2.11609	2.55197	1.13504	0.39754	0.666545							TRUE	TRUE
gnl|gene11387|rna33094|	adprhl2.L	ADPRS	sp|Q9NX46|ADPRS_HUMAN	ADP-ribose glycohydrolase ARH3							0.658871	0.777366	0.252676	0.26896	-0.0750913	-0.109683	FALSE	FALSE
gnl|gene11392|rna33108|	ppat.S	PPAT	Q06203	Amidophosphoribosyltransferase	0.00110972	0.887826	0.1522	0.416253	-0.732494	-0.40319	0.270099	0.339507	0.458333	0.288981	-0.117543	0.0406751	FALSE	FALSE
gnl|gene11397|rna33120|	hdac1.L	HDAC1	Q13547	Histone deacetylase 1	2.06553	1.21435	1.54683	0.486158	0.264262	0.477161	1.48741	2.0496	2.09499	1.56271	-0.190785	0.555027	FALSE	FALSE
gnl|gene11398|rna33122|	rpl4.S	RPL4	P36578	60S ribosomal protein L4	1.71029	1.71093	0.95086	0.563401	-0.345968	0.0212957	1.51232	1.75201	0.709405	0.790256	0.00992928	-0.0676751	TRUE	FALSE
gnl|gene11399|rna33125|	tsen2.L	TSEN2	Q8NCE0	tRNA-splicing endonuclease subunit Sen2	1.06856	0.954032	0.733212	0.424119	-0.135647	-0.0206228							FALSE	FALSE
gnl|gene11403|rna33138|	dap.S	DAP	P51397	Death-associated protein 1	3.84233	3.00373	2.69556	2.11131	-0.0749599	0.0364884	0.642266	1.28343	0.709245	0.41606	-0.395955	0.161277	FALSE	FALSE
gnl|gene11405|rna33148|	serpinb6.L	SERPINB6	P35237	Serpin B6	0.398043	-0.0132069	0.225917	0.297901	0.2241	-0.265891	0.128551	0.311716	0.213369	0.228601	-0.213028	-0.116056	FALSE	FALSE
gnl|gene11406|rna33150|	pdia5.L	PDIA5	Q14554	Protein disulfide-isomerase A5	7.15877	5.18706	5.09073	3.09605	0.209805	0.905357							FALSE	FALSE
gnl|gene1140|rna3306|	btaf1.L	BTAF1	O14981	TATA-binding protein-associated factor 172	1.82932	0.889501	1.17842	0.430643	0.378384	0.272154							FALSE	FALSE
gnl|gene11412|rna33178|	nutf2.L	NUTF2	P61970	Nuclear transport factor 2	2.16999	2.15309	1.78932	1.89717	-0.417225	-0.410089	0.00459993	-0.0473064	0.126384	0.300161	-0.0931573	-0.228644	FALSE	FALSE
gnl|gene11413|rna33181|	mpp1.L	MPP1	Q00013	55 kDa erythrocyte membrane protein	1.1333	0.253934	0.691731	0.210926	0.459383	0.110197	0.724126	0.843377	9.5	9.5	-0.0634169		FALSE	FALSE
gnl|gene11415|rna33189|	lyrm4.L	LYRM4	Q9HD34	LYR motif-containing protein 4	9.09345	5.6476	9.03355	7.06819	1.02128	0.587148							FALSE	FALSE
gnl|gene11422|rna33214|	psmg2.L	PSMG2	Q969U7	Proteasome assembly chaperone 2	1.27785	0.971718	1.04171	0.807139	-0.0223611	-0.099233	0.749196	9.5	0.744672	0.84486		-0.073218	FALSE	FALSE
gnl|gene11435|rna33249|	smtn.S	SMTN	P53814	Smoothelin	8.95174	4.5554	8.27212	2.92233	1.80189	3.16137							FALSE	FALSE
gnl|gene11445|rna33271|	ywhaz.S	YWHAZ	P63104	14-3-3 protein zeta/delta	3.74792	2.69532	2.39565	2.46891	0.112375	-0.429952	0.74717	0.605547	0.268611	0.409334	0.0994767	-0.183018	TRUE	FALSE
gnl|gene11455|rna33293|	utp14a.L	UTP14A	Q9BVJ6	U3 small nucleolar RNA-associated protein 14 homolog A	4.27252	2.70084	2.64978	1.58389	0.427136	0.398121							TRUE	FALSE
gnl|gene1145|rna3318|	tubb.L	TUBB	P07437	Tubulin beta chain	1.05261	0.764452	0.641588	0.784451	0.0051117	-0.349852	0.441351	0.675261	0.439961	0.238742	-0.185712	0.056904	FALSE	FALSE
gnl|gene11460|rna33308|	coq6.L	COQ6	Q9Y2Z9	Coenzyme Q6 homolog, monooxygenase (Yeast), isoform CRA_a	8.35327	5.66075	7.57173	6.68165	0.560538	-0.102642							FALSE	FALSE
gnl|gene11462|rna33316|	snx31.L	SNX31	Q8N9S9	Sorting nexin-31	2.06394	0.750282	0.615776	0.107577	0.631615	0.13628							FALSE	FALSE
gnl|gene11469|rna33335|	cmtr1.S	CMTR1	Q8N1G2	Cap-specific mRNA (nucleoside-2'-O-)-methyltransferase 1	2.61912	0.966829	1.32573	0.348077	0.797495	0.432038							FALSE	FALSE
gnl|gene11471|rna33341|	psma7.L	PSMA7	O14818	Proteasome subunit alpha type-7	1.1106	1.03963	0.472345	0.351973	-0.178007	-0.141363	0.888775	1.11245	0.836165	0.699291	-0.0962884	0.0882426	FALSE	FALSE
gnl|gene11477|rna33353|	poc5.L	POC5	Q8NA72	Centrosomal protein POC5	9.5	5.38559	7.79336	4.11476	1.47654	1.95451							FALSE	FALSE
gnl|gene11480|rna33366|	mthfsd.L	MTHFSD	Q2M296	Methenyltetrahydrofolate synthase domain-containing protein	5.43437	3.4189	3.97889	1.0499	0.564067	1.68379							TRUE	FALSE
gnl|gene11481|rna33368|	snx2.L	SNX2	O60749	Sorting nexin-2	1.67714	1.00724	1.10541	0.971134	0.19236	-0.178611	1.50239	1.99017	1.18527	1.3347	-0.142754	-0.0247019	FALSE	FALSE
gnl|gene11487|rna33380|	got2.S	GOT2	P00505	Aspartate aminotransferase, mitochondrial	6.2959	4.79254	6.9539	6.09181	-0.00201355	-0.0770082	7.39154	6.2358	6.65358	6.02063	1.95163	1.43045	TRUE	FALSE
gnl|gene11490|rna33386|	txnl1.L	TXNL1	O43396	Thioredoxin-like protein 1	0.10063	0.0520881	0.076007	0.00621309	-0.00865677	-0.149182	0.344841	0.430586	0.310467	0.268106	-0.113577	-0.0634644	FALSE	FALSE
gnl|gene11491|rna33389|	akt2.S	AKT2	P31751	Non-specific serine/threonine protein kinase	0.740707	0.46512	0.491194	0.169029	0.0529332	0.00729322	0.547869	1.00109	1.02804	0.909246	-0.299241	0.111427	FALSE	FALSE
gnl|gene11493|rna33393|	ylpm1.L	YLPM1	P49750	YLP motif-containing protein 1	3.31886	2.92749	3.27772	2.18183	-0.332916	0.373232							TRUE	FALSE
gnl|gene11499|rna33407|	lyar.L	LYAR	Q9NX58	Cell growth-regulating nucleolar protein	3.70979	1.51199	1.20397	-0.011243	1.02834	0.617863	1.86521	1.75159	1.03029	0.521997	0.290357	0.350277	TRUE	FALSE
gnl|gene11501|rna33413|	endou.L	ENDOU	P21128	Poly(U)-specific endoribonuclease	-0.0136273	-0.0848403	0.102259	-0.101945	0.0305086	-0.0511954	0.164242	0.432652	0.218075	0.179251	-0.258218	-0.0821236	TRUE	FALSE
gnl|gene11503|rna33417|	MGC69154	PDCD4	Q53EL6	Programmed cell death protein 4	2.75141	1.8258	1.45942	1.56851	0.196242	-0.386219	2.05262	2.42214	1.12662	1.2282	0.0314635	-0.00588218	TRUE	FALSE
gnl|gene1150|rna3338|	ddx3x.S	DDX3X	O00571	RNA helicase	5.72597	2.41749	5.90071	3.52294	1.53624	1.12937	4.67915	4.24519	4.5372	6.95983	1.0084	-0.817957	TRUE	TRUE
gnl|gene11519|rna33456|	ddx25.L	DDX25	Q9UHL0	RNA helicase (Fragment)	2.2157	0.626841	1.37474	1.0536	0.821905	-0.0598866							TRUE	FALSE
gnl|gene11522|rna33462|	heatr6.S	HEATR6	Q6AI08	HEAT repeat-containing protein 6	1.58345	0.772069	0.982652	0.451149	0.32201	0.126031							TRUE	FALSE
gnl|gene1152|rna3343|	fam114a2.S	FAM114A2	Q9NRY5	Protein FAM114A2	3.04053	0.194763	1.71867	1.7165	1.66662	-0.322962							FALSE	FALSE
gnl|gene11530|rna33484|	gclc.S	GCLC	P48506	Gamma-ECS	-0.0766294	0.187826	0.0774197	0.119176	-0.224224	-0.232248	0.332092	0.578893	0.411138	0.119789	-0.213867	0.106936	FALSE	FALSE
gnl|gene11531|rna33486|	polr2a.L	POLR2A	P24928	DNA-directed RNA polymerase II subunit RPB1	1.63206	0.800694	1.89124	0.977503	0.328863	0.341991							TRUE	TRUE
gnl|gene11532|rna33489|	trappc12.L	TRAPPC12	Q8WVT3	Trafficking protein particle complex subunit 12 (Fragment)	1.71426	1.39361	1.29427	0.822615	-0.0916975	0.0580934							FALSE	FALSE
gnl|gene11536|rna33497|	cox7a2.L	COX7A2	P14406	Cytochrome c oxidase subunit 7A2, mitochondrial	9.5	6.09737	9.5	9.5	0.911636	-0.909547							FALSE	FALSE
gnl|gene11544|rna33519|	stau2.S	STAU2	Q9NUL3	Double-stranded RNA-binding protein Staufen homolog 2	3.99483	2.23505	3.06615	1.12056	0.627885	1.02105	3.9084	9.5	9.5	9.5			TRUE	FALSE
gnl|gene11545|rna33528|	ap3s1.S	AP3S1	Q92572	AP-3 complex subunit sigma-1	3.77842	2.25079	2.13635	1.13817	0.483737	0.386364	3.53992	9.5	1.06858	2.13269		-0.605503	FALSE	FALSE
gnl|gene1154|rna3352|	smarcc1.S	SMARCC1	Q92922	SWI/SNF complex subunit SMARCC1	3.55401	1.88967	3.63449	1.44586	0.633827	1.15907							FALSE	FALSE
gnl|gene11550|rna33542|	cdc37l1.L	CDC37L1	Q7L3B6	Hsp90 co-chaperone Cdc37-like 1	2.80333	1.23031	1.54062	1.10995	0.700446	0.00909103							FALSE	FALSE
gnl|gene11558|rna33567|	abr.S	ABR	Q12979	Active breakpoint cluster region-related protein	1.32496	0.910071	0.918971	0.436759	0.0552293	0.0941603							FALSE	FALSE
gnl|gene11564|rna33584|	psmb1.S	PSMB1	P20618	Proteasome subunit beta type-1	0.901838	1.11048	0.375471	0.35901	-0.361238	-0.211358	1.04889	1.31523	0.989479	1.0618	-0.0924525	-0.0124536	FALSE	FALSE
gnl|gene11567|rna33591|	pls3.S	PLS3	P13797	Plastin-3	0.834937	0.0286801	0.347657	0.280355	0.456644	-0.171457	0.688951	0.872257	0.716277	1.07105	-0.108902	-0.234139	FALSE	FALSE
gnl|gene11568|rna33596|	csnk2a2.S	CSNK2A2	P19784	Casein kinase II subunit alpha'	0.678748	1.20816	0.853325	0.70437	-0.57448	-0.148747	1.03567	1.19566	1.14937	1.20797	-0.0302494	0.0244835	FALSE	FALSE
gnl|gene11573|rna33607|	xpo1.S	XPO1	O14980	Exportin-1	1.48897	0.80485	0.698282	0.408387	0.238517	-0.0322745	2.17696	2.58721	0.3205	0.809207	0.0298276	-0.386788	TRUE	TRUE
gnl|gene11580|rna33632|	erc1.L	ERC1	Q8IUD2	ELKS/Rab6-interacting/CAST family member 1	2.19748	1.05471	1.71698	0.524722	0.471238	0.562228							FALSE	TRUE
gnl|gene11581|rna33637|	dock5.L	DOCK5	Q9H7D0	Dedicator of cytokinesis protein 5 (Fragment)	2.25071	1.43309	1.31164	0.571934	0.203323	0.256136							FALSE	FALSE
gnl|gene11589|rna33663|	kbtbd7.S	KBTBD7	Q8WVZ9	Kelch repeat and BTB domain-containing protein 7	1.14343	1.2838	1.04851	0.687802	-0.351825	-0.0059423							FALSE	FALSE
gnl|gene11595|rna33680|	med24.L	MED24	O75448	Mediator complex subunit 24	6.03016	3.15281	5.01789	1.70952	1.13771	1.88782							FALSE	FALSE
gnl|gene11611|rna33723|	recql.L	RECQL	P46063	ATP-dependent DNA helicase Q1	2.04525	1.48396	1.21367	0.6805	0.0379474	0.109902	2.61859	3.02854	1.38251	0.887984	0.11214	0.404727	FALSE	FALSE
gnl|gene11612|rna33725|	hdgfrp2.L	HDGFL2	Q7Z4V5	Hepatoma-derived growth factor-related protein 2							0.910635	1.3276	1.01889	0.755796	-0.20974	0.198137	FALSE	FALSE
gnl|gene11614|rna33729|	pcmt1.L	PCMT1	P22061	Protein-L-isoaspartate O-methyltransferase	2.21567	1.0261	1.47376	1.05421	0.505013	0.00585334	0.889966	0.882455	0.975443	1.30431	0.0444922	-0.172015	FALSE	FALSE
gnl|gene11615|rna33734|	triobp.L	TRIOBP	Q9H2D6	TRIO and F-actin-binding protein	3.92024	2.23064	3.26361	0.907763	0.586008	1.31131							FALSE	FALSE
gnl|gene11617|rna33737|	txndc12.L	TXNDC12	O95881	Thioredoxin domain-containing protein 12	9.5	4.75872	4.97308	3.05104	1.97407	0.86018	3.85573	4.31611	2.88645	3.00285	0.311535	0.299206	FALSE	FALSE
gnl|gene11624|rna33762|	LOC108701256	MYLK	Q15746	Myosin light chain kinase, smooth muscle	1.5693	0.708551	0.993395	0.436112	0.363814	0.144395	1.07893	1.43606	1.06396	1.58828	-0.142064	-0.275865	FALSE	FALSE
gnl|gene11629|rna33785|	ppm1b.L	PPM1B	O75688	Protein-serine/threonine phosphatase (Fragment)	1.06207	0.121086	0.51435	0.0703249	0.521482	0.0961786							FALSE	FALSE
gnl|gene11631|rna33789|	nufip1.S	NUFIP1	Q9UHK0	Nuclear fragile X mental retardation-interacting protein 1	5.69066	3.59423	4.97828	2.12331	0.580835	1.5536							TRUE	FALSE
gnl|gene11632|rna33792|	srbd1.L	SRBD1	Q8N5C6	S1 RNA-binding domain-containing protein 1	3.07472	1.88914	1.75543	0.935976	0.342663	0.282082							TRUE	FALSE
gnl|gene1163|rna3377|	polr3h.L	POLR3H	Q9Y535	DNA-directed RNA polymerase III subunit RPC8							2.57795	3.0843	2.78325	1.9574	0.045965	0.857621	FALSE	FALSE
gnl|gene11641|rna33832|	madd.L	MADD	Q8WXG6	MAP kinase-activating death domain protein	2.53926	1.35018	1.84778	0.719665	0.444665	0.504693							FALSE	FALSE
gnl|gene11650|rna33870|	top1.2.S	TOP1	P11387	DNA topoisomerase 1	1.96863	1.65623	1.27717	0.994848	-0.145384	-0.081426							TRUE	TRUE
gnl|gene11656|rna33886|	nudt5.S	NUDT5	Q9UKK9	ADP-sugar pyrophosphatase	0.0690608	0.571219	-0.5	0.259781	-0.439876	-0.722831	0.095325	-0.0484547	0.28527	0.779868	-0.0204283	-0.396684	TRUE	FALSE
gnl|gene11661|rna33897|	rif1.S	RIF1	Q5UIP0	Telomere-associated protein RIF1 (Fragment)	3.24489	1.82077	2.23097	0.734443	0.500449	0.749868							FALSE	FALSE
gnl|gene11669|rna33920|	tprg1.L	TPRG1	Q6ZUI0	Tumor protein p63-regulated gene 1 protein	6.35545	4.8797	5.04138	2.96602	-0.0349597	0.969072							FALSE	FALSE
gnl|gene11676|rna33936|	pcid2.S	PCID2	Q5JVF3	PCI domain-containing protein 2	1.8647	1.6874	1.25436	1.03673	-0.233347	-0.127823							TRUE	FALSE
gnl|gene11677|rna33938|	actn4.S	ACTN4	O43707	Alpha-actinin-4	0.298822	0.797492	0.343366	0.37021	-0.479683	-0.241151	0.468108	0.624985	0.42111	0.317019	-0.133902	-0.00592161	TRUE	FALSE
gnl|gene11687|rna33962|	ap3d1.S	AP3D1	O14617	AP-3 complex subunit delta (Fragment)	2.79596	2.10103	1.60211	0.935149	0.00490139	0.180199							FALSE	FALSE
gnl|gene11688|rna33964|	stt3b.L	STT3B	Q8TCJ2	Dolichyl-diphosphooligosaccharide--protein glycosyltransferase subunit STT3B	8.2808	5.54279	6.32822	3.40761	0.610072	1.50093							FALSE	FALSE
gnl|gene11690|rna33968|	med1.L	MED1	Q15648	Mediator of RNA polymerase II transcription subunit 1	3.6924	1.78744	3.68543	1.35504	0.799152	1.26067							FALSE	TRUE
gnl|gene11693|rna33976|	fbxo7.S	FBXO7	Q9Y3I1	F-box only protein 7	3.70436	3.01418	3.33865	2.81357	-0.167188	-0.0558546							FALSE	FALSE
gnl|gene11694|rna33980|	ufl1.L	UFL1	O94874	E3 UFM1-protein ligase 1	5.27943	4.17139	4.41354	2.44161	-0.127415	0.93935							FALSE	FALSE
gnl|gene11700|rna33997|	ppig.S	PPIG	Q13427	Peptidyl-prolyl cis-trans isomerase G (Fragment)	1.20431	0.70373	0.422111	0.368837	0.145593	-0.187487							TRUE	FALSE
gnl|gene11704|rna34006|	plxnb3.S	PLXNB1	O43157	Plexin-B1	5.92152	4.25972	4.33041	2.50538	0.193109	0.836347							FALSE	FALSE
gnl|gene11717|rna34044|	tmem177.L	TMEM177	Q53S58	Transmembrane protein 177	9.5	6.05411	9.5	9.5	0.945966	-0.909547							FALSE	FALSE
gnl|gene1171|rna3407|	gpcpd1.L	GPCPD1	Q9NPB8	Glycerophosphocholine phosphodiesterase GPCPD1	0.900654	0.593034	0.562238	0.382377	0.0487182	-0.103879							FALSE	FALSE
gnl|gene11720|rna34052|	afg3l1p.S	AFG3L2	Q9Y4W6	AFG3-like protein 2	9.5	6.14065	9.5	8.29893	0.877288	-0.0163158							FALSE	FALSE
gnl|gene11723|rna34060|	ttc27.L	TTC27	Q6P3X3	Tetratricopeptide repeat protein 27	1.70864	1.0106	0.610882	0.329033	0.208855	-0.031688	2.15773	2.33308	0.159344	0.471334	0.169067	-0.307373	FALSE	FALSE
gnl|gene11724|rna34061|	cbr3.S	CBR1	P16152	Carbonyl reductase [NADPH] 1	2.17765	0.969415	1.62226	1.45114	0.526871	-0.190073	0.148873	0.199239	0.110871	0.327743	-0.128508	-0.257796	FALSE	FALSE
gnl|gene11727|rna34071|	zc3h7b.S	ZC3H7B	Q9UGR2	Zinc finger CCCH domain-containing protein 7B	3.8656	1.84808	3.76333	1.28039	0.856391	1.36827							TRUE	FALSE
gnl|gene11729|rna34077|	eif3i.S	EIF3I	Q13347	Eukaryotic translation initiation factor 3 subunit I	2.07298	1.48416	1.12428	0.615617	0.0546585	0.0984	1.49797	1.89893	0.636805	0.766394	-0.0907901	-0.110473	TRUE	FALSE
gnl|gene11731|rna34080|	pgp.L	PGP	A6NDG6	Glycerol-3-phosphate phosphatase	0.602871	0.379699	0.462763	0.789212	0.0368746	-0.472941	0.347999	0.338334	0.246408	0.159426	-0.0549815	-0.0475838	FALSE	FALSE
gnl|gene11744|rna34111|	dnal1.L	DNAL1	Q4LDG9	Dynein light chain 1, axonemal	3.89314	2.5512	3.18516	2.80521	0.315105	-0.152256							FALSE	FALSE
gnl|gene11748|rna34124|	eif1ad.L	EIF1AD	Q8N9N8	Probable RNA-binding protein EIF1AD	3.6195	1.09195	2.24448	1.22103	1.30679	0.397024							TRUE	FALSE
gnl|gene11750|rna34128|	vrk1.S	VRK1	Q99986	Serine/threonine-protein kinase VRK1	1.30081	1.12328	0.72643	0.562174	-0.128679	-0.127828	1.99816	2.43548	1.12231	0.745222	-0.0198792	0.286383	FALSE	FALSE
gnl|gene11751|rna34131|	wdr75.L	WDR75	Q8IWA0	WD repeat-containing protein 75	2.6058	1.59138	1.56209	0.651224	0.293715	0.364598	0.0737575	0.131224	0.556777	-0.249692	-0.146794	0.448287	TRUE	FALSE
gnl|gene11759|rna34149|	rcbtb1.L	RCBTB1	Q8NDN9	RCC1 and BTB domain-containing protein 1	4.9304	3.51148	4.09919	1.86871	0.183994	1.15526							FALSE	FALSE
gnl|gene11761|rna34158|	katnb1.S	KATNB1	Q9BVA0	Katanin p80 WD40 repeat-containing subunit B1	1.41808	0.991652	0.783795	0.58904	0.047133	-0.109458							FALSE	FALSE
gnl|gene11762|rna34160|	akr1b1.L	AKR1B10	O60218	Aldo-keto reductase family 1 member B10	-0.5	-0.5	0.124423	0.0487579	0.0641153	-0.148455	-0.187153	-0.209081	-0.169347	0.0342226	-0.147042	-0.299677	FALSE	FALSE
gnl|gene11767|rna34176|	wdr26.L	WDR26	Q9H7D7	WD repeat-containing protein 26 (Fragment)	1.54738	1.10493	0.850392	0.540077	0.0358921	-0.0285227	1.47595	1.63668	0.92944	1.00831	0.0511745	-0.0271815	FALSE	FALSE
gnl|gene11773|rna34191|	sfpq.S	SFPQ	P23246	Splicing factor, proline- and glutamine-rich	4.82613	2.31524	5.18802	1.82605	1.06997	1.91489							TRUE	TRUE
gnl|gene11776|rna34203|	nme3.L	NME3	Q13232	Nucleoside diphosphate kinase 3	7.66616	5.50111	7.43659	7.34139	0.269229	-0.683629							FALSE	FALSE
gnl|gene11779|rna34211|	adrm1.S	ADRM1	Q16186	Proteasomal ubiquitin receptor ADRM1	4.02804	3.09692	2.76586	1.73754	-0.0359497	0.361458	1.4066	1.71823	1.92106	2.22778	-0.0534735	0.0103461	FALSE	FALSE
gnl|gene1177|rna3428|	gsn.S	GSN	P06396	Gelsolin	-0.217897	0.253634	-0.138177	0.167803	-0.362395	-0.412542	0.0624689	-0.0578429	0.202582	0.236889	-0.0408064	-0.129659	FALSE	FALSE
gnl|gene11784|rna34221|	lrrk1.L	LRRK1	Q38SD2	Leucine-rich repeat serine/threonine-protein kinase 1	1.47405	0.846333	1.3312	0.5473	0.196516	0.287536							FALSE	FALSE
gnl|gene11794|rna34244|	vps45.S	VPS45	Q9NRW7	Vacuolar protein sorting-associated protein 45	1.98504	1.22102	1.47197	0.724883	0.210006	0.249573							FALSE	FALSE
gnl|gene1179|rna3432|	hus1.L	HUS1	O60921	Checkpoint protein HUS1	0.682271	0.813266	0.454263	0.441677	-0.258928	-0.220163							FALSE	FALSE
gnl|gene11804|rna34274|	adh5.S	ADH5	P11766	Alcohol dehydrogenase class-3	-0.32284	0.192311	-0.207823	-0.00683675	-0.377568	-0.329223	0.0401446	-0.0720604	0.222822	0.207854	-0.0498866	-0.0958806	FALSE	FALSE
gnl|gene11820|rna34322|	rb1cc1.S	RB1CC1	Q8TDY2	RB1-inducible coiled-coil protein 1	2.50054	1.42944	1.76318	0.8094	0.358197	0.381396							FALSE	FALSE
gnl|gene11829|rna34351|	snx4.L	SNX4	O95219	Sorting nexin-4	3.09502	1.52548	1.82626	0.831056	0.643639	0.40746	2.70866	3.07261	9.5	2.43101	0.156852		FALSE	FALSE
gnl|gene11831|rna34354|	farsa.S	FARSA	Q9Y285	Phenylalanine--tRNA ligase (Fragment)	1.92179	1.11442	1.12853	0.378581	0.256134	0.277521	1.68711	1.8806	1.41539	1.42923	0.0705191	0.0993787	TRUE	FALSE
gnl|gene11832|rna34357|	tmpo.L	TMPO	P42166	Lamina-associated polypeptide 2, isoforms beta/gamma	3.84544	3.42794	3.33121	2.45872	-0.409744	0.203065							FALSE	FALSE
gnl|gene11834|rna34364|	rbm25.L	RBM25	P49756	RNA-binding protein 25	9.5	6.857	9.5	9.5	0.308747	-0.909547							TRUE	FALSE
gnl|gene11835|rna34367|	elmo1.S	ELMO2	Q96JJ3	Engulfment and cell motility protein 2 (Fragment)	1.22335	0.521304	0.717399	0.285192	0.301961	0.0721255							FALSE	FALSE
gnl|gene11859|rna34454|	bzw1.S	BZW1	Q7L1Q6	Basic leucine zipper and W2 domain-containing protein 1	2.23379	0.974625	0.925229	0.467	0.556887	0.0758536	3.74579	4.23852	0.957759	1.30307	0.271413	-0.185237	TRUE	FALSE
gnl|gene11864|rna34463|	ublcp1.S	UBLCP1	Q8WVY7	Ubiquitin-like domain-containing CTD phosphatase 1	1.79171	0.610806	1.1166	0.446712	0.576697	0.218874	1.36613	1.48751	1.6735	2.40453	0.0546788	-0.293603	FALSE	FALSE
gnl|gene11869|rna34474|	fscn1.S	FSCN1	Q16658	Fascin	-0.125263	-0.00430213	0.187872	-0.0614708	-0.101326	-0.0240621	0.149943	0.172165	0.117347	0.220967	-0.111198	-0.187308	TRUE	FALSE
gnl|gene11870|rna34476|	pdcl3.L	PDCL3	Q9H2J4	Phosducin-like protein 3	2.6723	1.47045	1.38484	1.44016	0.430145	-0.340625							FALSE	FALSE
gnl|gene11871|rna34479|	ptpn2.L	PTPN2	P17706	Tyrosine-protein phosphatase non-receptor type 2	1.05018	0.257253	0.207322	0.339193	0.406183	-0.309031							FALSE	FALSE
gnl|gene11872|rna34481|	lpin3.L	LPIN1	Q14693	Phosphatidate phosphatase LPIN1	3.57934	2.46692	2.70983	1.09431	0.19109	0.802368							FALSE	FALSE
gnl|gene11883|rna34507|	cyfip1.S	CYFIP1	Q7L576	Cytoplasmic FMR1-interacting protein 1 (Fragment)	1.38835	0.791759	1.36483	0.573349	0.187695	0.290646	1.53177	1.76957	9.5	9.5	0.0146995		TRUE	FALSE
gnl|gene11892|rna34536|	ppia.S	PPIF	P30405	Peptidyl-prolyl cis-trans isomerase F, mitochondrial	2.82868	2.01486	2.52583	2.34464	0.0932091	-0.250503	0.37913	0.332736	0.380904	0.284201	-0.0268619	-0.0176222	FALSE	FALSE
gnl|gene11895|rna34545|	cs.S	CS	O75390	Citrate synthase	7.55761	4.99836	7.90349	6.63892	0.60221	0.150927							TRUE	FALSE
gnl|gene11897|rna34548|	flii.L	FLII	Q13045	Protein flightless-1 homolog	1.02918	0.741579	0.571783	0.360958	0.00901045	-0.0815688	1.11363	1.2131	0.873435	0.862214	0.0210451	0.0179724	FALSE	FALSE
gnl|gene11899|rna34553|	brix1.S	BRIX1	Q8TDN6	Ribosome biogenesis protein BRX1 homolog	2.6326	1.44968	1.45723	0.377117	0.422477	0.498352							TRUE	FALSE
gnl|gene11905|rna34569|	nphp1.L	NPHP1	O15259	Nephrocystin-1 (Fragment)	2.87588	1.71467	2.58624	1.05629	0.36017	0.748017							FALSE	FALSE
gnl|gene11924|rna34622|	nudc.S	NUDC	Q9Y266	Nuclear migration protein nudC	0.485788	0.361396	0.113844	0.0249558	-0.0198275	-0.137826	0.487732	0.61695	0.74795	0.9858	-0.113436	-0.156908	FALSE	FALSE
gnl|gene11930|rna34641|	setd3.L	SETD3	Q86TU7	Protein-histidine N-methyltransferase	1.04959	1.16304	0.786408	0.487334	-0.313069	-0.0320731	1.33042	1.35525	0.809827	0.76347	0.106738	0.0281275	FALSE	FALSE
gnl|gene11935|rna34652|	clic4.L	CLIC5	Q9NZA1	Chloride intracellular channel protein 5	2.83236	2.02656	2.15538	1.95465	0.0861546	-0.208121							FALSE	FALSE
gnl|gene11937|rna34658|	aprt.L	APRT	P07741	Adenine phosphoribosyltransferase	0.573078	0.677159	0.443729	0.69712	-0.217333	-0.417177	0.0310015	0.147603	0.175881	0.153553	-0.190699	-0.0997542	FALSE	FALSE
gnl|gene11939|rna34670|	brd4.S	BRD4	O60885	Bromodomain-containing protein 4	3.11399	1.28815	2.94864	0.722109	0.843537	1.23882							FALSE	TRUE
gnl|gene11944|rna34690|	sypl1.L	SYPL1	Q16563	Synaptophysin-like protein 1	7.11608	5.33496	5.7271	4.75791	0.0664479	0.09487	3.75219	4.78692	4.26321	4.52883	-0.0569252	0.453632	FALSE	FALSE
gnl|gene11951|rna34711|	dcaf15.L	DCAF15	Q66K64	DDB1- and CUL4-associated factor 15	1.4085	0.964332	0.857984	0.45132	0.0629878	0.0425603							FALSE	FALSE
gnl|gene11954|rna34725|	recql4.L	RECQL4	O94761	ATP-dependent DNA helicase Q4	3.28789	2.70365	3.39171	1.0017	-0.174096	1.32709							FALSE	FALSE
gnl|gene11965|rna34752|	wrn.L	WRN	Q14191	Werner syndrome ATP-dependent helicase	4.81975	3.95567	4.67769	1.41121	-0.235853	1.88224	0.994887	0.865876	0.917102	1.17812	0.137874	-0.140897	FALSE	TRUE
gnl|gene11977|rna34791|	cox6a1.L	COX6A1	P12074	Cytochrome c oxidase subunit 6A1, mitochondrial	9.5	5.9401	9.5	9.5	1.03645	-0.909547	9.5	9.5	9.5	9.5			FALSE	FALSE
gnl|gene1197|rna3482|	topbp1.L	TOPBP1	Q92547	DNA topoisomerase 2-binding protein 1	2.46115	1.14767	1.52407	0.628896	0.557873	0.35579							FALSE	TRUE
gnl|gene11983|rna34823|	golga4.L	GOLGA4	Q13439	Golgin subfamily A member 4	4.75638	2.55711	4.67866	1.67084	0.835578	1.6898							FALSE	TRUE
gnl|gene11993|rna34852|	fam206a.S	ABITRAM	Q9NX38	Protein Abitram	1.84708	1.39242	1.25253	1.11163	-0.00995047	-0.184748							FALSE	FALSE
gnl|gene11994|rna34857|	commd2.L	COMMD2	Q86X83	COMM domain-containing protein 2	1.02632	0.860673	0.566413	0.479735	-0.0872459	-0.173492	1.42807	2.09456	1.18273	1.42002	-0.265227	-0.0789528	FALSE	FALSE
gnl|gene11995|rna34862|	rpl7l1.L	RPL7L1	Q6DKI1	60S ribosomal protein L7-like 1	2.39029	1.82321	1.36155	0.865431	-0.0213928	0.0712307							TRUE	FALSE
gnl|gene11998|rna34867|	pds5b.S	PDS5B	Q9NTI5	Sister chromatid cohesion protein PDS5 homolog B	2.41487	1.61615	1.38547	0.552376	0.157901	0.320043							FALSE	FALSE
gnl|gene11999|rna34870|	trap1.L	TRAP1	Q12931	Heat shock protein 75 kDa, mitochondrial	6.23905	4.6355	5.03373	4.83127	0.0880312	-0.42322							TRUE	FALSE
gnl|gene1199|rna3487|	st13.L	ST13	P50502	Hsc70-interacting protein	7.31273	3.86384	9.5	5.89208	1.35365	1.77365	1.21799	1.12234	7.35194	8.0527	0.159074	0.738642	FALSE	FALSE
gnl|gene12006|rna34886|	eif3h.L	EIF3H	O15372	Eukaryotic translation initiation factor 3 subunit H	2.00357	1.57289	1.11273	0.583614	-0.0579866	0.114476	1.7296	2.12886	0.855841	0.967362	-0.0466848	-0.0603095	TRUE	FALSE
gnl|gene12007|rna34888|	sec24c.S	SEC24D	O94855	Protein transport protein Sec24D	2.59508	0.268636	5.3656	3.33513	1.337	0.911314	0.928936	1.0528	9.5	9.5	-0.0281346		FALSE	FALSE
gnl|gene12012|rna34902|	c11orf68.L	C11orf68	Q9H3H3	UPF0696 protein C11orf68	0.467315	0.164663	0.2561	0.144343	0.125073	-0.131513	0.87258	0.701914	0.279105	0.544734	0.140456	-0.257612	TRUE	FALSE
gnl|gene12015|rna34911|	dpyd.L	DPYD	Q12882	Dihydropyrimidine dehydrogenase [NADP(+)]	0.42128	0.5705	0.231205	0.371323	-0.225029	-0.31696	-0.00764925	0.255897	0.192018	0.209765	-0.287227	-0.121407	FALSE	FALSE
gnl|gene12018|rna34920|	gad1.2.L	GAD1	Q99259	Glutamate decarboxylase 1	0.629182	0.810093	0.656641	0.37385	-0.288706	-0.0344272							FALSE	FALSE
gnl|gene1201|rna3491|	lbh.S	LBH	Q53QV2	Protein LBH							0.137267	0.468116	1.06247	0.368122	-0.301197	0.469925	FALSE	FALSE
gnl|gene12024|rna34935|	gdi2.S	GDI2	P50395	Rab GDP dissociation inhibitor beta	0.241516	0.172765	0.203025	0.0885442	-0.0187232	-0.125498	0.395188	0.560654	0.268178	0.266041	-0.152684	-0.0956386	TRUE	FALSE
gnl|gene1202|rna3493|	las1l.S	LAS1L	Q9Y4W2	Ribosomal biogenesis protein LAS1L	2.72138	1.86215	1.60612	0.646014	0.149129	0.397914							TRUE	FALSE
gnl|gene12032|rna34958|	znf605.S	ZNF510	Q9Y2H8	Zinc finger protein 510	4.35465	4.07577	4.21311	1.57235	-0.614122	1.45182							FALSE	FALSE
gnl|gene12043|rna34983|	zfyve16.S	ZFYVE16	Q7Z3T8	Zinc finger FYVE domain-containing protein 16	1.66262	1.25447	1.65079	0.911427	-0.0126874	0.230391							FALSE	FALSE
gnl|gene12054|rna35019|	nup153.L	NUP153	P49790	Nuclear pore complex protein Nup153	3.95055	1.72356	4.21874	1.50869	1.0069	1.50293	3.31558	4.91076	9.5	9.5	-0.478858		FALSE	TRUE
gnl|gene12067|rna35055|	fam207a.L	FAM207A	Q9NSI2	Protein FAM207A	2.59971	1.19086	1.23245	0.743362	0.607879	0.0757103	1.41626	2.05531	2.37442	9.5	-0.250739		FALSE	FALSE
gnl|gene12068|rna35058|	pik3cg.S	PIK3CG	P48736	Phosphatidylinositol 4,5-bisphosphate 3-kinase catalytic subunit gamma isoform	0.725138	0.243711	0.305204	-0.0640636	0.219185	0.0563046							FALSE	FALSE
gnl|gene1206|rna3502|	ppp2r3b.L	PPP2R3A	Q06190	Serine/threonine-protein phosphatase 2A regulatory subunit B'' subunit alpha	1.62877	1.2328	1.04922	0.734678	-0.0160805	-0.0403263							FALSE	FALSE
gnl|gene12072|rna35067|	fkbp3.L	FKBP3	Q00688	Peptidyl-prolyl cis-trans isomerase FKBP3	1.87976	0.842134	0.950353	0.501284	0.446668	0.0671534	1.30714	0.81568	0.728119	0.625698	0.416303	0.0478624	TRUE	FALSE
gnl|gene12083|rna35101|	pik3r4.S	PIK3R4	Q99570	Phosphoinositide 3-kinase regulatory subunit 4	2.3989	1.19302	1.56692	0.518787	0.484011	0.466323							FALSE	FALSE
gnl|gene12086|rna35112|	exo1.S	EXO1	Q9UQ84	Exonuclease 1	7.15719	5.53553	7.87728	2.55535	-0.0677234	3.17034							FALSE	FALSE
gnl|gene1208|rna3507|	dync1i2.S	DYNC1I2	Q13409	Cytoplasmic dynein 1 intermediate chain 2	1.8098	1.30213	0.959513	0.374183	0.0390296	0.1678	1.73347	2.17068	1.1387	1.01018	-0.069037	0.137143	FALSE	FALSE
gnl|gene12090|rna35120|	asf1b.L	ASF1A	Q9Y294	Histone chaperone ASF1A	0.969695	0.866876	0.478732	0.630233	-0.126618	-0.344033	0.0964596	0.339694	-0.0338315	0.041683	-0.255517	-0.19709	FALSE	FALSE
gnl|gene12092|rna35125|	ttc4.L	TTC4	O95801	Tetratricopeptide repeat protein 4	0.671166	0.350515	0.850244	0.328622	0.101584	0.128636							FALSE	FALSE
gnl|gene12098|rna35141|	selenbp1.L	SELENBP1	Q13228	Methanethiol oxidase	-0.0344595	0.138117	-0.165227	-0.0671583	-0.159117	-0.255886	-0.150568	-0.23559	-0.0525096	-0.0687643	-0.101878	-0.144244	FALSE	FALSE
gnl|gene12099|rna35143|	phkb.L	PHKB	Q93100	Phosphorylase b kinase regulatory subunit beta	1.01488	1.2267	0.794517	0.435268	-0.384707	0.0120692	9.5	2.59764	0.268962	0.176083		-0.0399468	FALSE	FALSE
gnl|gene1209|rna3511|	mrpl13.S	MRPL13	Q9BYD1	39S ribosomal protein L13, mitochondrial	6.98316	4.88604	6.76866	5.68304	0.341875	0.10315							TRUE	FALSE
gnl|gene120|rna336|	paf1.L	PAF1	Q8N7H5	RNA polymerase II-associated factor 1 homolog	1.77756	1.14254	0.937295	0.38476	0.146076	0.145082	-0.119298	1.35812	-0.000516715	-1.34892	-1.04601		FALSE	FALSE
gnl|gene12100|rna35144|	fbxl17.L	FBXL17	Q9UF56	F-box/LRR-repeat protein 17	0.681481	0.599414	0.660621	0.255496	-0.0896815	0.056253							FALSE	FALSE
gnl|gene12101|rna35149|	rrm2.2.S	RRM2	P31350	Ribonucleoside-diphosphate reductase subunit M2 (Fragment)	-0.158954	0.379042	0.0874829	0.401701	-0.426068	-0.435633	0.802736	1.14171	0.969279	1.189	-0.182389	-0.106299	FALSE	FALSE
gnl|gene12107|rna35172|	hip1.S	HIP1	O00291	Huntingtin-interacting protein 1	1.26665	1.07977	0.857643	0.435912	-0.114925	0.0537912							FALSE	FALSE
gnl|gene12108|rna35174|	nucks1.L	NUCKS1	Q9H1E3	Nuclear ubiquitous casein and cyclin-dependent kinase substrate 1	0.728092	1.33157	0.179092	0.811552	-0.642412	-0.679194							TRUE	FALSE
gnl|gene12115|rna35200|	sco1.L	SCO1	O75880	Protein SCO1 homolog, mitochondrial	9.5	6.03254	9.5	9.5	0.963088	-0.909547							FALSE	FALSE
gnl|gene12124|rna35221|	micall2.S	MICALL2	Q8IY33	MICAL-like protein 2	0.360483	-0.0244303	-0.112213	-0.00252482	0.210157	-0.268512							FALSE	FALSE
gnl|gene12127|rna35230|	ovch1.L	OVCH1	Q7RTY7	Ovochymase-1	2.45844	2.55582	2.04657	2.29075	-0.561378	-0.53082							FALSE	FALSE
gnl|gene12130|rna35247|	LOC108700142	PGK1	P00558	Phosphoglycerate kinase 1	1.29626	0.805145	0.795834	1.16772	0.121042	-0.531771	0.0645245	-0.0895903	0.0767118	0.209467	-0.0198723	-0.212398	FALSE	FALSE
gnl|gene12131|rna35251|	LOC108699293	EIF2S1	P05198	Eukaryotic translation initiation factor 2 subunit 1 (Fragment)	1.56942	0.975332	0.74588	0.302136	0.152151	0.0785641	1.75317	2.14258	0.746518	0.837269	-0.0363068	-0.0671109	TRUE	FALSE
gnl|gene12133|rna35259|	MGC83104	FAAP100	Q0VG06	Fanconi anemia core complex-associated protein 100	1.83262	1.69446	1.63669	0.897881	-0.258473	0.231036							FALSE	FALSE
gnl|gene12141|rna35284|	LOC108701161	ADPRM	Q3LIE5	Manganese-dependent ADP-ribose/CDP-alcohol diphosphatase	-0.277725	-0.475147	-0.481929	-0.332795	0.179613	-0.270055							FALSE	FALSE
gnl|gene12143|rna35286|	snrpa.S	SNRPA	P09012	U1 small nuclear ribonucleoprotein A	4.84996	3.27451	4.40748	3.2158	0.323137	0.35953							TRUE	FALSE
gnl|gene12149|rna35300|	c8orf76.L	C8orf76	Q96K31	Uncharacterized protein C8orf76	2.95437	1.87141	2.59418	1.4292	0.283518	0.475998							FALSE	FALSE
gnl|gene1214|rna3530|	spast.S	SPAST	Q9UBP0	Spastin	4.59449	1.8253	3.04776	0.786104	1.31789	1.25749							FALSE	FALSE
gnl|gene12150|rna35303|	kif3a.S	KIF3A	Q9Y496	Kinesin-like protein	0.877341	0.583825	0.513241	0.114765	0.041844	0.0623876	0.790671	1.65762	9.5	2.48903	-0.505631		FALSE	FALSE
gnl|gene12153|rna35309|	utp15.S	UTP15	Q8TED0	U3 small nucleolar RNA-associated protein 15 homolog	2.64639	1.54447	1.43088	0.482901	0.355631	0.402063							TRUE	FALSE
gnl|gene12158|rna35319|	gltp.L	GLTP	Q9NZD2	Glycolipid transfer protein	5.3968	2.87667	3.83909	2.60132	0.971562	0.436543	3.95255	3.62802	0.294024	0.50466	0.806751	-0.221282	FALSE	FALSE
gnl|gene1215|rna3533|	zw10.S	ZW10	O43264	Centromere/kinetochore protein zw10 homolog	2.05565	1.39373	1.25119	0.896547	0.115886	-0.0256842	1.76131	2.5043	0.445001	0.625021	-0.249771	-0.175587	FALSE	FALSE
gnl|gene12161|rna35325|	stmn4.L	STMN4	Q9H169	Stathmin-4							-0.143067	-0.096445	-0.0632824	0.214816	-0.180521	-0.326368	FALSE	FALSE
gnl|gene12165|rna35335|	umps.L	UMPS	P11172	Uridine 5'-monophosphate synthase	0.38229	0.343362	0.259729	0.691187	-0.068479	-0.535772	0.485266	0.776349	0.394728	0.215184	-0.212307	0.03556	FALSE	FALSE
gnl|gene12169|rna35354|	uqcc1.S	UQCC1	Q9NVA1	Ubiquinol-cytochrome-c reductase complex assembly factor 1	9.5	3.92565	9.5	9.5	2.63524	-0.909547							FALSE	FALSE
gnl|gene12173|rna35367|	gins4.L	GINS4	Q9BRT9	DNA replication complex GINS protein SLD5	1.17292	0.707831	0.54473	0.708528	0.123242	-0.35814	0.634097	0.684383	0.546311	0.630426	-0.0382283	-0.0987895	FALSE	FALSE
gnl|gene12176|rna35379|	napa.S	NAPA	sp|P54920|SNAA_HUMAN	Alpha-soluble NSF attachment protein													FALSE	FALSE
gnl|gene12178|rna35381|	l2hgdh.L	L2HGDH	Q9H9P8	L-2-hydroxyglutarate dehydrogenase, mitochondrial	8.64577	6.00774	8.2306	8.50067	0.463087	-1.01497							FALSE	FALSE
gnl|gene12180|rna35385|	kif20a.L	KIF20A	O95235	Kinesin-like protein KIF20A	2.4337	0.937629	0.810077	0.348518	0.707871	0.0869868	1.72802	2.41236	0.993545	1.26259	-0.220306	-0.13216	FALSE	FALSE
gnl|gene12183|rna35393|	thumpd1.S	THUMPD1	sp|Q9NXG2|THUM1_HUMAN	THUMP domain-containing protein 1													FALSE	FALSE
gnl|gene12188|rna35409|	tpp2.L	TPP2	P29144	Tripeptidyl-peptidase 2	1.68505	1.50977	0.941904	0.591476	-0.201668	-0.00557032	1.18351	1.66791	0.345245	0.5018	-0.199998	-0.17903	FALSE	FALSE
gnl|gene1218|rna3544|	engase.L	ENGASE	Q8NFI3	Cytosolic endo-beta-N-acetylglucosaminidase	-0.489965	0.305228	-0.179563	-0.0898189	-0.568858	-0.248617							FALSE	FALSE
gnl|gene12191|rna35422|	coasy.L	COASY	Q13057	Bifunctional coenzyme A synthase	0.922192	0.789073	0.664879	0.731038	-0.093768	-0.294559							FALSE	FALSE
gnl|gene12194|rna35435|	mdh1.L	MDH1	P40925	Malate dehydrogenase, cytoplasmic	-0.233916	0.15134	-0.0271786	0.264396	-0.290953	-0.410173	0.0359072	0.22497	-0.162559	-0.118913	-0.233842	-0.200561	FALSE	FALSE
gnl|gene12195|rna35442|	gapvd1.L	GAPVD1	Q14C86	GTPase-activating protein and VPS9 domain-containing protein 1	3.10764	1.22067	2.56797	0.623839	0.893228	1.05742							FALSE	FALSE
gnl|gene12198|rna35458|	tsc1.S	TSC1	Q92574	Hamartin	2.49731	1.42758	1.93402	0.718084	0.35771	0.563516							FALSE	FALSE
gnl|gene1219|rna3550|	ciao1.L	CIAO1	O76071	Probable cytosolic iron-sulfur protein assembly protein CIAO1	0.0615732	0.286028	-0.144758	0.0955	-0.218086	-0.36317							FALSE	FALSE
gnl|gene12201|rna35468|	plin2.L	PLIN2	Q99541	Perilipin-2	7.56461	5.29866	6.48707	5.44891	0.368123	0.0890338	3.92519	3.86922	3.53695	2.79393	0.638381	0.941462	FALSE	FALSE
gnl|gene12208|rna35487|	arl2bp.L	ARL2BP	Q9Y2Y0	ADP-ribosylation factor-like protein 2-binding protein	1.90916	1.10663	1.68915	1.54298	0.254634	-0.213656	0.453879	1.00589	0.946424	1.0318	-0.376783	-0.0281334	FALSE	FALSE
gnl|gene12213|rna35502|	cdk6.L	CDK4	P11802	Cyclin-dependent kinase 4	0.474473	0.176124	0.332372	0.10312	0.120332	-0.0498665							FALSE	FALSE
gnl|gene12214|rna35503|	h1foo.S	H1-8	sp|Q8IZA3|H18_HUMAN	Histone H1.8							1.53062	2.20994	0.527238	0.182437	-0.253958	0.160385	FALSE	FALSE
gnl|gene12219|rna35519|	nln.L	NLN	Q9BYT8	Neurolysin, mitochondrial	1.0024	1.18901	1.01473	1.14417	-0.362383	-0.367927							FALSE	FALSE
gnl|gene12227|rna35539|	msn.S	MSN	P26038	Moesin	0.014341	0.274494	0.0234803	0.0953902	-0.237666	-0.250618	0.16884	0.269432	0.217286	0.313301	-0.155333	-0.164811	TRUE	FALSE
gnl|gene12236|rna35564|	mib1.S	MIB1	Q86YT6	E3 ubiquitin-protein ligase MIB1	2.10258	1.24246	1.4118	0.601468	0.264491	0.301134							FALSE	FALSE
gnl|gene12237|rna35567|	esco2.S	ESCO2	Q56NI9	N-acetyltransferase ESCO2	4.3977	1.75827	3.39003	0.782198	1.25137	1.48921							FALSE	FALSE
gnl|gene1224|rna3562|	chaf1b.L	CHAF1B	Q13112	Chromatin assembly factor 1 subunit B	1.25446	0.685299	0.769103	0.346916	0.190732	0.0607867							FALSE	FALSE
gnl|gene12250|rna35609|	rnf112.L	RNF112	Q9ULX5	RING finger protein 112	4.18202	2.98963	3.59673	2.47159	0.142886	0.371002							FALSE	FALSE
gnl|gene12251|rna35610|	baz1a.S	BAZ1A	Q9NRL2	Bromodomain adjacent to zinc finger domain protein 1A	1.72357	1.19872	1.07642	0.463858	0.0686372	0.179263	2.00469	3.50424	1.79447	2.75346	-0.664484	-0.411558	FALSE	FALSE
gnl|gene12253|rna35616|	cd2bp2.L	CD2BP2	O95400	CD2 antigen cytoplasmic tail-binding protein 2	1.2102	0.398657	1.05109	0.485795	0.391305	0.146015							FALSE	FALSE
gnl|gene12257|rna35627|	tia1.L	TIA1	P31483	Nucleolysin TIA-1 isoform p40	7.669	4.99611	7.22916	7.12954	0.67176	-0.664751	9.5	4.04164	9.5	9.5			TRUE	TRUE
gnl|gene1225|rna3565|	atp5a1.L	ATP5F1A	P25705	ATP synthase subunit alpha, mitochondrial	8.93421	9.5	9.00445	8.92569	-2.1331	-0.813726	9.5	6.36902	7.5382	6.3043		1.95627	TRUE	FALSE
gnl|gene12261|rna35641|	rpn1.S	RPN1	P04843	Dolichyl-diphosphooligosaccharide--protein glycosyltransferase subunit 1	7.42069	6.29821	5.96944	3.2684	-0.512731	1.36462	5.92953	4.95989	3.43568	3.43219	1.56661	0.47065	TRUE	FALSE
gnl|gene12264|rna35648|	mrpl53.L	MRPL53	Q96EL3	39S ribosomal protein L53, mitochondrial	9.5	5.7697	9.5	7.3691	1.1717	0.675196							FALSE	FALSE
gnl|gene1226|rna3567|	ncbp1.S	NCBP1	Q09161	Nuclear cap-binding protein subunit 1	1.11877	0.202178	0.266785	0.179537	0.491617	-0.150543	1.59633	1.62558	0.11827	0.133685	0.153498	-0.133145	TRUE	TRUE
gnl|gene12277|rna35682|	ppp4r1.L	PPP4R1	Q8TF05	Serine/threonine-protein phosphatase 4 regulatory subunit 1	1.581	1.26313	1.1499	0.686129	-0.069215	0.063087	1.4184	1.99173	1.69457	2.60984	-0.210382	-0.402629	FALSE	FALSE
gnl|gene12279|rna35687|	ppp1r12c.S	PPP1R12C	Q9BZL4	Protein phosphatase 1 regulatory subunit 12C (Fragment)	3.08849	1.77309	2.99907	0.88158	0.443147	1.15394							FALSE	FALSE
gnl|gene12287|rna35713|	syncrip.L	SYNCRIP	O60506	Heterogeneous nuclear ribonucleoprotein Q	3.79955	2.23331	3.40518	1.37334	0.510467	1.05971	2.47604	1.68333	9.5	9.5	0.816829		TRUE	FALSE
gnl|gene12297|rna35746|	hsd17b10.S	HSD17B10	Q99714	3-hydroxyacyl-CoA dehydrogenase type-2	9.5	5.87371	9.5	8.06391	1.08915	0.158465							TRUE	FALSE
gnl|gene12304|rna35766|	fam151b.L	FAM151B	Q6UXP7	Protein FAM151B	-0.016883	-0.0425786	0.12243	0.299241	-0.00501343	-0.336071	0.365154	0.509625	0.305758	0.193004	-0.145505	-0.0212116	FALSE	FALSE
gnl|gene12316|rna35793|	ap1m2.L	AP1M2	Q9Y6Q5	AP-1 complex subunit mu-2	1.2687	0.971481	1.81068	0.831598	-0.0277346	0.396642							FALSE	FALSE
gnl|gene12318|rna35803|	dcaf8.S	DCAF8	Q5TAQ9	DDB1- and CUL4-associated factor 8	1.64612	1.18082	1.16227	0.802214	0.0357222	-0.0149775	1.76103	2.22786	3.22576	2.27286	-0.081915	1.01439	FALSE	FALSE
gnl|gene12320|rna35808|	kif23.L	KIF23	Q02241	Kinesin-like protein KIF23	3.52529	1.59285	1.74617	0.393029	0.85192	0.679681							FALSE	FALSE
gnl|gene12327|rna35833|	upf1.S	UPF1	Q92900	Regulator of nonsense transcripts 1	3.32798	1.78325	2.72465	1.02205	0.580776	0.866014	2.06568	2.60748	9.5	6.94948	-0.0708466		TRUE	FALSE
gnl|gene1232|rna3581|	scamp1.S	SCAMP1	O15126	Secretory carrier-associated membrane protein 1	5.27278	4.194	3.9983	2.02398	-0.149404	0.97234							FALSE	FALSE
gnl|gene12333|rna35858|	rae1.S	RAE1	P78406	mRNA export factor	3.04217	2.33515	2.92591	2.10673	-0.0311171	0.19389							TRUE	FALSE
gnl|gene12336|rna35864|	zc3h15.L	ZC3H15	Q8WU90	Zinc finger CCCH domain-containing protein 15	2.17119	0.900308	1.03459	0.369304	0.577791	0.22162	1.57513	1.88379	1.18757	1.19333	-0.0203229	0.0636574	TRUE	FALSE
gnl|gene12339|rna35878|	mrpl12.L	MRPL12	P52815	39S ribosomal protein L12, mitochondrial							5.045	5.08737	5.11385	4.67225	0.786834	1.03844	TRUE	FALSE
gnl|gene12341|rna35882|	skiv2l2.S	MTREX	P42285	Exosome RNA helicase MTR4	1.32292	0.700511	0.757702	0.182474	0.220305	0.175459	1.68832	2.17212	1.06338	0.900878	-0.105756	0.144493	TRUE	FALSE
gnl|gene12350|rna35910|	capns2.S	CAPNS1	P04632	Calpain small subunit 1	4.69425	3.86841	4.89707	4.39223	-0.242955	-0.18807	0.191456	0.532284	0.393549	0.943248	-0.297187	-0.411087	FALSE	FALSE
gnl|gene12353|rna35924|	pdia3.S	PDIA3	P30101	Protein disulfide-isomerase A3	5.62976	4.65899	4.81156	3.16422	-0.30128	0.668035	4.59645	4.97776	3.13803	3.24729	0.497347	0.348491	TRUE	FALSE
gnl|gene12354|rna35926|	mios.L	MIOS	Q9NXC5	GATOR complex protein MIOS	2.66266	1.49396	1.60414	0.685235	0.405622	0.36742							FALSE	FALSE
gnl|gene12357|rna35932|	katna1.S	KATNA1	O75449	Katanin p60 ATPase-containing subunit A1	1.66093	0.710346	0.767368	0.404733	0.418134	0.0166285	1.4036	1.78018	0.928715	0.796235	-0.0935149	0.102075	FALSE	FALSE
gnl|gene12366|rna35952|	ube2n.S	UBE2N	P61088	Ubiquitin-conjugating enzyme E2 N	1.06861	0.311582	0.428991	0.180174	0.37427	-0.0425798	0.704553	0.77023	0.391978	0.389909	-0.0344845	-0.0735799	TRUE	FALSE
gnl|gene12368|rna35955|	metap2.S	METAP2	P50579	Methionine aminopeptidase 2	1.46968	1.35745	0.967204	0.610372	-0.211799	-0.00271041	1.24736	0.888724	0.542252	0.623057	0.324436	-0.097487	TRUE	FALSE
gnl|gene12377|rna35988|	braf.S	BRAF	P15056	Non-specific serine/threonine protein kinase	2.19486	1.70872	1.6589	1.07036	-0.0494189	0.11761	1.79891	2.20416	2.74908	3.90937	-0.0374355	-0.364376	FALSE	TRUE
gnl|gene12382|rna36007|	vbp1.S	VBP1	P61758	Prefoldin subunit 3	1.21654	1.03473	0.827818	0.828014	-0.109667	-0.257751	0.234666	0.457302	0.182338	0.142353	-0.217292	-0.0877923	FALSE	FALSE
gnl|gene12383|rna36012|	ddx20.L	DDX20	Q9UHI6	Probable ATP-dependent RNA helicase DDX20	2.59824	1.59036	1.73556	0.821251	0.289919	0.354119	2.7066	3.12447	2.87353	2.05525	0.123687	0.869105	TRUE	FALSE
gnl|gene12386|rna36017|	prkcb.L	PRKCB	P05771	Protein kinase C beta type	0.37523	0.353879	0.257146	0.32426	-0.0811206	-0.264617							FALSE	FALSE
gnl|gene12395|rna36045|	rad50.L	RAD50	Q92878	DNA repair protein RAD50	1.76613	1.1878	0.909876	0.45014	0.103191	0.0781292	1.30428	1.36397	0.893946	0.715744	0.0806777	0.123858	FALSE	FALSE
gnl|gene1240|rna3610|	zmym3.L	ZMYM3	Q14202	Zinc finger MYM-type protein 3	2.05208	1.22689	1.33772	0.613878	0.24613	0.242379							FALSE	FALSE
gnl|gene12413|rna36090|	cmtr2.L	CMTR2	Q8IYT2	Cap-specific mRNA (nucleoside-2'-O-)-methyltransferase 2	1.61787	1.19788	0.940804	0.505083	0.0049992	0.0579438							FALSE	FALSE
gnl|gene12414|rna36094|	rbm19.L	RBM19	Q9Y4C8	Probable RNA-binding protein 19	5.01341	3.802	4.18227	1.27934	0.00392287	1.64912							TRUE	FALSE
gnl|gene12425|rna36122|	prpf40a.L	PRPF40A	O75400	Pre-mRNA-processing factor 40 homolog A	9.5	5.90414	9.5	9.5	1.065	-0.909547							TRUE	FALSE
gnl|gene12428|rna36133|	pcyt2.L	PCYT2	Q99447	Ethanolamine-phosphate cytidylyltransferase	0.03458	0.165119	0.0309734	-0.0510047	-0.138547	-0.136735							FALSE	FALSE
gnl|gene12435|rna36152|	bpnt1.L	BPNT1	O95861	3'(2'),5'-bisphosphate nucleotidase 1	1.43543	0.52673	0.910115	0.897757	0.426676	-0.254602	0.167253	0.219917	-0.0210842	0.164344	-0.126488	-0.262103	FALSE	FALSE
gnl|gene12444|rna36175|	unnamed.L	CAPN1	P07384	Calpain-1 catalytic subunit	0.185063	0.335516	0.187244	0.255079	-0.182237	-0.259899	0.45369	0.898786	0.503342	0.812135	-0.311816	-0.244006	FALSE	FALSE
gnl|gene12445|rna36178|	eif3d.S	EIF3D	O15371	Eukaryotic translation initiation factor 3 subunit D	2.36374	1.88885	1.4479	0.722631	-0.0896403	0.23516	1.76426	2.28681	0.754904	0.926617	-0.115195	-0.115178	TRUE	FALSE
gnl|gene12446|rna36180|	ranbp3.S	RANBP3	Q9H6Z4	Ran-binding protein 3	0.481073	0.1864	0.407124	0.153707	0.116192	-0.0375148							FALSE	FALSE
gnl|gene12448|rna36188|	ogdh.L	OGDH	Q02218	2-oxoglutarate dehydrogenase, mitochondrial	7.44744	5.21345	7.28781	7.34502	0.364477	-0.785795							FALSE	FALSE
gnl|gene12455|rna36208|	cisd1.L	CISD1	Q9NZ45	CDGSH iron-sulfur domain-containing protein 1	7.71343	5.31036	9.5	7.43936	0.449375	0.62294							FALSE	FALSE
gnl|gene12457|rna36212|	stoml2.S	STOML2	Q9UJZ1	Stomatin-like protein 2, mitochondrial	8.53061	5.99474	8.32316	7.5053	0.403354	-0.212841							FALSE	FALSE
gnl|gene12467|rna36243|	lrrc47.L	LRRC47	Q8N1G4	Leucine-rich repeat-containing protein 47	1.60019	0.769347	0.646745	0.31383	0.334354	0.00359354	1.6587	1.84595	0.769109	0.610924	0.0690366	0.0893184	TRUE	FALSE
gnl|gene12469|rna36248|	larp4.S	LARP4	Q71RC2	C-Mpl binding protein	4.18393	2.92718	3.28416	2.07711	0.193612	0.455414							TRUE	FALSE
gnl|gene12482|rna36284|	srsf9.L	SRSF9	Q13242	Serine/arginine-rich splicing factor 9	4.28075	1.63368	4.62943	1.78708	1.27912	1.57045							TRUE	FALSE
gnl|gene12491|rna36320|	brap.L	BRAP	Q7Z569	BRCA1-associated protein	1.01436	0.930099	0.844913	0.328016	-0.149625	0.125523							FALSE	FALSE
gnl|gene12501|rna36358|	nudt4.L	NUDT4	Q9NZJ9	Diphosphoinositol polyphosphate phosphohydrolase 2	0.408412	-0.101184	0.313906	-0.0404472	0.300232	0.0445591	0.26568	0.630878	0.348175	-0.303733	-0.298202	0.316426	TRUE	FALSE
gnl|gene12507|rna36378|	clip1.S	CLIP1	P30622	CAP-Gly domain-containing linker protein 1 (Fragment)	4.08471	2.41766	3.38879	1.42292	0.537637	1.01188							FALSE	FALSE
gnl|gene1250|rna3635|	iqgap1.L	IQGAP1	P46940	Ras GTPase-activating-like protein IQGAP1	1.08683	1.02489	0.673185	0.623031	-0.180766	-0.208681							FALSE	FALSE
gnl|gene12517|rna36402|	uchl3.L	UCHL3	P15374	Ubiquitin carboxyl-terminal hydrolase isozyme L3	1.07481	0.469859	0.517946	0.448893	0.252426	-0.182956	0.652997	0.496176	0.341411	0.430451	0.091205	-0.138383	FALSE	FALSE
gnl|gene12524|rna36421|	eme2.L	EME2	A4GXA9	Probable crossover junction endonuclease EME2	1.01677	0.876084	0.558594	0.201206	-0.105289	0.0284215							FALSE	FALSE
gnl|gene12525|rna36424|	MGC81120	STARD10	Q9Y365	START domain-containing protein 10	0.746508	-0.269105	0.115876	-0.110318	0.639189	-0.0358656	0.622825	0.758371	0.339255	0.333614	-0.0921619	-0.0808045	FALSE	FALSE
gnl|gene12536|rna36454|	rprd1b.L	RPRD1A	Q96P16	Regulation of nuclear pre-mRNA domain-containing protein 1A	4.20153	2.89105	2.39002	2.40137	0.232995	-0.383484							FALSE	FALSE
gnl|gene12540|rna36468|	rint1.L	RINT1	Q6NUQ1	RAD50-interacting protein 1	2.75934	2.00324	2.08445	1.35314	0.060241	0.191797							FALSE	FALSE
gnl|gene12545|rna36480|	tm9sf2.L	TM9SF2	Q99805	Transmembrane 9 superfamily member 2	3.68929	2.8268	2.43765	1.18779	-0.0276389	0.550888							FALSE	FALSE
gnl|gene12552|rna36495|	rad23b.L	RAD23B	P54727	UV excision repair protein RAD23 homolog B	2.79288	2.21216	2.6627	2.17411	-0.0851619	-0.0321822	0.936811	1.09571	2.25514	2.54788	-0.0479705	0.078548	FALSE	TRUE
gnl|gene12557|rna36507|	denr.L	DENR	O43583	Density-regulated protein	3.96041	3.61595	3.17944	3.12317	-0.489021	-0.392546	0.804252	0.840923	0.47754	0.6314	0.00169088	-0.153763	TRUE	FALSE
gnl|gene12562|rna36519|	wdr36.S	WDR36	Q8NI36	WD repeat-containing protein 36	2.50464	2.12499	1.61781	0.769525	-0.191339	0.313871							TRUE	FALSE
gnl|gene12589|rna36588|	rab13.L	RAB13	P51153	Ras-related protein Rab-13	2.7628	2.06012	1.72194	0.984238	0.0172051	0.223803							FALSE	FALSE
gnl|gene12596|rna36605|	pik3cb.L	PIK3CB	P42338	Phosphatidylinositol 4,5-bisphosphate 3-kinase catalytic subunit beta isoform	1.11175	1.0714	1.02438	0.695793	-0.202521	-0.0280145							FALSE	FALSE
gnl|gene12597|rna36611|	mcts1.L	MCTS1	Q9ULC4	Malignant T-cell-amplified sequence 1	0.772038	0.37695	0.299227	0.060722	0.14197	-0.0404933	0.856088	0.861079	0.282165	0.497566	0.0305918	-0.226317	TRUE	FALSE
gnl|gene12598|rna36614|	sacs.L	SACS	Q9NZJ4	Sacsin							0.593563	0.854246	0.683884	0.853562	-0.173685	-0.126611	FALSE	FALSE
gnl|gene12608|rna36644|	cep41.L	CEP41	Q9BYV8	Centrosomal protein of 41 kDa	2.75574	0.883215	1.22307	0.701873	0.946969	0.10029	1.46969	1.86667	1.24609	1.901	-0.0936237	-0.323301	FALSE	FALSE
gnl|gene12609|rna36645|	nt5dc2.L	NT5DC2	Q9H857	5'-nucleotidase domain-containing protein 2	6.53666	5.08916	7.24208	6.82505	-0.0909675	-0.42966							FALSE	FALSE
gnl|gene12611|rna36652|	pum3.S	PUM3	Q15397	Pumilio homolog 3	2.84422	1.82306	1.81509	0.798075	0.254877	0.424526							TRUE	FALSE
gnl|gene12616|rna36662|	spdl1.L	SPDL1	Q96EA4	Protein Spindly	5.08893	2.33518	4.31693	1.99227	1.21403	1.20894							FALSE	FALSE
gnl|gene12627|rna36689|	pgm1.S	PGM1	P36871	Phosphoglucomutase-1	0.8627	-0.167004	0.885604	1.05168	0.628841	-0.38546	0.106818	0.154684	0.15818	0.204786	-0.134809	-0.145115	FALSE	FALSE
gnl|gene12628|rna36691|	ctnnbl1.S	CTNNBL1	Q8WYA6	Beta-catenin-like protein 1	2.03944	0.866901	0.851583	0.376059	0.524154	0.0942529	1.81166	1.919	0.774755	0.737498	0.146061	0.0162949	FALSE	FALSE
gnl|gene12636|rna36710|	nsf.L	NSF	P46459	Vesicle-fusing ATPase	0.449724	0.766449	0.403392	0.248809	-0.363243	-0.110736	0.568323	0.789808	0.360119	0.426004	-0.154547	-0.120867	FALSE	FALSE
gnl|gene12637|rna36719|	ggps1.L	GGPS1	O95749	Geranylgeranyl pyrophosphate synthase	2.69131	1.52442	1.63537	1.70823	0.398879	-0.372504	0.115525	0.345002	0.241425	0.0312342	-0.243607	0.0269544	FALSE	FALSE
gnl|gene12640|rna36725|	nek4.S	NEK4	P51957	Serine/threonine-protein kinase Nek4	2.4443	1.07903	1.66296	0.436657	0.602098	0.591608							FALSE	FALSE
gnl|gene12651|rna36754|	tmem33.S	TMEM33	P57088	Transmembrane protein 33	9.5	5.81601	7.98582	3.9819	1.13494	2.18198							FALSE	FALSE
gnl|gene12657|rna36767|	api5.L	API5	Q9BZZ5	Apoptosis inhibitor 5	7.1096	3.78309	4.97185	1.5925	1.29416	1.94407							TRUE	FALSE
gnl|gene1265|rna3680|	prr14l.L	PRR14L	Q5THK1	Protein PRR14L	4.24126	2.92649	4.08314	1.38943	0.229033	1.50097							FALSE	FALSE
gnl|gene12661|rna36783|	tyms.L	TYMS	P04818	Thymidylate synthase	0.197145	0.258796	0.0875067	0.376743	-0.113997	-0.417055	0.442848	0.49024	0.489852	0.503734	-0.0720337	-0.0658724	TRUE	FALSE
gnl|gene12662|rna36786|	hadhb.L	HADHB	P55084	Trifunctional enzyme subunit beta, mitochondrial	9.5	5.96541	9.5	8.24296	1.01637	0.0253109	8.17732	6.76921	7.18022	5.93834	2.25118	1.89725	TRUE	FALSE
gnl|gene12664|rna36789|	plaa.L	PLAA	Q9Y263	Phospholipase A-2-activating protein	1.1146	0.455939	0.827528	0.428736	0.287679	0.0389959	1.80202	1.85829	2.40731	2.88766	0.175317	-0.00913453	FALSE	FALSE
gnl|gene12665|rna36792|	hlcs.L	HLCS	P50747	Biotin--protein ligase	0.838747	1.04132	0.850112	0.775249	-0.34473	-0.203607							FALSE	FALSE
gnl|gene12684|rna36843|	khsrp.S	KHSRP	Q92945	Far upstream element-binding protein 2	9.5	3.83346	9.5	6.67858	2.70841	1.18873	2.10727	1.63843	5.05298	9.5	0.551338		TRUE	FALSE
gnl|gene12692|rna36867|	gmds.S	GMDS	O60547	GDP-mannose 4,6 dehydratase	-0.0724677	0.482923	-0.0531896	0.2949	-0.455899	-0.450248	0.123317	0.085777	0.21325	0.272015	-0.079815	-0.142728	FALSE	FALSE
gnl|gene126|rna349|	park7.L	PARK7	Q99497	Parkinson disease protein 7	1.39793	0.760824	1.1228	1.15587	0.218072	-0.30437	-0.117462	-0.178075	-0.0791787	-0.0123048	-0.110563	-0.199896	TRUE	FALSE
gnl|gene12701|rna36895|	ccdc25.L	CCDC25	Q86WR0	Coiled-coil domain-containing protein 25	0.133319	-0.348779	-0.0828127	-0.368857	0.329383	0.0235819	0.536696	0.48487	0.338623	0.0799291	0.00574157	0.0739991	FALSE	FALSE
gnl|gene12702|rna36896|	csnk2b.L	CSNK2B	P67870	Casein kinase II subunit beta	1.64333	1.55566	1.07924	-0.162372	-0.263471	0.646877	0.7732	1.11575	0.872754	1.22741	-0.190053	-0.206133	FALSE	FALSE
gnl|gene1270|rna3695|	eif2d.S	EIF2D	P41214	Eukaryotic translation initiation factor 2D	3.13469	2.07233	1.77963	0.641606	0.233758	0.517185	2.86112	3.22299	1.85422	1.76394	0.186463	0.241456	TRUE	FALSE
gnl|gene1271|rna3697|	mrpl9.L	MRPL9	Q9BYD2	39S ribosomal protein L9, mitochondrial (Fragment)	9.5	6.10092	8.39219	7.2792	0.908814	0.00146173							TRUE	FALSE
gnl|gene12725|rna36969|	cox5b.1.S	COX5B	P10606	Cytochrome c oxidase subunit 5B, mitochondrial	9.5	6.02644	9.5	9.5	0.96793	-0.909547							FALSE	FALSE
gnl|gene12727|rna36974|	krt19.L	KRT19	P08727	Keratin, type I cytoskeletal 19	8.49119	5.39801	8.46964	6.25335	0.852968	0.816152	5.45274	6.36536	6.44669	6.13967	0.333553	1.19399	FALSE	FALSE
gnl|gene12730|rna36986|	tnik.S	TNIK	Q9UKE5	TRAF2 and NCK-interacting protein kinase (Fragment)	1.13866	0.324015	0.619383	0.048268	0.40702	0.182799							FALSE	FALSE
gnl|gene12732|rna36999|	copa.L	COPA	P53621	Coatomer subunit alpha	1.09687	1.10804	0.725285	0.478445	-0.240651	-0.0663245	1.18678	1.53582	0.418687	0.680075	-0.117088	-0.230097	TRUE	FALSE
gnl|gene12736|rna37009|	tatdn3-like.S	TATDN3	Q17R31	Putative deoxyribonuclease TATDN3	1.4869	0.8903	1.15075	1.11652	0.169435	-0.256422							FALSE	FALSE
gnl|gene12744|rna37029|	haus8.L	HAUS8	Q9BT25	HAUS augmin-like complex subunit 8	2.52915	0.966344	1.40395	0.573923	0.743145	0.316371							FALSE	FALSE
gnl|gene12748|rna37038|	optn.S	OPTN	Q96CV9	Optineurin	1.7302	1.37631	1.39273	1.23599	-0.0682781	-0.18351							FALSE	FALSE
gnl|gene1274|rna3704|	tbce.L	TBCE	Q15813	Tubulin-specific chaperone E	0.539672	0.754352	0.373672	0.322242	-0.298921	-0.185216	0.964763	1.52478	0.549531	0.381742	-0.286646	0.0559991	FALSE	FALSE
gnl|gene12751|rna37047|	stk3.S	STK3	Q13188	Serine/threonine-protein kinase 3	1.08162	0.446079	0.784487	0.258477	0.275442	0.136843							TRUE	FALSE
gnl|gene12752|rna37052|	diaph1.L	DIAPH1	O60610	Protein diaphanous homolog 1	4.65488	2.9044	3.7077	1.01556	0.498196	1.52803							TRUE	FALSE
gnl|gene12754|rna37055|	nasp.S	NASP	P49321	Nuclear autoantigenic sperm protein	1.56646	0.927959	0.621219	1.34712	0.187948	-0.781926	0.4595	0.598527	0.511815	0.460115	-0.12465	-0.0218028	FALSE	FALSE
gnl|gene12758|rna37079|	mccc1.S	MCCC1	Q96RQ3	Methylcrotonoyl-CoA carboxylase subunit alpha, mitochondrial	7.2486	5.04564	7.26025	5.93616	0.376685	0.243547							FALSE	FALSE
gnl|gene12759|rna37080|	kpna1.L	KPNA1	P52294	Importin subunit alpha-5							0.950434	1.3913	0.444624	1.24361	-0.216873	-0.55458	FALSE	FALSE
gnl|gene12761|rna37089|	hnrnpab.S	HNRNPAB	Q99729	Heterogeneous nuclear ribonucleoprotein A/B	9.5	4.33644	9.5	6.96363	2.30922	0.976739	3.12624	2.66286	3.69263	3.77761	0.737509	0.462354	TRUE	TRUE
gnl|gene12763|rna37094|	pepd.L	PEPD	P12955	Xaa-Pro dipeptidase	-0.136607	0.238085	-0.254986	0.0657808	-0.3006	-0.414757	0.0246351	-0.0436414	0.139717	0.160769	-0.0794787	-0.132767	FALSE	FALSE
gnl|gene12766|rna37112|	paxbp1.L	PAXBP1	Q9Y5B6	PAX3- and PAX7-binding protein 1	5.71639	3.79923	5.128	2.90914	0.433784	1.06928							FALSE	FALSE
gnl|gene12780|rna37149|	timm13.L	TIMM13	Q9Y5L4	Mitochondrial import inner membrane translocase subunit Tim13	9.5	5.28086	9.46052	7.82196	1.55967	0.312009							FALSE	FALSE
gnl|gene12783|rna37163|	epn2.L	EPN1	Q9Y6I3	Epsin-1	3.09102	0.575482	5.28901	3.44826	1.39518	0.775979							FALSE	FALSE
gnl|gene12784|rna37169|	nudt1.S	NUDT1	P36639	7,8-dihydro-8-oxoguanine triphosphatase	0.0938946	0.40639	0.619388	0.766446	-0.29395	-0.351303							TRUE	FALSE
gnl|gene12788|rna37179|	slc9a3r2.S	SLC9A3R2	Q15599	Na(+)/H(+) exchange regulatory cofactor NHE-RF2	0.157978	0.506582	0.410833	0.297134	-0.334483	-0.141701	0.364068	0.464555	0.587983	0.350823	-0.118964	0.105332	FALSE	FALSE
gnl|gene12792|rna37190|	ptpn11.L	PTPN11	Q06124	Tyrosine-protein phosphatase non-receptor type 11	0.348578	0.207872	0.207004	0.0615318	0.0185457	-0.102749	0.71437	0.307871	0.611856	0.745433	0.254419	-0.117368	FALSE	TRUE
gnl|gene12796|rna37204|	ung.L	UNG	P13051	Uracil-DNA glycosylase	1.74739	0.420968	0.89779	0.683151	0.700403	-0.10324							FALSE	FALSE
gnl|gene12800|rna37214|	suox.S	SUOX	P51687	Sulfite oxidase, mitochondrial	5.27311	4.69408	5.68133	5.37059	-0.546096	-0.391373							FALSE	FALSE
gnl|gene12801|rna37216|	LOC108715314	FBXW7	Q969H0	F-box/WD repeat-containing protein 7	0.714165	0.823292	0.7236	0.420847	-0.247481	-0.0246147	0.689141	0.319738	0.0578078	0.366836	0.227174	-0.323686	FALSE	FALSE
gnl|gene12802|rna37219|	olah.L	OLAH	Q9NV23	S-acyl fatty acid synthase thioesterase, medium chain	1.14259	0.797785	1.20171	1.01426	0.0334009	-0.146311							FALSE	FALSE
gnl|gene12806|rna37228|	fer.S	FER	P16591	Tyrosine-protein kinase	1.05656	0.711343	0.590397	0.349805	0.0496657	-0.0608305							FALSE	FALSE
gnl|gene12813|rna37245|	magi1.L	MAGI1	Q96QZ7	Membrane-associated guanylate kinase, WW and PDZ domain-containing protein 1	1.4925	0.572721	1.14402	0.299792	0.424893	0.346468							FALSE	FALSE
gnl|gene12814|rna37246|	tubd1.L	TUBD1	Q9UJT1	Tubulin delta chain	1.49105	0.689168	0.88041	0.3641	0.331593	0.122417							FALSE	FALSE
gnl|gene12819|rna37261|	arpc5l.L	ARPC5L	Q9BPX5	Actin-related protein 2/3 complex subunit 5-like protein	2.78804	2.42962	1.90374	1.71379	-0.260701	-0.197227	0.463645	0.564787	0.507891	0.355726	-0.100846	0.0390005	FALSE	FALSE
gnl|gene12828|rna37282|	dnai1.L	DNAI1	Q9UI46	Dynein intermediate chain 1, axonemal	2.03124	1.55574	1.47818	0.632883	-0.0275398	0.322144							FALSE	FALSE
gnl|gene12831|rna37290|	chd8.S	CHD8	Q9HCK8	Chromodomain-helicase-DNA-binding protein 8 (Fragment)	9.5	4.79792	6.42532	1.59502	1.94296	2.91386							FALSE	FALSE
gnl|gene12836|rna37301|	tpi1.L	TPI1	P60174	Triosephosphate isomerase	1.39039	0.809107	1.22792	1.1311	0.175162	-0.215677	0.119253	-0.0583392	0.127365	0.225916	0.00457855	-0.182417	FALSE	FALSE
gnl|gene12837|rna37303|	dars2.L	DARS2	Q6PI48	Aspartate--tRNA ligase, mitochondrial	6.98215	4.84424	6.41801	5.24446	0.374431	0.194909							TRUE	FALSE
gnl|gene12839|rna37311|	nxf1.L	NXF1	Q9UBU9	Nuclear RNA export factor 1	6.18649	4.429	4.84579	1.14567	0.219946	2.19209							TRUE	FALSE
gnl|gene12844|rna37327|	rpl28.S	RPL28	P46779	60S ribosomal protein L28	1.93131	1.24597	1.40826	0.70598	0.157515	0.221044	1.30534	1.52699	0.424356	0.783396	-0.0175916	-0.288867	TRUE	FALSE
gnl|gene12848|rna37350|	ptgr1.2.L	PTGR1	Q14914	Prostaglandin reductase 1	4.58852e-05	0.589901	0.369802	0.793859	-0.49669	-0.538543	0.0172419	-0.0538483	0.0952528	0.00190139	-0.0791429	-0.0706682	FALSE	FALSE
gnl|gene12849|rna37352|	kiaa0368.L	ECPAS	Q5VYK3	Proteasome adapter and scaffold protein ECM29	2.53697	1.44408	1.48149	0.557271	0.368747	0.380589	1.79124	2.27072	1.04671	1.23115	-0.083988	-0.0708779	FALSE	FALSE
gnl|gene12851|rna37358|	ncapg2.L	NCAPG2	Q86XI2	Condensin-2 complex subunit G2	2.52902	1.45271	1.15305	0.744115	0.357056	0.0220679	2.39331	2.15585	0.128249	0.524869	0.463854	-0.364734	FALSE	FALSE
gnl|gene12853|rna37365|	bola2.L	BOLA2	sp|Q9H3K6|BOLA2_HUMAN	BolA-like protein 2													FALSE	FALSE
gnl|gene12859|rna37378|	dlgap5.L	DLGAP5	Q15398	Disks large-associated protein 5	2.68021	1.60867	1.74896	0.699163	0.32526	0.453872	2.00435	3.82955	9.5	9.5	-0.862545		FALSE	FALSE
gnl|gene12868|rna37406|	nrf1.S	NRF1	Q16656	Nuclear respiratory factor 1	4.25038	1.97041	3.77159	2.02044	0.993383	0.823416							FALSE	FALSE
gnl|gene12874|rna37423|	cnot2.L	CNOT2	Q9NZN8	CCR4-NOT transcription complex subunit 2	3.51301	1.44119	3.49782	1.25637	0.96482	1.20863							FALSE	FALSE
gnl|gene12875|rna37424|	wbp2.L	WBP2	Q969T9	WW domain-binding protein 2	5.96187	2.07804	7.45001	5.35215	1.94916	0.804731							FALSE	FALSE
gnl|gene12879|rna37434|	spryd4.S	SPRYD4	Q8WW59	SPRY domain-containing protein 4	6.48318	4.62421	6.64225	5.42973	0.245516	0.207032							FALSE	FALSE
gnl|gene12881|rna37439|	ppp2ca.L	PPP2CA	P67775	Serine/threonine-protein phosphatase 2A catalytic subunit alpha isoform	0.125082	0.491554	-0.00510192	0.500317	-0.342569	-0.570868	0.246738	0.203159	0.0836271	0.183341	-0.0531919	-0.190936	FALSE	FALSE
gnl|gene12885|rna37446|	spata5.L	SPATA5	Q8NB90	ATPase family protein 2 homolog	1.32197	1.30976	0.920998	0.620735	-0.26381	-0.041307	1.24508	1.59506	1.13376	1.2598	-0.10682	-0.0195868	FALSE	FALSE
gnl|gene12888|rna37453|	mrpl49.L	MRPL49	Q13405	39S ribosomal protein L49, mitochondrial	6.74627	5.22075	7.64935	6.68961	-0.067886	-0.0566661							FALSE	FALSE
gnl|gene12890|rna37459|	etfdh.L	ETFDH	Q16134	Electron transfer flavoprotein-ubiquinone oxidoreductase, mitochondrial	8.78532	5.66649	8.38435	7.63641	0.818825	-0.269441							FALSE	FALSE
gnl|gene12921|rna37543|	pars2.L	PARS2	Q7L3T8	Probable proline--tRNA ligase, mitochondrial	6.80208	5.35053	6.93397	6.12786	-0.136938	-0.117148							FALSE	FALSE
gnl|gene12922|rna37546|	ostf1.L	OSTF1	Q92882	Osteoclast-stimulating factor 1	1.13175	0.186471	0.541536	0.801268	0.51198	-0.429246							FALSE	FALSE
gnl|gene12932|rna37574|	tfg.S	TFG	Q92734	Protein TFG	1.76894	0.437431	3.85948	2.16579	0.700444	0.77408							FALSE	FALSE
gnl|gene12933|rna37580|	ercc5.L	ERCC5	P28715	DNA repair protein complementing XP-G cells	2.51344	1.36417	1.59775	0.639694	0.417852	0.397018							FALSE	FALSE
gnl|gene12946|rna37615|	tbc1d8b.L	TBC1D8B	Q0IIM8	TBC1 domain family member 8B	1.70361	0.668707	0.452772	0.329786	0.477148	-0.137947	0.984781	0.705923	0.647806	0.745794	0.2271	-0.0891629	FALSE	FALSE
gnl|gene1294|rna3761|	macf1.S	MACF1	Q9UPN3	Microtubule-actin cross-linking factor 1, isoforms 1/2/3/5 (Fragment)	2.13643	1.32942	1.22921	0.581148	0.216075	0.194182							TRUE	FALSE
gnl|gene12956|rna37656|	ppp1r13l.L	PPP1R13L	Q8WUF5	RelA-associated inhibitor	6.27115	3.42977	6.20239	3.36786	1.0645	1.44638							FALSE	FALSE
gnl|gene12958|rna37661|	prss16.S	PRSS16	Q9NQE7	Thymus-specific serine protease	9.5	5.4493	9.5	5.80643	1.42598	1.83735							FALSE	FALSE
gnl|gene12970|rna37698|	LOC108704341	NUP205	Q92621	Nuclear pore complex protein Nup205	1.73521	1.37085	1.22561	0.695128	-0.060897	0.107007	2.50339	3.12295	1.55097	1.95646	-0.0367241	-0.116185	FALSE	FALSE
gnl|gene12971|rna37699|	pycrl.L	PYCR3	Q53H96	Pyrroline-5-carboxylate reductase 3	2.72217	1.84083	2.13464	1.89608	0.166527	-0.178431	-0.0610355	0.184873	-0.127614	-0.00167424	-0.28643	-0.244702	FALSE	FALSE
gnl|gene12972|rna37702|	LOC108699310	ITLN2	Q8WWU7	Intelectin-2	2.04564	2.25536	1.53822	1.84619	-0.574041	-0.540049	2.02055	1.88582	2.19885	2.30914	0.332082	0.180199	FALSE	FALSE
gnl|gene12974|rna37706|	mrpl15.L	MRPL15	Q9P015	39S ribosomal protein L15, mitochondrial	6.48222	4.98328	6.27604	5.9058	-0.0400474	-0.391836							TRUE	FALSE
gnl|gene12978|rna37715|	tmed5.S	TMED5	Q9Y3A6	Transmembrane emp24 domain-containing protein 5	9.5	6.05954	6.71888	3.45841	0.941657	1.72433							FALSE	FALSE
gnl|gene12985|rna37735|	aplf.L	APLF	Q8IW19	Aprataxin and PNK-like factor	1.02664	0.489136	0.559365	0.278687	0.20782	-0.0286857							FALSE	FALSE
gnl|gene12986|rna37739|	kif20b.S	KIF20B	Q96Q89	Kinesin-like protein KIF20B	3.08748	1.25027	1.27944	0.3301	0.857469	0.414459							FALSE	FALSE
gnl|gene12998|rna37782|	stil.L	STIL	Q15468	SCL-interrupting locus protein	9.5	4.92184	9.5	4.85362	1.84461	2.54594							FALSE	TRUE
gnl|gene1299|rna3787|	impdh1.L	IMPDH1	P20839	Inosine-5'-monophosphate dehydrogenase 1	0.277558	0.786114	0.243359	0.450825	-0.483589	-0.36796	0.184709	0.349505	0.420817	0.386967	-0.191417	-0.0489749	TRUE	FALSE
gnl|gene13003|rna37792|	tbl3.L	TBL3	Q12788	Transducin beta-like protein 3	1.86314	1.41828	1.09557	0.509393	-0.0207115	0.158201							TRUE	FALSE
gnl|gene13007|rna37802|	padi2.L	PADI2	Q9Y2J8	Protein-arginine deiminase type-2	0.325847	0.355534	0.13646	0.0338599	-0.112477	-0.129329	0.430488	0.687559	0.327526	0.516306	-0.201814	-0.201922	FALSE	FALSE
gnl|gene13019|rna37835|	tubb4b.S	TUBB4B	P68371	Tubulin beta-4B chain	0.700681	0.460547	0.755445	1.20248	0.0322124	-0.584622	0.356158	0.491832	0.359973	0.273867	-0.141829	-0.0278461	TRUE	FALSE
gnl|gene13021|rna37839|	txnl4b.S	TXNL4B	Q9NX01	Thioredoxin-like protein 4B	0.911008	-0.113469	0.622199	0.138738	0.615741	0.1174							FALSE	FALSE
gnl|gene13023|rna37843|	rpl5.L	RPL5	P46777	60S ribosomal protein L5	2.05159	1.57791	1.08385	0.603876	-0.0327561	0.0801016	1.30519	1.57185	0.513289	0.645799	-0.0449913	-0.134311	TRUE	FALSE
gnl|gene13024|rna37845|	emg1.L	EMG1	Q92979	Ribosomal RNA small subunit methyltransferase NEP1	2.35058	1.87486	1.91536	1.31152	-0.0865462	0.109706							TRUE	FALSE
gnl|gene13026|rna37849|	akt2.L	AKT2	tr|M0R0P9|M0R0P9_HUMAN	Non-specific serine/threonine protein kinase													FALSE	FALSE
gnl|gene13033|rna37870|	fbxo27.L	FBXO17	Q96EF6	F-box only protein 17	1.5355	1.12603	0.774045	0.463313	0.0119183	-0.0224731	0.369086	0.585835	0.0214542	-0.153007	-0.188717	-0.0341879	FALSE	FALSE
gnl|gene13034|rna37871|	sacm1l.L	SACM1L	Q9NTJ5	Phosphatidylinositol-3-phosphatase SAC1	7.69459	5.59406	5.87512	2.86814	0.212754	1.59923							FALSE	FALSE
gnl|gene13054|rna37935|	fam98a.L	FAM98A	Q8NCA5	Protein FAM98A	1.69107	0.863954	1.21981	0.591886	0.314559	0.179912	1.94472	2.24388	2.31512	2.26451	0.0541822	0.299453	TRUE	TRUE
gnl|gene13055|rna37936|	mrrf.L	MRRF	Q96E11	Ribosome-recycling factor, mitochondrial	9.5	6.01294	9.5	8.3939	0.978645	-0.0869466							FALSE	FALSE
gnl|gene13056|rna37940|	pak2.L	PAK2	Q13177	Serine/threonine-protein kinase PAK 2	0.515185	-0.364109	0.0658893	-0.218086	0.573861	0.0108643	0.328398	0.460518	1.11477	1.49359	-0.14483	-0.177729	FALSE	FALSE
gnl|gene13067|rna37978|	babam1.L	BABAM1	Q9NWV8	BRISC and BRCA1-A complex member 1	1.39059	0.720155	0.702866	0.9259	0.245886	-0.414081	0.610992	0.681155	0.326412	0.725735	-0.05461	-0.331013	FALSE	FALSE
gnl|gene1306|rna3812|	uba1.S	UBA1	P22314	Ubiquitin-like modifier-activating enzyme 1	0.094667	0.512497	-0.034795	0.061625	-0.377693	-0.264465	0.412369	0.462484	0.171246	0.346741	-0.0793566	-0.221688	TRUE	FALSE
gnl|gene13081|rna38010|	MGC84363	ESD	P10768	S-formylglutathione hydrolase	-0.25389	0.267923	-0.181956	0.229812	-0.395632	-0.487924	-0.0205502	-0.143677	0.055381	0.280358	-0.0545329	-0.272664	FALSE	FALSE
gnl|gene13082|rna38013|	sh3gl2.L	SH3GL2	Q99962	Endophilin-A1	2.65734	0.89494	2.77061	1.67091	0.877801	0.414186							FALSE	FALSE
gnl|gene13084|rna38018|	dtymk.S	DTYMK	P23919	Thymidylate kinase	0.761096	0.454905	0.491336	0.724615	0.0734438	-0.405799	0.0729205	-0.0482796	0.473852	0.210465	-0.0383227	0.101013	FALSE	FALSE
gnl|gene13094|rna38061|	ppip5k2.L	PPIP5K2	O43314	Inositol hexakisphosphate and diphosphoinositol-pentakisphosphate kinase (Fragment)	1.15721	0.808335	0.924522	0.586332	0.0339187	-0.0133654							FALSE	FALSE
gnl|gene13096|rna38074|	zc3h13.S	ZC3H13	Q5T200	Zinc finger CCCH domain-containing protein 13	2.98759	1.25633	2.22447	0.521369	0.791891	0.903988							TRUE	FALSE
gnl|gene13098|rna38080|	adprh	ADPRH	P54922	[Protein ADP-ribosylarginine] hydrolase	0.908418	0.146295	0.714233	0.545636	0.408001	-0.123682	0.352008	0.381996	0.608178	0.932175	-0.0783441	-0.234598	FALSE	FALSE
gnl|gene13102|rna38089|	dscr3.L	VPS26C	sp|O14972|VP26C_HUMAN	Vacuolar protein sorting-associated protein 26C							1.19411	1.90133	0.307137	0.732138	-0.333495	-0.350174	FALSE	FALSE
gnl|gene13106|rna38098|	polh.S	POLH	Q9Y253	DNA polymerase eta	3.3264	2.02429	1.94931	0.577176	0.388509	0.678531							FALSE	FALSE
gnl|gene13108|rna38103|	fah.L	FAH	P16930	Fumarylacetoacetase	-0.347569	0.137333	-0.191669	-0.0916444	-0.348978	-0.255353	0.228348	0.370344	0.46294	0.351976	-0.16944	0.00575314	FALSE	FALSE
gnl|gene13109|rna38105|	aco1.L	ACO1	P21399	Cytoplasmic aconitate hydratase	-0.129773	0.202349	-0.0741096	0.0276993	-0.268081	-0.265517	0.079554	0.128566	0.202985	0.0632538	-0.140576	-0.0230426	TRUE	FALSE
gnl|gene13111|rna38110|	pabpc1l.L	PABPC1L	Q4VXU2	Polyadenylate-binding protein 1-like	5.95234	3.90775	5.13314	2.04026	0.491201	1.7189	4.49402	9.5	9.5	9.5			TRUE	FALSE
gnl|gene13113|rna38114|	trim3.S	TRIM3	O75382	Tripartite motif-containing protein 3	1.9805	0.737457	0.996419	0.378701	0.59103	0.189113							FALSE	FALSE
gnl|gene13120|rna38139|	ube3a.L	UBE3A	Q05086	Ubiquitin-protein ligase E3A	1.49674	1.20689	0.899457	0.519641	-0.0758443	0.019476	1.61317	2.37522	0.940988	1.45526	-0.288902	-0.291672	FALSE	TRUE
gnl|gene13122|rna38144|	snd1.L	SND1	Q7KZF4	Staphylococcal nuclease domain-containing protein 1	0.936431	0.760532	0.619095	0.321742	-0.0624531	-0.0207749	1.15308	1.14636	0.625718	0.621508	0.0929424	-0.0305419	TRUE	FALSE
gnl|gene13125|rna38151|	arpp19.L	ARPP19	P56211	cAMP-regulated phosphoprotein 19	5.39354	4.86149	4.7015	4.88928	-0.605703	-0.688469	-0.0583511	0.181176	0.216506	0.37331	-0.282052	-0.202165	FALSE	FALSE
gnl|gene13130|rna38166|	aifm1.L	AIFM1	O95831	Apoptosis-inducing factor 1, mitochondrial	9.5	5.46778	6.13066	5.97767	1.41132	-0.54248	4.79984	4.16201	5.10951	4.45005	1.1548	1.17104	FALSE	FALSE
gnl|gene13143|rna38204|	kbtbd8.L	KBTBD8	Q8NFY9	Kelch repeat and BTB domain-containing protein 8	2.84164	1.5876	1.90433	0.773577	0.440186	0.502402							FALSE	FALSE
gnl|gene13145|rna38208|	coil.L	COIL	P38432	Coilin	3.83055	2.17065	2.81265	0.9618	0.579057	0.969653							TRUE	TRUE
gnl|gene13153|rna38231|	tbc1d13.L	TBC1D13	Q9NVG8	TBC1 domain family member 13	1.6646	0.924287	1.35702	0.934174	0.250568	0.0170785	2.35743	2.00916	0.42796	0.423742	0.524557	-0.0658405	FALSE	FALSE
gnl|gene13154|rna38237|	lap3.L	LAP3	P28838	Cytosol aminopeptidase	0.365991	0.807679	0.210666	0.636699	-0.446905	-0.528049	0.184095	0.262138	0.245634	0.244387	-0.138786	-0.100208	FALSE	FALSE
gnl|gene13161|rna38263|	nkiras1.S	NKIRAS1	Q9NYS0	NF-kappa-B inhibitor-interacting Ras-like protein 1	0.0769801	0.0682079	0.168011	0.0531761	-0.0358379	-0.122602	0.712889	0.734105	0.431796	0.255982	-0.0059019	0.0398939	FALSE	FALSE
gnl|gene13162|rna38270|	casc3.S	CASC3	O15234	Protein CASC3	6.34175	2.19138	6.08649	5.02721	2.09031	0.13485							TRUE	FALSE
gnl|gene13163|rna38276|	fam49b.L	CYRIB	sp|Q9NUQ9|CYRIB_HUMAN	CYFIP-related Rac1 interactor B							0.95606	1.14398	-1.51264	-1.60279	-0.062034		FALSE	FALSE
gnl|gene13167|rna38292|	pnmt.L	PNMT	P11086	Phenylethanolamine N-methyltransferase	2.32324	1.09278	2.20086	1.67193	0.517529	0.0325385							FALSE	FALSE
gnl|gene13168|rna38296|	chd1.L	CHD1	O14646	Chromodomain-helicase-DNA-binding protein 1	1.60178	0.847461	0.693754	0.0795637	0.273326	0.209243							FALSE	FALSE
gnl|gene13170|rna38301|	gys1.S	GYS1	P13807	Glycogen [starch] synthase, muscle	2.26137	1.58003	1.08345	0.504065	0.0931813	0.154063	2.12031	2.80609	0.407301	0.800874	-0.148225	-0.313052	FALSE	FALSE
gnl|gene13172|rna38307|	c9orf78.L	C9orf78	Q9NZ63	Telomere length and silencing protein 1 homolog	1.13482	-0.0223957	0.952371	0.100762	0.679616	0.366368							FALSE	FALSE
gnl|gene13173|rna38308|	timm50.S	TIMM50	Q3ZCQ8	Mitochondrial import inner membrane translocase subunit TIM50	6.92252	5.37084	7.27515	6.25097	-0.0797834	0.0193861							TRUE	FALSE
gnl|gene13174|rna38310|	snx6.L	SNX6	Q9UNH7	Sorting nexin-6	1.80517	0.938074	1.09057	0.847006	0.325143	-0.0962217	1.5572	1.44473	1.17908	0.950316	0.23239	0.20571	FALSE	FALSE
gnl|gene13177|rna38324|	eif4a2.L	EIF4A2	Q14240	Eukaryotic initiation factor 4A-II							1.49634	1.34725	1.30813	1.04697	0.243331	0.248588	TRUE	FALSE
gnl|gene13179|rna38330|	actn1.S	ACTN1	P12814	Alpha-actinin-1	0.351293	0.688498	0.342877	0.110109	-0.361258	-0.0480412	0.411967	0.546254	0.316061	0.225769	-0.130607	-0.0331225	TRUE	FALSE
gnl|gene13180|rna38332|	ctbs.L	CTBS	Q01459	Di-N-acetylchitobiase	5.78707	5.63284	5.85261	5.56585	-0.978479	-0.422087	4.73655	5.36192	5.09093	4.39996	0.375015	1.18701	FALSE	FALSE
gnl|gene13182|rna38336|	xab2.L	XAB2	Q9HCS7	Pre-mRNA-splicing factor SYF1	1.86234	1.02626	0.963237	0.446295	0.289932	0.116662	2.26116	3.27933	1.05147	1.17545	-0.324125	-0.0330118	FALSE	FALSE
gnl|gene13193|rna38395|	ncapd2.S	NCAPD2	Q15021	Condensin complex subunit 1	2.17046	1.25943	1.24125	0.505592	0.292325	0.258422	2.16009	2.28084	1.01314	1.19789	0.202703	-0.0770603	FALSE	FALSE
gnl|gene13196|rna38401|	fubp1.L	FUBP1	Q96AE4	Far upstream element-binding protein 1	9.0266	3.77866	8.90007	7.06664	2.46391	0.499071	2.30313	1.52739	4.06054	7.96439	0.774352	-1.80984	TRUE	FALSE
gnl|gene1319|rna3856|	gnpda1.L	GNPDA1	P46926	Glucosamine-6-phosphate isomerase 1	-0.0275397	0.200669	0.221835	0.401513	-0.204553	-0.345676	-0.0211645	0.00987437	0.0287433	0.22497	-0.148378	-0.259818	FALSE	FALSE
gnl|gene131|rna364|	gadd45gip1.S	GADD45GIP1	Q8TAE8	Growth arrest and DNA damage-inducible proteins-interacting protein 1	8.4003	5.37033	9.5	6.67108	0.819644	1.19431							FALSE	FALSE
gnl|gene13201|rna38418|	me2.L	ME2	P23368	Malic enzyme	6.60887	4.93536	7.0365	5.86813	0.0750336	0.144566	6.77189	6.3291	7.39894	5.77164	1.40293	2.17225	FALSE	FALSE
gnl|gene13202|rna38421|	ndufb4.L	NDUFB4	O95168	NADH dehydrogenase [ubiquinone] 1 beta subcomplex subunit 4	9.5	5.33331	8.21502	8.10679	1.51804	-0.732456							FALSE	FALSE
gnl|gene13206|rna38429|	trappc10.S	TRAPPC10	P48553	Trafficking protein particle complex subunit 10	1.29663	0.893018	0.57901	0.298067	0.0515271	-0.0299654							FALSE	FALSE
gnl|gene13209|rna38439|	lig3.L	LIG3	P49916	DNA ligase 3 (Fragment)	1.41382	1.22484	0.97723	0.375122	-0.140535	0.178947							FALSE	FALSE
gnl|gene13212|rna38447|	pdcl.S	PDCL	Q13371	Phosducin-like protein	1.28137	0.577801	0.641649	0.41831	0.292419	-0.0775145							FALSE	FALSE
gnl|gene13213|rna38452|	aftph.S	AFTPH	Q6ULP2	Aftiphilin (Fragment)	2.40595	2.55973	2.33772	2.21682	-0.596413	-0.2812							FALSE	FALSE
gnl|gene13228|rna38497|	sub1.S	SUB1	P53999	Activated RNA polymerase II transcriptional coactivator p15	2.97579	3.07244	2.01885	1.95556	-0.656658	-0.300077	0.454471	0.544198	0.292193	0.133174	-0.0956111	0.00469044	TRUE	FALSE
gnl|gene13231|rna38507|	smc1a.S	SMC1A	Q14683	Structural maintenance of chromosomes protein 1A	1.59126	1.16575	1.12763	0.487168	0.0143188	0.196165	-11.9039	-11.1688	-11.798	-11.5222			TRUE	FALSE
gnl|gene13233|rna38510|	amt.L	AMT	P48728	Aminomethyltransferase, mitochondrial	6.1891	4.30936	6.24604	5.46813	0.316488	-0.0864023							FALSE	FALSE
gnl|gene13235|rna38520|	twf1.S	TWF1	Q12792	Twinfilin-1	0.728308	0.237559	0.306614	0.122923	0.225996	-0.0818133	0.905323	1.42762	0.582448	0.661448	-0.27477	-0.0892069	FALSE	FALSE
gnl|gene13255|rna38581|	fam114a1.L	FAM114A1	Q8IWE2	Protein NOXP20	4.84617	3.09607	3.13963	3.29544	0.462449	-0.547279	0.920358	1.13496	1.60267	2.89356	-0.0848966	-0.648981	FALSE	FALSE
gnl|gene13256|rna38585|	fuk.L	FCSK	tr|J3KSP6|J3KSP6_HUMAN	Fucokinase, isoform CRA_d							-0.130914	0.421656	0.410516	0.125292	-0.485872	0.103075	FALSE	FALSE
gnl|gene13258|rna38591|	arih2.S	ARIH2	O95376	E3 ubiquitin-protein ligase ARIH2	0.105366	0.316573	0.0139255	0.120093	-0.215687	-0.275377							FALSE	FALSE
gnl|gene13263|rna38603|	pdzk1.S	PDZK1	Q5T2W1	Na(+)/H(+) exchange regulatory cofactor NHE-RF3	1.28764	0.707981	0.975555	0.460876	0.192917	0.114053							FALSE	FALSE
gnl|gene13266|rna38608|	znf292.S	ZNF292	O60281	Zinc finger protein 292							1.08354	1.48022	0.84306	0.912446	-0.165258	-0.0367969	FALSE	FALSE
gnl|gene13270|rna38623|	pbdc1.S	PBDC1	Q9BVG4	Protein PBDC1	3.08653	1.16523	1.99915	1.34071	0.924386	0.144014	1.24384	1.19986	3.02948	3.96022	0.132471	-0.173791	FALSE	FALSE
gnl|gene13272|rna38627|	psma2.L	PSMA2	P25787	Proteasome subunit alpha type	3.46456	2.98527	2.86557	2.48487	-0.290129	-0.127668	0.95756	1.34323	0.720071	0.79523	-0.181988	-0.062287	FALSE	FALSE
gnl|gene13273|rna38629|	atp6v1a.L	ATP6V1A	P38606	V-type proton ATPase catalytic subunit A	0.281463	0.466233	0.101312	0.179354	-0.227336	-0.261029	0.250488	0.463592	0.421188	0.318721	-0.208555	-0.00690233	FALSE	FALSE
gnl|gene13289|rna38676|	polr3k.S	POLR3K	Q9Y2Y1	DNA-directed RNA polymerase III subunit RPC10	3.78324	1.71018	1.54843	0.553828	0.915737	0.427905							FALSE	FALSE
gnl|gene13294|rna38694|	cask.L	CASK	O14936	Peripheral plasma membrane protein CASK (Fragment)	1.17626	0.541666	0.621254	0.210189	0.257157	0.0636294							FALSE	FALSE
gnl|gene13296|rna38697|	ndufa4.S	NDUFA4	O00483	Cytochrome c oxidase subunit NDUFA4	9.5	5.87991	9.5	9.5	1.08422	-0.909547							FALSE	FALSE
gnl|gene1329|rna3880|	sos1.L	SOS1	Q07889	Son of sevenless homolog 1	0.570222	0.627454	0.261968	0.332621	-0.179621	-0.267612							FALSE	TRUE
gnl|gene13303|rna38718|	phf10.S	PHF10	Q8WUB8	PHD finger protein 10	3.20326	1.11101	3.45566	1.19185	1.03843	1.22843							FALSE	FALSE
gnl|gene13314|rna38751|	rabif.S	RABIF	P47224	Guanine nucleotide exchange factor MSS4	0.641875	0.334032	0.441784	0.42938	0.0968471	-0.21936	-0.0455787	-0.251911	0.151102	0.422102	-0.00859923	-0.283751	FALSE	FALSE
gnl|gene1331|rna3886|	ube2t.S	UBE2T	Q9NPD8	Ubiquitin-conjugating enzyme E2 T	0.956834	0.153885	0.299273	0.0462365	0.431431	-0.0296897	0.769972	0.860312	0.207001	0.638845	-0.0373137	-0.37224	FALSE	FALSE
gnl|gene13322|rna38779|	ctsc.S	CTSC	P53634	Dipeptidyl peptidase 1	5.67985	5.03615	5.93354	5.04248	-0.570142	0.0212438	6.63091	6.07646	5.97611	5.90366	1.4446	0.966379	FALSE	FALSE
gnl|gene13323|rna38781|	pudp.L	PUDP	Q08623	Pseudouridine-5'-phosphatase	2.03764	0.19583	1.21204	0.831405	1.05566	-0.00341518	0.484683	0.688651	0.738684	1.3574	-0.15945	-0.391728	FALSE	FALSE
gnl|gene13338|rna38818|	maea.L	MAEA	Q7L5Y9	E3 ubiquitin-protein transferase MAEA	1.85052	1.3955	1.2637	0.693111	-0.0103035	0.133968							FALSE	FALSE
gnl|gene13343|rna38829|	atl2.L	ATL2	Q8NHH9	Atlastin-2	6.50594	4.90829	4.99459	2.71462	0.033898	1.12476							FALSE	FALSE
gnl|gene13344|rna38831|	vps26a.S	VPS26A	O75436	Vacuolar protein sorting-associated protein 26A	1.78671	1.45347	1.39146	0.511238	-0.0951353	0.354639	2.10219	2.3944	1.93238	1.49719	0.0876866	0.466559	FALSE	FALSE
gnl|gene13345|rna38833|	renbp.L	RENBP	P51606	N-acylglucosamine 2-epimerase	0.00297807	0.544886	-0.183055	0.0604715	-0.459179	-0.362722	0.349416	0.519571	0.0403603	0.306687	-0.164046	-0.300659	FALSE	FALSE
gnl|gene13346|rna38835|	fam50a.L	FAM50A	Q14320	Protein FAM50A	1.7526	0.322086	0.847658	0.0714302	0.782049	0.318179							TRUE	FALSE
gnl|gene13353|rna38851|	cab39.S	CAB39	Q9Y376	Calcium-binding protein 39	1.70096	0.488167	0.751179	0.425099	0.618819	-0.00934032	1.6738	2.03821	0.81755	0.895779	-0.0358652	-0.0467645	FALSE	FALSE
gnl|gene13361|rna38873|	klhdc4.L	KLHDC4	Q8TBB5	Kelch domain-containing protein 4	0.604033	0.720965	0.372284	0.293335	-0.233268	-0.164646	0.587188	0.775001	0.244087	0.212278	-0.130566	-0.0817744	FALSE	FALSE
gnl|gene13367|rna38884|	sumf1.L	SUMF1	Q8NBK3	Formylglycine-generating enzyme	6.43074	5.392	5.31302	3.15334	-0.395755	1.01135							FALSE	FALSE
gnl|gene1336|rna3901|	gpx1.S	GPX1	P07203	Glutathione peroxidase 1	2.00165	1.46697	1.06254	1.16887	0.0249095	-0.354324	0.123495	0.161144	0.0645169	0.194342	-0.125496	-0.212782	FALSE	FALSE
gnl|gene13375|rna38904|	acly.S	ACLY	P53396	ATP-citrate synthase	0.239323	0.575308	-0.0160565	0.126611	-0.339541	-0.300267	0.450097	0.73256	0.355115	0.258123	-0.213606	-0.0220491	FALSE	FALSE
gnl|gene13384|rna38939|	dctn4.S	DCTN4	Q9UJW0	Dynactin subunit 4	2.37073	1.94891	1.58714	0.8623	-0.133055	0.224373							FALSE	FALSE
gnl|gene13386|rna38944|	fam91a1.L	FAM91A1	Q658Y4	Protein FAM91A1	2.6468	1.68815	1.59085	0.967697	0.241857	0.148469							FALSE	FALSE
gnl|gene13394|rna38967|	sf3b3.S	SF3B3	Q15393	Splicing factor 3B subunit 3	1.84336	1.35781	1.66654	0.974759	0.0152514	0.193816	1.35509	1.77408	2.44867	2.7733	-0.12832	0.0935821	FALSE	FALSE
gnl|gene13403|rna38992|	vps53.L	VPS53	Q5VIR6	Vacuolar protein sorting-associated protein 53 homolog	2.45602	1.49491	1.6311	0.924637	0.27916	0.2074							FALSE	FALSE
gnl|gene13404|rna38995|	kif17.L	KIF17	Q9P2E2	Kinesin-like protein	2.01653	0.85357	1.1217	0.436357	0.520795	0.229987							FALSE	FALSE
gnl|gene13405|rna38998|	cry4.L	CRY1	Q16526	Cryptochrome-1	1.57721	0.883089	1.03366	0.640955	0.2301	0.0189746	1.59122	1.65943	1.15356	0.51422	0.128857	0.452509	FALSE	FALSE
gnl|gene1340|rna3909|	pof1b.L	POF1B	Q8WVV4	Protein POF1B	3.33995	1.35005	3.22384	1.2824	0.93187	1.00611							FALSE	FALSE
gnl|gene13410|rna39011|	dnajc13.S	DNAJC13	O75165	DnaJ homolog subfamily C member 13	1.81395	1.13138	1.16494	0.577387	0.177064	0.154009							FALSE	FALSE
gnl|gene13422|rna39058|	ahcy.L	AHCY	P23526	Adenosylhomocysteinase	-0.0928644	0.321671	-0.124159	0.0465321	-0.340328	-0.312982	0.255551	0.159134	0.267188	0.32068	-0.0194292	-0.12987	FALSE	FALSE
gnl|gene13424|rna39061|	ctif.L	CTIF	O43310	CBP80/20-dependent translation initiation factor	1.4502	0.481714	1.03798	0.446176	0.471392	0.166714							TRUE	FALSE
gnl|gene13425|rna39063|	habp4.S	HABP4	Q5JVS0	Intracellular hyaluronan-binding protein 4	1.89359	1.57394	1.11469	0.598302	-0.125722	0.104867	1.3457	1.70976	0.567516	0.8024	-0.0966714	-0.187303	TRUE	FALSE
gnl|gene13426|rna39067|	atg2b.S	ATG2B	Q96BY7	Autophagy-related protein 2 homolog B	2.48503	1.56246	2.08377	1.02162	0.24319	0.437891							FALSE	FALSE
gnl|gene13429|rna39080|	usp9x.S	USP9X	Q93008	Probable ubiquitin carboxyl-terminal hydrolase FAF-X	1.24673	1.18778	0.801635	0.580458	-0.212769	-0.0911494	1.54166	1.69215	0.554591	0.625478	0.0696135	-0.0892129	FALSE	FALSE
gnl|gene13430|rna39082|	mki67.S	MKI67	P46013	Proliferation marker protein Ki-67	2.88741	1.11824	0.962332	0.228517	0.840548	0.278017							TRUE	TRUE
gnl|gene13440|rna39114|	irf2bpl.L	IRF2BPL	Q9H1B7	Probable E3 ubiquitin-protein ligase IRF2BPL	4.6533	1.33229	4.76732	1.88884	1.74495	1.58695							FALSE	FALSE
gnl|gene13442|rna39121|	pfn1.L	PFN1	P07737	Profilin-1	3.30839	2.30548	3.27703	2.45413	0.154388	0.170258	0.288728	0.341281	0.412233	1.39525	-0.103831	-0.673024	TRUE	FALSE
gnl|gene13446|rna39132|	galk1.L	GALK1	P51570	Galactokinase	0.332431	-0.214203	0.177818	0.445201	0.343707	-0.407592							FALSE	FALSE
gnl|gene1344|rna3921|	mrpl37.L	MRPL37	Q9BZE1	39S ribosomal protein L37, mitochondrial	8.12489	4.97291	7.47187	6.48034	0.967519	-0.0196826							TRUE	FALSE
gnl|gene13456|rna39157|	atad5.L	ATAD5	Q96QE3	ATPase family AAA domain-containing protein 5	3.45817	2.33837	1.98065	0.539076	0.219396	0.727819							FALSE	FALSE
gnl|gene13457|rna39160|	psmd14.L	PSMD14	O00487	26S proteasome non-ATPase regulatory subunit 14	1.77939	1.44043	1.1777	0.956601	-0.089238	-0.119481	1.38194	1.82345	1.04616	1.36901	-0.137018	-0.155709	FALSE	FALSE
gnl|gene13458|rna39162|	patl1.L	PATL1	Q86TB9	Protein PAT1 homolog 1	7.0949	5.07152	6.54946	2.16851	0.262644	2.57036							TRUE	FALSE
gnl|gene13464|rna39178|	fan1.L	FAN1	Q9Y2M0	Fanconi-associated nuclease	2.99049	1.50139	1.56107	0.96909	0.599158	0.127527							FALSE	FALSE
gnl|gene1346|rna3925|	chchd3.L	CHCHD3	Q9NX63	MICOS complex subunit MIC19	9.24017	6.14403	9.15888	8.32843	0.716532	-0.266308							FALSE	FALSE
gnl|gene13472|rna39194|	akr1c1.S	AKR1C8P	Q5T2L2	Putative aldo-keto reductase family 1 member C8	-0.316223	-0.0818241	0.0786253	-0.170007	-0.155972	-0.0163776	-0.145436	-0.281047	-0.14195	-0.09091	-0.0701665	-0.201408	FALSE	FALSE
gnl|gene13473|rna39196|	snrnp200.S	SNRNP200	O75643	U5 small nuclear ribonucleoprotein 200 kDa helicase (Fragment)	1.58976	1.02918	0.895365	0.396414	0.121785	0.108383	1.35123	1.7125	1.20958	1.44505	-0.0939513	-0.073036	TRUE	FALSE
gnl|gene13475|rna39202|	pten.L	PTEN	P60484	Phosphatidylinositol 3,4,5-trisphosphate 3-phosphatase and dual-specificity protein phosphatase PTEN	0.942579	0.34367	0.452794	0.245318	0.272134	-0.0751143							FALSE	FALSE
gnl|gene13480|rna39218|	mcm10.L	MCM10	Q7L590	Protein MCM10 homolog	4.96907	3.8607	3.90642	1.10443	-0.0696421	1.59478							FALSE	FALSE
gnl|gene13481|rna39223|	dus2.L	DUS2	Q9NX74	tRNA-dihydrouridine(20) synthase [NAD(P)+]-like	3.28639	2.54638	1.95632	1.33712	-0.0501917	0.118052							TRUE	FALSE
gnl|gene13482|rna39225|	ssr1.L	SSR1	P43307	Signal sequence receptor subunit alpha	9.5	5.75824	9.5	7.67606	1.18079	0.446906							FALSE	FALSE
gnl|gene13485|rna39231|	ddx39a.S	DDX39B	Q13838	Spliceosome RNA helicase DDX39B (Fragment)	0.736803	0.674994	0.684277	0.420154	-0.116011	-0.050388	1.15947	0.805231	0.916461	0.12679	0.305418	0.502213	TRUE	FALSE
gnl|gene13486|rna39236|	vps33a.S	VPS33A	Q96AX1	Vacuolar protein sorting-associated protein 33A	1.80575	1.11838	0.885425	0.390904	0.182395	0.105836	1.99573	2.87058	1.26587	1.94025	-0.286347	-0.33169	FALSE	FALSE
gnl|gene13487|rna39239|	eef1a2.L	EEF1A2	Q05639	Elongation factor 1-alpha 2	1.22133	1.12434	0.753816	0.44602	-0.17787	-0.0231358	1.38516	1.65775	0.839868	0.855953	-0.033718	-0.004736	TRUE	FALSE
gnl|gene13488|rna39240|	pccb.L	PCCB	P05166	Propionyl-CoA carboxylase beta chain, mitochondrial	7.11348	5.09237	6.77775	6.25658	0.257404	-0.317309							FALSE	FALSE
gnl|gene13489|rna39242|	cmpk1.S	CMPK1	P30085	UMP-CMP kinase	0.107709	-0.328811	-0.0934705	-0.208561	0.297955	-0.102755	0.160956	0.316975	0.130073	0.051626	-0.190497	-0.0735763	FALSE	FALSE
gnl|gene13491|rna39246|	paip2b.S	PAIP2B	Q9ULR5	Polyadenylate-binding protein-interacting protein 2B	4.76038	3.58675	4.65875	4.05077	0.0208232	-0.0934481	2.16984	1.98597	5.79315	5.65264	0.389726	0.975388	FALSE	FALSE
gnl|gene13493|rna39254|	LOC108716231	EP400	Q96L91	E1A-binding protein p400	4.75303	2.96704	4.67409	1.2063	0.508187	2.03222							FALSE	FALSE
gnl|gene13497|rna39264|	papola.S	PAPOLA	P51003	Poly(A) polymerase alpha	0.25942	0.28413	-0.26851	0.160645	-0.096218	-0.494349							TRUE	FALSE
gnl|gene13498|rna39268|	lonp1.L	LONP1	P36776	Lon protease homolog, mitochondrial	8.91382	5.80762	8.33522	8.66784	0.784988	-1.06935							TRUE	FALSE
gnl|gene1349|rna3939|	rbm12.L	RBM12	Q9NTZ6	RNA-binding protein 12	4.10583	1.53785	4.89266	1.8238	1.24876	1.71911							TRUE	TRUE
gnl|gene13505|rna39300|	plin3.L	PLIN3	O60664	Perilipin-3	9.5	5.22024	9.5	6.71729	1.60778	1.15994							FALSE	FALSE
gnl|gene13511|rna39313|	sh3glb1.L	SH3GLB1	Q9Y371	Endophilin-B1	4.56229	2.68967	2.53766	1.24	0.612295	0.578922	2.66723	3.37477	2.81996	2.89858	-0.0597559	0.310466	FALSE	FALSE
gnl|gene13514|rna39321|	sin3a.S	SIN3A	Q96ST3	Paired amphipathic helix protein Sin3a	3.161	2.3784	3.3599	1.83832	0.00684349	0.683632							TRUE	FALSE
gnl|gene13518|rna39329|	ilf3.S	ILF3	Q12906	Interleukin enhancer-binding factor 3	4.06003	2.10152	3.73953	1.42339	0.773527	1.24601							TRUE	FALSE
gnl|gene13520|rna39344|	ctsv.L	CTSL	P07711	Procathepsin L	5.59198	5.00998	5.24729	4.43293	-0.602825	0.0157955							FALSE	FALSE
gnl|gene13528|rna39367|	eif4e.L	EIF4E	P06730	Eukaryotic translation initiation factor 4E	2.59398	2.23385	2.8206	2.15481	-0.223388	0.0877269	2.05179	1.57523	1.53393	1.64141	0.545722	0.063214	TRUE	FALSE
gnl|gene13529|rna39371|	evi5.L	EVI5	O60447	Ecotropic viral integration site 5 protein homolog (Fragment)	2.48312	1.56829	1.42107	0.726315	0.237405	0.214481							FALSE	FALSE
gnl|gene1352|rna3947|	gmppb.L	GMPPB	Q9Y5P6	Mannose-1-phosphate guanyltransferase beta	0.200273	0.613338	0.151075	0.291618	-0.39348	-0.311252	0.0681437	0.284656	0.0372366	0.159625	-0.244536	-0.213099	FALSE	FALSE
gnl|gene13534|rna39387|	dpysl5.S	DPYSL5	Q9BPU6	Dihydropyrimidinase-related protein 5	0.217894	0.23015	0.354058	-0.0239449	-0.0786385	0.0591286							FALSE	FALSE
gnl|gene13535|rna39392|	arhgap5.S	ARHGAP5	Q13017	Rho GTPase-activating protein 5	1.79538	1.10412	1.0846	0.516161	0.187409	0.145837							FALSE	FALSE
gnl|gene13544|rna39422|	aldob.S	ALDOA	P04075	Fructose-bisphosphate aldolase	0.335154	0.598678	0.293537	0.565072	-0.299789	-0.41938	0.16069	0.251888	0.331547	0.322057	-0.151137	-0.0798247	TRUE	FALSE
gnl|gene13545|rna39423|	cct2.S	CCT2	P78371	CCT-beta	0.905134	0.661633	0.712355	0.69668	-0.00300145	-0.237268	0.655441	0.714548	0.513854	0.631125	-0.0396223	-0.124882	FALSE	FALSE
gnl|gene13563|rna39471|	arhgap29.S	ARHGAP29	Q52LW3	Rho GTPase-activating protein 29	6.86305	4.48293	6.48644	2.11714	0.588738	2.56642							FALSE	FALSE
gnl|gene13570|rna39495|	fbxo38.L	FBXO38	Q6PIJ6	F-box only protein 38	1.49385	0.943021	0.808429	0.428486	0.131823	0.0264132							FALSE	FALSE
gnl|gene13571|rna39500|	agap1.L	AGAP1	Q9UPQ3	Arf-GAP with GTPase, ANK repeat and PH domain-containing protein 1	1.09125	0.612855	0.556706	0.450213	0.148937	-0.158026							FALSE	FALSE
gnl|gene13572|rna39503|	toe1.L	TOE1	Q96GM8	Target of EGR1 protein 1	1.60013	1.33257	1.07451	0.655265	-0.112694	0.0356424							TRUE	TRUE
gnl|gene13579|rna39521|	trim62.L	TRIM69	Q86WT6	E3 ubiquitin-protein ligase TRIM69	0.976319	0.744474	0.571916	0.266723	-0.0254428	-0.0113972	0.961418	1.09104	0.519565	0.561003	-0.025593	-0.0774374	FALSE	FALSE
gnl|gene13582|rna39528|	senp8.S	SENP8	Q96LD8	Sentrin-specific protease 8	1.70654	0.615685	1.19093	0.976585	0.521009	-0.125496	0.764866	0.807165	0.39089	0.391023	-0.0090545	-0.0751217	FALSE	FALSE
gnl|gene13586|rna39539|	brf1.L	BRF1	Q92994	Transcription factor IIIB 90 kDa subunit	2.73932	1.4562	1.28293	0.462119	0.48223	0.318611							TRUE	FALSE
gnl|gene13589|rna39545|	tbca.S	TBCA	O75347	Tubulin-specific chaperone A	1.22878	1.11007	0.852507	0.772978	-0.162017	-0.200316	0.579373	0.376215	0.558615	0.542649	0.105686	-0.0353236	TRUE	FALSE
gnl|gene13605|rna39594|	ttc9c.L	TTC9C	Q8N5M4	Tetratricopeptide repeat protein 9C	5.15613	3.474	4.30495	2.91973	0.351069	0.511182							FALSE	FALSE
gnl|gene1360|rna3977|	ak6.S	AK6	Q9Y3D8	Adenylate kinase isoenzyme 6	2.65036	2.57127	2.36948	2.25458	-0.456885	-0.288052							FALSE	FALSE
gnl|gene13622|rna39648|	pop1-like.L	POP1	Q99575	Ribonucleases P/MRP protein subunit POP1	2.60701	2.08644	1.96033	0.723548	-0.0984652	0.577048							TRUE	FALSE
gnl|gene13625|rna39657|	mtus1.L	MTUS1	Q9ULD2	Microtubule-associated tumor suppressor 1	2.90242	1.42147	1.2418	0.754065	0.609011	0.0739971							FALSE	FALSE
gnl|gene13637|rna39687|	edc3.L	EDC3	Q96F86	Enhancer of mRNA-decapping protein 3	3.53109	1.68296	4.67422	2.15989	0.783937	1.32313							TRUE	FALSE
gnl|gene13640|rna39696|	rps5.L	RPS5	P46782	40S ribosomal protein S5	3.46134	2.96172	2.05941	1.65843	-0.2734	-0.0519853	1.41377	1.85897	0.5016	0.661041	-0.133343	-0.152885	TRUE	FALSE
gnl|gene13665|rna39764|	gtpbp8.L	GTPBP8	Q8N3Z3	GTP-binding protein 8	9.5	4.68297	9.5	6.75643	2.03419	1.13083							FALSE	FALSE
gnl|gene13686|rna39816|	rac1.S	RAC1	P63000	Ras-related C3 botulinum toxin substrate 1	1.0628	0.126627	0.478901	0.167021	0.517529	0.000568405	0.760744	1.31948	-0.0875432	0.0295693	-0.323807	-0.232145	FALSE	FALSE
gnl|gene13695|rna39839|	sept7.S	SEPTIN7	tr|E7EPK1|E7EPK1_HUMAN	Septin-7							0.771161	0.797841	0.336161	0.622932	0.00161206	-0.260369	FALSE	FALSE
gnl|gene13699|rna39851|	arhgap17.S	ARHGAP17	Q68EM7	Rho GTPase-activating protein 17	2.01993	0.434694	1.3949	0.633517	0.85531	0.266	1.13521	1.53036	3.02032	3.50067	-0.154715	0.1003	FALSE	FALSE
gnl|gene13707|rna39875|	pgm3.L	PGM3	O95394	Phosphoacetylglucosamine mutase	-0.126344	0.0417858	-0.121026	-0.018656	-0.138562	-0.262408	0.494286	0.595414	0.0745596	0.24158	-0.0951389	-0.233759	FALSE	FALSE
gnl|gene13714|rna39894|	glrx.L	GLRX	P35754	Glutaredoxin-1	4.56202	3.0714	3.26299	3.15385	0.309163	-0.359503	-0.219023	-0.274221	-0.862844	-0.26423	-0.132741		FALSE	FALSE
gnl|gene13726|rna39927|	tdp2.S	TDP2	O95551	Tyrosyl-DNA phosphodiesterase 2	0.864142	0.179945	0.19179	-0.245527	0.354359	0.115439							FALSE	FALSE
gnl|gene13729|rna39932|	phgdh.S	PHGDH	O43175	D-3-phosphoglycerate dehydrogenase	0.0498069	0.557669	-0.0116369	0.494533	-0.440835	-0.570935	0.300996	0.576167	0.347644	0.404168	-0.236899	-0.117364	FALSE	FALSE
gnl|gene13733|rna39950|	MGC81930	FMO5	P49326	Flavin-containing monooxygenase 5	7.85992	8.3253	6.82484	3.21519	-1.85435	1.97604							FALSE	FALSE
gnl|gene13749|rna39988|	ndufb6.S	NDUFB6	O95139	NADH dehydrogenase [ubiquinone] 1 beta subcomplex subunit 6	9.5	6.1467	9.5	9.10873	0.872487	-0.618565	9.5	9.5	9.5	9.5			FALSE	FALSE
gnl|gene13754|rna40015|	cops3.L	COPS3	Q9UNS2	COP9 signalosome complex subunit 3	1.96254	0.907316	1.26326	1.5166	0.445292	-0.478753	1.01811	1.24651	0.0094127	0.154497	-0.0751133	-0.23196	FALSE	FALSE
gnl|gene13757|rna40022|	usp4.S	USP4	Q13107	Ubiquitin carboxyl-terminal hydrolase 4	1.14647	0.734662	0.634518	0.335567	0.085857	-0.020746	1.07355	1.45039	1.07693	1.63415	-0.155052	-0.293693	FALSE	FALSE
gnl|gene13760|rna40032|	atp5b.S	ATP5F1B	P06576	ATP synthase subunit beta (Fragment)	9.5	9.5	8.39382	9.5	-1.7889	-1.64905	8.52484	6.51455	8.01432	6.26835		2.35475	FALSE	FALSE
gnl|gene13762|rna40037|	traf7.S	TRAF7	Q6Q0C0	E3 ubiquitin-protein ligase TRAF7	2.19811	1.05187	1.20607	0.57413	0.473878	0.183929							TRUE	FALSE
gnl|gene13767|rna40058|	gnl|gene13767|rna40058|	gnl|gene13767|rna40058|	gnl|gene13767|rna40058|								0.188202	0.19285	0.0709057	0.0153634	-0.0933997	-0.098161	FALSE	FALSE
gnl|gene13768|rna40061|	nif3l1.S	NIF3L1	Q9GZT8	NIF3-like protein 1	1.03492	0.792851	0.479226	1.00099	-0.0281875	-0.619432	0.316781	0.49009	0.355567	0.368382	-0.172033	-0.0891914	FALSE	FALSE
gnl|gene13771|rna40071|	ndufb8.L	NDUFB8	O95169	NADH dehydrogenase [ubiquinone] 1 beta subcomplex subunit 8, mitochondrial	9.5	5.65058	9.39145	6.78499	1.26623	1.03703							FALSE	FALSE
gnl|gene13777|rna40085|	rplp0.S	RPLP0	P05388	60S acidic ribosomal protein P0	5.17503	3.40688	3.54658	2.82216	0.415837	0.0767588	1.356	1.69848	0.543591	0.889877	-0.0816341	-0.259773	TRUE	FALSE
gnl|gene13778|rna40088|	wdr3.S	WDR3	Q9UNX4	WD repeat-containing protein 3	1.84316	1.31591	1.06145	0.467821	0.0483789	0.166307							TRUE	FALSE
gnl|gene13779|rna40091|	mrpl3.S	MRPL3	P09001	39S ribosomal protein L3, mitochondrial	8.80619	5.66585	7.72395	7.41876	0.832028	-0.54906							TRUE	FALSE
gnl|gene13781|rna40097|	foxred1.L	FOXRED1	Q96CU9	FAD-dependent oxidoreductase domain-containing protein 1	8.37986	5.50467	9.5	6.87439	0.700594	1.04311							FALSE	FALSE
gnl|gene13783|rna40106|	dph7.L	DPH7	Q9BTV6	Diphthine methyltransferase	0.186998	0.556396	0.291704	0.319543	-0.356363	-0.238007							FALSE	FALSE
gnl|gene1378|rna4032|	sec23b.S	SEC23B	Q15437	Protein transport protein SEC23 (Fragment)	4.00633	0.761865	9.5	9.5	1.80409	-0.909547	1.75164	1.57704	9.5	9.5	0.306319		FALSE	FALSE
gnl|gene13801|rna40177|	cdca2-like.S	CDCA2	Q69YH5	Cell division cycle-associated protein 2	3.30255	1.3334	2.33642	0.774015	0.922339	0.790937							FALSE	FALSE
gnl|gene13802|rna40184|	bod1l1.L	BOD1L1	Q8NFC6	Biorientation of chromosomes in cell division protein 1-like 1	1.37729	1.24187	0.740451	0.400725	-0.176272	0.00161467	1.75431	2.41563	1.26069	1.19769	-0.201416	0.118801	FALSE	FALSE
gnl|gene13803|rna40186|	LOC108716488	H3-3A	sp|P84243|H33_HUMAN	Histone H3.3													FALSE	FALSE
gnl|gene13806|rna40193|	znf346.S	ZNF346	Q9UL40	Zinc finger protein 346	3.58938	2.8202	3.17198	2.49258	-0.0831835	0.0714361							TRUE	FALSE
gnl|gene13807|rna40199|	pfkfb1.S	PFKFB1	P16118	6-phosphofructo-2-kinase/fructose-2,6-bisphosphatase 1	1.4114	0.384199	1.06924	0.611198	0.525179	0.0648914							FALSE	FALSE
gnl|gene13811|rna40212|	uevld.L	UEVLD	Q8IX04	Ubiquitin-conjugating enzyme E2 variant 3	0.930632	0.218228	0.431251	-0.0161455	0.364424	0.104933	0.788689	1.00423	0.720433	0.780238	-0.109951	-0.0528226	FALSE	FALSE
gnl|gene13824|rna40256|	rpl8.L	RPL8	P62917	60S ribosomal protein L8	1.8199	1.81429	1.23566	0.77635	-0.361315	0.0533214	1.52597	1.81994	0.789593	0.988496	-0.0205326	-0.125631	TRUE	FALSE
gnl|gene13846|rna40315|	vps28.S	VPS28	Q9UK41	Vacuolar protein sorting-associated protein 28 homolog							2.07642	1.5965	3.80526	9.5	0.552342		FALSE	FALSE
gnl|gene13852|rna40330|	nsmce1.L	NSMCE1	Q8WV22	Non-structural maintenance of chromosomes element 1 homolog	1.98526	1.26715	1.33693	0.550268	0.173531	0.289155							FALSE	FALSE
gnl|gene13857|rna40341|	thumpd2.L	THUMPD2	Q9BTF0	THUMP domain-containing protein 2	1.88269	1.2732	1.29917	0.973307	0.106324	-0.0506944							TRUE	FALSE
gnl|gene1385|rna4054|	pdhx.S	PDHX	O00330	Pyruvate dehydrogenase protein X component, mitochondrial	8.54951	5.45983	7.81639	6.89507	0.839385	-0.0978019	9.5	9.5	9.5	6.25855			FALSE	FALSE
gnl|gene13864|rna40364|	ehd4.L	EHD4	Q9H223	EH domain-containing protein 4	1.24095	0.382011	1.12054	0.193238	0.423223	0.410019							FALSE	FALSE
gnl|gene13870|rna40382|	ubtf.S	UBTF	P17480	Nucleolar transcription factor 1	6.31585	4.93327	5.43552	1.25777	-0.101579	2.50297							TRUE	TRUE
gnl|gene13874|rna40394|	xrcc1.L	XRCC1	P18887	DNA repair protein XRCC1	-0.5	-0.5	-0.5	-0.5	0.0641153	-0.157786							FALSE	FALSE
gnl|gene13876|rna40397|	gtf2f1.L	GTF2F1	P35269	General transcription factor IIF subunit 1	2.3381	0.728349	1.29464	0.485792	0.815807	0.308838							TRUE	FALSE
gnl|gene13880|rna40415|	usp47.S	USP47	Q96K76	Ubiquitin carboxyl-terminal hydrolase 47	0.652608	0.762281	0.301667	0.0649527	-0.236508	-0.0420083	1.006	1.37131	0.544895	0.944566	-0.1606	-0.292223	FALSE	FALSE
gnl|gene13881|rna40419|	atox1.L	ATOX1	O00244	Copper transport protein ATOX1	3.06777	2.27944	2.79663	2.07253	0.0286646	0.13289	-0.127568	0.25165	-0.0125555	0.219892	-0.379854	-0.289365	FALSE	FALSE
gnl|gene13883|rna40423|	psmg4.S	PSMG4	Q5JS54	Proteasome assembly chaperone 4	1.85747	1.42672	1.18027	1.46932	-0.0308595	-0.499071							FALSE	FALSE
gnl|gene13892|rna40454|	nkap.L	NKAPL	Q5M9Q1	NKAP-like protein	4.06973	1.30006	2.88175	0.700132	1.41552	1.21045							FALSE	FALSE
gnl|gene13910|rna40498|	arglu1.S	ARGLU1	Q9NWB6	Arginine and glutamate-rich protein 1	2.12039	0.730784	0.938808	0.251138	0.681427	0.245467							FALSE	FALSE
gnl|gene13914|rna40511|	ehmt2.L	EHMT2	Q96KQ7	Histone-lysine N-methyltransferase EHMT2 (Fragment)	2.80026	1.78292	1.98704	0.849033	0.26	0.501579							FALSE	FALSE
gnl|gene13915|rna40516|	wdr4.S	WDR4	P57081	tRNA (guanine-N(7)-)-methyltransferase non-catalytic subunit WDR4	0.590464	0.45911	0.361382	0.362344	-0.033699	-0.223256	0.543429	0.692374	0.443767	0.610528	-0.115073	-0.16769	FALSE	FALSE
gnl|gene13916|rna40518|	rps3a.L	RPS3A	P61247	40S ribosomal protein S3a	2.30175	1.7308	1.19875	0.817984	-0.00191197	-0.00232023	1.55181	1.71253	0.635613	0.823889	0.0652876	-0.146614	TRUE	FALSE
gnl|gene13925|rna40544|	nmt2.S	NMT1	P30419	Glycylpeptide N-tetradecanoyltransferase 1	1.2783	1.04298	0.877632	0.433433	-0.0786388	0.0689976	1.42787	1.93436	0.518445	0.578063	-0.167986	-0.0887665	FALSE	FALSE
gnl|gene13931|rna40562|	pfdn1.S	PFDN1	O60925	Prefoldin subunit 1	4.88542	4.13678	4.42704	3.59671	-0.339648	0.0893298	0.312995	0.858688	0.181397	0.464483	-0.399142	-0.285742	FALSE	FALSE
gnl|gene13938|rna40577|	wdr60.L	DYNC2I1	sp|Q8WVS4|DC2I1_HUMAN	Cytoplasmic dynein 2 intermediate chain 1													FALSE	FALSE
gnl|gene13941|rna40584|	nop14.L	NOP14	P78316	Nucleolar protein 14	4.28659	2.13521	2.0213	0.629146	0.884618	0.688012							TRUE	FALSE
gnl|gene13944|rna40592|	ell2.S	ELL2	O00472	RNA polymerase II elongation factor ELL2	2.82629	1.34299	1.71146	0.329578	0.624987	0.703665							FALSE	FALSE
gnl|gene13947|rna40602|	vps35.S	VPS35	Q96QK1	Vacuolar protein sorting-associated protein 35	1.77241	1.44162	1.39274	0.958987	-0.0944348	0.0225066	1.84485	2.10024	1.31678	1.4177	0.0622213	0.0284652	FALSE	FALSE
gnl|gene13949|rna40610|	rpl12.S	RPL12	P30050	60S ribosomal protein L12	2.9441	2.52233	1.4472	1.26446	-0.239336	-0.168265	1.74155	1.84193	0.868713	1.01769	0.137259	-0.0809438	TRUE	FALSE
gnl|gene1394|rna4080|	pym1.L	PYM1	Q9BRP8	Partner of Y14 and mago	3.59553	2.87252	1.64282	1.44885	-0.120967	-0.174623	1.54503	0.565906	1.03548	1.19101	0.757035	-0.0551838	TRUE	FALSE
gnl|gene13975|rna40675|	pdia6.L	PDIA6	Q15084	Protein disulfide-isomerase A6	6.45967	4.70564	5.25522	4.08382	0.166576	0.28072							FALSE	FALSE
gnl|gene13978|rna40680|	phpt1.L	PHPT1	Q9NRX4	14 kDa phosphohistidine phosphatase	2.58605	2.00297	1.81538	1.62895	-0.04497	-0.193204	0.149313	0.170783	0.19673	-0.161739	-0.110858	0.10975	FALSE	FALSE
gnl|gene13985|rna40708|	fanca.L	FANCA	O15360	Fanconi anemia group A protein	2.39651	1.6012	1.35603	0.577824	0.158595	0.281433							FALSE	FALSE
gnl|gene13986|rna40711|	hibch.L	HIBCH	Q6NVY1	3-hydroxyisobutyryl-CoA hydrolase, mitochondrial	3.75818	3.04187	3.38533	3.26787	-0.156431	-0.362516							FALSE	FALSE
gnl|gene13994|rna40751|	nme9.L	NME8	Q8N427	Thioredoxin domain-containing protein 3	1.91047	0.944648	1.50741	0.730825	0.383989	0.268844							FALSE	FALSE
gnl|gene13997|rna40763|	mbtd1.L	MBTD1	Q05BQ5	MBT domain-containing protein 1	3.02637	1.38371	1.64139	0.540496	0.714388	0.49996							FALSE	FALSE
gnl|gene139|rna390|	srpra.L	SRPRA	P08240	Signal recognition particle receptor subunit alpha	7.3358	4.61562	4.91062	2.42879	0.771029	1.2812							TRUE	FALSE
gnl|gene14003|rna40794|	exoc4.L	EXOC4	Q96A65	Exocyst complex component 4	2.62364	1.69487	1.68342	0.864306	0.222429	0.287247	0.742535	1.42208	0.569527	0.966946	-0.400644	-0.286446	FALSE	FALSE
gnl|gene14004|rna40795|	idh2.S	IDH2	P48735	Isocitrate dehydrogenase [NADP], mitochondrial	4.91622	4.27569	5.04424	4.89052	-0.431153	-0.460262	0.311841	0.141101	0.233608	0.546076	0.0362264	-0.294409	FALSE	FALSE
gnl|gene14007|rna40802|	pgd.S	PGD	P52209	6-phosphogluconate dehydrogenase, decarboxylating	-0.022844	-0.00507979	0.0182288	0.197809	-0.0384013	-0.330297	0.020765	0.070598	0.0935241	0.167144	-0.152007	-0.173195	FALSE	FALSE
gnl|gene14010|rna40812|	raph1.S	RAPH1	Q70E73	Ras-associated and pleckstrin homology domains-containing protein 1	1.26879	0.180607	1.63949	0.578605	0.600004	0.470354							FALSE	FALSE
gnl|gene14011|rna40815|	ahsa1.S	AHSA1	O95433	Activator of 90 kDa heat shock protein ATPase homolog 1	1.56955	0.897777	1.33634	0.598719	0.213787	0.252732	1.62225	2.10884	2.91077	3.48054	-0.119738	0.025994	FALSE	FALSE
gnl|gene14017|rna40830|	naa40.L	NAA40	Q86UY6	N-alpha-acetyltransferase 40	2.12757	1.66654	1.02725	0.066596	-0.0568786	0.441833	2.00358	2.52619	0.559945	0.839073	-0.0707291	-0.215741	FALSE	FALSE
gnl|gene14018|rna40835|	dtna.L	DTNA	Q9Y4J8	Dystrobrevin alpha	2.58763	0.918341	1.9706	0.766225	0.816822	0.55217							FALSE	FALSE
gnl|gene1401|rna4097|	ccdc6.L	CCDC6	Q16204	Coiled-coil domain-containing protein 6	1.07851	0.575109	0.396703	0.324423	0.171143	-0.171442							FALSE	FALSE
gnl|gene14021|rna40846|	mdc1.L	MDC1	Q14676	Mediator of DNA damage checkpoint protein 1	1.70541	0.955058	0.801337	0.409042	0.250972	0.0361327							FALSE	TRUE
gnl|gene14027|rna40870|	usp19.L	USP19	O94966	Ubiquitin carboxyl-terminal hydrolase 19	2.17837	1.55408	1.10539	0.553492	0.0632865	0.131968							FALSE	FALSE
gnl|gene1402|rna4099|	ndufs3.L	NDUFS3	O75489	NADH dehydrogenase [ubiquinone] iron-sulfur protein 3, mitochondrial	9.39458	5.92546	9.5	7.68679	0.98394	0.43893	9.5	9.5	6.87486	5.28084		2.05831	FALSE	FALSE
gnl|gene14030|rna40875|	kntc1.L	KNTC1	P50748	Kinetochore-associated protein 1	1.44964	1.22445	0.738326	0.571587	-0.118436	-0.126875	1.95925	2.52531	0.553197	0.648653	-0.105384	-0.104503	FALSE	FALSE
gnl|gene14031|rna40880|	pnpla4.L	PNPLA4	P41247	Patatin-like phospholipase domain-containing protein 4	9.5	5.9288	9.5	9.5	1.04542	-0.909547							FALSE	FALSE
gnl|gene14035|rna40890|	c16orf62.S	VPS35L	Q7Z3J2	VPS35 endosomal protein sorting factor-like							1.90798	2.02893	0.657252	0.68002	0.155695	-0.0414278	FALSE	FALSE
gnl|gene14040|rna40904|	gpa33.S	GPA33	Q99795	Cell surface A33 antigen	9.29675	6.13167	6.83566	4.76026	0.760764	0.834211							FALSE	FALSE
gnl|gene14043|rna40911|	naga.L	NAGA	P17050	Alpha-N-acetylgalactosaminidase	9.5	7.81726	9.5	9.5	-0.453379	-0.909547							FALSE	FALSE
gnl|gene14051|rna40934|	hnrnpa0.L	HNRNPA0	Q13151	Heterogeneous nuclear ribonucleoprotein A0	3.55173	1.97781	4.47472	3.28279	0.562482	0.354665	2.06305	1.2403	4.69835	4.14345	0.758291	1.03363	TRUE	TRUE
gnl|gene14063|rna40962|	cul2.S	CUL2	Q13617	Cullin-2	0.80411	0.83628	0.399591	0.361305	-0.203071	-0.19694							FALSE	FALSE
gnl|gene14069|rna40983|	hspa14.S	HSPA14	A0A1W2PQ72	Heat shock 70 kDa protein 14	1.67349	1.04449	0.935577	0.423367	0.160578	0.115221	1.66362	1.99347	1.48894	1.97299	-0.0167466	-0.175352	FALSE	FALSE
gnl|gene14073|rna40995|	ptcd1.L	PTCD1	O75127	Pentatricopeptide repeat-containing protein 1, mitochondrial	7.65461	5.187	8.19949	6.08741	0.5115	0.758964							TRUE	FALSE
gnl|gene1407|rna4109|	asmtl.L	ASMTL	O95671	Probable bifunctional dTTP/UTP pyrophosphatase/methyltransferase protein	0.408648	0.893898	0.619948	0.29164	-0.489383	0.00218226	0.839655	1.00301	0.618572	0.462227	-0.068751	0.0613182	FALSE	FALSE
gnl|gene14084|rna41022|	stambp.L	STAMBP	O95630	STAM-binding protein	0.339543	0.0446726	0.220964	0.120426	0.142574	-0.137215							FALSE	FALSE
gnl|gene14090|rna41040|	prps1.L	PRPS1	P60891	Ribose-phosphate pyrophosphokinase 1	0.716869	0.944134	0.48522	0.524744	-0.341744	-0.261244	0.50296	0.868048	0.548488	0.677241	-0.254011	-0.125727	FALSE	FALSE
gnl|gene14091|rna41041|	rrp9.S	RRP9	O43818	U3 small nucleolar RNA-interacting protein 2	1.91531	1.25897	0.931149	0.386991	0.137466	0.139314	1.40589	1.86518	1.1347	0.714235	-0.143378	0.315148	TRUE	FALSE
gnl|gene14095|rna41053|	eya3.S	EYA3	Q99504	Eyes absent homolog	6.06907	2.47921	6.96548	5.42147	1.69599	0.429262							FALSE	FALSE
gnl|gene14096|rna41059|	MGC75752.S	FTH1	P02794	Ferritin heavy chain	1.07191	1.1832	0.509604	0.592347	-0.315486	-0.295219	0.114806	0.270077	0.216203	0.142251	-0.198625	-0.0609528	FALSE	FALSE
gnl|gene1410|rna4115|	tmed7.S	TMED7	Q9Y3B3	Transmembrane emp24 domain-containing protein 7	6.81635	4.99832	6.22503	3.59537	0.151289	1.29232							FALSE	FALSE
gnl|gene14116|rna41108|	ybx2.L	YBX2	Q9Y2T7	Y-box-binding protein 2	3.85418	2.74191	2.10782	1.36947	0.140046	0.195277	2.11551	2.37173	2.72291	0.657952	0.11205	1.60542	TRUE	FALSE
gnl|gene14134|rna41166|	mms19.L	MMS19	Q96T76	MMS19 nucleotide excision repair protein homolog	1.63722	1.04254	0.866953	1.16172	0.140065	-0.479763							FALSE	FALSE
gnl|gene14138|rna41176|	ash2l.S	ASH2L	Q9UBL3	Set1/Ash2 histone methyltransferase complex subunit ASH2	1.417	1.24624	1.22559	0.660969	-0.155584	0.132397							FALSE	FALSE
gnl|gene14143|rna41196|	kdm2a.L	KDM2A	Q9Y2K7	Lysine-specific demethylase 2A	3.0692	1.40477	1.84388	0.588578	0.72373	0.599575							FALSE	FALSE
gnl|gene14148|rna41208|	snu13.S	SNU13	P55769	NHP2-like protein 1	2.7648	2.07208	2.33658	1.73492	0.00892459	0.0764253	0.867327	1.06625	0.686708	0.69184	-0.0852296	-0.0253735	TRUE	FALSE
gnl|gene14153|rna41221|	npepps.S	NPEPPSL1	A6NEC2	Puromycin-sensitive aminopeptidase-like protein	-0.149139	0.455538	-0.016688	0.144618	-0.480809	-0.314082	0.0363235	0.129062	0.13956	0.139936	-0.1752	-0.120138	FALSE	FALSE
gnl|gene14154|rna41223|	ogfod1.L	OGFOD1	Q8N543	Prolyl 3-hydroxylase OGFOD1	0.551692	0.498065	0.456682	0.356205	-0.0882035	-0.154981							FALSE	FALSE
gnl|gene1415|rna4136|	sept2.S	SEPTIN2	tr|B5MCX3|B5MCX3_HUMAN	Septin-2							0.844447	1.00164	0.713823	0.991353	-0.0641112	-0.187292	FALSE	FALSE
gnl|gene14163|rna41246|	cfap36.L	CFAP36	Q96G28	Cilia- and flagella-associated protein 36	1.18965	0.487793	0.712907	0.64648	0.308059	-0.199566							FALSE	FALSE
gnl|gene14177|rna41289|	ddx18.L	DDX18	Q9NVP1	ATP-dependent RNA helicase DDX18	4.04482	2.41915	2.12077	1.03144	0.51219	0.455324							TRUE	FALSE
gnl|gene1417|rna4142|	rps13.S	RPS13	P62277	40S ribosomal protein S13	2.39567	1.88766	1.26937	0.898595	-0.0692715	-0.0150591	1.34262	1.6201	0.710147	0.72092	-0.044606	-0.0246418	TRUE	FALSE
gnl|gene14180|rna41296|	prmt7.L	PRMT7	Q9NVM4	Protein arginine N-methyltransferase 7	0.0587771	0.25069	0.109745	0.154742	-0.191741	-0.237088							FALSE	TRUE
gnl|gene14182|rna41301|	rpia.L	RPIA	P49247	Ribose-5-phosphate isomerase	1.9579	1.32337	1.66168	1.63117	0.112263	-0.297605	-0.159043	-0.259362	-0.233715	0.0901981	-0.0941541	-0.384841	FALSE	FALSE
gnl|gene14183|rna41303|	mthfr.L	MTHFR	P42898	Methylenetetrahydrofolate reductase	0.499913	0.59	0.143406	0.280488	-0.192669	-0.308102							FALSE	FALSE
gnl|gene14187|rna41314|	spryd7.L	SPRYD7	Q5W111	SPRY domain-containing protein 7	0.682477	0.396311	0.577513	0.424479	0.0721189	-0.124978							FALSE	FALSE
gnl|gene14195|rna41344|	suclg2.L	SUCLG2	Q96I99	Succinate--CoA ligase [GDP-forming] subunit beta, mitochondrial	6.53497	4.79552	7.14327	5.76148	0.141061	0.295252	6.76931	7.15087	9.5	5.77016	0.901257		FALSE	FALSE
gnl|gene14196|rna41346|	plekha1.L	PLEKHA1	Q9HB21	Pleckstrin homology domain-containing family A member 1	2.09322	0.992818	1.3561	0.540088	0.456931	0.309542							FALSE	FALSE
gnl|gene14198|rna41351|	nanp.L	NANP	Q8TBE9	N-acylneuraminate-9-phosphatase	0.797328	0.214046	0.700964	0.574473	0.286646	-0.153999							FALSE	FALSE
gnl|gene14202|rna41371|	dis3l2.L	DIS3L2	Q8IYB7	DIS3-like exonuclease 2	0.797481	0.759674	0.570003	0.50402	-0.146304	-0.189153							TRUE	FALSE
gnl|gene14203|rna41373|	rpl15.S	RPL15	P61313	60S ribosomal protein L15	1.85479	1.44448	1.27679	0.846626	-0.0465874	0.0285517	1.3589	1.65121	0.550959	0.677299	-0.0505937	-0.123809	TRUE	FALSE
gnl|gene14204|rna41375|	gas7.S	GAS7	O60861	Growth arrest-specific protein 7	0.224979	0.472272	0.295363	0.133927	-0.266492	-0.0975188							FALSE	FALSE
gnl|gene14207|rna41384|	ube3c.L	UBE3C	Q15386	Ubiquitin-protein ligase E3C	3.23731	1.7528	1.3516	0.700837	0.54979	0.186987							FALSE	FALSE
gnl|gene14208|rna41385|	ctnnal1.S	CTNNAL1	Q9UBT7	Alpha-catulin	1.33655	0.549536	0.749815	0.543819	0.348422	-0.0985441							FALSE	FALSE
gnl|gene14213|rna41401|	hnrnph1.L	HNRNPH1	P31943	Heterogeneous nuclear ribonucleoprotein H	6.20562	4.30344	6.09739	4.72544	0.331242	0.36656	3.8622	1.44343	7.21308	6.95947	2.06322	1.29811	TRUE	TRUE
gnl|gene14215|rna41409|	r3hcc1.L	R3HCC1	Q9Y3T6	R3H and coiled-coil domain-containing protein 1	4.0607	2.12047	3.27849	0.967541	0.758896	1.27681	2.04285	1.47935	3.61047	2.10055	0.596914	1.42408	FALSE	FALSE
gnl|gene14216|rna41414|	parvb.S	PARVB	Q9HBI1	Beta-parvin	1.46859	0.836945	0.82409	0.401735	0.200645	0.0567774	2.00997	1.71786	1.27009	0.658501	0.425802	0.456323	FALSE	FALSE
gnl|gene14222|rna41431|	cnot8.L	CNOT8	Q9UFF9	CCR4-NOT transcription complex subunit 8	3.81415	1.61531	3.2956	1.34796	1.00983	1.00532							TRUE	FALSE
gnl|gene14223|rna41434|	supt7l.L	SUPT7L	O94864	STAGA complex 65 subunit gamma	4.0085	2.06611	2.74545	1.18555	0.770284	0.758322							FALSE	FALSE
gnl|gene14224|rna41439|	tollip.L	TOLLIP	Q9H0E2	Toll-interacting protein	2.96495	1.57897	2.66497	2.05144	0.522053	0.0605617							FALSE	FALSE
gnl|gene14231|rna41456|	rap1gds1.L	RAP1GDS1	P52306	Rap1 GTPase-GDP dissociation stimulator 1	0.692013	0.53985	0.363543	0.579746	-0.0360009	-0.383493	1.0908	1.41223	0.264389	0.446024	-0.118148	-0.208818	FALSE	FALSE
gnl|gene14235|rna41489|	cast.S	CAST	P20810	Calpain inhibitor	0.985134	1.35407	0.224193	1.10846	-0.503894	-0.869852							TRUE	FALSE
gnl|gene14236|rna41490|	gnl|gene14236|rna41490|	gnl|gene14236|rna41490|	gnl|gene14236|rna41490|								1.48244	1.88042	0.837827	0.213167	-0.0918625	0.387158	FALSE	FALSE
gnl|gene14239|rna41496|	wdr44.L	WDR44	Q5JSH3	WD repeat-containing protein 44 (Fragment)	0.397504	0.584256	0.185244	0.266574	-0.250411	-0.269785	1.40005	1.22934	1.21479	1.09691	0.23857	0.144206	FALSE	FALSE
gnl|gene14246|rna41510|	nampt.L	NAMPT	P43490	Nicotinamide phosphoribosyltransferase	0.0953778	0.293206	0.0360997	0.313187	-0.203218	-0.404156	1.45684	0.793807	1.27229	1.13597	0.548456	0.165761	FALSE	FALSE
gnl|gene1424|rna4160|	hip1r.L	HIP1R	O75146	Huntingtin-interacting protein 1-related protein	1.49895	0.751858	0.643049	0.241924	0.286645	0.0545988	0.59488	0.811822	0.72984	0.194023	-0.146846	0.313491	FALSE	FALSE
gnl|gene14253|rna41531|	unc119b.L	UNC119B	A6NIH7	Protein unc-119 homolog B	0.53746	0.123194	0.455825	0.0403872	0.200659	0.0793182							FALSE	FALSE
gnl|gene14255|rna41538|	kiaa2013.L	KIAA2013	Q8IYS2	Uncharacterized protein KIAA2013	3.77171	2.93376	3.00651	1.78662	-0.0623871	0.485835							FALSE	FALSE
gnl|gene14269|rna41573|	sos2.S	SOS2	Q07890	Son of sevenless homolog 2	1.33502	0.668567	1.0069	0.500306	0.253022	0.105683							FALSE	FALSE
gnl|gene14290|rna41636|	tctex1d1.S	TCTEX1D1	Q8N7M0	Tctex1 domain-containing protein 1	2.06697	1.70196	1.51701	0.695439	-0.121849	0.30158							FALSE	FALSE
gnl|gene14295|rna41644|	tbc1d10a.L	TBC1D10A	Q9BXI6	TBC1 domain family member 10A	1.38502	0.770915	0.767853	0.475725	0.202209	-0.0358432							FALSE	FALSE
gnl|gene14298|rna41651|	cgn.L	CGN	Q9P2M7	Cingulin	2.22637	1.1004	1.31669	0.558544	0.452555	0.269474							FALSE	FALSE
gnl|gene14300|rna41661|	stk10.L	STK10	O94804	Serine/threonine-protein kinase 10	1.96268	0.782009	0.831211	0.218363	0.544833	0.197911							FALSE	FALSE
gnl|gene14306|rna41680|	gabpa.S	GABPA	Q06546	GA-binding protein alpha chain	1.76833	1.10418	0.78708	0.824355	0.170897	-0.282265							FALSE	FALSE
gnl|gene14307|rna41682|	txnrd3.L	TXNRD1	Q16881	Thioredoxin-disulfide reductase	-0.0616743	0.317853	-0.115453	0.0466518	-0.318323	-0.307251	0.100518	0.122196	0.183572	0.180428	-0.120059	-0.110126	FALSE	FALSE
gnl|gene14310|rna41688|	txndc5.L	TXNDC5	Q8NBS9	Thioredoxin domain-containing protein 5	6.12824	4.85746	4.96857	3.28045	-0.155538	0.686555	4.8551	5.2669	3.08717	3.21917	0.52691	0.325492	FALSE	FALSE
gnl|gene14313|rna41694|	atic.L	ATIC	P31939	Bifunctional purine biosynthesis protein ATIC	0.0663521	0.424935	0.0725426	0.479156	-0.325424	-0.503224	0.0523033	0.0804763	0.139212	0.174902	-0.132974	-0.141819	FALSE	FALSE
gnl|gene14315|rna41699|	mcm4.S	MCM4	P33991	DNA helicase	0.824043	0.788682	0.328335	0.250351	-0.153167	-0.16206	0.787697	1.04403	0.357297	0.591053	-0.134939	-0.224141	FALSE	FALSE
gnl|gene14318|rna41706|	wdr1.S	WDR1	O75083	WD repeat-containing protein 1	-0.229003	-0.0329445	-0.0186368	0.0876423	-0.141705	-0.273012	0.14023	0.00983811	0.0743909	0.171684	-0.0202173	-0.191103	FALSE	FALSE
gnl|gene1431|rna4178|	dguok.L	DGUOK	Q16854	Deoxyguanosine kinase, mitochondrial	1.38993	1.83242	1.55883	1.73127	-0.637276	-0.440804							FALSE	FALSE
gnl|gene14321|rna41712|	chmp4b.L	CHMP4B	Q9H444	Charged multivesicular body protein 4b	3.26802	1.21225	1.97459	1.74067	0.997482	-0.169853	0.234346	0.378993	1.10304	1.72256	-0.169936	-0.327169	FALSE	FALSE
gnl|gene14322|rna41715|	nbn.L	NBN	O60934	Nibrin	1.93975	1.26808	1.05677	0.587243	0.145107	0.0743646	1.58907	1.94607	0.952605	1.13614	-0.047117	-0.087125	FALSE	FALSE
gnl|gene14324|rna41719|	fastkd2.L	FASTKD2	Q9NYY8	FAST kinase domain-containing protein 2, mitochondrial	4.36589	3.88706	4.36856	4.74347	-0.457509	-0.80261							TRUE	FALSE
gnl|gene14326|rna41723|	agps.L	AGPS	O00116	Alkylglycerone-phosphate synthase (Fragment)	9.5	5.82613	9.5	7.32042	1.1269	0.711394							FALSE	FALSE
gnl|gene14329|rna41732|	dusp18.L	DUSP18	Q8NEJ0	Dual specificity protein phosphatase 18	1.75502	0.257169	0.904055	0.641099	0.835041	-0.067778							FALSE	FALSE
gnl|gene14334|rna41753|	srpk3.S	SRPK2	P78362	SRSF protein kinase 2	1.17372	1.02955	0.393233	0.647124	-0.131604	-0.413753							TRUE	FALSE
gnl|gene14337|rna41761|	eno1.L	ENO1	P06733	Alpha-enolase	-0.0576607	0.106923	0.0555427	0.406026	-0.148475	-0.460202	-0.127712	-0.119149	-0.128836	-0.15828	-0.154527	-0.149796	TRUE	FALSE
gnl|gene14339|rna41765|	elp3.L	ELP3	Q9H9T3	Elongator complex protein 3	1.518	1.20961	0.922309	0.572609	-0.0650702	-0.0046397	1.68729	1.94827	1.36996	0.911935	0.0295194	0.380141	TRUE	FALSE
gnl|gene14340|rna41768|	ddx6.S	DDX6	P26196	Probable ATP-dependent RNA helicase DDX6	3.67488	2.03179	2.91133	1.30782	0.594558	0.778283	2.74777	2.98986	4.58413	2.84115	0.238209	1.74057	TRUE	TRUE
gnl|gene14344|rna41782|	bcat2.L	BCAT1	P54687	Branched-chain-amino-acid aminotransferase, cytosolic	2.50305	2.86889	2.67891	2.93224	-0.782711	-0.585161							FALSE	FALSE
gnl|gene14349|rna41797|	sec61a1.S	SEC61A1	P61619	Protein transport protein Sec61 subunit alpha isoform 1	9.5	5.73856	6.83494	3.62348	1.19641	1.67915							FALSE	FALSE
gnl|gene14350|rna41799|	capza2.S	CAPZA2	P47755	F-actin-capping protein subunit alpha-2	2.68926	2.32773	1.79873	2.07686	-0.239928	-0.537444	0.873199	0.721573	0.775191	0.695989	0.128995	0.0420509	FALSE	FALSE
gnl|gene14362|rna41829|	eif3f.S	EIF3F	O00303	Eukaryotic translation initiation factor 3 subunit F	2.60475	1.79813	1.5039	1.16287	0.128988	-0.0548101	1.772	2.29157	0.902433	1.09901	-0.111939	-0.104061	TRUE	FALSE
gnl|gene1436|rna4187|	wipf2.S	WIPF2	Q8TF74	WAS/WASL-interacting protein family member 2	1.94687	0.247821	1.35688	0.229359	0.959175	0.541152							FALSE	FALSE
gnl|gene14378|rna41872|	LOC100158410.L	MYO3B	Q8WXR4	Myosin-IIIb (Fragment)	1.86006	0.865586	0.713885	0.646342	0.416065	-0.19881							FALSE	FALSE
gnl|gene14387|rna41895|	gnl|gene14387|rna41895|	gnl|gene14387|rna41895|	gnl|gene14387|rna41895|								-0.588199	-0.617249	-0.471018	-0.563247			FALSE	FALSE
gnl|gene14392|rna41910|	uqcrfs1.L	UQCRFS1	P47985	Cytochrome b-c1 complex subunit Rieske, mitochondrial	9.5	5.26352	8.92312	8.28475	1.57343	-0.391425	9.5	9.5	9.5	9.5			FALSE	FALSE
gnl|gene14394|rna41918|	hint2.S	HINT2	Q9BX68	Histidine triad nucleotide-binding protein 2, mitochondrial	7.22377	5.26446	8.14701	7.45075	0.187922	-0.290024							FALSE	FALSE
gnl|gene1439|rna4198|	atad2b.S	ATAD2B	Q9ULI0	ATPase family AAA domain-containing protein 2B	2.60373	1.43573	1.3314	0.522488	0.415985	0.306118							FALSE	FALSE
gnl|gene14409|rna41954|	gas8.S	GAS8	O95995	Dynein regulatory complex subunit 4	9.5	1.61035	2.63765	0.90184	4.47281	0.89725							FALSE	FALSE
gnl|gene14410|rna41955|	hpcal1.S	HPCAL1	P37235	Hippocalcin-like protein 1	5.60132	4.45545	4.75254	4.6211	-0.15704	-0.454898	1.25262	1.95716	0.600279	1.75236	-0.320982	-0.742953	FALSE	FALSE
gnl|gene14416|rna41968|	kpna3.S	KPNA3	O00505	Importin subunit alpha-4	2.04874	0.822117	1.09135	1.25616	0.56535	-0.399984	1.09462	1.35123	0.654557	0.265978	-0.0780356	0.209914	FALSE	FALSE
gnl|gene14424|rna41986|	dync1li1.S	DYNC1LI1	Q9Y6G9	Dynein light intermediate chain	2.12328	1.43562	1.16584	0.752792	0.123782	0.0241622	1.8695	2.36811	1.29739	1.5147	-0.0810694	-0.0462451	TRUE	FALSE
gnl|gene14425|rna41988|	ptpn23.L	PTPN23	Q9H3S7	Tyrosine-protein phosphatase non-receptor type 23	4.84636	1.90033	5.77412	2.95956	1.41158	1.46372							FALSE	TRUE
gnl|gene14429|rna42000|	get4.S	GET4	Q7L5D6	Golgi to ER traffic protein 4 homolog	4.16183	2.59286	3.50399	1.7142	0.445504	0.87227							FALSE	FALSE
gnl|gene1442|rna4206|	nop58.L	NOP58	Q9Y2X3	Nucleolar protein 58	2.59768	1.59517	1.30724	0.925921	0.285766	-0.0100643	1.45679	2.64333	1.69143	1.12332	-0.576073	0.504921	TRUE	FALSE
gnl|gene14432|rna42007|	thnsl2.L	THNSL2	Q86YJ6	Threonine synthase-like 2	0.70264	0.254709	0.419098	0.0398532	0.19677	0.0551629							FALSE	FALSE
gnl|gene1443|rna4208|	dffb.S	DFFB	O76075	DNA fragmentation factor subunit beta	0.427549	0.449195	0.296912	0.345645	-0.12494	-0.253937							FALSE	FALSE
gnl|gene14440|rna42029|	mtmr6.L	MTMR6	Q9Y217	Myotubularin-related protein 6	0.734896	0.680696	0.526879	0.30114	-0.121697	-0.0671013							FALSE	FALSE
gnl|gene14443|rna42038|	melk.L	MELK	Q14680	Maternal embryonic leucine zipper kinase	2.12718	0.810105	1.32685	0.34208	0.622609	0.43725							FALSE	FALSE
gnl|gene14444|rna42040|	smarca4.L	SMARCA4	P51532	Transcription activator BRG1 (Fragment)	2.98653	1.63504	3.15132	1.41776	0.490678	0.856962							TRUE	TRUE
gnl|gene14447|rna42054|	mut.S	MMUT	P22033	Methylmalonyl-CoA mutase, mitochondrial	6.61164	4.86784	7.07449	5.90988	0.130303	0.138906							FALSE	FALSE
gnl|gene14449|rna42061|	hnrnpa1.S	HNRNPA1	P09651	Helix-destabilizing protein	2.14273	0.484085	3.24197	1.28067	0.890816	1.01952	1.4136	0.540297	9.5	4.20766	0.66826		TRUE	TRUE
gnl|gene14450|rna42071|	larp1b.S	LARP1B	Q659C4	La-related protein 1B	3.75202	2.11881	3.00356	0.885363	0.572424	1.15413							TRUE	FALSE
gnl|gene1445|rna4212|	ppm1a.L	PPM1A	P35813	Protein phosphatase 1A	1.06556	0.372019	0.719493	-0.0639567	0.32445	0.333186	0.517131	0.770704	2.22725	2.9081	-0.183576	-0.164028	FALSE	FALSE
gnl|gene14461|rna42104|	hpdl.S	HPDL	Q96IR7	4-hydroxyphenylpyruvate dioxygenase-like protein	0.817218	0.845157	0.990735	1.18363	-0.202142	-0.413307							FALSE	FALSE
gnl|gene14466|rna42115|	ngly1.S	NGLY1	Q96IV0	Peptide-N(4)-(N-acetyl-beta-glucosaminyl)asparagine amidase	1.67337	0.812572	0.685564	0.256148	0.344568	0.0724428							FALSE	FALSE
gnl|gene14467|rna42119|	pole2.L	POLE2	P56282	DNA polymerase epsilon subunit 2	1.11257	0.902145	0.565787	0.382895	-0.0676886	-0.101892	1.87556	2.01001	0.821717	0.827444	0.141459	-0.00163566	FALSE	FALSE
gnl|gene14476|rna42146|	rab14.S	RAB14	P61106	Ras-related protein Rab-14	4.13518	2.92055	2.78927	1.69643	0.169213	0.407677							FALSE	FALSE
gnl|gene14479|rna42153|	setdb1.S	SETDB1	Q15047	Histone-lysine N-methyltransferase SETDB1	2.5648	1.27951	2.01383	0.683599	0.516294	0.642521							FALSE	FALSE
gnl|gene14485|rna42175|	dctn1.L	DCTN1	Q14203	Dynactin subunit 1	2.22881	1.51879	1.33008	0.609481	0.121973	0.240544	1.84628	2.22519	1.3186	1.25704	-0.0126169	0.128261	FALSE	FALSE
gnl|gene14490|rna42189|	znhit3.L	ZNHIT3	Q15649	Zinc finger HIT domain-containing protein 3	2.13163	1.33887	1.83798	1.05985	0.205654	0.245145	1.69411	1.53781	2.36391	2.14307	0.284491	0.412373	FALSE	FALSE
gnl|gene14491|rna42192|	LOC108713988	NCOA5	Q9HCD5	Nuclear receptor coactivator 5	9.5	3.07639	9.5	3.59213	3.30927	3.48411	3.43306	9.5	9.5	9.5			TRUE	FALSE
gnl|gene14502|rna42234|	trappc13.L	TRAPPC13	A5PLN9	Trafficking protein particle complex subunit 13	1.35209	1.22662	1.0347	0.677739	-0.179497	-0.00768643							FALSE	FALSE
gnl|gene14504|rna42239|	ranbp2.S	RGPD4	Q7Z3J3	RanBP2-like and GRIP domain-containing protein 4	3.64874	1.53768	4.12572	1.41737	0.970813	1.50866	3.93186	4.98424	9.5	9.5	-0.0342427		FALSE	FALSE
gnl|gene14509|rna42252|	psmd7.S	PSMD7	P51665	26S proteasome non-ATPase regulatory subunit 7	1.42878	1.28593	0.700553	0.387701	-0.179915	-0.0153719	1.3129	1.80838	0.876885	1.11771	-0.182674	-0.135711	FALSE	FALSE
gnl|gene14514|rna42265|	ankhd1.S	ANKHD1	Q8IWZ3	Ankyrin repeat and KH domain-containing protein 1 (Fragment)	6.92111	4.87044	6.24363	4.90671	0.31651	0.329519							TRUE	FALSE
gnl|gene14516|rna42269|	gpd1l.L	GPD1L	Q8N335	Glycerol-3-phosphate dehydrogenase 1-like protein	0.231451	0.399745	0.395304	0.464846	-0.204992	-0.276809	0.422559	0.79156	0.322807	0.337986	-0.271341	-0.0964865	FALSE	FALSE
gnl|gene14518|rna42273|	rhoa.2.S	RHOA	P61586	Transforming protein RhoA	0.667197	0.301182	0.534011	0.348572	0.138324	-0.0976085	0.551719	0.971478	0.939433	1.18653	-0.278183	-0.128388	FALSE	FALSE
gnl|gene14520|rna42282|	myh11.L	MYH11	P35749	Myosin-11	1.36389	0.808255	0.625786	0.424664	0.159719	-0.0928444	1.02243	1.12745	0.271379	0.601375	0.000707127	-0.298396	FALSE	FALSE
gnl|gene14521|rna42283|	psmb3.S	PSMB3	P49720	Proteasome subunit beta type-3	1.63761	1.48829	0.86741	1.01621	-0.213476	-0.371241	0.827207	1.12627	0.571871	0.822984	-0.153571	-0.196461	FALSE	FALSE
gnl|gene14522|rna42285|	krt18.L	KRT18	P05783	Keratin, type I cytoskeletal 18	6.48217	3.96613	5.86186	4.31666	0.767188	0.513115	5.42783	6.01343	9.5	6.89208	0.527747		TRUE	FALSE
gnl|gene14523|rna42287|	coa6.L	COA6	Q5JTJ3	Cytochrome c oxidase assembly factor 6 homolog	9.5	5.61793	9.5	9.5	1.29215	-0.909547							TRUE	FALSE
gnl|gene14525|rna42293|	rpl22.L	RPL22	P35268	60S ribosomal protein L22	2.03006	1.79832	1.16771	0.71966	-0.220783	0.0500562	1.39443	1.5682	0.529144	0.825355	0.0280875	-0.231697	TRUE	FALSE
gnl|gene14526|rna42295|	orc1.L	ORC1	Q13415	Origin recognition complex subunit 1	2.57411	1.50453	1.83432	0.73521	0.343365	0.484131							FALSE	FALSE
gnl|gene14527|rna42297|	spata5l1.L	SPATA5L1	Q9BVQ7	Spermatogenesis-associated protein 5-like protein 1	0.797293	0.872896	0.666993	0.38907	-0.236278	-0.0388256							FALSE	FALSE
gnl|gene14528|rna42300|	mat2a.S	MAT2A	P31153	S-adenosylmethionine synthase isoform type-2	0.0476158	0.441171	-0.0875449	-0.0420534	-0.349708	-0.222624	0.280387	0.424633	0.706384	0.569815	-0.16113	0.0648881	FALSE	FALSE
gnl|gene14530|rna42309|	ppp2r1b.S	PPP2R1B	P30154	Serine/threonine-protein phosphatase 2A 65 kDa regulatory subunit A beta isoform	1.65065	1.10401	1.33744	1.66823	0.0994428	-0.541924	0.51246	0.919407	0.296876	0.50869	-0.277693	-0.221494	FALSE	FALSE
gnl|gene14536|rna42332|	anxa5.S	ANXA5	P08758	Annexin A5	1.96538	0.614485	1.58799	1.41121	0.679428	-0.183281	0.184828	0.161339	0.221642	0.153595	-0.0769194	-0.0635971	FALSE	FALSE
gnl|gene14538|rna42336|	sh3glb2.S	SH3GLB2	Q9NR46	Endophilin-B2	4.99373	2.75001	3.0644	1.56401	0.826874	0.69009							FALSE	FALSE
gnl|gene14539|rna42344|	orc6.L	ORC6	Q9Y5N6	Origin recognition complex subunit 6	6.44162	4.44978	4.6521	2.35851	0.358667	1.16063							FALSE	FALSE
gnl|gene14541|rna42349|	p4hb.L	P4HB	P07237	Protein disulfide-isomerase	4.91013	4.46435	4.35024	3.42884	-0.584591	0.162832	4.24072	4.41824	3.00731	3.20039	0.5551	0.273843	TRUE	TRUE
gnl|gene14551|rna42370|	thap4.S	THAP4	Q8WY91	Peroxynitrite isomerase THAP4	-0.0823701	0.0552435	0.0029725	0.0320954	-0.122491	-0.217256	0.356114	0.0264137	0.440629	0.265306	0.141105	0.0411703	FALSE	FALSE
gnl|gene14556|rna42385|	arl6ip5.S	ARL6IP5	O75915	PRA1 family protein 3	9.5	5.67189	6.31154	4.13273	1.24932	0.950522							FALSE	FALSE
gnl|gene14565|rna42408|	tdrd1.L	TDRD1	Q9BXT4	Tudor domain-containing protein 1	1.92467	1.1475	1.43173	0.634646	0.231631	0.28978							FALSE	FALSE
gnl|gene14568|rna42412|	emc8.L	EMC8	O43402	ER membrane protein complex subunit 8	2.46969	1.02143	1.55263	1.28241	0.663255	-0.111135							FALSE	FALSE
gnl|gene1456|rna4241|	wasl.L	WAS	P42768	Wiskott-Aldrich syndrome protein	1.24604	0.529863	1.04678	0.42822	0.308975	0.185952							FALSE	TRUE
gnl|gene14575|rna42437|	gnl|gene14575|rna42437|	gnl|gene14575|rna42437|	gnl|gene14575|rna42437|								0.705329	0.543214	4.45945	5.66471	0.104155	-0.0865753	FALSE	FALSE
gnl|gene14578|rna42447|	trappc6b-like.S	TRAPPC6B	Q86SZ2	Trafficking protein particle complex subunit 6B	3.27705	2.1461	2.19304	1.83173	0.261814	-0.0915305							FALSE	FALSE
gnl|gene14579|rna42451|	pkm.S	PKM	P14618	Pyruvate kinase	-0.0204275	0.514103	-0.0807567	0.126394	-0.448987	-0.34336	0.137546	0.128604	0.197997	0.125429	-0.0945566	-0.0650497	TRUE	FALSE
gnl|gene1457|rna4243|	vps9d1.L	VPS9D1	Q9Y2B5	VPS9 domain-containing protein 1	1.78437	0.653619	0.876714	0.372762	0.538249	0.113505							FALSE	FALSE
gnl|gene14584|rna42466|	tsc22d1.L	TSC22D1	Q15714	TSC22 domain family protein 1	3.70099	2.34437	3.22959	2.43029	0.36236	0.156267							FALSE	FALSE
gnl|gene14593|rna42506|	rdx.S	RDX	P35241	Radixin	0.152229	0.589105	0.291854	0.298753	-0.403476	-0.222445	0.333868	0.349477	0.287768	0.357743	-0.0729758	-0.136287	TRUE	FALSE
gnl|gene14599|rna42540|	LOC108707606	ARAP1	Q96P48	Arf-GAP with Rho-GAP domain, ANK repeat and PH domain-containing protein 1	1.9498	1.18802	1.67612	0.824132	0.214754	0.31224							FALSE	FALSE
gnl|gene14611|rna42577|	c12orf10.L	MYG1	sp|Q9HB07|MYG1_HUMAN	MYG1 exonuclease							0.0673012	-0.0780921	0.169892	-0.0634999	-0.0246585	0.028388	FALSE	FALSE
gnl|gene14614|rna42587|	ak7.S	AK7	Q96M32	Adenylate kinase 7	2.31747	1.20821	1.92833	1.08692	0.422413	0.285417							FALSE	FALSE
gnl|gene14615|rna42590|	tars.L	TARS1	sp|P26639|SYTC_HUMAN	Threonine--tRNA ligase 1, cytoplasmic							0.600831	0.545569	0.319484	0.404297	0.0197574	-0.139709	TRUE	FALSE
gnl|gene14617|rna42595|	znf618.S	ZNF618	Q5T7W0	Zinc finger protein 618	1.46061	0.749721	1.06998	0.355102	0.265016	0.255841							FALSE	FALSE
gnl|gene14618|rna42599|	LOC108707010	PSME2	Q9UL46	Proteasome activator complex subunit 2	2.04207	1.92811	1.11359	1.04743	-0.316488	-0.229884	1.01696	1.53686	0.729542	0.739355	-0.252553	-0.0205924	FALSE	FALSE
gnl|gene1461|rna4255|	mob2.1.L	MOB2	Q70IA6	MOB kinase activator 2	3.00037	2.54266	2.36622	1.73817	-0.221242	0.0938187	2.45587	2.37689	0.290872	1.87698	0.379138	-1.06389	FALSE	FALSE
gnl|gene14620|rna42604|	LOC108704467	FLNA	P21333	Filamin-A (Fragment)	1.11308	1.1684	0.723165	0.453546	-0.2787	-0.0492237	1.12899	1.41871	0.423138	0.630735	-0.0917781	-0.196372	TRUE	FALSE
gnl|gene14621|rna42611|	mff.S	MFF	Q9GZY8	Mitochondrial fission factor	7.70048	5.24469	7.46231	6.51325	0.493618	-0.0505478							FALSE	FALSE
gnl|gene14623|rna42618|	hint1.S	HINT1	P49773	Histidine triad nucleotide-binding protein 1	1.91833	1.49087	1.45762	1.2733	-0.0447467	-0.167875	-0.0648263	-0.235473	-0.0450102	-0.069337	-0.0338751	-0.137964	FALSE	FALSE
gnl|gene14629|rna42640|	fbxo30.L	FBXO30	Q8TB52	F-box only protein 30	1.55354	0.868513	1.41681	0.605416	0.227268	0.301546							FALSE	FALSE
gnl|gene14635|rna42653|	cndp2.L	CNDP2	Q96KP4	Cytosolic non-specific dipeptidase	-0.104097	0.211983	-0.109228	0.0931516	-0.260106	-0.337671	0.0672629	0.0750836	0.21375	0.246434	-0.117818	-0.126672	FALSE	FALSE
gnl|gene14640|rna42668|	ndufs1.S	NDUFS1	P28331	NADH-ubiquinone oxidoreductase 75 kDa subunit, mitochondrial	9.5	6.02321	9.5	8.6039	0.97049	-0.243119	7.26291	6.72542	6.61852	5.27877	1.55182	1.85689	FALSE	FALSE
gnl|gene14645|rna42686|	c21orf33.L	GATD3B	A0A0B4J2D5	Glutamine amidotransferase-like class 1 domain-containing protein 3B, mitochondrial	0.844181	0.40374	0.471679	0.150532	0.164597	0.0080022	-0.0762772	0.0131378	0.0723845	0.21277	-0.194119	-0.217842	FALSE	FALSE
gnl|gene14658|rna42720|	ankrd13a.S	ANKRD13A	Q8IZ07	Ankyrin repeat domain-containing protein 13A (Fragment)	1.44829	0.836637	1.34692	0.950006	0.18854	-0.00144596							FALSE	FALSE
gnl|gene14665|rna42743|	atp1a1.L	ATP1A1	P05023	Sodium/potassium-transporting ATPase subunit alpha-1	4.86199	3.77715	3.6057	1.82756	-0.0684747	0.855958	4.24667	5.42814	3.91753	3.89101	-0.0541795	0.570767	FALSE	FALSE
gnl|gene14669|rna42750|	alb.S	ALB	P02768	Albumin	4.99165	3.97606	3.61556	3.33937	-0.147459	-0.261781							FALSE	FALSE
gnl|gene14670|rna42755|	lig1.L	LIG1	P18858	DNA ligase	0.803574	0.692163	0.266812	0.335038	-0.0890165	-0.26617	0.853785	1.14008	0.426834	0.538012	-0.140864	-0.136686	FALSE	FALSE
gnl|gene14671|rna42757|	shmt2.L	SHMT2	P34897	Serine hydroxymethyltransferase, mitochondrial	7.0547	4.85694	7.00689	6.49492	0.408495	-0.341377	9.5	5.69729	9.5	5.90091			FALSE	FALSE
gnl|gene14678|rna42776|	pikfyve.L	PIKFYVE	Q9Y2I7	1-phosphatidylinositol 3-phosphate 5-kinase	2.85518	1.60381	1.96937	0.70276	0.435562	0.598547							FALSE	FALSE
gnl|gene14679|rna42781|	cgnl1.S	CGNL1	Q0VF96	Cingulin-like protein 1	4.65606	1.96345	4.91876	1.78185	1.2457	1.76776							FALSE	FALSE
gnl|gene1467|rna4270|	ywhaq.S	YWHAQ	P27348	14-3-3 protein theta	3.08185	2.34258	2.09863	2.10433	-0.0128794	-0.357381	0.830165	0.757822	0.102052	0.479301	0.0727888	-0.357551	FALSE	FALSE
gnl|gene14683|rna42792|	uvrag.L	UVRAG	Q9P2Y5	UV radiation resistance-associated gene protein	1.86922	1.00715	1.40178	0.559458	0.309283	0.325675							FALSE	FALSE
gnl|gene14685|rna42798|	eif3b.S	EIF3B	P55884	Eukaryotic translation initiation factor 3 subunit B	2.10038	1.35225	0.948904	0.324431	0.176018	0.197709	1.6717	2.0906	0.82053	1.00022	-0.0693842	-0.108344	TRUE	TRUE
gnl|gene14687|rna42801|	apex1.L	APEX1	P27695	DNA-(apurinic or apyrimidinic site) endonuclease	0.902587	0.85279	0.712428	0.502695	-0.156264	-0.0929539	1.01707	0.907869	0.356862	0.447435	0.129951	-0.136562	TRUE	FALSE
gnl|gene14692|rna42812|	scyl1.L	SCYL1	Q96KG9	N-terminal kinase-like protein	2.74898	1.38336	2.23822	0.650266	0.545916	0.817316							FALSE	FALSE
gnl|gene14694|rna42820|	nol11.L	NOL11	Q9H8H0	Nucleolar protein 11	2.83765	1.79826	1.60466	0.685194	0.270567	0.367797							TRUE	FALSE
gnl|gene14697|rna42833|	pms1.S	PMS1	P54277	PMS1 protein homolog 1	2.18475	0.937119	1.70669	0.46581	0.556821	0.599162							FALSE	FALSE
gnl|gene14709|rna42865|	pus7.L	PUS7	Q96PZ0	Pseudouridylate synthase 7 homolog	2.97916	1.68667	1.15885	0.351279	0.44522	0.318094	2.93497	5.39516	1.29788	1.62295	-1.07556	-0.11213	TRUE	FALSE
gnl|gene1470|rna4282|	bora.S	BORA	Q6PGQ7	Protein aurora borealis	2.96634	3.28216	3.5428	3.26217	-0.828855	-0.253001							FALSE	FALSE
gnl|gene14710|rna42871|	wasl.S	WASL	O00401	Neural Wiskott-Aldrich syndrome protein	1.35743	0.711794	1.34797	0.589715	0.232347	0.267201							FALSE	TRUE
gnl|gene14714|rna42888|	vgll4.L	VGLL4	Q14135	Transcription cofactor vestigial-like protein 4	3.5767	0.13033	4.65975	2.35885	2.04395	1.1655							FALSE	FALSE
gnl|gene14715|rna42890|	idi1.L	IDI1	Q13907	Isopentenyl-diphosphate Delta-isomerase 1	0.0459807	0.462228	0.425037	0.569655	-0.367415	-0.334878	0.0281896	-0.342695	-0.0595446	-0.0360383	0.105165	-0.169842	FALSE	FALSE
gnl|gene14731|rna42939|	ecd.S	ECD	O95905	Protein ecdysoneless homolog	3.93446	1.9078	2.45378	2.2368	0.850887	-0.218472	1.25619	1.56615	1.44318	1.68156	-0.0804213	-0.0331245	FALSE	FALSE
gnl|gene14733|rna42942|	LOC108698136	UCHL1	P09936	Ubiquitin carboxyl-terminal hydrolase isozyme L1	0.612618	-0.165992	0.500515	0.567249	0.475898	-0.28263	-0.0640364	-0.00052444	0.00843007	0.0400988	-0.176094	-0.162704	FALSE	FALSE
gnl|gene1473|rna4289|	LOC108718079	NSMCE3	Q96MG7	Non-structural maintenance of chromosomes element 3 homolog	2.73088	2.32211	2.03036	1.52526	-0.210146	0.0276317							FALSE	FALSE
gnl|gene14741|rna42972|	impa2.L	IMPA2	O14732	Inositol monophosphatase 2	0.15323	0.0392887	-0.140866	0.10141	0.0335017	-0.364963	0.0911275	0.139238	0.169661	0.00398486	-0.137876	-0.0131087	FALSE	FALSE
gnl|gene14750|rna43001|	dmap1.L	DMAP1	Q9NPF5	DNA methyltransferase 1-associated protein 1 (Fragment)	3.70861	2.7314	4.46956	1.71043	0.0598253	1.52058							FALSE	FALSE
gnl|gene14764|rna43062|	bin1.L	BIN1	O00499	Myc box-dependent-interacting protein 1	1.9048	0.952782	0.860002	0.789265	0.374081	-0.207418	0.938442	1.21767	0.619121	0.933086	-0.120827	-0.226504	FALSE	FALSE
gnl|gene14767|rna43083|	vps13c.L	VPS13C	Q709C8	Vacuolar protein sorting-associated protein 13C (Fragment)	4.97432	2.85579	4.01771	2.2205	0.731109	0.839167							FALSE	FALSE
gnl|gene14773|rna43103|	lrr1.L	LRR1	Q96L50	Leucine-rich repeat protein 1	1.65557	1.07484	1.24986	0.860554	0.125593	0.00019229							FALSE	FALSE
gnl|gene14788|rna43147|	zp4.L	ZP4	Q12836	Zona pellucida sperm-binding protein 4	5.14808	3.53817	3.69896	1.50675	0.295239	1.15689							FALSE	FALSE
gnl|gene14792|rna43157|	ppp1cb.S	PPP1CB	P62140	Serine/threonine-protein phosphatase PP1-beta catalytic subunit	1.02492	0.761832	0.827747	0.434387	-0.00965158	0.0349393	0.600779	0.918179	0.774994	0.803264	-0.206826	-0.0237777	FALSE	FALSE
gnl|gene14793|rna43159|	gle1.L	GLE1	Q53GS7	Nucleoporin GLE1	6.11286	3.46112	5.65065	2.39794	0.943321	1.79886							FALSE	TRUE
gnl|gene14795|rna43163|	LOC108719447	CYLD	Q9NQC7	Ubiquitin carboxyl-terminal hydrolase CYLD	2.20839	1.37037	1.98971	0.923465	0.227345	0.448009							FALSE	FALSE
gnl|gene14803|rna43190|	spg7.L	SPG7	Q9UQ90	Paraplegin (Fragment)	9.5	5.84423	9.5	9.5	1.11254	-0.909547							FALSE	FALSE
gnl|gene14804|rna43191|	srp72.S	SRP72	O76094	Signal recognition particle subunit SRP72	4.79061	3.2697	3.87649	1.4461	0.290846	1.32068							TRUE	FALSE
gnl|gene14808|rna43199|	mrpl38.L	MRPL38	Q96DV4	39S ribosomal protein L38, mitochondrial	6.10058	5.11943	5.9427	5.49288	-0.380283	-0.307597							FALSE	FALSE
gnl|gene14811|rna43209|	ppib.S	PPIB	P23284	Peptidyl-prolyl cis-trans isomerase B	6.11385	4.75899	4.79038	3.04887	-0.0861433	0.739658	4.96609	4.70142	3.46854	3.63423	0.95883	0.372948	TRUE	FALSE
gnl|gene14814|rna43220|	ctps1.L	CTPS1	P17812	CTP synthase 1	1.44643	1.40805	0.855434	0.700997	-0.2661	-0.144828	0.722174	0.902665	0.310557	0.525985	-0.101012	-0.221264	FALSE	FALSE
gnl|gene14818|rna43228|	col4a3bp.L	CERT1	tr|A0A2R8YEA4|A0A2R8YEA4_HUMAN	Ceramide transfer protein							0.722769	1.05841	0.42754	0.507083	-0.195232	-0.117193	FALSE	FALSE
gnl|gene14832|rna43271|	arfip1.S	ARFIP1	P53367	Arfaptin-1	3.42357	1.87207	2.18658	1.69144	0.568441	0.00847771							FALSE	FALSE
gnl|gene14834|rna43275|	hnrnpr.L	HNRNPR	O43390	Heterogeneous nuclear ribonucleoprotein R	4.55036	2.24499	4.144	1.35736	0.957961	1.56551	2.72476	2.76564	7.15983	9.5	0.356271		TRUE	TRUE
gnl|gene14839|rna43291|	ap2m1.S	AP2M1	Q96CW1	AP-2 complex subunit mu	0.645762	0.735917	0.558009	0.325732	-0.219749	-0.0645794	1.1724	1.44275	1.36371	2.06897	-0.071924	-0.333128	FALSE	FALSE
gnl|gene1484|rna4315|	nup88.L	NUP88	Q99567	Nuclear pore complex protein Nup88 (Fragment)	7.50431	3.69483	7.56266	5.68393	1.60434	0.633302							FALSE	FALSE
gnl|gene14860|rna43367|	ric8b.L	RIC8B	Q9NVN3	Synembryn-B	2.65365	1.26921	1.17001	0.526844	0.578512	0.19499							FALSE	FALSE
gnl|gene14865|rna43385|	parn.S	PARN	tr|A0A494BZU6|A0A494BZU6_HUMAN	Poly(A)-specific ribonuclease PARN (Fragment)													FALSE	FALSE
gnl|gene14867|rna43389|	eef1a1o.S	EEF1A1	P68104	Elongation factor 1-alpha 1	1.26331	1.1022	0.845411	0.429367	-0.134763	0.0504818	1.41102	1.7158	0.824894	1.16309	-0.0484865	-0.204606	TRUE	FALSE
gnl|gene14871|rna43402|	nt5c3b.L	NT5C3B	Q969T7	7-methylguanosine phosphate-specific 5'-nucleotidase	2.59738	0.842458	2.01235	0.997424	0.882982	0.408138							FALSE	FALSE
gnl|gene1487|rna4321|	wdr5.S	WDR5	P61964	WD repeat-containing protein 5	2.8794	1.88414	2.38486	1.02854	0.227805	0.634028							FALSE	FALSE
gnl|gene14880|rna43424|	dnaaf3.L	DNAAF3	Q8N9W5	Dynein assembly factor 3, axonemal	0.773136	0.367328	0.4133	0.209298	0.150276	-0.0747285							FALSE	FALSE
gnl|gene14883|rna43438|	anapc16.L	ANAPC16	Q96DE5	Anaphase-promoting complex subunit 16	4.14537	2.30791	2.60932	2.21568	0.661643	-0.0987871							FALSE	FALSE
gnl|gene14889|rna43460|	rfc4.L	RFC4	P35249	Replication factor C subunit 4	2.71371	1.34757	1.74003	1.29089	0.552856	0.00784142	1.31672	1.78527	1.21653	1.20688	-0.165594	0.0782611	FALSE	FALSE
gnl|gene14897|rna43479|	ocrl.L	OCRL	Q01968	Inositol polyphosphate 5-phosphatase OCRL	1.73126	0.467243	0.824247	0.358827	0.65386	0.0887935							FALSE	FALSE
gnl|gene14899|rna43490|	arid2.L	ARID2	Q68CP9	AT-rich interactive domain-containing protein 2	2.98575	1.84958	2.54556	0.487786	0.319936	1.14361							FALSE	FALSE
gnl|gene14900|rna43491|	scfd1.L	SCFD1	Q8WVM8	Sec1 family domain-containing protein 1	0.804915	0.414874	0.412669	0.283886	0.131873	-0.130621							FALSE	FALSE
gnl|gene14902|rna43499|	athl1.L	PGGHG	Q32M88	Protein-glucosylgalactosylhydroxylysine glucosidase							0.600686	0.69329	-0.0445121	-0.246713	-0.0701704	-0.0289823	FALSE	FALSE
gnl|gene14905|rna43508|	cnot10.L	CNOT10	Q9H9A5	CCR4-NOT transcription complex subunit 10	3.62455	1.77511	3.42769	1.36958	0.767657	1.07755							FALSE	FALSE
gnl|gene14907|rna43512|	hmga2.S	HMGA2	P52926	High mobility group protein HMGI-C	3.15739	3.03988	1.87499	2.2623	-0.520338	-0.624365	0.467242	0.379426	0.00282143	-0.149146	0.0147077	-0.0512846	FALSE	FALSE
gnl|gene14919|rna43546|	thul16.S	PAAF1	Q9BRP4	Proteasomal ATPase-associated factor 1	0.110819	-0.0804328	-0.0652393	-0.120898	0.102719	-0.149076	1.81987	1.9633	1.55793	1.72152	0.125648	0.0331489	FALSE	FALSE
gnl|gene1491|rna4333|	grb2.S	GRB2	P62993	Growth factor receptor-bound protein 2	1.15205	-0.0520995	1.13935	0.414173	0.713672	0.258282	0.642274	0.628538	2.80749	3.16949	0.00221678	0.134756	TRUE	TRUE
gnl|gene14921|rna43549|	apc.S	APC	P25054	Adenomatous polyposis coli protein (Fragment)	3.14638	1.50031	2.47973	0.656489	0.694855	0.974146							FALSE	TRUE
gnl|gene14927|rna43572|	cul4a.S	CUL4A	Q13619	Cullin-4A	2.43521	1.46541	1.22337	0.482723	0.289913	0.263471							FALSE	FALSE
gnl|gene14930|rna43583|	stip1.L	STIP1	P31948	Stress-induced-phosphoprotein 1	2.42223	0.825155	1.43182	0.673709	0.790158	0.26079	0.993161	1.19212	2.47547	3.32007	-0.0618492	-0.219961	TRUE	FALSE
gnl|gene14937|rna43602|	ptges3.L	PTGES3	Q15185	Prostaglandin E synthase 3	1.31662	1.20684	0.750419	0.646113	-0.18538	-0.174216	0.350903	0.4793	-0.041293	0.21318	-0.138381	-0.307979	FALSE	FALSE
gnl|gene14966|rna43675|	anapc2.L	ANAPC2	Q9UJX6	Anaphase-promoting complex subunit 2	1.68723	1.81014	1.47944	0.868494	-0.438728	0.147766							FALSE	FALSE
gnl|gene1496|rna4347|	gskip.L	GSKIP	Q9P0R6	GSK3B-interacting protein	3.13799	3.21147	3.32285	3.17689	-0.668329	-0.336622	0.362422	0.465415	0.172701	0.688735	-0.120794	-0.429902	FALSE	FALSE
gnl|gene14982|rna43725|	dao.L	DAO	P14920	D-amino-acid oxidase	5.33886	4.42126	5.24458	4.80855	-0.289568	-0.26537							FALSE	FALSE
gnl|gene14983|rna43729|	cct3.L	CCT3	P49368	T-complex protein 1 subunit gamma	0.587939	0.669299	0.349539	0.4059	-0.202054	-0.263567	0.647124	0.826733	0.494256	0.398589	-0.114433	0.00197893	TRUE	FALSE
gnl|gene1498|rna4358|	rptor.L	RPTOR	Q8N122	Regulatory-associated protein of mTOR	1.46492	1.02731	0.660037	0.249572	0.0473239	0.0602684							FALSE	FALSE
gnl|gene14993|rna43753|	tkfc.S	TKFC	Q3LXA3	Triokinase/FMN cyclase	0.523303	0.45099	0.246248	0.33683	-0.0681126	-0.28125	0.50853	0.431738	0.376484	0.271621	0.0156829	-0.0134156	FALSE	FALSE
gnl|gene14994|rna43755|	ppp4r2.L	PPP4R2	Q9NY27	Serine/threonine-protein phosphatase 4 regulatory subunit 2	0.755189	1.15938	0.65279	0.617031	-0.489263	-0.217854	1.13486	0.883161	0.8066	0.809765	0.238498	-0.00276613	FALSE	FALSE
gnl|gene15002|rna43776|	daw1.S	DAW1	Q8N136	Dynein assembly factor with WDR repeat domains 1	1.54381	0.243858	0.703947	-0.00779517	0.717114	0.281026							FALSE	FALSE
gnl|gene15006|rna43791|	ing2.L	ING2	Q9H160	Inhibitor of growth protein 2	4.30546	2.6483	4.082	1.68624	0.488879	1.27947							FALSE	FALSE
gnl|gene15012|rna43804|	upf3b.L	UPF3B	Q9BZI7	Regulator of nonsense transcripts 3B	3.02079	1.09211	2.28284	0.458258	0.942421	0.989947	1.80374	1.78795	3.02611	2.89448	0.219452	0.475979	TRUE	FALSE
gnl|gene15019|rna43820|	dync1li2.S	DYNC1LI2	O43237	Cytoplasmic dynein 1 light intermediate chain 2	1.74131	1.32552	0.925181	1.26369	-0.0212038	-0.516675	2.45622	2.54093	1.13051	1.4719	0.27968	-0.152002	FALSE	FALSE
gnl|gene15022|rna43828|	fdxr.L	FDXR	P22570	NADPH:adrenodoxin oxidoreductase, mitochondrial	6.5771	4.18568	6.90564	9.5	0.650694	-2.64393							FALSE	FALSE
gnl|gene15028|rna43853|	vti1b.S	VTI1B	Q9UEU0	Vesicle transport through interaction with t-SNAREs homolog 1B	8.24557	5.43259	5.79764	4.1895	0.6761	0.564743							FALSE	FALSE
gnl|gene15030|rna43859|	mrps30.S	MRPS30	Q9NP92	39S ribosomal protein S30, mitochondrial	8.81503	5.82225	9.5	7.42153	0.713282	0.636199							TRUE	FALSE
gnl|gene15035|rna43870|	hells.S	HELLS	Q9NRZ9	Lymphoid-specific helicase	3.12599	1.78161	1.33023	0.377555	0.459199	0.413126							FALSE	FALSE
gnl|gene15037|rna43876|	decr1.L	DECR1	Q16698	2,4-dienoyl-CoA reductase, mitochondrial	8.87822	5.6871	8.16008	8.72179	0.858987	-1.22655							FALSE	FALSE
gnl|gene15041|rna43886|	efl1.L	EFL1	Q7Z2Z2	Elongation factor-like GTPase 1	0.981554	0.810681	0.505677	0.264337	-0.0748042	-0.0539054	1.30502	2.08955	0.69685	0.680687	-0.359876	-0.0105261	TRUE	FALSE
gnl|gene15043|rna43898|	itpr1.S	ITPR1	Q14643	Inositol 1,4,5-trisphosphate receptor type 1	8.23504	6.12156	6.87504	3.39356	0.122887	1.87695							FALSE	FALSE
gnl|gene15045|rna43903|	cap2.S	CAP2	P40123	Adenylyl cyclase-associated protein 2	1.03165	0.738933	0.508717	0.599607	0.0126155	-0.301211	0.81415	0.988659	0.461743	0.553154	-0.0802721	-0.118353	FALSE	FALSE
gnl|gene15048|rna43910|	rab7a.S	RAB7A	P51149	Ras-related protein Rab-7a	2.36339	2.3982	2.03352	1.47995	-0.494107	0.0634425	3.66467	3.43772	1.67987	2.07845	0.693891	-0.0889425	FALSE	FALSE
gnl|gene15050|rna43914|	clpx.L	CLPX	O76031	ATP-dependent Clp protease ATP-binding subunit clpX-like, mitochondrial	9.5	5.28581	9.5	6.87041	1.55574	1.04607							FALSE	FALSE
gnl|gene15055|rna43927|	pdlim1.L	PDLIM1	O00151	PDZ and LIM domain protein 1	0.553113	-0.0708365	0.525837	0.146127	0.364177	0.0474842	0.20912	0.239108	3.17936	2.53897	-0.104916	0.814791	FALSE	FALSE
gnl|gene15061|rna43947|	psmd12.L	PSMD12	O00232	26S proteasome non-ATPase regulatory subunit 12	1.45784	1.43071	0.785557	0.553554	-0.277146	-0.0818898	1.33552	1.85229	1.08281	1.32496	-0.191412	-0.0997583	FALSE	FALSE
gnl|gene15064|rna43954|	vat1.L	VAT1	sp|Q99536|VAT1_HUMAN	Synaptic vesicle membrane protein VAT-1 homolog													FALSE	FALSE
gnl|gene15066|rna43960|	wdr37.L	WDR37	Q9Y2I8	WD repeat-containing protein 37	1.43027	0.939369	0.648689	0.402187	0.0960432	-0.0608168							FALSE	FALSE
gnl|gene15071|rna43981|	nub1.L	NUB1	Q9Y5A7	NEDD8 ultimate buster 1	1.87156	0.630877	1.28486	0.524595	0.609344	0.273443							FALSE	FALSE
gnl|gene15080|rna44003|	spcs3.S	SPCS3	P61009	Signal peptidase complex subunit 3	9.5	4.95654	6.41257	3.81745	1.81707	1.25253							FALSE	FALSE
gnl|gene15082|rna44007|	btbd9.S	BTBD9	Q96Q07	BTB/POZ domain-containing protein 9	1.60431	1.49126	0.9861	0.832199	-0.236092	-0.15505							FALSE	FALSE
gnl|gene15085|rna44015|	ndufs2.L	NDUFS2	O75306	NADH dehydrogenase [ubiquinone] iron-sulfur protein 2, mitochondrial	8.34412	5.69661	8.19732	7.23192	0.526512	-0.0936518	5.74718	3.77113	5.84902	4.52107	2.14459	1.7123	FALSE	FALSE
gnl|gene15089|rna44030|	gopc.S	GOPC	Q9HD26	Golgi-associated PDZ and coiled-coil motif-containing protein	1.06639	0.906884	0.712896	0.645281	-0.0995452	-0.198682							FALSE	FALSE
gnl|gene1509|rna4384|	med26.L	MED26	O95402	Mediator of RNA polymerase II transcription subunit 26	5.33115	2.21251	5.16263	1.51412	1.45874	2.12989							FALSE	FALSE
gnl|gene150|rna420|	cdc23.S	CDC23	Q9UJX2	Cell division cycle protein 23 homolog	1.66137	1.10883	0.987798	0.50152	0.102138	0.0920101							FALSE	FALSE
gnl|gene15105|rna44087|	myo5a.S	MYO5A	Q9Y4I1	Unconventional myosin-Va (Fragment)	1.86783	1.50667	1.04105	0.627	-0.0880075	0.0342895	2.64196	3.97033	0.348037	1.00315	-0.44191	-0.483743	TRUE	FALSE
gnl|gene15108|rna44096|	zc3h18.L	ZC3H18	Q86VM9	Zinc finger CCCH domain-containing protein 18 (Fragment)	3.57833	1.31787	3.29814	1.03408	1.10243	1.24045	-0.0735048	0.17507	-0.0688317	-0.215378	-0.29037	-0.0673946	TRUE	FALSE
gnl|gene1510|rna4387|	rpl24.S	RPL24	P83731	60S ribosomal protein L24	1.86738	1.67112	1.07989	0.686964	-0.218801	0.0156594	1.4268	1.63812	0.574714	0.841388	0.0112744	-0.20548	TRUE	FALSE
gnl|gene15114|rna44111|	myd88.S	MYD88	Q99836	Myeloid differentiation primary response protein MyD88	2.59625	0.902092	1.72457	0.583059	0.834961	0.523919							FALSE	FALSE
gnl|gene15117|rna44122|	golga1.L	GOLGA1	Q92805	Golgin subfamily A member 1	4.18007	2.29365	3.94274	2.17866	0.694074	0.820166							FALSE	TRUE
gnl|gene15122|rna44135|	alad.L	ALAD	P13716	Delta-aminolevulinic acid dehydratase	0.411171	0.751265	0.290262	0.560136	-0.374646	-0.417898	0.177373	0.174856	0.225694	0.256849	-0.0910568	-0.123604	FALSE	FALSE
gnl|gene15138|rna44186|	arfgap3.S	ARFGAP3	Q9NP61	ADP-ribosylation factor GTPase-activating protein 3	3.29242	0.862529	3.54552	1.43131	1.28989	1.11042							FALSE	FALSE
gnl|gene15142|rna44196|	psmd9.L	PSMD9	O00233	26S proteasome non-ATPase regulatory subunit 9	2.93411	1.13417	2.05869	1.46489	0.856313	0.0914665	0.867834	0.934327	1.23971	1.64918	-0.00461695	-0.174187	FALSE	FALSE
gnl|gene15143|rna44198|	tmed9.S	TMED9	Q9BVK6	Transmembrane emp24 domain-containing protein 9	9.5	6.50361	6.18966	3.05636	0.58922	1.66953							FALSE	FALSE
gnl|gene15145|rna44206|	med20.S	MED20	Q9H944	Mediator of RNA polymerase II transcription subunit 20	1.41843	0.86312	0.912897	0.789035	0.149355	-0.171886	0.816064	0.972122	0.849313	0.651234	-0.0686984	0.128059	FALSE	FALSE
gnl|gene15146|rna44209|	wdr46.S	WDR46	O15213	WD repeat-containing protein 46	3.15641	1.75297	1.60799	0.64623	0.500438	0.398998							TRUE	FALSE
gnl|gene15148|rna44214|	gtf2e2.L	GTF2E2	P29084	Transcription initiation factor IIE subunit beta	3.31657	1.41429	1.76619	0.644328	0.866667	0.506175							TRUE	FALSE
gnl|gene15152|rna44230|	psme3.L	PSME3	P61289	Proteasome activator complex subunit 3	3.24489	2.5247	2.42251	2.12164	-0.0582336	-0.153735	0.992394	1.34676	0.760898	1.03173	-0.156475	-0.174788	FALSE	FALSE
gnl|gene15155|rna44245|	nup35.L	NUP35	Q8NFH5	Nucleoporin NUP35	2.06864	0.308558	2.75247	2.48587	0.985052	-0.204023							FALSE	FALSE
gnl|gene15161|rna44266|	hdac3.S	HDAC3	O15379	Histone deacetylase 3	3.65405	2.41873	3.1107	2.38561	0.274786	0.110021							FALSE	FALSE
gnl|gene15177|rna44309|	kiaa0513.L	KIAA0513	O60268	Uncharacterized protein KIAA0513	5.02446	2.08887	3.11899	2.17865	1.37029	0.269481							FALSE	FALSE
gnl|gene15186|rna44333|	glul.S	GLUL	P15104	Glutamine synthetase	0.660177	0.944138	0.603066	0.544262	-0.376237	-0.196978	0.311083	0.233305	0.544056	0.402192	-0.0204341	0.0391507	FALSE	FALSE
gnl|gene15189|rna44340|	LOC108701907	HEXD	Q8WVB3	Hexosaminidase D	1.41224	1.38646	1.53066	1.10809	-0.269764	0.00382145	0.589662	0.750835	-0.0660806	-0.0111478	-0.113909	-0.190248	FALSE	FALSE
gnl|gene1519|rna4416|	bag3.L	BAG3	O95817	BAG family molecular chaperone regulator 3	4.40912	1.08638	5.41226	3.51179	1.79158	0.811121							FALSE	FALSE
gnl|gene15203|rna44377|	yeats2.L	YEATS2	Q9ULM3	YEATS domain-containing protein 2	4.19221	2.71468	3.5067	1.17645	0.367303	1.27401							FALSE	FALSE
gnl|gene15206|rna44383|	ndufaf7.S	NDUFAF7	Q7L592	Protein arginine methyltransferase NDUFAF7, mitochondrial	7.37865	5.06393	7.90276	7.02885	0.441298	-0.139548							FALSE	FALSE
gnl|gene15242|rna44490|	vps51.L	VPS51	Q9UID3	Vacuolar protein sorting-associated protein 51 homolog	3.28123	1.90963	1.72049	1.22828	0.452035	0.0413441							FALSE	FALSE
gnl|gene15250|rna44506|	eef1a1o.L	EEF1A1	sp|P68104|EF1A1_HUMAN	Elongation factor 1-alpha 1													FALSE	FALSE
gnl|gene15253|rna44515|	elp2.S	ELP2	Q6IA86	Elongator complex protein 2	0.895971	0.91166	0.597133	0.446711	-0.207012	-0.128395	1.06115	0.919479	0.63014	1.03819	0.15789	-0.282135	FALSE	FALSE
gnl|gene15254|rna44517|	snrpd1.L	SNRPD1	P62314	Small nuclear ribonucleoprotein Sm D1	0.723992	1.0378	0.686415	0.675087	-0.411748	-0.238551							TRUE	FALSE
gnl|gene15257|rna44525|	gnb1l.L	GNB1L	Q9BYB4	Guanine nucleotide-binding protein subunit beta-like protein 1	-0.182446	0.15235	-0.0605186	-0.0727633	-0.260442	-0.181718							FALSE	FALSE
gnl|gene15258|rna44526|	kdm3b.L	KDM3B	Q7LBC6	Lysine-specific demethylase 3B	5.90271	3.83081	6.15065	3.32991	0.522071	1.44002							FALSE	FALSE
gnl|gene15263|rna44546|	arl10b.S	ARL8B	Q9NVJ2	ADP-ribosylation factor-like protein 8B	5.4485	4.14829	4.24818	2.73506	-0.00622552	0.610563							FALSE	FALSE
gnl|gene15266|rna44552|	psmd10.S	PSMD10	O75832	26S proteasome non-ATPase regulatory subunit 10	2.23368	1.16113	1.23115	1.15008	0.4088	-0.227635	0.992987	0.83741	0.492735	1.12576	0.153672	-0.44439	FALSE	FALSE
gnl|gene15272|rna44569|	anp32c.S	ANP32B	Q92688	Acidic leucine-rich nuclear phosphoprotein 32 family member B	4.47527	4.07448	3.43819	3.92914	-0.539717	-0.818964	0.25349	0.444435	0.148669	0.213055	-0.194524	-0.157698	FALSE	FALSE
gnl|gene15280|rna44594|	ppp6c.L	PPP6C	O00743	Serine/threonine-protein phosphatase 6 catalytic subunit	1.14071	0.972168	1.04523	0.591765	-0.106148	0.0632874	1.14477	1.33575	2.50803	2.35903	-0.0288041	0.394125	FALSE	FALSE
gnl|gene15282|rna44602|	rcor2.L	RCOR2	Q8IZ40	REST corepressor 2	5.16427	3.39126	4.33854	2.32956	0.421684	0.972539							FALSE	FALSE
gnl|gene15287|rna44617|	lpp.L	LPP	Q93052	Lipoma-preferred partner	0.497699	0.0304609	1.28496	0.284579	0.250069	0.452008							FALSE	FALSE
gnl|gene15290|rna44634|	cryzl1.L	CRYZL1	O95825	Quinone oxidoreductase-like protein 1	-0.186131	0.207913	-0.0787144	0.222426	-0.306783	-0.413413	0.113613	0.0884183	0.171633	0.173099	-0.089126	-0.115079	FALSE	FALSE
gnl|gene15312|rna44699|	fam96a.L	CIAO2A	Q9H5X1	Cytosolic iron-sulfur assembly component 2A	0.193062	0.625717	0.471165	0.502276	-0.407692	-0.253931							FALSE	FALSE
gnl|gene1532|rna4445|	hmmr.L	HMMR	O75330	Hyaluronan mediated motility receptor	3.9614	1.43847	2.97459	1.65982	1.23976	0.558795							FALSE	FALSE
gnl|gene15331|rna44744|	abracl.L	ABRACL	Q9P1F3	Costars family protein ABRACL	1.82368	1.3472	1.1924	1.03782	0.0117017	-0.170054	0.232221	0.267556	0.0225762	0.0314196	-0.103871	-0.146205	FALSE	FALSE
gnl|gene15346|rna44777|	hsph1.S	HSPH1	Q92598	Heat shock protein 105 kDa	0.302831	0.4753	0.0716286	0.184544	-0.221533	-0.284733	0.4146	0.67519	0.336919	0.334142	-0.206908	-0.0829751	FALSE	FALSE
gnl|gene15349|rna44788|	pir.L	PIR	O00625	Pirin	0.228689	-0.163755	0.0818246	0.111568	0.240555	-0.223645	-0.159973	0.0911063	-0.0768556	-0.424121	-0.307973	0.0540509	FALSE	FALSE
gnl|gene15352|rna44807|	eif2ak2.L	EIF2AK2	P19525	Interferon-induced, double-stranded RNA-activated protein kinase	2.70286	1.26411	1.66821	0.496578	0.612497	0.550555							TRUE	FALSE
gnl|gene15353|rna44811|	c11orf58.L	SMAP	O00193	Small acidic protein	1.60877	1.31361	1.10214	0.99317	-0.0923861	-0.19719							FALSE	FALSE
gnl|gene15369|rna44851|	trappc1.S	TRAPPC1	Q9Y5R8	Trafficking protein particle complex subunit 1	1.40579	1.04312	0.757861	0.541988	-0.00119523	-0.0918029							FALSE	FALSE
gnl|gene15380|rna44877|	sec31b.L	SEC31B	Q9NQW1	Protein transport protein Sec31B	4.70727	2.05901	6.54662	2.96561	1.20102	1.97566	2.43597	2.98084	6.35972	8.42659	-0.00385243	-0.274811	FALSE	FALSE
gnl|gene15381|rna44881|	smc6.L	SMC6	Q96SB8	Structural maintenance of chromosomes protein 6	1.41613	1.07513	0.945667	0.485079	-0.0203116	0.0760713							FALSE	FALSE
gnl|gene1538|rna4467|	cep85.L	CEP85	Q6P2H3	Centrosomal protein of 85 kDa	9.5	6.11667	9.147	6.4386	0.896319	1.13121							FALSE	FALSE
gnl|gene15391|rna44918|	tspan15.S	TSPAN15	O95858	Tetraspanin-15	5.25455	3.91066	4.09813	2.39915	0.0643853	0.760068							FALSE	FALSE
gnl|gene15401|rna44945|	cpsf6.S	CPSF6	Q16630	Cleavage and polyadenylation specificity factor subunit 6	2.46068	0.871574	3.22989	1.14075	0.776708	1.1155							TRUE	TRUE
gnl|gene15402|rna44947|	adk.S	ADK	P55263	Adenosine kinase	-0.336918	-0.271338	-0.324037	-0.294167	-0.0181524	-0.193228	0.135066	-0.0615215	0.154055	0.215024	0.0190684	-0.154645	TRUE	FALSE
gnl|gene15404|rna44951|	polr2e.L	POLR2E	P19388	DNA-directed RNA polymerases I, II, and III subunit RPABC1	2.08343	0.971825	1.1957	0.552991	0.467642	0.192715							FALSE	FALSE
gnl|gene15413|rna44986|	cog8.L	COG8	Q96MW5	Conserved oligomeric Golgi complex subunit 8	2.20642	1.9007	1.74395	1.1936	-0.194749	0.0828125							FALSE	FALSE
gnl|gene15414|rna44987|	sqstm1.L	SQSTM1	Q13501	Sequestosome-1	4.28002	3.33793	3.71805	2.70864	-0.0739283	0.275806							FALSE	TRUE
gnl|gene15415|rna44990|	wdr34.L	DYNC2I2	sp|Q96EX3|DC2I2_HUMAN	Cytoplasmic dynein 2 intermediate chain 2							0.763992	0.920452	0.923806	0.693398	-0.078626	0.16115	FALSE	FALSE
gnl|gene15424|rna45023|	mettl18.S	METTL18	O95568	Histidine protein methyltransferase 1 homolog	0.416581	0.251094	0.195135	0.465681	0.0256118	-0.411247	1.10944	0.894954	0.732828	0.807484	0.211142	-0.0597015	FALSE	FALSE
gnl|gene15428|rna45033|	pld2.L	PLD2	O14939	Phospholipase D2	5.4769	4.29542	4.13426	2.19119	-0.10572	0.93888							FALSE	FALSE
gnl|gene1542|rna4478|	man2a1.S	MAN2A1	Q16706	Alpha-mannosidase 2	4.17353	3.46967	3.58575	2.09659	-0.24327	0.642544							FALSE	FALSE
gnl|gene15430|rna45041|	psmd8.L	PSMD8	P48556	26S proteasome non-ATPase regulatory subunit 8	3.25068	1.86806	1.95011	1.5942	0.466438	-0.0772902	1.29075	1.78215	1.01305	1.19938	-0.184313	-0.0780393	FALSE	FALSE
gnl|gene15432|rna45046|	fbxo42.L	FBXO42	Q6P3S6	F-box only protein 42	-0.184939	-0.330259	-0.361404	0.0146737	0.121069	-0.447892							FALSE	FALSE
gnl|gene15436|rna45060|	arpc1a.S	ARPC1A	Q92747	Actin-related protein 2/3 complex subunit 1A	0.348987	0.48779	0.14327	0.1654	-0.203366	-0.222602	0.233574	0.336012	0.324048	0.434095	-0.144417	-0.154343	FALSE	FALSE
gnl|gene15450|rna45100|	ahsa1.L	AHSA1	sp|O95433|AHSA1_HUMAN	Activator of 90 kDa heat shock protein ATPase homolog 1													FALSE	FALSE
gnl|gene15451|rna45108|	tpd52l2.L	TPD52L2	sp|O43399|TPD54_HUMAN	Tumor protein D54													FALSE	FALSE
gnl|gene15456|rna45121|	zbtb2.L	ZBTB2	Q8N680	Zinc finger and BTB domain-containing protein 2	2.44282	1.34247	1.51857	0.945616	0.392112	0.116567							FALSE	FALSE
gnl|gene15462|rna45137|	rbbp7.L	RBBP7	Q16576	Histone-binding protein RBBP7	0.477227	0.789858	0.347492	0.307117	-0.36509	-0.19147	0.668449	0.808582	0.817725	0.908803	-0.0864668	-0.0545994	TRUE	FALSE
gnl|gene15464|rna45142|	atp6v1e1.S	ATP6V1E1	P36543	V-type proton ATPase subunit E 1	0.471653	0.61188	0.311517	0.411404	-0.227226	-0.293077	0.214235	0.367189	0.291913	0.400987	-0.178726	-0.159484	FALSE	FALSE
gnl|gene15472|rna45164|	thop1.S	THOP1	P52888	Thimet oligopeptidase	-0.134979	0.116841	-0.171308	-0.00268225	-0.203384	-0.307902	-0.049554	-0.0319999	0.158268	-0.0664791	-0.145459	0.0210207	FALSE	FALSE
gnl|gene15473|rna45166|	top3a.L	TOP3A	Q13472	DNA topoisomerase 3-alpha	2.52738	1.49691	1.64072	0.830149	0.320983	0.284103							FALSE	FALSE
gnl|gene15474|rna45168|	wdr77.S	WDR77	Q9BQA1	Methylosome protein 50	0.315232	0.293518	0.300038	0.369571	-0.0697152	-0.26964	0.53781	0.641316	0.312789	0.271852	-0.0884909	-0.0639216	FALSE	FALSE
gnl|gene15477|rna45182|	c9.L	C9	P02748	Complement component C9	9.5	5.94324	9.5	7.49657	1.03396	0.580395							FALSE	FALSE
gnl|gene15478|rna45184|	ddx41.L	DDX41	Q9UJV9	Probable ATP-dependent RNA helicase DDX41	4.07522	1.57064	2.62308	0.782289	1.20411	0.976423							TRUE	FALSE
gnl|gene15479|rna45187|	mcmbp.L	MCMBP	Q9BTE3	Mini-chromosome maintenance complex-binding protein	0.508186	0.522333	0.337058	0.337397	-0.133932	-0.220964	0.957775	1.13093	0.6443	0.884014	-0.0527399	-0.176553	FALSE	FALSE
gnl|gene1547|rna4488|	gatad2a.L	GATAD2A	Q86YP4	Transcriptional repressor p66-alpha	3.40212	1.76714	2.43682	0.617622	0.638666	0.974366							FALSE	FALSE
gnl|gene15480|rna45191|	lgals12.L	LGALS12	Q96DT0	Galectin-12	3.76196	2.87462	3.57754	2.33798	-0.0213913	0.457535							FALSE	FALSE
gnl|gene15483|rna45204|	nr2c1.S	NR2C1	P13056	Nuclear receptor subfamily 2 group C member 1	3.15772	1.32281	2.70899	0.988405	0.842633	0.880564							FALSE	TRUE
gnl|gene15497|rna45245|	rnf20.L	RNF20	Q5VTR2	E3 ubiquitin-protein ligase BRE1A	2.17162	1.08	1.73305	0.545308	0.435435	0.557661							TRUE	FALSE
gnl|gene15508|rna45282|	cks2.S	CKS2	P33552	Cyclin-dependent kinases regulatory subunit 2	3.02038	0.711671	2.67565	0.824128	1.24412	0.980449							FALSE	FALSE
gnl|gene15511|rna45291|	uba3.S	UBA3	Q8TBC4	NEDD8-activating enzyme E1 catalytic subunit	0.0682425	0.507026	0.0744929	0.388531	-0.389426	-0.434522	0.102794	0.322895	0.0102483	0.300973	-0.240274	-0.320971	FALSE	FALSE
gnl|gene15516|rna45307|	stt3a.L	STT3A	P46977	Dolichyl-diphosphooligosaccharide--protein glycosyltransferase subunit STT3A	9.06284	6.42513	6.14536	3.54079	0.385551	1.27965							FALSE	FALSE
gnl|gene15518|rna45313|	trnt1.S	TRNT1	Q96Q11	CCA tRNA nucleotidyltransferase 1, mitochondrial	1.13666	0.358087	0.537153	0.259799	0.37876	-0.0294878							TRUE	FALSE
gnl|gene15527|rna45340|	srp54.S	SRP54	P61011	Signal recognition particle 54 kDa protein	6.19789	4.36911	5.35827	1.72151	0.274417	2.10645							TRUE	FALSE
gnl|gene15532|rna45353|	mthfd1l.L	MTHFD1L	Q6UB35	Formyltetrahydrofolate synthetase	6.44663	4.31708	6.8152	5.99385	0.46703	-0.0968798							FALSE	FALSE
gnl|gene15533|rna45354|	ints8.S	INTS8	Q75QN2	Integrator complex subunit 8	2.93306	1.76176	2.23435	0.856955	0.357582	0.66102							FALSE	FALSE
gnl|gene15534|rna45358|	sass6.L	SASS6	Q6UVJ0	Spindle assembly abnormal protein 6 homolog	7.03889	4.29323	6.2747	5.71107	0.84627	-0.247912							FALSE	TRUE
gnl|gene15539|rna45375|	ydjc.L	YDJC	A8MPS7	Carbohydrate deacetylase	0.475834	0.165721	0.716235	0.572303	0.129416	-0.142176							FALSE	FALSE
gnl|gene1553|rna4512|	pdlim5.S	PDLIM5	Q96HC4	PDZ and LIM domain protein 5	1.16543	0.298062	0.81881	0.315825	0.443907	0.117138							FALSE	FALSE
gnl|gene15545|rna45395|	rpl11.L	RPL11	P62913	60S ribosomal protein L11	1.66104	1.6578	0.826038	0.233896	-0.333754	0.182901	1.35587	1.57051	0.617671	0.93646	-0.003934	-0.229715	TRUE	FALSE
gnl|gene1554|rna4516|	edf1.S	EDF1	O60869	Endothelial differentiation-related factor 1	2.19985	1.08467	1.37143	1.0866	0.44891	-0.0866485	1.06001	1.04687	0.482064	0.596003	0.0795403	-0.128517	TRUE	FALSE
gnl|gene15551|rna45418|	mns1.L	MNS1	Q8NEH6	Meiosis-specific nuclear structural protein 1	1.80397	0.151616	0.942271	0.103981	0.948598	0.357222							FALSE	FALSE
gnl|gene15554|rna45423|	cfl1.S	CFL1	P23528	Cofilin-1	0.394992	0.0519314	0.327588	0.21723	0.170545	-0.137928	0.189421	0.14971	0.060815	0.285692	-0.0662027	-0.271632	FALSE	FALSE
gnl|gene15555|rna45427|	echs1.L	ECHS1	P30084	Enoyl-CoA hydratase, mitochondrial	8.44692	5.18327	8.25231	7.51083	0.996467	-0.264317	6.16407	5.24293	5.92649	4.79224	1.58073	1.60755	FALSE	FALSE
gnl|gene15562|rna45445|	lancl2.L	LANCL2	Q9NS86	LanC-like protein 2	0.939635	0.399372	0.455798	0.356724	0.226134	-0.155958	0.0328671	0.292436	0.812123	-0.00192095	-0.277274	0.498508	FALSE	FALSE
gnl|gene15564|rna45449|	atxn3.S	ATXN3	P54252	Ubiquitinyl hydrolase 1	0.584752	0.242143	0.469285	0.31096	0.135024	-0.112907							FALSE	FALSE
gnl|gene15566|rna45461|	pgls.S	PGLS	O95336	6-phosphogluconolactonase	0.490313	-0.21445	0.408496	0.475555	0.439952	-0.275954	0.0817373	-0.0744283	-0.105179	0.216125	-0.0154246	-0.360297	FALSE	FALSE
gnl|gene1557|rna4527|	cdc27.L	CDC27	P30260	Cell division cycle protein 27 homolog	1.99259	1.15759	1.1009	0.517614	0.264943	0.155655							FALSE	FALSE
gnl|gene15587|rna45523|	cand1.S	CAND1	Q86VP6	Cullin-associated NEDD8-dissociated protein 1	1.24212	0.647888	0.596849	0.593582	0.212916	-0.237813	1.24445	1.41281	0.208446	0.571976	0.0034846	-0.33016	FALSE	FALSE
gnl|gene15598|rna45549|	mlec.L	MLEC	Q14165	Malectin	5.43373	5.08418	5.24738	3.21155	-0.757992	0.924183							FALSE	FALSE
gnl|gene15599|rna45553|	snx30.L	SNX30	Q5VWJ9	Sorting nexin-30	2.83062	1.17591	1.80637	1.03296	0.760228	0.244014	1.95617	2.60428	1.25782	2.38355	-0.155846	-0.60944	FALSE	FALSE
gnl|gene15604|rna45565|	chchd6.S	CHCHD6	Q9BRQ6	MICOS complex subunit MIC25	8.93624	6.00009	8.7707	7.85948	0.645875	-0.177053							FALSE	FALSE
gnl|gene1561|rna4538|	wnk1.L	WNK4	Q96J92	Serine/threonine-protein kinase WNK4	5.13193	3.32314	4.83208	3.70171	0.456075	0.282019							FALSE	TRUE
gnl|gene15620|rna45605|	pmm1.L	PMM2	O15305	Phosphomannomutase 2	-0.0983676	0.039825	-0.127329	0.0400579	-0.119986	-0.310286	-0.0409924	-0.0912041	0.0285864	0.0997103	-0.102666	-0.18326	FALSE	FALSE
gnl|gene15621|rna45609|	eif5a.S	EIF5A	P63241	Eukaryotic translation initiation factor 5A-1	3.13081	1.75295	2.87083	1.99078	0.484872	0.243296	1.19086	1.26694	0.696577	1.61021	0.0496242	-0.579788	TRUE	FALSE
gnl|gene15622|rna45612|	tdrd3.L	TDRD3	Q9H7E2	Tudor domain-containing protein 3	4.50528	1.99543	4.8447	1.5894	1.1286	1.86137							TRUE	FALSE
gnl|gene15626|rna45622|	rbm14.S	RBM14	Q96PK6	RNA-binding protein 14	7.35881	4.93316	7.25531	5.31768	0.533009	0.700205							TRUE	TRUE
gnl|gene15627|rna45624|	sod2.S	SOD2	P04179	Superoxide dismutase [Mn], mitochondrial	7.49824	4.90919	7.48727	6.5942	0.636851	-0.09407	6.52852	5.87013	7.21542	5.8649	1.48875	1.97004	FALSE	FALSE
gnl|gene15628|rna45628|	slc25a3.S	SLC25A3	Q00325	Phosphate carrier protein, mitochondrial	9.5	6.40569	9.5	9.5	0.666932	-0.909547	9.5	5.89495	9.5	9.5			FALSE	FALSE
gnl|gene15633|rna45639|	mapk11.S	MAPK11	Q15759	Mitogen-activated protein kinase 11	1.28428	0.457729	0.664738	0.25252	0.389485	0.0612189							FALSE	FALSE
gnl|gene15641|rna45662|	arpc1b.S	ARPC1B	O15143	Actin-related protein 2/3 complex subunit 1B	1.00604	1.43799	0.981098	0.755081	-0.557779	-0.101042	0.696233	0.752741	0.603057	0.752385	-0.0304566	-0.128582	FALSE	FALSE
gnl|gene15649|rna45695|	tor1aip1-like.L	TOR1AIP1	Q5JTV8	Torsin-1A-interacting protein 1	5.87004	4.82136	5.06872	3.97842	-0.283967	0.234434							FALSE	FALSE
gnl|gene15650|rna45701|	rpl29.S	RPL29	P47914	60S ribosomal protein L29	3.76568	3.12009	2.66464	2.01194	-0.213943	0.0897255	1.47148	1.69001	0.546287	0.989164	0.0152006	-0.318425	TRUE	FALSE
gnl|gene15654|rna45711|	espl1.S	ESPL1	Q14674	Separin	2.55739	1.10651	1.59666	0.55262	0.649079	0.461043	0.411513	0.484769	0.468715	0.667798	-0.0935853	-0.183024	FALSE	FALSE
gnl|gene15659|rna45724|	rtcb.S	RTCB	Q9Y3I0	RNA-splicing ligase RtcB homolog	1.05647	0.820794	0.929777	0.490438	-0.0372541	0.0614636	1.27525	1.51712	1.39909	1.13422	-0.0354816	0.267098	TRUE	FALSE
gnl|gene15663|rna45733|	pithd1.L	PITHD1	Q9GZP4	PITH domain-containing protein 1	-0.000195599	-0.118926	-0.0899796	-0.0939311	0.0657327	-0.185671	0.165968	0.288486	0.148303	0.322444	-0.169198	-0.224954	FALSE	FALSE
gnl|gene15664|rna45735|	cnn2.L	CNN1	P51911	Calponin-1	3.05403	2.12383	2.42769	2.11264	0.143809	-0.14358	0.349889	0.50882	0.774856	1.1716	-0.157134	-0.249379	FALSE	FALSE
gnl|gene15667|rna45744|	blm.S	BLM	P54132	DNA helicase							2.93485	2.71975	1.07347	0.935134	0.550969	0.131504	FALSE	TRUE
gnl|gene15669|rna45750|	nudcd2.L	NUDCD2	Q8WVJ2	NudC domain-containing protein 2	2.17576	1.21505	1.74006	1.24705	0.330775	0.0404688	0.788176	0.818937	3.09554	3.95202	0.00229449	-0.116536	FALSE	FALSE
gnl|gene15674|rna45760|	sart3.L	SART3	Q15020	Squamous cell carcinoma antigen recognized by T-cells 3	2.40487	1.3442	1.30996	0.398167	0.367656	0.384245							TRUE	TRUE
gnl|gene15680|rna45775|	kiaa1468.L	RELCH	Q9P260	RAB11-binding protein RELCH	2.36622	1.10432	1.51866	0.830834	0.534519	0.20199							FALSE	FALSE
gnl|gene15684|rna45794|	rcc1.S	RCC1	P18754	Regulator of chromosome condensation	0.560259	0.544014	0.318191	0.135308	-0.119459	-0.0832853	0.9148	1.30986	0.993426	0.657712	-0.195649	0.238045	FALSE	FALSE
gnl|gene15693|rna45816|	vldlr.L	VLDLR	P98155	Very low-density lipoprotein receptor	6.89466	5.19713	6.75141	5.54958	0.0411384	0.190875							FALSE	FALSE
gnl|gene15703|rna45848|	myh14.S	MYH14	Q7Z406	Myosin-14 (Fragment)	1.00391	0.722869	0.575646	0.326231	0.00849126	-0.0531603	1.15103	1.23957	0.249668	0.62707	0.0346411	-0.331293	FALSE	FALSE
gnl|gene15710|rna45868|	pfdn2.S	PFDN2	Q9UHV9	Prefoldin subunit 2	5.5034	5.07257	5.38766	5.12168	-0.706398	-0.402594	0.223813	0.394603	0.202627	0.22434	-0.187789	-0.121941	FALSE	FALSE
gnl|gene15713|rna45875|	hsp90b1.L	HSP90B1	P14625	Endoplasmin	6.42849	4.87989	5.12249	3.70768	0.00931406	0.471725	3.0431	3.39375	2.80897	2.88524	0.22713	0.309935	TRUE	FALSE
gnl|gene15715|rna45881|	ssu72.S	SSU72	Q9NP77	RNA polymerase II subunit A C-terminal domain phosphatase SSU72	1.38049	0.437652	1.15165	0.481483	0.46395	0.216449	0.931584	1.11191	1.07388	1.22239	-0.0619724	-0.0440302	FALSE	FALSE
gnl|gene15721|rna45904|	tsc2.L	TSC2	P49815	Tuberin	2.49619	1.37373	1.85345	0.787939	0.399771	0.457704							FALSE	FALSE
gnl|gene15747|rna45985|	glo1.S	GLO1	Q04760	Lactoylglutathione lyase	0.375879	0.0494682	0.323627	0.60456	0.160873	-0.428631	0.0492019	0.0218768	0.0973091	0.168802	-0.0998082	-0.171218	FALSE	FALSE
gnl|gene15748|rna45986|	psmd1.S	PSMD1	Q99460	26S proteasome non-ATPase regulatory subunit 1	1.56597	1.40847	0.878491	0.594059	-0.193715	-0.0498845	1.43541	1.94935	1.09647	1.35582	-0.171109	-0.107855	FALSE	FALSE
gnl|gene15750|rna46001|	stxbp2.L	STXBP2	Q15833	Syntaxin-binding protein 2	0.658139	0.300183	0.396622	0.228716	0.133606	-0.100319	0.648703	0.749709	0.331624	0.384517	-0.0663501	-0.118001	FALSE	FALSE
gnl|gene15751|rna46003|	alg13.L	ALG13	Q9NP73	N-acetylglucosaminyldiphosphodolichol N-acetylglucosaminyltransferase (Fragment)	3.6475	2.28697	4.20803	3.03034	0.375374	0.364123							TRUE	FALSE
gnl|gene15754|rna46017|	timeless.S	TIMELESS	Q9UNS1	Protein timeless homolog	1.7867	0.988846	0.676494	0.39499	0.27361	-0.0368767							FALSE	FALSE
gnl|gene15755|rna46022|	cltcl1.S	CLTCL1	P53675	Clathrin heavy chain 2	2.3285	1.71148	1.68136	0.943038	0.0296924	0.227314	2.29551	2.60528	1.59873	2.1138	0.112963	-0.174735	FALSE	FALSE
gnl|gene15758|rna46027|	smarca5.S	SMARCA5	O60264	SWI/SNF-related matrix-associated actin-dependent regulator of chromatin subfamily A member 5	2.03104	1.46454	1.32293	0.690312	0.0447185	0.175648	2.026	2.99019	1.86364	1.88439	-0.335033	0.175166	FALSE	FALSE
gnl|gene15761|rna46033|	gsk3a.S	GSK3B	P49841	Glycogen synthase kinase-3 beta	2.54723	1.25901	1.28917	0.639609	0.521867	0.190786							FALSE	FALSE
gnl|gene1576|rna4602|	tubal3.L	TUBA1A	Q71U36	Tubulin alpha-1A chain	0.916591	1.07209	0.78668	1.01677	-0.321793	-0.425632	0.268959	0.404793	0.194117	0.386329	-0.158141	-0.227839	FALSE	FALSE
gnl|gene15771|rna46077|	tsr1.L	TSR1	Q2NL82	Pre-rRNA-processing protein TSR1 homolog	0.611103	0.417647	0.198123	0.110382	0.0117645	-0.145015							TRUE	FALSE
gnl|gene1577|rna4608|	pgrmc1.L	PGRMC1	O00264	Membrane-associated progesterone receptor component 1	8.92861	5.62975	8.79049	5.49291	0.935158	1.59618							FALSE	FALSE
gnl|gene15782|rna46107|	ola1.L	OLA1	Q9NTK5	Obg-like ATPase 1	0.121871	0.0995603	0.0871311	-0.0851733	-0.0334112	-0.0737818	0.720646	0.824523	0.578435	0.550433	-0.0547168	-0.0244171	FALSE	FALSE
gnl|gene15793|rna46133|	ywhae.L	YWHAE	P62258	14-3-3 protein epsilon	1.81326	2.02571	1.39878	1.67686	-0.533146	-0.507334	0.64027	0.481557	0.33752	0.50524	0.0899881	-0.187245	TRUE	FALSE
gnl|gene15804|rna46178|	casp10.S	CASP10	Q92851	Caspase-10	1.06218	0.297134	0.409341	0.088794	0.381831	0.0122428							FALSE	FALSE
gnl|gene15805|rna46183|	wasf2.L	WASF2	Q9Y6W5	Wiskott-Aldrich syndrome protein family member 2	1.69847	0.706032	1.56392	0.912832	0.444392	0.171269							FALSE	FALSE
gnl|gene15809|rna46192|	paip1.S	PAIP1	Q9H074	Polyadenylate-binding protein-interacting protein 1	4.58329	2.84939	3.48053	3.09118	0.4983	-0.167473							TRUE	FALSE
gnl|gene1580|rna4615|	prpf19.L	PRPF19	Q9UMS4	Pre-mRNA-processing factor 19	2.06399	1.5048	1.41728	0.518638	0.032808	0.366396	2.30621	2.58481	1.8065	1.28202	0.133904	0.498753	FALSE	FALSE
gnl|gene15810|rna46194|	LOC108716753	ACTC1	P68032	Actin, alpha cardiac muscle 1							-0.158923	0.0742851	0.421841	-0.592149	-0.296912		FALSE	FALSE
gnl|gene15812|rna46198|	mettl1.L	METTL1	Q9UBP6	tRNA (guanine-N(7)-)-methyltransferase	0.416981	0.444724	0.132134	0.284562	-0.127821	-0.318667	0.318006	0.200824	0.285517	0.123353	0.00481046	0.00542438	TRUE	FALSE
gnl|gene15818|rna46218|	mrpl23.S	MRPL23	Q16540	39S ribosomal protein L23, mitochondrial	7.64887	5.11599	7.52139	6.5467	0.564367	-0.0359312							TRUE	FALSE
gnl|gene15820|rna46224|	psme1.L	PSME1	Q06323	Proteasome activator complex subunit 1	4.89933	3.23748	3.33634	2.85067	0.382555	-0.0849994	1.02599	1.33203	0.586311	0.871247	-0.120843	-0.21459	FALSE	FALSE
gnl|gene15822|rna46233|	ppp2r5e.L	PPP2R5E	Q16537	Serine/threonine-protein phosphatase 2A 56 kDa regulatory subunit epsilon isoform	1.30129	0.858007	0.702172	0.298432	0.0821512	0.0520988	2.28843	2.11507	0.830347	0.728094	0.405382	0.0660097	FALSE	FALSE
gnl|gene15823|rna46234|	eif4a3.L	EIF4A3	P38919	Eukaryotic initiation factor 4A-III	0.919698	0.875855	0.737368	0.452819	-0.16416	-0.0391881	1.2024	1.21029	0.626011	0.69013	0.0932278	-0.0723199	TRUE	FALSE
gnl|gene15844|rna46291|	rmdn1.S	RMDN1	Q96DB5	Regulator of microtubule dynamics protein 1	7.51563	5.00294	7.24055	7.06096	0.573032	-0.606132							FALSE	FALSE
gnl|gene15848|rna46301|	myadm.S	MYADM	Q96S97	Myeloid-associated differentiation marker	6.79316	4.51579	4.98807	3.87226	0.520142	0.259463							FALSE	FALSE
gnl|gene15855|rna46320|	dapl1.L	DAPL1	A0PJW8	Death-associated protein-like 1	4.12138	3.92858	2.60157	2.61819	-0.63922	-0.403307	1.30469	1.59067	0.323091	0.74333	-0.0568279	-0.34441	FALSE	FALSE
gnl|gene15861|rna46345|	tex10.S	TEX10	Q9NXF1	Testis-expressed protein 10	3.34089	2.27534	1.91257	0.708446	0.198083	0.556347							FALSE	FALSE
gnl|gene15865|rna46363|	mfn2.S	MFN2	O95140	Mitofusin-2	8.63336	5.87801	8.54752	6.23181	0.558504	0.884235							FALSE	FALSE
gnl|gene15874|rna46378|	pacsin2.S	PACSIN2	Q9UNF0	Protein kinase C and casein kinase substrate in neurons protein 2	0.269171	0.558824	0.157426	0.216456	-0.308299	-0.251109	0.462912	0.675891	0.263198	0.273025	-0.168977	-0.103852	FALSE	FALSE
gnl|gene15879|rna46394|	ctbs.S	CTBS	sp|Q01459|DIAC_HUMAN	Di-N-acetylchitobiase													FALSE	FALSE
gnl|gene15883|rna46408|	eme1.L	EME1	Q96AY2	Crossover junction endonuclease EME1	1.85561	1.09037	1.29681	0.6461	0.234953	0.19107							FALSE	FALSE
gnl|gene15885|rna46417|	mtor.L	MTOR	P42345	Non-specific serine/threonine protein kinase	1.81438	1.17404	0.924861	0.336672	0.143469	0.172532							FALSE	FALSE
gnl|gene15888|rna46423|	uap1.S	UAP1	Q16222	UDP-N-acetylhexosamine pyrophosphorylase	0.0263738	0.174533	0.0785901	0.057981	-0.151011	-0.185955	0.167427	0.364689	0.217859	0.273943	-0.21437	-0.140264	FALSE	FALSE
gnl|gene15895|rna46455|	acbd3.L	ACBD3	Q9H3P7	Golgi resident protein GCP60	2.04363	0.726093	1.15603	0.28323	0.638454	0.36682							FALSE	FALSE
gnl|gene15898|rna46464|	anp32a.S	ANP32A	P39687	Acidic leucine-rich nuclear phosphoprotein 32 family member A	5.74321	5.50889	4.4067	5.07003	-0.906793	-1.01997	0.0219469	-0.123423	0.0850797	0.138658	-0.033107	-0.162433	TRUE	FALSE
gnl|gene15899|rna46466|	upf2.L	UPF2	Q9HAU5	Regulator of nonsense transcripts 2	3.06673	1.31654	2.44677	0.57801	0.79225	1.01048							TRUE	FALSE
gnl|gene15905|rna46486|	sec16a.S	SEC16A	O15027	Protein transport protein Sec16A (Fragment)	9.5	5.49322	9.5	9.5	1.39113	-0.909547							FALSE	FALSE
gnl|gene1590|rna4648|	mrps31.L	MRPS31	Q92665	28S ribosomal protein S31, mitochondrial	9.5	5.4893	8.74163	7.10248	1.39423	0.366487							TRUE	FALSE
gnl|gene15922|rna46541|	cab39.L	CAB39	sp|Q9Y376|CAB39_HUMAN	Calcium-binding protein 39													FALSE	FALSE
gnl|gene15924|rna46546|	mrpl39.L	MRPL39	Q9NYK5	39S ribosomal protein L39, mitochondrial	8.31606	5.1857	7.9135	6.43681	0.914926	0.307933							TRUE	FALSE
gnl|gene15925|rna46549|	eif4h.S	EIF4H	Q15056	Eukaryotic translation initiation factor 4H	0.835572	0.082641	0.652203	-0.263445	0.414204	0.436559	0.653297	0.560752	1.11863	0.591799	0.0521816	0.377398	TRUE	TRUE
gnl|gene15932|rna46569|	thumpd3.L	THUMPD3	Q9BV44	THUMP domain-containing protein 3	0.591704	0.746533	0.299644	0.340609	-0.261061	-0.248365	0.608537	0.876259	0.266304	0.324361	-0.17518	-0.132823	TRUE	FALSE
gnl|gene15953|rna46639|	pak3.L	PAK3	O75914	Serine/threonine-protein kinase PAK 3	0.613312	0.27119	0.465902	0.210526	0.129346	-0.0404767	0.13027	0.245893	0.992885	1.4651	-0.171644	-0.256658	FALSE	FALSE
gnl|gene15964|rna46668|	lsm4.L	LSM4	Q9Y4Z0	U6 snRNA-associated Sm-like protein LSm4	1.11443	0.979002	0.797775	0.735397	-0.12756	-0.208957	0.223546	0.322952	0.555564	0.241088	-0.144438	0.146877	TRUE	TRUE
gnl|gene15965|rna46671|	hspe1.L	HSPE1	P61604	10 kDa heat shock protein, mitochondrial	8.83151	5.51444	8.58674	7.44093	0.967599	0.0112394	6.84317	5.78565	6.39149	5.98206	1.78994	1.24683	TRUE	FALSE
gnl|gene15977|rna46703|	pik3r1.L	PIK3R1	P27986	Phosphatidylinositol 3-kinase regulatory subunit alpha	0.865635	0.539423	0.701627	0.238961	0.0699628	0.0959635							FALSE	FALSE
gnl|gene15989|rna46742|	coq5.L	COQ5	Q5HYK3	2-methoxy-6-polyprenyl-1,4-benzoquinol methylase, mitochondrial	8.15663	5.35279	7.61057	6.38847	0.685325	0.141365							FALSE	FALSE
gnl|gene16000|rna46770|	ift46.L	IFT46	Q9NQC8	Intraflagellar transport protein 46 homolog	5.93041	4.07638	4.39317	3.51455	0.344017	0.127793							FALSE	FALSE
gnl|gene16010|rna46792|	mis18a.S	MIS18A	Q9NYP9	Protein Mis18-alpha	1.39523	1.22416	1.07679	1.2687	-0.151298	-0.41905							FALSE	FALSE
gnl|gene16016|rna46809|	snrnp40.L	SNRNP40	Q96DI7	U5 small nuclear ribonucleoprotein 40 kDa protein	1.42958	1.02293	0.956866	0.430404	0.0292992	0.12422	1.09799	1.57652	1.26385	0.578065	-0.212331	0.500628	TRUE	FALSE
gnl|gene16019|rna46825|	sec31a.L	SEC31A	O94979	Protein transport protein Sec31A	3.88483	2.03593	5.13593	2.15103	0.718997	1.63839							FALSE	FALSE
gnl|gene16020|rna46829|	efhd1.L	EFHD1	Q9BUP0	EF-hand domain-containing protein D1	1.96418	0.752686	0.944328	0.750697	0.569012	-0.122362	0.628833	0.598224	0.44254	0.304293	0.00997588	0.0188137	FALSE	FALSE
gnl|gene16031|rna46856|	usp14.S	USP14	P54578	Ubiquitin carboxyl-terminal hydrolase 14	0.595645	0.742369	0.515887	0.364757	-0.255359	-0.121762	0.77552	1.07493	0.641848	0.559758	-0.163396	0.0200152	FALSE	FALSE
gnl|gene16032|rna46860|	wdr82.S	WDR82	Q6UXN9	WD repeat-containing protein 82	1.58523	1.21895	1.671	0.89742	-0.0315818	0.254315							FALSE	FALSE
gnl|gene16039|rna46882|	atp5o.S	ATP5PO	P48047	ATP synthase subunit O, mitochondrial	6.9085	9.5	7.06984	7.87806	-3.36546	-1.32792	8.42479	6.64611	7.40557	6.04906	2.52251	2.00766	FALSE	FALSE
gnl|gene16046|rna46903|	loc100489386.L	HCFC1R1	Q9NWW0	Host cell factor C1 regulator 1 (Fragment)	5.06163	3.2712	4.04658	2.38361	0.454527	0.737165							FALSE	FALSE
gnl|gene16050|rna46921|	ece1.S	ECE1	P42892	Endothelin-converting enzyme 1	9.5	5.87089	9.03458	6.47264	1.09138	1.03074							FALSE	FALSE
gnl|gene16058|rna46941|	LOC100037145	RNF14	Q9UBS8	E3 ubiquitin-protein ligase RNF14	0.66344	0.34601	0.637094	0.344431	0.10046	-0.0256159							FALSE	FALSE
gnl|gene1606|rna4689|	iars2.L	IARS2	Q9NSE4	Isoleucine--tRNA ligase, mitochondrial	6.60662	4.80589	6.86707	5.79463	0.176413	0.0859569							TRUE	FALSE
gnl|gene16090|rna47037|	txndc17.S	TXNDC17	Q9BRA2	Thioredoxin domain-containing protein 17	0.270049	0.360202	0.581998	0.619741	-0.150127	-0.267195	0.0169444	-0.00652811	-0.0085841	0.22814	-0.108149	-0.291274	FALSE	FALSE
gnl|gene16094|rna47049|	mast4.S	MAST4	O15021	Microtubule-associated serine/threonine-protein kinase 4							1.38951	1.63368	1.6085	2.36211	-0.0156374	-0.319025	FALSE	FALSE
gnl|gene16099|rna47066|	prrc2c.L	PRRC2C	Q9Y520	Protein PRRC2C	9.5	5.39746	9.28513	5.3215	1.46713	2.05434							TRUE	FALSE
gnl|gene1609|rna4696|	stat3.1.L	STAT3	P40763	Signal transducer and activator of transcription 3	0.884872	0.736866	0.704609	0.442714	-0.0750371	-0.0535735	1.81502	2.38249	1.20541	1.81087	-0.133073	-0.300295	FALSE	TRUE
gnl|gene16101|rna47071|	vps4a.L	VPS4A	Q9UN37	Vacuolar protein sorting-associated protein 4A	1.46522	0.140516	0.731531	0.187278	0.751325	0.154391							FALSE	FALSE
gnl|gene16114|rna47116|	gpkow.S	GPKOW	Q92917	G-patch domain and KOW motifs-containing protein	4.33789	2.70177	3.95362	1.17627	0.466172	1.57291							TRUE	FALSE
gnl|gene16123|rna47136|	LOC108699321	CRP	P02741	C-reactive protein	3.55704	3.95536	3.98847	3.50443	-1.0038	-0.135235							FALSE	FALSE
gnl|gene16125|rna47139|	ulk3.L	ULK3	Q6PHR2	Serine/threonine-protein kinase ULK3	4.40076	1.47789	2.38369	0.886691	1.47576	0.738739							FALSE	FALSE
gnl|gene16133|rna47158|	oxa1l.L	OXA1L	Q15070	Mitochondrial inner membrane protein OXA1L	9.5	5.32027	9.5	9.5	1.52839	-0.909547							FALSE	FALSE
gnl|gene16139|rna47179|	LOC108711288	RPS27L	Q71UM5	40S ribosomal protein S27	1.66978	1.46665	1.01425	0.675436	-0.17673	-0.0196449	1.24003	1.49688	0.601093	0.52088	-0.0511365	0.0115905	TRUE	FALSE
gnl|gene16142|rna47187|	psmd6.L	PSMD6	Q15008	26S proteasome non-ATPase regulatory subunit 6	1.7851	1.66898	0.6256	0.525264	-0.267155	-0.167785	1.50508	1.82376	0.808602	1.24202	-0.0394424	-0.265803	FALSE	FALSE
gnl|gene16147|rna47200|	polr1b.L	POLR1B	Q9H9Y6	DNA-directed RNA polymerase I subunit RPA2	1.7904	1.58571	1.0735	0.485619	-0.197846	0.161126							FALSE	TRUE
gnl|gene1615|rna4714|	mtmr3	MTMR4	Q9NYA4	Myotubularin-related protein 4	2.03673	1.19745	1.75637	1.13001	0.260157	0.138404							FALSE	FALSE
gnl|gene16160|rna47237|	ubqln1.S	UBQLN1	Q9UMX0	Ubiquilin-1	7.57357	5.14362	6.6883	5.02914	0.496631	0.535739							FALSE	TRUE
gnl|gene16162|rna47242|	taf6l.S	TAF6L	Q9Y6J9	TAF6-like RNA polymerase II p300/CBP-associated factor-associated factor 65 kDa subunit 6L	3.95018	2.66963	2.40013	0.903552	0.255808	0.737191							FALSE	FALSE
gnl|gene16167|rna47251|	manf.S	MANF	P55145	Mesencephalic astrocyte-derived neurotrophic factor	9.5	6.0726	9.5	6.62992	0.931295	1.22491	5.31481	9.5	3.32135	3.32654		0.444925	TRUE	FALSE
gnl|gene16172|rna47262|	exoc8.S	EXOC8	Q8IYI6	Exocyst complex component 8	2.47827	1.48615	1.37098	0.621058	0.29964	0.259273							FALSE	FALSE
gnl|gene16182|rna47283|	trmt1.L	TRMT1	Q9NXH9	tRNA (guanine(26)-N(2))-dimethyltransferase	0.92992	1.31648	0.777998	0.771199	-0.507645	-0.248804							TRUE	FALSE
gnl|gene16186|rna47291|	gfpt1.L	GFPT1	Q06210	Glutamine--fructose-6-phosphate transaminase (isomerizing)	0.402371	0.677329	0.240491	0.385757	-0.321319	-0.321486	0.376875	0.741366	0.221714	0.129356	-0.277094	-0.0487005	FALSE	FALSE
gnl|gene1619|rna4727|	ide.L	IDE	P14735	Insulin-degrading enzyme	0.493889	0.973368	0.493377	0.728415	-0.500598	-0.407261	0.595605	0.717703	0.494483	0.577038	-0.0890474	-0.107087	FALSE	FALSE
gnl|gene161|rna448|	srrm2.S	SRRM2	Q9UQ35	Serine/arginine repetitive matrix protein 2 (Fragment)	0.326735	0.457516	-0.312859	0.190958	-0.192876	-0.54654							TRUE	TRUE
gnl|gene16210|rna47363|	brk1.S	BRK1	Q8WUW1	Protein BRICK1	6.91696	5.58905	7.54984	6.56767	-0.256348	-0.0325036							FALSE	FALSE
gnl|gene16213|rna47371|	hprt1.L	HPRT1	P00492	Hypoxanthine-guanine phosphoribosyltransferase	0.353269	0.59847	0.278916	0.581335	-0.288603	-0.441249	0.115318	0.00147405	0.201132	0.112139	-0.0349111	-0.0544351	FALSE	FALSE
gnl|gene16215|rna47380|	ehd1.S	EHD1	Q9H4M9	EH domain-containing protein 1 (Fragment)	1.4127	0.43753	1.55141	0.409894	0.483646	0.536936	1.28149	1.70594	2.50763	9.5	-0.145325		FALSE	FALSE
gnl|gene1621|rna4734|	tubgcp6.L	TUBGCP6	Q96RT7	Gamma-tubulin complex component 6	3.05806	1.95414	2.4054	1.02034	0.280934	0.65386							FALSE	FALSE
gnl|gene16220|rna47392|	ufc1.S	UFC1	Q9Y3C8	Ubiquitin-fold modifier-conjugating enzyme 1	2.93457	1.74682	2.36725	1.95244	0.370355	-0.0648452	0.638117	0.805659	0.39897	0.53796	-0.108771	-0.158687	FALSE	FALSE
gnl|gene16223|rna47398|	mtr.L	MTR	Q99707	Methionine synthase	0.0805577	0.516217	0.0393557	0.264566	-0.389229	-0.36582	0.450902	0.736907	0.33304	0.229189	-0.21561	-0.0217912	FALSE	FALSE
gnl|gene16238|rna47430|	tubb6.S	TUBB6	Q9BUF5	Tubulin beta-6 chain	0.772442	0.880529	0.489986	-0.145131	-0.257455	0.240125	0.345745	0.486195	0.297228	0.137246	-0.146669	0.0061789	FALSE	FALSE
gnl|gene16242|rna47440|	dctn2.S	DCTN2	Q13561	Dynactin subunit 2	3.52624	1.94237	2.02489	1.55802	0.575101	-0.000387765	1.69819	2.03033	1.29293	1.26914	-0.0117141	0.100551	FALSE	FALSE
gnl|gene16252|rna47466|	prdx3.S	PRDX3	P30048	Thioredoxin-dependent peroxide reductase, mitochondrial	4.65984	4.34662	4.83373	4.79349	-0.64342	-0.52883	5.74314	5.56292	5.25982	4.76313	1.05199	1.09823	FALSE	FALSE
gnl|gene16255|rna47474|	elp6.L	ELP6	Q0PNE2	Elongator complex protein 6	2.07156	1.32331	1.25518	0.988108	0.181456	-0.091112							FALSE	FALSE
gnl|gene16262|rna47497|	smarcal1.L	SMARCAL1	Q9NZC9	HepA-related protein (Fragment)	8.29939	4.88625	6.92727	2.68914	1.14245	2.43573							FALSE	FALSE
gnl|gene16266|rna47510|	anapc4.L	ANAPC4	Q9UJX5	Anaphase-promoting complex subunit 4	2.2342	1.29491	1.38572	0.692799	0.302937	0.215775							FALSE	FALSE
gnl|gene16267|rna47517|	elmo2.L	ELMO1	Q92556	Engulfment and cell motility protein 1	1.21073	0.790877	0.762746	0.390716	0.0803342	0.0239626							FALSE	FALSE
gnl|gene16269|rna47521|	mroh1.S	MROH1	Q8NDA8	Maestro heat-like repeat-containing protein family member 1	1.81805	1.37794	1.01265	0.706393	-0.0161273	-0.0437409	9.5	2.31513	0.730738	0.856953		-0.0916389	FALSE	FALSE
gnl|gene16275|rna47537|	nans.S	NANS	Q9NR45	Sialic acid synthase	0.129114	0.279836	0.17013	0.290206	-0.172082	-0.297463	0.256229	0.21968	-0.0909534	0.201145	-0.0557019	-0.339879	FALSE	FALSE
gnl|gene16287|rna47573|	lta4h.L	LTA4H	P09960	Leukotriene A-4 hydrolase	-0.154693	0.389998	-0.0477987	0.124744	-0.432171	-0.3201	0.118123	0.182109	0.0599389	0.163822	-0.142508	-0.197717	TRUE	FALSE
gnl|gene16289|rna47581|	nme7.L	NME7	Q9Y5B8	Nucleoside diphosphate kinase 7	1.90611	0.655575	2.32591	0.760918	0.610762	0.793653							FALSE	FALSE
gnl|gene16295|rna47594|	ubxn7.L	UBXN7	O94888	UBX domain-containing protein 7	1.877	0.754606	1.422	0.66361	0.514456	0.261736	1.53425	1.48058	3.95611	4.98341	0.192366	-0.067483	FALSE	FALSE
gnl|gene16300|rna47606|	vps41.S	VPS41	P49754	Vacuolar protein sorting-associated protein 41 homolog	1.86567	1.49457	1.25346	0.710724	-0.0797175	0.114029							FALSE	FALSE
gnl|gene16302|rna47610|	sod1.S	SOD1	P00441	Superoxide dismutase [Cu-Zn]	0.550526	0.832009	0.488531	0.640878	-0.353952	-0.3454	0.471073	0.399806	0.263239	-0.0112193	0.00535819	0.0701926	FALSE	TRUE
gnl|gene16312|rna47640|	ercc2.L	ERCC2	P18074	General transcription and DNA repair factor IIH helicase subunit XPD	2.18429	1.27228	1.21639	0.497453	0.290535	0.24785							FALSE	FALSE
gnl|gene16319|rna47663|	npl.S	NPL	Q9BXD5	N-acetylneuraminate lyase	0.295234	0.355831	0.281027	0.538789	-0.131336	-0.408197							FALSE	FALSE
gnl|gene1631|rna4758|	helb.L	HELB	Q8NG08	DNA helicase B	0.338219	0.46193	0.0816297	0.0950984	-0.189393	-0.211527							TRUE	FALSE
gnl|gene16321|rna47672|	msto1.L	MSTO1	Q9BUK6	Protein misato homolog 1	0.453474	1.19902	0.62371	0.897472	-0.704275	-0.445857							FALSE	FALSE
gnl|gene16322|rna47675|	lsm1.L	LSM1	O15116	U6 snRNA-associated Sm-like protein LSm1	0.804476	0.811744	0.53078	0.449928	-0.183375	-0.175146	0.789783	0.380655	0.280345	-0.0478984	0.270041	0.106173	TRUE	TRUE
gnl|gene16326|rna47684|	wdr74.L	WDR74	Q6RFH5	WD repeat-containing protein 74	1.51308	0.982334	1.02744	0.480031	0.112323	0.134493							FALSE	FALSE
gnl|gene16328|rna47688|	arvcf.S	ARVCF	O00192	Armadillo repeat protein deleted in velo-cardio-facial syndrome	3.84705	1.31551	4.50634	1.35731	1.26778	1.80777							FALSE	FALSE
gnl|gene16330|rna47699|	hyou1.L	HYOU1	Q9Y4L1	Hypoxia up-regulated protein 1 (Fragment)	6.61354	5.45572	5.04154	3.60973	-0.335119	0.490455	5.68154	9.5	2.78592	3.23095		0.0800745	FALSE	FALSE
gnl|gene16331|rna47709|	zbtb8os.L	ZBTB8OS	Q8IWT0	Protein archease	0.59549	0.754595	0.595232	0.369643	-0.265156	-0.0723512	0.359653	0.913518	0.170737	0.476971	-0.395434	-0.301816	FALSE	FALSE
gnl|gene16333|rna47712|	cdc5l.S	CDC5L	Q99459	Cell division cycle 5-like protein	4.85072	3.146	3.05473	0.780289	0.425585	1.26648	3.78726	4.2668	3.6513	9.5	0.287147		TRUE	FALSE
gnl|gene16341|rna47731|	txnrd2.S	TXNRD2	Q9NNW7	Thioredoxin reductase 2, mitochondrial	6.88387	4.93722	7.13422	6.07944	0.240849	0.0527396							FALSE	FALSE
gnl|gene16349|rna47753|	rpl13a.L	RPL13A	P40429	60S ribosomal protein L13a	1.75957	1.64975	0.960897	0.544979	-0.267425	0.0417064	1.39613	1.67616	0.501067	0.908401	-0.0362015	-0.304737	TRUE	FALSE
gnl|gene16360|rna47782|	prim1.S	PRIM1	P49642	DNA primase small subunit	1.42177	0.673103	0.703008	0.175151	0.302194	0.144341	1.46464	1.84861	2.04843	2.75285	-0.086658	-0.210383	FALSE	FALSE
gnl|gene16361|rna47786|	aar2.L	AAR2	Q9Y312	Protein AAR2 homolog	1.94113	1.45185	1.19452	0.473111	9.32902e-05	0.251336							FALSE	FALSE
gnl|gene16364|rna47793|	ehd3.L	EHD3	Q9NZN3	EH domain-containing protein 3	1.1001	0.225125	0.787697	0.115783	0.462048	0.24511	1.05462	1.40333	3.64574	2.57469	-0.141473	1.1617	FALSE	FALSE
gnl|gene16369|rna47806|	rpain.S	RPAIN	Q86UA6	RPA-interacting protein	2.63868	0.321335	2.1573	0.532365	1.3217	0.850904							FALSE	FALSE
gnl|gene16383|rna47851|	prkar2b.S	PRKAR2B	P31323	cAMP-dependent protein kinase type II-beta regulatory subunit	1.10251	0.839845	0.579249	0.41282	-0.0243645	-0.115147	1.49128	1.6731	1.91479	1.53223	0.0412057	0.431203	FALSE	FALSE
gnl|gene16389|rna47868|	znf638.S	ZNF638	Q14966	Zinc finger protein 638	5.20774	4.34074	6.13972	5.66666	-0.305433	-0.305124							TRUE	FALSE
gnl|gene16395|rna47889|	tial1.L	TIAL1	Q01085	Nucleolysin TIAR	7.88595	4.83238	7.31886	6.42583	0.93369	-0.0814322	4.09581	3.54137	4.58227	4.78328	0.973175	0.550144	TRUE	TRUE
gnl|gene1639|rna4786|	srsf2.S	SRSF2	Q01130	Serine/arginine-rich splicing factor 2 (Fragment)	1.20965	0.525866	0.838997	0.391394	0.290008	0.0744344							TRUE	TRUE
gnl|gene16415|rna47944|	tsen34.L	TSEN34	Q9BSV6	tRNA-splicing endonuclease subunit Sen34	1.31171	0.791237	0.553926	0.401076	0.141484	-0.123342							FALSE	FALSE
gnl|gene16418|rna47949|	exosc3.L	EXOSC3	Q9NQT5	Exosome complex component RRP40	0.368814	0.769544	0.373863	0.412336	-0.414921	-0.252091	0.769098	1.00699	0.326674	0.257547	-0.127184	-0.0441854	TRUE	FALSE
gnl|gene16430|rna47990|	mapkbp1.L	MAPKBP1	O60336	Mitogen-activated protein kinase-binding protein 1	3.20345	1.92908	2.62293	1.02282	0.389276	0.797438							FALSE	FALSE
gnl|gene16445|rna48024|	rpp38.S	RPP38	P78345	Ribonuclease P protein subunit p38	2.84046	1.86783	1.55748	0.936022	0.217063	0.149717	2.43232	2.24756	1.37118	1.09954	0.439072	0.266255	TRUE	FALSE
gnl|gene16446|rna48032|	hpgds.L	HPGDS	O60760	Hematopoietic prostaglandin D synthase	0.939526	0.607104	0.821128	0.943325	0.0611996	-0.34798	-0.0913905	-0.0362846	0.121596	0.0973084	-0.17607	-0.108246	FALSE	FALSE
gnl|gene16451|rna48053|	pcbp3.L	PCBP2	Q15366	Poly(rC)-binding protein 2	7.4326	3.13033	8.0572	4.23283	2.00874	2.04308	4.04956	4.19748	9.5	6.06687	0.537546		TRUE	FALSE
gnl|gene16455|rna48064|	sec23ip.L	SEC23IP	Q9Y6Y8	SEC23-interacting protein	6.26181	3.08109	6.36259	3.86801	1.33555	1.18152							TRUE	FALSE
gnl|gene16458|rna48070|	galnt2.S	GALNT2	Q10471	Polypeptide N-acetylgalactosaminyltransferase 2	4.7108	3.1127	3.51556	1.96742	0.366892	0.691683							FALSE	FALSE
gnl|gene1645|rna4800|	tpr.S	TPR	P12270	Nucleoprotein TPR	2.57169	1.39438	1.43645	0.532421	0.429317	0.368959	1.37229	1.3285	1.99595	2.25509	0.156241	0.0528526	TRUE	FALSE
gnl|gene16461|rna48076|	hars.L	HARS1	tr|A0A6Q8PF47|A0A6Q8PF47_HUMAN	Histidine--tRNA ligase, cytoplasmic							0.3853	0.163293	0.24267	0.223852	0.0810559	-0.0899802	FALSE	FALSE
gnl|gene16467|rna48102|	fto.L	FTO	Q9C0B1	Alpha-ketoglutarate-dependent dioxygenase FTO	0.0554724	-0.0214847	0.0938028	-0.0812674	0.0222632	-0.0722265							FALSE	FALSE
gnl|gene16469|rna48116|	dbn1.L	DBN1	Q16643	Drebrin	0.041475	0.350753	-0.0106447	0.536074	-0.281683	-0.601166	0.865349	0.918867	1.15015	1.1597	0.00280941	0.0546488	FALSE	FALSE
gnl|gene16470|rna48118|	tmem214.S	TMEM214	Q6NUQ4	Transmembrane protein 214	9.5	7.96496	9.5	7.1762	-0.570601	0.818653							FALSE	FALSE
gnl|gene16473|rna48131|	rpn2.L	RPN2	P04844	Dolichyl-diphosphooligosaccharide--protein glycosyltransferase subunit 2	8.69545	6.11307	6.65861	3.93522	0.409714	1.32942	9.5	6.47053	3.04764	3.94227		-0.148447	FALSE	FALSE
gnl|gene16476|rna48141|	acadvl.L	ACADVL	P49748	Very long-chain specific acyl-CoA dehydrogenase, mitochondrial	7.69307	5.79674	8.18817	6.73075	0.0509695	0.272944							FALSE	FALSE
gnl|gene16480|rna48149|	fam213a.L	PRXL2A	Q9BRX8	Peroxiredoxin-like 2A	9.5	6.92371	8.55939	4.39176	0.255804	2.26061							FALSE	FALSE
gnl|gene16484|rna48164|	thoc3.L	THOC3	Q96J01	THO complex subunit 3	1.08458	0.713861	0.553089	0.24345	0.0647165	-0.00667597	1.47652	1.28803	0.941539	1.15778	0.263594	-0.109118	TRUE	FALSE
gnl|gene16486|rna48169|	atp6v1c1.L	ATP6V1C1	P21283	V-type proton ATPase subunit C	0.865377	0.542205	0.528624	0.363154	0.0675976	-0.112055	0.907249	1.38549	0.852022	1.40014	-0.247627	-0.328273	FALSE	FALSE
gnl|gene16492|rna48182|	sept10.S	SEPTIN11	tr|D6RDU5|D6RDU5_HUMAN	Septin-11 (Fragment)							0.981962	0.95821	0.696077	0.742609	0.0714742	-0.0490453	FALSE	FALSE
gnl|gene16497|rna48198|	nudt16.L	NUDT16	Q96DE0	U8 snoRNA-decapping enzyme	1.81769	1.21183	1.62909	1.07688	0.11549	0.092832	1.7314	0.648735	2.20812	0.382271	0.854643	1.36714	TRUE	FALSE
gnl|gene164|rna456|	kdm1a.S	KDM1A	O60341	Lysine-specific histone demethylase 1A (Fragment)	2.94944	2.14091	2.33333	1.44322	0.0666287	0.291183							TRUE	FALSE
gnl|gene16508|rna48224|	nup85.L	NUP85	Q9BW27	Nuclear pore complex protein Nup85	2.12715	1.48476	1.30501	0.60539	0.0871411	0.226826	3.02471	4.13867	2.08074	3.13023	-0.240373	-0.41586	FALSE	FALSE
gnl|gene1650|rna4810|	nudcd1.S	NUDCD1	Q96RS6	NudC domain-containing protein 1	0.116038	0.755032	0.40739	0.457606	-0.557182	-0.263345	0.249716	0.366424	0.297632	0.495047	-0.150091	-0.212545	FALSE	FALSE
gnl|gene16513|rna48238|	chmp2a.L	CHMP2A	O43633	Charged multivesicular body protein 2a	6.94064	4.11468	3.59057	2.4947	0.92821	0.349692							FALSE	FALSE
gnl|gene16523|rna48258|	trmo.L	TRMO	Q9BU70	tRNA (adenine(37)-N6)-methyltransferase	1.37023	0.846273	0.812148	0.436647	0.133401	0.0228306							FALSE	FALSE
gnl|gene16524|rna48260|	uba5.S	UBA5	Q9GZZ9	UFM1-activating enzyme	-0.0997482	0.296658	-0.270617	0.168466	-0.324664	-0.501574	0.122337	0.363344	0.156266	0.178204	-0.249351	-0.130355	FALSE	FALSE
gnl|gene16529|rna48275|	ube2g2.L	UBE2G2	P60604	Ubiquitin-conjugating enzyme E2 G2	1.07945	0.460438	0.474408	0.422632	0.262727	-0.192532							FALSE	FALSE
gnl|gene16544|rna48314|	camk2g.L	CAMK2B	Q13554	Calcium/calmodulin-dependent protein kinase type II subunit beta	2.2929	1.02982	1.3229	0.395856	0.549047	0.394613	2.94736	3.70589	3.18099	2.3155	-0.038661	0.95289	FALSE	FALSE
gnl|gene16545|rna48334|	r3hcc1l.L	R3HCC1L	Q7Z5L2	Coiled-coil domain-containing protein R3HCC1L	2.49433	0.989677	2.24556	0.929397	0.703446	0.614635							FALSE	FALSE
gnl|gene16546|rna48338|	gnl|gene16546|rna48338|	gnl|gene16546|rna48338|	gnl|gene16546|rna48338|								0.155988	0.207824	0.187085	0.31131	-0.128079	-0.187473	FALSE	FALSE
gnl|gene16549|rna48348|	dock7.S	DOCK7	Q96N67	Dedicator of cytokinesis protein 7 (Fragment)	2.31041	1.36584	1.42171	0.534324	0.29301	0.357695	1.43484	1.7386	0.712354	1.09485	-0.0434348	-0.251815	FALSE	FALSE
gnl|gene1654|rna4824|	snu13.L	SNU13	sp|P55769|NH2L1_HUMAN	NHP2-like protein 1													FALSE	FALSE
gnl|gene16551|rna48351|	ddx17.L	DDX17	Q92841	RNA helicase	5.97708	4.30607	6.36183	3.28856	0.190119	1.61194	4.98207	4.2468	9.5	9.5	1.24792		TRUE	FALSE
gnl|gene16553|rna48358|	atg3.S	ATG3	Q9NT62	Ubiquitin-like-conjugating enzyme ATG3	1.32026	0.661671	0.589435	0.320327	0.249514	-0.0395511	0.604263	0.725497	0.252168	0.268896	-0.0869115	-0.110045	FALSE	FALSE
gnl|gene16557|rna48371|	gapdh.S	GAPDH	P04406	Glyceraldehyde-3-phosphate dehydrogenase	0.100722	0.498652	0.11309	0.33805	-0.363021	-0.371177	0.0481107	0.0256981	0.287993	0.0959392	-0.102998	0.0241646	FALSE	FALSE
gnl|gene16566|rna48397|	dhdh-like.1.L	DHDH	Q9UQ10	Trans-1,2-dihydrobenzene-1,2-diol dehydrogenase	1.43744	0.785753	1.34125	1.58139	0.222324	-0.474794	-0.0895464	0.0321136	0.00943029	0.269798	-0.216191	-0.302533	FALSE	FALSE
gnl|gene16578|rna48449|	ppp1r21.L	PPP1R21	Q6ZMI0	Protein phosphatase 1 regulatory subunit 21	1.66749	0.992634	1.31962	0.755668	0.198085	0.124831							FALSE	FALSE
gnl|gene16585|rna48472|	xrcc4.L	XRCC4	Q13426	DNA repair protein XRCC4	3.25319	1.99736	1.65427	1.54765	0.365349	-0.240441	1.55635	2.25079	1.59977	1.37725	-0.258363	0.276992	FALSE	FALSE
gnl|gene16591|rna48485|	mrpl21.L	MRPL21	Q7Z2W9	39S ribosomal protein L21, mitochondrial	9.5	5.00934	8.06352	7.57119	1.77516	-0.435414							TRUE	FALSE
gnl|gene16595|rna48495|	serpinb4.L	SERPINB4	P48594	Serpin B4	0.198205	-0.0369839	0.252164	0.0442774	0.121397	-0.059726							FALSE	FALSE
gnl|gene16602|rna48509|	rps28p9.L	RPS28	P62857	40S ribosomal protein S28	3.26696	2.79119	2.02293	1.52127	-0.256304	0.025635	1.33351	1.69048	0.874996	0.510203	-0.0946292	0.234705	TRUE	FALSE
gnl|gene16604|rna48512|	nrbp1.L	NRBP1	Q9UHY1	Nuclear receptor-binding protein	1.43377	0.86988	1.33425	0.670828	0.153325	0.197706							FALSE	FALSE
gnl|gene16606|rna48516|	znf554.L	ZNF99	A8MXY4	Zinc finger protein 99	2.97102	1.59068	2.57653	1.22842	0.516449	0.61352							FALSE	FALSE
gnl|gene16608|rna48522|	trip4.L	TRIP4	Q15650	Activating signal cointegrator 1	2.55585	0.915454	1.58455	0.386113	0.79978	0.57678							FALSE	FALSE
gnl|gene16614|rna48537|	ccnh.L	CCNH	P51946	Cyclin-H							1.44935	1.80195	0.652045	0.533191	-0.070425	0.0443417	FALSE	FALSE
gnl|gene16615|rna48539|	fmr1.S	FMR1	Q06787	FMR1 protein	3.89559	2.13234	2.78052	1.5943	0.649027	0.47778							TRUE	TRUE
gnl|gene16618|rna48552|	lman1.S	LMAN1	P49257	Protein ERGIC-53	7.10996	5.5624	5.9365	3.06449	-0.117787	1.49424							FALSE	FALSE
gnl|gene16619|rna48554|	nmral1.L	NMRAL1	Q9HBL8	NmrA-like family domain-containing protein 1	1.3025	0.34787	0.84349	0.930406	0.487761	-0.323423	0.676906	0.79953	0.673306	0.853732	-0.0742481	-0.135079	FALSE	FALSE
gnl|gene1661|rna4844|	gstcd.L	GSTCD	Q8NEC7	Glutathione S-transferase C-terminal domain-containing protein	2.49026	1.16614	1.1769	0.439249	0.560918	0.264739							FALSE	FALSE
gnl|gene16622|rna48561|	c20orf194.S	C20orf194	Q5TEA3	Uncharacterized protein C20orf194	1.81867	0.43466	0.937075	-0.00502169	0.732896	0.434813							FALSE	FALSE
gnl|gene16626|rna48574|	cox4i2.S	COX4I2	Q96KJ9	Cytochrome c oxidase subunit 4 isoform 2, mitochondrial	9.5	6.03902	9.5	7.8124	0.957947	0.345511							FALSE	FALSE
gnl|gene16635|rna48598|	isoc1.S	ISOC1	sp|Q96CN7|ISOC1_HUMAN	Isochorismatase domain-containing protein 1													FALSE	FALSE
gnl|gene16643|rna48626|	idh1.S	IDH1	O75874	Isocitrate dehydrogenase [NADP] cytoplasmic	-0.177509	0.202412	0.105682	0.416682	-0.297171	-0.434608	0.00761488	-0.0328966	0.135707	0.205468	-0.0995246	-0.163303	FALSE	FALSE
gnl|gene16653|rna48655|	aifm3-like.L	AIFM3	Q96NN9	Apoptosis-inducing factor 3	-0.16604	0.0779025	-0.0785116	-0.0236196	-0.191376	-0.230294	-0.186648	-0.355881	0.104514	-0.0786821	-0.0573885	-0.0140132	FALSE	FALSE
gnl|gene16659|rna48671|	eif3k.S	EIF3K	Q9UBQ5	Eukaryotic translation initiation factor 3 subunit K	3.12111	1.73298	1.78253	1.44328	0.494822	-0.0770778	1.8829	2.45639	0.522095	0.696161	-0.124106	-0.15818	TRUE	FALSE
gnl|gene16662|rna48679|	map2k1.S	MAP2K1	Q02750	Dual specificity mitogen-activated protein kinase kinase 1	0.531165	0.045481	0.160322	0.0369567	0.258508	-0.11568	0.385364	0.45066	-0.0727486	0.59799	-0.0936082	-0.568428	FALSE	FALSE
gnl|gene16663|rna48682|	luc7l2.S	LUC7L2	Q9Y383	Putative RNA-binding protein Luc7-like 2	1.73643	0.790654	1.22673	0.691513	0.400329	0.110443							TRUE	FALSE
gnl|gene16666|rna48693|	rps6ka1.L	RPS6KA1	Q15418	Ribosomal protein S6 kinase alpha-1	1.41678	-0.106914	0.19535	-0.302827	0.918229	0.160433							FALSE	FALSE
gnl|gene16673|rna48713|	pfdn5.L	PFDN5	Q99471	Prefoldin subunit 5	5.5109	4.40666	5.38546	4.63165	-0.173317	-0.0396292	0.505298	0.89711	0.118697	0.378984	-0.269823	-0.282977	FALSE	FALSE
gnl|gene16675|rna48717|	urod.L	UROD	P06132	Uroporphyrinogen decarboxylase	0.669953	0.425185	0.620687	1.07602	0.0415836	-0.580666	-0.203352	-0.152013	-0.244082	-0.0106997	-0.1946	-0.331269	FALSE	FALSE
gnl|gene16681|rna48737|	ppp1r7.L	PPP1R7	Q15435	Protein phosphatase 1 regulatory subunit 7	0.0637923	0.411443	-0.00284313	0.281923	-0.316273	-0.406939	0.295409	0.267962	0.306177	0.213157	-0.0539493	-0.0332168	FALSE	FALSE
gnl|gene16698|rna48800|	commd1.L	COMMD1	Q8N668	COMM domain-containing protein 1	3.90027	2.86578	2.57102	2.16681	0.0697723	-0.0880446	1.65024	1.44285	0.66406	0.793186	0.307399	-0.105324	FALSE	FALSE
gnl|gene1669|rna4862|	bbs2.S	BBS2	Q9BXC9	Bardet-Biedl syndrome 2 protein	1.45116	1.25187	1.25098	0.716603	-0.139263	0.107994							FALSE	FALSE
gnl|gene16701|rna48821|	tfrc.L	TFRC	P02786	Transferrin receptor protein 1	5.46438	4.20967	4.10954	2.74315	-0.0452777	0.511865	4.03261	4.08871	4.03696	4.02601	0.590216	0.582556	TRUE	FALSE
gnl|gene16715|rna48852|	grhpr.2.L	GRHPR	sp|Q9UBQ7|GRHPR_HUMAN	Glyoxylate reductase/hydroxypyruvate reductase													FALSE	FALSE
gnl|gene16725|rna48875|	acot13.S	ACOT13	Q9NPJ3	Acyl-coenzyme A thioesterase 13	7.42859	5.26102	7.47445	7.03921	0.315248	-0.433588							FALSE	FALSE
gnl|gene16727|rna48880|	tagln2.L	TAGLN2	P37802	Transgelin-2	2.97388	1.61129	2.09535	1.58698	0.501835	0.0251773	0.420048	0.429737	0.688699	0.85101	-0.0533504	-0.121242	FALSE	FALSE
gnl|gene1672|rna4872|	cdk13.L	CDK13	Q14004	CDC2L5 protein	3.30466	1.09686	3.58598	2.33159	1.11135	0.467931							TRUE	FALSE
gnl|gene16735|rna48904|	bhmt.L	BHMT	Q93088	Betaine--homocysteine S-methyltransferase 1	0.00617245	0.527442	0.205206	0.580549	-0.443391	-0.489941	0.0961874	-0.0124384	0.029201	-0.0684388	-0.0416411	-0.0798344	FALSE	FALSE
gnl|gene16738|rna48918|	rps15a.S	RPS15A	P62244	40S ribosomal protein S15a	3.31854	2.57033	1.91365	1.56081	-0.0496381	-0.076825	1.27483	1.73832	0.579594	0.973846	-0.170305	-0.282711	TRUE	FALSE
gnl|gene16745|rna48942|	unc45a.L	UNC45A	Q9H3U1	Protein unc-45 homolog A	1.16346	0.559906	0.380085	0.220468	0.234891	-0.105241	1.17306	1.28935	0.511849	0.517094	0.0218684	-0.0566577	FALSE	FALSE
gnl|gene16750|rna48954|	tuba8.L	TUBA8	Q9NY65	Tubulin alpha-8 chain	0.268383	1.08089	0.729981	0.890319	-0.723127	-0.369493	0.386048	0.474696	0.489245	0.459995	-0.107679	-0.0395759	FALSE	FALSE
gnl|gene16751|rna48956|	tcea1.L	TCEA1	P23193	Transcription elongation factor A protein 1	2.4044	0.836311	1.2461	0.485626	0.770454	0.276512	2.02698	2.51298	1.18316	2.69413	-0.0441187	-0.85861	TRUE	FALSE
gnl|gene1675|rna4877|	ttc8.L	TTC8	Q8TAM2	Tetratricopeptide repeat domain 8 isoform 2	0.910121	1.19848	0.53408	0.53815	-0.426039	-0.23855							FALSE	FALSE
gnl|gene16760|rna48986|	pelo.L	PELO	Q9BRX2	Protein pelota homolog	1.24724	0.837519	0.759133	0.236521	0.065531	0.136222	0.964072	1.50672	1.15714	1.55546	-0.276215	-0.1821	FALSE	FALSE
gnl|gene16762|rna48990|	mad2l1.S	MAD2L1	Q13257	Mitotic spindle assembly checkpoint protein MAD2A	1.32723	0.507255	0.866332	0.65496	0.37631	-0.103305	1.45242	2.5152	0.833345	0.887158	-0.501633	-0.0289976	FALSE	FALSE
gnl|gene16763|rna48993|	pcbd2.L	PCBD2	Q9H0N5	Pterin-4-alpha-carbinolamine dehydratase 2	2.70369	2.73992	2.09546	2.25111	-0.558286	-0.468659	0.28847	0.185173	0.360343	0.215323	-0.00912375	0.00828658	FALSE	FALSE
gnl|gene16764|rna48994|	ptpn9.S	PTPN9	P43378	Tyrosine-protein phosphatase non-receptor type 9	9.5	9.5	5.0523	1.60441	-1.7889	1.989							FALSE	FALSE
gnl|gene16767|rna49007|	nckap1.L	NCKAP1	Q9Y2A7	Nck-associated protein 1	1.40223	0.950128	1.48349	0.701526	0.0704472	0.274646	2.39688	1.55714	9.5	9.5	0.8307		FALSE	FALSE
gnl|gene16768|rna49008|	ssb.S	SSB	P05455	Lupus La protein	1.94552	1.08471	1.11629	0.487076	0.294153	0.188653	1.48957	1.03589	1.69369	1.32248	0.427259	0.384785	TRUE	FALSE
gnl|gene16797|rna49077|	cfdp1.L	CFDP1	Q9UEE9	Craniofacial development protein 1	0.294765	0.0856112	0.207949	0.00450837	0.0828411	-0.0597084							FALSE	FALSE
gnl|gene16798|rna49084|	eif2ak4.L	EIF2AK4	Q9P2K8	Non-specific serine/threonine protein kinase (Fragment)	1.37643	1.10433	0.947232	0.408953	-0.0676396	0.133732							TRUE	FALSE
gnl|gene167|rna465|	ssr4.L	SSR4	P51571	Translocon-associated protein subunit delta	8.6639	5.90784	6.62348	3.23993	0.553405	1.82302							FALSE	FALSE
gnl|gene16803|rna49097|	armc1.L	ARMC1	Q9NVT9	Armadillo repeat-containing protein 1	6.29416	4.94373	6.46505	4.9602	-0.12307	0.437761							FALSE	FALSE
gnl|gene16806|rna49109|	eif2a.L	EIF2A	Q9BY44	Eukaryotic translation initiation factor 2A	1.35683	1.06569	0.825104	0.427103	-0.0488948	0.0385902	1.23124	0.755006	0.623414	0.587522	0.392936	-0.0115579	TRUE	TRUE
gnl|gene16814|rna49138|	ube2c.S	UBE2C	O00762	Ubiquitin-conjugating enzyme E2 C	3.41273	2.80239	2.15025	1.98891	-0.176519	-0.237032	1.2782	1.29283	0.977804	0.763491	0.103227	0.160935	FALSE	FALSE
gnl|gene16815|rna49140|	tspo.L	TSPO	P30536	Translocator protein	9.5	5.21095	9.5	9.5	1.61515	-0.909547							FALSE	FALSE
gnl|gene16821|rna49163|	c2orf76.L	C2orf76	Q3KRA6	UPF0538 protein C2orf76	1.20909	0.510349	0.887793	0.631983	0.30198	-0.0718704	0.600648	0.830402	0.413613	0.182623	-0.153563	0.0704261	FALSE	FALSE
gnl|gene16823|rna49170|	ddx4.L	DDX4	Q9NQI0	Probable ATP-dependent RNA helicase DDX4	2.48616	1.20378	1.7847	0.6549	0.528551	0.510685	2.13353	1.68968	1.57604	2.18817	0.541032	-0.238206	TRUE	TRUE
gnl|gene16844|rna49217|	cyb5a.L	CYB5A	P00167	Cytochrome b5	9.5	5.60582	7.86455	5.99944	1.30176	0.600473							FALSE	FALSE
gnl|gene16847|rna49228|	nusap1.L	NUSAP1	Q9BXS6	Nucleolar and spindle-associated protein 1	4.0621	1.46392	2.60784	0.328522	1.28083	1.3037							TRUE	FALSE
gnl|gene16849|rna49237|	gemin2.S	GEMIN2	O14893	Gem-associated protein 2	5.85584	3.31952	3.45814	2.14819	0.899343	0.518857							FALSE	FALSE
gnl|gene16852|rna49244|	actr6.L	ACTR6	Q9GZN1	Actin-related protein 6	1.73982	0.761987	1.262	0.451258	0.425142	0.312697							FALSE	FALSE
gnl|gene16855|rna49251|	pfkfb3.S	PFKFB3	Q16875	6-phosphofructo-2-kinase	1.10939	-0.0357077	0.873984	0.379035	0.674713	0.107015	0.918055	1.1118	3.04263	2.37619	-0.0726473	0.806333	FALSE	FALSE
gnl|gene16864|rna49284|	rpl26.S	RPL26	P61254	60S ribosomal protein L26	2.18548	1.98207	0.935655	0.301936	-0.27207	0.205581	1.32068	1.58351	0.611217	0.701445	-0.0397764	-0.0909447	TRUE	FALSE
gnl|gene16870|rna49301|	med27.S	MED27	Q6P2C8	Mediator of RNA polymerase II transcription subunit 27	3.56059	2.02158	3.02956	1.29139	0.53313	0.869543							FALSE	FALSE
gnl|gene16873|rna49309|	prkrip1.L	PRKRIP1	Q9H875	PRKR-interacting protein 1	3.57934	1.57308	2.04803	1.02502	0.9005	0.411474							TRUE	FALSE
gnl|gene16874|rna49314|	ppp3ca.L	PPP3CA	Q08209	Serine/threonine-protein phosphatase	0.484213	0.592876	0.472447	0.37953	-0.204503	-0.161788	0.645299	0.81651	0.527352	0.673128	-0.109667	-0.139922	FALSE	FALSE
gnl|gene16876|rna49326|	snx27.S	SNX27	tr|A0A2R8Y8A7|A0A2R8Y8A7_HUMAN	Sorting nexin-27													FALSE	FALSE
gnl|gene16879|rna49331|	kars.L	KARS1	sp|Q15046|SYK_HUMAN	Lysine--tRNA ligase							1.39738	1.39622	0.770085	0.664978	0.134992	0.0569989	TRUE	FALSE
gnl|gene16880|rna49334|	plrg1.S	PLRG1	O43660	Pleiotropic regulator 1	5.88454	3.15159	3.28785	0.886056	1.05008	1.34366							FALSE	TRUE
gnl|gene16883|rna49342|	LOC108695349	ELOC	Q15369	Elongin-C	3.35594	2.9902	3.29545	2.48146	-0.360121	0.16225							FALSE	FALSE
gnl|gene16891|rna49367|	ovos2.L	A2M	P01023	Alpha-2-macroglobulin	1.63118	1.77593	1.17032	1.35654	-0.445681	-0.421842							FALSE	FALSE
gnl|gene1689|rna4921|	rap1a.L	RAP1A	P62834	Ras-related protein Rap-1A	6.82585	4.82155	6.91331	4.25607	0.297353	1.26108							FALSE	FALSE
gnl|gene16901|rna49397|	g6pd.L	G6PD	P11413	Glucose-6-phosphate 1-dehydrogenase	0.17669	0.720716	0.384352	0.478737	-0.493049	-0.294461	0.056478	0.161392	0.371646	0.37621	-0.178855	-0.0812697	FALSE	FALSE
gnl|gene16907|rna49408|	snx10.L	SNX10	Q9Y5X0	Sorting nexin-10	2.81693	0.614923	1.28023	0.422716	1.19713	0.346114							FALSE	FALSE
gnl|gene1690|rna4925|	kbtbd2.L	KBTBD2	Q8IY47	Kelch repeat and BTB domain-containing protein 2	0.965878	0.776734	0.632617	0.503993	-0.0573976	-0.147274							FALSE	FALSE
gnl|gene16911|rna49421|	chmp1b.L	CHMP1B	Q7LBR1	Charged multivesicular body protein 1b	5.53435	2.20336	2.96515	1.8499	1.58962	0.411121							FALSE	FALSE
gnl|gene16922|rna49446|	stk38.S	STK38	Q15208	Serine/threonine-protein kinase 38	1.15322	0.637729	0.784302	0.32743	0.166898	0.0854393	0.925384	1.05135	1.02552	1.48571	-0.0300722	-0.243467	FALSE	FALSE
gnl|gene16929|rna49465|	trappc4.S	TRAPPC4	Q9Y296	Trafficking protein particle complex subunit 4	1.3823	0.819799	0.768085	0.341383	0.16176	0.064221	1.82483	1.73525	1.18953	1.21683	0.268236	0.0508215	FALSE	FALSE
gnl|gene1692|rna4931|	tcaf1.L	TCAF2C	A0A1B0GVM2	TRPM8 channel-associated factor 2C (Fragment)	-0.0331946	0.254187	-0.0171753	0.115421	-0.250468	-0.292694	0.262277	0.433724	0.0406992	0.15818	-0.181036	-0.209477	FALSE	FALSE
gnl|gene16930|rna49468|	napg.L	NAPG	Q99747	Gamma-soluble NSF attachment protein	5.8008	2.30742	4.09097	2.42189	1.66913	0.738373							FALSE	FALSE
gnl|gene16932|rna49475|	csde1.L	CSDE1	O75534	Cold shock domain-containing protein E1	1.08847	0.924749	1.05237	0.638367	-0.10029	0.0334043	1.33772	0.830034	1.77284	1.13338	0.431855	0.563135	TRUE	FALSE
gnl|gene16937|rna49487|	trmt61a.L	TRMT61A	Q96FX7	tRNA (adenine(58)-N(1))-methyltransferase catalytic subunit TRMT61A	2.13038	1.49358	1.3523	0.721042	0.0821038	0.17243	1.77242	1.09401	1.18335	0.532627	0.616488	0.464799	FALSE	FALSE
gnl|gene1693|rna4935|	aagab.L	AAGAB	Q6PD74	Alpha- and gamma-adaptin-binding protein p34	2.69025	1.66014	2.2138	1.87741	0.290517	-0.111631							FALSE	FALSE
gnl|gene16941|rna49496|	cspp1.L	CSPP1	Q1MSJ5	Centrosome and spindle pole-associated protein 1	7.3779	4.46059	7.97608	5.17106	0.919684	1.29109							FALSE	FALSE
gnl|gene16946|rna49512|	cap1.L	CAP1	Q01518	Adenylyl cyclase-associated protein 1	1.85807	0.992076	0.918306	1.3348	0.314465	-0.574155	0.83076	0.995823	0.313535	0.476456	-0.0714403	-0.188588	FALSE	FALSE
gnl|gene16948|rna49517|	ube2v2.S	UBE2V2	Q15819	Ubiquitin-conjugating enzyme E2 variant 2	0.820706	0.389946	0.458394	0.288294	0.161264	-0.103331	0.594052	0.638723	0.287511	0.405895	-0.0422611	-0.165969	FALSE	FALSE
gnl|gene16951|rna49526|	nptn.S	NPTN	Q9Y639	Neuroplastin	4.23882	4.31174	3.60867	3.40735	-0.871874	-0.316933							FALSE	FALSE
gnl|gene16956|rna49545|	slirp.L	SLIRP	Q9GZT3	SRA stem-loop-interacting RNA-binding protein, mitochondrial	8.35503	6.03954	8.36783	9.5	0.260979	-1.66642							TRUE	FALSE
gnl|gene16963|rna49561|	dpp9.L	DPP9	Q86TI2	Dipeptidyl peptidase 9	0.177059	0.739391	0.350323	0.395844	-0.507646	-0.255563	0.229656	0.420382	0.226318	0.168607	-0.198824	-0.0690892	FALSE	FALSE
gnl|gene16964|rna49567|	atf7ip.S	ATF7IP	Q6VMQ6	Activating transcription factor 7-interacting protein 1	2.98222	1.55876	2.6003	0.818551	0.548597	0.934227							FALSE	TRUE
gnl|gene16965|rna49568|	prpf18.L	PRPF18	Q99633	Pre-mRNA-splicing factor 18	7.43899	6.36393	6.63223	1.5748	-0.553763	3.06722							FALSE	FALSE
gnl|gene16966|rna49572|	hook2.L	HOOK2	Q96ED9	Protein Hook homolog 2	5.8417	3.23921	4.99224	1.73047	0.954482	1.85509							FALSE	FALSE
gnl|gene16989|rna49632|	tyrp1.L	TYRP1	P17643	5,6-dihydroxyindole-2-carboxylic acid oxidase	9.16818	5.90191	7.01554	6.74753	0.864898	-0.523458	5.04152	9.5	5.20274	5.37062		0.681185	FALSE	FALSE
gnl|gene16999|rna49664|	LOC108715868	LDLRAP1	Q5SW96	Low density lipoprotein receptor adapter protein 1	1.96035	0.897632	1.27878	1.32996	0.451644	-0.329567							FALSE	FALSE
gnl|gene169|rna470|	naa15.S	NAA15	Q9BXJ9	N-alpha-acetyltransferase 15, NatA auxiliary subunit	1.52558	1.20335	0.832607	0.454871	-0.0554911	0.0229547	1.38633	1.87212	0.647971	0.776175	-0.163128	-0.107632	TRUE	FALSE
gnl|gene17007|rna49692|	myo9b.S	MYO9B	Q13459	Unconventional myosin-IXb (Fragment)	2.19739	1.19565	1.43384	0.618841	0.359329	0.302947							FALSE	FALSE
gnl|gene17014|rna49719|	ruvbl1.L	RUVBL1	Q9Y265	RuvB-like helicase	1.28016	0.979999	0.985147	0.634108	-0.0275277	-0.00836764	1.11262	1.20371	1.06294	1.34672	0.0259545	-0.128796	FALSE	FALSE
gnl|gene17016|rna49722|	LOC398156	PTTG1	O95997	Securin	4.45608	2.56925	3.39928	2.43067	0.643248	0.26943							FALSE	FALSE
gnl|gene17031|rna49768|	ccdc12.L	CCDC12	Q8WUD4	Coiled-coil domain-containing protein 12	4.3322	3.13262	2.7211	2.48388	0.120761	-0.223513							FALSE	FALSE
gnl|gene17037|rna49782|	ndufb9.S	NDUFB9	Q9Y6M9	NADH dehydrogenase [ubiquinone] 1 beta subcomplex subunit 9	9.5	6.52529	9.5	9.07302	0.572014	-0.592007	6.44924	5.27286	5.30316	5.54338	1.78894	0.654832	FALSE	FALSE
gnl|gene17041|rna49793|	trappc11.L	TRAPPC11	Q7Z392	Trafficking protein particle complex subunit 11	1.36766	1.28144	0.87099	0.661749	-0.213536	-0.10524							FALSE	FALSE
gnl|gene17042|rna49794|	gpn2.S	GPN2	Q9H9Y4	GPN-loop GTPase 2	1.29778	0.903691	0.93101	1.01827	0.0437552	-0.33026	1.0419	1.0405	1.5186	1.57811	0.0690367	0.0898508	FALSE	FALSE
gnl|gene17044|rna49799|	qtrt1.S	QTRT1	Q9BXR0	Queuine tRNA-ribosyltransferase catalytic subunit 1	0.198102	0.478469	0.33373	0.318685	-0.28776	-0.209273							FALSE	FALSE
gnl|gene17058|rna49832|	cpsf3.L	CPSF3	Q9UKF6	Cleavage and polyadenylation specificity factor subunit 3	2.52902	1.43687	2.14516	1.04531	0.369629	0.461314							TRUE	FALSE
gnl|gene17067|rna49859|	rnf216.L	RNF216	Q9NWF9	E3 ubiquitin-protein ligase RNF216	3.14667	2.52416	2.07395	2.11545	-0.117556	-0.382154							FALSE	FALSE
gnl|gene17072|rna49868|	rpl21.L	RPL21	P46778	60S ribosomal protein L21	1.99523	1.83197	1.06731	0.688122	-0.268681	0.00639163	1.40926	1.68552	0.576944	0.809567	-0.0314733	-0.184236	TRUE	FALSE
gnl|gene17075|rna49879|	apoo.L	APOO	Q9BUR5	MICOS complex subunit MIC26	9.5	7.06277	9.5	9.5	0.145437	-0.909547							FALSE	FALSE
gnl|gene17080|rna49899|	ubfd1.L	UBFD1	O14562	Ubiquitin domain-containing protein UBFD1	1.86029	1.03209	0.800857	0.690614	0.284056	-0.173592	0.669354	0.671943	1.24596	1.85196	-0.0026729	-0.293379	TRUE	FALSE
gnl|gene17084|rna49909|	wdr76.S	WDR76	Q9H967	WD repeat-containing protein 76	3.49083	1.70351	2.06152	0.972295	0.743136	0.459698							FALSE	FALSE
gnl|gene1709|rna4972|	clns1a	CLNS1A	P54105	Methylosome subunit pICln	4.43845	4.1813	4.16462	4.02054	-0.646892	-0.401304	0.129867	0.358115	0.361464	0.373249	-0.240193	-0.0875081	TRUE	FALSE
gnl|gene17101|rna49958|	lyar.S	LYAR	sp|Q9NX58|LYAR_HUMAN	Cell growth-regulating nucleolar protein													FALSE	FALSE
gnl|gene17107|rna49971|	adsl.L	ADSL	P30566	Adenylosuccinase (Fragment)	0.0498396	0.543919	0.0421188	0.458706	-0.429903	-0.508354	0.288341	0.375272	0.257251	0.207741	-0.124804	-0.0685879	FALSE	FALSE
gnl|gene17115|rna49993|	med23.L	MED23	Q9ULK4	Mediator complex subunit 23	3.9281	2.16129	2.93968	1.3135	0.645828	0.793017							FALSE	FALSE
gnl|gene17117|rna49997|	magoh.L	MAGOH	P61326	Protein mago nashi homolog	0.483959	0.315429	0.325288	0.276857	0.015542	-0.18381	0.716115	1.18703	0.00400534	-0.019714	-0.278713	-0.129586	TRUE	FALSE
gnl|gene17124|rna50011|	snrpf.L	SNRPF	P62306	Small nuclear ribonucleoprotein F	3.42343	3.34447	2.59947	2.43938	-0.600233	-0.27173	0.171374	0.435509	0.35283	0.564798	-0.254294	-0.2116	TRUE	FALSE
gnl|gene17129|rna50024|	aadat.S	AADAT	Q8N5Z0	Kynurenine/alpha-aminoadipate aminotransferase, mitochondrial	1.25619	1.10824	1.20085	1.35792	-0.143887	-0.402463							FALSE	FALSE
gnl|gene17143|rna50071|	fabp4.S	FABP4	P15090	Fatty acid-binding protein, adipocyte	0.41404	-0.0369377	0.286204	0.0774822	0.252666	-0.0616641	-0.0226328	-0.015416	0.433792	-0.0203475	-0.134168	0.210638	FALSE	FALSE
gnl|gene17144|rna50073|	traf3ip1.L	TRAF3IP1	Q8TDR0	TRAF3-interacting protein 1	2.45988	1.28274	1.38438	0.500524	0.449892	0.357873							FALSE	FALSE
gnl|gene17145|rna50075|	gspt1.L	GSPT1	P15170	Eukaryotic peptide chain release factor GTP-binding subunit ERF3A	0.738963	0.432029	0.162661	-0.0305781	0.0781344	-0.0638912	0.911521	0.906095	0.546987	0.778296	0.0472334	-0.188779	TRUE	FALSE
gnl|gene17148|rna50081|	rps6ka3.S	RPS6KA3	P51812	Non-specific serine/threonine protein kinase	1.48991	0.275715	0.662257	0.142518	0.659043	0.141367	1.11146	1.36959	1.19047	2.20446	-0.075824	-0.553054	FALSE	FALSE
gnl|gene17164|rna50124|	mus81.L	MUS81	Q96NY9	Crossover junction endonuclease MUS81	1.46277	1.05408	0.986864	0.499417	0.0247764	0.0929498							FALSE	FALSE
gnl|gene17167|rna50129|	nudt9.L	NUDT9	Q9BW91	ADP-ribose pyrophosphatase, mitochondrial	0.150781	-0.0134116	0.124182	0.214469	0.0738377	-0.271855	0.383927	0.329725	0.246539	0.173804	-0.0212227	-0.056282	FALSE	FALSE
gnl|gene17171|rna50143|	gtse1.L	GTSE1	Q9NYZ3	G2 and S phase-expressed protein 1	1.58544	0.357633	0.605435	0.861218	0.652142	-0.431112							FALSE	FALSE
gnl|gene17173|rna50147|	zc2hc1a.S	ZC2HC1A	Q96GY0	Zinc finger C2HC domain-containing protein 1A	2.62591	0.763263	1.54497	0.651964	0.963191	0.352604							FALSE	FALSE
gnl|gene17177|rna50157|	btf3l4.L	BTF3L4	Q96K17	Transcription factor BTF3 homolog 4	4.47817	3.74322	2.79769	2.73252	-0.275042	-0.357225	1.33212	1.80668	0.568835	0.674065	-0.166382	-0.107695	FALSE	FALSE
gnl|gene17182|rna50170|	tmf1.S	TMF1	P82094	TATA element modulatory factor	2.37312	1.21517	2.80271	2.08679	0.450742	0.126351							FALSE	FALSE
gnl|gene17190|rna50192|	mdh2.L	MDH2	P40926	Malate dehydrogenase, mitochondrial	7.94739	4.97208	8.36413	6.91033	0.860193	0.257029	6.39313	5.56169	6.21394	5.60899	1.56879	1.33483	TRUE	FALSE
gnl|gene17191|rna50197|	arl1.S	ARL1	P40616	ADP-ribosylation factor-like protein 1	3.88643	2.85914	4.22361	2.56568	0.0666226	0.720107							FALSE	FALSE
gnl|gene17198|rna50217|	dlst.S	DLST	P36957	Dihydrolipoyllysine-residue succinyltransferase component of 2-oxoglutarate dehydrogenase complex, mitochondrial	8.28646	5.37891	7.38613	7.1467	0.743577	-0.572566	7.31568	5.96631	9.5	6.49948	2.05524		FALSE	FALSE
gnl|gene17201|rna50227|	sumf2.L	SUMF2	Q8NBJ7	Inactive C-alpha-formylglycine-generating enzyme 2	9.5	6.7643	5.78257	3.75592	0.382318	0.877124							FALSE	FALSE
gnl|gene17206|rna50241|	smyd3.L	SMYD3	Q9H7B4	Histone-lysine N-methyltransferase SMYD3	0.537592	0.835941	0.923418	0.73591	-0.36494	-0.125343	1.04889	0.965806	0.456244	0.490139	0.119991	-0.0841238	FALSE	FALSE
gnl|gene17217|rna50270|	ica1.S	ICA1	Q05084	Islet cell autoantigen 1	2.96841	1.14914	1.99952	0.874115	0.865292	0.491266							FALSE	FALSE
gnl|gene1722|rna5014|	dusp23.L	DUSP23	Q9BVJ7	Dual specificity protein phosphatase 23	1.59131	0.743478	0.872638	0.798336	0.349484	-0.205717							FALSE	FALSE
gnl|gene17231|rna50304|	spc25.L	SPC25	Q9HBM1	Kinetochore protein Spc25	4.41125	1.78479	2.59043	1.08363	1.23857	0.730489							FALSE	FALSE
gnl|gene17247|rna50346|	kif11.L	KIF11	P52732	Kinesin-like protein KIF11	1.99771	1.49525	1.24146	0.646464	6.62928e-05	0.153792	1.59889	1.9587	1.011	0.957294	-0.0470015	0.0685421	FALSE	FALSE
gnl|gene17258|rna50373|	dicer1.S	DICER1	Q9UPY3	Endoribonuclease Dicer (Fragment)	2.33288	1.39051	1.79754	0.522394	0.287099	0.617816							TRUE	FALSE
gnl|gene1725|rna5021|	abce1.L	ABCE1	P61221	ATP-binding cassette sub-family E member 1	1.04132	0.726884	0.565659	0.293139	0.0280618	-0.0352255	1.26077	1.39001	0.532194	0.636515	0.0303059	-0.113679	FALSE	FALSE
gnl|gene17265|rna50390|	gar1.S	GAR1	Q9NY12	H/ACA ribonucleoprotein complex subunit 1	3.00824	1.57772	1.7884	1.02784	0.549377	0.235807							TRUE	FALSE
gnl|gene17266|rna50394|	akap1.S	AKAP1	Q92667	A-kinase anchor protein 1, mitochondrial	9.5	6.31502	9.5	9.5	0.738895	-0.909547							TRUE	FALSE
gnl|gene17271|rna50405|	pigt.L	PIGT	Q969N2	GPI transamidase component PIG-T	9.5	6.81337	6.48984	3.66253	0.343371	1.4194							FALSE	FALSE
gnl|gene17277|rna50418|	actr2.L	ACTR2	P61160	Actin-related protein 2	0.321639	0.522076	0.212412	0.070914	-0.247215	-0.106111	0.425515	0.54753	0.378829	0.338525	-0.120627	-0.0525197	FALSE	FALSE
gnl|gene17279|rna50422|	crnkl1.S	CRNKL1	Q9BZJ0	Crooked neck-like protein 1	1.62836	1.12075	0.806342	0.363134	0.072597	0.0736207	2.43743	2.45209	0.50805	0.627712	0.318779	-0.127381	TRUE	FALSE
gnl|gene17285|rna50445|	dok1.L	DOK1	Q99704	Docking protein 1	2.61111	1.32149	2.18695	0.522295	0.51114	0.878216							FALSE	FALSE
gnl|gene17286|rna50449|	gcfc2.S	GCFC2	P16383	Intron Large complex component GCFC2	4.64568	1.89326	2.64976	0.727834	1.2951	1.03475							FALSE	FALSE
gnl|gene17289|rna50457|	ankrd27.L	ANKRD27	Q96NW4	Ankyrin repeat domain-containing protein 27	1.4234	1.1802	0.973018	0.591889	-0.0992811	0.014922							FALSE	FALSE
gnl|gene17297|rna50483|	hsd17b14.L	HSD17B14	Q9BPX1	17-beta-hydroxysteroid dehydrogenase 14	1.43554	0.915517	1.04505	1.34512	0.11818	-0.4971	-0.134065	-0.0615868	-0.0920243	-0.106526	-0.194567	-0.152371	FALSE	FALSE
gnl|gene17307|rna50505|	rps2.L	RPS2	P15880	40S ribosomal protein S2	1.84107	1.53453	1.09671	0.575691	-0.126397	0.109659	1.25056	1.56074	0.429287	0.827665	-0.081602	-0.312069	TRUE	FALSE
gnl|gene17316|rna50533|	atp5g1.S	ATP5MC2	Q06055	ATP synthase F(0) complex subunit C2, mitochondrial	9.5	9.5	9.5	9.5	-1.7889	-0.909547	9.5	7.25732	9.5	6.01453			FALSE	FALSE
gnl|gene17323|rna50557|	wdr81.L	WDR81	Q562E7	WD repeat-containing protein 81	2.18128	1.45856	1.36012	0.66088	0.140865	0.222401							FALSE	FALSE
gnl|gene17331|rna50578|	rps6ka3.L	RPS6KA3	tr|B1AXG1|B1AXG1_HUMAN	Non-specific serine/threonine protein kinase													FALSE	FALSE
gnl|gene17344|rna50630|	grsf1.L	GRSF1	Q12849	G-rich sequence factor 1	3.3148	1.67539	2.31124	0.942857	0.658361	0.648537							TRUE	FALSE
gnl|gene17348|rna50639|	dhx38.L	DHX38	Q92620	Pre-mRNA-splicing factor ATP-dependent RNA helicase PRP16	1.15144	0.214615	0.752048	0.136134	0.501624	0.206143							TRUE	FALSE
gnl|gene17352|rna50651|	ctnnb1.S	CTNNB1	P35222	Catenin beta-1	3.12068	2.11784	2.74014	1.5509	0.189116	0.483064							FALSE	TRUE
gnl|gene17356|rna50667|	prodh.L	PRODH	O43272	Proline dehydrogenase	9.5	6.04042	9.5	7.36161	0.956831	0.680761							FALSE	FALSE
gnl|gene17360|rna50681|	hexdc.L	HEXD	sp|Q8WVB3|HEXD_HUMAN	Hexosaminidase D													FALSE	FALSE
gnl|gene17365|rna50692|	prps2.L	PRPS2	P11908	Ribose-phosphate pyrophosphokinase 2	0.960812	0.845914	0.53545	0.695439	-0.115386	-0.35461	0.620091	0.796575	0.501615	0.585037	-0.11756	-0.106344	FALSE	FALSE
gnl|gene17371|rna50707|	gart.L	GART	P22102	Trifunctional purine biosynthetic protein adenosine-3	0.128073	0.475435	-0.0205751	0.327784	-0.327956	-0.4529	0.404811	0.572526	0.301714	0.337124	-0.152261	-0.112638	FALSE	FALSE
gnl|gene17376|rna50720|	tbcel.S	TBCEL	Q5QJ74	Tubulin-specific chaperone cofactor E-like protein	2.1587	1.11969	1.50454	0.6955	0.396079	0.293198							FALSE	FALSE
gnl|gene17378|rna50729|	ints6.L	INTS6	Q9UL03	Integrator complex subunit 6	2.7907	1.50783	1.9129	0.776242	0.472506	0.506149							FALSE	FALSE
gnl|gene17379|rna50732|	sf3b2.L	SF3B2	Q13435	Splicing factor 3B subunit 2	5.06577	2.15499	5.29304	1.7812	1.34294	2.01845							TRUE	FALSE
gnl|gene17381|rna50734|	lactb.S	LACTB	P83111	Serine beta-lactamase-like protein LACTB, mitochondrial	6.85479	4.6321	7.4185	9.5	0.465325	-2.30107							FALSE	FALSE
gnl|gene17387|rna50761|	anln-like.1.L	ANLN	Q9NQW6	Anillin	2.16985	0.465916	1.28209	0.165883	0.921733	0.538363	1.98442	4.42681	9.5	9.5	-1.24149		FALSE	FALSE
gnl|gene17391|rna50774|	pick1.S	PICK1	Q9NRD5	PRKCA-binding protein	2.71251	1.17549	1.82388	0.629134	0.688707	0.556042							FALSE	FALSE
gnl|gene17396|rna50794|	osbpl9.L	OSBPL9	Q96SU4	Oxysterol-binding protein-related protein 9	2.77392	2.01176	1.69148	0.92873	0.062356	0.244723							FALSE	FALSE
gnl|gene17399|rna50805|	cbwd1.2.L	CBWD2	Q8IUF1	COBW domain-containing protein 2							0.238086	0.612117	0.521183	0.0108666	-0.308703	0.26063	FALSE	FALSE
gnl|gene173|rna478|	setx.L	SETX	Q7Z333	Probable helicase senataxin	3.56087	1.84022	2.04568	0.687736	0.677243	0.660736							TRUE	FALSE
gnl|gene17402|rna50813|	acadl.L	ACADL	P28330	Long-chain specific acyl-CoA dehydrogenase, mitochondrial	6.96414	4.91297	7.25832	6.24104	0.308929	0.01552	9.5	5.29601	9.5	6.2944			FALSE	FALSE
gnl|gene17404|rna50822|	ppp3cb.L	PPP3CB	P16298	Serine/threonine-protein phosphatase	0.918984	0.55028	0.515772	0.364702	0.0938011	-0.121798	1.12497	1.2918	0.844751	1.23712	-0.0178081	-0.234221	FALSE	FALSE
gnl|gene17415|rna50854|	acsl1.L	ACSL1	P33121	Long-chain-fatty-acid--CoA ligase 1	7.47979	5.41705	5.86215	4.58348	0.222565	0.31487							FALSE	FALSE
gnl|gene17416|rna50861|	isca1.L	ISCA1	Q9BUE6	Iron-sulfur cluster assembly 1 homolog, mitochondrial	9.5	5.72687	9.5	7.89469	1.20568	0.284315							FALSE	FALSE
gnl|gene17422|rna50878|	stub1.S	STUB1	Q9UNE7	E3 ubiquitin-protein ligase CHIP	3.83354	1.82961	1.79402	0.884648	0.851541	0.346058							FALSE	FALSE
gnl|gene17428|rna50898|	zar1l.S	ZAR1L	A6NP61	ZAR1-like protein	4.00142	2.55831	3.99364	1.67375	0.375333	1.22969							FALSE	FALSE
gnl|gene17434|rna50921|	cyb5r4.S	CYB5R4	Q7L1T6	Cytochrome b5 reductase 4	0.761411	-0.5	-0.223364	-0.5	0.831507	0.027151	0.106366	0.779795	0.269637	0.87114	-0.515228	-0.464921	FALSE	FALSE
gnl|gene17440|rna50939|	cltc.S	CLTC	Q00610	Clathrin heavy chain 1	2.02759	1.61739	1.57324	0.909087	-0.0786878	0.180282	2.38145	2.82229	1.85905	2.14149	0.0492514	0.0141496	TRUE	FALSE
gnl|gene17445|rna50948|	fbxo11.S	FBXO11	Q86XK2	F-box only protein 11 (Fragment)	2.24708	1.63906	1.31393	0.429507	0.0376408	0.363589							FALSE	FALSE
gnl|gene17446|rna50953|	stk39.S	OXSR1	O95747	Non-specific serine/threonine protein kinase	0.725411	0.531789	0.537974	0.599273	-0.00928511	-0.281404	1.09401	0.821273	0.881335	0.553082	0.24369	0.213467	FALSE	FALSE
gnl|gene17447|rna50955|	arhgdia.L	ARHGDIA	P52565	Rho GDP-dissociation inhibitor 1	0.920542	0.695107	0.621011	0.699153	-0.0201939	-0.300173	-0.00105481	0.0285374	0.140428	0.296723	-0.143759	-0.215435	FALSE	FALSE
gnl|gene17454|rna50978|	atp6v0d1.L	ATP6V0D1	P61421	V-type proton ATPase subunit d 1	3.99723	3.64373	3.46267	2.30463	-0.488665	0.405546							FALSE	FALSE
gnl|gene1745|rna5068|	asna1.S	GET3	sp|O43681|GET3_HUMAN	ATPase GET3							0.941249	0.868098	1.11963	1.16267	0.0939374	0.0287057	FALSE	FALSE
gnl|gene17463|rna51003|	irgq.L	IRGC	Q6NXR0	Interferon-inducible GTPase 5	1.02366	0.729144	0.650344	0.26327	0.0155238	0.0436014							FALSE	FALSE
gnl|gene17471|rna51029|	myo10.2.S	MYO10	Q9HD67	Unconventional myosin-X (Fragment)	1.78115	0.991162	0.657008	0.305352	0.268399	0.0167597							FALSE	FALSE
gnl|gene17473|rna51032|	xl64phr	CRY1	sp|Q16526|CRY1_HUMAN	Cryptochrome-1													FALSE	FALSE
gnl|gene17483|rna51055|	btrc.L	BTRC	Q9Y297	F-box/WD repeat-containing protein 1A	1.59899	1.68448	1.19935	0.864478	-0.392678	-0.0364909	1.28482	1.38423	0.477158	0.79368	0.0529081	-0.253412	FALSE	FALSE
gnl|gene17489|rna51075|	atp6v1f.S	ATP6V1F	Q16864	V-type proton ATPase subunit F	3.05103	2.49614	2.52122	2.12038	-0.153502	-0.0868005	0.722765	1.01385	0.864784	1.11757	-0.168144	-0.145194	FALSE	FALSE
gnl|gene1748|rna5075|	pgm2.L	PGM2	Q96G03	Phosphoglucomutase-2	-0.0976801	0.0930386	0.00722062	0.218321	-0.161801	-0.352911	0.00477317	0.0257896	0.208531	0.185762	-0.137461	-0.0936553	FALSE	FALSE
gnl|gene174|rna485|	anapc7.S	ANAPC7	Q9UJX3	Anaphase-promoting complex subunit 7	2.71702	1.69514	1.54175	0.921893	0.279026	0.149706							FALSE	FALSE
gnl|gene17503|rna51116|	rps10.L	RPS10	P46783	40S ribosomal protein S10	2.5582	1.95809	1.5041	1.03805	-0.0262903	0.0381556	1.496	1.7648	0.693703	0.736855	-0.0108031	-0.0474	TRUE	FALSE
gnl|gene17507|rna51130|	clta.L	CLTA	P09496	Clathrin light chain A	6.5791	4.44855	6.46986	4.39249	0.443279	0.863182	1.97078	2.16305	1.79891	1.87556	0.124018	0.129396	FALSE	FALSE
gnl|gene1750|rna5080|	mri1.L	MRI1	Q9BV20	Methylthioribose-1-phosphate isomerase	1.2638	0.803478	0.898477	1.13903	0.102618	-0.441816	-0.103855	-0.0472924	0.0463567	-0.0194392	-0.179273	-0.0962663	FALSE	FALSE
gnl|gene17517|rna51157|	LOC100489074.L	TRIM62	Q9BVG3	E3 ubiquitin-protein ligase TRIM62	3.34104	1.88817	2.20815	0.858534	0.505449	0.642328							FALSE	FALSE
gnl|gene1751|rna5085|	LOC108715324	GTF2H1	P32780	General transcription factor IIH subunit 1	2.62529	1.26751	1.33746	0.429782	0.562615	0.379114							FALSE	FALSE
gnl|gene17524|rna51170|	dhrs11.S	DHRS11	Q6UWP2	Dehydrogenase/reductase SDR family member 11	1.4599	0.918141	1.07641	1.16097	0.130917	-0.339182	-0.00767907	0.0633545	0.165576	0.115328	-0.170187	-0.0845018	FALSE	FALSE
gnl|gene17529|rna51184|	calcoco2.S	CALCOCO2	Q13137	Calcium-binding and coiled-coil domain-containing protein 2	1.47136	1.61723	1.40626	1.40156	-0.416946	-0.297593							FALSE	FALSE
gnl|gene17535|rna51201|	hid1.S	HID1	Q8IV36	Protein HID1	1.93063	0.880185	0.566313	0.146736	0.44741	0.0740905							FALSE	FALSE
gnl|gene17549|rna51263|	bdp1.S	BDP1	A6H8Y1	Transcription factor TFIIIB component B'' homolog	3.44811	0.951772	1.97735	0.306963	1.31377	0.898232							FALSE	FALSE
gnl|gene17557|rna51284|	etfb.L	ETFB	P38117	Electron transfer flavoprotein subunit beta	7.55283	5.18117	7.15752	6.26324	0.454205	-0.0683757	7.10693	6.42485	7.17248	5.86201	1.61072	1.93786	FALSE	FALSE
gnl|gene17558|rna51285|	rab3c.S	RAB3C	Q96E17	Ras-related protein Rab-3C							2.6759	2.7989	1.60371	1.65187	0.297251	0.111989	FALSE	FALSE
gnl|gene17562|rna51295|	cbfb.S	CBFB	Q13951	Core-binding factor subunit beta	0.556309	0.489157	0.998358	0.536256	-0.0783245	0.0732364							FALSE	FALSE
gnl|gene17577|rna51337|	LOC108713401	MAP1B	tr|D6RA32|D6RA32_HUMAN	Microtubule-associated protein 1B (Fragment)													FALSE	FALSE
gnl|gene1757|rna5099|	pura.L	PURA	Q00577	Transcriptional activator protein Pur-alpha	3.5266	2.51491	2.41782	1.38987	0.12092	0.387343	2.031	0.26813	2.60171	-0.0576807	1.32392	1.94768	TRUE	FALSE
gnl|gene17584|rna51354|	ap4b1.L	AP4B1	Q9Y6B7	AP-4 complex subunit beta-1	2.4598	1.75762	1.45799	0.891597	0.0729531	0.116244							FALSE	FALSE
gnl|gene17588|rna51371|	pacsin3.L	PACSIN3	Q9UKS6	Protein kinase C and casein kinase substrate in neurons protein 3	1.20535	1.12091	1.1032	0.782973	-0.18487	-0.0401541							FALSE	FALSE
gnl|gene17599|rna51421|	csnk1d.L	CSNK1E	P49674	Casein kinase I isoform epsilon	0.66009	0.527649	-0.14634	0.640714	-0.0457379	-0.769701							TRUE	FALSE
gnl|gene17603|rna51429|	hdgf.S	HDGF	P51858	Hepatoma-derived growth factor	0.771554	0.506537	0.477747	0.199021	0.0388275	-0.024002	0.410183	0.761863	0.389854	0.305008	-0.263111	-0.0232838	TRUE	FALSE
gnl|gene17611|rna51456|	ykt6.S	YKT6	O15498	Synaptobrevin homolog YKT6	4.11363	1.87474	3.13531	1.66148	0.986124	0.665003							FALSE	FALSE
gnl|gene17612|rna51459|	serpina3.L	SERPINA3	P01011	Alpha-1-antichymotrypsin	6.35112	5.20227	6.865	6.23279	-0.293612	-0.241287	9.5	4.21869	9.5	9.5			FALSE	FALSE
gnl|gene17623|rna51493|	cycs.L	CYCS	P99999	Cytochrome c	8.42662	5.39305	8.64962	6.75054	0.817624	0.566719	7.50223	5.71029	6.92854	4.75916	2.35901	2.42013	FALSE	FALSE
gnl|gene17627|rna51501|	znf217.L	ZNF217	O75362	Zinc finger protein 217	9.5	4.69864	5.57135	4.28685	2.02175	0.341072							FALSE	FALSE
gnl|gene17637|rna51538|	ap3b1.S	AP3B1	O00203	AP-3 complex subunit beta-1	2.81572	2.09131	1.57859	0.94676	0.0246436	0.15584	1.68423	2.3317	1.12931	1.802	-0.206025	-0.355033	FALSE	FALSE
gnl|gene17640|rna51544|	srsf6.S	SRSF6	Q13247	Serine/arginine-rich-splicing factor 6	2.72201	1.26204	1.83692	0.63486	0.625792	0.560497	2.46091	2.04856	1.83611	1.25857	0.58276	0.536521	TRUE	FALSE
gnl|gene17642|rna51550|	cep41.S	CEP41	sp|Q9BYV8|CEP41_HUMAN	Centrosomal protein of 41 kDa													FALSE	FALSE
gnl|gene17644|rna51556|	etf1.S	ETF1	P62495	Eukaryotic peptide chain release factor subunit 1	0.781649	0.816113	0.438948	0.335162	-0.200729	-0.151187	0.753593	0.979229	0.41351	0.526977	-0.122618	-0.140466	TRUE	FALSE
gnl|gene1764|rna5121|	LOC108712618	PPP2CA	sp|P67775|PP2AA_HUMAN	Serine/threonine-protein phosphatase 2A catalytic subunit alpha isoform													FALSE	FALSE
gnl|gene17652|rna51582|	tiam1.L	TIAM1	Q13009	T-lymphoma invasion and metastasis-inducing protein 1	1.55102	0.216097	-0.241172	-0.0413017	0.743534	-0.325886							FALSE	FALSE
gnl|gene17653|rna51591|	rcn3.L	CALU	O43852	Calumenin	8.31837	5.66337	6.78784	4.91625	0.537228	0.686235							FALSE	FALSE
gnl|gene17660|rna51612|	ugdh.L	UGDH	O60701	UDP-glucose 6-dehydrogenase	0.17155	0.435887	-0.000230978	0.118644	-0.270118	-0.283763	0.4629	0.48004	0.486284	0.39783	-0.0499117	-0.00385998	FALSE	FALSE
gnl|gene17661|rna51624|	acsl4.L	ACSL4	O60488	Long-chain-fatty-acid--CoA ligase 4	6.11741	4.82984	5.26791	2.59445	-0.140204	1.39685							FALSE	FALSE
gnl|gene17664|rna51631|	gsta1.S	GSTA1	P08263	Glutathione S-transferase A1	0.407696	0.951936	0.47356	0.734221	-0.536025	-0.424826	0.103854	0.090222	0.138291	0.157414	-0.0979701	-0.131841	FALSE	FALSE
gnl|gene17669|rna51645|	nupl2.L	NUP42	sp|O15504|NUP42_HUMAN	Nucleoporin NUP42													TRUE	FALSE
gnl|gene17672|rna51660|	osbp.L	OSBP	P22059	Oxysterol-binding protein 1	1.27864	0.822443	0.598345	0.425733	0.0965957	-0.111984	1.54021	2.27241	0.694211	0.698331	-0.284327	-0.0234139	FALSE	FALSE
gnl|gene1767|rna5128|	rpsa.S	RPSA	P08865	40S ribosomal protein SA (Fragment)	2.79049	1.97495	1.92343	1.7052	0.101643	-0.177677	1.60376	1.71515	0.917067	0.878372	0.104944	0.0425809	TRUE	FALSE
gnl|gene1768|rna5130|	pola2.L	tr|A0A3B3ITS5|A0A3B3ITS5_HUMAN	tr|A0A3B3ITS5|A0A3B3ITS5_HUMAN	DNA polymerase alpha subunit B							0.82446	1.24931	2.19504	2.19805	-0.230559	0.245186	FALSE	FALSE
gnl|gene17695|rna51715|	dap3.L	DAP3	P51398	28S ribosomal protein S29, mitochondrial	8.80587	5.22208	8.11909	6.82748	1.18404	0.154824							TRUE	FALSE
gnl|gene17696|rna51716|	rab11b.2.S	RAB11B	Q15907	Ras-related protein Rab-11B	2.35209	2.24191	1.86954	1.50667	-0.376937	-0.0660536	1.80107	1.92878	0.426172	0.460357	0.131712	-0.0896696	FALSE	FALSE
gnl|gene17699|rna51722|	ascc1.L	ASCC1	Q8N9N2	Activating signal cointegrator 1 complex subunit 1	2.74579	1.51453	1.72943	0.673174	0.439866	0.460147							TRUE	FALSE
gnl|gene17702|rna51733|	npepl1.L	NPEPL1	Q8NDH3	Probable aminopeptidase NPEPL1	0.159675	0.602218	0.0940844	0.265255	-0.409353	-0.329745	0.21001	0.378263	0.354934	0.211758	-0.188814	0.00619134	FALSE	FALSE
gnl|gene17707|rna51749|	acot7.L	ACOT7	O00154	Cytosolic acyl coenzyme A thioester hydrolase	0.239883	0.319977	0.295637	0.0765879	-0.136554	-0.054693							FALSE	FALSE
gnl|gene1770|rna5138|	nnt.L	NNT	Q13423	Proton-translocating NAD(P)(+) transhydrogenase	9.5	5.82298	9.5	9.22234	1.1294	-0.703056	9.32413	8.32892	9.5	5.85218			FALSE	FALSE
gnl|gene1772|rna5142|	eefsec.S	EEFSEC	P57772	Selenocysteine-specific elongation factor	1.15338	1.09843	0.937655	0.437034	-0.19865	0.106446	1.83598	1.80267	0.857873	0.729177	0.236094	0.0871119	TRUE	FALSE
gnl|gene1773|rna5145|	acot2.S	ACOT2	P49753	Acyl-coenzyme A thioesterase 2, mitochondrial	2.87649	1.99736	2.81352	2.35258	0.136178	-0.0640849							FALSE	FALSE
gnl|gene17747|rna51881|	mnat1.L	MNAT1	P51948	CDK-activating kinase assembly factor MAT1	2.01945	0.744537	0.995607	0.222458	0.609109	0.304767							FALSE	FALSE
gnl|gene17751|rna51892|	acp6.S	ACP6	Q9NPH0	Lysophosphatidic acid phosphatase type 6	5.63647	5.13003	6.6687	6.17892	-0.671044	-0.332458							FALSE	FALSE
gnl|gene17752|rna51894|	gnpnat1.L	GNPNAT1	Q96EK6	Glucosamine 6-phosphate N-acetyltransferase							-0.252916	0.186576	0.0102813	-0.0900284	-0.439809	-0.0815774	FALSE	FALSE
gnl|gene17757|rna51906|	clic1.S	CLIC1	O00299	Chloride intracellular channel protein 1	2.20798	1.29338	1.29798	1.24991	0.2882	-0.257202	0.108238	0.321275	0.111118	0.165357	-0.234967	-0.158189	FALSE	FALSE
gnl|gene17759|rna51909|	srm.L	SRM	P19623	Spermidine synthase	-0.32085	0.139395	-0.16667	0.0166946	-0.33436	-0.319211	-0.0940995	-0.146198	0.0284754	0.000201772	-0.111395	-0.122429	FALSE	FALSE
gnl|gene17762|rna51916|	adssl1.S	ADSS1	sp|Q8N142|PURA1_HUMAN	Adenylosuccinate synthetase isozyme 1							-0.604185	-0.639936	-0.390955	-0.872283			FALSE	FALSE
gnl|gene17769|rna51933|	daxx.L	DAXX	Q9UER7	Death domain-associated protein 6	2.13049	1.14317	1.13607	0.591632	0.360278	0.124119							FALSE	TRUE
gnl|gene17773|rna51943|	slc25a11.S	SLC25A11	Q02978	Mitochondrial 2-oxoglutarate/malate carrier protein	8.40807	6.01299	8.17647	7.10998	0.314314	-0.0169023							TRUE	FALSE
gnl|gene17775|rna51947|	carkd.S	NAXD	Q8IW45	ATP-dependent (S)-NAD(P)H-hydrate dehydratase	1.47248	1.54457	1.46276	1.6887	-0.358597	-0.473369	0.822731	1.21628	0.772228	0.654083	-0.211849	0.0653628	FALSE	FALSE
gnl|gene17788|rna51991|	utp6.L	UTP6	Q9NYH9	U3 small nucleolar RNA-associated protein 6 homolog	3.53787	2.65323	2.48489	1.09767	0.0179941	0.649489							TRUE	TRUE
gnl|gene1778|rna5154|	chek1.S	CHEK1	O14757	Serine/threonine-protein kinase Chk1	1.9259	0.380393	1.07352	0.204109	0.841203	0.370503							FALSE	FALSE
gnl|gene17791|rna51997|	ift27.L	IFT27	Q9BW83	Intraflagellar transport protein 27 homolog	0.250145	0.165249	0.273678	0.168662	-0.00750887	-0.137848	0.2788	0.444064	0.437497	0.137262	-0.174204	0.117081	FALSE	FALSE
gnl|gene17792|rna52001|	ube2z.L	UBE2Z	Q9H832	Ubiquitin-conjugating enzyme E2 Z	1.87029	1.02699	0.999357	1.11388	0.294191	-0.355671							FALSE	FALSE
gnl|gene17807|rna52037|	uck2.S	UCK2	Q9BZX2	Uridine-cytidine kinase 2	0.937995	0.945532	0.714416	0.665654	-0.20833	-0.212816							FALSE	FALSE
gnl|gene1780|rna5160|	dars.L	DARS1	sp|P14868|SYDC_HUMAN	Aspartate--tRNA ligase, cytoplasmic							0.954314	0.906732	0.523647	0.660392	0.0808209	-0.135055	FALSE	FALSE
gnl|gene17810|rna52050|	krt8.L	KRT5	P13647	Keratin, type II cytoskeletal 5	8.41596	4.55901	9.5	5.32413	1.47308	2.19603	5.75042	7.35132	7.45171	7.02009	-0.0295528	1.44968	FALSE	FALSE
gnl|gene17813|rna52059|	pafah1b1.S	PAFAH1B1	P43034	Platelet-activating factor acetylhydrolase IB subunit alpha	1.47952	1.38089	1.03637	0.564972	-0.224417	0.0772915	1.41434	1.75795	0.898596	0.938131	-0.0714737	-0.0086077	FALSE	FALSE
gnl|gene17814|rna52062|	nucb1.L	NUCB1	Q02818	Nucleobindin-1	5.40181	4.29313	4.60838	3.14847	-0.149585	0.543914							FALSE	FALSE
gnl|gene17815|rna52065|	rwdd1.S	RWDD1	Q9H446	RWD domain-containing protein 1	0.631626	0.240805	0.0973985	0.0218776	0.164602	-0.146531	0.60717	0.709997	0.487297	0.377644	-0.0751802	0.00929883	FALSE	FALSE
gnl|gene17828|rna52102|	eif4a1.L	EIF4A1	P60842	RNA helicase (Fragment)	1.36112	1.04301	1.20702	0.891307	-0.0282822	-0.0513201	1.50001	1.50778	1.25949	0.821486	0.148642	0.348165	TRUE	FALSE
gnl|gene17831|rna52109|	med16.L	MED16	Q9Y2X0	Mediator of RNA polymerase II transcription subunit 16 (Fragment)	4.17359	1.95032	3.17079	0.816181	0.962609	1.31737							FALSE	TRUE
gnl|gene17833|rna52114|	zfyve19.L	ZFYVE19	Q96K21	Abscission/NoCut checkpoint regulator	1.21975	0.125978	0.787905	0.272814	0.613528	0.128466							FALSE	FALSE
gnl|gene17842|rna52142|	akr7a2.L	AKR7A2	O43488	Aflatoxin B1 aldehyde reductase member 2	1.16334	0.572539	0.776755	0.866048	0.22479	-0.320174	0.0242569	0.119756	0.043816	0.123331	-0.179123	-0.185678	FALSE	FALSE
gnl|gene17849|rna52156|	rheb.S	RHEB	Q15382	GTP-binding protein Rheb	2.10553	0.617625	1.94495	0.77948	0.7622	0.52517	1.90212	2.27238	3.19921	2.98518	0.00303098	0.557325	FALSE	FALSE
gnl|gene17860|rna52185|	nudcd3.S	NUDCD3	Q8IVD9	NudC domain-containing protein 3	1.35647	0.654655	1.99735	0.879888	0.27711	0.485522							FALSE	FALSE
gnl|gene17865|rna52201|	atg4a.L	ATG4A	Q8WYN0	Cysteine protease ATG4A	0.491553	0.440582	0.462568	0.513009	-0.0791669	-0.267661							FALSE	FALSE
gnl|gene1786|rna5191|	alkbh4.L	ALKBH4	Q9NXW9	Alpha-ketoglutarate-dependent dioxygenase alkB homolog 4	1.31627	0.909215	1.14576	0.440514	0.050619	0.242982							FALSE	FALSE
gnl|gene17872|rna52228|	cog5.L	COG5	Q9UP83	Conserved oligomeric Golgi complex subunit 5	2.39379	1.6572	1.84868	1.13866	0.112496	0.193687							FALSE	FALSE
gnl|gene17873|rna52233|	sept7.L	SEPTIN7	sp|Q16181|SEPT7_HUMAN	Septin-7													FALSE	FALSE
gnl|gene17882|rna52262|	pipox.L	PIPOX	Q9P0Z9	Peroxisomal sarcosine oxidase	5.34518	3.74244	4.08191	3.72046	0.253026	-0.233427							FALSE	FALSE
gnl|gene17894|rna52302|	cetn1.S	CETN2	P41208	Centrin-2	5.13722	4.27205	4.35904	3.5462	-0.293816	0.0814353	1.05361	1.06093	1.7587	2.1962	0.0659109	-0.0986926	FALSE	FALSE
gnl|gene17906|rna52342|	dad1.L	DAD1	P61803	Dolichyl-diphosphooligosaccharide--protein glycosyltransferase subunit DAD1	9.5	5.80549	9.5	6.10495	1.14329	1.61533							FALSE	FALSE
gnl|gene17910|rna52353|	hspa8.L	HSPA8	P11142	Heat shock cognate 71 kDa protein	2.06943	1.32658	1.20136	0.746597	0.177569	0.0525176	3.0452	2.98087	1.19038	1.34569	0.479824	-0.0273935	TRUE	TRUE
gnl|gene17914|rna52364|	prkcsh.L	PRKCSH	P14314	Glucosidase 2 subunit beta	6.09793	5.15554	5.11342	3.71853	-0.410556	0.457594	3.34766	3.02323	2.35988	2.26535	0.694204	0.334331	TRUE	FALSE
gnl|gene17918|rna52376|	glod5.L	GLOD5	A6NK44	Glyoxalase domain-containing protein 5	8.52178	5.29684	8.96684	6.98269	0.951877	0.606138							FALSE	FALSE
gnl|gene1791|rna5201|	kif15.S	KIF15	Q9NS87	Kinesin-like protein KIF15 (Fragment)	1.38675	0.956777	0.556708	0.419484	0.0557528	-0.135173	1.40326	1.37987	0.913227	0.93546	0.149596	0.00459569	FALSE	FALSE
gnl|gene17922|rna52385|	cog6.L	COG6	Q9Y2V7	Conserved oligomeric Golgi complex subunit 6	2.46426	1.4855	1.61492	0.902064	0.291633	0.21337							FALSE	FALSE
gnl|gene17926|rna52406|	chd4.L	CHD4	Q14839	DNA helicase (Fragment)	3.38525	1.96813	2.3599	0.7308	0.46889	0.838769	2.44412	3.78308	4.71852	4.08022	-0.48514	1.08828	FALSE	FALSE
gnl|gene17928|rna52417|	gtf3c3.S	GTF3C3	Q9Y5Q9	General transcription factor 3C polypeptide 3	2.3409	2.15312	2.03088	0.949886	-0.31327	0.455886							FALSE	FALSE
gnl|gene17941|rna52451|	copg1.L	COPG1	Q9Y678	Coatomer subunit gamma-1	1.32693	1.01577	0.750999	0.477987	-0.0274668	-0.0487933	1.148	1.46657	0.532118	0.764656	-0.10578	-0.192186	FALSE	FALSE
gnl|gene17953|rna52482|	ifrd1.S	IFRD1	O00458	Interferon-related developmental regulator 1	2.02894	1.59593	0.964094	0.546315	-0.0608389	0.0428499							FALSE	FALSE
gnl|gene17965|rna52515|	mettl13.S	EEF1AKNMT	Q8N6R0	eEF1A lysine and N-terminal methyltransferase	1.98422	1.22503	1.33363	0.561865	0.206324	0.278329	2.01742	2.52669	1.07343	1.55776	-0.0600452	-0.249693	FALSE	FALSE
gnl|gene17967|rna52519|	c2orf49.L	C2orf49	Q9BVC5	Ashwin	1.68607	0.891982	0.816254	0.835601	0.28927	-0.271125							FALSE	FALSE
gnl|gene17976|rna52545|	commd3.S	BMI1	P35226	Polycomb complex protein BMI-1	2.41222	1.34668	1.4538	1.16783	0.370157	-0.0919919							FALSE	FALSE
gnl|gene17981|rna52554|	ppp2r5a.L	PPP2R5A	Q15172	Serine/threonine-protein phosphatase 2A 56 kDa regulatory subunit alpha isoform	1.95796	1.26075	1.02736	0.636027	0.161998	0.0184285	1.643	1.67089	0.456896	0.355016	0.163001	-0.000887163	FALSE	FALSE
gnl|gene17988|rna52573|	guf1.L	GUF1	Q8N442	Translation factor GUF1, mitochondrial	9.5	5.61519	8.74973	7.20161	1.29432	0.298182							FALSE	FALSE
gnl|gene1798|rna5236|	ran.L	RAN	P62826	GTP-binding nuclear protein Ran	1.09523	1.01711	0.89161	0.78497	-0.169485	-0.183094	0.291862	0.278977	0.237708	0.328848	-0.0634632	-0.158182	TRUE	FALSE
gnl|gene17999|rna52605|	kifc1.L	KIFC1	Q9BW19	Kinesin-like protein KIFC1	4.68793	2.35411	2.59353	0.332135	0.955047	1.29145							FALSE	FALSE
gnl|gene18001|rna52612|	chn1.S	CHN1	P15882	N-chimaerin	0.990621	0.481346	0.667805	0.314643	0.192093	0.0170683							FALSE	FALSE
gnl|gene18005|rna52621|	cpvl.L	CPVL	Q9H3G5	Probable serine carboxypeptidase CPVL	6.84271	5.39987	7.13476	5.66589	-0.151374	0.360652							FALSE	FALSE
gnl|gene18006|rna52626|	cwc22.S	CWC22	Q9HCG8	Pre-mRNA-splicing factor CWC22 homolog	2.56992	1.35681	1.20869	0.362743	0.458053	0.342887							TRUE	FALSE
gnl|gene18010|rna52637|	LOC108703093	HBE1	P02100	Hemoglobin subunit epsilon	5.54162	4.756	4.95559	4.51187	-0.431888	-0.237927	0.222914	0.671709	-0.113737	0.0239388	-0.35698	-0.24941	FALSE	FALSE
gnl|gene18016|rna52655|	wdr61.S	WDR61	Q9GZS3	WD repeat-containing protein 61	1.55884	0.976576	0.716615	0.3355	0.144731	0.0341879	1.80695	2.15745	0.872187	1.39946	-0.00265087	-0.311913	FALSE	FALSE
gnl|gene18019|rna52666|	aldh9a1.S	ALDH9A1	P49189	4-trimethylaminobutyraldehyde dehydrogenase	0.0669421	0.515032	0.126842	0.398792	-0.396572	-0.407157	0.106863	0.110736	0.175878	0.30548	-0.108054	-0.192765	FALSE	FALSE
gnl|gene18020|rna52668|	nup188.S	NUP188	Q5SRE5	Nucleoporin NUP188	1.96691	1.24133	1.00165	0.596247	0.182861	0.0308251	2.36488	2.92376	0.634477	0.661613	-0.0255876	-0.0481678	FALSE	FALSE
gnl|gene18022|rna52674|	gpalpp1.L	GPALPP1	Q8IXQ4	GPALPP motifs-containing protein 1	1.72598	-0.215781	1.48535	0.318919	1.19274	0.560433							FALSE	FALSE
gnl|gene18025|rna52681|	gemin6.L	GEMIN6	Q8WXD5	Gem-associated protein 6	4.25499	2.41626	2.35044	1.73849	0.642334	0.083034	2.13311	2.10346	1.63539	1.78412	0.28912	0.0560797	FALSE	FALSE
gnl|gene1802|rna5246|	usp40.L	USP40	Q9NVE5	Ubiquitin carboxyl-terminal hydrolase 40	2.67875	1.60459	1.46053	0.475316	0.327613	0.427529							FALSE	FALSE
gnl|gene18036|rna52713|	mien1.S	MIEN1	Q9BRT3	Migration and invasion enhancer 1	4.27679	3.11643	3.83293	3.01307	0.0999004	0.126202							FALSE	FALSE
gnl|gene18045|rna52745|	letm1.L	LETM1	O95202	Mitochondrial proton/calcium exchanger protein	9.5	5.50613	9.5	9.5	1.38088	-0.909547							FALSE	FALSE
gnl|gene18046|rna52746|	rpl9.L	RPL9	sp|P32969|RL9_HUMAN	60S ribosomal protein L9													TRUE	FALSE
gnl|gene18049|rna52754|	rnf213.L	RNF213	Q63HN8	E3 ubiquitin-protein ligase RNF213	1.99699	1.79873	1.40234	1.17233	-0.241228	-0.129742	2.56247	1.56322	0.905747	1.3974	0.958477	-0.284113	FALSE	FALSE
gnl|gene18061|rna52795|	faim.L	FAIM	Q9NVQ4	Fas apoptotic inhibitory molecule 1	0.216506	-0.231058	0.226548	-0.107241	0.28656	0.0358325							FALSE	FALSE
gnl|gene18067|rna52807|	rpl36.L	RPL36	Q9Y3U8	60S ribosomal protein L36	4.01867	3.05014	2.76241	1.93067	-0.00451664	0.215521	1.42268	1.73776	0.886047	0.816952	-0.0525792	0.0556538	TRUE	FALSE
gnl|gene1806|rna5262|	cpt2.S	CPT2	P23786	Carnitine O-palmitoyltransferase 2, mitochondrial	9.5	6.0332	9.5	8.63194	0.962565	-0.263972							FALSE	FALSE
gnl|gene18070|rna52816|	pno1.L	PNO1	Q9NRX1	RNA-binding protein PNO1	3.58177	2.83553	1.92548	0.808548	-0.0999794	0.490532							TRUE	FALSE
gnl|gene18071|rna52818|	khdrbs1.S	KHDRBS1	Q07666	KH domain-containing, RNA-binding, signal transduction-associated protein 1	4.52917	1.13619	5.6772	2.0542	1.82508	2.07224							TRUE	TRUE
gnl|gene18082|rna52856|	ift52.L	IFT52	Q9Y366	Intraflagellar transport protein 52 homolog	2.31893	1.41102	1.5236	0.712438	0.262338	0.293344							FALSE	FALSE
gnl|gene18089|rna52869|	ppp1r3b.L	PPP1R3B	Q86XI6	Protein phosphatase 1 regulatory subunit 3B	5.25462	3.41915	4.34732	1.64341	0.454516	1.48869							FALSE	FALSE
gnl|gene18094|rna52881|	cpped1.L	CPPED1	Q9BRF8	Serine/threonine-protein phosphatase CPPED1	-0.415133	0.21767	0.190492	0.241217	-0.453842	-0.247418	0.295513	0.00551111	0.268255	0.277296	0.1057	-0.102468	FALSE	FALSE
gnl|gene18095|rna52887|	copb1.L	COPB1	P53618	Coatomer subunit beta (Fragment)	1.39066	1.12954	0.801704	0.377718	-0.0789896	0.0596735	1.77799	1.96995	0.517376	0.661881	0.088357	-0.140925	FALSE	FALSE
gnl|gene18099|rna52898|	ctr9.L	CTR9	Q6PD62	RNA polymerase-associated protein CTR9 homolog	1.68118	1.15455	0.779225	0.301231	0.0779044	0.101529	1.53318	1.86919	0.979596	1.10928	-0.0447508	-0.0493376	FALSE	FALSE
gnl|gene18103|rna52908|	prtfdc1.L	PRTFDC1	Q9NRG1	Phosphoribosyltransferase domain-containing protein 1							0.0114607	-0.00591099	0.0822749	0.217826	-0.112878	-0.213117	FALSE	FALSE
gnl|gene18107|rna52922|	rfc5.L	RFC5	P40937	Replication factor C subunit 5	2.17655	1.32355	1.37873	1.21683	0.245134	-0.178618	1.7772	2.27315	1.22005	1.26673	-0.0966151	0.0443989	FALSE	FALSE
gnl|gene1810|rna5273|	ndufa12.L	NDUFA12	Q9UI09	NADH dehydrogenase [ubiquinone] 1 alpha subcomplex subunit 12	9.5	7.25388	9.5	9.5	-0.00624188	-0.909547							FALSE	FALSE
gnl|gene18128|rna52977|	purb.S	PURB	Q96QR8	Transcriptional activator protein Pur-beta	3.06752	2.40545	2.42922	1.38444	-0.071495	0.399	1.74817	0.988512	1.94007	0.547592	0.661381	1.05398	TRUE	FALSE
gnl|gene18132|rna52986|	pold1.L	POLD1	P28340	DNA polymerase (Fragment)	1.04861	0.810931	0.654761	0.352441	-0.0342074	-0.0197624	1.07356	1.47351	0.70427	0.96344	-0.169093	-0.177758	FALSE	FALSE
gnl|gene18134|rna52989|	eri1.L	ERI1	Q8IV48	3'-5' exoribonuclease 1	4.44949	2.73781	1.83119	0.757802	0.505461	0.465239							TRUE	FALSE
gnl|gene18136|rna52993|	trit1.L	TRIT1	Q9H3H1	tRNA dimethylallyltransferase	1.76063	1.49794	1.29658	0.811802	-0.1463	0.0676825							FALSE	FALSE
gnl|gene1814|rna5283|	fbxl18.L	FBXL18	Q96ME1	F-box/LRR-repeat protein 18	1.32145	0.701169	0.575206	0.421158	0.218892	-0.124051							FALSE	FALSE
gnl|gene18158|rna53064|	marcks.L	MARCKSL1	P49006	MARCKS-related protein	4.81837	4.27363	5.04959	5.40949	-0.489054	-0.842642	1.89162	3.1413	3.54723	2.64161	-0.533596	1.04284	FALSE	FALSE
gnl|gene18166|rna53087|	cdt1.S	CDT1	Q9H211	DNA replication factor Cdt1	5.2952	4.33209	3.65956	0.837534	-0.245365	1.62824							FALSE	TRUE
gnl|gene18167|rna53090|	hist1h2aa.L	H2AC1	sp|Q96QV6|H2A1A_HUMAN	Histone H2A type 1-A							0.82213	0.988305	0.479321	1.00202	-0.0737208	-0.379243	FALSE	FALSE
gnl|gene18169|rna53094|	bysl.S	BYSL	Q13895	Bystin	4.43878	2.32652	1.91294	0.827123	0.825364	0.468337	9.5	9.5	0.931862	1.82238		-0.523633	TRUE	FALSE
gnl|gene18171|rna53098|	rrm2.2.L	RRM2	tr|C9JXC1|C9JXC1_HUMAN	Ribonucleoside-diphosphate reductase subunit M2 (Fragment)													FALSE	FALSE
gnl|gene18173|rna53106|	cdc42.S	CDC42	P60953	Cell division control protein 42 homolog	0.603962	0.3978	0.263306	0.19151	0.0231726	-0.161774	0.294884	0.963683	0.0141589	0.371246	-0.477356	-0.360899	FALSE	FALSE
gnl|gene18179|rna53121|	limch1.S	LIMCH1	Q9UPQ0	LIM and calponin homology domains-containing protein 1 (Fragment)	2.27356	0.8418	1.47798	0.984738	0.686505	0.0603368							FALSE	FALSE
gnl|gene18180|rna53124|	chmp2b.S	CHMP2B	Q9UQN3	Charged multivesicular body protein 2b	2.29337	0.309929	1.73429	0.613381	1.12068	0.507863							FALSE	FALSE
gnl|gene18184|rna53135|	tsnax.S	TSNAX	Q99598	Translin-associated protein X	0.708014	0.762927	0.358934	0.605174	-0.203314	-0.405484	0.326053	0.146493	0.34244	0.247645	0.044232	-0.025657	TRUE	FALSE
gnl|gene18189|rna53146|	map2k7.L	MAP2K7	O14733	Dual specificity mitogen-activated protein kinase kinase 7	2.65281	0.178518	0.950401	0.253692	1.44364	0.251318							FALSE	FALSE
gnl|gene18194|rna53158|	sec11a.L	SEC11A	P67812	Signal peptidase complex catalytic subunit SEC11A	8.92866	5.7326	7.89396	4.67438	0.853554	1.60557							FALSE	FALSE
gnl|gene18199|rna53171|	clint1.S	CLINT1	Q14677	Clathrin interactor 1	8.69102	5.25936	7.79421	5.74189	1.08458	0.744985							FALSE	FALSE
gnl|gene181|rna509|	cep135.L	CEP135	Q66GS9	Centrosomal protein of 135 kDa	2.53679	0.972092	1.10306	0.294125	0.743231	0.323302							FALSE	FALSE
gnl|gene18200|rna53175|	cxorf38.L	CXorf38	Q8TB03	Uncharacterized protein CXorf38	1.6057	0.473501	1.19804	0.89748	0.57251	-0.0619149							FALSE	FALSE
gnl|gene18201|rna53177|	trmt12.L	TRMT12	Q53H54	tRNA wybutosine-synthesizing protein 2 homolog	4.55092	1.96874	3.80101	1.18066	1.17755	1.46762	2.64765	3.28595	2.78862	3.48501	-0.021297	-0.0733247	FALSE	FALSE
gnl|gene18203|rna53183|	phb.S	PHB	P35232	Prohibitin	9.29645	6.15786	9.5	8.02502	0.739793	0.18739	9.5	7.62448	9.5	6.80325			FALSE	FALSE
gnl|gene18205|rna53190|	e2f5.S	E2F5	Q15329	Transcription factor E2F5	6.93925	5.24473	7.26573	7.05839	0.0304869	-0.587389							FALSE	FALSE
gnl|gene18206|rna53192|	aptx.L	APTX	Q7Z2E3	Aprataxin	3.03091	1.76592	1.69181	0.613013	0.413803	0.479735							TRUE	FALSE
gnl|gene18207|rna53194|	pdk1.L	PDK1	Q15118	[Pyruvate dehydrogenase (acetyl-transferring)] kinase isozyme 1, mitochondrial	7.84523	6.32486	7.79023	9.5	-0.275613	-2.05256							FALSE	FALSE
gnl|gene18213|rna53210|	lsm14a.L	LSM14A	Q8ND56	Protein LSM14 homolog A	3.54759	1.75349	2.91835	1.51925	0.737999	0.625736	2.72002	4.10594	5.82225	5.99633	-0.462378	0.787988	TRUE	FALSE
gnl|gene18223|rna53238|	ankzf1.L	ANKZF1	Q9H8Y5	Ankyrin repeat and zinc finger domain-containing protein 1	4.30706	2.07314	2.58891	0.579216	0.946337	1.1046							FALSE	FALSE
gnl|gene18233|rna53265|	rab11fip5.L	RAB11FIP5	Q9BXF6	Rab11 family-interacting protein 5	2.7584	1.03449	2.67207	0.860614	0.828531	0.950922							FALSE	FALSE
gnl|gene1823|rna5312|	ube2q2.L	UBE2Q2	Q8WVN8	Ubiquitin-conjugating enzyme E2 Q2	0.229152	0.367662	0.148741	0.143554	-0.180928	-0.202698	0.242263	0.682746	0.459182	0.548277	-0.348328	-0.117391	FALSE	FALSE
gnl|gene18260|rna53335|	znf207.S	ZNF207	O43670	BUB3-interacting and GLEBS motif-containing protein ZNF207	9.5	5.89598	9.5	8.22727	1.07147	0.0369754							TRUE	TRUE
gnl|gene18261|rna53337|	wdr91.L	WDR91	A4D1P6	WD repeat-containing protein 91	1.85585	1.32296	1.44262	0.599537	0.0505086	0.323174							FALSE	FALSE
gnl|gene18272|rna53372|	ltv1.L	LTV1	Q96GA3	Protein LTV1 homolog	2.81326	1.0298	2.64747	1.02442	0.865627	0.812653							FALSE	FALSE
gnl|gene18273|rna53376|	cuta.L	CUTA	O60888	Protein CutA	3.63626	3.07237	3.48029	3.06113	-0.254804	-0.145276	-0.1291	-0.255852	0.00626278	0.078068	-0.0725147	-0.187662	FALSE	FALSE
gnl|gene18285|rna53413|	siae.L	SIAE	Q9HAT2	Sialate O-acetylesterase	5.84029	5.40567	5.99246	5.25608	-0.765807	-0.0982205							FALSE	FALSE
gnl|gene18287|rna53417|	ctnna1.S	CTNNA1	P35221	Catenin alpha-1	3.19066	1.94641	2.13285	1.6985	0.36774	-0.0326909							TRUE	FALSE
gnl|gene18289|rna53422|	otud6b.S	OTUD6B	Q8N6M0	Deubiquitinase OTUD6B	1.87521	0.88129	1.42269	0.81325	0.412821	0.150909							FALSE	FALSE
gnl|gene18290|rna53430|	man2c1.L	MAN2C1	Q9NTJ4	Alpha-mannosidase 2C1	0.412176	0.78032	0.275715	0.415446	-0.397094	-0.320018	0.481116	0.749182	0.23008	0.484327	-0.199085	-0.259396	FALSE	FALSE
gnl|gene18302|rna53467|	supt6h.L	SUPT6H	Q7KZ85	Transcription elongation factor SPT6	3.74213	1.02806	4.39674	1.90059	1.43209	1.33047							TRUE	FALSE
gnl|gene18304|rna53471|	mrps26.L	MRPS26	Q9BYN8	28S ribosomal protein S26, mitochondrial	8.67497	5.43891	8.03708	6.8454	0.932316	0.0866818	3.98173	4.76224	9.5	3.39595	0.140322		TRUE	FALSE
gnl|gene18308|rna53486|	tma16.L	TMA16	Q96EY4	Translation machinery-associated protein 16	1.57578	1.31475	0.662637	0.702529	-0.11336	-0.274856	1.04144	1.8102	0.583092	0.991706	-0.399298	-0.290879	FALSE	FALSE
gnl|gene18314|rna53501|	fdps.S	FDPS	P14324	Farnesyl pyrophosphate synthase	0.625369	0.557333	0.508516	0.71963	-0.0904202	-0.390607	0.379501	0.607292	0.203149	-0.0464934	-0.193494	0.0442729	TRUE	FALSE
gnl|gene18318|rna53512|	nubp1.L	NUBP1	P53384	Cytosolic Fe-S cluster assembly factor NUBP1	1.66144	1.71807	1.1764	1.55308	-0.381352	-0.563944	0.23551	0.229305	0.303221	0.619135	-0.0780035	-0.284091	FALSE	FALSE
gnl|gene1831|rna5338|	phospho2.L	PHOSPHO2	Q8TCD6	Pyridoxal phosphate phosphatase PHOSPHO2	1.12988	0.0790342	0.622097	0.257993	0.596111	0.0286416							FALSE	FALSE
gnl|gene18330|rna53544|	tprg1l.L	TPRG1L	Q5T0D9	Tumor protein p63-regulated gene 1-like protein	6.42948	4.68659	3.81026	2.40684	0.163332	0.561906							FALSE	FALSE
gnl|gene18332|rna53548|	psip1.S	PSIP1	O75475	PC4 and SFRS1-interacting protein	2.55473	1.52868	1.50929	0.768199	0.312408	0.24231							TRUE	FALSE
gnl|gene18345|rna53584|	alyref.S	ALYREF	Q86V81	THO complex subunit 4	6.21073	3.98947	4.38212	2.26984	0.583531	1.04609							TRUE	FALSE
gnl|gene18347|rna53589|	eif2s2.S	EIF2S2	P20042	Eukaryotic translation initiation factor 2 subunit 2	1.90869	1.03846	0.747027	0.286265	0.308451	0.0911346	1.71108	2.26371	0.605418	0.637539	-0.14337	-0.0564072	TRUE	FALSE
gnl|gene1834|rna5348|	rabggta.S	RABGGTA	Q92696	Geranylgeranyl transferase type-2 subunit alpha	0.0942945	0.680728	0.15436	0.360947	-0.511438	-0.360615	0.435867	0.512288	0.154161	0.296724	-0.0909808	-0.204577	FALSE	FALSE
gnl|gene18353|rna53606|	mcm6.2.S	MCM6	Q14566	DNA replication licensing factor MCM6	0.887645	0.907456	0.449166	0.34184	-0.208741	-0.149322	0.884753	1.0981	0.504586	0.527562	-0.0907573	-0.0688091	FALSE	FALSE
gnl|gene18360|rna53639|	pola1.S	POLA1	P09884	DNA polymerase	1.02281	0.587185	0.554733	0.273684	0.127674	-0.0280612	0.797941	1.34224	1.90883	2.24276	-0.308112	-0.00848903	FALSE	FALSE
gnl|gene18364|rna53646|	psma3.L	PSMA3	P25788	Proteasome subunit alpha type-3	4.0567	2.88589	2.86902	2.5538	0.148979	-0.176625	1.0258	1.27795	0.768928	0.839694	-0.0881244	-0.0508756	FALSE	FALSE
gnl|gene18372|rna53668|	rpl7a.L	RPL7A	P62424	60S ribosomal protein L7a	2.24699	1.94839	1.34932	0.91179	-0.207916	0.0285792	1.49124	1.67937	0.587692	0.87101	0.0373569	-0.213352	TRUE	FALSE
gnl|gene18377|rna53682|	fam76b.S	FAM76B	Q5HYJ3	Protein FAM76B	2.7064	0.998175	1.2898	0.309511	0.825718	0.436702							FALSE	FALSE
gnl|gene18381|rna53697|	pex14.S	PEX14	O75381	Peroxisomal membrane protein PEX14	9.5	5.63781	9.5	9.5	1.27637	-0.909547							FALSE	FALSE
gnl|gene18394|rna53732|	cd2ap.S	CD2AP	Q9Y5K6	CD2-associated protein	1.09738	0.979099	1.05788	0.554544	-0.138007	0.0994277							FALSE	FALSE
gnl|gene18397|rna53741|	zc3hc1.L	ZC3HC1	Q86WB0	Nuclear-interacting partner of ALK	0.180156	-0.257832	-0.461047	-0.135396	0.285696	-0.402899	1.37092	2.24565	1.87726	1.54758	-0.402463	0.392135	FALSE	FALSE
gnl|gene18398|rna53745|	tnfaip8.L	TNFAIP8	O95379	Tumor necrosis factor alpha-induced protein 8	2.48067	1.67528	1.54329	1.68469	0.151002	-0.416548							FALSE	FALSE
gnl|gene18400|rna53757|	ppil4.S	PPIL4	Q8WUA2	Peptidyl-prolyl cis-trans isomerase-like 4	0.659919	0.105698	0.396273	-0.000215359	0.289045	0.0697026	0.872113	1.36653	1.19453	1.1956	-0.263993	0.0677705	TRUE	FALSE
gnl|gene18401|rna53758|	ric8a.L	RIC8A	Q9NPQ8	Synembryn-A	1.3111	0.80628	0.76553	0.732406	0.129173	-0.228289							FALSE	FALSE
gnl|gene18405|rna53768|	sart1.S	SART1	O43290	U4/U6.U5 tri-snRNP-associated protein 1	5.54349	2.54875	4.43415	0.912915	1.32106	2.09001							TRUE	FALSE
gnl|gene18411|rna53784|	ppm1e.S	PPM1E	Q8WY54	Protein phosphatase 1E	0.719478	0.298467	0.383465	0.319765	0.172284	-0.176828							FALSE	FALSE
gnl|gene18412|rna53786|	ero1a.L	ERO1A	Q96HE7	ERO1-like protein alpha	7.10444	5.42982	5.31323	3.63359	-0.0159191	0.654335	5.34817	7.27536	3.44614	3.44711	-0.302741	0.469784	FALSE	FALSE
gnl|gene18415|rna53793|	c18orf25.S	C18orf25	Q96B23	Uncharacterized protein C18orf25	2.0214	1.65176	1.42513	1.36224	-0.109733	-0.255745	1.31889	1.44008	9.5	3.21197	0.0460111		FALSE	FALSE
gnl|gene18421|rna53806|	pdia4.L	PDIA4	P13667	Protein disulfide-isomerase A4	5.44359	4.75815	4.81995	3.17762	-0.493239	0.663673							TRUE	FALSE
gnl|gene18422|rna53808|	serhl2.S	SERHL2	Q9H4I8	Serine hydrolase-like protein 2	6.95992	4.88705	6.96596	7.0833	0.326935	-0.806313							FALSE	FALSE
gnl|gene18426|rna53822|	bcl2l14.S	BCL2L14	Q9BZR8	Apoptosis facilitator Bcl-2-like protein 14	5.54074	3.19621	2.55755	1.83661	0.805521	0.148514							FALSE	FALSE
gnl|gene18427|rna53824|	rps29.S	RPS29	P62273	40S ribosomal protein S29							1.2279	1.47727	0.183845	0.550816	-0.0488446	-0.336658	TRUE	FALSE
gnl|gene18428|rna53826|	rnf17.S	RNF17	Q9BXT8	RING finger protein 17 (Fragment)	2.63166	1.64532	1.9127	0.75625	0.266633	0.520885							FALSE	FALSE
gnl|gene18432|rna53836|	nsfl1c.L	NSFL1C	Q9UNZ2	NSFL1 cofactor p47	0.831362	0.501249	0.60691	0.614929	0.0794096	-0.246963	0.633468	0.753202	0.738115	0.914444	-0.0805696	-0.121001	FALSE	FALSE
gnl|gene18433|rna53839|	oat.1.S	OAT	sp|P04181|OAT_HUMAN	Ornithine aminotransferase, mitochondrial													FALSE	FALSE
gnl|gene18438|rna53849|	nup133.S	NUP133	Q8WUM0	Nuclear pore complex protein Nup133	2.66354	1.46559	1.56366	0.695876	0.428672	0.332442							FALSE	TRUE
gnl|gene18444|rna53868|	cnn3.L	CNN3	Q15417	Calponin-3	4.77021	1.99689	5.19998	2.29541	1.28861	1.57383							FALSE	FALSE
gnl|gene18449|rna53879|	mrpl16.S	MRPL16	Q9NX20	39S ribosomal protein L16, mitochondrial	7.49936	5.42545	7.8305	6.43822	0.227801	0.251387							TRUE	FALSE
gnl|gene18450|rna53883|	rbmx.S	RBMX	P38159	RNA-binding motif protein, X chromosome	2.88574	1.08073	1.86358	0.552299	0.869302	0.639723							TRUE	TRUE
gnl|gene18451|rna53884|	dnajc8.S	DNAJC8	O75937	DnaJ homolog subfamily C member 8	6.28109	2.3814	4.85178	1.65234	1.9026	1.8193	0.815949	0.9071	1.65242	1.19619	-0.0292571	0.429463	FALSE	FALSE
gnl|gene18459|rna53902|	cdc20.L	CDC20	Q12834	Cell division cycle protein 20 homolog	2.53501	1.24986	1.79667	2.00919	0.521698	-0.488486							FALSE	FALSE
gnl|gene18461|rna53913|	hdlbp.S	HDLBP	Q00341	Vigilin (Fragment)	2.67112	1.51538	1.60578	0.471787	0.393766	0.527253	2.45842	2.86487	3.53069	4.08123	0.084478	0.148439	TRUE	FALSE
gnl|gene18475|rna53949|	ncaph.S	NCAPH	Q15003	Condensin complex subunit 2	1.59304	0.792894	0.864129	0.201875	0.311315	0.232179							FALSE	FALSE
gnl|gene18478|rna53958|	capzb.L	CAPZB	P47756	F-actin-capping protein subunit beta	0.78452	0.747509	0.544081	0.613566	-0.144534	-0.287951	0.361352	0.428421	0.377883	0.335187	-0.0991519	-0.0512235	FALSE	FALSE
gnl|gene18483|rna53968|	actr1a.S	ACTR1A	P61163	Alpha-centractin	2.33053	1.4569	1.42086	0.66477	0.232984	0.260109	1.50067	1.69323	1.07507	1.19378	0.0364222	-0.0255755	FALSE	FALSE
gnl|gene18484|rna53970|	pdap1.S	PDAP1	Q13442	28 kDa heat- and acid-stable phosphoprotein	1.80285	1.08668	1.06332	0.705396	0.20579	-0.00912467	0.805903	1.01329	0.522357	0.473006	-0.101795	-0.0213585	TRUE	FALSE
gnl|gene18496|rna53999|	echdc3.L	ECHDC3	Q96DC8	Enoyl-CoA hydratase domain-containing protein 3, mitochondrial	8.02459	4.97288	7.90752	6.39325	0.906519	0.336324							FALSE	FALSE
gnl|gene184|rna515|	eef1b2.L	EEF1B2	P24534	Elongation factor 1-beta	4.71573	3.87678	3.45162	3.08879	-0.236524	-0.185019	1.80303	1.61168	1.01519	0.856481	0.326056	0.13357	TRUE	FALSE
gnl|gene18500|rna54009|	bsdc1.L	BSDC1	Q9NW68	BSD domain-containing protein 1	7.3397	5.0299	6.16306	4.18448	0.444608	0.812773							FALSE	FALSE
gnl|gene18507|rna54033|	atg13.S	ATG13	O75143	Autophagy-related protein 13	1.81117	0.59757	1.93062	0.735778	0.599042	0.548087							FALSE	FALSE
gnl|gene18508|rna54050|	cnot3.S	CNOT3	O75175	CCR4-NOT transcription complex subunit 3 (Fragment)	3.47317	1.86555	3.45513	1.31676	0.60379	1.13518							FALSE	FALSE
gnl|gene18510|rna54060|	ube2d3.L	UBE2D2	P62837	Ubiquitin-conjugating enzyme E2 D2	0.49483	0.444399	0.52041	0.378677	-0.0802038	-0.12909	0.76141	1.26725	0.518909	0.953721	-0.291522	-0.318374	FALSE	FALSE
gnl|gene18512|rna54068|	LOC108715154	TRMT112	Q9UI30	Multifunctional methyltransferase subunit TRM112-like protein	3.92585	3.17308	2.83221	2.76617	-0.158557	-0.35918	0.769669	1.11816	0.566856	0.598176	-0.19432	-0.0628008	FALSE	FALSE
gnl|gene18526|rna54103|	anp32e.S	ANP32E	Q9BTT0	Acidic leucine-rich nuclear phosphoprotein 32 family member E	4.19942	4.2793	3.19495	4.00011	-0.870089	-1.03435							FALSE	FALSE
gnl|gene18536|rna54127|	rpl7.L	RPL7	P18124	60S ribosomal protein L7	2.08984	1.86385	1.21807	0.898447	-0.236427	-0.0492389	1.28961	1.58925	0.61971	0.921031	-0.0679314	-0.218657	TRUE	FALSE
gnl|gene18541|rna54139|	myl6.L	MYL6	P60660	Myosin light polypeptide 6	5.85298	4.97618	5.46476	4.9111	-0.417217	-0.19444	0.913156	1.11002	0.381553	0.56877	-0.0754538	-0.19132	FALSE	FALSE
gnl|gene18544|rna54150|	psmc1.S	PSMC1	P62191	26S proteasome regulatory subunit 4	1.6968	1.37898	0.939072	0.566382	-0.0907106	0.0111981	1.17412	1.6047	0.948209	1.19721	-0.16902	-0.127985	TRUE	FALSE
gnl|gene18548|rna54157|	cse1l.L	CSE1L	P55060	Exportin-2	1.59094	0.929934	1.03082	1.09467	0.201273	-0.320354	1.54392	1.78932	0.579181	1.16406	0.0123391	-0.399485	FALSE	TRUE
gnl|gene18555|rna54177|	LOC108716695	SULT6B1	Q6IMI4	Sulfotransferase 6B1	0.45371	0.243135	0.391745	0.464035	0.0545163	-0.278585	0.323837	0.426383	0.102985	0.03364	-0.127698	-0.0839847	FALSE	FALSE
gnl|gene18557|rna54182|	lin54.S	LIN54	Q6MZP7	Protein lin-54 homolog	5.1496	2.41948	5.15704	2.05117	1.18403	1.72676							FALSE	FALSE
gnl|gene18559|rna54190|	ccdc9.S	CCDC9	Q9Y3X0	Coiled-coil domain-containing protein 9	0.980713	-0.495018	0.632542	0.069689	0.960967	0.175665							TRUE	FALSE
gnl|gene18567|rna54210|	phkb.S	PHKB	sp|Q93100|KPBB_HUMAN	Phosphorylase b kinase regulatory subunit beta													FALSE	FALSE
gnl|gene18580|rna54247|	LOC108711717	MISP	Q8IVT2	Mitotic interactor and substrate of PLK1	0.66046	0.650954	0.426021	0.38012	-0.143375	-0.193264							FALSE	FALSE
gnl|gene18583|rna54254|	trim25.S	TRIM25	Q14258	E3 ubiquitin/ISG15 ligase TRIM25	1.0994	0.753858	0.834748	0.65028	0.0419843	-0.120939	1.71527	1.92067	1.31965	1.29042	0.068518	0.108654	TRUE	FALSE
gnl|gene18588|rna54271|	wdr70.L	WDR70	Q9NW82	WD repeat-containing protein 70	1.29796	-0.000161691	1.7362	0.278536	0.761218	0.758162	0.81672	1.10877	9.5	4.79774	-0.151259		FALSE	FALSE
gnl|gene18591|rna54278|	ntan1.L	NTAN1	Q96AB6	Protein N-terminal asparagine amidohydrolase	-0.238827	-0.0405382	0.0387265	-0.108693	-0.141654	-0.0886497	0.377255	0.48611	0.602492	0.278642	-0.1216	0.160992	FALSE	FALSE
gnl|gene18593|rna54281|	orc4.L	ORC4	O43929	Origin recognition complex subunit 4	2.44623	1.20808	1.3307	0.834583	0.500845	0.0735481							FALSE	FALSE
gnl|gene18598|rna54296|	psmc2.S	PSMC2	P35998	26S proteasome regulatory subunit 7	1.92776	1.45131	1.07306	0.748664	-0.00760865	-0.0347924	1.22421	1.51382	0.896184	1.1313	-0.0739949	-0.128773	FALSE	FALSE
gnl|gene18601|rna54303|	exoc5.L	EXOC5	O00471	Exocyst complex component 5	2.55931	1.77641	1.64111	0.93142	0.118576	0.209049	2.66503	3.88526	1.38927	1.72781	-0.37187	-0.104064	FALSE	FALSE
gnl|gene18604|rna54311|	cstf1.S	CSTF1	Q05048	Cleavage stimulation factor subunit 1	1.29685	0.540443	1.33541	0.464796	0.331488	0.35171							TRUE	FALSE
gnl|gene18608|rna54322|	brwd3.L	BRWD3	Q6RI45	Bromodomain and WD repeat-containing protein 3	2.96701	1.80968	2.21943	0.699782	0.3402	0.767933							FALSE	FALSE
gnl|gene18611|rna54328|	fbp1.S	FBP1	P09467	Fructose-1,6-bisphosphatase 1	0.106523	0.0358209	0.0160444	0.231518	0.00783913	-0.356826	0.262709	0.109438	0.58102	0.566949	0.0164684	-0.0324847	FALSE	FALSE
gnl|gene18613|rna54332|	dennd4c.S	DENND4C	Q5VZ89	DENN domain-containing protein 4C (Fragment)	4.29143	2.50915	2.36128	1.12099	0.590782	0.549514							FALSE	FALSE
gnl|gene18623|rna54375|	fchsd1.S	FCHSD1	Q86WN1	F-BAR and double SH3 domains protein 1	1.05889	0.841636	0.705199	0.522442	-0.0523261	-0.112472							FALSE	FALSE
gnl|gene18634|rna54405|	ccnb1.L	CCNB1	P14635	G2/mitotic-specific cyclin-B1	5.83101	3.52159	4.32799	2.852	0.72387	0.576955							FALSE	FALSE
gnl|gene18636|rna54410|	fahd2a.L	FAHD2A	Q96GK7	Fumarylacetoacetate hydrolase domain-containing protein 2A	1.06668	0.292215	0.728948	0.786756	0.388469	-0.293165	-0.187005	-0.137705	-0.112215	0.240613	-0.19032	-0.380852	FALSE	FALSE
gnl|gene18656|rna54460|	mgea5.S	OGA	O60502	Protein O-GlcNAcase	1.53808	1.51374	1.29034	0.836976	-0.29423	0.0447869							FALSE	FALSE
gnl|gene18660|rna54475|	ube2o.S	UBE2O	Q9C0C9	(E3-independent) E2 ubiquitin-conjugating enzyme (Fragment)	1.01126	0.745477	0.267599	0.72984	-0.00498453	-0.559257	1.20483	1.48196	1.05112	1.53643	-0.0700091	-0.254276	TRUE	FALSE
gnl|gene18661|rna54477|	nhej1.S	NHEJ1	Q9H9Q4	Non-homologous end-joining factor 1	2.15651	0.408991	0.858961	0.163051	0.958798	0.257597	1.44223	1.85815	1.83282	2.71931	-0.110251	-0.360334	FALSE	FALSE
gnl|gene18665|rna54494|	stambpl1.S	STAMBPL1	Q96FJ0	AMSH-like protease	0.742971	-0.091186	0.429087	-0.11833	0.495829	0.17948							FALSE	FALSE
gnl|gene18671|rna54513|	katnbl1.L	KATNBL1	Q9H079	KATNB1-like protein 1	4.94616	2.92635	3.78677	2.73412	0.657974	0.3028							FALSE	FALSE
gnl|gene18677|rna54527|	hira.S	HIRA	P54198	Protein HIRA	7.11672	4.43659	7.70722	4.76467	0.779837	1.41359							FALSE	FALSE
gnl|gene1867|rna5451|	nup37.L	NUP37	Q8NFH4	Nucleoporin Nup37	1.8488	1.24257	1.23716	0.626975	0.110025	0.165414							FALSE	FALSE
gnl|gene18688|rna54554|	cbs.L	CBSL	P0DN79	Cystathionine beta-synthase-like protein	0.739624	0.93238	0.438218	0.538426	-0.318572	-0.302842	0.622944	0.679469	0.195916	0.404064	-0.0440958	-0.237273	FALSE	FALSE
gnl|gene1868|rna5456|	carm1.L	CARM1	Q86X55	Coactivator-associated arginine methyltransferase 1 (Fragment)	3.33818	1.30064	5.43934	2.56169	0.970011	1.53582	2.45964	2.57838	9.5	9.5	0.259623		FALSE	TRUE
gnl|gene18692|rna54562|	mcm2.S	MCM2	P49736	DNA replication licensing factor MCM2 (Fragment)	0.585524	0.785581	0.19298	0.296456	-0.295812	-0.286836	0.942606	1.17792	0.554989	0.752996	-0.0933532	-0.166964	FALSE	FALSE
gnl|gene18694|rna54569|	cluh.S	CLUH	O75153	Clustered mitochondria protein homolog (Fragment)	1.01899	1.21596	0.758821	0.539415	-0.373682	-0.0892478	1.35597	1.2892	0.563503	0.352605	0.167178	0.0848847	TRUE	FALSE
gnl|gene18696|rna54574|	hsp90aa1.1.L	HSP90AA1	P07900	Heat shock protein HSP 90-alpha	1.57977	1.14429	0.999976	0.637642	0.0243492	-0.00108208	1.42481	1.7522	2.24009	2.57565	-0.0596616	0.0496477	TRUE	FALSE
gnl|gene18698|rna54579|	dcun1d5.L	DCUN1D5	Q9BTE7	DCN1-like protein 5	2.46539	1.2186	1.14297	1.60389	0.504155	-0.624082	1.42849	2.11075	0.960535	1.07489	-0.274734	-0.043353	FALSE	FALSE
gnl|gene18699|rna54581|	fen1.S	FEN1	P39748	Flap endonuclease 1	1.04899	0.249685	0.38358	0.167528	0.411462	-0.0635329	1.48103	2.01567	0.804428	0.93083	-0.175215	-0.0785983	FALSE	FALSE
gnl|gene186|rna525|	fopnl.L	CEP20	sp|Q96NB1|CEP20_HUMAN	Centrosomal protein 20													FALSE	FALSE
gnl|gene1870|rna5462|	prrc2b.L	PRRC2B	Q5JSZ5	Protein PRRC2B (Fragment)	8.89104	5.24802	9.5	6.8795	1.21526	1.03931							TRUE	FALSE
gnl|gene18711|rna54614|	cpsf2.L	CPSF2	Q9P2I0	Cleavage and polyadenylation specificity factor subunit 2	3.19669	1.73574	3.16594	1.30074	0.538611	0.953761	2.673	2.85794	9.5	9.5	0.259056		TRUE	FALSE
gnl|gene18716|rna54630|	smurf2.S	SMURF2	Q9HAU4	E3 ubiquitin-protein ligase SMURF2	2.41983	0.5441	1.1696	0.203792	1.01176	0.434965							FALSE	FALSE
gnl|gene18722|rna54653|	rpn1.L	RPN1	tr|B7Z4L4|B7Z4L4_HUMAN	Dolichyl-diphosphooligosaccharide--protein glycosyltransferase subunit 1													FALSE	FALSE
gnl|gene18731|rna54684|	cdc26.L	CDC26	Q8NHZ8	Anaphase-promoting complex subunit CDC26	2.6341	3.16645	2.29698	1.69218	-0.939148	0.0817383							FALSE	FALSE
gnl|gene18739|rna54705|	sesn2.S	SESN2	P58004	Sestrin-2	3.03211	1.52213	1.60068	0.73897	0.608023	0.32514							FALSE	FALSE
gnl|gene18742|rna54712|	rangap1.L	RANGAP1	P46060	Ran GTPase-activating protein 1	4.05138	1.75456	3.63596	2.12981	1.04363	0.651409	3.46819	5.05581	4.56457	4.91202	-0.445884	0.457336	TRUE	FALSE
gnl|gene1874|rna5473|	dbnl.S	DBNL	Q9UJU6	Drebrin-like protein	0.32887	0.0419919	0.553807	0.40331	0.138208	-0.125083	0.807123	0.797706	1.79198	2.46094	0.0302463	-0.234446	FALSE	FALSE
gnl|gene18752|rna54742|	sdhb.S	SDHB	P21912	Succinate dehydrogenase [ubiquinone] iron-sulfur subunit, mitochondrial	9.5	6.08376	9.5	9.5	0.922436	-0.909547	9.5	6.87951	6.91054	6.27194		1.47979	FALSE	FALSE
gnl|gene18756|rna54752|	nelfcd.L	NELFCD	Q8IXH7	Negative elongation factor C/D	5.09488	1.63762	3.22826	2.21123	1.77127	0.318304							TRUE	TRUE
gnl|gene1875|rna5475|	ccdc93.L	CCDC93	Q567U6	Coiled-coil domain-containing protein 93	0.968613	0.779732	0.61771	0.243061	-0.0581135	0.0368143	1.02143	1.49147	0.377936	0.292456	-0.221409	-0.0250228	FALSE	FALSE
gnl|gene18772|rna54798|	lmnb1.L	LMNB1	P20700	Lamin-B1	2.55332	1.74985	2.30464	1.27466	0.136018	0.397365							FALSE	FALSE
gnl|gene18775|rna54806|	exosc4.S	EXOSC4	Q9NPD3	Exosome complex component RRP41	0.56877	0.877261	0.450805	0.400023	-0.378767	-0.191497	0.428492	0.53684	0.410347	0.317711	-0.111764	-0.0148553	TRUE	FALSE
gnl|gene18782|rna54828|	vps13a.L	VPS13A	Q96RL7	Vacuolar protein sorting-associated protein 13A	5.98121	4.03763	6.16917	3.7386	0.405681	1.14845							FALSE	FALSE
gnl|gene18785|rna54834|	stk11.L	STK11	Q15831	Serine/threonine-protein kinase STK11	1.18819	0.20054	0.872887	0.382327	0.535152	0.103833							FALSE	FALSE
gnl|gene18790|rna54847|	arcn1.L	ARCN1	P48444	Coatomer subunit delta	1.07324	0.887346	0.581014	0.323138	-0.0798705	-0.0472709	1.28987	1.52697	0.595961	0.942305	-0.0298599	-0.250459	TRUE	FALSE
gnl|gene18796|rna54861|	LOC108714210	SERBP1	Q8NC51	Plasminogen activator inhibitor 1 RNA-binding protein	2.55092	1.52015	1.32946	0.649635	0.316857	0.210262	1.42004	1.5426	0.403165	0.614735	0.0639852	-0.202371	TRUE	FALSE
gnl|gene18802|rna54878|	senp3.S	SENP3-EIF4A1	A0A087X0R7	SENP3-EIF4A1 readthrough (NMD candidate) (Fragment)							2.44656	3.55051	1.14313	1.16412	-0.341799	0.0463998	FALSE	FALSE
gnl|gene18809|rna54902|	znf277.L	ZNF277	Q9NRM2	Zinc finger protein 277							0.983906	0.772314	1.06496	1.8597	0.18604	-0.441245	FALSE	FALSE
gnl|gene18817|rna54919|	spata20.L	SPATA20	Q8TB22	Spermatogenesis-associated protein 20	3.49089	3.49724	3.3445	3.64672	-0.680441	-0.671559							FALSE	FALSE
gnl|gene1881|rna5492|	shcbp1.L	SHCBP1	Q8NEM2	SHC SH2 domain-binding protein 1	2.1035	1.88897	1.99133	1.00568	-0.248055	0.387946							FALSE	FALSE
gnl|gene18821|rna54933|	ints10.L	INTS10	Q9NVR2	Integrator complex subunit 10	3.27352	1.91542	2.65233	1.01092	0.442747	0.825939							FALSE	FALSE
gnl|gene18825|rna54948|	prkar2b.L	PRKAR2B	sp|P31323|KAP3_HUMAN	cAMP-dependent protein kinase type II-beta regulatory subunit													FALSE	FALSE
gnl|gene18828|rna54957|	nrk.L	MAP4K4	O95819	Mitogen-activated protein kinase kinase kinase kinase 4	1.39577	0.43841	0.661133	0.181712	0.472643	0.111468							FALSE	FALSE
gnl|gene18830|rna54961|	igf2bp3.L	IGF2BP3	O00425	Insulin-like growth factor 2 mRNA-binding protein 3	3.44778	2.04657	2.51232	1.06768	0.444671	0.690131	2.77715	3.14233	4.17497	5.7603	0.168837	-0.370036	TRUE	FALSE
gnl|gene18831|rna54965|	rpl35.L	RPL35	P42766	60S ribosomal protein L35	3.03382	2.4741	2.14778	1.44935	-0.146477	0.162585	1.42074	1.51499	0.601384	0.653367	0.0813247	-0.0692869	TRUE	FALSE
gnl|gene18842|rna54996|	atxn2l.S	ATXN2L	Q8WWM7	Ataxin-2-like protein	4.95582	2.60474	5.65495	3.24035	0.919104	1.17524							TRUE	FALSE
gnl|gene1884|rna5501|	pmvk.L	PMVK	Q15126	Phosphomevalonate kinase	1.25647	0.264765	0.654528	0.401874	0.525716	-0.0566815							FALSE	FALSE
gnl|gene18855|rna55029|	nap1l4.S	NAP1L4	Q99733	Nucleosome assembly protein 1-like 4	0.710827	0.0418424	-0.220603	-0.151682	0.370694	-0.230046	0.356904	0.524716	0.566371	0.836662	-0.161229	-0.209184	TRUE	FALSE
gnl|gene18874|rna55088|	plbd2.L	PLBD2	Q8NHP8	Putative phospholipase B-like 2	9.41232	6.36529	7.73797	6.22914	0.645655	0.345024	9.5	5.7367	9.5	4.94782			FALSE	FALSE
gnl|gene18877|rna55093|	nckipsd.S	NCKIPSD	Q9NZQ3	NCK-interacting protein with SH3 domain	1.8788	1.01882	1.21859	0.553596	0.305849	0.207571							FALSE	FALSE
gnl|gene18879|rna55108|	tp53i3.S	TP53I3	Q53FA7	Quinone oxidoreductase PIG3	0.339667	0.134644	0.101894	0.54524	0.071242	-0.532748							FALSE	FALSE
gnl|gene18882|rna55113|	mblac1.S	MBLAC1	A4D2B0	Metallo-beta-lactamase domain-containing protein 1	2.26217	2.04858	2.00706	1.99998	-0.278203	-0.340994							FALSE	FALSE
gnl|gene18885|rna55120|	c1orf116.L	SARG	Q9BW04	Specifically androgen-regulated gene protein	6.05855	3.38459	5.97669	2.58134	0.971028	1.88043							FALSE	FALSE
gnl|gene18888|rna55127|	dph6.L	DPH6	Q7L8W6	Diphthine--ammonia ligase	-0.0795014	0.194282	-0.000318091	0.000644178	-0.231095	-0.196065	0.412575	0.727481	0.183368	0.0489025	-0.240308	-0.029768	FALSE	FALSE
gnl|gene18889|rna55130|	smad2.L	SMAD2	Q15796	Mothers against decapentaplegic homolog 2	2.15689	1.01793	1.32577	0.584646	0.475742	0.256129	1.82039	1.98845	2.54266	3.38103	0.110765	-0.204147	TRUE	FALSE
gnl|gene18893|rna55144|	poldip2.L	POLDIP2	Q9Y2S7	Polymerase delta-interacting protein 2	6.1576	5.13815	7.07507	6.68447	-0.36045	-0.436765							FALSE	FALSE
gnl|gene18896|rna55153|	bcas2.L	BCAS2	O75934	Pre-mRNA-splicing factor SPF27	5.63297	3.50562	4.52629	2.67839	0.616058	0.83863	2.52094	2.96434	3.52447	3.1675	0.0736364	0.7029	FALSE	FALSE
gnl|gene18912|rna55203|	ppp1cc.L	PPP1CC	P36873	Serine/threonine-protein phosphatase PP1-gamma catalytic subunit							0.575797	0.920197	1.08441	0.519358	-0.227888	0.394687	TRUE	FALSE
gnl|gene18928|rna55252|	epcam.L	EPCAM	P16422	Epithelial cell adhesion molecule	7.27016	4.62828	5.01835	3.38273	0.72105	0.643768							FALSE	FALSE
gnl|gene18931|rna55259|	h6pd.S	H6PD	O95479	GDH/6PGL endoplasmic bifunctional protein	6.47292	5.48232	5.12409	3.81281	-0.44178	0.394612							FALSE	FALSE
gnl|gene18932|rna55264|	rbp2.L	RBP2	P50120	Retinol-binding protein 2	-0.154592	-0.478647	-0.0532935	-0.250032	0.257301	-0.0450534	-0.111221	-0.13824	0.0441616	0.108344	-0.129826	-0.17623	FALSE	FALSE
gnl|gene18940|rna55292|	ireb2.L	IREB2	P48200	Iron-responsive element-binding protein 2	1.28874	0.863165	0.844349	0.494995	0.0704201	0.000963973							TRUE	FALSE
gnl|gene18942|rna55298|	vps11.S	VPS11	Q9H270	Vacuolar protein sorting-associated protein 11 homolog	2.07583	1.51272	1.32001	0.777311	0.0337323	0.108998							FALSE	FALSE
gnl|gene18943|rna55300|	dnajc2.S	DNAJC2	Q99543	DnaJ homolog subfamily C member 2	2.48052	1.60927	1.42074	0.540939	0.203297	0.352124	1.77529	1.93939	1.48025	1.62648	0.104791	0.0299125	TRUE	FALSE
gnl|gene18945|rna55307|	arhgap35.S	ARHGAP35	Q9NRY4	Rho GTPase-activating protein 35	1.40749	1.06216	1.29527	0.554969	-0.0152736	0.257809							FALSE	FALSE
gnl|gene18957|rna55341|	akr1c2.S	AKR1C1	Q04828	Aldo-keto reductase family 1 member C1	-0.215263	-0.23438	-0.0131824	-0.218105	0.026525	-0.0419829							FALSE	FALSE
gnl|gene18961|rna55353|	xlzpc	ZP3	P21754	Zona pellucida sperm-binding protein 3							4.36434	4.84946	3.73111	3.3306	0.39107	0.766441	FALSE	FALSE
gnl|gene18962|rna55355|	tuba4.L	TUBA1B	P68363	Tubulin alpha-1B chain	0.193853	0.450731	0.214812	0.490924	-0.268331	-0.416866	0.497119	0.618973	0.468962	0.403706	-0.107213	-0.021154	TRUE	FALSE
gnl|gene18969|rna55371|	mrps35.L	MRPS35	P82673	28S ribosomal protein S35, mitochondrial	8.41845	5.01466	7.62387	6.43623	1.11296	0.114734							TRUE	FALSE
gnl|gene18977|rna55397|	kpna6.S	KPNA6	O60684	Importin subunit alpha-7	1.37921	0.718088	0.86617	0.580913	0.240602	-0.0483447	0.966478	1.46201	0.570639	0.835461	-0.247127	-0.205074	FALSE	FALSE
gnl|gene1897|rna5533|	LOC108716560	DNPH1	O43598	2'-deoxynucleoside 5'-phosphate N-hydrolase 1	1.75708	0.658988	1.08966	0.786441	0.517386	-0.051787							FALSE	FALSE
gnl|gene18982|rna55410|	ppp2r5e.S	PPP2R5E	sp|Q16537|2A5E_HUMAN	Serine/threonine-protein phosphatase 2A 56 kDa regulatory subunit epsilon isoform													FALSE	FALSE
gnl|gene18986|rna55429|	nup107.S	NUP107	P57740	Nuclear pore complex protein Nup107	2.65539	1.23526	1.52398	0.572594	0.606524	0.397603	2.25567	9.5	9.5	9.5			FALSE	FALSE
gnl|gene18990|rna55441|	LOC108711587	CASP7	P55210	Caspase-7	-0.0895997	0.696791	0.171502	0.488945	-0.63606	-0.444347	0.210495	0.461723	0.342435	0.271341	-0.239171	-0.0401671	FALSE	FALSE
gnl|gene1899|rna5538|	dnpep.L	DNPEP	Q9ULA0	Aspartyl aminopeptidase	0.298645	0.952012	0.346391	0.310653	-0.602428	-0.194836	0.278462	0.332055	0.392185	0.308761	-0.106372	-0.0237376	FALSE	FALSE
gnl|gene19003|rna55473|	LOC108698076	RPL10	P27635	60S ribosomal protein L10	2.36792	1.97868	1.38281	0.892342	-0.15839	0.0654301	1.31707	1.71619	0.479732	0.763439	-0.123309	-0.232863	TRUE	FALSE
gnl|gene19006|rna55479|	vps50.L	VPS50	Q96JG6	Syndetin	2.07821	1.45298	1.35227	1.01681	0.0825907	-0.0475561	2.14896	2.55235	2.19131	1.38459	0.0287938	0.740233	FALSE	FALSE
gnl|gene19008|rna55486|	sucla2.S	SUCLA2	Q9P2R7	Succinate--CoA ligase [ADP-forming] subunit beta, mitochondrial	6.46154	4.71851	6.54712	5.91594	0.157506	-0.218152	7.9131	9.5	9.5	9.5			FALSE	FALSE
gnl|gene19009|rna55488|	haus1.L	HAUS1	Q96CS2	HAUS augmin-like complex subunit 1	4.07184	2.32651	2.85437	2.1455	0.602149	0.11723							FALSE	FALSE
gnl|gene19010|rna55490|	xrcc6.L	XRCC6	P12956	ATP-dependent DNA helicase 2 subunit 1	0.775935	1.00195	0.663607	0.5588	-0.351699	-0.167317	1.10573	1.12762	0.700374	0.456999	0.0667416	0.129201	TRUE	FALSE
gnl|gene19012|rna55494|	fbxl19.S	FBXL19	Q6PCT2	F-box/LRR-repeat protein 19	1.72527	0.651832	0.717394	0.19242	0.503713	0.141116							FALSE	FALSE
gnl|gene19016|rna55503|	lars.L	LARS1	tr|A0A6I8PIP7|A0A6I8PIP7_HUMAN	Leucyl-tRNA synthetase							2.00832	2.11969	0.998405	1.1345	0.180186	-0.0499051	FALSE	FALSE
gnl|gene19017|rna55506|	pfn2.L	PFN2	P35080	Profilin-2	3.44778	3.01157	3.688	2.9979	-0.321212	0.0406005	0.521593	0.457922	0.298274	0.332483	0.0101351	-0.112516	FALSE	FALSE
gnl|gene19027|rna55532|	mycbp.L	MYCBP	Q99417	c-Myc-binding protein	9.39109	5.73517	9.3222	7.90966	1.13284	0.154316	2.59325	3.12884	3.28745	3.16093	0.0310311	0.519503	FALSE	FALSE
gnl|gene19028|rna55535|	tp53bp1.L	TP53BP1	Q12888	TP53-binding protein 1	1.64047	1.45861	1.05833	0.628128	-0.188183	0.0450055							FALSE	TRUE
gnl|gene19031|rna55545|	adh1b.S	ADH1B	P00325	All-trans-retinol dehydrogenase [NAD(+)] ADH1B	-0.236719	-0.0807127	-0.291274	-0.0017649	-0.108487	-0.388783	-0.0375777	0.0264915	0.109842	0.16784	-0.171512	-0.160719	FALSE	FALSE
gnl|gene19035|rna55556|	usp5.S	USP5	P45974	Ubiquitin carboxyl-terminal hydrolase 5	0.383058	0.333366	0.277427	0.229627	-0.0600784	-0.180681	0.363023	0.50817	0.565077	0.89182	-0.146311	-0.243974	FALSE	FALSE
gnl|gene19043|rna55590|	ubap2.S	UBAP2	Q5T6F2	Ubiquitin-associated protein 2	6.72563	4.95317	7.22717	5.93887	0.131932	0.219416							TRUE	FALSE
gnl|gene19044|rna55594|	tktl2.L	TKTL2	Q9H0I9	Transketolase-like protein 2	-0.0557042	0.438068	0.100782	0.210411	-0.410101	-0.284481	0.037663	-0.0562172	0.0277071	0.288188	-0.0614894	-0.299339	FALSE	FALSE
gnl|gene19047|rna55602|	cc2d1a.L	CC2D1A	Q6P1N0	Coiled-coil and C2 domain-containing protein 1A	3.02969	1.33403	1.84343	0.588062	0.75584	0.599659							FALSE	FALSE
gnl|gene19062|rna55654|	vdac1.S	VDAC1	P21796	Voltage-dependent anion-selective channel protein 1	9.5	6.10736	9.5	9.5	0.903706	-0.909547							FALSE	FALSE
gnl|gene19078|rna55698|	sh3bgrl.S	SH3BGRL	O75368	SH3 domain-binding glutamic acid-rich-like protein	0.800074	0.326578	0.556087	0.624742	0.199005	-0.288237	-0.120768	-0.588146	-0.39804	0.130537		-0.539469	FALSE	FALSE
gnl|gene19079|rna55701|	ints7.S	INTS7	Q9NVH2	Integrator complex subunit 7	2.2231	1.34137	1.60208	0.748213	0.259313	0.319207							FALSE	FALSE
gnl|gene19081|rna55708|	commd5.L	COMMD5	Q9GZQ3	COMM domain-containing protein 5	2.28516	1.15396	1.54397	1.25199	0.445812	-0.0942962	1.13219	1.50741	1.25299	1.12842	-0.143159	0.155119	FALSE	FALSE
gnl|gene19084|rna55723|	memo1.L	MEMO1	Q9Y316	Protein MEMO1	0.448465	0.087354	0.314499	0.169576	0.174963	-0.111238	0.982952	0.863025	0.725332	0.357155	0.130132	0.210058	FALSE	FALSE
gnl|gene19090|rna55742|	npat.S	NPAT	Q14207	Protein NPAT	4.77461	1.78119	5.56628	2.89685	1.46248	1.37141							FALSE	TRUE
gnl|gene19092|rna55749|	anapc1.S	ANAPC1	Q9H1A4	Anaphase-promoting complex subunit 1 (Fragment)	1.86356	1.27405	1.11528	0.623971	0.0940156	0.0861681							FALSE	FALSE
gnl|gene19095|rna55754|	ercc1.L	ERCC1	P07992	DNA excision repair protein ERCC-1	2.49459	2.38882	2.49061	2.08154	-0.406837	-0.0783863							FALSE	FALSE
gnl|gene190|rna537|	cops3.S	COPS3	sp|Q9UNS2|CSN3_HUMAN	COP9 signalosome complex subunit 3													FALSE	FALSE
gnl|gene19100|rna55766|	znf609.L	ZNF609	O15014	Zinc finger protein 609	5.39555	4.0105	4.88794	4.61684	0.0709229	-0.361216							FALSE	FALSE
gnl|gene19101|rna55770|	golph3l.S	GOLPH3L	Q9H4A5	Golgi phosphoprotein 3-like	3.97289	1.67134	2.72578	1.44192	1.06193	0.554511							FALSE	FALSE
gnl|gene19107|rna55791|	cep192.L	CEP192	Q8TEP8	Centrosomal protein of 192 kDa (Fragment)	5.11474	2.21326	6.59092	3.49047	1.32649	1.61494							FALSE	FALSE
gnl|gene19116|rna55828|	herc4.L	HERC4	Q5GLZ8	Probable E3 ubiquitin-protein ligase HERC4 (Fragment)	0.584954	0.704573	0.488813	0.369539	-0.231865	-0.143417	1.48935	1.65686	0.953017	0.988045	0.0495447	0.00386618	FALSE	FALSE
gnl|gene19123|rna55849|	rraga.L	RRAGA	Q7L523	Ras-related GTP-binding protein A	1.38289	1.62895	1.60909	1.38133	-0.480074	-0.146957	1.0981	1.01575	0.78268	0.861672	0.128694	-0.0534568	FALSE	FALSE
gnl|gene19126|rna55861|	atg4b.L	ATG4B	Q9Y4P1	Cysteine protease ATG4B	0.142458	0.421619	0.307284	0.389828	-0.276493	-0.279862							FALSE	FALSE
gnl|gene19128|rna55867|	pde12.S	PDE12	Q6L8Q7	2',5'-phosphodiesterase 12	1.1092	0.808391	0.718079	0.609905	0.00466946	-0.168908							FALSE	FALSE
gnl|gene19130|rna55874|	prmt3.S	PRMT3	O60678	Protein arginine N-methyltransferase 3	0.714443	0.75132	0.267208	0.485815	-0.190191	-0.378038	0.537898	0.9451	0.318106	0.478695	-0.273118	-0.186344	FALSE	FALSE
gnl|gene19135|rna55886|	srsf4.L	SRSF4	Q08170	Serine/arginine-rich-splicing factor 4 (Fragment)	2.19789	1.28443	1.19067	0.125539	0.289172	0.507246							TRUE	FALSE
gnl|gene19147|rna55914|	m6pr.L	M6PR	P20645	Cation-dependent mannose-6-phosphate receptor	8.78664	6.36576	6.88741	5.46038	0.264645	0.34813							FALSE	FALSE
gnl|gene1914|rna5572|	pphln1.S	PPHLN1	Q8NEY8	Periphilin-1	3.75773	1.40689	3.77593	1.46659	1.14093	1.23821							TRUE	FALSE
gnl|gene19152|rna55931|	uqcrc2.L	UQCRC2	P22695	Cytochrome b-c1 complex subunit 2, mitochondrial	9.5	5.97358	9.5	8.28971	1.00988	-0.00946348							FALSE	FALSE
gnl|gene19154|rna55936|	ipo7.S	IPO7	O95373	Importin-7	1.25904	1.2118	0.87925	1.012	-0.224346	-0.3602	1.24954	1.24488	0.445126	0.718199	0.109621	-0.232531	FALSE	FALSE
gnl|gene19155|rna55939|	mrps34.S	MRPS34	P82930	28S ribosomal protein S34, mitochondrial	8.2275	5.6875	7.87205	5.94233	0.462798	0.647955							FALSE	FALSE
gnl|gene1915|rna5576|	mrpl47.L	MRPL47	Q9HD33	39S ribosomal protein L47, mitochondrial	7.23691	5.18743	7.33995	6.5959	0.257049	-0.193815							FALSE	FALSE
gnl|gene19162|rna55960|	tipin.L	TIPIN	Q9BVW5	TIMELESS-interacting protein (Fragment)	3.6495	2.57026	1.94073	2.1499	0.151759	-0.496828							FALSE	FALSE
gnl|gene19169|rna55986|	zmym2.S	ZMYM2	Q9UBW7	Zinc finger MYM-type protein 2	2.30298	1.03017	1.96033	0.773668	0.554899	0.539768							FALSE	FALSE
gnl|gene1917|rna5588|	mvp.S	MVP	Q14764	Major vault protein	2.14204	1.84311	1.19477	0.631409	-0.188209	0.133779	1.78632	2.4471	0.730996	0.852856	-0.195134	-0.0889265	FALSE	FALSE
gnl|gene1918|rna5589|	prdx1.S	PRDX1	Q06830	Peroxiredoxin-1	0.298165	0.486346	0.0842739	0.400447	-0.233138	-0.436845	0.0701536	0.114766	0.164692	0.148652	-0.139649	-0.105601	TRUE	FALSE
gnl|gene19197|rna56076|	ispd.L	CRPPA	sp|A4D126|ISPD_HUMAN	D-ribitol-5-phosphate cytidylyltransferase													FALSE	FALSE
gnl|gene191|rna542|	plcg1.L	PLCG1	P19174	1-phosphatidylinositol 4,5-bisphosphate phosphodiesterase gamma-1	0.472086	0.52553	0.410977	0.262295	-0.15843	-0.115696	0.52844	0.367465	0.725024	0.826679	0.0705673	-0.0776234	FALSE	FALSE
gnl|gene19207|rna56105|	lrrc40.L	LRRC40	Q9H9A6	Leucine-rich repeat-containing protein 40	3.63426	1.40379	2.30207	1.22319	1.06827	0.433923	2.52832	3.28532	2.96098	3.36672	-0.115655	0.13538	FALSE	FALSE
gnl|gene19214|rna56135|	clspn.S	CLSPN	Q9HAW4	Claspin	5.18732	2.95437	4.03128	0.895386	0.782451	1.83372							FALSE	FALSE
gnl|gene19218|rna56143|	cab39l.S	CAB39L	Q9H9S4	Calcium-binding protein 39-like	1.85517	0.276421	0.760862	0.417733	0.880692	0.00261073	2.53983	2.74419	0.881271	0.850682	0.22248	0.0312279	FALSE	FALSE
gnl|gene19224|rna56164|	mrps6.S	MRPS6	P82932	28S ribosomal protein S6, mitochondrial	8.6318	5.52062	7.50299	6.9577	0.8412	-0.353894							TRUE	FALSE
gnl|gene19226|rna56178|	myo1c.S	MYO1C	O00159	Unconventional myosin-Ic	1.26937	1.33197	0.814123	0.769446	-0.313433	-0.22335							FALSE	FALSE
gnl|gene19228|rna56181|	gfer.L	GFER	P55789	FAD-linked sulfhydryl oxidase ALR	2.8278	3.72528	3.81721	3.31746	-1.26483	-0.110675							FALSE	FALSE
gnl|gene19234|rna56198|	idh3g.S	IDH3G	P51553	Isocitrate dehydrogenase [NAD] subunit, mitochondrial	8.52956	5.42288	8.27684	7.80572	0.856576	-0.467227							FALSE	FALSE
gnl|gene19236|rna56203|	enah.L	ENAH	Q8N8S7	Protein enabled homolog	4.1526	3.36874	3.47024	2.74323	-0.175901	0.0844186	2.04598	2.59765	1.70044	1.5348	-0.0805125	0.260143	FALSE	FALSE
gnl|gene19237|rna56205|	ell.L	ELL	P55199	RNA polymerase II elongation factor ELL	3.81087	2.03652	2.03003	0.872547	0.673536	0.512831							FALSE	FALSE
gnl|gene19238|rna56207|	hars2.L	HARS1	tr|A0A6Q8PF47|A0A6Q8PF47_HUMAN	Histidine--tRNA ligase, cytoplasmic													FALSE	FALSE
gnl|gene19254|rna56249|	ikbkap.S	ELP1	O95163	Elongator complex protein 1							1.39977	2.05687	0.908417	1.09714	-0.26478	-0.0981877	FALSE	FALSE
gnl|gene19256|rna56252|	nxn.L	NXN	Q6DKJ4	Nucleoredoxin	0.350045	0.311741	0.293803	0.107736	-0.0629992	-0.0790832							FALSE	FALSE
gnl|gene19259|rna56260|	trub1.L	TRUB1	Q8WWH5	Probable tRNA pseudouridine synthase 1	2.19104	1.36051	1.21042	1.13843	0.224625	-0.232831							TRUE	FALSE
gnl|gene19277|rna56315|	ppp4c.S	PPP4C	P60510	Serine/threonine-protein phosphatase 4 catalytic subunit	1.09244	0.922441	0.589412	0.518699	-0.0960428	-0.187095	0.593567	1.25297	0.879419	1.00138	-0.416099	-0.0624941	FALSE	FALSE
gnl|gene19282|rna56327|	mcm5.L	MCM5	P33992	DNA replication licensing factor MCM5	0.929499	1.00721	0.535705	0.457884	-0.262447	-0.177771	1.19337	1.44416	0.92221	0.886182	-0.0561322	0.0418662	FALSE	FALSE
gnl|gene19287|rna56341|	fkbp15.L	FKBP15	Q5T1M5	FK506-binding protein 15	3.92188	2.03487	4.61659	1.65242	0.74238	1.66201							FALSE	TRUE
gnl|gene19314|rna56422|	ttc1.S	TTC1	Q99614	Tetratricopeptide repeat protein 1	3.49792	0.934856	1.99426	1.06857	1.3575	0.343137	1.42534	1.46262	2.93148	2.76398	0.116817	0.481045	FALSE	FALSE
gnl|gene19316|rna56425|	prkdc.L	PRKDC	P78527	DNA-dependent protein kinase catalytic subunit	2.29035	1.30766	1.33264	0.379228	0.326987	0.413489	3.0788	2.51814	1.85532	1.93181	0.787828	0.139564	TRUE	FALSE
gnl|gene19319|rna56432|	vipas39.L	VIPAS39	Q9H9C1	Spermatogenesis-defective protein 39 homolog	4.08587	1.82864	3.57877	0.998059	1.00582	1.45485							FALSE	FALSE
gnl|gene19328|rna56463|	ttk.S	TTK	P33981	Dual specificity protein kinase TTK	6.37817	3.12612	6.31234	2.15455	1.37061	2.42222							FALSE	FALSE
gnl|gene19339|rna56495|	utp4.L	UTP4	Q969X6	U3 small nucleolar RNA-associated protein 4 homolog	2.15392	1.11495	1.11507	0.484283	0.396927	0.189912							TRUE	FALSE
gnl|gene1933|rna5627|	nubp2.L	NUBP2	Q9Y5Y2	Cytosolic Fe-S cluster assembly factor NUBP2	0.899879	0.629497	0.578766	0.985964	0.0193071	-0.541715							FALSE	FALSE
gnl|gene19348|rna56515|	prkar1b.S	PRKAR1A	P10644	cAMP-dependent protein kinase type I-alpha regulatory subunit	1.19746	0.840853	0.511666	0.387137	0.0325965	-0.141227	0.635639	1.02737	0.482441	0.388182	-0.245535	-0.000991893	FALSE	TRUE
gnl|gene19350|rna56525|	nup93.L	NUP93	Q8N1F7	Nuclear pore complex protein Nup93	1.72907	1.02131	1.12891	0.464936	0.212787	0.213554	2.39805	3.25065	1.5182	1.96506	-0.198003	-0.147363	FALSE	FALSE
gnl|gene19353|rna56548|	bccip.S	BCCIP	Q9P287	BRCA2 and CDKN1A-interacting protein	1.31465	1.30982	0.986604	1.30212	-0.268309	-0.504187	-0.125076	-0.0155693	-0.173945	-0.085079	-0.215409	-0.230277	TRUE	FALSE
gnl|gene19357|rna56554|	tbc1d10a.S	TBC1D10B	Q4KMP7	TBC1 domain family member 10B	1.42089	1.07895	0.686209	0.938553	-0.0204427	-0.434627							FALSE	FALSE
gnl|gene19360|rna56566|	chmp1a.S	CHMP1A	Q9HD42	Charged multivesicular body protein 1a	4.81551	1.38413	2.69282	1.5011	1.80249	0.488466	0.964108	0.960323	2.51664	2.86745	0.0560145	0.0896822	FALSE	FALSE
gnl|gene19361|rna56569|	u2surp.S	U2SURP	O15042	U2 snRNP-associated SURP motif-containing protein	5.85918	3.15643	6.1132	1.99274	1.03081	2.40942							TRUE	FALSE
gnl|gene19377|rna56627|	snrnp27.S	SNRNP27	Q8WVK2	U4/U6.U5 small nuclear ribonucleoprotein 27 kDa protein	1.56229	0.291324	1.13651	0.351609	0.690686	0.302915							FALSE	FALSE
gnl|gene1937|rna5638|	c21orf2.S	CFAP410	O43822	Cilia- and flagella-associated protein 410	3.9345	2.94267	3.0612	1.42313	0.0295672	0.792725							FALSE	FALSE
gnl|gene19383|rna56644|	hspa14.L	HSPA14	sp|Q0VDF9|HSP7E_HUMAN	Heat shock 70 kDa protein 14													FALSE	FALSE
gnl|gene19394|rna56673|	gtf3c1.L	GTF3C1	Q12789	General transcription factor 3C polypeptide 1	2.14637	1.56182	1.34168	0.616916	0.0376783	0.242768							FALSE	FALSE
gnl|gene19398|rna56681|	mrps9.L	MRPS9	P82933	28S ribosomal protein S9, mitochondrial	9.5	5.20556	7.67752	7.24692	1.61943	-0.452305							TRUE	FALSE
gnl|gene19400|rna56685|	c11orf73.L	HIKESHI	Q53FT3	Protein Hikeshi							3.15424	2.23799	-0.01524	0.493977	1.01805	-0.45928	FALSE	FALSE
gnl|gene19402|rna56692|	nenf.L	NENF	Q9UMX5	Neudesin	6.94911	5.26137	5.89248	4.29023	0.0232826	0.553233							FALSE	FALSE
gnl|gene19413|rna56738|	acox1.L	ACOX1	Q15067	Peroxisomal acyl-coenzyme A oxidase 1	6.10179	4.89119	6.5044	5.4989	-0.198404	0.0634393							FALSE	FALSE
gnl|gene19416|rna56746|	hpca.L	HPCAL1	sp|P37235|HPCL1_HUMAN	Hippocalcin-like protein 1													FALSE	FALSE
gnl|gene19422|rna56764|	fhod1.S	FHOD1	Q9Y613	FH1/FH2 domain-containing protein 1	1.94361	1.01445	1.48289	0.552263	0.348749	0.385251							FALSE	FALSE
gnl|gene19439|rna56812|	riok2.S	RIOK2	Q9BVS4	Serine/threonine-protein kinase RIO2	1.44097	0.296947	0.618564	0.215136	0.612415	0.0581524							FALSE	FALSE
gnl|gene1943|rna5653|	rnf214.L	RNF214	Q8ND24	RING finger protein 214	8.14382	4.08005	7.65844	3.09683	1.68766	2.62133							FALSE	FALSE
gnl|gene19443|rna56820|	acin1.S	ACIN1	Q9UKV3	Apoptotic chromatin condensation inducer in the nucleus	2.18993	1.08805	1.07197	0.541818	0.44019	0.118314							TRUE	FALSE
gnl|gene19446|rna56828|	nelfe.L	NELFE	P18615	Negative elongation factor E	2.05809	0.743704	1.59468	0.640671	0.633271	0.394234							TRUE	TRUE
[truncated: 2,355 more rows]
