# Supplementary material for: Evidence for widespread cytoplasmic structuring into mesoscale condensates
Source: Nat Cell Biol. Author manuscript; Available in PMC 2025 Mar 1. (PMC10981939; doi:10.1038/s41556-024-01363-5)
Supplement: Source_data_ED_6 [file NIHMS1974258-supplement-Source_data_ED_6.xlsx]

## Sheet: Contents
Source Data Extended Data Figure 6
Contents
ExtendedDataFigure 6 PESfilters
ExtendedDataFigure 6 CAfilters
Column descriptions
Shared columns
ProteinId	Protein identifier in the Xenopus Laevis gene annotation version 9.2, from Xenbase (http://www.xenbase.org/, RRID:SCR_003280), Fortriede et al. 2020, Nucleic Acids Research, Volume 48, Issue D1, Pages D776–D782, doi:10.1093/nar/gkz933.
LaevisGene	Gene Symbol annotation for Xenopus Laevis.
GeneSymbol	Human gene symbol in UniProt, mapped by BLAST.
GeneSpecifier	UniProt Entry number
Name	Protein name or description.
LLPS	Binary, true if protein is in the meta database for LLPS (see other Supplementary Table) above a consensus level (4, if not stated otherwise).
complexes	Binary, true if protein is part of large complexes; ribosome, proteasome, vault complex (UniProt), Arp2/3, RNA polymerase II core complex, PCNA-DNA polymerase delta complex, and γ-tubulin ring complex (CORUM)
	Ribosome	RPSA,RPS2,RPS3,RPS3A,RPS4X,RPS4Y,RPS5,RPS6,RPS7,RPS8,RPS9,RPS10,RPS11,RPS12,RPS13,RPS14,RPS15,RPS15A,RPS16,RPS17,RPS18,RPS19,RPS20,RPS21,RPS23,RPS24,RPS25,RPS26,RPS27,RPS27A,RPS28,RPS29,RPS30,,RPL3,RPL4,RPL5,RPL6,RPL7,RPL7A,RPL8,RPL9,RPL10,RPL10A,RPL11,RPL12,RPL13,RPL13A,RPL14,RPL15,RPL17,RPL18,RPL18A,RPL19,RPL21,RPL22,RPL23,RPL23A,RPL24,RPL26,RPL27,RPL27A,RPL28,RPL29,RPL30,RPL31,RPL32,RPL34,RPL3…
	Proteasome	PSMA4,PSMC4,PSMD5,PSMD8,PSMA3,PSME2,PSMD10,PSMD7,PSMA2,PSMB3,SHFM1,ADRM1,PSMB7,PSMC1,PSMA6,PSMD11,PSMB1,PSMD3,PSMB6,PSMA5,PSMB4,PSMC2,PSME3,PSMD6,PSMC3,PSMD1,PSMD2,PSMC5,PSMA8,PAAF1,PSMF1,PSMD12,PSMB10,VCP,PSMB5,PSMD4,PSMA7,PSMB2,PSMB9,PSMB8,PSME1,PSME4,PSMB11,PSMD14,PSMD13,PSMC6,PSMA1,PSMD9,HC3,
	Vault complex	MVP,TEP1,VPARP,PARP4
	Arp2/3 complex	ARC41,ARC34,ARC21,ARC16,ARC20,ARP3,ARP2,ARPC1B,ARPC2,ARPC3,ARPC5,ARPC4,ACTR3,ACTR2
	RNA polymerase II core complex	POLR2D,POLR2C,POLR2E,POLR2A,POLR2B,POLR2I,POLR2H,POLR2J,POLR2K,POLR2F,POLR2G,POLR2L
	PCNA-DNA polymerase	PCNA,POLD1,POLD2,POLD3,POLD4
	γ-tubulin ring complex	PCNT,TUBGCP3,TUBGCP2
mitochondrion	Binary, true if protein is annotated mitochondrion in UniProt.
ExtendedDataFigure 6 PESfilters
ProteinId
LaevisGene
GeneSymbol
GeneSpecifier
Name
log2FC_nm30_T1	Negative binary logarithm of the fold change c/c0 between the concentrations c measured in the filtrate at the early timepoint T1 and c0 of the input using a 30nm PES filter. Normalized to proteins that exhibit the highest fold changes (0.95 quantile)).
log2FC_nm30_T2	Negative binary logarithm of the fold change c/c0 between the concentrations c measured in the filtrate at the late timepoint T2 and c0 of the input using a 30nm PES filter. Normalized to proteins that exhibit the highest fold changes (0.95 quantile)).
log2FC_nm100_T1	Negative binary logarithm of the fold change c/c0 between the concentrations c measured in the filtrate at the early timepoint T1 and c0 of the input using a 100nm PES filter. Normalized to proteins that exhibit the highest fold changes (0.95 quantile)).
log2FC_nm100_T2	Negative binary logarithm of the fold change c/c0 between the concentrations c measured in the filtrate at the late timepoint T2 and c0 of the input using a 100nm PES filter. Normalized to proteins that exhibit the highest fold changes (0.95 quantile)).
log2FC_nm200_T1	Negative binary logarithm of the fold change c/c0 between the concentrations c measured in the filtrate at the early timepoint T1 and c0 of the input using a 200nm PES filter. Normalized to proteins that exhibit the highest fold changes (0.95 quantile)).
log2FC_nm200_T2	Negative binary logarithm of the fold change c/c0 between the concentrations c measured in the filtrate at the late timepoint T2 and c0 of the input using a 200nm PES filter. Normalized to proteins that exhibit the highest fold changes (0.95 quantile)).
mitochondrion
complexes
LLPS
ExtendedDataFigure 6 CAfilters
ProteinId
LaevisGene
GeneSymbol
GeneSpecifier
Name
log2FC_3um	Negative binary logarithm of the fold change c/c0 between the concentrations c measured in the filtrate and c0 of the input using a 3.0um CA filter. Normalized to proteins that exhibit the highest fold changes (0.95 quantile)).
log2FC_1o2um	Negative binary logarithm of the fold change c/c0 between the concentrations c measured in the filtrate and c0 of the input using a 1.2um CA filter. Normalized to proteins that exhibit the highest fold changes (0.95 quantile)).
log2FC_0o8um	Negative binary logarithm of the fold change c/c0 between the concentrations c measured in the filtrate and c0 of the input using a 0.8um CA filter. Normalized to proteins that exhibit the highest fold changes (0.95 quantile)).
log2FC_0o22um	Negative binary logarithm of the fold change c/c0 between the concentrations c measured in the filtrate and c0 of the input using a 0.22um CA filter. Normalized to proteins that exhibit the highest fold changes (0.95 quantile)).
log2FC_stack	Negative binary logarithm of the fold change c/c0 between the concentrations c measured in the filtrate and c0 of the input using all CA filters in a stack. Normalized to proteins that exhibit the highest fold changes (0.95 quantile)).
complexes
LLPS

## Sheet: ExtendedDataFigure 6 PESfilters
ProteinId	LaevisGene	GeneSymbol	GeneSpecifier	Name	log2FC_nm100_T1	log2FC_nm30_T1	log2FC_nm100_T2	log2FC_nm30_T2	log2FC_nm200_T1	log2FC_nm200_T2	mitochondrion	complexes	LLPS
gnl|gene16891|rna49367|	ovos2.L	A2M	P01023	Alpha-2-macroglobulin	1.07679	1.49367	1.28347	1.64188			FALSE	FALSE	0
gnl|gene40222|rna82125|	LOC108696029	A2ML1	A8K2U0	Alpha-2-macroglobulin-like protein 1 (Fragment)	6.6145	6.58242	5.30897	5.05993			FALSE	FALSE	0
gnl|gene17129|rna50024|	aadat.S	AADAT	Q8N5Z0	Kynurenine/alpha-aminoadipate aminotransferase, mitochondrial	1.10732	1.11868	1.28485	0.974188			TRUE	FALSE	0
gnl|gene1693|rna4935|	aagab.L	AAGAB	Q6PD74	Alpha- and gamma-adaptin-binding protein p34	2.12026	2.55274	1.80434	1.52608			FALSE	FALSE	0
gnl|gene35365|rna75320|	LOC108711545	AAK1	Q2M2I8	AP2-associated protein kinase 1	3.79791	2.75655	1.87887	0.467617			FALSE	FALSE	0
gnl|gene8875|rna25835|	aamp.S	AAMP	Q13685	Angio-associated migratory cell protein	-0.177719	-0.240563	0.109904	0.218725			FALSE	FALSE	0
gnl|gene16361|rna47786|	aar2.L	AAR2	Q9Y312	Protein AAR2 homolog	1.10099	1.80362	0.400043	1.3178			FALSE	FALSE	0
gnl|gene5928|rna17353|	aars.L	AARS1		Alanine--tRNA ligase, cytoplasmic	-0.0378174	0.0200645	-0.00342245	-0.0604429	0.0543291	0.273426	FALSE	FALSE	0
gnl|gene739|rna2153|	aars2.L	AARS2	Q5JTZ9	Alanine--tRNA ligase, mitochondrial	8.43594	7.78906	6.20997	4.55888			TRUE	FALSE	0
gnl|gene5048|rna14755|	aarsd1.L	AARSD1	Q9BTE6	Alanyl-tRNA editing protein Aarsd1	0.786423	0.90733	0.417375	0.368283			FALSE	FALSE	0
gnl|gene6246|rna18266|	aasdh.L	AASDH	Q4L235	Beta-alanine-activating enzyme	0.687654	0.561625	-0.0119041	0.171931			FALSE	FALSE	0
gnl|gene41776|rna84338|	aass.L	AASS	Q9UDR5	Alpha-aminoadipic semialdehyde synthase, mitochondrial	6.97527	6.63213	5.9024	4.7868			TRUE	FALSE	0
gnl|gene9782|rna28444|	aatf.S	AATF	Q9NY61	Protein AATF	2.3927	4.1277	0.874265	2.24999			FALSE	FALSE	0
gnl|gene43390|rna86771|	MGC68458	ABAT	P80404	4-aminobutyrate aminotransferase, mitochondrial	7.51339	6.83167	5.89132	4.59642			TRUE	FALSE	0
gnl|gene4927|rna14383|	abcb7.L	ABCB7	O75027	ATP-binding cassette sub-family B member 7, mitochondrial	8.5	8.5	8.5	5.78606			TRUE	FALSE	0
gnl|gene41860|rna84458|	LOC108702301	ABCC1	P33527	Multidrug resistance-associated protein 1	3.68005	2.77264	3.19698	3.79721			FALSE	FALSE	0
gnl|gene39766|rna81490|	abcd1.L	ABCD1	P33897	ATP-binding cassette sub-family D member 1	8.31627	8.5	7.59919	5.22556			FALSE	FALSE	0
gnl|gene4614|rna13456|	abcd3.S	ABCD3	P28288	ATP-binding cassette sub-family D member 3	8.5	8.5	8.5	7.55616			FALSE	FALSE	0
gnl|gene1725|rna5021|	abce1.L	ABCE1	P61221	ATP-binding cassette sub-family E member 1	0.472127	0.903808	0.220071	0.592828	0.378337	0.154104	TRUE	FALSE	0
gnl|gene10093|rna29341|	abcf1.L	ABCF1	Q8NE71	ATP-binding cassette sub-family F member 1 (Fragment)	0.735051	0.935771	0.394999	0.785209	0.041834	0.175704	FALSE	FALSE	0
gnl|gene37485|rna78225|	LOC108695527	ABCF2	Q9UG63	ATP-binding cassette sub-family F member 2	1.22344	2.29426	0.255206	0.800216	0.192365	0.0210554	FALSE	FALSE	0
gnl|gene5949|rna17412|	abcf3.L	ABCF3	Q9NUQ8	ATP-binding cassette sub-family F member 3	1.50526	1.90959	0.442197	0.524725			FALSE	FALSE	0
gnl|gene6601|rna19317|	abhd14b.L	ABHD14B	Q96IU4	Protein ABHD14B	-0.0467147	-0.164341	0.00591438	-0.281439	0.5602	-0.16585	FALSE	FALSE	0
gnl|gene26122|rna65622|	mastl.S	ABI1	Q8IZP0	Abl interactor 1	0.59777	1.21253	0.337824	0.284622			FALSE	FALSE	0
gnl|gene11993|rna34852|	fam206a.S	ABITRAM	Q9NX38	Protein Abitram	1.159	1.70957	1.03856	1.25836			FALSE	FALSE	0
gnl|gene1453|rna4231|	abr.L	ABR	Q12979	Active breakpoint cluster region-related protein	0.825438	1.18745	0.363691	0.776015			FALSE	FALSE	0
gnl|gene15331|rna44744|	abracl.L	ABRACL	Q9P1F3	Costars family protein ABRACL	1.09887	1.68617	0.964752	1.21314			FALSE	FALSE	0
gnl|gene4285|rna12480|	acaa1.L	ACAA1	P09110	3-ketoacyl-CoA thiolase, peroxisomal	6.11656	6.15135	5.68821	4.56875			FALSE	FALSE	0
gnl|gene49629|rna95694|	LOC108705465	ACAA2	P42765	3-ketoacyl-CoA thiolase, mitochondrial	6.92184	7.36573	5.78023	4.88179	5.31206	2.57424	TRUE	FALSE	0
gnl|gene8281|rna24111|	acacb.L	ACACB	O00763	Acetyl-CoA carboxylase 2	0.900425	1.55605	0.40904	0.938447			TRUE	FALSE	0
gnl|gene47694|rna92930|	acad10.L	ACAD10	Q6JQN1	Acyl-CoA dehydrogenase family member 10	6.93172	6.24446	5.41865	4.47305			FALSE	FALSE	0
gnl|gene5340|rna15636|	acad11.L	ACAD11	Q709F0	Acyl-CoA dehydrogenase family member 11	7.07052	6.97212	6.01304	5.47547			TRUE	FALSE	0
gnl|gene3537|rna10295|	acad8.L	ACAD8	Q9UKU7	Isobutyryl-CoA dehydrogenase, mitochondrial	7.5617	6.94379	6.27897	4.93859			TRUE	FALSE	0
gnl|gene48840|rna94599|	acad9.S	ACAD9	Q9H845	Complex I assembly factor ACAD9, mitochondrial	7.70153	8.5	6.81725	5.61831			TRUE	FALSE	0
gnl|gene4690|rna13695|	MGC147631.L	ACADL	P28330	Long-chain specific acyl-CoA dehydrogenase, mitochondrial	7.16479	6.82663	6.16798	4.77892			TRUE	FALSE	0
gnl|gene8983|rna26158|	acadm.L	ACADM	P11310	Medium-chain specific acyl-CoA dehydrogenase, mitochondrial	7.01655	6.72219	6.64062	4.94891			TRUE	FALSE	0
gnl|gene8153|rna23734|	acads.L	ACADS	P16219	Short-chain specific acyl-CoA dehydrogenase, mitochondrial	7.14043	7.17357	5.5482	4.77757			TRUE	FALSE	0
gnl|gene9867|rna28681|	acadsb.L	ACADSB	P45954	Short/branched chain specific acyl-CoA dehydrogenase, mitochondrial	7.27692	7.17078	6.39558	5.18871			TRUE	FALSE	0
gnl|gene16476|rna48141|	acadvl.L	ACADVL	P49748	Very long-chain specific acyl-CoA dehydrogenase, mitochondrial	8.09464	7.55556	6.65769	5.66268			TRUE	FALSE	0
gnl|gene41514|rna83986|	acap2.L	ACAP2	Q15057	Arf-GAP with coiled-coil, ANK repeat and PH domain-containing protein 2 (Fragment)	0.253373	0.559649	0.0463188	0.286419			FALSE	FALSE	0
gnl|gene9051|rna26339|	acat1.L	ACAT1	P24752	Acetyl-CoA acetyltransferase, mitochondrial	6.98758	6.46429	6.06474	4.61745			TRUE	FALSE	0
gnl|gene10680|rna31029|	acat2.L	ACAT2	Q9BWD1	Acetyl-CoA acetyltransferase, cytosolic	-0.0139354	0.290717	0.338907	0.39084			FALSE	FALSE	0
gnl|gene15895|rna46455|	acbd3.L	ACBD3	Q9H3P7	Golgi resident protein GCP60	1.0625	1.90612	0.210163	0.592037			TRUE	FALSE	0
gnl|gene11345|rna32983|	acbd6.S	ACBD6	Q9BR61	Acyl-CoA-binding domain-containing protein 6	3.99293	4.8284	3.15876	3.13552			FALSE	FALSE	0
gnl|gene15636|rna45649|	acbd7.L	ACBD7	Q8N6N7	Acyl-CoA-binding domain-containing protein 7	4.55897	4.33823	4.94881	4.79277			FALSE	FALSE	0
gnl|gene19443|rna56820|	acin1.S	ACIN1	Q9UKV3	Apoptotic chromatin condensation inducer in the nucleus	0.978441	2.05242	0.46875	0.95399			FALSE	FALSE	0
gnl|gene4592|rna13396|	acly.L	ACLY	P53396	ATP-citrate synthase	-0.109589	0.101811	0.0535431	0.441253	0.0941701	0.183619	FALSE	FALSE	0
gnl|gene13109|rna38105|	aco1.L	ACO1	P21399	Cytoplasmic aconitate hydratase	-0.167642	-0.267285	-0.0453682	0.0682933	-0.186299	-0.194866	FALSE	FALSE	0
gnl|gene9191|rna26702|	aco2.L	ACO2	Q99798	Aconitate hydratase, mitochondrial	6.60613	6.42415	5.57147	4.58537	6.13122	2.66037	TRUE	FALSE	0
gnl|gene44149|rna87909|	LOC108714336	ACOT11	Q8WXI4	Acyl-coenzyme A thioesterase 11	0.362931	1.22033	0.0996756	-0.0137124			FALSE	FALSE	0
gnl|gene9730|rna28300|	acot12.L	ACOT12	Q8WYK0	Acetyl-coenzyme A thioesterase	1.71448	2.25136	0.816593	1.23986			FALSE	FALSE	0
gnl|gene16725|rna48875|	acot13.S	ACOT13	Q9NPJ3	Acyl-coenzyme A thioesterase 13	7.38092	7.29107	6.96614	5.12697			TRUE	FALSE	0
gnl|gene1773|rna5145|	acot2.S	ACOT2	P49753	Acyl-coenzyme A thioesterase 2, mitochondrial	2.71998	2.73898	2.27951	1.86331			TRUE	FALSE	0
gnl|gene17707|rna51749|	acot7.L	ACOT7	O00154	Cytosolic acyl coenzyme A thioester hydrolase	0.202104	0.102372	0.00352034	0.185921			TRUE	FALSE	0
gnl|gene41668|rna84179|	acot9.L	ACOT9	Q9Y305	Acyl-coenzyme A thioesterase 9, mitochondrial	7.70332	8.14882	6.44657	4.96608			TRUE	FALSE	0
gnl|gene19413|rna56738|	acox1.L	ACOX1	Q15067	Peroxisomal acyl-coenzyme A oxidase 1	6.41087	5.96427	5.42583	4.75714			FALSE	FALSE	0
gnl|gene43504|rna86940|	acox2.L	ACOX2	Q99424	Peroxisomal acyl-coenzyme A oxidase 2	5.75113	5.363	4.75124	4.36564			FALSE	FALSE	0
gnl|gene20256|rna59138|	acox3.L	ACOX3	O15254	Peroxisomal acyl-coenzyme A oxidase 3	6.23218	6.27799	5.80555	5.21217			FALSE	FALSE	0
gnl|gene3974|rna11561|	acp1.L	ACP1	P24666	Low molecular weight phosphotyrosine protein phosphatase	2.09953	2.58744	1.63422	1.50492	1.83243	0.425591	FALSE	FALSE	0
gnl|gene17751|rna51892|	acp6.S	ACP6	Q9NPH0	Lysophosphatidic acid phosphatase type 6	6.57516	5.49896	6.10585	4.99598			TRUE	FALSE	0
gnl|gene17415|rna50854|	acsl1.L	ACSL1	P33121	Long-chain-fatty-acid--CoA ligase 1	5.76862	7.34227	4.51042	5.28299			TRUE	FALSE	0
gnl|gene17661|rna51624|	acsl4.L	ACSL4	O60488	Long-chain-fatty-acid--CoA ligase 4	5.17438	5.9799	2.52138	4.69578			TRUE	FALSE	0
gnl|gene45664|rna90155|	LOC108701066	ACSS2	Q9NR19	Acetyl-coenzyme A synthetase, cytoplasmic	0.101729	-0.0335789	-0.0981109	0.0399104			FALSE	FALSE	0
gnl|gene5277|rna15445|	actg1.S	ACTB	P60709	Actin, cytoplasmic 1	-0.130114	-0.224647	0.138482	0.0680176	-0.156846	0.113591	FALSE	FALSE	0
gnl|gene2116|rna6148|	acta2.L	ACTG2	P63267	Actin, gamma-enteric smooth muscle	-0.0580545	-0.227626	0.0744062	0.052803	0.410245	0.296536	FALSE	FALSE	0
gnl|gene5951|rna17416|	actl6a.S	ACTL6A	O96019	Actin-like protein 6A	0.849942	0.742396	0.531544	0.536144			FALSE	FALSE	0
gnl|gene13179|rna38330|	actn1.S	ACTN1	P12814	Alpha-actinin-1	0.249344	0.213781	0.0370411	0.554442	0.29289	0.0490885	FALSE	FALSE	0
gnl|gene14393|rna41912|	actn4.L	ACTN4	O43707	Alpha-actinin-4	0.249833	0.16131	0.297143	0.663437	0.336595	0.221935	FALSE	FALSE	0
gnl|gene19384|rna56646|	actr10.L	ACTR10	Q9NZ32	Actin-related protein 10	2.11686	2.84509	1.03971	1.87998			FALSE	FALSE	0
gnl|gene18483|rna53968|	actr1a.S	ACTR1A	P61163	Alpha-centractin	1.32732	2.19302	0.591702	1.32284	0.78194	0.149853	FALSE	FALSE	0
gnl|gene17277|rna50418|	actr2.L	ACTR2	P61160	Actin-related protein 2	0.118879	0.184128	-0.00215354	0.38802	0.22457	0.0971812	FALSE	FALSE	0
gnl|gene15606|rna45570|	actr3.L	ACTR3	P61158	Actin-related protein 3	0.21304	0.143192	0.236553	0.413145	0.248128	0.117425	FALSE	FALSE	0
gnl|gene241|rna679|	actr5.S	ACTR5	Q9H9F9	Actin-related protein 5	0.802098	1.45527	0.463008	0.894363			FALSE	FALSE	0
gnl|gene16852|rna49244|	actr6.L	ACTR6	Q9GZN1	Actin-related protein 6	1.16846	1.60231	0.37819	0.627931			FALSE	FALSE	0
gnl|gene8847|rna25770|	actr8.S	ACTR8	Q9H981	Actin-related protein 8	0.391248	0.660131	0.143398	0.16731			FALSE	FALSE	0
gnl|gene40107|rna81962|	acy1.1.S	ACY1	Q03154	Aminoacylase-1	-0.185492	-0.39667	-0.0791561	-0.167784			FALSE	FALSE	0
gnl|gene17243|rna50336|	acyp1.S	ACYP1	P07311	Acylphosphatase-1	1.94262	2.47425	1.5537	1.686			FALSE	FALSE	0
gnl|gene3783|rna11010|	adad1.L	ADAD1	Q96M93	Adenosine deaminase domain-containing protein 1	4.75239	5.34147	2.73571	4.11862			FALSE	FALSE	0
gnl|gene40931|rna83146|	MGC80849	ADAL	Q6DHV7	Adenosine deaminase-like protein	-0.113495	-0.138752	-0.174875	-0.367628			FALSE	FALSE	0
gnl|gene43481|rna86905|	LOC108711361	ADAM10	O14672	Disintegrin and metalloproteinase domain-containing protein 10	3.88734	5.11702	2.63372	4.64246			FALSE	FALSE	0
gnl|gene49947|rna96171|	adar-a	ADAR	P55265	Double-stranded RNA-specific adenosine deaminase (Fragment)	1.36148	2.23611	0.551118	1.347			FALSE	FALSE	0
gnl|gene24096|rna63591|	adat3.L	ADAT3	Q96EY9	Probable inactive tRNA-specific adenosine deaminase-like protein 3	-0.122604	0.145419	-0.0590515	0.204877			FALSE	FALSE	0
gnl|gene6346|rna18570|	add1.L	ADD1	P35611	Alpha-adducin	1.59456	1.96679	0.787294	1.1266			FALSE	FALSE	0
gnl|gene16967|rna49573|	adgrf1.S	ADGRF5	Q8IZF2	Adhesion G protein-coupled receptor F5	1.45551	1.96976	1.23024	1.53768			FALSE	FALSE	0
gnl|gene1905|rna5552|	adh6.L	ADH1B	P00325	All-trans-retinol dehydrogenase [NAD(+)] ADH1B	-0.384807	-0.37423	-0.0748324	-0.214768	0.512103	0.321764	FALSE	FALSE	0
gnl|gene3283|rna9511|	adh5.L	ADH5	P11766	Alcohol dehydrogenase class-3	-0.301356	-0.460351	-0.0799043	0.0582555	-0.376046	0.315221	FALSE	FALSE	0
gnl|gene20036|rna58471|	adi1.L	ADI1	Q9BV57	1,2-dihydroxy-3-keto-5-methylthiopentene dioxygenase	0.14511	0.195335	0.480139	-0.0206328			FALSE	FALSE	0
gnl|gene15402|rna44947|	adk.S	ADK	P55263	Adenosine kinase	-0.417569	-0.47443	-0.367234	-0.405394	0.0532512	0.134369	FALSE	FALSE	0
gnl|gene13391|rna38956|	adnp.L	ADNP	Q9H2P0	Activity-dependent neuroprotector homeobox protein	3.19453	4.15604	0.918435	2.37459			FALSE	FALSE	0
gnl|gene3172|rna9191|	ado.L	ADO	Q96SZ5	2-aminoethanethiol dioxygenase	0.509781	0.242833	0.373563	0.3106			FALSE	FALSE	0
gnl|gene13098|rna38080|	adprh	ADPRH	P54922	[Protein ADP-ribosylarginine] hydrolase	0.6207	0.770907	0.472569	0.0122397	1.03934	0.0992796	FALSE	FALSE	0
gnl|gene1437|rna4193|	adprm.L	ADPRM	Q3LIE5	Manganese-dependent ADP-ribose/CDP-alcohol diphosphatase	-0.575462	-0.415237	-0.405862	-0.609203	0.517205	0.326564	FALSE	FALSE	0
gnl|gene11387|rna33094|	adprhl2.L	ADPRS		ADP-ribose glycohydrolase ARH3	3.57994	4.53276	3.20347	2.69897			FALSE	FALSE	0
gnl|gene11779|rna34211|	adrm1.S	ADRM1	Q16186	Proteasomal ubiquitin receptor ADRM1	2.67232	3.89052	1.66447	2.96287	1.37178	0.727036	FALSE	TRUE	0
gnl|gene17107|rna49971|	adsl.L	ADSL	P30566	Adenylosuccinase (Fragment)	-0.0514138	-0.0876722	0.385638	0.409863	0.228391	0.184016	FALSE	FALSE	0
gnl|gene5693|rna16670|	adss.L	ADSS2		Adenylosuccinate synthetase isozyme 2	-0.0681696	-0.0508914	0.427462	0.196218	0.559064	0.188113	FALSE	FALSE	0
gnl|gene35070|rna74867|	LOC496335	AFDN	P55196	Afadin	1.70915	1.84884	0.330795	0.554359			FALSE	FALSE	0
gnl|gene45912|rna90485|	LOC108719188	AFG3L2	Q9Y4W6	AFG3-like protein 2	8.5	8.5	8.22586	6.00659			TRUE	FALSE	0
gnl|gene34875|rna74573|	LOC108711114	AFM	P43652	Afamin	2.09916	2.95872	1.92051	2.51492			FALSE	FALSE	0
gnl|gene9441|rna27463|	afmid.L	AFMID	Q63HM1	Kynurenine formamidase	0.116138	0.278223	0.117117	-0.147845			FALSE	FALSE	0
gnl|gene14499|rna42213|	aftph.L	AFTPH	Q6ULP2	Aftiphilin (Fragment)	2.24419	2.26844	2.14375	2.42568			FALSE	FALSE	0
gnl|gene21079|rna60560|	agap1.S	AGAP1	Q9UPQ3	Arf-GAP with GTPase, ANK repeat and PH domain-containing protein 1	0.463174	0.953736	0.377145	0.478799			FALSE	FALSE	0
gnl|gene50450|rna96957|	LOC108719636	AGAP3	Q96P47	Arf-GAP with GTPase, ANK repeat and PH domain-containing protein 3	0.784501	1.37585	0.357419	0.638389			FALSE	FALSE	0
gnl|gene20014|rna58420|	agfg1.L	AGFG1	P52594	Arf-GAP domain and FG repeat-containing protein 1	4.73201	5.01848	4.31911	3.63627			FALSE	FALSE	0
gnl|gene43910|rna87559|	agk.S	AGK	Q53H12	Acylglycerol kinase, mitochondrial	8.5	8.34057	8.5	6.64047			TRUE	FALSE	0
gnl|gene6800|rna19901|	agl.L	AGL	P35573	Glycogen debranching enzyme	0.793225	1.67432	0.30452	1.22522	0.0157004	0.216804	FALSE	FALSE	0
gnl|gene37082|rna77690|	ago4.L	AGO4	Q9HCK5	Protein argonaute-4	1.6885	2.13482	1.11609	1.96549			FALSE	FALSE	0
gnl|gene36829|rna77329|	LOC108703003	AGPS	O00116	Alkylglycerone-phosphate synthase (Fragment)	8.5	8.5	7.24735	5.69208			FALSE	FALSE	0
gnl|gene324|rna932|	ahctf1.L	AHCTF1	Q8WYP5	Protein ELYS	1.34678	2.40443	0.420741	1.3353			FALSE	FALSE	0
gnl|gene13422|rna39058|	ahcy.L	AHCY	P23526	Adenosylhomocysteinase	-0.217691	-0.230376	-0.0265354	0.187615	0.276803	0.144403	FALSE	FALSE	0
gnl|gene11108|rna32278|	ahnak.L	AHNAK	Q09666	Neuroblast differentiation-associated protein AHNAK	3.98249	3.92839	1.32423	1.56256			FALSE	FALSE	0
gnl|gene15450|rna45100|	ahsa1.L	AHSA1	O95433	Activator of 90 kDa heat shock protein ATPase homolog 1	1.24281	1.43204	0.525651	0.763721	0.769906	0.305349	FALSE	FALSE	0
gnl|gene12706|rna36906|	aida.L	AIDA	Q96BJ3	Axin interactor, dorsalization-associated protein	0.795211	1.13516	0.222876	0.177038			FALSE	FALSE	0
gnl|gene13130|rna38166|	aifm1.L	AIFM1	O95831	Apoptosis-inducing factor 1, mitochondrial	6.03712	8.5	5.90461	5.33372			TRUE	FALSE	0
gnl|gene16653|rna48655|	aifm3-like.L	AIFM3	Q96NN9	Apoptosis-inducing factor 3	-0.172044	-0.303552	-0.0966872	-0.0561532			TRUE	FALSE	0
gnl|gene5437|rna15941|	aimp1.L	AIMP1	Q12904	Aminoacyl tRNA synthase complex-interacting multifunctional protein 1	1.11635	2.16044	0.480413	1.08933	1.14033	0.156874	FALSE	FALSE	0
gnl|gene3428|rna9975|	aimp2.L	AIMP2	Q13155	Aminoacyl tRNA synthase complex-interacting multifunctional protein 2	3.02834	4.35827	2.01399	2.33204			FALSE	FALSE	0
gnl|gene41900|rna84534|	LOC108696308	AIP	O00170	AH receptor-interacting protein	3.96388	4.67179	1.46631	3.34136			TRUE	FALSE	0
gnl|gene7943|rna23167|	ak2.L	AK2	P54819	Adenylate kinase 2, mitochondrial	5.40742	5.31828	4.6419	4.46143	5.0681	2.54318	TRUE	FALSE	0
gnl|gene1360|rna3977|	ak6.S	AK6	Q9Y3D8	Adenylate kinase isoenzyme 6	2.27595	2.51285	2.18151	2.43722			TRUE	FALSE	0
gnl|gene14614|rna42587|	ak7.S	AK7	Q96M32	Adenylate kinase 7	1.8348	2.17996	1.01385	1.07415			FALSE	FALSE	0
gnl|gene45030|rna89211|	ak8.L	AK8	Q96MA6	Adenylate kinase 8	1.36423	1.74749	0.967333	0.813456			FALSE	FALSE	0
gnl|gene50973|rna97696|	LOC108708368	AKAP1	Q92667	A-kinase anchor protein 1, mitochondrial	8.5	8.5	8.5	6.18096			TRUE	FALSE	0
gnl|gene41236|rna83594|	LOC108718477	AKAP9	Q99996	A-kinase anchor protein 9 (Fragment)	1.79273	2.51687	0.719892	1.67107			FALSE	FALSE	0
gnl|gene45722|rna90230|	akirin2.S	AKIRIN2	Q53H80	Akirin-2	1.99951	2.9682	1.20722	1.7206			FALSE	FALSE	0
gnl|gene14888|rna43457|	akr1a1.L	AKR1A1	P14550	Aldo-keto reductase family 1 member A1	0.630067	0.572843	0.685864	0.358937	1.121	0.682463	FALSE	FALSE	0
gnl|gene6914|rna20201|	akr1b1.S	AKR1B1	P15121	Aldo-keto reductase family 1 member B1	-0.126146	-0.505425	-0.030722	-0.584833	0.276092	0.0531075	FALSE	FALSE	0
gnl|gene11762|rna34160|	akr1b1.L	AKR1B10	O60218	Aldo-keto reductase family 1 member B10	0.0308908	-0.814381	-0.0243096	-1.24862	0.301812	0.196048	FALSE	FALSE	0
gnl|gene5775|rna16895|	akr1c2.L	AKR1C1	Q04828	Aldo-keto reductase family 1 member C1	-0.106715	-0.352775	-0.291172	-0.368435			FALSE	FALSE	0
gnl|gene5363|rna15714|	LOC108704342	AKR1C2	P52895	Aldo-keto reductase family 1 member C2	-0.65794	-0.309281	-0.593822	-0.856255			FALSE	FALSE	0
gnl|gene67|rna193|	akr1c3.L	AKR1C3	P42330	Aldo-keto reductase family 1 member C3	-0.151456	-0.3372	-0.0843485	-0.217234	-0.0976569	0.46536	FALSE	FALSE	0
gnl|gene13472|rna39194|	akr1c1.S	AKR1C8P	Q5T2L2	Putative aldo-keto reductase family 1 member C8	-0.0149073	-0.453734	-0.243075	-0.21588	-0.104451	0.267293	FALSE	FALSE	0
gnl|gene17842|rna52142|	akr7a2.L	AKR7A2	O43488	Aflatoxin B1 aldehyde reductase member 2	0.683223	1.02583	0.792981	0.438484	1.31817	0.0928122	FALSE	FALSE	0
gnl|gene7353|rna21461|	akt1.S	AKT1	P31749	RAC-alpha serine/threonine-protein kinase	0.123712	0.248739	-0.014919	0.0523135			FALSE	FALSE	0
gnl|gene13026|rna37849|	akt2.L	AKT2	P31751	Non-specific serine/threonine protein kinase	0.397662	0.603195	0.0959614	0.331064			FALSE	FALSE	0
gnl|gene38525|rna79721|	MGC84775	ALAD	P13716	Delta-aminolevulinic acid dehydratase	0.19673	0.27366	0.487068	0.61721			FALSE	FALSE	0
gnl|gene26035|rna65535|	alb-like.2.L	ALB	P02768	Albumin	3.52202	4.85414	3.26631	3.842			FALSE	FALSE	0
gnl|gene4886|rna14265|	aldh16a1.L	ALDH16A1	Q8IZ83	Aldehyde dehydrogenase family 16 member A1	0.0984935	0.225294	0.199425	0.578879	0.421898	0.230419	FALSE	FALSE	0
gnl|gene4586|rna13374|	aldh18a1.L	ALDH18A1	P54886	Delta-1-pyrroline-5-carboxylate synthase	7.44337	7.42548	6.47322	5.10577			TRUE	FALSE	0
gnl|gene9577|rna27865|	aldh2.L	ALDH2	P05091	Aldehyde dehydrogenase, mitochondrial	7.04048	6.87212	6.02248	4.72865	6.83837	2.71355	TRUE	FALSE	0
gnl|gene8696|rna25319|	aldh3a2.S	ALDH3A2	P51648	Aldehyde dehydrogenase family 3 member A2 (Fragment)	7.20258	8.39228	3.99224	5.61272			FALSE	FALSE	0
gnl|gene10012|rna29102|	aldh3b2.L	ALDH3B1	P43353	Aldehyde dehydrogenase family 3 member B1	5.15498	5.2352	2.69362	4.38428			FALSE	FALSE	0
gnl|gene7153|rna20877|	aldh6a1.L	ALDH6A1	Q02252	Methylmalonate-semialdehyde dehydrogenase [acylating], mitochondrial	6.5734	7.33275	5.70858	4.6062	6.31783	2.71074	TRUE	FALSE	0
gnl|gene10316|rna29980|	aldh7a1.L	ALDH7A1	P49419	Alpha-aminoadipic semialdehyde dehydrogenase (Fragment)	0.267977	0.074854	0.543982	0.790619	0.552268	0.491014	TRUE	FALSE	0
gnl|gene18019|rna52666|	aldh9a1.S	ALDH9A1	P49189	4-trimethylaminobutyraldehyde dehydrogenase	0.0333098	-0.0705697	0.325725	0.380976	0.515262	0.249112	FALSE	FALSE	0
gnl|gene16277|rna47549|	aldoa.L	ALDOA	P04075	Fructose-bisphosphate aldolase	0.200004	0.197642	0.492005	0.464622	0.401991	0.180562	FALSE	FALSE	0
gnl|gene3368|rna9787|	aldoc.L	ALDOC	P09972	Fructose-bisphosphate aldolase C	0.216827	0.349368	0.494417	0.398838	0.58945	0.103405	FALSE	FALSE	0
gnl|gene8143|rna23711|	otud4-like.2.L	ALG13	Q9NP73	Putative bifunctional UDP-N-acetylglucosamine transferase and deubiquitinase ALG13	4.1145	3.50999	2.95728	2.15292			FALSE	FALSE	0
gnl|gene6580|rna19259|	alg5.S	ALG5	Q9Y673	Dolichyl-phosphate beta-glucosyltransferase	5.34649	6.7427	2.33714	5.53079			FALSE	FALSE	0
gnl|gene9205|rna26736|	alg8.S	ALG8	Q9BVK2	Probable dolichyl pyrophosphate Glc1Man9GlcNAc2 alpha-1,3-glucosyltransferase	5.956	8.5	3.67309	5.54731			FALSE	FALSE	0
gnl|gene1786|rna5191|	alkbh4.L	ALKBH4	Q9NXW9	Alpha-ketoglutarate-dependent dioxygenase alkB homolog 4	1.05223	1.17875	0.367447	0.775159			FALSE	FALSE	0
gnl|gene40417|rna82416|	LOC108709989	ALKBH8	Q96BT7	Alkylated DNA repair protein alkB homolog 8	0.529997	0.63791	0.354516	0.527762			FALSE	FALSE	0
gnl|gene46433|rna91200|	LOC108707611	ALOX15B	O15296	Polyunsaturated fatty acid lipoxygenase ALOX15B	0.158101	0.843725	0.18563	0.306208	-0.0741242	0.238309	FALSE	FALSE	0
gnl|gene36263|rna76525|	LOC108708798	ALOXE3	Q9BYJ1	Arachidonate lipoxygenase 3, isoform CRA_a	0.215664	0.853141	0.00271837	-0.0774554			FALSE	FALSE	0
gnl|gene18345|rna53584|	alyref.S	ALYREF	Q86V81	THO complex subunit 4	4.28859	6.07321	2.19677	3.85541			FALSE	FALSE	0
gnl|gene6680|rna19554|	amacr.L	AMACR	Q9UHK6	Alpha-methylacyl-CoA racemase	6.32546	6.06603	5.95935	4.66244			TRUE	FALSE	0
gnl|gene11258|rna32745|	amdhd1.L	AMDHD1	Q96NU7	Probable imidazolonepropionase	-0.0774299	-0.192298	0.0333706	0.0123687	0.0806315	0.190992	FALSE	FALSE	0
gnl|gene39732|rna81442|	LOC108701618	AMDHD2	Q9Y303	N-acetylglucosamine-6-phosphate deacetylase	0.0328423	0.0515985	0.430798	0.596662			FALSE	FALSE	0
gnl|gene11393|rna33112|	ammecr1.S	AMMECR1	Q9Y4X0	AMME syndrome candidate gene 1 protein	1.28934	1.46462	0.374802	0.547849			FALSE	FALSE	0
gnl|gene13233|rna38510|	amt.L	AMT	P48728	Aminomethyltransferase, mitochondrial	6.1525	6.05159	5.39506	4.17531			TRUE	FALSE	0
gnl|gene19092|rna55749|	anapc1.S	ANAPC1	Q9H1A4	Anaphase-promoting complex subunit 1 (Fragment)	1.02175	1.72605	0.550904	1.13999			FALSE	FALSE	0
gnl|gene9099|rna26478|	anapc10.L	ANAPC10	Q9UM13	Anaphase-promoting complex subunit 10	1.63466	3.19658	1.94982	2.0033			FALSE	FALSE	0
gnl|gene14883|rna43438|	anapc16.L	ANAPC16	Q96DE5	Anaphase-promoting complex subunit 16	2.51578	4.00786	2.14261	2.17386			FALSE	FALSE	0
gnl|gene14966|rna43675|	anapc2.L	ANAPC2	Q9UJX6	Anaphase-promoting complex subunit 2	1.38591	1.54972	0.795426	1.67608			FALSE	FALSE	0
gnl|gene16266|rna47510|	anapc4.L	ANAPC4	Q9UJX5	Anaphase-promoting complex subunit 4	1.29219	2.09669	0.619732	1.16086			FALSE	FALSE	0
gnl|gene3349|rna9733|	anapc5.L	ANAPC5	Q9UJX4	Anaphase-promoting complex subunit 5 (Fragment)	1.16988	2.01991	0.718832	1.32403			FALSE	FALSE	0
gnl|gene174|rna485|	anapc7.S	ANAPC7	Q9UJX3	Anaphase-promoting complex subunit 7	1.44821	2.57951	0.848825	1.56108			FALSE	FALSE	0
gnl|gene563|rna1624|	angel1.L	ANGEL1	Q9UNK9	Protein angel homolog 1	0.307735	0.953871	-0.214295	0.314047			FALSE	FALSE	0
gnl|gene34364|rna73892|	LOC108710331	ANK1	P16157	Ankyrin-1	-0.050006	0.0927724	0.144693	-0.124911			FALSE	FALSE	0
gnl|gene16632|rna48588|	LOC108705106	ANK3	Q12955	Ankyrin-3	-0.0979543	0.586963	-0.229096	0.0277475			FALSE	FALSE	0
gnl|gene40796|rna82950|	LOC108708356	ANKFY1	Q9P2R3	Rabankyrin-5	0.687582	0.917867	0.506376	0.995984			FALSE	FALSE	0
gnl|gene14514|rna42265|	ankhd1.S	ANKHD1	Q8IWZ3	Ankyrin repeat and KH domain-containing protein 1 (Fragment)	6.1501	6.78359	4.83364	4.73638			FALSE	FALSE	0
gnl|gene16987|rna49626|	ankk1.L	ANKK1	Q8NFD2	Ankyrin repeat and protein kinase domain-containing protein 1	0.706354	1.5404	0.434562	0.501759			FALSE	FALSE	0
gnl|gene36530|rna76905|	LOC108719915	ANKMY2	Q8IV38	Ankyrin repeat and MYND domain containing 2, isoform CRA_c	1.42469	1.90021	0.886235	1.1302			FALSE	FALSE	0
gnl|gene20101|rna58659|	ankrd13a.L	ANKRD13A	Q8IZ07	Ankyrin repeat domain-containing protein 13A (Fragment)	1.25339	1.31078	0.876938	0.702581			FALSE	FALSE	0
gnl|gene42136|rna84885|	LOC108711102	ANKRD17	O75179	Ankyrin repeat domain-containing protein 17 (Fragment)	4.6875	4.8447	4.02989	4.29466			FALSE	FALSE	0
gnl|gene17289|rna50457|	ankrd27.L	ANKRD27	Q96NW4	Ankyrin repeat domain-containing protein 27	0.879485	1.28588	0.518822	1.04615			FALSE	FALSE	0
gnl|gene37799|rna78648|	LOC108718914	ANKRD28	O15084	Serine/threonine-protein phosphatase 6 regulatory ankyrin repeat subunit A	1.24377	1.71407	0.465965	1.07972			FALSE	FALSE	0
gnl|gene18223|rna53238|	ankzf1.L	ANKZF1	Q9H8Y5	Ankyrin repeat and zinc finger domain-containing protein 1	2.49538	4.16955	0.506148	1.93908			FALSE	FALSE	0
gnl|gene17387|rna50761|	anln-like.1.L	ANLN	Q9NQW6	Anillin	1.18856	2.03234	0.0928159	0.33186			FALSE	FALSE	0
gnl|gene15898|rna46464|	anp32a.S	ANP32A	P39687	Acidic leucine-rich nuclear phosphoprotein 32 family member A	4.31316	5.6057	4.99696	5.37484			FALSE	FALSE	0
gnl|gene15784|rna46111|	anp32b.L	ANP32B	Q92688	Acidic leucine-rich nuclear phosphoprotein 32 family member B	3.34466	4.33776	3.85607	3.94042			FALSE	FALSE	0
gnl|gene2458|rna7155|	anp32e.L	ANP32E	Q9BTT0	Acidic leucine-rich nuclear phosphoprotein 32 family member E	3.10142	4.06191	3.92704	4.14524			FALSE	FALSE	0
gnl|gene50769|rna97410|	anxa1	ANXA1	P04083	Annexin A1	1.04823	1.84517	0.932181	0.576041	1.37541	0.19385	FALSE	FALSE	0
gnl|gene1029|rna3010|	anxa11.S	ANXA11	P50995	Annexin A11	4.41774	4.4666	4.06632	2.21716			FALSE	FALSE	0
gnl|gene39942|rna81732|	LOC108695436	ANXA13	P27216	Annexin A13	1.38584	2.66641	0.566148	1.60137			FALSE	FALSE	0
gnl|gene9244|rna26841|	anxa2.L	ANXA2	P07355	Annexin A2	1.21432	2.33479	1.08518	0.561795			FALSE	FALSE	0
gnl|gene353|rna1022|	anxa3.L	ANXA3	P12429	Annexin A3	0.408393	0.674172	0.3001	-0.30172	0.992545	0.19287	FALSE	FALSE	0
gnl|gene3499|rna10184|	anxa4.L	ANXA4	P09525	Annexin A4	1.25345	1.97402	1.02566	0.630702	1.59505	0.302742	FALSE	FALSE	0
gnl|gene5988|rna17519|	anxa5.L	ANXA5	P08758	Annexin A5	1.49446	1.82786	1.33814	0.480429	1.19898	0.20963	FALSE	FALSE	0
gnl|gene19590|rna57249|	anxa7.L	ANXA7	P20073	Annexin A7	6.28474	7.57242	5.8169	3.00324	1.80304	0.267861	FALSE	FALSE	0
gnl|gene11349|rna32996|	LOC108701447	AOX1	Q06278	Aldehyde oxidase	0.00964796	0.000357333	0.227631	0.501553	-0.0500701	0.221784	FALSE	FALSE	0
gnl|gene2167|rna6287|	ap1ar.S	AP1AR	Q63HQ0	AP-1 complex-associated regulatory protein	3.66026	5.78829	2.53843	4.15189			FALSE	FALSE	0
gnl|gene5691|rna16663|	ap1b1.L	AP1B1	Q10567	AP-1 complex subunit beta-1 (Fragment)	1.33096	1.00932	0.518082	0.42586	0.90686	0.173343	FALSE	FALSE	0
gnl|gene10432|rna30318|	ap1g1.L	AP1G1	O43747	AP-1 complex subunit gamma-1	1.44951	0.943838	0.624135	0.607857	0.837369	0.514494	FALSE	FALSE	0
gnl|gene47021|rna92017|	LOC108712381	AP1M1	Q9BXS5	AP-1 complex subunit mu-1	1.48295	1.13529	0.661596	0.660482			FALSE	FALSE	0
gnl|gene19463|rna56888|	ap1m2.S	AP1M2	Q9Y6Q5	AP-1 complex subunit mu-2	1.71714	1.13119	0.758531	0.837425			FALSE	FALSE	0
gnl|gene16204|rna47350|	ap1s1.S	AP1S1	P61966	AP-1 complex subunit sigma-1A	1.76314	1.13818	0.708804	1.05451			FALSE	FALSE	0
gnl|gene38449|rna79594|	LOC108696787	AP2A2	O94973	AP-2 complex subunit alpha-2	0.626981	0.63692	0.420052	0.75548	0.83149	0.201359	FALSE	FALSE	0
gnl|gene4184|rna12184|	ap2b1.L	AP2B1	P63010	AP-2 complex subunit beta (Fragment)	0.568135	0.721127	0.305343	0.641963	0.728265	0.235555	FALSE	FALSE	0
gnl|gene14839|rna43291|	ap2m1.S	AP2M1	Q96CW1	AP-2 complex subunit mu	0.464477	0.50825	0.252665	0.601861	0.21102	0.201468	FALSE	FALSE	0
gnl|gene36585|rna76976|	LOC108698502	AP2S1	P53680	AP-2 complex subunit sigma	0.528888	0.897223	0.41147	1.20339	1.02552	-0.0666763	FALSE	FALSE	0
gnl|gene4326|rna12619|	ap3b1.L	AP3B1	O00203	AP-3 complex subunit beta-1	1.48505	2.67821	0.873692	1.95726			FALSE	FALSE	0
gnl|gene17637|rna51538|	ap3b2.S	AP3B2	Q13367	AP complex subunit beta	2.00571	3.32289	1.06548	2.44297			FALSE	FALSE	0
gnl|gene15088|rna44026|	ap3d1.L	AP3D1	O14617	AP-3 complex subunit delta (Fragment)	1.50857	2.65844	0.862081	1.96698			FALSE	FALSE	0
gnl|gene7995|rna23310|	ap3m2.S	AP3M2	P53677	AP-3 complex subunit mu-2	1.35724	2.5921	0.851502	1.90881			FALSE	FALSE	0
gnl|gene11545|rna33528|	ap3s1.S	AP3S1	Q92572	AP-3 complex subunit sigma-1	2.04282	3.64091	1.0651	2.11673			FALSE	FALSE	0
gnl|gene17584|rna51354|	ap4b1.L	AP4B1	Q9Y6B7	AP-4 complex subunit beta-1	1.36446	2.32229	0.818529	1.62357			FALSE	FALSE	0
gnl|gene46217|rna90889|	LOC108712917	AP4E1	Q9UPM8	AP-4 complex subunit epsilon-1	1.32537	1.93403	0.552215	1.43166			FALSE	FALSE	0
gnl|gene1033|rna3023|	ap4m1.S	AP4M1	O00189	AP-4 complex subunit mu-1	1.56946	2.48448	0.553127	1.08435			FALSE	FALSE	0
gnl|gene6640|rna19433|	ap5m1.L	AP5M1	Q9H0R1	AP-5 complex subunit mu-1	1.40243	2.22385	0.452299	1.36147			FALSE	FALSE	0
gnl|gene5016|rna14651|	ap5z1.S	AP5Z1	O43299	AP-5 complex subunit zeta-1	2.15723	3.08014	0.94288	1.75494			FALSE	FALSE	0
gnl|gene5747|rna16817|	apaf1.L	APAF1	O14727	Apoptotic protease-activating factor 1	0.355922	0.748361	0.293868	0.67552			FALSE	FALSE	0
gnl|gene6775|rna19833|	apbb1.L	APBB1	O00213	Amyloid-beta A4 precursor protein-binding family B member 1	2.68141	3.14474	1.21167	1.54993			FALSE	FALSE	0
gnl|gene3528|rna10261|	apc.L	APC	P25054	Adenomatous polyposis coli protein (Fragment)	2.3862	3.00887	0.583421	1.36626			FALSE	FALSE	0
gnl|gene17697|rna51719|	MGC83053.L	APCS	P02743	Serum amyloid P-component	0.837817	1.35546	0.2692	0.546723			FALSE	FALSE	0
gnl|gene14687|rna42801|	apex1.L	APEX1	P27695	DNA-(apurinic or apyrimidinic site) endonuclease	0.618896	0.765076	0.429628	0.718734	0.0407646	0.113008	TRUE	FALSE	0
gnl|gene12657|rna36767|	api5.L	API5	Q9BZZ5	Apoptosis inhibitor 5	4.87832	6.97209	1.51943	3.64903			FALSE	FALSE	0
gnl|gene12985|rna37735|	aplf.L	APLF	Q8IW19	Aprataxin and PNK-like factor	0.465832	0.889124	0.205619	0.35508			FALSE	FALSE	0
gnl|gene39111|rna80580|	LOC108714181	APOB	P04114	Apolipoprotein B-100	5.94466	6.18997	5.23713	4.88079			FALSE	FALSE	0
gnl|gene17075|rna49879|	apoo.L	APOO	Q9BUR5	MICOS complex subunit MIC26	8.5	8.5	8.5	6.92871			TRUE	FALSE	0
gnl|gene46440|rna91213|	apool.L	APOOL	Q6UXV4	MICOS complex subunit	8.25234	8.5	6.94494	5.53188			TRUE	FALSE	0
gnl|gene7680|rna22405|	appbp2.L	APPBP2	Q92624	Amyloid protein-binding protein 2	0.332229	0.585807	0.507287	0.998193			FALSE	FALSE	0
gnl|gene6725|rna19690|	appl1.L	APPL1	Q9UKG1	DCC-interacting protein 13-alpha	0.364129	0.636994	0.289899	0.591453			FALSE	FALSE	0
gnl|gene8141|rna23705|	appl2.L	APPL2	Q8NEU8	DCC-interacting protein 13-beta	0.173197	0.527135	0.167758	0.405666			FALSE	FALSE	0
gnl|gene11937|rna34658|	aprt.L	APRT	P07741	Adenine phosphoribosyltransferase	0.350197	0.435566	0.624052	0.543103	1.19083	0.427212	FALSE	FALSE	0
gnl|gene18206|rna53192|	aptx.L	APTX	Q7Z2E3	Aprataxin	1.59827	2.8934	0.539945	1.63187			FALSE	FALSE	0
gnl|gene42408|rna85300|	aqr.L	AQR	O60306	Aquarius homolog (Mouse), isoform CRA_a	0.758538	1.3782	0.317389	0.727881			FALSE	FALSE	0
gnl|gene4952|rna14476|	araf.L	ARAF	P10398	Serine/threonine-protein kinase A-Raf	2.64081	3.32589	1.20763	1.6869			FALSE	FALSE	0
gnl|gene16078|rna46997|	LOC108710064	ARAP1	Q96P48	Arf-GAP with Rho-GAP domain, ANK repeat and PH domain-containing protein 1	1.58259	1.81229	0.751064	1.05397			FALSE	FALSE	0
gnl|gene18790|rna54847|	arcn1.L	ARCN1	P48444	Coatomer subunit delta	0.487481	0.935731	0.25007	0.753291	0.154486	0.294598	FALSE	FALSE	0
gnl|gene5175|rna15141|	arf5.L	ARF1	P84077	ADP-ribosylation factor 1	2.1853	3.25064	1.42248	1.51297	2.11257	0.124074	FALSE	FALSE	0
gnl|gene12025|rna34937|	arfgap2.L	ARFGAP2	Q8N6H7	ADP-ribosylation factor GTPase-activating protein 2	3.29049	3.03502	1.76966	1.09164			FALSE	FALSE	0
gnl|gene16500|rna48206|	arfgap3.L	ARFGAP3	Q9NP61	ADP-ribosylation factor GTPase-activating protein 3	3.45199	3.15491	1.35824	0.728473			FALSE	FALSE	0
gnl|gene44324|rna88156|	LOC108695329	ARFGEF1	Q9Y6D6	Brefeldin A-inhibited guanine nucleotide-exchange protein 1 (Fragment)	1.0195	2.09884	0.489316	1.20173			FALSE	FALSE	0
gnl|gene4951|rna14474|	arfgef2-like.S	ARFGEF2	Q9Y6D5	Brefeldin A-inhibited guanine nucleotide-exchange protein 2	0.941512	1.79801	0.358664	1.08536			FALSE	FALSE	0
gnl|gene39371|rna80928|	arfip1.L	ARFIP1	P53367	Arfaptin-1	2.09304	3.28606	1.61837	1.73801			FALSE	FALSE	0
gnl|gene43301|rna86629|	LOC108708786	ARFIP2	P53365	Arfaptin-2	3.93387	5.60937	2.56708	2.41877			FALSE	FALSE	0
gnl|gene7887|rna23011|	arglu1.L	ARGLU1	Q9NWB6	Arginine and glutamate-rich protein 1	0.845275	1.98288	0.178071	0.596728			FALSE	FALSE	0
gnl|gene11223|rna32640|	arhgap10.L	ARHGAP10	A1A4S6	Rho GTPase-activating protein 10	0.277367	0.692565	-0.0331567	0.496794			FALSE	FALSE	0
gnl|gene13820|rna40246|	arhgap12.L	ARHGAP12	Q8IWW6	Rho GTPase-activating protein 12	1.58234	1.96019	0.338693	0.874547			FALSE	FALSE	0
gnl|gene36461|rna76812|	LOC108701645	ARHGAP17	Q68EM7	Rho GTPase-activating protein 17	1.30137	1.88242	0.56045	0.300638			FALSE	FALSE	0
gnl|gene37013|rna77594|	arhgap18.L	ARHGAP18	Q8N392	Rho GTPase-activating protein 18	0.855601	1.42945	0.169522	0.175249			FALSE	FALSE	0
gnl|gene40599|rna82673|	LOC108711550	ARHGAP25	P42331	Rho GTPase-activating protein 25	3.02716	3.16263	1.13101	1.59001			FALSE	FALSE	0
gnl|gene13563|rna39471|	arhgap29.S	ARHGAP29	Q52LW3	Rho GTPase-activating protein 29	6.3929	6.72554	2.04408	4.34888			FALSE	FALSE	0
gnl|gene37869|rna78748|	arhgap35.L	ARHGAP35	Q9NRY4	Rho GTPase-activating protein 35	1.20173	1.26997	0.481901	0.928104			FALSE	FALSE	0
gnl|gene3241|rna9388|	arhgap5.L	ARHGAP5	Q13017	Rho GTPase-activating protein 5	0.991071	1.65787	0.443094	0.97006			FALSE	FALSE	0
gnl|gene17447|rna50955|	arhgdia.L	ARHGDIA	P52565	Rho GDP-dissociation inhibitor 1	0.527478	0.783031	0.626085	0.561051	1.07469	0.153339	FALSE	FALSE	0
gnl|gene48125|rna93571|	LOC108697757	ARHGEF1	Q92888	Rho guanine nucleotide exchange factor 1 (Fragment)	0.868828	1.84223	0.44277	0.861322			FALSE	FALSE	0
gnl|gene39679|rna81352|	LOC108696425	ARHGEF12	Q9NZN5	Rho guanine nucleotide exchange factor 12	1.27082	2.38731	0.81914	1.34768			FALSE	FALSE	0
gnl|gene2157|rna6258|	arhgef16.L	ARHGEF16	Q5VV41	Rho guanine nucleotide exchange factor 16	1.36475	1.89217	0.0157556	-0.260759			FALSE	FALSE	0
gnl|gene13948|rna40609|	LOC108697842	ARHGEF19	Q8IW93	Rho guanine nucleotide exchange factor 19	6.80293	6.68293	3.31892	5.3502			FALSE	FALSE	0
gnl|gene43375|rna86750|	LOC108707477	ARID1A	O14497	AT-rich interactive domain-containing protein 1A	4.40802	3.5692	1.5769	1.57009			FALSE	FALSE	0
gnl|gene1927|rna5614|	arid2.S	ARID2	Q68CP9	AT-rich interactive domain-containing protein 2	2.45202	2.84824	0.414718	1.71552			FALSE	FALSE	0
gnl|gene7190|rna20975|	arih1.S	ARIH1	Q9Y4X5	E3 ubiquitin-protein ligase ARIH1	0.461874	0.1666	0.173181	0.553275			FALSE	FALSE	0
gnl|gene18443|rna53867|	arih2.L	ARIH2	O95376	E3 ubiquitin-protein ligase ARIH2	-0.079607	-0.0321458	0.0470258	0.182517			FALSE	FALSE	0
gnl|gene10278|rna29884|	arl1.L	ARL1	P40616	ADP-ribosylation factor-like protein 1	4.13008	3.74891	2.49261	2.72508			FALSE	FALSE	0
gnl|gene41412|rna83830|	arl14ep.L	ARL14EP	Q8N8R7	ARL14 effector protein	1.48568	1.85109	0.46622	0.763135			FALSE	FALSE	0
gnl|gene742|rna2162|	arl2.L	ARL2	P36404	ADP-ribosylation factor-like protein 2	0.340736	0.763107	0.839162	0.828144			TRUE	FALSE	0
gnl|gene12208|rna35487|	arl2bp.L	ARL2BP	Q9Y2Y0	ADP-ribosylation factor-like protein 2-binding protein	1.59561	1.77165	1.46991	0.972569			TRUE	FALSE	0
gnl|gene5742|rna16804|	arl3.1.S	ARL3	P36405	ADP-ribosylation factor-like protein 3	0.269084	0.463604	0.379006	-0.0803023	1.05673	-0.0165644	FALSE	FALSE	0
gnl|gene38178|rna79237|	arl6	ARL6	Q9H0F7	ADP-ribosylation factor-like protein 6 (Fragment)	0.207895	1.08264	0.0281011	-0.0924758			FALSE	FALSE	0
gnl|gene1500|rna4363|	arl6ip5.L	ARL6IP5	O75915	PRA1 family protein 3	6.21801	8.5	4.05966	5.53783			FALSE	FALSE	0
gnl|gene15263|rna44546|	arl10b.S	ARL8B	Q9NVJ2	ADP-ribosylation factor-like protein 8B	4.15464	5.31099	2.66199	4.01424			FALSE	FALSE	0
gnl|gene10938|rna31789|	armc1.S	ARMC1	Q9NVT9	Armadillo repeat-containing protein 1	6.37152	6.15664	4.88713	4.80967			FALSE	FALSE	0
gnl|gene2877|rna8358|	armc2.L	ARMC2	Q8NEN0	Armadillo repeat-containing protein 2	0.79267	1.03924	0.305764	0.205588			FALSE	FALSE	0
gnl|gene8555|rna24888|	armc6.L	ARMC6	Q6NXE6	Armadillo repeat-containing protein 6	1.38017	2.36486	1.34571	1.04048			FALSE	FALSE	0
gnl|gene47734|rna92981|	armc8.L	ARMC8	Q8IUR7	Armadillo repeat-containing protein 8	1.3915	2.56748	0.896205	1.56072			FALSE	FALSE	0
gnl|gene6469|rna18926|	armc9.L	ARMC9	Q7Z3E5	LisH domain-containing protein ARMC9	0.0319012	0.555553	0.451786	-0.044987			FALSE	FALSE	0
gnl|gene11296|rna32851|	armt1.L	ARMT1	Q9H993	Damage-control phosphatase ARMT1	-0.0681584	0.220039	0.0201463	-0.311929	0.844993	0.340173	FALSE	FALSE	0
gnl|gene18659|rna54473|	arpc1a.L	ARPC1A	Q92747	Actin-related protein 2/3 complex subunit 1A	0.0497371	0.211476	0.0923325	0.353735	-0.118011	0.282357	FALSE	FALSE	0
gnl|gene15641|rna45662|	arpc1b.S	ARPC1B	O15143	Actin-related protein 2/3 complex subunit 1B	0.887565	0.868531	0.682014	1.30394			FALSE	FALSE	0
gnl|gene4238|rna12333|	arpc2.S	ARPC2	O15144	Actin-related protein 2/3 complex subunit 2	0.159393	0.142043	0.182686	0.625112	0.0811852	0.0916471	FALSE	FALSE	0
gnl|gene20455|rna59743|	arpc3.L	ARPC3	O15145	Actin-related protein 2/3 complex subunit 3	0.52857	0.60655	0.418488	0.57713			FALSE	FALSE	0
gnl|gene45348|rna89686|	arpc4.S	ARPC4	P59998	Actin-related protein 2/3 complex subunit 4	0.30054	0.326197	0.386103	0.66112	0.559778	0.0214503	FALSE	FALSE	0
gnl|gene9541|rna27753|	arpc5.L	ARPC5	O15511	Actin-related protein 2/3 complex subunit 5	2.00053	2.93353	2.0632	2.65347			FALSE	FALSE	0
gnl|gene12819|rna37261|	arpc5l.L	ARPC5L	Q9BPX5	Actin-related protein 2/3 complex subunit 5-like protein	1.8102	2.65053	1.64072	2.29556			FALSE	FALSE	0
gnl|gene414|rna1196|	arpin.L	ARPIN	Q7Z6K5	Arpin	0.958485	1.13918	0.391936	0.117641			FALSE	FALSE	0
gnl|gene13125|rna38151|	arpp19.L	ARPP19	P56211	cAMP-regulated phosphoprotein 19	4.60797	5.25602	4.81622	4.72744			FALSE	FALSE	0
gnl|gene39976|rna81779|	arrb1.L	ARRB1	P49407	Beta-arrestin-1 (Fragment)	0.611932	0.982547	0.271089	0.29093			FALSE	FALSE	0
gnl|gene36092|rna76283|	arrb2.L	ARRB2	P32121	Beta-arrestin-2	0.918496	1.66808	0.424559	0.510874			FALSE	FALSE	0
gnl|gene16328|rna47688|	arvcf.S	ARVCF	O00192	Armadillo repeat protein deleted in velo-cardio-facial syndrome	4.41281	3.70953	1.28424	1.18145			FALSE	FALSE	0
gnl|gene47510|rna92682|	LOC108719762	ASAP1	Q9ULH1	Arf-GAP with SH3 domain, ANK repeat and PH domain-containing protein 1	0.664757	1.33528	0.121138	0.420452			FALSE	FALSE	0
gnl|gene38208|rna79274|	asap2.L	ASAP2	O43150	Arf-GAP with SH3 domain, ANK repeat and PH domain-containing protein 2 (Fragment)	0.796458	1.37059	0.0370471	0.166181			FALSE	FALSE	0
gnl|gene17699|rna51722|	ascc1.L	ASCC1	Q8N9N2	Activating signal cointegrator 1 complex subunit 1	1.6359	2.60828	0.600107	1.38048			FALSE	FALSE	0
gnl|gene37179|rna77829|	ascc2.S	ASCC2	Q9H1I8	Activating signal cointegrator 1 complex subunit 2	1.45032	3.09831	0.225002	0.832009			FALSE	FALSE	0
gnl|gene8715|rna25369|	ascc3.L	ASCC3	Q8N3C0	Activating signal cointegrator 1 complex subunit 3	1.85229	2.59555	0.699533	1.56497			FALSE	FALSE	0
gnl|gene12090|rna35120|	asf1b.L	ASF1A	Q9Y294	Histone chaperone ASF1A	0.385199	0.832183	0.557165	0.73282	0.859858	0.190917	FALSE	FALSE	0
gnl|gene4575|rna13340|	ash2l.L	ASH2L	Q9UBL3	Set1/Ash2 histone methyltransferase complex subunit ASH2	1.13206	1.27949	0.587901	1.11219			FALSE	FALSE	0
gnl|gene41266|rna83639|	asl.L	ASL	P04424	Argininosuccinate lyase	0.590735	0.58049	0.898951	0.00199336	0.861979	0.240151	FALSE	FALSE	0
gnl|gene1407|rna4109|	asmtl.L	ASMTL	O95671	Probable bifunctional dTTP/UTP pyrophosphatase/methyltransferase protein	0.526415	0.271136	0.218572	0.759842			FALSE	FALSE	0
gnl|gene537|rna1536|	asns.L	ASNS	P08243	Asparagine synthetase [glutamine-hydrolyzing]	-0.117346	-0.127915	0.00738589	0.0782512			FALSE	FALSE	0
gnl|gene485|rna1389|	asnsd1.L	ASNSD1	Q9NWL6	Asparagine synthetase domain-containing protein 1	0.381119	1.01111	0.135965	0.372561			FALSE	FALSE	0
gnl|gene35314|rna75248|	aspg.L	ASPG	Q86U10	60 kDa lysophospholipase	0.936875	0.978851	0.892819	0.90298			FALSE	FALSE	0
gnl|gene2081|rna6040|	aspscr1.S	ASPSCR1	Q9BZE9	Tether containing UBX domain for GLUT4	1.68379	2.99923	0.519626	1.82651			FALSE	FALSE	0
gnl|gene41074|rna83351|	asrgl1.L	ASRGL1	Q7L266	Isoaspartyl peptidase/L-asparaginase	0.895377	1.61893	0.824217	1.01961			FALSE	FALSE	0
gnl|gene5399|rna15829|	aste1.L	ASTE1	Q2TB18	Protein asteroid homolog 1	1.42162	3.46566	0.742954	1.95249			FALSE	FALSE	0
gnl|gene35400|rna75368|	LOC108711556	ASTL	Q6HA08	Astacin-like metalloendopeptidase	3.90985	4.15322	3.82536	3.82796			FALSE	FALSE	0
gnl|gene36365|rna76667|	LOC108695434	ATAD2	Q6PL18	ATPase family AAA domain-containing protein 2	1.25287	2.47989	0.642035	1.49236			FALSE	FALSE	0
gnl|gene47377|rna92509|	atad2b.L	ATAD2B	Q9ULI0	ATPase family AAA domain-containing protein 2B	1.23786	2.46622	0.44942	1.30168			FALSE	FALSE	0
gnl|gene8393|rna24438|	atad3a.S	ATAD3B	Q5T9A4	ATPase family AAA domain-containing protein 3B	8.5	8.5	8.5	5.94711			TRUE	FALSE	0
gnl|gene13456|rna39157|	atad5.L	ATAD5	Q96QE3	ATPase family AAA domain-containing protein 5	1.88712	3.32065	0.466008	2.20432			FALSE	FALSE	0
gnl|gene4102|rna11946|	atat1.S	ATAT1	Q5SQI0	Alpha-tubulin N-acetyltransferase 1	3.72096	3.91041	1.70532	2.32034			FALSE	FALSE	0
gnl|gene2535|rna7375|	ate1.L	ATE1	O95260	Arginyl-tRNA--protein transferase 1	0.14024	1.30461	-0.087307	0.517646			FALSE	FALSE	0
gnl|gene16964|rna49567|	atf7ip.S	ATF7IP	Q6VMQ6	Activating transcription factor 7-interacting protein 1	2.50677	2.84471	0.745483	1.42471			FALSE	FALSE	0
gnl|gene4107|rna11962|	atf7ip.L	ATF7IP2	Q5U623	Activating transcription factor 7-interacting protein 2	2.67523	2.65675	1.04294	1.86862			FALSE	FALSE	0
gnl|gene11342|rna32974|	atg101.S	ATG101	Q9BSB4	Autophagy-related protein 101	2.84284	2.25334	1.26739	0.83213			FALSE	FALSE	0
gnl|gene7581|rna22107|	atg12.S	ATG12	O94817	Ubiquitin-like protein ATG12	0.567224	0.707383	0.039642	0.144373			FALSE	FALSE	0
gnl|gene18507|rna54033|	atg13.S	ATG13	O75143	Autophagy-related protein 13	1.83709	1.67366	0.66271	0.463514			FALSE	FALSE	0
gnl|gene41268|rna83647|	LOC495838	ATG16L1	Q676U5	Autophagy-related protein 16-1	0.230795	0.559817	0.157496	0.37893			FALSE	FALSE	0
gnl|gene9947|rna28915|	atg2a.L	ATG2A	Q2TAZ0	Autophagy-related protein 2 homolog A	3.27047	3.18585	1.01463	1.90293			FALSE	FALSE	0
gnl|gene17938|rna52444|	atg2b.L	ATG2B	Q96BY7	Autophagy-related protein 2 homolog B	1.99023	2.34752	0.94855	1.42841			FALSE	FALSE	0
gnl|gene40355|rna82315|	LOC108707498	ATG3	Q9NT62	Ubiquitin-like-conjugating enzyme ATG3	0.495903	1.18275	0.24726	0.527616			FALSE	FALSE	0
gnl|gene17865|rna52201|	atg4a.L	ATG4A	Q8WYN0	Cysteine protease ATG4A	0.369035	0.354042	0.439942	0.306526			FALSE	FALSE	0
gnl|gene19126|rna55861|	atg4b.L	ATG4B	Q9Y4P1	Cysteine protease ATG4B	0.213752	0.00494631	0.316761	0.287563			FALSE	FALSE	0
gnl|gene9664|rna28117|	atg5.L	ATG5	Q9H1Y0	Autophagy protein 5	0.461563	0.913947	0.336448	0.323613			FALSE	FALSE	0
gnl|gene45096|rna89319|	LOC108704051	ATG7	O95352	Ubiquitin-like modifier-activating enzyme ATG7	-0.0160322	0.0467125	0.212331	0.432012	0.184404	0.325794	FALSE	FALSE	0
gnl|gene14313|rna41694|	atic.L	ATIC	P31939	Bifunctional purine biosynthesis protein ATIC	-0.02099	-0.0711597	0.406089	0.290879	0.448373	0.11282	FALSE	FALSE	0
gnl|gene12181|rna35389|	atl2-like.S	ATL2	Q8NHH9	Atlastin-2	4.90105	6.36843	2.64155	4.77423			FALSE	FALSE	0
gnl|gene6252|rna18286|	atl3.L	ATL3	Q6DD88	Atlastin-3	5.30892	6.26525	2.59786	5.12634			FALSE	FALSE	0
gnl|gene46760|rna91658|	atm.L	ATM	Q13315	Serine-protein kinase ATM	0.66687	1.44858	0.265813	0.994247			FALSE	FALSE	0
gnl|gene13881|rna40419|	atox1.L	ATOX1	O00244	Copper transport protein ATOX1	2.70309	2.93026	1.99947	2.14539	1.85869	0.236572	FALSE	FALSE	0
gnl|gene14665|rna42743|	atp1a1.L	ATP1A1	P05023	Sodium/potassium-transporting ATPase subunit alpha-1	3.51217	4.72447	1.75449	3.64309			FALSE	FALSE	0
gnl|gene16064|rna46957|	atp1b3.S	ATP1B3	P54709	Sodium/potassium-transporting ATPase subunit beta-3	3.99305	5.57364	2.10137	4.04913			FALSE	FALSE	0
gnl|gene48369|rna93932|	LOC495046	ATP2A2	P16615	Sarcoplasmic/endoplasmic reticulum calcium ATPase 2	6.03229	8.5	2.87213	5.66022			FALSE	FALSE	0
gnl|gene23757|rna63249|	atp2b1.L	ATP2B1	P20020	Calcium-transporting ATPase	3.40092	4.70035	1.68876	3.60035			FALSE	FALSE	0
gnl|gene45753|rna90266|	LOC108709452	ATP2B2	Q01814	Calcium-transporting ATPase	3.37296	4.35681	1.82157	3.39825			FALSE	FALSE	0
gnl|gene7064|rna20628|	atp6v0a1.L	ATP6V0A1	Q93050	V-type proton ATPase 116 kDa subunit a1	3.80642	4.98943	2.25744	3.93344			FALSE	FALSE	0
gnl|gene17454|rna50978|	atp6v0d1.L	ATP6V0D1	P61421	V-type proton ATPase subunit d 1	3.36914	3.85972	2.23156	3.50967			FALSE	FALSE	0
gnl|gene20453|rna59732|	atp6a1	ATP6V1A	P38606	V-type proton ATPase catalytic subunit A	0.00777979	0.143951	0.106286	0.332177	0.377485	0.232018	FALSE	FALSE	0
gnl|gene43873|rna87512|	LOC108711609	ATP6V1B2	P21281	V-type proton ATPase subunit B, brain isoform	0.257191	0.236787	0.435023	0.508533	0.369066	0.0270019	FALSE	FALSE	0
gnl|gene16486|rna48169|	atp6v1c1.L	ATP6V1C1	P21283	V-type proton ATPase subunit C	0.435091	0.727865	0.290087	0.40815	1.22695	0.0473949	FALSE	FALSE	0
gnl|gene2591|rna7527|	atp6v1d.L	ATP6V1D	Q9Y5K8	V-type proton ATPase subunit D	0.53789	0.813627	-0.190255	1.24008	1.06673	0.509873	FALSE	FALSE	0
gnl|gene6868|rna20074|	atp6v1e1.L	ATP6V1E1	P36543	V-type proton ATPase subunit E 1	0.217984	0.334141	0.338336	0.477824	0.78264	0.155267	FALSE	FALSE	0
gnl|gene17489|rna51075|	atp6v1f.S	ATP6V1F	Q16864	V-type proton ATPase subunit F	2.42769	2.91351	2.04731	2.36208			FALSE	FALSE	0
gnl|gene50262|rna96662|	LOC108707065	ATP6V1G1	O75348	V-type proton ATPase subunit G 1	2.63462	3.10815	1.79479	2.23856			FALSE	FALSE	0
gnl|gene7572|rna22061|	atp6v1h.L	ATP6V1H	Q9UI12	V-type proton ATPase subunit H	0.66856	1.32127	0.823341	0.808021	1.10708	0.163146	FALSE	FALSE	0
gnl|gene42509|rna85449|	LOC108708674	ATP7B	P35670	P-type Cu(+) transporter	0.736924	0.55521	0.671003	0.423139			TRUE	FALSE	0
gnl|gene46951|rna91936|	LOC108700899	ATP9A	O75110	Phospholipid-transporting ATPase	4.03068	5.20433	2.47621	4.49233			FALSE	FALSE	0
gnl|gene3488|rna10154|	atp9b.L	ATP9B	O43861	ATPase class II type 9B	2.87294	4.40967	1.52955	3.50352			FALSE	FALSE	0
gnl|gene1720|rna5010|	fam173b.S	ATPSCKMT		ATP synthase subunit C lysine N-methyltransferase	-0.245396	-0.248796	0.637003	1.11531			FALSE	FALSE	0
gnl|gene45653|rna90142|	atr.L	ATR	Q13535	Serine/threonine-protein kinase ATR (Fragment)	1.0484	1.99518	0.398157	1.15458			FALSE	FALSE	0
gnl|gene11330|rna32942|	atrip.L	ATRIP	Q8WXE1	ATR-interacting protein	0.798453	1.4773	0.426606	0.805585			FALSE	FALSE	0
gnl|gene42048|rna84769|	atrx.L	ATRX	P46100	Transcriptional regulator ATRX	3.86251	4.13307	0.836344	1.87913			FALSE	FALSE	0
gnl|gene48715|rna94401|	atxn10.L	ATXN10	Q9UBB4	Ataxin-10	0.555077	1.07382	0.324192	0.236039			FALSE	FALSE	0
gnl|gene42372|rna85248|	LOC108707167	ATXN2	Q99700	Ataxin-2 (Fragment)	2.26569	2.40964	1.8431	1.01317			FALSE	FALSE	1
gnl|gene35359|rna75315|	LOC108704751	ATXN2L	Q8WWM7	Ataxin-2-like protein (Fragment)	5.56142	4.81831	3.16728	2.47069			FALSE	FALSE	0
gnl|gene4209|rna12247|	atxn3.L	ATXN3	P54252	Ubiquitinyl hydrolase 1	0.375752	0.44724	0.237892	0.108088			FALSE	FALSE	0
gnl|gene10913|rna31726|	auh.L	AUH	Q13825	Methylglutaconyl-CoA hydratase, mitochondrial	7.74326	6.95611	7.46049	4.97275			TRUE	FALSE	0
gnl|gene6077|rna17778|	aurka.L	AURKA	O14965	Aurora kinase A	2.42115	4.36581	0.795272	2.01868			FALSE	FALSE	0
gnl|gene9209|rna26747|	aurkb.L	AURKB	Q96GD4	Aurora kinase B	4.67132	6.14761	1.42446	3.70124			FALSE	FALSE	0
gnl|gene45791|rna90329|	aven.L	AVEN	Q9NQS1	Cell death regulator Aven	0.609312	1.41817	0.53598	0.806521			FALSE	FALSE	0
gnl|gene43167|rna86436|	LOC108719004	AVL9	Q8NBF6	Late secretory pathway protein AVL9 homolog	1.7098	2.58458	1.03564	1.16419			FALSE	FALSE	0
gnl|gene43407|rna86789|	LOC108719961	AZI2	Q9H6S1	5-azacytidine-induced protein 2	1.97439	1.85511	1.18056	0.955858			FALSE	FALSE	0
gnl|gene43078|rna86283|	b3glct.L	B3GLCT	Q6Y288	Beta-1,3-glucosyltransferase	4.48812	8.5	2.98037	5.73593			FALSE	FALSE	0
gnl|gene40930|rna83144|	LOC108701172	B3GNTL1	Q67FW5	HCG30384, isoform CRA_d	0.173742	0.256616	0.743098	0.131037			FALSE	FALSE	0
gnl|gene13067|rna37978|	babam1.L	BABAM1	Q9NWV8	BRISC and BRCA1-A complex member 1	0.609334	1.25308	0.852833	0.586099			FALSE	FALSE	0
gnl|gene1519|rna4416|	bag3.L	BAG3	O95817	BAG family molecular chaperone regulator 3	5.31873	4.27161	3.43873	0.952325			FALSE	FALSE	0
gnl|gene2849|rna8270|	bag4.L	BAG4	O95429	BAG family molecular chaperone regulator 4	8.5	8.5	7.63318	2.02257			FALSE	FALSE	0
gnl|gene6007|rna17571|	bag5.L	BAG5	Q9UL15	BAG family molecular chaperone regulator 5	1.24565	2.39777	1.21731	1.2706			FALSE	FALSE	0
gnl|gene4093|rna11918|	bag6.L	BAG6	P46379	BCL2-associated athanogene 6	3.13375	3.34365	1.55861	2.20161			FALSE	FALSE	0
gnl|gene15666|rna45740|	baiap2l1.L	BAIAP2L1	Q9UHR4	Brain-specific angiogenesis inhibitor 1-associated protein 2-like protein 1	1.07279	0.887599	0.563155	0.444873			FALSE	FALSE	0
gnl|gene43934|rna87596|	baf-l.L	BANF1	O75531	Barrier-to-autointegration factor	5.45402	5.51283	4.99217	4.87278			FALSE	FALSE	0
gnl|gene3011|rna8722|	banp.L	BANP	Q8N9N5	Protein BANP	1.0657	0.890418	0.871924	1.14941			FALSE	FALSE	0
gnl|gene9976|rna29004|	baz1a.L	BAZ1A	Q9NRL2	Bromodomain adjacent to zinc finger domain protein 1A	0.982885	1.58605	0.39079	1.06466			FALSE	FALSE	0
gnl|gene8976|rna26139|	baz1b.L	BAZ1B	Q9UIG0	Tyrosine-protein kinase BAZ1B	1.09487	2.3757	0.359395	1.52445			FALSE	FALSE	0
gnl|gene49454|rna95435|	LOC108713947	BBS1	Q8NFJ9	Bardet-Biedl syndrome 1 protein	0.555086	0.752994	0.247206	0.641518			FALSE	FALSE	0
gnl|gene1669|rna4862|	bbs2.S	BBS2	Q9BXC9	Bardet-Biedl syndrome 2 protein	1.15744	1.31365	0.643535	1.11781			FALSE	FALSE	0
gnl|gene7188|rna20970|	bbs4.S	BBS4	Q96RK4	Bardet-Biedl syndrome 4 protein	0.713906	0.820238	0.395494	0.717256			FALSE	FALSE	0
gnl|gene8491|rna24719|	bbs7.L	BBS7	Q8IWZ6	Bardet-Biedl syndrome 7 protein	1.0235	1.19621	0.629103	1.15251			FALSE	FALSE	0
gnl|gene3631|rna10560|	bbs9.L	BBS9	Q3SYG4	Protein PTHB1	0.391873	0.857664	0.209197	0.752459			FALSE	FALSE	0
gnl|gene5630|rna16483|	bcap31.L	BCAP31	P51572	B-cell receptor-associated protein 31	7.53839	7.89217	4.93632	5.73195			FALSE	FALSE	0
gnl|gene18896|rna55153|	bcas2.L	BCAS2	O75934	Pre-mRNA-splicing factor SPF27	4.43276	5.49545	2.60533	3.37156			FALSE	FALSE	0
gnl|gene41034|rna83303|	LOC108708289	BCAS3	Q9H6U6	Breast carcinoma-amplified sequence 3	1.31149	2.01043	0.278056	0.177328			FALSE	FALSE	0
gnl|gene16335|rna47718|	bcat1.L	BCAT1	P54687	Branched-chain-amino-acid aminotransferase, cytosolic	2.58538	2.36554	2.85917	2.73484			FALSE	FALSE	0
gnl|gene5964|rna17444|	bccip.L	BCCIP	Q9P287	BRCA2 and CDKN1A-interacting protein	0.893072	1.17714	1.22905	1.17576	1.00674	0.244845	FALSE	FALSE	0
gnl|gene9170|rna26651|	bckdhb.S	BCKDHB	P21953	2-oxoisovalerate dehydrogenase subunit beta, mitochondrial	5.9236	6.29974	5.62694	4.50449			TRUE	FALSE	0
gnl|gene8176|rna23810|	bcl2l13.L	BCL2L13	Q9BXK5	Bcl-2-like protein 13	7.46505	7.75204	8.5	5.24901			TRUE	FALSE	0
gnl|gene18426|rna53822|	bcl2l14.S	BCL2L14	Q9BZR8	Apoptosis facilitator Bcl-2-like protein 14	2.46401	5.40323	1.76355	3.06215			FALSE	FALSE	0
gnl|gene8328|rna24242|	bcl7a.S	BCL7A	Q4VC05	B-cell CLL/lymphoma 7 protein family member A	3.89884	4.58372	2.36595	2.96747			FALSE	FALSE	0
gnl|gene8627|rna25120|	bco2.L	BCO2	Q9BYV7	Beta,beta-carotene 9',10'-oxygenase	6.45007	8.28513	6.08707	4.42377			TRUE	FALSE	0
gnl|gene11063|rna32167|	bcs1l.L	BCS1L	Q9Y276	Mitochondrial chaperone BCS1	4.33659	5.04287	3.60765	2.90879			TRUE	FALSE	0
gnl|gene19599|rna57270|	bdh2.L	BDH2	Q9BUT1	3-hydroxybutyrate dehydrogenase type 2	0.639898	0.897442	0.881043	0.48415	0.963379	0.156548	FALSE	FALSE	0
gnl|gene17549|rna51263|	bdp1.S	BDP1	A6H8Y1	Transcription factor TFIIIB component B'' homolog	1.88381	3.3106	0.233896	0.817716			FALSE	FALSE	0
gnl|gene1052|rna3074|	LOC108702722	BECN1	Q14457	Beclin-1	1.72075	1.98385	0.755128	0.807295			TRUE	FALSE	0
gnl|gene16735|rna48904|	bhmt.L	BHMT	Q93088	Betaine--homocysteine S-methyltransferase 1	0.111673	-0.131339	0.507482	0.393386			FALSE	FALSE	0
gnl|gene11011|rna32009|	MGC75760.L	BHMT2	Q9H2M3	S-methylmethionine--homocysteine S-methyltransferase BHMT2	0.331857	0.53411	0.629576	-0.378111			FALSE	FALSE	0
gnl|gene2612|rna7586|	bicc1.L	BICC1	Q9H694	Protein bicaudal C homolog 1	8.5	8.5	4.30395	5.37677			FALSE	FALSE	0
gnl|gene1193|rna3475|	bid.L	BID	P55957	BH3-interacting domain death agonist	0.917449	1.0955	0.881344	0.541794			TRUE	FALSE	0
gnl|gene4425|rna12900|	bin1.S	BIN1	O00499	Myc box-dependent-interacting protein 1	0.76647	1.76729	0.716197	0.818726			FALSE	FALSE	0
gnl|gene1878|rna5485|	birc5.1.S	BIRC5	O15392	Baculoviral IAP repeat-containing protein 5	5.29838	6.23402	3.01109	4.71338			FALSE	FALSE	0
gnl|gene35046|rna74826|	LOC108716679	BIRC6	Q9NR09	Baculoviral IAP repeat-containing protein 6	1.13768	1.84733	0.471812	1.179			FALSE	FALSE	0
gnl|gene7369|rna21502|	blmh.L	BLMH	Q13867	Bleomycin hydrolase	0.0971898	0.365088	0.346209	0.477992			FALSE	FALSE	0
gnl|gene35598|rna75632|	LOC108697447	BLOC1S2	Q6QNY1	Biogenesis of lysosome-related organelles complex 1 subunit 2	4.56927	5.63219	3.28654	3.56073			FALSE	FALSE	0
gnl|gene16703|rna48824|	LOC108698532	BLOC1S3	Q6QNY0	Biogenesis of lysosome-related organelles complex 1 subunit 3	2.55395	2.92828	1.55527	2.15251			FALSE	FALSE	0
gnl|gene4427|rna12913|	blvra.L	BLVRA	P53004	Biliverdin reductase A	0.103665	-0.100343	0.0330787	-0.16618			FALSE	FALSE	0
gnl|gene45379|rna89728|	commd3.S	BMI1	P35226	Polycomb complex protein BMI-1	1.36026	2.27471	1.09476	1.21262			FALSE	FALSE	0
gnl|gene50783|rna97436|	bms1.L	BMS1	Q14692	Ribosome biogenesis protein BMS1 homolog	1.55088	3.15107	0.455025	1.67039			FALSE	FALSE	0
gnl|gene13802|rna40184|	bod1l1.L	BOD1L1	Q8NFC6	Biorientation of chromosomes in cell division protein 1-like 1	0.646918	1.23978	0.327657	1.10782			FALSE	FALSE	0
gnl|gene12254|rna35619|	bola1.S	BOLA1	Q9Y3E2	BolA-like protein 1	0.776944	1.22668	0.684093	0.620473			TRUE	FALSE	0
gnl|gene12853|rna37365|	bola2.L	BOLA2B	Q9H3K6	BolA-like protein 2	1.32391	2.49435	1.15871	1.39782	1.98138	0.515308	FALSE	FALSE	0
gnl|gene19890|rna58079|	bola3.S	BOLA3	Q53S33	BolA-like protein 3	7.57558	7.3849	6.11067	4.79766			TRUE	FALSE	0
gnl|gene39674|rna81341|	bop1.L	BOP1	Q14137	Ribosome biogenesis protein BOP1	2.57316	3.56747	1.17212	2.66843			FALSE	FALSE	0
gnl|gene1470|rna4282|	bora.S	BORA	Q6PGQ7	Protein aurora borealis	3.44927	2.82883	3.1891	3.1481			FALSE	FALSE	0
gnl|gene12435|rna36152|	bpnt1.L	BPNT1	O95861	3'(2'),5'-bisphosphate nucleotidase 1	0.816583	1.29792	0.82469	0.392674			FALSE	FALSE	0
gnl|gene3935|rna11474|	impad1.L	BPNT2		Golgi-resident adenosine 3',5'-bisphosphate 3'-phosphatase	5.09252	5.40031	3.44447	4.40378			FALSE	FALSE	0
gnl|gene50851|rna97527|	LOC108702156	BPTF	Q12830	Nucleosome-remodeling factor subunit BPTF	2.64017	3.42971	0.872914	1.79008			FALSE	FALSE	0
gnl|gene20156|rna58817|	braf.L	BRAF	P15056	Non-specific serine/threonine protein kinase	1.56537	2.05735	0.997294	1.57467			FALSE	FALSE	0
gnl|gene12491|rna36320|	brap.L	BRAP	Q7Z569	BRCA1-associated protein	0.751381	0.876845	0.254948	0.796043			FALSE	FALSE	0
gnl|gene20299|rna59277|	brat1.L	BRAT1	Q6PJG6	BRCA1-associated ATM activator 1	1.04881	1.75111	0.947596	1.13342			FALSE	FALSE	0
gnl|gene6724|rna19687|	brca1.L	BRCA1	P38398	Breast cancer type 1 susceptibility protein (Fragment)	2.34326	3.28071	0.695265	1.55965			FALSE	FALSE	0
gnl|gene5485|rna16068|	brcc3.L	BRCC3	P46736	Lys-63-specific deubiquitinase	0.444988	0.719174	0.306796	0.774803			FALSE	FALSE	0
gnl|gene12898|rna37476|	brd4.L	BRD4	O60885	Bromodomain-containing protein 4 (Fragment)	2.8551	2.97648	0.649041	1.15409			FALSE	FALSE	1
gnl|gene8414|rna24497|	brd7.L	BRD7	Q9NPI1	Bromodomain-containing protein 7	3.08753	4.07382	0.891164	1.93484			FALSE	FALSE	0
gnl|gene13586|rna39539|	brf1.L	BRF1	Q92994	Transcription factor IIIB 90 kDa subunit	1.18939	2.60181	0.389051	1.32214			FALSE	FALSE	0
gnl|gene10837|rna31496|	brip1.L	BRIP1	Q9BX63	Fanconi anemia group J protein	2.34637	2.74366	0.651866	0.942182			TRUE	FALSE	0
gnl|gene11899|rna34553|	brix1.S	BRIX1	Q8TDN6	Ribosome biogenesis protein BRX1 homolog	1.3637	2.49508	0.30405	1.31562			FALSE	FALSE	0
gnl|gene16210|rna47363|	brk1.S	BRK1	Q8WUW1	Protein BRICK1	7.45631	6.77945	6.4946	5.45499			FALSE	FALSE	0
gnl|gene11518|rna33455|	brox.L	BROX	Q5VW32	BRO1 domain-containing protein BROX	0.211733	0.541958	-0.144954	-0.309417			FALSE	FALSE	0
gnl|gene18608|rna54322|	brwd3.L	BRWD3	Q6RI45	Bromodomain and WD repeat-containing protein 3	2.1259	2.8295	0.626715	1.67563			FALSE	FALSE	0
gnl|gene18500|rna54009|	bsdc1.L	BSDC1	Q9NW68	BSD domain-containing protein 1	6.06953	7.20219	4.11141	4.89584			FALSE	FALSE	0
gnl|gene43891|rna87533|	bsg.S	BSG	P35613	Basigin	7.90643	8.5	4.90638	6.59799			FALSE	FALSE	0
gnl|gene13151|rna38223|	bsn.S	BSN	Q9UPA5	Protein bassoon	0.430573	0.0465071	0.293374	0.269183			FALSE	FALSE	0
gnl|gene1140|rna3306|	btaf1.L	BTAF1	O14981	TATA-binding protein-associated factor 172	1.08489	1.6918	0.357576	0.755445			FALSE	FALSE	0
gnl|gene10801|rna31396|	btbd10.S	BTBD10	Q9BSF8	BTB (POZ) domain containing 10, isoform CRA_c	1.32988	1.77343	0.61366	1.16469			FALSE	FALSE	0
gnl|gene17320|rna50553|	btbd19.S	BTBD19	C9JJ37	BTB/POZ domain-containing protein 19	1.06824	1.3722	1.21771	1.25101			FALSE	FALSE	0
gnl|gene49157|rna95022|	LOC496053	BTBD2	Q9BX70	BTB/POZ domain-containing protein 2	2.14406	2.8455	0.99468	1.88322			FALSE	FALSE	0
gnl|gene9692|rna28198|	btbd8.L	BTBD8	Q5XKL5	BTB/POZ domain-containing protein 8	1.8626	2.8385	0.868458	1.5347			FALSE	FALSE	0
gnl|gene42604|rna85588|	btbd9.L	BTBD9	Q96Q07	BTB/POZ domain-containing protein 9	0.892567	1.4668	0.759132	1.3572			FALSE	FALSE	0
gnl|gene45154|rna89394|	LOC108717780	BTF3	P20290	Transcription factor BTF3	1.97271	3.06531	1.80475	3.21964	1.65637	0.270324	FALSE	FALSE	0
gnl|gene17177|rna50157|	btf3l4.L	BTF3L4	Q96K17	Transcription factor BTF3 homolog 4	2.70416	4.34066	2.65945	3.60916	2.2137	0.464066	FALSE	FALSE	0
gnl|gene14351|rna41802|	btg4.S	BTG4	Q9NY30	Protein BTG4	5.1189	8.28424	4.27471	5.14992			FALSE	FALSE	0
gnl|gene17483|rna51055|	btrc.L	BTRC	Q9Y297	F-box/WD repeat-containing protein 1A	1.10582	1.46148	0.79141	1.55042			FALSE	FALSE	0
gnl|gene4909|rna14338|	bub1.L	BUB1	O43683	Mitotic checkpoint serine/threonine-protein kinase BUB1	2.58815	2.58118	0.557145	0.984437			FALSE	FALSE	0
gnl|gene35951|rna76090|	bub1b.L	BUB1B	O60566	Mitotic checkpoint serine/threonine-protein kinase BUB1 beta	2.16259	2.69781	0.806653	1.50053			FALSE	FALSE	0
gnl|gene9071|rna26398|	bub3.S	BUB3	O43684	Mitotic checkpoint protein BUB3 (Fragment)	2.95225	2.98546	2.09727	2.28608			FALSE	FALSE	0
gnl|gene37359|rna78062|	bud13.L	BUD13	Q9BRD0	BUD13 homolog	0.341375	0.491523	0.266376	0.473715			FALSE	FALSE	0
gnl|gene18169|rna53094|	bysl.S	BYSL	Q13895	Bystin	1.81941	4.30126	0.754056	2.19247			FALSE	FALSE	0
gnl|gene5707|rna16715|	bzw1.L	BZW1	Q7L1Q6	Basic leucine zipper and W2 domain-containing protein 1	0.831697	2.09627	0.393933	0.84057	2.43268	0.191079	FALSE	FALSE	0
gnl|gene5162|rna15095|	bzw2.L	BZW2	Q9Y6E2	Basic leucine zipper and W2 domain-containing protein 2 (Fragment)	1.17807	3.1085	0.646567	1.17602			FALSE	FALSE	0
gnl|gene20512|rna59890|	c11orf54.L	C11orf54	Q9H0W9	Ester hydrolase C11orf54	-0.0582368	-0.0418303	0.171159	-0.0869822	0.372571	0.106487	FALSE	FALSE	0
gnl|gene12012|rna34902|	c11orf68.L	C11orf68	Q9H3H3	UPF0696 protein C11orf68	0.162568	0.329804	0.0712758	0.0306074			FALSE	FALSE	0
gnl|gene714|rna2082|	lbhd1.S	C11orf98	E9PRG8	Uncharacterized protein C11orf98	1.48664	2.87878	0.996883	1.87854	0.785892	0.254362	FALSE	FALSE	0
gnl|gene47544|rna92720|	c12orf4.L	C12orf4	Q9NQ89	Protein C12orf4	0.723942	1.10075	0.175635	0.759142			FALSE	FALSE	0
gnl|gene38759|rna80041|	c12orf43.L	C12orf43		Protein CUSTOS (Fragment)	2.20136	3.25166	1.78588	2.58738			FALSE	FALSE	0
gnl|gene9940|rna28891|	c12orf45.S	C12orf45	Q8N5I9	Uncharacterized protein C12orf45	1.94899	2.43722	1.89158	1.85112			FALSE	FALSE	0
gnl|gene7024|rna20508|	c15orf40.L	C15orf40	Q8WUR7	UPF0235 protein C15orf40 (Fragment)	1.40465	1.77154	0.894864	0.880246			FALSE	FALSE	0
gnl|gene6046|rna17699|	c17orf75.L	C17orf75	Q9HAS0	Protein Njmu-R1	2.02819	3.05662	1.64872	1.46695			FALSE	FALSE	0
gnl|gene19963|rna58276|	c18orf25.L	C18orf25	Q96B23	Uncharacterized protein C18orf25	1.33159	1.88389	1.28918	1.5177			FALSE	FALSE	0
gnl|gene41652|rna84155|	MGC130975	C19orf47	Q8N9M1	Uncharacterized protein C19orf47	2.23114	3.78883	1.06233	1.89038			FALSE	FALSE	0
gnl|gene10723|rna31169|	c1qbp.L	C1QBP	Q07021	Complement component 1 Q subcomponent-binding protein, mitochondrial	6.5057	8.11371	5.98848	5.23651			TRUE	FALSE	0
gnl|gene6686|rna19568|	c1orf112.L	C1orf112	Q9NSG2	Uncharacterized protein C1orf112	3.46439	4.08136	1.30062	2.13501			FALSE	FALSE	0
gnl|gene19965|rna58283|	c1orf52.S	C1orf52	Q8N6N3	UPF0690 protein C1orf52	4.76129	4.70117	3.30589	2.96103			FALSE	FALSE	0
gnl|gene38419|rna79555|	LOC108697172	C20orf194	Q5TEA3	Uncharacterized protein C20orf194	0.843542	1.68116	-0.0780892	0.300604			FALSE	FALSE	0
gnl|gene549|rna1587|	c20orf27.S	C20orf27	Q9GZN8	UPF0687 protein C20orf27	0.240941	0.372145	0.0981501	-0.164016			FALSE	FALSE	0
gnl|gene44503|rna88455|	LOC108706034	C2CD5	Q86YS7	C2 domain-containing protein 5 (Fragment)	0.633312	0.701509	0.612387	1.03594			FALSE	FALSE	0
gnl|gene17967|rna52519|	c2orf49.L	C2orf49	Q9BVC5	Ashwin	0.722722	1.54856	0.762533	0.757927			FALSE	FALSE	0
gnl|gene16821|rna49163|	c2orf76.L	C2orf76	Q3KRA6	UPF0538 protein C2orf76	0.79426	1.07157	0.558916	0.376293	1.25034	0.138743	FALSE	FALSE	0
gnl|gene20611|rna60090|	Xelaev18031042m	C2orf78	A6NCI8	Uncharacterized protein C2orf78	0.384586	-0.0811162	0.372113	0.320803			FALSE	FALSE	0
gnl|gene7154|rna20881|	c3.L	C3	P01024	Complement C3	5.22394	5.23063	4.40418	4.73285			FALSE	FALSE	0
gnl|gene7917|rna23097|	c4a.L	C4B_2	P0C0L5	C4a anaphylatoxin (Fragment)	4.46365	4.92026	4.14034	4.39323			FALSE	FALSE	0
gnl|gene47639|rna92857|	LOC108698859	C5	P01031	Complement C5	5.76326	5.53286	4.59854	5.07657			FALSE	FALSE	0
gnl|gene50654|rna97266|	c5orf22.L	C5orf22	Q49AR2	UPF0489 protein C5orf22	-0.0426805	0.14065	0.170385	0.205087			FALSE	FALSE	0
gnl|gene6799|rna19899|	c7orf25.L	C7orf25	Q9BPX7	UPF0415 protein C7orf25	0.399431	0.80598	0.173168	0.321168			FALSE	FALSE	0
gnl|gene47901|rna93226|	LOC108703138	C7orf50	Q9BRJ6	Uncharacterized protein C7orf50	2.37159	4.67208	0.941644	2.93815			FALSE	FALSE	0
gnl|gene11618|rna33740|	c7orf57.L	C7orf57	Q8NEG2	Uncharacterized protein C7orf57	8.5	7.96815	5.69823	2.10181			FALSE	FALSE	0
gnl|gene12149|rna35300|	c8orf76.L	C8orf76	Q96K31	Uncharacterized protein C8orf76	2.50065	2.81686	1.35613	1.73735			FALSE	FALSE	0
gnl|gene15477|rna45182|	c9.L	C9	P02748	Complement component C9	8.5	8.5	7.4235	5.80919			FALSE	FALSE	0
gnl|gene4504|rna13152|	c9orf72.L	C9orf72	Q96LT7	Guanine nucleotide exchange C9orf72	1.18301	1.66306	0.636755	0.845334			FALSE	FALSE	1
gnl|gene13172|rna38307|	c9orf78.L	C9orf78	Q9NZ63	Telomere length and silencing protein 1 homolog	0.858838	0.997306	0.0276949	-0.156451			FALSE	FALSE	0
gnl|gene15922|rna46541|	cab39.L	CAB39	Q9Y376	Calcium-binding protein 39	0.657647	1.56345	0.352032	0.354112	2.58807	0.12738	FALSE	FALSE	0
gnl|gene448|rna1296|	cab39l.L	CAB39L	Q9H9S4	Calcium-binding protein 39-like	0.667329	1.71766	0.344666	0.142366	2.10162	0.119155	FALSE	FALSE	0
gnl|gene41810|rna84389|	LOC108716033	CABIN1	Q9Y6J0	Calcineurin-binding protein cabin-1	5.23384	5.58998	3.5471	3.31164			FALSE	FALSE	0
gnl|gene10819|rna31447|	cacybp.L	CACYBP	Q9HB71	Calcyclin-binding protein	1.40327	2.02545	1.04898	1.53375			FALSE	FALSE	0
gnl|gene5637|rna16505|	cad.L	CAD	P27708	CAD protein	0.504631	1.01521	0.359126	0.971913	0.27378	0.199311	FALSE	FALSE	0
gnl|gene46541|rna91359|	LOC108711145	CADPS2	Q86UW7	Calcium-dependent secretion activator 2	0.976913	1.42509	0.349701	0.711594			FALSE	FALSE	0
gnl|gene37391|rna78098|	LOC108700813	CALCOCO2	Q13137	Calcium-binding and coiled-coil domain-containing protein 2	1.31273	1.33385	1.32849	1.48317			FALSE	FALSE	0
gnl|gene16316|rna47653|	cald1.S	CALD1	Q05682	Caldesmon	1.31842	1.55193	0.404581	0.0722061			FALSE	FALSE	0
gnl|gene3485|rna10146|	calm2.S	CALM1	P0DP23	Calmodulin-1	5.909	5.9086	6.9575	5.3921	4.02251	3.15304	FALSE	FALSE	0
gnl|gene477|rna1370|	calr	CALR	P27797	Calreticulin	5.29857	6.59646	3.62848	5.35548			FALSE	FALSE	0
gnl|gene47552|rna92739|	LOC108713019	CALU	O43852	Calumenin	6.69431	8.18085	4.84319	5.52931			FALSE	FALSE	0
gnl|gene16281|rna47557|	camk1d.S	CAMK1D	Q8IU85	Calcium/calmodulin-dependent protein kinase type 1D	0.212607	0.298759	0.100821	-0.0237582			FALSE	FALSE	0
gnl|gene16544|rna48314|	camk2g.L	CAMK2B	Q13554	Calcium/calmodulin-dependent protein kinase type II subunit beta	1.22937	2.15539	0.322788	0.895764			FALSE	FALSE	0
gnl|gene7899|rna23039|	camkk1.S	CAMKK1	Q8N5S9	Calcium/calmodulin-dependent protein kinase kinase 1	0.255144	0.565626	0.37728	0.557638			FALSE	FALSE	0
gnl|gene34894|rna74601|	LOC108698179	CAMSAP1	Q5T5Y3	Calmodulin-regulated spectrin-associated protein 1	1.53717	2.5521	0.295702	0.714403			FALSE	FALSE	0
gnl|gene47836|rna93111|	cand1.L	CAND1	Q86VP6	Cullin-associated NEDD8-dissociated protein 1	0.503316	1.10461	0.520515	0.513832	1.08193	0.256394	FALSE	FALSE	0
gnl|gene42840|rna85902|	canx.S	CANX	P27824	Calnexin	5.95122	8.28104	3.24919	5.47132			FALSE	FALSE	0
gnl|gene16946|rna49512|	cap1.L	CAP1	Q01518	Adenylyl cyclase-associated protein 1	0.824773	1.72056	1.26173	0.85802	1.19978	0.272252	TRUE	FALSE	0
gnl|gene8642|rna25159|	cap2.L	CAP2	P40123	Adenylyl cyclase-associated protein 2	0.415185	0.894137	0.52654	0.604877			FALSE	FALSE	0
gnl|gene2022|rna5871|	capg.L	CAPG	P40121	Macrophage-capping protein	2.18955	1.82389	0.964571	-0.20217			FALSE	FALSE	0
gnl|gene12444|rna36175|	capn1.L	CAPN1	P07384	Calpain-1 catalytic subunit	0.0937113	0.0475512	0.182012	0.20146	0.218702	0.346752	FALSE	FALSE	0
gnl|gene7119|rna20789|	capn2.2.L	CAPN2	P17655	Calpain-2 catalytic subunit	0.0592241	-0.0489566	-0.058899	0.0796337	0.537783	0.295362	FALSE	FALSE	0
gnl|gene2553|rna7427|	LOC108718955	CAPN7	Q9Y6W3	Calpain-7	0.915203	1.48057	0.263508	0.470504			FALSE	FALSE	0
gnl|gene8297|rna24156|	capn12.L	CAPN9	O14815	Calpain-9	0.0578259	0.0151931	0.259775	0.453415			FALSE	FALSE	0
gnl|gene9565|rna27841|	capns2.L	CAPNS1	P04632	Calpain small subunit 1	4.80354	4.55673	4.31916	3.73436	2.16383	1.07462	FALSE	FALSE	0
gnl|gene7819|rna22824|	caprin1.L	CAPRIN1	Q14444	Caprin-1	7.62519	6.54998	3.00479	2.71441	1.12709	0.296993	FALSE	FALSE	0
gnl|gene20383|rna59541|	caprin2.L	CAPRIN2	Q6IMN6	Caprin-2	5.13243	5.4371	1.27329	2.53363			TRUE	FALSE	0
gnl|gene3460|rna10059|	capza1.L	CAPZA1	P52907	F-actin-capping protein subunit alpha-1	1.55946	2.28192	1.62341	1.83532	1.36827	0.313744	FALSE	FALSE	0
gnl|gene15387|rna44898|	capza2.L	CAPZA2	P47755	F-actin-capping protein subunit alpha-2	1.70519	2.55174	2.0038	2.19367			FALSE	FALSE	0
gnl|gene18478|rna53958|	capzb.L	CAPZB	P47756	F-actin-capping protein subunit beta	0.450549	0.647008	0.540499	0.613453	1.0263	0.194949	FALSE	FALSE	0
gnl|gene3414|rna9939|	carhsp1.L	CARHSP1	Q9Y2V2	Calcium-regulated heat-stable protein 1	0.107013	-0.18283	0.0666899	0.849393	-0.0665662	-0.138466	FALSE	FALSE	0
gnl|gene49708|rna95809|	carm1.L	CARM1	Q86X55	Coactivator-associated arginine methyltransferase 1 (Fragment)	5.34581	3.20066	2.48862	1.16658			FALSE	FALSE	0
gnl|gene38446|rna79589|	LOC108714534	CARNMT1	Q8N4J0	Carnosine N-methyltransferase	0.113664	0.434805	0.00931794	0.281519			FALSE	FALSE	0
gnl|gene45948|rna90532|	cars.S	CARS1		Cysteine--tRNA ligase, cytoplasmic	0.775725	1.44045	0.28147	0.820868	0.473404	0.232084	FALSE	FALSE	0
gnl|gene13162|rna38270|	casc3.S	CASC3	O15234	Protein CASC3	5.99296	6.20424	4.95414	2.05733			FALSE	FALSE	0
gnl|gene13294|rna38694|	cask.L	CASK	O14936	Peripheral plasma membrane protein CASK (Fragment)	0.527721	1.03875	0.137122	0.40761			FALSE	FALSE	0
gnl|gene6248|rna18271|	casp10.L	CASP10	Q92851	Caspase-10	0.315808	0.924673	0.0157265	0.163079			FALSE	FALSE	0
gnl|gene4660|rna13609|	casp3.S	CASP3	P42574	Caspase-3	0.00255057	0.287251	-0.142003	-0.126741			FALSE	FALSE	0
gnl|gene47128|rna92156|	casp6.L	CASP6	P55212	Caspase-6	-0.0429048	-0.120086	0.0856996	0.0822216			FALSE	FALSE	0
gnl|gene7273|rna21224|	casp7.L	CASP7	P55210	Caspase-7	0.0779696	-0.227111	0.415877	0.562735	0.429447	0.127101	FALSE	FALSE	0
gnl|gene37246|rna77911|	casp9.S	CASP9	P55211	Caspase-9	0.191896	1.02225	0.0905797	0.126903			FALSE	FALSE	0
gnl|gene14235|rna41489|	cast.S	CAST	P20810	Calpain inhibitor	0.13066	0.847622	1.03539	1.22002			FALSE	FALSE	0
gnl|gene39885|rna81655|	LOC108715227	CAT	P04040	Catalase	1.01816	0.873138	1.0698	1.23299	0.980675	0.731275	TRUE	FALSE	0
gnl|gene17562|rna51295|	cbfb.S	CBFB	Q13951	Core-binding factor subunit beta	0.904825	0.418798	0.463188	0.355101			FALSE	FALSE	0
gnl|gene7058|rna20603|	cbl.S	CBL	P22681	E3 ubiquitin-protein ligase CBL	1.96738	2.23209	0.999653	0.72375			FALSE	FALSE	0
gnl|gene36486|rna76843|	LOC108707867	CBR1	P16152	Carbonyl reductase [NADPH] 1	1.52872	2.04014	1.37808	0.83536	1.24153	0.242587	FALSE	FALSE	0
gnl|gene18688|rna54554|	cbs.L	CBSL	P0DN79	Cystathionine beta-synthase-like protein	0.344685	0.602113	0.465359	0.798324	0.689771	0.266897	FALSE	FALSE	0
gnl|gene20281|rna59205|	cbx3.L	CBX3	Q13185	Chromobox protein homolog 3	1.31242	1.33395	1.14045	0.291968			FALSE	FALSE	0
gnl|gene31841|rna71361|	cby1.S	CBY1	Q9Y3M2	Protein chibby homolog 1	8.5	8.5	8.5	5.41812			FALSE	FALSE	0
gnl|gene19047|rna55602|	cc2d1a.L	CC2D1A	Q6P1N0	Coiled-coil and C2 domain-containing protein 1A	1.7499	2.89218	0.514994	1.19997			FALSE	FALSE	0
gnl|gene12186|rna35406|	cc2d1b.S	CC2D1B	Q5T0F9	Coiled-coil and C2 domain-containing protein 1B (Fragment)	0.856624	1.73047	0.294319	0.297279			FALSE	FALSE	0
gnl|gene17031|rna49768|	ccdc12.L	CCDC12	Q8WUD4	Coiled-coil domain-containing protein 12	2.62757	4.19469	2.41081	2.99857			FALSE	FALSE	0
gnl|gene3858|rna11248|	ccdc124.L	CCDC124	Q96CT7	Coiled-coil domain-containing protein 124	1.5663	2.5436	0.371162	0.831621			FALSE	FALSE	0
gnl|gene4306|rna12551|	LOC108717279	CCDC166	P0CW27	Coiled-coil domain-containing protein 166	1.08943	2.0551	0.503225	1.27194			FALSE	FALSE	0
gnl|gene8580|rna24966|	ccdc18.L	CCDC18	Q5T9S5	Coiled-coil domain-containing protein 18	5.92586	6.36045	2.93999	3.24852			FALSE	FALSE	0
gnl|gene2375|rna6907|	ccdc186.L	CCDC186	Q7Z3E2	Coiled-coil domain-containing protein 186 (Fragment)	1.02166	1.68939	0.370683	0.935466			FALSE	FALSE	0
gnl|gene50891|rna97577|	LOC108704486	CCDC22	O60826	Coiled-coil domain-containing protein 22	1.04461	1.6186	0.585396	0.921305			FALSE	FALSE	0
gnl|gene12701|rna36895|	ccdc25.L	CCDC25	Q86WR0	Coiled-coil domain-containing protein 25	-0.176345	-0.00419273	-0.441925	-0.482835	0.779278	0.643313	FALSE	FALSE	0
gnl|gene11489|rna33385|	ccdc47.L	CCDC47	Q96A33	Coiled-coil domain-containing protein 47	4.75322	8.5	2.88981	5.57912			FALSE	FALSE	0
gnl|gene6671|rna19527|	ccdc51.S	CCDC51	Q96ER9	Mitochondrial potassium channel	8.5	8.5	8.5	6.13701			FALSE	FALSE	0
gnl|gene15840|rna46279|	ccdc6.S	CCDC6	Q16204	Coiled-coil domain-containing protein 6	0.30317	0.940996	0.251356	0.441053			FALSE	FALSE	0
gnl|gene5566|rna16289|	ccdc61.L	CCDC61	Q9Y6R9	Centrosomal protein CCDC61	2.09152	3.0947	0.632477	1.07091			FALSE	FALSE	0
gnl|gene8507|rna24763|	ccdc82.L	CCDC82	Q8N4S0	Coiled-coil domain-containing protein 82	-0.132213	0.358664	-0.0309815	0.00254318			FALSE	FALSE	0
gnl|gene43057|rna86260|	LOC108698716	CCDC88A	Q3V6T2	Girdin (Fragment)	1.54573	2.37143	0.57684	1.40539			FALSE	FALSE	0
gnl|gene20490|rna59832|	ccdc9.L	CCDC9	Q9Y3X0	Coiled-coil domain-containing protein 9	0.539009	0.843201	-0.00337858	-0.629073			FALSE	FALSE	0
gnl|gene45573|rna90021|	LOC108710033	CCDC90B	Q9GZT6	Coiled-coil domain-containing protein 90B, mitochondrial	8.5	8.5	8.5	6.20722			TRUE	FALSE	0
gnl|gene1875|rna5475|	ccdc93.L	CCDC93	Q567U6	Coiled-coil domain-containing protein 93	0.524178	0.831101	0.169993	0.645676			FALSE	FALSE	0
gnl|gene5771|rna16880|	ccdc97.L	CCDC97	Q96F63	Coiled-coil domain-containing protein 97	1.31298	2.1973	1.06241	0.86282			FALSE	FALSE	0
gnl|gene18634|rna54405|	ccnb1.L	CCNB1	P14635	G2/mitotic-specific cyclin-B1	4.23446	5.6935	2.77893	3.38753			FALSE	FALSE	0
gnl|gene323|rna929|	ccne1.S	CCNE1	P24864	G1/S-specific cyclin-E1	1.19655	1.7764	0.626121	1.27411			FALSE	FALSE	0
gnl|gene3339|rna9705|	ccnk.S	CCNK	O75909	Cyclin-K	7.20125	4.065	4.06254	1.19071			FALSE	FALSE	0
gnl|gene40330|rna82286|	ccnl2.L	CCNL2	Q96S94	Cyclin-L2	0.498325	1.209	-0.0775268	0.534852			FALSE	FALSE	0
gnl|gene15614|rna45587|	ccp110.L	CCP110	O43303	Centriolar coiled-coil protein of 110 kDa	3.47482	3.76039	1.34341	2.59843			FALSE	FALSE	0
gnl|gene11281|rna32808|	ccs.L	CCS	O14618	Copper chaperone for superoxide dismutase	0.202718	0.0224417	0.453161	0.0358094	0.530435	0.109004	FALSE	FALSE	0
gnl|gene5465|rna16020|	cct2.L	CCT2	P78371	CCT-beta	0.618822	0.767622	0.623612	0.527577	0.766673	0.21296	FALSE	FALSE	0
gnl|gene14983|rna43729|	cct3.L	CCT3	P49368	T-complex protein 1 subunit gamma	0.256006	0.450427	0.332833	0.535243	0.598564	0.1924	FALSE	FALSE	0
gnl|gene10632|rna30904|	cct4.L	CCT4	P50991	T-complex protein 1 subunit delta	0.471257	0.805385	0.661999	0.767354	0.721595	0.162295	FALSE	FALSE	0
gnl|gene45672|rna90166|	cct5.S	CCT5	P48643	T-complex protein 1 subunit epsilon	0.219547	0.570874	0.315376	0.787167	0.463001	0.108621	FALSE	FALSE	0
gnl|gene11901|rna34559|	cct6a.L	CCT6A	P40227	T-complex protein 1 subunit zeta	0.489655	0.903786	0.634102	0.936709	0.674786	0.11244	FALSE	FALSE	0
gnl|gene38384|rna79503|	LOC495278	CCT7	Q99832	T-complex protein 1 subunit eta	0.233258	0.546645	0.409979	0.798701	0.530036	0.101871	FALSE	FALSE	0
gnl|gene4994|rna14589|	cct8.L	CCT8	P50990	T-complex protein 1 subunit theta	0.254341	0.645461	0.356542	0.761667	0.521247	0.115815	FALSE	FALSE	0
gnl|gene14688|rna42805|	ccz1b.L	CCZ1B	P86790	Vacuolar fusion protein CCZ1 homolog B	0.231079	0.397527	0.222201	0.407911			FALSE	FALSE	0
gnl|gene18394|rna53732|	cd2ap.S	CD2AP	Q9Y5K6	CD2-associated protein	0.964347	0.959868	0.481476	0.845043			FALSE	FALSE	0
gnl|gene12253|rna35616|	cd2bp2.L	CD2BP2	O95400	CD2 antigen cytoplasmic tail-binding protein 2	0.957556	1.07269	0.412727	0.264602			FALSE	FALSE	0
gnl|gene3099|rna8979|	LOC100036800	CD63	P08962	CD63 antigen	7.5566	8.5	6.26174	6.50257			FALSE	FALSE	0
gnl|gene45104|rna89328|	cdan1.L	CDAN1	Q8IWY9	Codanin-1	0.464716	1.00348	0.4209	0.899775			FALSE	FALSE	0
gnl|gene5269|rna15421|	cdc123.S	CDC123	O75794	Cell division cycle protein 123 homolog	0.417575	0.725866	0.39916	0.483693			FALSE	FALSE	0
gnl|gene20324|rna59356|	cdc16.L	CDC16	Q13042	Cell division cycle protein 16 homolog	0.660278	1.52986	0.185267	0.62258			FALSE	FALSE	0
gnl|gene18459|rna53902|	cdc20.L	CDC20	Q12834	Cell division cycle protein 20 homolog	1.70314	2.3975	1.93612	1.1158			FALSE	FALSE	0
gnl|gene150|rna420|	cdc23.S	CDC23	Q9UJX2	Cell division cycle protein 23 homolog	0.894266	1.52386	0.428452	0.974774			FALSE	FALSE	0
gnl|gene8506|rna24762|	cdc25c.S	CDC25C	P30307	M-phase inducer phosphatase 3	1.9092	2.82167	0.766061	1.64669			FALSE	FALSE	0
gnl|gene18731|rna54684|	cdc26.L	CDC26	Q8NHZ8	Anaphase-promoting complex subunit CDC26	2.20345	2.49659	1.61911	3.0324			FALSE	FALSE	0
gnl|gene1557|rna4527|	cdc27.L	CDC27	P30260	Cell division cycle protein 27 homolog	1.00737	1.85508	0.444546	1.02353			FALSE	FALSE	0
gnl|gene2936|rna8507|	cdc34.L	CDC34	P49427	Ubiquitin-conjugating enzyme E2 R1	0.119696	0.0535603	0.0539022	0.194959	0.487811	0.143813	FALSE	FALSE	0
gnl|gene5238|rna15330|	cdc37.S	CDC37	Q16543	Hsp90 co-chaperone Cdc37	0.729268	0.966921	0.327596	0.247023	0.891107	0.237583	FALSE	FALSE	0
gnl|gene11550|rna33542|	cdc37l1.L	CDC37L1	Q7L3B6	Hsp90 co-chaperone Cdc37-like 1	1.44708	2.66582	1.03689	1.09626			FALSE	FALSE	0
gnl|gene6161|rna18000|	cdc40.S	CDC40	O60508	Pre-mRNA-processing factor 17	7.76939	6.48039	5.39515	3.43367			FALSE	FALSE	0
gnl|gene18173|rna53106|	cdc42.S	CDC42	P60953	Cell division control protein 42 homolog	0.169773	0.466451	0.118443	0.263744	0.426053	0.0996676	FALSE	FALSE	0
gnl|gene39840|rna81596|	LOC108713890	CDC42BPA	Q5VT25	Serine/threonine-protein kinase MRCK alpha	0.897113	1.62815	0.447167	0.839125			FALSE	FALSE	0
gnl|gene40341|rna82301|	cdc42bpb.L	CDC42BPB	Q9Y5S2	Serine/threonine-protein kinase MRCK beta	1.41845	1.89858	0.632701	1.03057			FALSE	FALSE	0
gnl|gene8065|rna23518|	cdc45.L	CDC45	O75419	Cell division control protein 45 homolog	0.701138	1.21345	0.226391	0.870051			FALSE	FALSE	0
gnl|gene16333|rna47712|	cdc5l.S	CDC5L	Q99459	Cell division cycle 5-like protein	2.9612	4.71321	0.707222	3.01195			FALSE	FALSE	0
gnl|gene9532|rna27729|	cdc6.L	CDC6	Q99741	Cell division control protein 6 homolog	2.37799	4.34533	0.733229	2.58786			FALSE	FALSE	0
gnl|gene46613|rna91447|	cdc7.L	CDC7	O00311	Cell division cycle 7-related protein kinase	4.09531	4.43888	1.74722	2.93151			FALSE	FALSE	0
gnl|gene11285|rna32822|	cdc73.L	CDC73	Q6P1J9	Parafibromin	0.56207	1.489	0.174863	0.646838			FALSE	FALSE	0
gnl|gene8185|rna23836|	cdca2-like.L	CDCA2	Q69YH5	Cell division cycle-associated protein 2	2.24289	3.16504	0.700947	1.19934			FALSE	FALSE	0
gnl|gene36869|rna77389|	LOC108696067	CDCA3	Q99618	Cell division cycle-associated protein 3	1.35434	2.74631	1.94026	0.910168			FALSE	FALSE	0
gnl|gene2292|rna6675|	cdca9.S	CDCA8	Q53HL2	Borealin	5.93109	6.32501	2.02107	4.23067			FALSE	FALSE	0
gnl|gene40611|rna82695|	cdh3.L	CDH1	P12830	Cadherin-1	4.50255	5.89688	2.85145	4.29863			FALSE	FALSE	0
gnl|gene11162|rna32441|	cdk1.L	CDK1	P06493	Cyclin-dependent kinase 1	2.2543	3.5308	0.75565	1.50078			TRUE	FALSE	0
gnl|gene2951|rna8541|	cdk10.L	CDK10	Q15131	Cyclin-dependent kinase 10	1.25168	2.69981	0.343417	0.833675			FALSE	FALSE	0
gnl|gene10608|rna30816|	cdk11b.L	CDK11B	P21127	Cyclin-dependent kinase 11B	0.949968	1.38552	0.619305	1.00522			FALSE	FALSE	0
gnl|gene39966|rna81766|	LOC108700780	CDK13	Q14004	Cyclin-dependent kinase 13	3.49245	3.16714	2.25852	0.962806			FALSE	FALSE	0
gnl|gene48251|rna93769|	cdk4.L	CDK4	P11802	Cyclin-dependent kinase 4	0.23884	0.336961	0.0300525	0.0420679			FALSE	FALSE	0
gnl|gene49168|rna95041|	cdk5.L	CDK5	Q00535	Cyclin-dependent-like kinase 5	0.508399	0.723133	0.227103	0.0974379			FALSE	FALSE	0
gnl|gene3998|rna11626|	cdk7.L	CDK7	P50613	Cyclin-dependent kinase 7	0.840789	1.86504	0.32539	0.738944			FALSE	FALSE	0
gnl|gene6957|rna20311|	cdo1.L	CDO1	Q16878	Cysteine dioxygenase type 1	0.941797	1.50716	1.1111	0.801113			FALSE	FALSE	0
gnl|gene5931|rna17363|	cdt1.L	CDT1	Q9H211	DNA replication factor Cdt1	3.56602	5.15769	0.764466	4.19804			FALSE	FALSE	0
gnl|gene9651|rna28089|	cdv3.L	CDV3	Q9UKY7	Protein CDV3 homolog	0.667465	0.992966	0.460714	0.614879	0.850852	0.104759	FALSE	FALSE	0
gnl|gene38720|rna79994|	cebpz.L	CEBPZ	Q03701	CCAAT/enhancer-binding protein zeta	1.36029	2.31646	0.456112	1.39223			FALSE	FALSE	0
gnl|gene43370|rna86741|	celf1.S	CELF1	Q92879	CUG triplet repeat, RNA binding protein 1, isoform CRA_c	8.34295	7.95131	5.32614	6.20785			FALSE	FALSE	0
gnl|gene45447|rna89814|	LOC108704450	CENPE	Q02224	Centromere-associated protein E	6.85169	6.22856	3.9546	3.07371			FALSE	FALSE	0
gnl|gene10131|rna29464|	cenpj.L	CENPJ	Q9HC77	Centromere protein J	5.91157	5.87409	3.59846	3.03011			FALSE	FALSE	0
gnl|gene34426|rna73995|	cenpl.S	CENPL	Q8N0S6	Centromere protein L	2.53951	4.12901	0.786239	1.53515			FALSE	FALSE	0
gnl|gene7211|rna21038|	cenpo.L	CENPO	Q9BU64	Centromere protein O	1.24276	2.13674	0.684077	0.994635			FALSE	FALSE	0
gnl|gene4443|rna12962|	cenpp.L	CENPP	Q6IPU0	Centromere protein P	1.42715	2.23795	0.732284	1.0298			FALSE	FALSE	0
gnl|gene11170|rna32462|	cenpu.L	CENPU	Q71F23	Centromere protein U	1.60075	3.27473	0.498291	1.75665			FALSE	FALSE	0
gnl|gene48941|rna94738|	LOC108701206	CEP112	Q8N8E3	Centrosomal protein of 112 kDa	5.24208	5.07485	1.77201	2.57441			FALSE	FALSE	0
gnl|gene19572|rna57188|	cep120.L	CEP120	Q8N960	Centrosomal protein of 120 kDa	1.30159	2.18775	1.02341	1.47264			FALSE	FALSE	0
gnl|gene20151|rna58809|	cep131.L	CEP131	Q9UPN4	Centrosomal protein of 131 kDa (Fragment)	2.74814	3.25559	0.880381	1.75123			FALSE	FALSE	0
gnl|gene181|rna509|	cep135.L	CEP135	Q66GS9	Centrosomal protein of 135 kDa	1.00952	2.39927	0.221058	0.838037			FALSE	FALSE	0
gnl|gene35949|rna76085|	LOC108716877	CEP162	Q5TB80	Centrosomal protein of 162 kDa	2.14396	2.55197	0.699761	1.0467			FALSE	FALSE	0
gnl|gene19107|rna55791|	cep192.L	CEP192	Q8TEP8	Centrosomal protein of 192 kDa (Fragment)	6.49739	4.97723	3.4174	2.0792			FALSE	FALSE	0
gnl|gene186|rna525|	fopnl.L	CEP20		Centrosomal protein 20	1.79547	3.68858	1.05348	0.704325			FALSE	FALSE	0
gnl|gene6700|rna19620|	cep290.L	CEP290	O15078	Centrosomal protein of 290 kDa (Fragment)	1.78061	2.60494	0.844565	1.72965			FALSE	FALSE	0
gnl|gene12608|rna36644|	cep41.L	CEP41	Q9BYV8	Centrosomal protein of 41 kDa	1.12953	2.61822	0.628805	0.74916			FALSE	FALSE	0
gnl|gene3888|rna11343|	fgfr1op.L	CEP43		Centrosomal protein 43	2.45341	3.3208	2.17312	2.31729			FALSE	FALSE	0
gnl|gene15600|rna45554|	cep44.L	CEP44	Q9C0F1	Centrosomal protein of 44 kDa	2.6501	3.78536	1.72615	1.78256			FALSE	FALSE	0
gnl|gene8617|rna25091|	cep55-like.L	CEP55	Q53EZ4	Centrosomal protein of 55 kDa	1.37313	1.92998	0.681907	0.952326			FALSE	FALSE	0
gnl|gene17643|rna51553|	cep85.S	CEP85	Q6P2H3	Centrosomal protein of 85 kDa	8.5	8.5	6.36554	5.98261			FALSE	FALSE	0
gnl|gene36748|rna77195|	LOC108704485	CERCAM	Q5T4B2	Inactive glycosyltransferase 25 family member 3	4.46937	5.77623	2.84025	4.95817			FALSE	FALSE	0
gnl|gene14818|rna43228|	col4a3bp.L	CERT1		Ceramide transfer protein	0.175607	0.630262	0.211774	0.545981	0.0515519	0.333781	FALSE	FALSE	0
gnl|gene17894|rna52302|	cetn1.S	CETN2	P41208	Centrin-2	4.2655	4.99971	3.47313	4.13799			FALSE	FALSE	0
gnl|gene2075|rna6019|	cetn3.S	CETN3	O15182	Centrin-3	3.68931	5.18276	2.55623	3.58339			FALSE	FALSE	0
gnl|gene10541|rna30623|	cfap20.L	CFAP20	Q9Y6A4	Cilia- and flagella-associated protein 20	0.417365	0.555089	0.445786	0.435402			FALSE	FALSE	0
gnl|gene14163|rna41246|	cfap36.L	CFAP36	Q96G28	Cilia- and flagella-associated protein 36	0.619375	1.05214	0.573413	0.353738			FALSE	FALSE	0
gnl|gene1937|rna5638|	c21orf2.S	CFAP410	O43822	Cilia- and flagella-associated protein 410	2.96767	3.79698	1.35006	2.80862			FALSE	FALSE	0
gnl|gene19762|rna57734|	gtpbp10.S	CFAP69	A5D8W1	Cilia- and flagella-associated protein 69	8.5	8.5	8.5	5.80373			FALSE	FALSE	0
gnl|gene3569|rna10383|	cfap97.L	CFAP97	Q9P2B7	Cilia- and flagella-associated protein 97	0.965764	1.61725	-1.90354	-2.13746			FALSE	FALSE	0
gnl|gene16797|rna49077|	cfdp1.L	CFDP1	Q9UEE9	Craniofacial development protein 1	0.114417	0.157253	-0.0685592	-0.0484446			FALSE	FALSE	0
gnl|gene39251|rna80765|	cfl1.L	CFL1	P23528	Cofilin-1	0.234055	0.25748	0.144162	-0.0821244	0.606308	-0.0272329	FALSE	FALSE	0
gnl|gene14298|rna41651|	cgn.L	CGN	Q9P2M7	Cingulin	1.22316	2.08886	0.485477	0.966343			FALSE	FALSE	0
gnl|gene20395|rna59575|	cgnl1.L	CGNL1	Q0VF96	Cingulin-like protein 1	4.82522	4.51855	1.70878	1.8294			FALSE	FALSE	0
gnl|gene34725|rna74392|	LOC398222	CHAF1A	Q13111	Chromatin assembly factor 1 subunit A	0.690617	1.26695	0.352925	0.636486	0.368576	0.27301	FALSE	FALSE	0
gnl|gene1224|rna3562|	chaf1b.L	CHAF1B	Q13112	Chromatin assembly factor 1 subunit B	0.675571	1.11695	0.273848	0.551243	0.247039	0.25023	FALSE	FALSE	0
gnl|gene5158|rna15086|	champ1.S	CHAMP1	Q96JM3	Chromosome alignment-maintaining phosphoprotein 1 (Fragment)	0.100726	1.12817	0.879235	-0.134018			FALSE	FALSE	0
gnl|gene1346|rna3925|	chchd3.L	CHCHD3	Q9NX63	MICOS complex subunit MIC19	8.5	8.5	8.25537	6.00997			TRUE	FALSE	0
gnl|gene15604|rna45565|	chchd6.S	CHCHD6	Q9BRQ6	MICOS complex subunit MIC25	8.5	8.5	7.78641	5.86603			TRUE	FALSE	0
gnl|gene13168|rna38296|	chd1.L	CHD1	O14646	Chromodomain-helicase-DNA-binding protein 1	0.600222	1.46427	0.0064962	0.713405			FALSE	FALSE	0
gnl|gene44022|rna87701|	LOC108697348	CHD4	Q14839	DNA helicase (Fragment)	2.26636	3.24774	0.657733	1.83407			FALSE	FALSE	0
gnl|gene12831|rna37290|	chd8.S	CHD8	Q9HCK8	Chromodomain-helicase-DNA-binding protein 8 (Fragment)	6.33178	8.5	1.52195	4.66386			FALSE	FALSE	0
gnl|gene38231|rna79309|	LOC108696394	CHEK1	O14757	Serine/threonine-protein kinase Chk1	0.979992	1.78839	0.131041	0.246337			FALSE	FALSE	0
gnl|gene45888|rna90455|	chek2.L	CHEK2	O96017	Serine/threonine-protein kinase Chk2	0.298596	0.368779	0.17248	0.304547			FALSE	FALSE	0
gnl|gene5737|rna16790|	cherp.L	CHERP	Q8IWX8	Calcium homeostasis endoplasmic reticulum protein	4.32273	4.30779	1.90156	2.94522			FALSE	FALSE	0
gnl|gene4172|rna12144|	chfr.L	CHFR	Q96EP1	E3 ubiquitin-protein ligase CHFR	0.283493	0.423353	0.545963	0.50768			FALSE	FALSE	0
gnl|gene34395|rna73953|	chm.L	CHM	P24386	Rab proteins geranylgeranyltransferase component A 1	0.0985786	0.039666	0.430496	0.643779			FALSE	FALSE	0
gnl|gene41504|rna83969|	chm.S	CHML	P26374	Rab proteins geranylgeranyltransferase component A 2	0.233476	0.197409	0.446255	0.601973			FALSE	FALSE	0
gnl|gene19360|rna56566|	chmp1a.S	CHMP1A	Q9HD42	Charged multivesicular body protein 1a	2.59929	4.678	1.42803	1.25007	1.91388	0.280163	FALSE	FALSE	0
gnl|gene16911|rna49421|	chmp1b.L	CHMP1B	Q7LBR1	Charged multivesicular body protein 1b	2.87162	5.39684	1.77684	2.0693			FALSE	FALSE	0
gnl|gene16513|rna48238|	chmp2a.L	CHMP2A	O43633	Charged multivesicular body protein 2a	3.49704	6.80313	2.42163	3.98062			FALSE	FALSE	0
gnl|gene18435|rna53843|	chmp2b.L	CHMP2B	Q9UQN3	Charged multivesicular body protein 2b	1.64076	2.15586	0.540313	0.175873			FALSE	FALSE	0
gnl|gene49755|rna95868|	chmp3.S	CHMP3	Q9Y3E7	Charged multivesicular body protein 3	1.73603	3.79462	1.65562	1.66756			FALSE	FALSE	0
gnl|gene14321|rna41712|	chmp4b.L	CHMP4B	Q9H444	Charged multivesicular body protein 4b	1.88106	3.13051	1.66761	1.0782			FALSE	FALSE	0
gnl|gene20427|rna59667|	chmp5.L	CHMP5	Q9NZZ3	Charged multivesicular body protein 5	3.24829	4.44314	2.47029	2.40995			FALSE	FALSE	0
gnl|gene18001|rna52612|	chn1.S	CHN1	P15882	N-chimaerin	0.574273	0.853109	0.241576	0.34729			FALSE	FALSE	0
gnl|gene48611|rna94244|	chordc1.S	CHORDC1	Q9UHD1	Cysteine and histidine-rich domain-containing protein 1	0.385121	0.775904	0.385239	0.616472			FALSE	FALSE	0
gnl|gene36405|rna76728|	LOC108695458	CHRAC1	Q9NRG0	Chromatin accessibility complex protein 1	6.59253	6.97231	6.85407	6.80417			FALSE	FALSE	0
gnl|gene40009|rna81824|	chtf18.L	CHTF18	Q8WVB6	Chromosome transmission fidelity protein 18 homolog	0.736728	1.17467	0.223225	0.757971			FALSE	FALSE	0
gnl|gene2111|rna6137|	chuk.S	CHUK	O15111	Inhibitor of nuclear factor kappa-B kinase subunit alpha	2.83306	3.21472	1.75649	2.09373			FALSE	FALSE	0
gnl|gene46387|rna91121|	churc1.S	CHURC1	Q8WUH1	Protein Churchill	0.111591	0.489747	0.136637	0.501389			FALSE	FALSE	0
gnl|gene15419|rna45004|	fntb.L	CHURC1-FNTB	B4DL54	Protein farnesyltransferase subunit beta	0.0136719	-0.0892296	0.366329	0.250579	0.819158	0.312139	FALSE	FALSE	0
gnl|gene1219|rna3550|	ciao1.L	CIAO1	O76071	Probable cytosolic iron-sulfur protein assembly protein CIAO1	-0.23829	-0.0759385	0.0224324	0.151972			FALSE	FALSE	0
gnl|gene15312|rna44699|	fam96a.L	CIAO2A	Q9H5X1	Cytosolic iron-sulfur assembly component 2A	0.377632	0.0555504	0.429209	0.491662			FALSE	FALSE	0
gnl|gene4462|rna13015|	fam96b.S	CIAO2B	Q9Y3D0	Cytosolic iron-sulfur assembly component 2B	3.81071	3.88039	3.7728	4.04048			FALSE	FALSE	0
gnl|gene45883|rna90439|	LOC108703228	CIAO3	Q9H6Q4	Cytosolic iron-sulfur assembly component 3	-0.0293287	0.184934	0.197569	0.371426			FALSE	FALSE	0
gnl|gene7935|rna23144|	ciapin1.L	CIAPIN1	Q6FI81	Anamorsin	1.98571	2.63765	1.9719	1.75245	1.12425	0.0989606	TRUE	FALSE	0
gnl|gene4142|rna12062|	cirbp.L	CIRBP	Q14011	Cold-inducible RNA-binding protein	2.5646	3.28656	1.21016	1.34936	1.40854	0.255217	FALSE	FALSE	1
gnl|gene47273|rna92356|	cisd1.L	CISD1	Q9NZ45	CDGSH iron-sulfur domain-containing protein 1	8.5	7.57592	7.36629	5.17631			TRUE	FALSE	0
gnl|gene49228|rna95122|	cisd2.S	CISD2	Q8N5K1	CDGSH iron-sulfur domain-containing protein 2	8.5	8.5	5.99234	5.77251			TRUE	FALSE	0
gnl|gene9889|rna28749|	cisd3.L	CISD3	P0C7P0	CDGSH iron-sulfur domain-containing protein 3, mitochondrial	7.48697	7.63788	6.50193	5.04281			TRUE	FALSE	0
gnl|gene5814|rna17014|	cit.L	CIT	O14578	Non-specific serine/threonine protein kinase (Fragment)	0.868035	1.77365	0.34912	0.953829			FALSE	FALSE	0
gnl|gene19906|rna58131|	ckap5.L	CKAP5	Q14008	Cytoskeleton-associated protein 5	3.04013	4.56235	0.974604	2.61255			FALSE	FALSE	0
gnl|gene46498|rna91295|	ckb.L	CKB	P12277	Creatine kinase B-type	0.235166	0.406928	0.503956	0.233365	0.504415	0.132216	FALSE	FALSE	0
gnl|gene7639|rna22273|	ckm.L	CKM	P06732	Creatine kinase M-type	0.122179	0.225278	0.479061	0.308009			FALSE	FALSE	0
gnl|gene3934|rna11470|	cks2.L	CKS2	P33552	Cyclin-dependent kinases regulatory subunit 2	2.58212	2.88287	0.751061	0.577615			FALSE	FALSE	0
gnl|gene17760|rna51911|	clasp1.L	CLASP1	Q7Z460	CLIP-associating protein 1	3.88019	5.18208	1.3183	2.82125			FALSE	FALSE	0
gnl|gene17029|rna49764|	clcn3.S	CLCN3	P51790	Chloride channel protein	3.56442	4.61889	2.12864	3.80159			FALSE	FALSE	0
gnl|gene6542|rna19146|	clcn5.L	CLCN5	P51795	Chloride channel protein (Fragment)	3.53285	4.88392	2.30128	3.63276			FALSE	FALSE	0
gnl|gene15072|rna43984|	cldn6.1.L	CLDN6	P56747	Claudin-6	4.65881	5.91609	3.15252	4.37705			FALSE	FALSE	0
gnl|gene6592|rna19295|	clic1.L	CLIC1	O00299	Chloride intracellular channel protein 1	1.20445	2.07047	1.17684	1.15933	1.25754	-0.0354925	FALSE	FALSE	0
gnl|gene11935|rna34652|	clic4.L	CLIC5	Q9NZA1	Chloride intracellular channel protein 5	2.06185	2.69485	1.88158	1.89251			FALSE	FALSE	0
gnl|gene16895|rna49380|	clic6.L	CLIC6	Q96NY7	Chloride intracellular channel protein 6	0.978604	2.0349	1.81961	1.89709			FALSE	FALSE	0
gnl|gene37447|rna78172|	clint1.L	CLINT1	Q14677	Clathrin interactor 1	7.70068	8.5	5.66883	5.1253			FALSE	FALSE	0
gnl|gene46437|rna91207|	clip1.L	CLIP1	P30622	CAP-Gly domain-containing linker protein 1 (Fragment)	3.29526	3.9472	1.34985	2.2836			FALSE	FALSE	0
gnl|gene3614|rna10509|	clk2.L	CLK2	P49760	Dual-specificity protein kinase CLK2	0.649595	1.25138	-0.0400986	0.436145			FALSE	FALSE	0
gnl|gene1709|rna4972|	clns1a	CLNS1A	P54105	Methylosome subunit pICln	4.07109	4.30094	3.94747	4.04724			FALSE	FALSE	0
gnl|gene40659|rna82763|	clp1.L	CLP1	Q92989	Polyribonucleotide 5'-hydroxyl-kinase Clp1	1.22328	1.0823	0.696268	1.08686			FALSE	FALSE	0
gnl|gene17678|rna51670|	clpp.L	CLPP	Q16740	ATP-dependent Clp protease proteolytic subunit, mitochondrial	8.5	8.5	8.5	4.97993			TRUE	FALSE	0
gnl|gene38956|rna80364|	LOC108700204	CLPTM1	O96005	Cleft lip and palate transmembrane protein 1	5.63785	7.94841	2.78066	5.77968			FALSE	FALSE	0
gnl|gene17934|rna52431|	clpx.S	CLPX	O76031	ATP-dependent Clp protease ATP-binding subunit clpX-like, mitochondrial	8.5	8.5	6.79734	5.15175			TRUE	FALSE	0
gnl|gene19214|rna56135|	clspn.S	CLSPN	Q9HAW4	Claspin	3.93775	5.04981	0.822319	2.82032			FALSE	FALSE	0
gnl|gene17507|rna51130|	clta.L	CLTA	P09496	Clathrin light chain A	6.37633	6.44159	4.31942	4.3145			FALSE	FALSE	0
gnl|gene5114|rna14951|	cltb.L	CLTB	P09497	Clathrin light chain B	4.21276	5.33231	3.14497	3.61847			FALSE	FALSE	0
gnl|gene880|rna2583|	cltc.L	CLTC	Q00610	Clathrin heavy chain 1	1.4797	1.89008	0.836019	1.48333	0.429856	0.310354	FALSE	FALSE	0
gnl|gene6460|rna18901|	cltcl1.L	CLTCL1	P53675	Clathrin heavy chain 2	1.58783	2.19098	0.86997	1.57742			FALSE	FALSE	0
gnl|gene47112|rna92137|	cluap1.L	CLUAP1	Q96AJ1	Clusterin associated protein 1, isoform CRA_a	2.31944	3.61684	1.26547	1.51277			FALSE	FALSE	0
gnl|gene10840|rna31509|	LOC108715794	CLUH	O75153	Clustered mitochondria protein homolog (Fragment)	0.665289	0.881481	0.466348	1.0819	0.189785	0.0883416	FALSE	FALSE	0
gnl|gene50085|rna96380|	clybl.L	CLYBL	Q8N0X4	Citramalyl-CoA lyase, mitochondrial	7.88098	8.13733	6.53719	4.73241			TRUE	FALSE	0
gnl|gene9958|rna28946|	cmbl.L	CMBL	Q96DG6	Carboxymethylenebutenolidase homolog	0.0806851	0.308717	0.0753847	-0.234473			FALSE	FALSE	0
gnl|gene13489|rna39242|	cmpk1.S	CMPK1	P30085	UMP-CMP kinase	-0.187003	-0.0298029	-0.281628	-0.462867	0.686351	0.132725	FALSE	FALSE	0
gnl|gene50208|rna96594|	cmss1.L	CMSS1	Q9BQ75	Protein CMSS1	1.35251	1.93116	0.75583	1.65715			FALSE	FALSE	0
gnl|gene12351|rna35911|	cmtr1.L	CMTR1	Q8N1G2	Cap-specific mRNA (nucleoside-2'-O-)-methyltransferase 1	1.2322	2.48161	0.27501	0.832773			FALSE	FALSE	0
gnl|gene12413|rna36090|	cmtr2.L	CMTR2	Q8IYT2	Cap-specific mRNA (nucleoside-2'-O-)-methyltransferase 2	0.847271	1.48036	0.432016	1.06383			FALSE	FALSE	0
gnl|gene14635|rna42653|	cndp2.L	CNDP2	Q96KP4	Cytosolic non-specific dipeptidase	-0.202761	-0.241609	0.0200841	0.0779271	0.406191	0.400561	FALSE	FALSE	0
gnl|gene8946|rna26047|	cnksr2.S	CNKSR2	Q8WXI2	Connector enhancer of kinase suppressor of ras 2	4.18242	3.842	0.88647	1.57224			FALSE	FALSE	0
gnl|gene15664|rna45735|	cnn2.L	CNN1	P51911	Calponin-1	2.33416	2.91652	2.03958	1.98977			FALSE	FALSE	0
gnl|gene18444|rna53868|	cnn3.L	CNN3	Q15417	Calponin-3	5.10644	4.6327	2.22234	1.86284			FALSE	FALSE	0
gnl|gene7820|rna22826|	cnnm2.L	CNNM4	Q6P4Q7	Metal transporter CNNM4	3.56328	3.8873	1.81158	3.1862			FALSE	FALSE	0
gnl|gene6913|rna20198|	cnot1.L	CNOT1	A5YKK6	CCR4-NOT transcription complex subunit 1	3.45614	3.67125	1.32105	1.76406			FALSE	FALSE	0
gnl|gene14905|rna43508|	cnot10.L	CNOT10	Q9H9A5	CCR4-NOT transcription complex subunit 10	3.33415	3.48704	1.29652	1.64106			FALSE	FALSE	0
gnl|gene12874|rna37423|	cnot2.L	CNOT2	Q9NZN8	CCR4-NOT transcription complex subunit 2	3.40429	3.3755	1.1833	1.30714			FALSE	FALSE	0
gnl|gene19366|rna56585|	cnot3.L	CNOT3	O75175	CCR4-NOT transcription complex subunit 3 (Fragment)	3.3616	3.33566	1.24369	1.73149			FALSE	FALSE	0
gnl|gene14222|rna41431|	cnot8.L	CNOT8	Q9UFF9	CCR4-NOT transcription complex subunit 8	3.20206	3.67664	1.27489	1.48125			FALSE	FALSE	0
gnl|gene50382|rna96867|	LOC108702939	CNOT9	Q92600	CCR4-NOT transcription complex subunit 9	6.07966	8.49219	4.46495	4.58657			FALSE	FALSE	0
gnl|gene3373|rna9803|	cntln.L	CNTLN	Q9NXG0	Centlein	1.95429	2.87019	0.708935	1.64765			FALSE	FALSE	0
gnl|gene14523|rna42287|	coa6.L	COA6	Q5JTJ3	Cytochrome c oxidase assembly factor 6 homolog	8.5	8.5	8.5	5.48387			TRUE	FALSE	0
gnl|gene12191|rna35422|	coasy.L	COASY	Q13057	Bifunctional coenzyme A synthase	0.571346	0.78468	0.65797	0.655018			TRUE	FALSE	0
gnl|gene2711|rna7865|	cobll1.L	COBLL1	Q53SF7	Cordon-bleu protein-like 1	2.99076	3.47496	1.11783	1.80431			FALSE	FALSE	0
gnl|gene11307|rna32880|	cog1.S	COG1	Q8WTW3	Conserved oligomeric Golgi complex subunit 1 (Fragment)	1.15877	1.85485	0.506586	0.995459			FALSE	FALSE	0
gnl|gene43444|rna86844|	LOC108717859	COG2	Q14746	Conserved oligomeric Golgi complex subunit 2	1.46281	2.2311	0.780332	1.37038			FALSE	FALSE	0
gnl|gene44213|rna88008|	LOC108708525	COG3	Q96JB2	Conserved oligomeric Golgi complex subunit 3	1.3701	1.84859	0.895592	1.44752			FALSE	FALSE	0
gnl|gene41297|rna83696|	LOC108714149	COG4	Q9H9E3	Conserved oligomeric Golgi complex subunit 4	1.49115	2.10797	0.811212	1.43299			FALSE	FALSE	0
gnl|gene17872|rna52228|	cog5.L	COG5	Q9UP83	Conserved oligomeric Golgi complex subunit 5	1.75515	2.25628	1.06559	1.52314			FALSE	FALSE	0
gnl|gene44864|rna88972|	MGC68662	COG6	Q9Y2V7	Conserved oligomeric Golgi complex subunit 6	1.52139	2.32674	0.828996	1.35145			FALSE	FALSE	0
gnl|gene6106|rna17856|	cog7.L	COG7	P83436	Conserved oligomeric Golgi complex subunit 7	1.41497	2.0419	1.24595	1.20778			FALSE	FALSE	0
gnl|gene15413|rna44986|	cog8.L	COG8	Q96MW5	Conserved oligomeric Golgi complex subunit 8	1.65042	2.06891	1.12054	1.76664			FALSE	FALSE	0
gnl|gene13145|rna38208|	coil.L	COIL	P38432	Coilin	2.71912	3.69304	0.888732	2.03659			FALSE	FALSE	1
gnl|gene35848|rna75961|	col9a1-b	COL9A1	P20849	Collagen alpha-1(IX) chain	0.656127	0.68733	0.27435	0.422318			FALSE	FALSE	0
gnl|gene16698|rna48800|	commd1.L	COMMD1	Q8N668	COMM domain-containing protein 1	2.47749	3.76276	2.09374	2.73172			FALSE	FALSE	0
gnl|gene19649|rna57423|	commd10.L	COMMD10	Q9Y6G5	COMM domain-containing protein 10	1.77279	2.47858	1.58934	1.81925			FALSE	FALSE	0
gnl|gene11994|rna34857|	commd2.L	COMMD2	Q86X83	COMM domain-containing protein 2	0.472881	0.888809	0.406667	0.726617			FALSE	FALSE	0
gnl|gene11363|rna33029|	commd4.S	COMMD4	Q9H0A8	COMM domain-containing protein 4	1.51115	2.4233	1.21767	1.56782			FALSE	FALSE	0
gnl|gene34741|rna74413|	LOC496342	COMMD5	Q9GZQ3	COMM domain-containing protein 5	1.45044	2.14765	1.17892	1.0199			FALSE	FALSE	0
gnl|gene46562|rna91382|	LOC108708499	COMMD6	Q7Z4G1	COMM domain-containing protein 6	2.33092	3.07036	1.97924	2.34012			FALSE	FALSE	0
gnl|gene9335|rna27139|	commd7.S	COMMD7	A0A2R8Y455	COMM domain-containing protein 7	2.99423	2.92031	2.74253	2.81544			FALSE	FALSE	0
gnl|gene36880|rna77403|	LOC108700372	COPA	P53621	Coatomer subunit alpha	0.631752	0.959354	0.405378	0.97398	0.0280798	0.275821	FALSE	FALSE	0
gnl|gene18095|rna52887|	copb1.L	COPB1	P53618	Coatomer subunit beta (Fragment)	0.708171	1.25315	0.30465	0.995488	0.497281	0.102376	FALSE	FALSE	0
gnl|gene4852|rna14173|	copb2.L	COPB2	P35606	Coatomer subunit beta'	0.573091	1.00543	0.327675	0.893244	0.163886	0.363166	FALSE	FALSE	0
gnl|gene10574|rna30725|	cope.L	COPE	O14579	Coatomer subunit epsilon	0.84188	1.34612	0.703534	0.945638			FALSE	FALSE	0
gnl|gene17941|rna52451|	copg1.L	COPG1	Q9Y678	Coatomer subunit gamma-1	0.657466	1.18942	0.40492	0.881719	0.868691	0.294371	FALSE	FALSE	0
gnl|gene8812|rna25665|	copg2.S	COPG2	Q9UBF2	Coatomer subunit gamma-2	0.664347	1.20572	0.417248	0.825439			FALSE	FALSE	0
gnl|gene224|rna624|	cops2.L	COPS2	P61201	COP9 signalosome complex subunit 2	0.586728	1.14278	0.684887	0.718588	0.935211	0.287156	FALSE	FALSE	0
gnl|gene13754|rna40015|	cops3.L	COPS3	Q9UNS2	COP9 signalosome complex subunit 3	1.16972	1.82503	1.44354	0.773261			FALSE	FALSE	0
gnl|gene5240|rna15333|	cops4.L	COPS4	Q9BT78	COP9 signalosome complex subunit 4	0.601539	0.983173	0.83865	0.73478	0.968901	0.212205	FALSE	FALSE	0
gnl|gene42527|rna85477|	LOC108719283	COPS5	Q92905	COP9 signalosome complex subunit 5	0.259012	0.84307	0.436198	0.797766	0.699011	0.483034	FALSE	FALSE	0
gnl|gene39481|rna81076|	cops6.S	COPS6	Q7L5N1	COP9 signalosome complex subunit 6	0.517997	0.821708	0.620612	0.734593	1.03075	0.138966	FALSE	FALSE	0
gnl|gene9146|rna26588|	cops7b.S	COPS7B	Q9H9Q2	COP9 signalosome complex subunit 7b	1.82306	2.36631	1.63467	1.48644			FALSE	FALSE	0
gnl|gene6568|rna19228|	copz1.L	COPZ1	P61923	Coatomer subunit zeta-1	0.911868	1.68976	0.550321	1.18401	1.76089	0.286571	FALSE	FALSE	0
gnl|gene18649|rna54441|	coq3.L	COQ3	Q9NZJ6	Ubiquinone biosynthesis O-methyltransferase, mitochondrial	6.96146	7.60826	7.18346	5.7165			TRUE	FALSE	0
gnl|gene5398|rna15827|	coq4.L	COQ4	Q9Y3A0	Ubiquinone biosynthesis protein COQ4 homolog, mitochondrial	5.98803	6.32041	5.70065	4.76042			TRUE	FALSE	0
gnl|gene15989|rna46742|	coq5.L	COQ5	Q5HYK3	2-methoxy-6-polyprenyl-1,4-benzoquinol methylase, mitochondrial	7.51704	8.01912	6.3154	5.21874			TRUE	FALSE	0
gnl|gene11460|rna33308|	coq6.L	COQ6	Q9Y2Z9	Coenzyme Q6 homolog, monooxygenase (Yeast), isoform CRA_a	7.4782	8.21576	6.60859	5.5267			TRUE	FALSE	0
gnl|gene46175|rna90819|	coq9.S	COQ9	O75208	Ubiquinone biosynthesis protein COQ9, mitochondrial	8.5	8.5	8.5	6.28736			TRUE	FALSE	0
gnl|gene39325|rna80867|	coro1c.L	CORO1C	Q9ULV4	Coronin-1C	1.11147	1.69535	0.697894	1.27348	0.25889	0.419171	FALSE	FALSE	0
gnl|gene42460|rna85377|	LOC108701637	CORO7	P57737	Coronin-7	-0.0345978	-0.0728514	0.00166998	0.124397			FALSE	FALSE	0
gnl|gene40593|rna82667|	LOC108715434	COTL1	Q14019	Coactosin-like protein	1.56772	2.47334	1.4385	1.62623			FALSE	FALSE	0
gnl|gene9246|rna26849|	cox15.S	COX15	Q7KZN9	Cytochrome c oxidase assembly protein COX15 homolog	8.5	8.5	8.27125	5.6314			TRUE	FALSE	0
gnl|gene42990|rna86166|	MGC85216	COX4I1	P13073	Cytochrome c oxidase subunit 4 isoform 1, mitochondrial	8.5	8.5	8.5	6.50257			TRUE	FALSE	0
gnl|gene16626|rna48574|	cox4i2.S	COX4I2	Q96KJ9	Cytochrome c oxidase subunit 4 isoform 2, mitochondrial	8.5	8.5	7.73933	5.90496			TRUE	FALSE	0
gnl|gene1107|rna3217|	cox5a.L	COX5A	P20674	Cytochrome c oxidase subunit 5A, mitochondrial	8.5	8.5	8.08117	6.03267	7.98903	3.11983	TRUE	FALSE	0
gnl|gene12725|rna36969|	cox5b.1.S	COX5B	P10606	Cytochrome c oxidase subunit 5B, mitochondrial	8.5	8.5	8.5	5.89238			TRUE	FALSE	0
gnl|gene11977|rna34791|	cox6a1.L	COX6A1	P12074	Cytochrome c oxidase subunit 6A1, mitochondrial	8.5	8.5	8.5	5.80605			TRUE	FALSE	0
gnl|gene6544|rna19157|	cox6b1.L	COX6B1	P14854	Cytochrome c oxidase subunit 6B1	8.5	8.5	8.5	6.67736			TRUE	FALSE	0
gnl|gene3317|rna9624|	cox6c.L	COX6C	P09669	Cytochrome c oxidase subunit 6C	8.5	8.46281	8.5	6.46617			TRUE	FALSE	0
gnl|gene11536|rna33497|	cox7a2.L	COX7A2	P14406	Cytochrome c oxidase subunit 7A2, mitochondrial	8.5	8.5	8.5	5.96331			TRUE	FALSE	0
gnl|gene14512|rna42260|	cox7a2l.L	COX7A2L	O14548	Cytochrome c oxidase subunit 7A-related protein, mitochondrial	8.5	8.5	8.5	5.45761			TRUE	FALSE	0
gnl|gene20239|rna59084|	cox7c.L	COX7C	P15954	Cytochrome c oxidase subunit 7C, mitochondrial	8.5	5.406	8.5	5.79235			TRUE	FALSE	0
gnl|gene20211|rna58999|	cpd.L	CPD	O75976	Carboxypeptidase D	3.59322	5.24725	2.33518	3.83739			FALSE	FALSE	0
gnl|gene8848|rna25773|	cpne1.L	CPNE1	Q99829	Copine-1	0.0264125	-0.116393	-0.000775101	-0.0369121	-0.0192299	0.101807	FALSE	FALSE	0
gnl|gene47951|rna93309|	LOC108695374	CPNE3	O75131	Copine-3	1.01869	0.878003	0.44581	0.252258	0.738115	0.247083	FALSE	FALSE	0
gnl|gene40370|rna82336|	LOC108707428	CPOX	P36551	Oxygen-dependent coproporphyrinogen-III oxidase, mitochondrial	8.5	5.67579	8.5	3.63405			TRUE	FALSE	0
gnl|gene18094|rna52881|	cpped1.L	CPPED1	Q9BRF8	Serine/threonine-protein phosphatase CPPED1	0.0969597	-0.552645	0.168149	0.0836145			FALSE	FALSE	0
gnl|gene40332|rna82290|	LOC108719780	CPSF1	Q10570	Cleavage and polyadenylation specificity factor subunit 1	2.17646	2.43894	1.39054	1.62538			FALSE	FALSE	0
gnl|gene18711|rna54614|	cpsf2.L	CPSF2	Q9P2I0	Cleavage and polyadenylation specificity factor subunit 2	3.0724	3.05917	1.22767	1.60168			FALSE	FALSE	0
gnl|gene17058|rna49832|	cpsf3.L	CPSF3	Q9UKF6	Cleavage and polyadenylation specificity factor subunit 3	2.05162	2.39151	0.972238	1.30282			FALSE	FALSE	0
gnl|gene40718|rna82851|	LOC733279	CPSF6	Q16630	Cleavage and polyadenylation specificity factor subunit 6	3.13636	2.32317	1.06768	0.737519			FALSE	FALSE	0
gnl|gene1806|rna5262|	cpt2.S	CPT2	P23786	Carnitine O-palmitoyltransferase 2, mitochondrial	8.5	8.5	8.5	5.89914			TRUE	FALSE	0
gnl|gene18005|rna52621|	cpvl.L	CPVL	Q9H3G5	Probable serine carboxypeptidase CPVL	7.04122	6.7052	5.59282	5.26582			FALSE	FALSE	0
gnl|gene17659|rna51608|	crat.1.L	CRAT	P43155	Carnitine O-acetyltransferase	7.3648	6.56875	5.40488	4.81042			TRUE	FALSE	0
gnl|gene5504|rna16119|	crbn.L	CRBN	Q96SW2	Protein cereblon	0.323991	0.565668	0.406437	0.729357			FALSE	FALSE	0
gnl|gene8610|rna25073|	creb1.L	CREB1	P16220	Cyclic AMP-responsive element-binding protein 1	1.56637	2.2513	1.17405	1.02019			FALSE	FALSE	0
gnl|gene5467|rna16025|	creld2.S	CRELD2	Q6UXH1	Protein disulfide isomerase CRELD2	6.13913	7.74691	5.23018	5.36576			FALSE	FALSE	0
gnl|gene36300|rna76574|	LOC108717657	CRIP3	Q6Q6R5	Cysteine-rich protein 3	4.97362	4.45506	2.46164	1.14054			FALSE	FALSE	0
gnl|gene34921|rna74629|	LOC108716423	CRIPT	Q9P021	Cysteine-rich PDZ-binding protein	1.68935	2.86372	1.51772	1.93038			FALSE	FALSE	0
gnl|gene5881|rna17218|	crk.L	CRK	P46108	Adapter molecule crk	0.41708	0.250726	0.268123	-0.170193			FALSE	FALSE	0
gnl|gene6534|rna19117|	crkl.S	CRKL	P46109	Crk-like protein	1.48054	1.61255	0.802544	0.236918			FALSE	FALSE	0
gnl|gene2575|rna7480|	crlf3.L	CRLF3	Q8IUI8	Cytokine receptor-like factor 3	0.0812613	0.0583363	0.159655	0.37994			FALSE	FALSE	0
gnl|gene17279|rna50422|	crnkl1.S	CRNKL1	Q9BZJ0	Crooked neck-like protein 1	0.71281	1.49085	0.290066	0.986696			FALSE	FALSE	0
gnl|gene9248|rna26857|	crot.S	CROT	Q9UKG9	Peroxisomal carnitine O-octanoyltransferase	4.13783	4.02386	3.8719	3.32694			FALSE	FALSE	0
gnl|gene16123|rna47136|	LOC108699321	CRP	P02741	C-reactive protein	3.89494	3.41953	3.43137	3.82131			FALSE	FALSE	0
gnl|gene19197|rna56076|	ispd.L	CRPPA		D-ribitol-5-phosphate cytidylyltransferase	-0.0768997	-0.180949	-0.0320832	0.150559			FALSE	FALSE	0
gnl|gene46214|rna90875|	cry-dash.L	CRY1	Q16526	Cryptochrome-1	0.940131	1.43969	0.567888	0.749034			FALSE	FALSE	0
gnl|gene39652|rna81307|	LOC108695477	CRYGB	P07316	Gamma-crystallin B	2.1269	2.73568	2.01253	1.38343			FALSE	FALSE	0
gnl|gene10673|rna31011|	cryl1.L	CRYL1	Q9Y2S2	Lambda-crystallin homolog	0.995809	1.26612	1.18446	0.399036			FALSE	FALSE	0
gnl|gene2522|rna7343|	cryz.L	CRYZ	Q08257	Quinone oxidoreductase	0.182974	0.247362	0.476499	0.343525			FALSE	FALSE	0
gnl|gene15290|rna44634|	cryzl1.L	CRYZL1	O95825	Quinone oxidoreductase-like protein 1	-0.172247	-0.323643	0.149359	0.0738574	0.733042	0.275945	FALSE	FALSE	0
gnl|gene11895|rna34545|	cs.S	CS	O75390	Citrate synthase	7.80995	7.4201	6.56585	4.8643			TRUE	FALSE	0
gnl|gene5653|rna16562|	csdc2.S	CSDC2	Q9Y534	Cold shock domain-containing protein C2	1.09185	1.526	1.12151	0.55144			FALSE	FALSE	0
gnl|gene16932|rna49475|	csde1.L	CSDE1	O75534	Cold shock domain-containing protein E1	0.958837	0.950962	0.5653	0.790693	0.350389	0.309801	FALSE	FALSE	0
gnl|gene18548|rna54157|	cse1l.L	CSE1L	P55060	Exportin-2	0.937286	1.45342	1.02161	0.795879	1.35071	0.238884	FALSE	FALSE	0
gnl|gene7365|rna21492|	csk.L	CSK	P41240	Tyrosine-protein kinase CSK	0.899993	0.892275	0.215286	0.0912616			FALSE	FALSE	0
gnl|gene45503|rna89897|	csnk1a1	CSNK1A1	P48729	Casein kinase 1, alpha 1, isoform CRA_d	2.14368	2.72257	0.905158	1.61937			FALSE	FALSE	0
gnl|gene36656|rna77076|	csnk1d.S	CSNK1D	P48730	Casein kinase I isoform delta	1.47696	2.26944	0.865721	0.861831			FALSE	FALSE	0
gnl|gene6966|rna20341|	csnk1e.S	CSNK1E	P49674	Casein kinase I isoform epsilon	-0.239872	0.522578	0.567647	0.393593			FALSE	FALSE	0
gnl|gene4060|rna11818|	csnk2a1.L	CSNK2A1	P68400	Casein kinase II subunit alpha	0.69921	0.785593	0.527033	0.856878	0.521736	-0.00133251	FALSE	FALSE	0
gnl|gene11568|rna33596|	csnk2a2.S	CSNK2A2	P19784	Casein kinase II subunit alpha'	0.759792	0.541237	0.631303	1.0741	0.852128	0.242143	FALSE	FALSE	0
gnl|gene12702|rna36896|	csnk2b.L	CSNK2B	P67870	Casein kinase II subunit beta	0.985711	1.50581	-0.23544	1.42161			FALSE	FALSE	0
gnl|gene16941|rna49496|	cspp1.L	CSPP1	Q1MSJ5	Centrosome and spindle pole-associated protein 1	7.88255	7.24039	5.098	4.32654			FALSE	FALSE	0
gnl|gene3842|rna11207|	csrp1.L	CSRP1	P21291	Cysteine and glycine-rich protein 1	0.02327	-0.170352	-0.559719	-0.786467			FALSE	FALSE	0
gnl|gene38000|rna78992|	csrp2.L	CSRP2	Q16527	Cysteine and glycine-rich protein 2	0.107744	-0.0562454	-0.201356	-0.322065	0.0544746	0.160899	FALSE	FALSE	0
gnl|gene613|rna1793|	LOC100049121	CSTB	P04080	Cystatin-B	0.349129	0.322519	0.125057	0.0016534	0.536202	0.0704461	FALSE	FALSE	0
gnl|gene18604|rna54311|	cstf1.S	CSTF1	Q05048	Cleavage stimulation factor subunit 1	1.24188	1.15934	0.391729	0.406387			FALSE	FALSE	0
gnl|gene5997|rna17546|	cstf2.L	CSTF2	P33240	Cleavage stimulation factor subunit 2	3.53416	3.51591	1.57205	1.45216			FALSE	FALSE	1
gnl|gene42649|rna85651|	LOC100493745.L	CSTF3	Q12996	Cleavage stimulation factor subunit 3	2.05334	1.4972	0.684441	0.618713			FALSE	FALSE	0
gnl|gene6819|rna19947|	ctbp1.S	CTBP1	Q13363	C-terminal-binding protein 1	0.818838	0.768199	0.28108	0.505001			FALSE	FALSE	0
gnl|gene15879|rna46394|	ctbs.S	CTBS	Q01459	Di-N-acetylchitobiase	5.75908	5.64956	5.49278	5.49878			FALSE	FALSE	0
gnl|gene2555|rna7431|	ctdp1.L	CTDP1	Q9Y5B0	RNA polymerase II subunit A C-terminal domain phosphatase (Fragment)	0.669877	1.16723	0.616984	0.845283			FALSE	FALSE	0
gnl|gene1035|rna3027|	cth.L	CTH	P32929	Cystathionine gamma-lyase	0.098874	0.0328754	0.300011	0.493912			FALSE	FALSE	0
gnl|gene13424|rna39061|	ctif.L	CTIF	O43310	CBP80/20-dependent translation initiation factor	0.944443	1.31269	0.373108	0.347658			FALSE	FALSE	0
gnl|gene7711|rna22519|	ctnna1.L	CTNNA1	P35221	Catenin alpha-1	2.03931	3.05314	1.62543	1.81235			FALSE	FALSE	0
gnl|gene14208|rna41385|	ctnnal1.S	CTNNAL1	Q9UBT7	Alpha-catulin	0.656282	1.19904	0.470752	0.415481			FALSE	FALSE	0
gnl|gene17352|rna50651|	ctnnb1.S	CTNNB1	P35222	Catenin beta-1	2.64661	2.98317	1.47783	1.98378			FALSE	FALSE	0
gnl|gene34606|rna74215|	ctnnbip1.L	CTNNBIP1	Q9NSA3	Beta-catenin-interacting protein 1	1.40767	1.83796	0.712231	1.30786			FALSE	FALSE	0
gnl|gene3594|rna10460|	ctnnbl1.L	CTNNBL1	Q8WYA6	Beta-catenin-like protein 1	0.758051	1.90193	0.302991	0.732845	1.46047	-0.190871	FALSE	FALSE	0
gnl|gene46749|rna91641|	ctnnd1.L	CTNND1	O60716	Catenin delta-1	6.2301	6.93861	3.66887	4.54884			FALSE	FALSE	0
gnl|gene14814|rna43220|	ctps1.L	CTPS1	P17812	CTP synthase 1	0.761901	1.30892	0.627929	1.27399	0.256393	0.201116	FALSE	FALSE	0
gnl|gene18099|rna52898|	ctr9.L	CTR9	Q6PD62	RNA polymerase-associated protein CTR9 homolog	0.685692	1.54366	0.228164	1.02049			FALSE	FALSE	0
gnl|gene7029|rna20523|	ctsa.L	CTSA	P10619	Carboxypeptidase	8.5	8.5	8.5	6.06994			FALSE	FALSE	0
gnl|gene13322|rna38779|	ctsc.S	CTSC	P53634	Dipeptidyl peptidase 1	5.84001	5.54234	4.96941	4.9021			FALSE	FALSE	0
gnl|gene6689|rna19577|	MGC82347	CTSD	P07339	Cathepsin D	5.98855	6.30883	5.34253	4.87541			FALSE	FALSE	0
gnl|gene13520|rna39344|	ctsv.L	CTSL	P07711	Procathepsin L	5.15376	5.45447	4.35986	4.87592			FALSE	FALSE	0
gnl|gene41168|rna83496|	cttn.L	CTTN	Q14247	Src substrate cortactin	0.843223	0.484847	0.0136393	-0.0851444	0.0302571	0.268122	FALSE	FALSE	0
gnl|gene7376|rna21517|	ctu1.L	CTU1	Q7Z7A3	Cytoplasmic tRNA 2-thiolation protein 1	0.703957	1.3897	0.155845	1.02794			FALSE	FALSE	0
gnl|gene5971|rna17463|	cuedc2.S	CUEDC2	Q9H467	CUE domain-containing protein 2	5.53254	6.19818	4.08557	4.13756			FALSE	FALSE	0
gnl|gene19692|rna57552|	cul1.L	CUL1	Q13616	Cullin-1	0.48119	0.674805	0.231425	0.694338	2.07661	1.25568	FALSE	FALSE	0
gnl|gene14063|rna40962|	cul2.S	CUL2	Q13617	Cullin-2	0.306059	0.666598	0.288237	0.702225			FALSE	FALSE	0
gnl|gene20505|rna59877|	cul3.S	CUL3	Q13618	Cullin-3	0.434326	0.714244	0.247303	0.600259	0.590544	-0.082884	FALSE	FALSE	0
gnl|gene3843|rna11209|	cul4a.L	CUL4A	Q13619	Cullin-4A	1.12983	2.2977	0.409655	1.33135			FALSE	FALSE	0
gnl|gene8002|rna23333|	cul4b.L	CUL4B	Q13620	Cullin 4B, isoform CRA_e	0.1981	0.631874	0.20502	0.493913			FALSE	FALSE	0
gnl|gene10755|rna31259|	cul5.L	CUL5	Q93034	Cullin-5	0.0745716	0.186691	0.103372	0.472393	0.452104	0.382394	FALSE	FALSE	0
gnl|gene5133|rna15018|	cul9.L	CUL9	Q8IWT3	Cullin-9	0.968234	1.71152	0.549144	1.29762			FALSE	FALSE	0
gnl|gene18273|rna53376|	cuta.L	CUTA	O60888	Protein CutA	3.38676	3.49874	2.98806	2.93831			FALSE	FALSE	0
gnl|gene5967|rna17451|	cutc.L	CUTC	Q9NTM9	Copper homeostasis protein cutC homolog	-0.0117216	-0.0735329	0.329754	0.162513			FALSE	FALSE	0
gnl|gene18006|rna52626|	cwc22.S	CWC22	Q9HCG8	Pre-mRNA-splicing factor CWC22 homolog	1.11516	2.43241	0.289676	1.22275			FALSE	FALSE	0
gnl|gene3408|rna9921|	cwc27.S	CWC27	Q6UX04	Spliceosome-associated protein CWC27 homolog	0.262837	0.589815	0.0628197	0.0433111			FALSE	FALSE	0
gnl|gene8564|rna24914|	cwf19l1.L	CWF19L1	Q69YN2	CWF19-like protein 1	0.240439	0.431347	-0.00519763	0.173086			FALSE	FALSE	0
gnl|gene41136|rna83455|	LOC108704683	CWF19L2	Q2TBE0	CWF19-like protein 2 (Fragment)	3.89442	3.90224	1.10853	2.28677			FALSE	FALSE	0
gnl|gene48522|rna94124|	cxadr.L	CXADR	P78310	Coxsackievirus and adenovirus receptor	3.87506	4.67429	2.79255	4.04082			FALSE	FALSE	0
gnl|gene18200|rna53175|	cxorf38.L	CXorf38	Q8TB03	Uncharacterized protein CXorf38	1.1045	1.46819	0.824412	0.339445			FALSE	FALSE	0
gnl|gene37045|rna77651|	cxorf56.L	CXorf56	Q9H5V9	UPF0428 protein CXorf56	2.75263	3.80581	0.73844	1.99171			FALSE	FALSE	0
gnl|gene16844|rna49217|	cyb5a.L	CYB5A	P00167	Cytochrome b5	7.77102	8.5	5.92637	5.47177			FALSE	FALSE	0
gnl|gene50407|rna96907|	cyb5r3.L	CYB5R3	P00387	NADH-cytochrome b5 reductase 3	8.05781	8.5	5.71557	6.0188			TRUE	FALSE	0
gnl|gene17434|rna50921|	cyb5r4.S	CYB5R4	Q7L1T6	Cytochrome b5 reductase 4	-0.316896	0.623899	-0.671787	-0.716033			FALSE	FALSE	0
gnl|gene3663|rna10660|	cyc1.S	CYC1	P08574	Cytochrome c1, heme protein, mitochondrial	8.5	8.5	8.5	8.08456			TRUE	FALSE	0
gnl|gene17623|rna51493|	cycs.L	CYCS	P99999	Cytochrome c	8.5	8.2891	6.67747	5.25899			TRUE	FALSE	0
gnl|gene35959|rna76099|	cyfip1.L	CYFIP1	Q7L576	Cytoplasmic FMR1-interacting protein 1 (Fragment)	1.2713	1.25084	0.500282	0.657703			FALSE	FALSE	0
gnl|gene3178|rna9214|	LOC108715050	CYLD	Q9NQC7	Ubiquitin carboxyl-terminal hydrolase CYLD	1.89618	2.07088	0.850397	1.23632			FALSE	FALSE	0
gnl|gene50874|rna97557|	LOC108701260	CYP27C1	Q4G0S4	Cytochrome P450 27C1	8.5	8.5	8.5	8.5			FALSE	FALSE	0
gnl|gene4128|rna12020|	fam49a.S	CYRIA		CYFIP-related Rac1 interactor A	2.78493	3.8727	2.73342	2.12313			FALSE	FALSE	0
gnl|gene13163|rna38276|	fam49b.L	CYRIB		CYFIP-related Rac1 interactor B	2.67651	4.33548	2.27765	2.13122			FALSE	FALSE	0
gnl|gene49627|rna95692|	LOC503678	CYTH2	Q99418	Cytohesin-2 (Fragment)	1.18419	1.80667	1.15144	1.0515			FALSE	FALSE	0
gnl|gene50164|rna96508|	LOC108701591	CYTH3	O43739	Cytohesin-3	1.58066	1.97354	1.36949	1.21664			FALSE	FALSE	0
gnl|gene48315|rna93854|	c1orf123.L	CZIB	Q9NWV4	CXXC motif containing zinc binding protein	1.42528	1.14931	1.3492	1.40886			FALSE	FALSE	0
gnl|gene8026|rna23395|	d2hgdh.S	D2HGDH	Q8N465	D-2-hydroxyglutarate dehydrogenase, mitochondrial	7.90865	7.80672	6.2406	4.88951			TRUE	FALSE	0
gnl|gene17906|rna52342|	dad1.L	DAD1	P61803	Dolichyl-diphosphooligosaccharide--protein glycosyltransferase subunit DAD1	8.5	8.5	6.03188	5.67143			FALSE	FALSE	0
gnl|gene14982|rna43725|	dao.L	DAO	P14920	D-amino-acid oxidase	5.15105	5.20135	4.73549	4.2872			FALSE	FALSE	0
gnl|gene12591|rna36594|	dap.L	DAP	P51397	Death-associated protein 1	2.60202	3.70482	2.03824	2.86967			FALSE	FALSE	0
gnl|gene17695|rna51715|	dap3.L	DAP3	P51398	28S ribosomal protein S29, mitochondrial	8.02555	8.5	6.75441	5.08803			TRUE	FALSE	0
gnl|gene15409|rna44973|	dapk2.L	DAPK3	O43293	Death-associated protein kinase 3	0.132267	0.278297	0.317873	0.40307			FALSE	FALSE	0
gnl|gene15855|rna46320|	dapl1.L	DAPL1	A0PJW8	Death-associated protein-like 1	2.50804	3.98387	2.54512	3.79453	2.09766	0.91509	FALSE	FALSE	0
gnl|gene1780|rna5160|	dars.L	DARS1		Aspartate--tRNA ligase, cytoplasmic	0.477574	0.610922	0.216947	0.663002	0.143352	0.26056	FALSE	FALSE	0
gnl|gene12837|rna37303|	dars2.L	DARS2	Q6PI48	Aspartate--tRNA ligase, mitochondrial	6.32447	6.84463	5.17139	4.71019			TRUE	FALSE	0
gnl|gene15002|rna43776|	daw1.S	DAW1	Q8N136	Dynein assembly factor with WDR repeat domains 1	0.610415	1.4063	-0.0808627	0.109802			FALSE	FALSE	0
gnl|gene17769|rna51933|	daxx.L	DAXX	Q9UER7	Death domain-associated protein 6	1.04254	1.99298	0.518564	1.00912			FALSE	FALSE	1
gnl|gene43739|rna87269|	dbi.L	DBI	P07108	Acyl-CoA-binding protein	5.67297	5.83492	6.74175	5.6715	4.03818	2.61179	FALSE	FALSE	0
gnl|gene16469|rna48116|	dbn1.L	DBN1	Q16643	Drebrin	-0.104177	-0.0960367	0.463007	0.216697			FALSE	FALSE	0
gnl|gene2174|rna6306|	dbnl.L	DBNL	Q9UJU6	Drebrin-like protein	0.460274	0.191358	0.330242	-0.0920639	0.801957	0.106177	FALSE	FALSE	0
gnl|gene3385|rna9844|	dbr1.L	DBR1	Q9UK59	Lariat debranching enzyme	0.550796	0.68097	0.26128	0.591894			FALSE	FALSE	0
gnl|gene42745|rna85790|	LOC108715687	DBT	P11182	Lipoamide acyltransferase component of branched-chain alpha-keto acid dehydrogenase complex, mitochondrial	7.42791	8.23437	6.44175	5.07155			TRUE	FALSE	0
gnl|gene34649|rna74285|	LOC108714600	DCAF1	Q9Y4B6	DDB1- and CUL4-associated factor 1	0.800765	1.37941	0.595678	1.20369			FALSE	FALSE	0
gnl|gene10867|rna31596|	dcaf10.S	DCAF10	Q5QP82	DDB1- and CUL4-associated factor 10	0.299184	0.34776	0.272628	0.64183			FALSE	FALSE	0
gnl|gene4170|rna12138|	dcaf11.L	DCAF11	Q8TEB1	DDB1- and CUL4-associated factor 11	0.446831	0.659576	0.506728	0.784824			FALSE	FALSE	0
gnl|gene7893|rna23025|	dcaf13.L	DCAF13	Q9NV06	DDB1- and CUL4-associated factor 13	1.99251	3.22428	0.691251	1.83032			FALSE	FALSE	0
gnl|gene11951|rna34711|	dcaf15.L	DCAF15	Q66K64	DDB1- and CUL4-associated factor 15	0.764451	1.27099	0.378252	0.830277			FALSE	FALSE	0
gnl|gene20484|rna59814|	dcaf17.L	DCAF17	Q5H9S7	DDB1- and CUL4-associated factor 17	0.250392	0.287675	0.28667	0.619712			FALSE	FALSE	0
gnl|gene7627|rna22234|	dcaf7.S	DCAF7	P61962	DDB1- and CUL4-associated factor 7	0.738589	0.932393	0.299184	0.349854			FALSE	FALSE	0
gnl|gene12318|rna35803|	dcaf8.S	DCAF8	Q5TAQ9	DDB1- and CUL4-associated factor 8	1.06874	1.50861	0.729147	1.04677			FALSE	FALSE	0
gnl|gene2397|rna6981|	dclre1a.L	DCLRE1A	Q6PJP8	DNA cross-link repair 1A protein	3.09335	4.80739	1.56526	3.41599			FALSE	FALSE	0
gnl|gene2816|rna8180|	dclre1c.S	DCLRE1C	Q96SD1	Protein artemis	-0.426297	-0.0169463	0.201897	0.141116			FALSE	FALSE	0
gnl|gene44610|rna88599|	LOC108712573	DCP1B	Q8IZD4	mRNA-decapping enzyme 1B	3.80222	4.00723	1.46753	1.1046			FALSE	FALSE	0
gnl|gene19754|rna57709|	dcp2.S	DCP2	Q8IU60	m7GpppN-mRNA hydrolase	1.95292	2.4617	0.765863	1.32706			FALSE	FALSE	0
gnl|gene36178|rna76409|	dcps.L	DCPS	Q96C86	m7GpppX diphosphatase	-0.197177	-0.404922	0.0119057	0.116165	0.076701	-0.0675204	FALSE	FALSE	0
gnl|gene10424|rna30298|	dctd.L	DCTD	P32321	Deoxycytidylate deaminase	0.088345	-0.00543532	0.552251	0.554012	0.861052	0.328353	FALSE	FALSE	0
gnl|gene14485|rna42175|	dctn1.L	DCTN1	Q14203	Dynactin subunit 1	1.23655	2.0913	0.536414	1.38474	0.733867	0.267297	FALSE	FALSE	0
gnl|gene7252|rna21164|	dctn2.L	DCTN2	Q13561	Dynactin subunit 2	1.93136	3.38872	1.48495	1.80831			FALSE	FALSE	0
gnl|gene19477|rna56924|	dctn3.L	DCTN3	O75935	Dynactin subunit 3	2.91198	4.33166	2.67283	3.42599			FALSE	FALSE	0
gnl|gene13384|rna38939|	dctn4.S	DCTN4	Q9UJW0	Dynactin subunit 4	1.49361	2.23322	0.789233	1.81486			FALSE	FALSE	0
gnl|gene39527|rna81139|	dctn5.S	DCTN5	Q9BTE1	Dynactin subunit 5	0.914813	2.6546	0.0475917	0.845625			FALSE	FALSE	0
gnl|gene8311|rna24202|	dctn6.L	DCTN6	O00399	Dynactin subunit 6	0.831394	1.55764	0.510978	1.03675			FALSE	FALSE	0
gnl|gene8936|rna26023|	dcun1d2.S	DCUN1D2	Q6PH85	DCN1-like protein 2	1.69377	2.73761	0.80056	1.44468			FALSE	FALSE	0
gnl|gene18698|rna54579|	dcun1d5.L	DCUN1D5	Q9BTE7	DCN1-like protein 5	1.04944	2.32788	1.53082	1.08454			FALSE	FALSE	0
gnl|gene5119|rna14965|	MGC79752.L	DCXR	Q7Z4W1	L-xylulose reductase	1.96776	2.24232	1.77565	0.995405			FALSE	FALSE	0
gnl|gene38056|rna79058|	dda1	DDA1	Q9BW61	DET1- and DDB1-associated protein 1	2.69557	4.21443	2.11973	2.74026			FALSE	FALSE	0
gnl|gene45458|rna89830|	LOC108715489	DDAH1	O94760	N(G),N(G)-dimethylarginine dimethylaminohydrolase 1	0.26014	0.399044	0.541871	-0.168827	0.685219	0.15641	FALSE	FALSE	0
gnl|gene3546|rna10321|	ddb1.S	DDB1	Q16531	DNA damage-binding protein 1	0.675478	0.724962	0.576418	0.890409	0.195827	0.364717	FALSE	FALSE	0
gnl|gene7895|rna23031|	ddhd1.L	DDHD1	Q8NEL9	Phospholipase DDHD1 (Fragment)	1.39535	2.16147	0.564341	1.00273			FALSE	FALSE	0
gnl|gene46812|rna91739|	ddi2.L	DDI2	Q5TDH0	Protein DDI1 homolog 2	0.305437	0.044579	0.279228	0.459166	0.111953	0.418093	FALSE	FALSE	0
gnl|gene7120|rna20790|	ddost.S	DDOST	P39656	Dolichyl-diphosphooligosaccharide--protein glycosyltransferase 48 kDa subunit	6.11121	8.5	3.26122	5.51913			FALSE	FALSE	0
gnl|gene5069|rna14804|	ddt.L	DDT	P30046	D-dopachrome decarboxylase	0.860127	1.63614	-0.626237	1.17826			FALSE	FALSE	0
gnl|gene4826|rna14094|	ddx1.L	DDX1	Q92499	ATP-dependent RNA helicase DDX1	1.12328	1.32432	0.523156	0.910761	0.491414	0.203292	FALSE	FALSE	0
gnl|gene37087|rna77698|	ddx10.L	DDX10	Q13206	Probable ATP-dependent RNA helicase DDX10	1.42985	2.33869	0.577017	1.59902			FALSE	FALSE	0
gnl|gene16551|rna48351|	ddx17.L	DDX17	Q92841	RNA helicase	6.26829	5.83957	3.2155	4.17201			FALSE	FALSE	0
gnl|gene48285|rna93811|	LOC108702873	DDX18	Q9NVP1	ATP-dependent RNA helicase DDX18	2.02724	3.90731	0.958374	2.28509			FALSE	FALSE	0
gnl|gene19492|rna56964|	ddx19b.L	DDX19A	Q9NUU7	RNA helicase (Fragment)	0.263733	0.156345	0.111497	0.169714			FALSE	FALSE	0
gnl|gene44915|rna89038|	ddx19b.S	DDX19B	Q9UMR2	RNA helicase	0.0838927	0.0194712	0.0507647	0.159654			FALSE	FALSE	0
gnl|gene12383|rna36012|	ddx20.L	DDX20	Q9UHI6	Probable ATP-dependent RNA helicase DDX20	1.64203	2.46073	0.748184	1.45631	0.660426	0.327408	FALSE	FALSE	0
gnl|gene9509|rna27652|	ddx23.S	DDX23	Q9BUQ8	Probable ATP-dependent RNA helicase DDX23	2.06926	2.61668	0.446224	1.66407			FALSE	FALSE	0
gnl|gene19643|rna57401|	ddx24.L	DDX24	Q9GZR7	ATP-dependent RNA helicase DDX24	1.7176	3.08254	1.21811	2.13004			FALSE	FALSE	0
gnl|gene11519|rna33456|	ddx25.L	DDX25	Q9UHL0	RNA helicase (Fragment)	1.28121	2.07818	0.980528	0.492785			FALSE	FALSE	0
gnl|gene13485|rna39231|	ddx39a.S	DDX39B	Q13838	Spliceosome RNA helicase DDX39B (Fragment)	0.590745	0.599291	0.347087	0.540938	0.522326	0.0952186	FALSE	FALSE	0
gnl|gene529|rna1505|	ddx3x.L	DDX3X	O00571	RNA helicase	5.80718	5.58846	3.44987	2.28344			TRUE	FALSE	1
gnl|gene36694|rna77129|	LOC108704425	DDX4	Q9NQI0	Probable ATP-dependent RNA helicase DDX4	1.69117	2.34865	0.581833	1.06973			FALSE	FALSE	1
gnl|gene15478|rna45184|	ddx41.L	DDX41	Q9UJV9	Probable ATP-dependent RNA helicase DDX41	2.52955	3.93771	0.709221	1.43658			FALSE	FALSE	0
gnl|gene523|rna1484|	ddx42.L	DDX42	Q86XP3	RNA helicase	8.5	8.5	6.28941	6.2242			FALSE	FALSE	0
gnl|gene5729|rna16769|	ddx43.L	DDX43	Q9NXZ2	Probable ATP-dependent RNA helicase DDX43	2.89523	3.26985	0.80293	1.32219			FALSE	FALSE	0
gnl|gene40858|rna83032|	ddx46.L	DDX46	Q7L014	RNA helicase	2.2574	3.49865	0.95925	1.48879	0.583914	0.518947	FALSE	FALSE	0
gnl|gene41485|rna83946|	MGC53795	DDX5	P17844	DEAD box protein 5	4.95671	5.09274	2.05996	3.25815			FALSE	FALSE	0
gnl|gene7642|rna22280|	ddx54.L	DDX54	Q8TDD1	ATP-dependent RNA helicase DDX54	1.49633	2.53083	0.685842	1.89301			FALSE	FALSE	0
gnl|gene4438|rna12941|	ddx56.S	DDX56	Q9NY93	Probable ATP-dependent RNA helicase DDX56	1.67877	3.01661	0.692727	1.86979			FALSE	FALSE	0
gnl|gene6855|rna20038|	ddx59.L	DDX59	Q5T1V6	Probable ATP-dependent RNA helicase DDX59	6.51293	6.61886	3.40511	4.02102			FALSE	FALSE	0
gnl|gene14340|rna41768|	ddx6.S	DDX6	P26196	Probable ATP-dependent RNA helicase DDX6	2.8178	3.53737	1.23475	1.89774	1.15138	0.252262	FALSE	FALSE	0
gnl|gene15037|rna43876|	decr1.L	DECR1	Q16698	2,4-dienoyl-CoA reductase, mitochondrial	8.06655	8.5	8.5	5.55304			TRUE	FALSE	0
gnl|gene40638|rna82737|	decr2.L	DECR2	Q9NUI1	Peroxisomal 2,4-dienoyl-CoA reductase	1.17785	1.18799	1.44432	1.17391	1.54466	0.633795	FALSE	FALSE	0
gnl|gene6585|rna19272|	dek.L	DEK	P35659	Protein DEK	1.84243	3.68381	0.681467	2.45421			FALSE	FALSE	0
gnl|gene46858|rna91792|	dennd2d.S	DENND2D	Q9H6A0	DENN domain-containing protein 2D	1.45262	2.39748	0.673236	1.37293			FALSE	FALSE	0
gnl|gene7100|rna20731|	dennd4c.L	DENND4C	Q5VZ89	DENN domain-containing protein 4C (Fragment)	2.26775	4.15391	1.04792	2.37509			FALSE	FALSE	0
gnl|gene11355|rna33008|	dennd5b.L	DENND5B	Q6ZUT9	DENN domain-containing protein 5B	1.55508	3.04834	0.407009	1.29129			FALSE	FALSE	0
gnl|gene40819|rna82986|	LOC108705097	DENND6A	Q8IWF6	Protein DENND6A	0.94519	1.24336	0.481731	0.780549			FALSE	FALSE	0
gnl|gene49123|rna94975|	LOC108705653	DENR	O43583	Density-regulated protein	3.08591	3.8229	3.0501	3.48189	2.33923	0.668957	FALSE	FALSE	0
gnl|gene7789|rna22738|	depdc7.L	DEPDC7	Q96QD5	DEP domain-containing protein 7	3.17517	4.79492	0.589962	1.46826			FALSE	FALSE	0
gnl|gene14358|rna41820|	desi2.L	DESI2	Q9BSY9	Deubiquitinase DESI2	5.606	4.78347	2.7479	1.80144			FALSE	FALSE	0
gnl|gene50966|rna97681|	det1.L	DET1	Q7L5Y6	DET1 homolog	1.37133	1.86607	0.764115	1.52326			FALSE	FALSE	0
gnl|gene46430|rna91196|	LOC108696357	DFFA	O00273	DNA fragmentation factor subunit alpha	0.190609	0.329338	0.465873	0.1918			FALSE	FALSE	0
gnl|gene1443|rna4208|	dffb.S	DFFB	O76075	DNA fragmentation factor subunit beta	0.203379	0.290037	0.272577	0.315139			FALSE	FALSE	0
gnl|gene5745|rna16811|	dgcr6.S	DGCR6	Q14129	Protein DGCR6	4.20516	4.80592	2.12272	3.27753			FALSE	FALSE	0
gnl|gene3330|rna9681|	LOC108716057	DGCR8	Q8WYQ5	Microprocessor complex subunit DGCR8	2.47492	4.02365	1.19237	2.00303			FALSE	FALSE	0
gnl|gene34598|rna74208|	LOC108713453	DGKZ	Q13574	Diacylglycerol kinase	1.71226	2.73128	0.679436	1.34912			FALSE	FALSE	0
gnl|gene1431|rna4178|	dguok.L	DGUOK	Q16854	Deoxyguanosine kinase, mitochondrial	1.4653	1.25242	1.6582	1.69836			TRUE	FALSE	0
gnl|gene16566|rna48397|	dhdh-like.1.L	DHDH	Q9UQ10	Trans-1,2-dihydrobenzene-1,2-diol dehydrogenase	1.24772	1.29993	1.50832	0.651697	0.997415	0.161649	FALSE	FALSE	0
gnl|gene6045|rna17697|	dhfr.L	DHFR	P00374	Dihydrofolate reductase	-0.298237	-0.283022	-0.100278	-0.441138	0.512472	0.154935	TRUE	FALSE	0
gnl|gene604|rna1771|	dhodh.L	DHODH	Q02127	Dihydroorotate dehydrogenase (quinone), mitochondrial	8.5	8.5	8.5	6.38261			TRUE	FALSE	0
gnl|gene49748|rna95859|	LOC108711712	DHPS	P49366	Deoxyhypusine synthase	0.248989	0.376984	0.917424	0.524777			FALSE	FALSE	0
gnl|gene49071|rna94900|	LOC108704561	DHRS11	Q6UWP2	Dehydrogenase/reductase SDR family member 11	0.982878	1.32239	1.0879	0.784085	0.946817	0.333874	FALSE	FALSE	0
gnl|gene41454|rna83901|	dhrs12.L	DHRS12	A0PJE2	Dehydrogenase/reductase SDR family member 12	4.25265	6.17881	2.22789	4.36354			FALSE	FALSE	0
gnl|gene7671|rna22375|	dhrs4.L	DHRS4	Q9BTZ2	Dehydrogenase/reductase SDR family member 4	6.52211	6.37445	6.10502	4.64735			FALSE	FALSE	0
gnl|gene15725|rna45918|	dhrs7.L	DHRS7	Q9Y394	Dehydrogenase/reductase SDR family member 7	6.08713	8.5	3.10808	5.53584			FALSE	FALSE	0
gnl|gene3070|rna8892|	dhtkd1.L	DHTKD1	Q96HY7	Probable 2-oxoglutarate dehydrogenase E1 component DHKTD1, mitochondrial	8.01272	8.16069	6.69621	6.45362			TRUE	FALSE	0
gnl|gene34330|rna73858|	dhx15.L	DHX15	O43143	Pre-mRNA-splicing factor ATP-dependent RNA helicase DHX15	0.0510147	0.0968136	0.0314293	0.109512	0.175735	0.649182	FALSE	FALSE	0
gnl|gene100|rna281|	dhx16.S	DHX16	O60231	RNA helicase	2.39674	3.18568	0.516026	1.68356			FALSE	FALSE	0
gnl|gene8765|rna25514|	dhx29.L	DHX29	Q7Z478	ATP-dependent RNA helicase DHX29	1.22358	2.1986	0.389082	1.26621			FALSE	FALSE	0
gnl|gene11817|rna34312|	dhx34.L	DHX34	Q14147	Probable ATP-dependent RNA helicase DHX34	1.13949	2.43804	0.437512	1.09591			FALSE	FALSE	0
gnl|gene6047|rna17701|	dhx35.S	DHX35	Q9H5Z1	Probable ATP-dependent RNA helicase DHX35	1.37872	2.53967	0.945041	2.00401			FALSE	FALSE	0
gnl|gene36961|rna77519|	LOC108717046	DHX36	Q9H2U1	ATP-dependent DNA/RNA helicase DHX36	0.688108	1.48124	0.493871	0.20979			FALSE	FALSE	0
gnl|gene38454|rna79604|	dhx37.L	DHX37	Q8IY37	Probable ATP-dependent RNA helicase DHX37 (Fragment)	0.913303	2.88678	0.372431	1.54441			FALSE	FALSE	0
gnl|gene43196|rna86480|	LOC108715422	DHX38	Q92620	Pre-mRNA-splicing factor ATP-dependent RNA helicase PRP16	0.658516	1.01393	0.0630666	0.0805592			FALSE	FALSE	0
gnl|gene46878|rna91824|	LOC108709604	DHX40	Q8IX18	Probable ATP-dependent RNA helicase DHX40	0.881005	1.22691	0.269051	0.504511			FALSE	FALSE	0
gnl|gene37796|rna78645|	LOC108716647	DHX57	Q6P158	Putative ATP-dependent RNA helicase DHX57 (Fragment)	2.66164	3.53582	0.869665	1.98337			FALSE	FALSE	0
gnl|gene8068|rna23527|	dhx8.S	DHX8	Q14562	ATP-dependent RNA helicase DHX8	2.78304	3.73572	0.920002	1.88209			FALSE	FALSE	0
gnl|gene5973|rna17467|	dhx9.L	DHX9	Q08211	ATP-dependent RNA helicase A	6.57667	6.85878	1.49208	4.49775			FALSE	FALSE	0
gnl|gene12752|rna37052|	diaph1.L	DIAPH1	O60610	Protein diaphanous homolog 1	3.61416	4.51736	0.94249	2.77034			FALSE	FALSE	0
gnl|gene37579|rna78345|	LOC108708510	DIAPH3	Q9NSV4	Protein diaphanous homolog 3	3.0433	4.03758	1.04198	2.51035			FALSE	FALSE	0
gnl|gene2469|rna7196|	dicer1.L	DICER1	Q9UPY3	Endoribonuclease Dicer (Fragment)	1.70401	2.19537	0.449326	1.25646			FALSE	FALSE	0
gnl|gene5327|rna15607|	diexf.S	DIEXF	Q68CQ4	Digestive organ expansion factor homolog	0.807164	1.55724	0.651036	1.29111			FALSE	FALSE	0
gnl|gene2925|rna8479|	dimt1.L	DIMT1	Q9UNQ2	rRNA adenine N(6)-methyltransferase	1.16873	2.74007	0.864565	1.69184			FALSE	FALSE	0
gnl|gene41016|rna83270|	LOC108701408	DIP2A	Q14689	Disco-interacting protein 2 homolog A	1.15724	1.52518	0.351103	0.684058			FALSE	FALSE	0
gnl|gene50865|rna97547|	LOC108708617	DIP2B	Q9P265	Disco-interacting protein 2 homolog B	0.400254	0.694969	0.153713	0.405188			FALSE	FALSE	0
gnl|gene18724|rna54657|	fam69b.S	DIPK1B	Q5VUD6	Divergent protein kinase domain 1B	0.507421	1.18697	0.678958	1.562			FALSE	FALSE	0
gnl|gene6461|rna18903|	dis3.L	DIS3	Q9Y2L1	Exosome complex exonuclease RRP44	0.4603	0.275428	0.413387	0.466862			FALSE	FALSE	0
gnl|gene5326|rna15605|	dis3l.L	DIS3L	Q8TF46	DIS3-like exonuclease 1	1.26156	1.47429	0.646009	1.19992			FALSE	FALSE	0
gnl|gene14202|rna41371|	dis3l2.L	DIS3L2	Q8IYB7	DIS3-like exonuclease 2	0.47647	0.659969	0.430952	0.625618			FALSE	FALSE	0
gnl|gene2015|rna5855|	dkc1.L	DKC1	O60832	H/ACA ribonucleoprotein complex subunit DKC1	1.44475	2.02706	0.838449	1.31686			FALSE	FALSE	0
gnl|gene35828|rna75935|	LOC108705521	DLAT	P10515	Dihydrolipoyllysine-residue acetyltransferase component of pyruvate dehydrogenase complex, mitochondrial	7.61523	8.35425	6.80217	5.27387			TRUE	FALSE	0
gnl|gene43296|rna86623|	LOC108711180	DLD	P09622	Dihydrolipoyl dehydrogenase, mitochondrial	6.467	6.65683	5.77435	4.59373			TRUE	FALSE	0
gnl|gene12859|rna37378|	dlgap5.L	DLGAP5	Q15398	Disks large-associated protein 5	1.65542	2.5427	0.626095	1.47461			FALSE	FALSE	0
gnl|gene47443|rna92597|	LOC108698673	DLST	P36957	Dihydrolipoyllysine-residue succinyltransferase component of 2-oxoglutarate dehydrogenase complex, mitochondrial	7.2926	8.14895	7.07363	5.24486			TRUE	FALSE	0
gnl|gene11802|rna34269|	atp5s.L	DMAC2L	Q99766	ATP synthase subunit s, mitochondrial	8.2741	8.08591	7.08056	5.86311			FALSE	FALSE	0
gnl|gene14750|rna43001|	dmap1.L	DMAP1	Q9NPF5	DNA methyltransferase 1-associated protein 1 (Fragment)	4.37603	3.5711	1.63736	2.59735			FALSE	FALSE	0
gnl|gene2865|rna8319|	dmgdh.L	DMGDH	Q9UI17	DMGDH protein (Fragment)	7.02365	6.44498	6.08428	4.85341			TRUE	FALSE	0
gnl|gene35016|rna74777|	LOC108717339	DMXL1	Q9Y485	DmX-like protein 1 (Fragment)	2.61074	3.94537	1.99897	2.57057			FALSE	FALSE	0
gnl|gene47833|rna93100|	LOC108711393	DMXL2	Q8TDJ6	DmX-like protein 2	1.41818	2.6033	0.435202	1.70118			FALSE	FALSE	0
gnl|gene48563|rna94175|	dna2.S	DNA2	P51530	DNA replication ATP-dependent helicase/nuclease (Fragment)	0.580722	0.991257	0.3721	0.676615	0.614508	0.276379	TRUE	FALSE	0
gnl|gene744|rna2167|	dnaaf1.S	DNAAF1	Q8NEP3	Dynein assembly factor 1, axonemal	1.03429	1.47509	0.685693	0.704952			FALSE	FALSE	0
gnl|gene9104|rna26490|	dnaaf2.L	DNAAF2	Q9NVR5	Protein kintoun	0.36178	0.956915	0.474319	0.10932			FALSE	FALSE	0
gnl|gene14880|rna43424|	dnaaf3.L	DNAAF3	Q8N9W5	Dynein assembly factor 3, axonemal	0.319768	0.635625	0.13623	0.233272			FALSE	FALSE	0
gnl|gene4628|rna13508|	dnaaf5.L	DNAAF5	Q86Y56	Dynein assembly factor 5, axonemal (Fragment)	0.758188	1.41559	0.502812	0.845536			FALSE	FALSE	0
gnl|gene35143|rna74968|	LOC108695668	DNAH10	Q8IVF4	Dynein heavy chain 10, axonemal (Fragment)	1.23508	2.14282	0.45429	1.42628			FALSE	FALSE	0
gnl|gene40563|rna82627|	LOC108711773	DNAH2	Q9P225	Dynein heavy chain 2, axonemal (Fragment)	1.4233	2.39649	0.652017	1.51281			FALSE	FALSE	0
gnl|gene44288|rna88119|	dnah5.S	DNAH5	Q8TE73	Dynein heavy chain 5, axonemal	1.1559	1.99841	0.448254	1.20404			FALSE	FALSE	0
gnl|gene40986|rna83229|	dnah9.S	DNAH9	Q9NYC9	Dynein heavy chain 9, axonemal	1.22417	2.02631	0.624234	1.31447			FALSE	FALSE	0
gnl|gene12828|rna37282|	dnai1.L	DNAI1	Q9UI46	Dynein intermediate chain 1, axonemal	1.38464	1.89373	0.559816	1.42168			FALSE	FALSE	0
gnl|gene418|rna1206|	dnai2.S	DNAI2	Q9GZS0	Dynein intermediate chain 2, axonemal	1.1947	1.50081	0.54672	1.11781			FALSE	FALSE	0
gnl|gene9115|rna26515|	dnaja1.S	DNAJA1	P31689	DnaJ homolog subfamily A member 1	5.13087	5.43385	3.25016	3.93827			TRUE	FALSE	0
gnl|gene43347|rna86704|	dnaja2.L	DNAJA2	O60884	DnaJ homolog subfamily A member 2	7.32502	8.13666	4.70527	5.94288			FALSE	FALSE	0
gnl|gene20164|rna58840|	dnajb1.L	DNAJB1	P25685	DnaJ homolog subfamily B member 1	6.58358	6.763	4.94283	4.95721			FALSE	FALSE	0
gnl|gene6247|rna18268|	dnajb11.S	DNAJB11	Q9UBS4	DnaJ homolog subfamily B member 11	6.47116	8.5	3.77799	6.42696			FALSE	FALSE	0
gnl|gene7585|rna22117|	dnajb6.L	DNAJB6	O75190	DnaJ homolog subfamily B member 6	4.96721	4.53183	3.45092	4.05357			FALSE	FALSE	0
gnl|gene45100|rna89323|	LOC108696618	DNAJC11	Q9NVH1	DnaJ homolog subfamily C member 11	8.5	8.5	6.5433	5.74802			TRUE	FALSE	0
gnl|gene4746|rna13864|	dnajc13.L	DNAJC13	O75165	DnaJ homolog subfamily C member 13	1.0714	1.67644	0.50432	0.997329			FALSE	FALSE	0
gnl|gene11105|rna32272|	dnajc19.L	DNAJC19	Q96DA6	Mitochondrial import inner membrane translocase subunit TIM14	8.5	8.5	8.5	5.92937			TRUE	FALSE	0
gnl|gene47649|rna92869|	LOC108711193	DNAJC2	Q99543	DnaJ homolog subfamily C member 2	1.32721	2.34301	0.467871	1.47522	0.272511	-0.0051074	FALSE	FALSE	0
gnl|gene7224|rna21074|	dnajc7.L	DNAJC7	Q99615	DnaJ homolog subfamily C member 7 (Fragment)	6.14247	6.37375	4.95172	4.49853			FALSE	FALSE	0
gnl|gene18451|rna53884|	dnajc8.S	DNAJC8	O75937	DnaJ homolog subfamily C member 8	4.75825	6.14358	1.57927	2.24735			FALSE	FALSE	0
gnl|gene9322|rna27102|	dnajc9.L	DNAJC9	Q8WXX5	DnaJ homolog subfamily C member 9	1.0204	1.7994	0.448917	0.2562	1.36929	0.396435	FALSE	FALSE	0
gnl|gene11744|rna34111|	dnal1.L	DNAL1	Q4LDG9	Dynein light chain 1, axonemal	3.09163	3.75563	2.73214	2.41714			FALSE	FALSE	0
gnl|gene636|rna1857|	dnm1l.S	DNM1L	O00429	Dynamin-1-like protein	2.06722	3.12569	1.59262	2.11764			TRUE	FALSE	0
gnl|gene36568|rna76956|	LOC108703474	DNM2	P50570	Dynamin-2	6.71997	5.32368	3.07836	2.28661			FALSE	FALSE	0
gnl|gene34548|rna74145|	dnmt1.L	DNMT1	P26358	DNA (cytosine-5)-methyltransferase 1 (Fragment)	0.358976	0.526993	0.188073	0.493203	-0.074326	0.114963	FALSE	FALSE	0
gnl|gene1899|rna5538|	dnpep.L	DNPEP	Q9ULA0	Aspartyl aminopeptidase	0.252858	0.161133	0.237586	0.817957	0.246922	0.521088	FALSE	FALSE	0
gnl|gene1897|rna5533|	LOC108716560	DNPH1	O43598	2'-deoxynucleoside 5'-phosphate N-hydrolase 1	0.996128	1.61957	0.713373	0.524932			FALSE	FALSE	0
gnl|gene6183|rna18066|	dnttip2.L	DNTTIP2	Q5QJE6	Deoxynucleotidyltransferase terminal-interacting protein 2	-0.891898	0.0372731	-0.183953	-0.252461			FALSE	FALSE	0
gnl|gene1087|rna3156|	dock1.L	DOCK1	Q14185	Dedicator of cytokinesis protein 1	1.00483	1.41143	0.819934	1.532			FALSE	FALSE	0
gnl|gene11581|rna33637|	dock5.L	DOCK5	Q9H7D0	Dedicator of cytokinesis protein 5 (Fragment)	1.2181	2.1132	0.498866	1.29903			FALSE	FALSE	0
gnl|gene39675|rna81345|	LOC108705243	DOCK7	Q96N67	Dedicator of cytokinesis protein 7 (Fragment)	1.32818	2.1729	0.461256	1.23179			FALSE	FALSE	0
gnl|gene45082|rna89294|	LOC108709750	DOCK9	Q9BZ29	Dedicator of cytokinesis protein 9 (Fragment)	0.628264	1.29344	0.348866	0.752995			FALSE	FALSE	0
gnl|gene7281|rna21244|	dohh.L	DOHH	Q9BU89	Deoxyhypusine hydroxylase	3.43002	4.7185	2.97802	2.65962			FALSE	FALSE	0
gnl|gene17285|rna50445|	dok1.L	DOK1	Q99704	Docking protein 1	2.09342	2.4736	0.449228	1.18744			FALSE	FALSE	0
gnl|gene10458|rna30383|	donson.L	DONSON	Q9NYP3	Protein downstream neighbor of Son (Fragment)	-0.331132	0.526578	-1.08488	-1.29645			FALSE	FALSE	0
gnl|gene49776|rna95895|	LOC108716896	DOP1A	Q5JWR5	Protein dopey-1	1.1588	2.24166	0.618117	1.23104			FALSE	FALSE	0
gnl|gene482|rna1382|	dopey2.L	DOP1B	Q9Y3R5	Protein dopey-2	0.68183	1.49409	0.469123	1.08248			FALSE	FALSE	0
gnl|gene3165|rna9169|	dpcd.S	DPCD	Q9BVM2	Protein DPCD	1.94213	2.42401	0.675892	1.20304	1.33138	0.105996	FALSE	FALSE	0
gnl|gene44486|rna88428|	dpf2.L	DPF2	Q92785	Zinc finger protein ubi-d4	4.20747	3.4833	1.33379	1.21211			FALSE	FALSE	0
gnl|gene9505|rna27639|	dph1.L	DPH1	Q9BZG8	2-(3-amino-3-carboxypropyl)histidine synthase subunit 1	0.2201	0.27086	-0.065844	0.0976952			FALSE	FALSE	0
gnl|gene9819|rna28546|	dph2.L	DPH2	Q9BQC3	2-(3-amino-3-carboxypropyl)histidine synthase subunit 2	0.112508	0.168191	0.000781417	-0.0133933			FALSE	FALSE	0
gnl|gene18888|rna55127|	dph6.L	DPH6	Q7L8W6	Diphthine--ammonia ligase	-0.0938506	-0.217013	-0.0724234	0.0602265			FALSE	FALSE	0
gnl|gene13783|rna40106|	dph7.L	DPH7	Q9BTV6	Diphthine methyltransferase	0.198171	0.049486	0.246475	0.42234			FALSE	FALSE	0
gnl|gene4098|rna11933|	dpm1.S	DPM1	O60762	Dolichol-phosphate mannosyltransferase subunit 1	5.53409	7.61078	2.83496	5.37802			FALSE	FALSE	0
gnl|gene5553|rna16258|	dpp3.L	DPP3	Q9NY33	Dipeptidyl peptidase 3	-0.225319	-0.350265	0.00375154	0.070684	0.141814	0.173515	FALSE	FALSE	0
gnl|gene9298|rna27011|	dpp4.L	DPP4	P27487	Dipeptidyl peptidase 4	7.30521	6.86968	5.4591	5.27574			FALSE	FALSE	0
gnl|gene6615|rna19354|	dpp8.L	DPP8	Q6V1X1	Dipeptidyl peptidase 8	0.155489	0.0213983	0.352229	0.664157			FALSE	FALSE	0
gnl|gene16963|rna49561|	dpp9.L	DPP9	Q86TI2	Dipeptidyl peptidase 9	0.25679	0.0395476	0.322776	0.605336			FALSE	FALSE	0
gnl|gene13849|rna40324|	dpy30.L	DPY30	Q9C005	Protein dpy-30 homolog	5.76041	6.31929	5.69437	5.10879			FALSE	FALSE	0
gnl|gene12015|rna34911|	dpyd.L	DPYD	Q12882	Dihydropyrimidine dehydrogenase [NADP(+)]	0.137672	0.283768	0.298256	0.436444			FALSE	FALSE	0
gnl|gene46554|rna91372|	LOC108712711	DPYSL2	Q16555	Dihydropyrimidinase-related protein 2	1.72362	1.6557	0.750023	0.910358			FALSE	FALSE	0
gnl|gene2923|rna8474|	dpysl3.S	DPYSL3	Q14195	Dihydropyrimidinase-related protein 3	1.71861	1.63253	0.826821	0.812318			FALSE	FALSE	0
gnl|gene13534|rna39387|	dpysl5.S	DPYSL5	Q9BPU6	Dihydropyrimidinase-related protein 5	0.260525	0.0803823	-0.0970125	0.096094			FALSE	FALSE	0
gnl|gene12993|rna37768|	drc3.L	DRC3	Q9H069	Dynein regulatory complex subunit 3	-0.177407	0.223202	0.0199113	0.327187			FALSE	FALSE	0
gnl|gene8800|rna25629|	drg1.L	DRG1	Q9Y295	Developmentally-regulated GTP-binding protein 1	0.970574	2.17891	0.354019	0.862771	0.899474	0.0475439	FALSE	FALSE	0
gnl|gene19854|rna57981|	drg2.S	DRG2	P55039	Developmentally-regulated GTP-binding protein 2	-0.14579	0.385389	-0.186889	0.00688526	0.188257	0.374395	FALSE	FALSE	0
gnl|gene2741|rna7976|	dsc3.S	DSC2	Q02487	Desmocollin-2	6.12982	8.5	4.90677	5.44768			FALSE	FALSE	0
gnl|gene6569|rna19230|	dscc1.L	DSCC1	Q9BVC3	Sister chromatid cohesion protein DCC1	0.907262	1.31181	0.550007	0.979184			FALSE	FALSE	0
gnl|gene47873|rna93166|	dsp.L	DSP	P15924	Desmoplakin	2.43261	2.67169	0.685487	1.23931			FALSE	FALSE	0
gnl|gene41893|rna84515|	dst.L	DST	Q03001	Dystonin (Fragment)	0.219982	0.790036	0.667164	1.28132			FALSE	FALSE	0
gnl|gene41065|rna83336|	dstyk.S	DSTYK	Q6XUX3	Dual serine/threonine and tyrosine protein kinase	1.20994	2.53684	0.554449	1.61715			FALSE	FALSE	0
gnl|gene4276|rna12452|	dtd1.L	DTD1	Q8TEA8	D-aminoacyl-tRNA deacylase 1	-0.0398304	0.0914537	-0.0184579	-0.0553827			FALSE	FALSE	0
gnl|gene2716|rna7884|	dtd2.L	DTD2	Q96FN9	D-aminoacyl-tRNA deacylase 2	0.373834	-0.0173822	0.362346	0.199755			FALSE	FALSE	0
gnl|gene5946|rna17407|	dtl.L	DTL	Q9NZJ0	Denticleless protein homolog	0.591741	1.30123	0.224691	0.535686			FALSE	FALSE	0
gnl|gene14018|rna40835|	dtna.L	DTNA	Q9Y4J8	Dystrobrevin alpha	1.87706	2.45012	0.693157	0.784286			FALSE	FALSE	0
gnl|gene11366|rna33035|	dtnbp1.S	DTNBP1	Q96EV8	Dysbindin	1.80038	2.51128	1.5677	0.871374			FALSE	FALSE	0
gnl|gene994|rna2922|	dtwd2.L	DTWD2	Q8NBA8	tRNA-uridine aminocarboxypropyltransferase 2	1.37182	3.4478	0.412635	1.9976			FALSE	FALSE	0
gnl|gene43128|rna86375|	LOC100127334	DTX3	Q8N9I9	Probable E3 ubiquitin-protein ligase DTX3	2.9997	3.36335	1.49163	1.98557			FALSE	FALSE	0
gnl|gene13084|rna38018|	dtymk.S	DTYMK	P23919	Thymidylate kinase	0.397804	0.623584	0.651547	0.320849	1.0816	0.319631	FALSE	FALSE	0
gnl|gene13481|rna39223|	dus2.L	DUS2	Q9NX74	tRNA-dihydrouridine(20) synthase [NAD(P)+]-like	1.86278	3.14888	1.26405	2.41233			FALSE	FALSE	0
gnl|gene6758|rna19770|	dus3l.L	DUS3L	Q96G46	tRNA-dihydrouridine(47) synthase [NAD(P)(+)]-like	0.656153	1.59492	0.0542396	0.915248			FALSE	FALSE	0
gnl|gene14329|rna41732|	dusp18.L	DUSP18	Q8NEJ0	Dual specificity protein phosphatase 18	0.810522	1.61751	0.568031	0.123114			TRUE	FALSE	0
gnl|gene1722|rna5014|	dusp23.L	DUSP23	Q9BVJ7	Dual specificity protein phosphatase 23	0.779106	1.4538	0.725269	0.609422			FALSE	FALSE	0
gnl|gene35267|rna75166|	LOC108712910	DUT	P33316	Deoxyuridine 5'-triphosphate nucleotidohydrolase	3.46379	3.6442	3.09929	3.31433	1.87936	0.641	TRUE	FALSE	0
gnl|gene38436|rna79577|	dvl2.L	DVL2	O14641	Segment polarity protein dishevelled homolog DVL-2	7.41454	6.86034	6.27377	5.48267			FALSE	FALSE	0
gnl|gene19937|rna58215|	dxo.L	DXO	O77932	Decapping and exoribonuclease protein	0.624805	0.601452	0.347641	0.172025			FALSE	FALSE	0
gnl|gene44916|rna89039|	dym.L	DYM	Q7RTS9	Dymeclin	0.927685	2.02034	0.54699	1.05464			FALSE	FALSE	0
gnl|gene41855|rna84453|	LOC108699777	DYNC1H1	Q14204	Cytoplasmic dynein 1 heavy chain 1 (Fragment)	1.11974	1.91068	0.675849	1.56118	0.54318	0.168974	FALSE	FALSE	0
gnl|gene41145|rna83465|	LOC108701369	DYNC1I2	Q13409	Cytoplasmic dynein 1 intermediate chain 2	0.86598	1.67229	0.301116	1.16807	0.182253	0.0148868	FALSE	FALSE	0
gnl|gene9164|rna26638|	dync1li1.L	DYNC1LI1	Q9Y6G9	Cytoplasmic dynein 1 light intermediate chain 1	1.0723	1.98576	0.679725	1.30157	1.19382	0.267184	FALSE	FALSE	0
gnl|gene2773|rna8074|	dync1li2.L	DYNC1LI2	O43237	Cytoplasmic dynein 1 light intermediate chain 2	0.831649	1.6038	1.19063	1.19146			FALSE	FALSE	0
gnl|gene48049|rna93461|	LOC108705730	DYNC2H1	Q8NCM8	Cytoplasmic dynein 2 heavy chain 1	0.756524	1.30639	0.348956	0.933911			FALSE	FALSE	0
gnl|gene13938|rna40577|	wdr60.L	DYNC2I1		Cytoplasmic dynein 2 intermediate chain 1	0.699094	0.999341	0.265639	0.834405			FALSE	FALSE	0
gnl|gene15415|rna44990|	wdr34.L	DYNC2I2		Cytoplasmic dynein 2 intermediate chain 2	0.449121	0.713963	0.347295	0.557519			FALSE	FALSE	0
gnl|gene4344|rna12660|	dync2li1.S	DYNC2LI1	Q8TCX1	Cytoplasmic dynein 2 light intermediate chain 1	0.809866	1.07413	0.429625	0.848765			FALSE	FALSE	0
gnl|gene5870|rna17192|	dynll1.L	DYNLL1	P63167	Dynein light chain 1, cytoplasmic	2.4485	3.55607	1.84237	2.03136	2.69432	0.681231	TRUE	FALSE	0
gnl|gene36168|rna76395|	LOC108708121	DYNLL2	Q96FJ2	Dynein light chain 2, cytoplasmic	2.92419	3.39608	2.27557	2.79183			FALSE	FALSE	0
gnl|gene46239|rna90918|	LOC108702761	DYNLRB1	Q9NP97	Dynein light chain roadblock-type 1	1.81643	2.67407	1.17352	2.1147	1.74575	0.33673	FALSE	FALSE	0
gnl|gene18205|rna53190|	e2f5.S	E2F5	Q15329	Transcription factor E2F5	7.17219	6.80174	6.98532	5.11067			FALSE	FALSE	0
gnl|gene2696|rna7816|	ears2.L	EARS2	Q5JPH6	Glutamyl-tRNA synthetase	3.49134	4.16183	3.05991	3.39504			TRUE	FALSE	0
gnl|gene14731|rna42939|	ecd.S	ECD	O95905	Protein ecdysoneless homolog	2.36025	3.79695	2.16373	1.77374			FALSE	FALSE	0
gnl|gene16050|rna46921|	ece1.S	ECE1	P42892	Endothelin-converting enzyme 1	8.5	8.5	6.39957	5.73684			FALSE	FALSE	0
gnl|gene47687|rna92921|	ech1.L	ECH1	Q13011	Delta(3,5)-Delta(2,4)-dienoyl-CoA isomerase, mitochondrial	6.22109	6.35102	5.62975	4.67626			TRUE	FALSE	0
gnl|gene6278|rna18357|	echdc1.L	ECHDC1	Q9NTX5	Ethylmalonyl-CoA decarboxylase	8.5	6.06206	6.00516	4.54341			FALSE	FALSE	0
gnl|gene11123|rna32328|	echdc2.L	ECHDC2	Q86YB7	Enoyl-CoA hydratase domain-containing protein 2, mitochondrial	5.6533	5.95072	5.00106	4.33862			TRUE	FALSE	0
gnl|gene18496|rna53999|	echdc3.L	ECHDC3	Q96DC8	Enoyl-CoA hydratase domain-containing protein 3, mitochondrial	7.81398	7.88708	6.32018	4.83883			TRUE	FALSE	0
gnl|gene15555|rna45427|	echs1.L	ECHS1	P30084	Enoyl-CoA hydratase, mitochondrial	8.15878	8.3094	7.43776	5.04921			TRUE	FALSE	0
gnl|gene11008|rna32002|	eci1.L	ECI1	P42126	Enoyl-CoA delta isomerase 1, mitochondrial	7.17363	6.48398	5.7479	4.78715			TRUE	FALSE	0
gnl|gene8702|rna25331|	eci2.L	ECI2	O75521	Enoyl-CoA delta isomerase 2	8.04358	8.37922	6.27628	4.85972			TRUE	FALSE	0
gnl|gene12849|rna37352|	kiaa0368.L	ECPAS	Q5VYK3	Proteasome adapter and scaffold protein ECM29	1.38795	2.39946	0.484203	1.31002			FALSE	FALSE	0
gnl|gene8271|rna24082|	ect2.L	ECT2	Q9H8V3	Protein ECT2	0.778622	1.84773	0.276172	0.668174			FALSE	FALSE	0
gnl|gene13637|rna39687|	edc3.L	EDC3	Q96F86	Enhancer of mRNA-decapping protein 3	4.58069	3.39358	2.08682	1.54891			FALSE	FALSE	0
gnl|gene40884|rna83085|	LOC108715334	EDC4	Q6P2E9	Enhancer of mRNA-decapping protein 4	1.50982	1.97843	0.723849	1.26438			FALSE	FALSE	0
gnl|gene3239|rna9383|	edf1.L	EDF1	O60869	Endothelial differentiation-related factor 1	1.2779	2.06234	1.01354	0.95061			FALSE	FALSE	0
gnl|gene8201|rna23879|	eea1.L	EEA1	Q15075	Early endosome antigen 1	1.82723	2.465	1.28266	1.4289			FALSE	FALSE	0
gnl|gene9009|rna26236|	eed.L	EED	O75530	Polycomb protein EED	0.590613	0.49365	0.241296	0.613075			FALSE	FALSE	0
gnl|gene15250|rna44506|	eef1a1o.L	EEF1A1	P68104	Elongation factor 1-alpha 1	0.751878	1.1258	0.356299	0.968144	0.382643	0.333153	FALSE	FALSE	0
gnl|gene16313|rna47641|	42sp50.L	EEF1A2	Q05639	Elongation factor 1-alpha 2	0.660284	1.08382	0.372952	0.990281			FALSE	FALSE	0
gnl|gene17965|rna52515|	mettl13.S	EEF1AKNMT	Q8N6R0	eEF1A lysine and N-terminal methyltransferase	1.2401	1.84671	0.488797	1.09097			FALSE	FALSE	0
gnl|gene184|rna515|	eef1b2.L	EEF1B2	P24534	Elongation factor 1-beta	3.35809	4.57822	3.01573	3.74272	2.19571	0.532885	FALSE	FALSE	0
gnl|gene5829|rna17062|	eef1d.L	EEF1D	P29692	Elongation factor 1-delta	2.95964	4.75725	3.0546	3.5901	2.05998	0.624854	FALSE	FALSE	0
gnl|gene2435|rna7088|	eef1e1.L	EEF1E1	O43324	Eukaryotic translation elongation factor 1 epsilon-1	2.27163	3.49013	1.27472	2.08268			FALSE	FALSE	0
gnl|gene8633|rna25136|	eef1g.L	EEF1G	P26641	Elongation factor 1-gamma	0.717705	1.33885	0.279398	0.843449	0.00718481	0.158057	FALSE	FALSE	0
gnl|gene2783|rna8097|	eef2.1.L	EEF2	P13639	Elongation factor 2	0.609097	1.10848	0.267661	1.07127	0.31141	0.179347	FALSE	FALSE	0
gnl|gene1772|rna5142|	eefsec.S	EEFSEC	P57772	Selenocysteine-specific elongation factor	0.844123	1.01586	0.363967	0.964375			FALSE	FALSE	0
gnl|gene45370|rna89715|	efcab7.L	EFCAB7	A8K855	EF-hand calcium-binding domain-containing protein 7	5.68299	8.5	2.3407	4.48785			FALSE	FALSE	0
gnl|gene16020|rna46829|	efhd1.L	EFHD1	Q9BUP0	EF-hand domain-containing protein D1	0.850796	1.82666	0.67763	0.61863			TRUE	FALSE	0
gnl|gene15041|rna43886|	efl1.L	EFL1	Q7Z2Z2	Elongation factor-like GTPase 1	0.412144	0.844042	0.19127	0.676625			FALSE	FALSE	0
gnl|gene2104|rna6112|	eftud2.S	EFTUD2	Q15029	116 kDa U5 small nuclear ribonucleoprotein component	0.533092	0.754376	0.301415	0.750255	0.562638	0.271825	FALSE	FALSE	0
gnl|gene3403|rna9902|	egln1.S	EGLN1	Q9GZT9	Egl nine homolog 1	0.737172	1.20264	0.396336	0.574195			FALSE	FALSE	0
gnl|gene407|rna1183|	ehbp1.L	EHBP1	Q8NDI1	EH domain-binding protein 1	0.557114	1.06379	0.426599	1.05391			FALSE	FALSE	0
gnl|gene9122|rna26528|	ehd1.L	EHD1	Q9H4M9	EH domain-containing protein 1 (Fragment)	1.45788	1.27519	0.336826	0.303474	0.693544	0.252679	FALSE	FALSE	0
gnl|gene16364|rna47793|	ehd3.L	EHD3	Q9NZN3	EH domain-containing protein 3	0.694164	0.962587	0.0427153	0.0910689			FALSE	FALSE	0
gnl|gene13864|rna40364|	ehd4.L	EHD4	Q9H223	EH domain-containing protein 4	1.02701	1.10344	0.12017	0.247955			FALSE	FALSE	0
gnl|gene10643|rna30930|	ehhadh.S	EHHADH	Q08426	Peroxisomal bifunctional enzyme	6.41534	7.37662	5.18905	4.63582			FALSE	FALSE	0
gnl|gene41639|rna84138|	LOC108698163	EHMT1	Q9H9B1	Histone-lysine N-methyltransferase EHMT1 (Fragment)	1.49678	2.66213	0.570208	1.08163			FALSE	FALSE	0
gnl|gene13914|rna40511|	ehmt2.L	EHMT2	Q96KQ7	Histone-lysine N-methyltransferase EHMT2 (Fragment)	1.89351	2.66275	0.775965	1.64886			FALSE	FALSE	0
gnl|gene35795|rna75880|	MGC68655	EIF1	P41567	Eukaryotic translation initiation factor 1	6.29154	5.86266	3.27629	2.88207			FALSE	FALSE	0
gnl|gene11748|rna34124|	eif1ad.L	EIF1AD	Q8N9N8	Probable RNA-binding protein EIF1AD	2.15094	3.48199	1.14797	0.957892			FALSE	FALSE	0
gnl|gene40360|rna82321|	MGC81333	EIF1AX	P47813	Eukaryotic translation initiation factor 1A, X-chromosomal	1.42234	1.67091	1.07049	1.51198	1.38183	0.500682	FALSE	FALSE	0
gnl|gene16806|rna49109|	eif2a.L	EIF2A	Q9BY44	Eukaryotic translation initiation factor 2A	0.731572	1.21932	0.354035	0.931637	0.149806	0.290626	FALSE	FALSE	0
gnl|gene42998|rna86177|	eif2ak1.L	EIF2AK1	Q9BQI3	Eukaryotic translation initiation factor 2-alpha kinase 1	1.34902	2.34243	0.381623	1.5473			FALSE	FALSE	0
gnl|gene15352|rna44807|	eif2ak2.L	EIF2AK2	P19525	Interferon-induced, double-stranded RNA-activated protein kinase	1.57468	2.56535	0.42351	1.13006			FALSE	FALSE	0
gnl|gene16798|rna49084|	eif2ak4.L	EIF2AK4	Q9P2K8	Non-specific serine/threonine protein kinase (Fragment)	0.853699	1.23891	0.335886	0.970277			FALSE	FALSE	0
gnl|gene10075|rna29280|	eif2b1.L	EIF2B1	Q14232	Translation initiation factor eIF-2B subunit alpha	4.1934	5.26929	3.26004	3.08582			FALSE	FALSE	0
gnl|gene9190|rna26699|	eif2b2.L	EIF2B2	P49770	Translation initiation factor eIF-2B subunit beta	1.99551	3.01606	1.74905	1.87156	1.58372	0.157279	FALSE	FALSE	0
gnl|gene11175|rna32480|	eif2b3.L	EIF2B3	Q9NR50	Translation initiation factor eIF-2B subunit gamma	0.725708	1.60029	0.307919	1.09202	0.577093	0.102356	FALSE	FALSE	0
gnl|gene39301|rna80832|	eif2b4.L	EIF2B4	Q9UI10	Translation initiation factor eIF-2B subunit delta	0.97733	1.7816	0.474223	1.45731	0.799818	0.00598637	FALSE	FALSE	0
gnl|gene40496|rna82516|	LOC108718035	EIF2B5	Q13144	Translation initiation factor eIF-2B subunit epsilon	0.998372	1.83975	0.542737	1.32482	0.463321	0.0649176	FALSE	FALSE	0
gnl|gene1270|rna3695|	eif2d.S	EIF2D	P41214	Eukaryotic translation initiation factor 2D	1.6861	2.99718	0.568539	1.93827			FALSE	FALSE	0
gnl|gene12131|rna35251|	LOC108699293	EIF2S1	P05198	Eukaryotic translation initiation factor 2 subunit 1 (Fragment)	0.652347	1.4319	0.229068	0.841276	0.806472	0.194768	FALSE	FALSE	0
gnl|gene6509|rna19037|	eif2s2.L	EIF2S2	P20042	Eukaryotic translation initiation factor 2 subunit 2	0.653495	1.77118	0.213197	0.904403	1.1844	0.228236	FALSE	FALSE	0
gnl|gene2744|rna7989|	eif2s3.L	EIF2S3	P41091	Eukaryotic translation initiation factor 2 subunit 3	0.583613	1.57956	0.292631	0.926468	1.03279	0.132843	FALSE	FALSE	0
gnl|gene40629|rna82723|	eif3a	EIF3A	Q14152	Eukaryotic translation initiation factor 3 subunit A	1.03789	2.05861	0.25757	1.5029	0.152703	0.227568	FALSE	FALSE	0
gnl|gene17008|rna49701|	eif3b.L	EIF3B	P55884	Eukaryotic translation initiation factor 3 subunit B	0.855371	1.96287	0.251364	1.2182	0.14325	0.149645	FALSE	FALSE	0
gnl|gene7901|rna23051|	eif3c.L	EIF3CL	B5ME19	Eukaryotic translation initiation factor 3 subunit C-like protein	1.20143	2.12139	0.629092	1.64771	0.346892	0.158985	FALSE	FALSE	0
gnl|gene12445|rna36178|	eif3d.S	EIF3D	O15371	Eukaryotic translation initiation factor 3 subunit D	1.35437	2.22623	0.649564	1.7548	0.511222	0.17839	FALSE	FALSE	0
gnl|gene9739|rna28329|	eif3e.S	EIF3E	P60228	Eukaryotic translation initiation factor 3 subunit E	1.40753	2.95906	0.842867	1.96284	1.31087	-0.0776179	FALSE	FALSE	0
gnl|gene14362|rna41829|	eif3f.S	EIF3F	O00303	Eukaryotic translation initiation factor 3 subunit F	1.41037	2.46724	1.08981	1.66407	1.23974	0.152534	FALSE	FALSE	0
gnl|gene7071|rna20643|	eif3g.L	EIF3G	O75821	Eukaryotic translation initiation factor 3 subunit G	1.07631	2.04462	0.586282	1.7157	0.679215	0.137708	FALSE	FALSE	0
gnl|gene12006|rna34886|	eif3h.L	EIF3H	O15372	Eukaryotic translation initiation factor 3 subunit H	1.0192	1.86606	0.510547	1.43883	0.955582	0.0982728	FALSE	FALSE	0
gnl|gene11788|rna34230|	eif3i.L	EIF3I	Q13347	Eukaryotic translation initiation factor 3 subunit I	1.03075	1.93547	0.54255	1.35011	0.349457	0.255342	FALSE	FALSE	0
gnl|gene36483|rna76836|	LOC108711518	EIF3J	O75822	Eukaryotic translation initiation factor 3 subunit J	1.46308	2.00721	1.20623	1.64714	1.24535	0.144067	FALSE	FALSE	0
gnl|gene16659|rna48671|	eif3k.S	EIF3K	Q9UBQ5	Eukaryotic translation initiation factor 3 subunit K	1.689	2.9836	1.37021	1.59893	1.91805	0.473333	FALSE	FALSE	0
gnl|gene7212|rna21040|	eif3l.L	EIF3L	Q9Y262	Eukaryotic translation initiation factor 3 subunit L	1.06402	2.03483	0.456277	1.43188	0.059855	0.0885956	FALSE	FALSE	0
gnl|gene3207|rna9278|	eif3m.S	EIF3M	Q7L2H7	Eukaryotic translation initiation factor 3 subunit M	2.13508	3.72997	1.69865	2.17907			FALSE	FALSE	0
gnl|gene17828|rna52102|	eif4a1.L	EIF4A1	P60842	RNA helicase (Fragment)	1.11349	1.22361	0.81824	0.908956	0.72124	0.233124	FALSE	FALSE	0
gnl|gene15823|rna46234|	eif4a3.L	EIF4A3	P38919	Eukaryotic initiation factor 4A-III	0.643835	0.782186	0.379751	0.741799			FALSE	FALSE	0
gnl|gene8804|rna25637|	eif4b.L	EIF4B	P23588	Eukaryotic translation initiation factor 4B	0.908417	0.929	0.319294	-0.0818201	0.0508473	0.342997	FALSE	FALSE	0
gnl|gene42971|rna86147|	LOC108710984	EIF4E	P06730	Eukaryotic translation initiation factor 4E	2.72707	2.45647	2.08174	2.0998	1.9519	0.211433	FALSE	FALSE	0
gnl|gene7999|rna23323|	eif4e2.L	EIF4E2	O60573	Eukaryotic translation initiation factor 4E type 2	5.49057	8.5	4.53208	4.35762			FALSE	FALSE	0
gnl|gene34951|rna74692|	eif4e3.S	EIF4E3	Q8N5X7	Eukaryotic translation initiation factor 4E type 3	0.022106	0.44193	-0.182206	0.134491	0.784532	0.309911	FALSE	FALSE	0
gnl|gene4563|rna13313|	eif4ebp2.S	EIF4EBP2	Q13542	Eukaryotic translation initiation factor 4E-binding protein 2	0.817447	1.67124	1.91889	1.19369			FALSE	FALSE	0
gnl|gene6548|rna19173|	eif4enif1.L	EIF4ENIF1	Q9NRA8	Eukaryotic translation initiation factor 4E transporter	4.34679	4.72353	2.2769	2.91419	1.84511	0.340333	FALSE	FALSE	0
gnl|gene8214|rna23924|	eif4g1.L	EIF4G1	Q04637	Eukaryotic translation initiation factor 4 gamma 1	5.77359	5.88695	4.23104	2.63917	1.70377	0.270601	FALSE	FALSE	0
gnl|gene41211|rna83557|	nat1	EIF4G2	P78344	Eukaryotic translation initiation factor 4 gamma 2 (Fragment)	6.77773	7.19164	5.12108	5.1896			FALSE	FALSE	0
gnl|gene48029|rna93430|	LOC108696834	EIF4G3	O43432	Eukaryotic translation initiation factor 4 gamma 3	5.73289	6.02481	4.31043	2.80988			FALSE	FALSE	0
gnl|gene18717|rna54639|	eif4h.L	EIF4H	Q15056	Eukaryotic translation initiation factor 4H	0.558671	0.69806	-0.336512	-0.0514148	0.621088	-0.095638	FALSE	FALSE	0
gnl|gene2410|rna7018|	eif5.L	EIF5	P55010	Eukaryotic translation initiation factor 5	0.696579	0.937672	0.373475	0.879241	1.37211	0.240428	FALSE	FALSE	0
gnl|gene15621|rna45609|	eif5a.S	EIF5A	P63241	Eukaryotic translation initiation factor 5A-1	2.77729	2.9933	1.91771	1.6189	1.43552	0.175392	FALSE	FALSE	0
gnl|gene9520|rna27700|	eif5b-like.S	EIF5B	O60841	Eukaryotic translation initiation factor 5B	0.773227	1.40418	0.359627	0.95311	0.104861	-0.0172631	FALSE	FALSE	0
gnl|gene8221|rna23945|	eif6.S	EIF6	P56537	Eukaryotic translation initiation factor 6	0.343438	0.491696	0.594759	0.182201	0.793619	-0.216099	FALSE	FALSE	0
gnl|gene221|rna619|	elac1.L	ELAC1	Q9H777	Zinc phosphodiesterase ELAC protein 1	-0.158428	0.00449314	0.271916	0.0117031			FALSE	FALSE	0
gnl|gene48703|rna94382|	LOC108701025	ELAC2	Q9BQ52	ElaC homolog protein 2	0.234455	0.16829	0.332237	0.54928			TRUE	FALSE	0
gnl|gene10263|rna29840|	elavl1.L	ELAVL1	Q15717	ELAV-like protein 1	3.69376	4.46636	1.51837	2.75629			FALSE	FALSE	0
gnl|gene2726|rna7919|	elavl2.S	ELAVL2	Q12926	ELAV-like protein	3.64412	4.16049	1.54265	2.65471			FALSE	FALSE	0
gnl|gene19237|rna56205|	ell.L	ELL	P55199	RNA polymerase II elongation factor ELL	1.9365	3.67336	0.799479	1.90247			FALSE	FALSE	0
gnl|gene5113|rna14950|	ell2.L	ELL2	O00472	RNA polymerase II elongation factor ELL2	1.61793	2.68877	0.256511	1.20893			FALSE	FALSE	0
gnl|gene16267|rna47517|	elmo2.L	ELMO1	Q92556	Engulfment and cell motility protein 1	0.669213	1.07322	0.317649	0.656821			FALSE	FALSE	0
gnl|gene11835|rna34367|	elmo1.S	ELMO2	Q96JJ3	Engulfment and cell motility protein 2 (Fragment)	0.623867	1.08584	0.212125	0.387248			FALSE	FALSE	0
gnl|gene11347|rna32988|	LOC108716910	ELOA	Q14241	Elongin-A	7.83607	7.4539	1.55169	5.62843			FALSE	FALSE	0
gnl|gene16883|rna49342|	LOC108695349	ELOC	Q15369	Elongin-C	3.20192	3.21843	2.40839	2.85614			FALSE	FALSE	0
gnl|gene15253|rna44515|	elp2.S	ELP2	Q6IA86	Elongator complex protein 2	0.503601	0.758459	0.373643	0.777604			FALSE	FALSE	0
gnl|gene14339|rna41765|	elp3.L	ELP3	Q9H9T3	Elongator complex protein 3	0.828776	1.38049	0.499542	1.07556			FALSE	FALSE	0
gnl|gene34863|rna74556|	elp4.S	ELP4	Q96EB1	Elongator complex protein 4	1.24729	1.6843	0.693744	1.00244			FALSE	FALSE	0
gnl|gene10649|rna30946|	LOC108703581	ELP5	Q8TE02	Elongator complex protein 5	0.840302	1.56509	0.283877	0.824066			FALSE	FALSE	0
gnl|gene16255|rna47474|	elp6.L	ELP6	Q0PNE2	Elongator complex protein 6	1.16165	1.93405	0.91504	1.18926			FALSE	FALSE	0
gnl|gene14568|rna42412|	emc8.L	EMC8	O43402	ER membrane protein complex subunit 8	1.45909	2.33217	1.20934	0.887371			FALSE	FALSE	0
gnl|gene15883|rna46408|	eme1.L	EME1	Q96AY2	Crossover junction endonuclease EME1	1.20328	1.71809	0.573032	0.956318			FALSE	FALSE	0
gnl|gene12524|rna36421|	eme2.L	EME2	A4GXA9	Probable crossover junction endonuclease EME2	0.465062	0.879257	0.128138	0.742028			FALSE	FALSE	0
gnl|gene13024|rna37845|	emg1.L	EMG1	Q92979	Ribosomal RNA small subunit methyltransferase NEP1	1.82183	2.21307	1.23846	1.74081			FALSE	FALSE	0
gnl|gene48738|rna94456|	LOC108698775	EML1	O00423	Echinoderm microtubule-associated protein-like 1	0.819672	1.15736	0.442292	0.749031			FALSE	FALSE	0
gnl|gene817|rna2385|	eml1.S	EML2	O95834	Echinoderm microtubule-associated protein-like 2	0.0895559	0.039289	0.0369887	0.0914753	-0.329901	0.186691	FALSE	FALSE	0
gnl|gene38777|rna80076|	LOC108716433	EML4	Q9HC35	Echinoderm microtubule-associated protein-like 4	0.800398	1.51574	0.426197	1.06134	0.0418088	0.4183	FALSE	FALSE	0
gnl|gene15486|rna45212|	emsy.S	EMSY	Q7Z589	BRCA2-interacting transcriptional repressor EMSY	0.836441	1.4841	0.630163	0.873897			FALSE	FALSE	0
gnl|gene19236|rna56203|	enah.L	ENAH	Q8N8S7	Protein enabled homolog	3.37671	4.01509	2.67016	3.23469			FALSE	FALSE	0
gnl|gene11501|rna33413|	endou.L	ENDOU	P21128	Poly(U)-specific endoribonuclease	0.00872675	-0.151139	-0.175012	-0.218896	0.159689	0.0310459	FALSE	FALSE	0
gnl|gene1218|rna3544|	engase.L	ENGASE	Q8NFI3	Cytosolic endo-beta-N-acetylglucosaminidase	-0.273096	-0.627477	-0.162886	0.171172			FALSE	FALSE	0
gnl|gene14337|rna41761|	eno1.L	ENO1	P06733	Alpha-enolase	-0.0379899	-0.195172	0.332959	-0.0271327	0.490156	0.16225	FALSE	FALSE	0
gnl|gene38618|rna79853|	enoph1.S	ENOPH1	Q9UHY7	Enolase-phosphatase E1	-0.188653	-0.163538	-0.300126	-0.462741			FALSE	FALSE	0
gnl|gene20300|rna59279|	enosf1.S	ENOSF1	Q7L5Y1	Mitochondrial enolase superfamily member 1	-0.0902414	-0.215038	0.0848037	0.180774			TRUE	FALSE	0
gnl|gene42404|rna85292|	LOC108698189	ENTR1	Q96C92	Endosome-associated-trafficking regulator 1	3.9999	2.55131	2.05607	0.986952			FALSE	FALSE	0
gnl|gene1180|rna3435|	eny2.S	ENY2	Q9NPA8	Transcription and mRNA export factor ENY2	8.5	8.5	8.5	6.81358			FALSE	FALSE	0
gnl|gene13493|rna39254|	LOC108716231	EP400	Q96L91	E1A-binding protein p400	4.58056	4.61552	1.13324	2.83299			FALSE	FALSE	0
gnl|gene40522|rna82555|	epb41l1.S	EPB41L3	Q9Y2J2	Band 4.1-like protein 3	0.306101	0.879072	0.515171	0.845595	0.617345	0.502231	FALSE	FALSE	0
gnl|gene18928|rna55252|	epcam.L	EPCAM	P16422	Epithelial cell adhesion molecule	4.92482	7.13265	3.30966	4.49422			FALSE	FALSE	0
gnl|gene12783|rna37163|	epn2.L	EPN1	Q9Y6I3	Epsin-1	5.19548	2.95351	3.37519	0.441426			FALSE	FALSE	0
gnl|gene19623|rna57346|	eprs.L	EPRS1		Bifunctional glutamate/proline--tRNA ligase	1.08838	1.79374	0.386386	1.19325	0.267384	0.177658	FALSE	FALSE	0
gnl|gene4486|rna13096|	eps15.L	EPS15	P42566	Epidermal growth factor receptor substrate 15	1.97452	2.10712	1.46291	1.02513			FALSE	FALSE	0
gnl|gene37084|rna77694|	LOC108713536	EPS15L1	Q9UBC2	Epidermal growth factor receptor substrate 15-like 1	6.63383	5.42285	4.56074	3.02655			FALSE	FALSE	0
gnl|gene7634|rna22253|	eps8.L	EPS8	Q12929	Epidermal growth factor receptor kinase substrate 8	3.65297	3.62907	1.08817	1.33974			FALSE	FALSE	0
gnl|gene11580|rna33632|	erc1.L	ERC1	Q8IUD2	ELKS/Rab6-interacting/CAST family member 1	1.62345	2.05997	0.451654	0.920656			FALSE	FALSE	0
gnl|gene19095|rna55754|	ercc1.L	ERCC1	P07992	DNA excision repair protein ERCC-1	2.39708	2.35708	2.00848	2.25476			FALSE	FALSE	0
gnl|gene16312|rna47640|	ercc2.L	ERCC2	P18074	General transcription and DNA repair factor IIH helicase subunit XPD	1.12285	2.04677	0.424386	1.13823			FALSE	FALSE	0
gnl|gene44466|rna88398|	ercc3.L	ERCC3	P19447	General transcription and DNA repair factor IIH helicase subunit XPB	1.17085	2.68335	0.305826	1.19691			FALSE	FALSE	0
gnl|gene40709|rna82834|	ercc4.L	ERCC4	Q92889	DNA repair endonuclease XPF	1.45934	2.30919	0.456384	0.935151			FALSE	FALSE	0
gnl|gene12933|rna37580|	ercc5.L	ERCC5	P28715	DNA repair protein complementing XP-G cells	1.50422	2.37593	0.566626	1.23011			FALSE	FALSE	0
gnl|gene11103|rna32268|	ercc6l.L	ERCC6L	Q2NKX8	DNA excision repair protein ERCC-6-like	0.50912	1.15458	0.653998	1.22327			FALSE	FALSE	0
gnl|gene39889|rna81659|	erh.L	ERH	P84090	Enhancer of rudimentary homolog	3.31418	3.71596	2.27443	2.45186			FALSE	FALSE	0
gnl|gene18134|rna52989|	eri1.L	ERI1	Q8IV48	3'-5' exoribonuclease 1	1.73766	4.31197	0.684735	2.60375			FALSE	FALSE	0
gnl|gene7206|rna21023|	eri3.S	ERI3	O43414	ERI1 exoribonuclease 3	1.78583	2.86527	0.913325	0.857079			FALSE	FALSE	0
gnl|gene3612|rna10505|	erlin2.L	ERLIN2	O94905	Erlin-2	6.45197	8.5	3.78771	5.84689			FALSE	FALSE	0
gnl|gene10188|rna29622|	ermp1.L	ERMP1	Q7Z2K6	Endoplasmic reticulum metallopeptidase 1	5.87474	8.5	3.38129	6.35053			FALSE	FALSE	0
gnl|gene18412|rna53786|	ero1a.L	ERO1A	Q96HE7	ERO1-like protein alpha	5.2197	6.96692	3.56053	5.29576			FALSE	FALSE	0
gnl|gene291|rna834|	erp44.L	ERP44	Q9BS26	Endoplasmic reticulum resident protein 44	4.14913	4.97255	2.41711	4.14496			FALSE	FALSE	0
gnl|gene12237|rna35567|	esco2.S	ESCO2	Q56NI9	N-acetyltransferase ESCO2	3.2965	4.26018	0.70913	1.62422			FALSE	FALSE	0
gnl|gene2666|rna7744|	LOC108705655	ESD	P10768	S-formylglutathione hydrolase	-0.275488	-0.391401	0.156744	0.133868	0.287955	0.15136	FALSE	FALSE	0
gnl|gene8426|rna24532|	esf1.L	ESF1	Q9H501	ESF1 homolog	2.17354	2.87762	0.626598	1.06141			FALSE	FALSE	0
gnl|gene39542|rna81162|	LOC733221	ESPL1	Q14674	Separin	1.50313	2.41988	0.479552	0.972458			FALSE	FALSE	0
gnl|gene6659|rna19490|	etaa1.L	ETAA1	Q9NY74	Ewing's tumor-associated antigen 1	3.9717	3.7659	1.17967	1.29833			FALSE	FALSE	0
gnl|gene17644|rna51556|	etf1.S	ETF1	P62495	Eukaryotic peptide chain release factor subunit 1	0.345415	0.644137	0.262094	0.682057	0.754746	0.166176	FALSE	FALSE	0
gnl|gene19839|rna57939|	etfa.L	ETFA	P13804	Electron transfer flavoprotein subunit alpha, mitochondrial	6.97906	6.72216	6.78341	4.70131			TRUE	FALSE	0
gnl|gene17557|rna51284|	etfb.L	ETFB	P38117	Electron transfer flavoprotein subunit beta	7.06399	7.41531	6.19017	5.04711			TRUE	FALSE	0
gnl|gene12890|rna37459|	etfdh.L	ETFDH	Q16134	Electron transfer flavoprotein-ubiquinone oxidoreductase, mitochondrial	8.29081	8.5	7.56334	5.53244			TRUE	FALSE	0
gnl|gene46466|rna91257|	LOC108704965	ETHE1	O95571	Persulfide dioxygenase ETHE1, mitochondrial	0.893195	1.25112	1.05774	0.750826			TRUE	FALSE	0
gnl|gene28484|rna67995|	evi5.S	EVI5	O60447	Ecotropic viral integration site 5 protein homolog (Fragment)	1.32754	2.34561	0.653247	1.43423			FALSE	FALSE	0
gnl|gene586|rna1706|	evi5l.L	EVI5L	Q96CN4	EVI5-like protein	1.80114	3.09165	0.78772	1.26532			FALSE	FALSE	0
gnl|gene20053|rna58534|	vasp.L	EVL	Q9UI08	Ena/VASP-like protein	4.27821	5.25312	3.43339	4.39112			FALSE	FALSE	0
gnl|gene28|rna86|	exd2.L	EXD2	Q9NVH0	Exonuclease 3'-5' domain-containing protein 2	8.23256	8.5	6.24068	5.3021			FALSE	FALSE	0
gnl|gene6974|rna20365|	exd3.L	EXD3	Q8N9H8	Exonuclease mut-7 homolog	1.8957	3.53605	0.688413	2.25084			FALSE	FALSE	0
gnl|gene12086|rna35112|	exo1.S	EXO1	Q9UQ84	Exonuclease 1	7.78375	7.01968	2.48228	5.40147			FALSE	FALSE	0
gnl|gene7794|rna22751|	LOC108708047	EXO5	Q9H790	Exonuclease V	0.379264	0.26058	0.0234598	0.190664			FALSE	FALSE	0
gnl|gene14241|rna41501|	exoc1.L	EXOC1	Q9NV70	Exocyst complex component 1	1.14	2.07517	0.48671	1.0818			FALSE	FALSE	0
gnl|gene2358|rna6862|	exoc2.L	EXOC2	Q96KP1	Exocyst complex component 2	1.35878	2.03869	0.76874	1.48982			FALSE	FALSE	0
gnl|gene7121|rna20793|	exoc3.L	EXOC3	O60645	Exocyst complex component 3	1.3642	2.30921	0.806726	1.56975			FALSE	FALSE	0
gnl|gene14003|rna40794|	exoc4.L	EXOC4	Q96A65	Exocyst complex component 4	1.58989	2.48613	0.791239	1.56082			FALSE	FALSE	0
gnl|gene40501|rna82524|	LOC108699745	EXOC5	O00471	Exocyst complex component 5	1.54758	2.4218	0.858352	1.64236			FALSE	FALSE	0
gnl|gene10677|rna31022|	exoc6b.L	EXOC6B	Q9Y2D4	Exocyst complex component	1.5936	2.61053	1.01506	1.50353			FALSE	FALSE	0
gnl|gene4420|rna12888|	exoc7.L	EXOC7	Q9UPT5	Exocyst complex component 7	1.43968	2.46258	0.68755	1.36639			FALSE	FALSE	0
gnl|gene16172|rna47262|	exoc8.S	EXOC8	Q8IYI6	Exocyst complex component 8	1.27745	2.34076	0.547991	1.3521			FALSE	FALSE	0
gnl|gene47914|rna93245|	exosc10.L	EXOSC10	Q01780	Exosome component 10	5.28134	5.93871	2.19268	4.67484			FALSE	FALSE	0
gnl|gene48163|rna93639|	exosc2.L	EXOSC2	Q13868	Exosome complex component RRP4	0.163678	0.329259	0.333816	0.52725			FALSE	FALSE	0
gnl|gene16418|rna47949|	exosc3.L	EXOSC3	Q9NQT5	Exosome complex component RRP40	0.280331	0.231303	0.339268	0.635488			FALSE	FALSE	0
gnl|gene18775|rna54806|	exosc4.S	EXOSC4	Q9NPD3	Exosome complex component RRP41	0.357273	0.431258	0.326956	0.743205			FALSE	FALSE	0
gnl|gene49911|rna96114|	exosc5.L	EXOSC5	Q9NQT4	Exosome complex component RRP46	0.35411	0.358744	0.648826	0.752113			FALSE	FALSE	0
gnl|gene10016|rna29111|	exosc6.L	EXOSC6	Q5RKV6	Exosome complex component MTR3	0.776801	0.918135	1.02418	0.972062			FALSE	FALSE	0
gnl|gene11177|rna32484|	exosc8.L	EXOSC8	Q96B26	Exosome complex component RRP43	0.400825	0.629137	0.313333	0.594197			FALSE	FALSE	0
gnl|gene434|rna1262|	exosc9.L	EXOSC9	Q06265	Exosome complex component RRP45	0.11408	0.0518636	0.261178	0.660219			FALSE	FALSE	0
gnl|gene14037|rna40898|	eya3.L	EYA3	Q99504	Eyes absent homolog	6.87195	5.93156	5.3484	2.34515			FALSE	FALSE	0
gnl|gene9869|rna28685|	f13a1.L	F13A1	P00488	Coagulation factor XIII A chain	0.00397705	-0.133217	0.120904	0.223105			FALSE	FALSE	0
gnl|gene20478|rna59800|	f8a1.L	F8A3	P23610	40-kDa huntingtin-associated protein	0.662451	1.882	0.761162	1.81983			FALSE	FALSE	0
gnl|gene2263|rna6577|	faah.2.S	FAAH	O00519	Fatty-acid amide hydrolase 1	8.5	8.5	7.1577	6.10604			FALSE	FALSE	0
gnl|gene12133|rna35259|	MGC83104	FAAP100	Q0VG06	Fanconi anemia core complex-associated protein 100	1.54316	1.69511	0.824814	1.56041			FALSE	FALSE	0
gnl|gene203|rna570|	fabp4.L	FABP4	P15090	Fatty acid-binding protein, adipocyte	0.192671	0.276528	0.00441471	-0.170993	0.908495	0.28459	FALSE	FALSE	0
gnl|gene19018|rna55507|	fadd.L	FADD	Q13158	FAS-associated death domain protein	1.84172	3.15246	1.17245	1.37707			FALSE	FALSE	0
gnl|gene10314|rna29976|	faf1.L	FAF1	Q9UNN5	FAS-associated factor 1	0.569562	0.590384	0.367788	0.412217			FALSE	FALSE	0
gnl|gene13108|rna38103|	fah.L	FAH	P16930	Fumarylacetoacetase	-0.285202	-0.485081	-0.164712	0.00327702			FALSE	FALSE	0
gnl|gene18636|rna54410|	fahd2a.L	FAHD2A	Q96GK7	Fumarylacetoacetate hydrolase domain-containing protein 2A	0.635415	0.929167	0.713689	0.158159	0.771357	0.36987	FALSE	FALSE	0
gnl|gene18061|rna52795|	faim.L	FAIM	Q9NVQ4	Fas apoptotic inhibitory molecule 1	0.133016	0.0789942	-0.180308	-0.365114			FALSE	FALSE	0
gnl|gene13255|rna38581|	fam114a1.L	FAM114A1	Q8IWE2	Protein NOXP20	3.04609	4.70865	3.22238	2.96201			FALSE	FALSE	0
gnl|gene1152|rna3343|	fam114a2.S	FAM114A2	Q9NRY5	Protein FAM114A2	1.62514	2.90301	1.64343	0.060707			FALSE	FALSE	0
gnl|gene34942|rna74681|	LOC108697610	FAM118B	Q9BPY3	Protein FAM118B (Fragment)	0.725173	1.49394	0.850074	0.82392			FALSE	FALSE	0
gnl|gene38746|rna80020|	LOC108704408	FAM120A	Q9NZB2	Constitutive coactivator of PPAR-gamma-like protein 1 (Fragment)	2.76073	3.65016	1.17745	2.20839			FALSE	FALSE	0
gnl|gene36004|rna76156|	LOC108719898	FAM133B	Q5BKY9	Protein FAM133B	3.08094	4.54108	0.614407	2.00105			FALSE	FALSE	0
gnl|gene45077|rna89288|	LOC108706614	FAM149A	A5PLN7	Protein FAM149A	1.37507	1.89652	0.583772	1.48046			FALSE	FALSE	0
gnl|gene12304|rna35766|	fam151b.L	FAM151B	Q6UXP7	Protein FAM151B	0.028897	-0.154395	0.226174	-0.176634			FALSE	FALSE	0
gnl|gene16365|rna47795|	fam162a.L	FAM162A	Q96A26	Protein FAM162A	8.5	8.5	8.5	6.62475			TRUE	FALSE	0
gnl|gene8503|rna24749|	fam177a1.L	FAM177A1	Q8N128	Protein FAM177A1	5.01452	6.04155	3.38476	4.4268			FALSE	FALSE	0
gnl|gene12067|rna35055|	fam207a.L	FAM207A	Q9NSI2	Protein FAM207A	1.13892	2.46219	0.670295	1.05681			FALSE	FALSE	0
gnl|gene10605|rna30809|	fam210b.L	FAM210B	Q96KR6	Protein FAM210B, mitochondrial	8.5	8.5	8.5	5.0105			TRUE	FALSE	0
gnl|gene13923|rna40540|	fam3b.L	FAM3B	P58499	Protein FAM3B	2.29119	2.90986	1.94131	2.4891			FALSE	FALSE	0
gnl|gene20343|rna59414|	fam3c.S	FAM3C	Q92520	Protein FAM3C	6.05752	7.89198	4.87412	5.80968			FALSE	FALSE	0
gnl|gene13346|rna38835|	fam50a.L	FAM50A	Q14320	Protein FAM50A	0.754125	1.61509	-0.00163732	0.18803			FALSE	FALSE	0
gnl|gene18377|rna53682|	fam76b.S	FAM76B	Q5HYJ3	Protein FAM76B	1.19627	2.56889	0.236443	0.864119			FALSE	FALSE	0
gnl|gene41190|rna83524|	LOC108695438	FAM91A1	Q658Y4	Protein FAM91A1	1.49732	2.50929	0.894629	1.55409			FALSE	FALSE	0
gnl|gene15452|rna45111|	LOC108716684	FAM98A	Q8NCA5	Protein FAM98A	1.12628	1.55356	0.518818	0.729898	0.794307	0.278045	FALSE	FALSE	0
gnl|gene13464|rna39178|	fan1.L	FAN1	Q9Y2M0	Fanconi-associated nuclease	1.46754	2.85298	0.896022	1.36734			FALSE	FALSE	0
gnl|gene13985|rna40708|	fanca.L	FANCA	O15360	Fanconi anemia group A protein	1.2625	2.25899	0.504757	1.46714			FALSE	FALSE	0
gnl|gene6694|rna19601|	fancb.L	FANCB	Q8NB91	Fanconi anemia group B protein	0.819423	1.69682	0.138051	0.63683			FALSE	FALSE	0
gnl|gene5335|rna15625|	fancd2.L	FANCD2	Q9BXW9	Fanconi anemia group D2 protein	0.733435	1.57296	0.50141	1.0103			FALSE	FALSE	0
gnl|gene47392|rna92531|	fancg.S	FANCG	O15287	Fanconi anemia group G protein	1.63948	2.1091	0.624938	1.24832			FALSE	FALSE	0
gnl|gene5569|rna16298|	fanci.L	FANCI	Q9NVI1	Fanconi anemia group I protein (Fragment)	0.584506	1.49446	0.322437	1.00788			FALSE	FALSE	0
gnl|gene38674|rna79917|	fancl.L	FANCL	Q9NW38	E3 ubiquitin-protein ligase FANCL	1.01643	1.7731	0.434964	0.899642			FALSE	FALSE	0
gnl|gene41942|rna84615|	farsa.L	FARSA	Q9Y285	Phenylalanine--tRNA ligase	1.035	1.78428	0.305514	0.98036	0.863057	0.152178	FALSE	FALSE	0
gnl|gene41981|rna84687|	LOC108718151	FARSB	Q9NSD9	Phenylalanine--tRNA ligase beta subunit	0.794813	1.49267	0.342153	0.850497	1.0323	0.255549	FALSE	FALSE	0
gnl|gene9747|rna28350|	fasn.L	FASN	P49327	Fatty acid synthase	0.47841	0.661818	0.435966	0.87995			FALSE	FALSE	0
gnl|gene39064|rna80516|	fastkd1.L	FASTKD1	Q53R41	FAST kinase domain-containing protein 1, mitochondrial	8.5	7.75478	5.83293	5.21642			TRUE	FALSE	0
gnl|gene14324|rna41719|	fastkd2.L	FASTKD2	Q9NYY8	FAST kinase domain-containing protein 2, mitochondrial	4.27502	4.22838	4.67041	3.753			TRUE	FALSE	0
gnl|gene10383|rna30182|	fau.L	FAU	P35544	40S ribosomal protein S30 (Fragment)	3.24079	4.27709	2.24863	3.24641	2.17219	1.45978	FALSE	FALSE	0
gnl|gene49995|rna96246|	LOC108711233	FBH1	Q8NFZ0	DNA helicase	0.930931	1.23264	0.541754	0.834649			FALSE	FALSE	0
gnl|gene42550|rna85508|	LOC108696940	FBL	P22087	rRNA 2'-O-methyltransferase fibrillarin	1.15873	1.75788	0.542164	1.1567	0.675263	0.209004	FALSE	FALSE	1
gnl|gene19768|rna57749|	fbp1.L	FBP1	P09467	Fructose-1,6-bisphosphatase 1	-0.0774882	-0.0309888	0.15845	-0.0982349			FALSE	FALSE	0
gnl|gene9280|rna26950|	fbp2.L	FBP2	O00757	Fructose-1,6-bisphosphatase isozyme 2	-0.126826	-0.0785032	0.00810126	0.133684			FALSE	FALSE	0
gnl|gene12100|rna35144|	fbxl17.L	FBXL17	Q9UF56	F-box/LRR-repeat protein 17	0.567089	0.543969	0.182429	0.465358			FALSE	FALSE	0
gnl|gene1814|rna5283|	fbxl18.L	FBXL18	Q96ME1	F-box/LRR-repeat protein 18	0.481673	1.18394	0.348091	0.567113			FALSE	FALSE	0
gnl|gene11510|rna33432|	fbxl19.L	FBXL19	Q6PCT2	F-box/LRR-repeat protein 19 (Fragment)	0.623861	1.58776	0.119353	0.517776			FALSE	FALSE	0
gnl|gene6162|rna18003|	fbxl4.S	FBXL4	Q9UKA2	F-box/LRR-repeat protein 4	1.53358	1.7768	1.57234	1.62201			TRUE	FALSE	0
gnl|gene17445|rna50948|	fbxo11.S	FBXO11	Q86XK2	F-box only protein 11 (Fragment)	1.22039	2.10957	0.356439	1.50501			FALSE	FALSE	0
gnl|gene187|rna526|	fbxo15.S	FBXO15	Q8NCQ5	F-box only protein 15	2.3992	4.4964	0.557971	2.68459			FALSE	FALSE	0
gnl|gene13033|rna37870|	fbxo27.L	FBXO17	Q96EF6	F-box only protein 17	0.680513	1.39799	0.390245	0.991972			FALSE	FALSE	0
gnl|gene4400|rna12818|	fbxo22.L	FBXO22	Q8NEZ5	F-box only protein 22	0.595246	0.402971	0.607869	0.353668			FALSE	FALSE	0
gnl|gene156|rna436|	fbxo28.S	FBXO28	Q9NVF7	F-box only protein 28	1.3861	2.7004	1.01343	1.30837			FALSE	FALSE	0
gnl|gene4709|rna13758|	fbxo3.L	FBXO3	Q9UK99	F-box only protein 3	0.0888784	0.0946208	0.0335853	0.162453			FALSE	FALSE	0
gnl|gene14629|rna42640|	fbxo30.L	FBXO30	Q8TB52	F-box only protein 30	1.32328	1.41602	0.532349	0.734457			FALSE	FALSE	0
gnl|gene20085|rna58619|	fbxo33.L	FBXO33	Q7Z6M2	F-box only protein 33	0.864643	0.970254	0.671038	1.03408			FALSE	FALSE	0
gnl|gene13570|rna39495|	fbxo38.L	FBXO38	Q6PIJ6	F-box only protein 38	0.714896	1.35634	0.355419	0.808965			FALSE	FALSE	0
gnl|gene17100|rna49955|	fbxo42.S	FBXO42	Q6P3S6	F-box only protein 42	-0.454937	-0.322451	-0.0583939	-0.464315			FALSE	FALSE	0
gnl|gene12532|rna36445|	fbxo7.L	FBXO7	Q9Y3I1	F-box only protein 7	3.24512	3.56685	2.7405	2.88012			TRUE	FALSE	0
gnl|gene2017|rna5860|	fbxw5.S	FBXW5	Q969U6	F-box/WD repeat-containing protein 5	-0.0934783	0.1097	0.0383943	0.258907			FALSE	FALSE	0
gnl|gene43141|rna86392|	LOC108706660	FBXW7	Q969H0	F-box/WD repeat-containing protein 7	0.630068	0.576654	0.347779	0.689236			FALSE	FALSE	0
gnl|gene29432|rna68944|	LOC100493184.L	FCGBP	Q9Y6R7	IgGFc-binding protein	1.58119	1.91384	1.24993	1.59683	1.3259	1.00088	FALSE	FALSE	0
gnl|gene18623|rna54375|	fchsd1.S	FCHSD1	Q86WN1	F-BAR and double SH3 domains protein 1	0.611666	0.921374	0.449374	0.707581			FALSE	FALSE	0
gnl|gene13256|rna38585|	fuk.L	FCSK		Fucokinase, isoform CRA_d	0.139664	0.299111	0.179633	0.701125			FALSE	FALSE	0
gnl|gene262|rna741|	fdps.L	FDPS	P14324	Farnesyl pyrophosphate synthase	0.414983	0.487857	0.646563	0.423277			FALSE	FALSE	0
gnl|gene15022|rna43828|	fdxr.L	FDXR	P22570	NADPH:adrenodoxin oxidoreductase, mitochondrial	6.81211	6.43958	8.5	4.05162			TRUE	FALSE	0
gnl|gene7379|rna21526|	fech.L	FECH	P22830	Ferrochelatase	8.5	8.5	8.5	5.67632			TRUE	FALSE	0
gnl|gene14274|rna41582|	fem1b.L	FEM1B	Q9UK73	Protein fem-1 homolog B	1.36792	1.95491	1.25487	1.63736			FALSE	FALSE	0
gnl|gene6435|rna18840|	fen1.L	FEN1	P39748	Flap endonuclease 1	0.290047	0.911477	0.0944602	0.115629	1.43237	0.127056	TRUE	FALSE	0
gnl|gene12806|rna37228|	fer.S	FER	P16591	Tyrosine-protein kinase	0.496865	0.919045	0.276738	0.577287			FALSE	FALSE	0
gnl|gene15149|rna44216|	fermt2.L	FERMT2	Q96AC1	Fermitin family homolog 2 (Fragment)	0.385135	0.591188	0.124298	0.262079			FALSE	FALSE	0
gnl|gene847|rna2478|	fgd6.S	FGD6	Q6ZV73	FYVE, RhoGEF and PH domain-containing protein 6	-4	-4	-4	-4			FALSE	FALSE	0
gnl|gene50202|rna96584|	LOC108705582	FH	P07954	Fumarate hydratase, mitochondrial	3.5354	4.16734	3.72132	2.8495	2.92581	1.71392	TRUE	FALSE	0
gnl|gene1391|rna4072|	fhit.L	FHIT	P49789	Bis(5'-adenosyl)-triphosphatase	0.801239	1.60867	0.8517	0.703604			TRUE	FALSE	0
gnl|gene19782|rna57795|	fhod1.L	FHOD1	Q9Y613	FH1/FH2 domain-containing protein 1	1.38936	1.8061	0.479196	0.880393			FALSE	FALSE	0
gnl|gene2576|rna7485|	fibp.L	FIBP	O43427	Acidic fibroblast growth factor intracellular-binding protein	1.05158	1.28004	1.47175	1.2365			FALSE	FALSE	0
gnl|gene8853|rna25785|	fig4.L	FIG4	Q92562	Polyphosphoinositide phosphatase	1.19001	2.14972	0.492819	1.37589			FALSE	FALSE	0
gnl|gene1062|rna3095|	fignl1.L	FIGNL1	Q6PIW4	Fidgetin-like protein 1	2.4172	3.52699	0.793806	1.3277			FALSE	FALSE	0
gnl|gene4169|rna12135|	fip1l1.S	FIP1L1	Q6UN15	Pre-mRNA 3'-end-processing factor FIP1	7.3633	8.5	3.68143	5.00958			FALSE	FALSE	0
gnl|gene38747|rna80021|	MGC131307	FIS1	Q9Y3D6	Mitochondrial fission 1 protein	5.85472	6.35624	5.04712	4.63999			TRUE	FALSE	0
gnl|gene9454|rna27498|	fkbp10.L	FKBP10	Q96AY3	Peptidyl-prolyl cis-trans isomerase FKBP10	5.71546	6.91612	4.55041	5.53963			FALSE	FALSE	0
gnl|gene19287|rna56341|	fkbp15.L	FKBP15	Q5T1M5	FK506-binding protein 15	4.52305	3.78437	1.57935	1.90082			FALSE	FALSE	0
gnl|gene3590|rna10445|	fkbp2.L	FKBP2	P26885	Peptidylprolyl isomerase	5.00414	6.11928	3.47145	4.57691			FALSE	FALSE	0
gnl|gene12072|rna35067|	fkbp3.L	FKBP3	Q00688	Peptidyl-prolyl cis-trans isomerase FKBP3	0.856821	1.74225	0.428216	0.708078	1.22727	0.198593	FALSE	FALSE	0
gnl|gene5582|rna16336|	fkbp4.L	FKBP4	Q02790	Peptidyl-prolyl cis-trans isomerase FKBP4	0.998146	2.1223	0.482382	0.957248	1.02932	0.0538073	TRUE	FALSE	0
gnl|gene4594|rna13402|	fkbp6.L	FKBP6	O75344	Inactive peptidyl-prolyl cis-trans isomerase FKBP6	6.01223	6.98228	3.28732	5.40784			FALSE	FALSE	0
gnl|gene10359|rna30113|	fkbp8.L	FKBP8	Q14318	Peptidyl-prolyl cis-trans isomerase FKBP8	6.22541	7.21903	4.82153	5.37175			TRUE	FALSE	0
gnl|gene8998|rna26201|	fkbpl.S	FKBPL	Q9UIM3	FK506-binding protein-like	0.00116497	0.255042	-0.260908	0.0168116			FALSE	FALSE	0
gnl|gene50334|rna96779|	flad1.L	FLAD1	Q8NFF5	FAD synthase	0.76768	0.802501	0.851449	0.673585			TRUE	FALSE	0
gnl|gene11897|rna34548|	flii.L	FLII	Q13045	Protein flightless-1 homolog	0.47825	0.891663	0.28789	0.607523			FALSE	FALSE	0
gnl|gene47131|rna92160|	LOC108699999	FLNA	P21333	Filamin-A (Fragment)	0.629633	0.975569	0.380478	1.03435	0.369457	0.272022	FALSE	FALSE	0
gnl|gene43186|rna86469|	LOC108705104	FLNB	O75369	Filamin-B	0.600089	0.957625	0.382054	0.961608			FALSE	FALSE	0
gnl|gene13733|rna39950|	MGC81930	FMO5	P49326	Flavin-containing monooxygenase 5	6.73131	7.72241	3.14213	8.19124			FALSE	FALSE	0
gnl|gene16615|rna48539|	fmr1.S	FMR1	Q06787	FMR1 protein	2.68699	3.75808	1.52124	1.99829			FALSE	FALSE	1
gnl|gene48143|rna93598|	LOC108699944	FNBP1	Q96RU3	FNBP1 protein	1.25313	1.91297	0.740237	0.646529			FALSE	FALSE	0
gnl|gene47373|rna92506|	fnbp1l	FNBP1L	Q5T0N5	Formin-binding protein 1-like	0.507322	0.580438	0.274377	0.343297			FALSE	FALSE	0
gnl|gene48074|rna93495|	fnbp4.L	FNBP4	Q8N3X1	Formin-binding protein 4	6.93005	7.83938	6.99979	6.05392			FALSE	FALSE	0
gnl|gene50232|rna96621|	fnta.S	FNTA	P49354	Protein farnesyltransferase/geranylgeranyltransferase type-1 subunit alpha	0.0737718	-0.148202	0.297139	0.567567	0.00215042	0.206268	FALSE	FALSE	0
gnl|gene2261|rna6572|	focad.L	FOCAD	Q5VW36	Focadhesin	0.814609	1.77531	0.423993	1.05188			FALSE	FALSE	0
gnl|gene4488|rna13101|	foxk2.L	FOXK2	Q01167	Forkhead box protein K2	4.16628	4.34044	1.69158	2.27362			FALSE	FALSE	0
gnl|gene13781|rna40097|	foxred1.L	FOXRED1	Q96CU9	FAD-dependent oxidoreductase domain-containing protein 1	8.5	8.24235	6.80132	5.37061			TRUE	FALSE	0
gnl|gene17564|rna51302|	fpgs.S	FPGS	Q05932	Folylpolyglutamate synthase, mitochondrial	0.720652	1.40426	0.173743	0.226362			TRUE	FALSE	0
gnl|gene4883|rna14262|	fpgt.L	FPGT	O14772	Fucose-1-phosphate guanylyltransferase	0.0404247	0.0431743	0.203811	0.262414			FALSE	FALSE	0
gnl|gene3699|rna10775|	frg1.L	FRG1	Q14331	Protein FRG1	0.818163	1.77136	0.255085	0.604177			FALSE	FALSE	0
gnl|gene10996|rna31957|	frrs1.L	FRRS1	Q6ZNA5	Ferric-chelate reductase 1	4.46701	4.69079	3.32797	4.18486			FALSE	FALSE	0
gnl|gene50601|rna97185|	LOC108698323	FRYL	O94915	Protein furry homolog-like	1.43913	2.97497	0.668592	1.7065			FALSE	FALSE	0
gnl|gene17140|rna50064|	fscn1.L	FSCN1	Q16658	Fascin	0.0943394	-0.262774	-0.134538	-0.138358	-0.356957	0.131856	FALSE	FALSE	0
gnl|gene39982|rna81788|	ftcd.L	FTCD	O95954	Formimidoyltetrahydrofolate cyclodeaminase	0.588461	0.788346	0.843976	0.818505	0.736835	0.352777	FALSE	FALSE	0
gnl|gene471|rna1354|	MGC75752.L	FTH1	P02794	Ferritin heavy chain	0.416071	0.934399	0.519279	1.04914	0.551873	0.329666	FALSE	FALSE	0
gnl|gene16467|rna48102|	fto.L	FTO	Q9C0B1	Alpha-ketoglutarate-dependent dioxygenase FTO	0.000270273	-0.0820394	-0.154335	-0.155541			FALSE	FALSE	0
gnl|gene616|rna1801|	ftsj1.S	FTSJ1	Q9UET6	Putative tRNA (cytidine(32)/guanosine(34)-2'-O)-methyltransferase	0.116263	1.01674	-0.159581	0.21372			FALSE	FALSE	0
gnl|gene19206|rna56102|	fubp1.S	FUBP1	Q96AE4	Far upstream element-binding protein 1	8.5	8.5	6.99357	3.6446			FALSE	FALSE	0
gnl|gene2662|rna7735|	fubp3.S	FUBP3	Q96I24	Far upstream element-binding protein 3	6.85076	6.72241	6.2645	5.48676			FALSE	FALSE	0
gnl|gene15284|rna44609|	fuca1.L	FUCA1	P04066	Tissue alpha-L-fucosidase	7.78156	7.8983	5.55872	5.22257			FALSE	FALSE	0
gnl|gene8901|rna25928|	fundc1.L	FUNDC1	Q8IVP5	FUN14 domain-containing protein 1	5.56978	5.98125	4.96893	5.15889			TRUE	FALSE	0
gnl|gene7307|rna21320|	furin.L	FURIN	P09958	Furin	2.68198	3.34651	2.41671	3.52297			FALSE	FALSE	0
gnl|gene40052|rna81885|	fus.L	FUS	P35637	RNA-binding protein FUS	3.62732	3.25101	1.22563	0.459218	1.56349	0.391445	FALSE	FALSE	1
gnl|gene8188|rna23849|	fxn.L	FXN	Q16595	Frataxin intermediate form	8.5	8.5	8.5	5.79079			TRUE	FALSE	0
gnl|gene17701|rna51729|	fxr1.L	FXR1	P51114	Fragile X mental retardation syndrome-related protein 1	1.98686	3.08231	1.19021	1.65432			FALSE	FALSE	0
gnl|gene8817|rna25680|	g3bp1.L	G3BP1	Q13283	Ras GTPase-activating protein-binding protein 1	1.71861	2.90285	0.727003	1.37223	1.13867	0.158376	FALSE	FALSE	1
gnl|gene4173|rna12151|	g3bp2.L	G3BP2	Q9UN86	Ras GTPase-activating protein-binding protein 2	2.58872	3.98827	1.05718	2.10122	1.91528	0.3574	FALSE	FALSE	0
gnl|gene16901|rna49397|	g6pd.L	G6PD	P11413	Glucose-6-phosphate 1-dehydrogenase	0.29082	0.0391779	0.405669	0.58666	-0.416952	0.212071	FALSE	FALSE	0
gnl|gene36058|rna76239|	LOC108703274	GAA	P10253	Lysosomal alpha-glucosidase	7.26145	7.18252	5.49542	5.94665			FALSE	FALSE	0
gnl|gene9611|rna27961|	gabarapl2.L	GABARAPL2	P60520	Gamma-aminobutyric acid receptor-associated protein-like 2	0.185684	0.338109	0.336758	0.502717			FALSE	FALSE	0
gnl|gene14306|rna41680|	gabpa.S	GABPA	Q06546	GA-binding protein alpha chain	0.693548	1.63081	0.751288	0.970126			FALSE	FALSE	0
gnl|gene9093|rna26461|	gabrr2.L	GABRR2	P28476	Gamma-aminobutyric acid receptor subunit rho-2	0.750574	1.18436	0.286644	0.910972			FALSE	FALSE	0
gnl|gene12018|rna34920|	gad1.2.L	GAD1	Q99259	Glutamate decarboxylase 1	0.563108	0.49167	0.300782	0.676037			FALSE	FALSE	0
gnl|gene131|rna364|	gadd45gip1.S	GADD45GIP1	Q8TAE8	Growth arrest and DNA damage-inducible proteins-interacting protein 1	8.5	8.26279	6.59801	5.23628			TRUE	FALSE	0
gnl|gene5174|rna15140|	gak.S	GAK	O14976	Cyclin-G-associated kinase	3.49798	4.19858	1.29097	2.51199			FALSE	FALSE	0
gnl|gene4806|rna14037|	galc.L	GALC	P54803	Galactocerebrosidase (Fragment)	7.7937	7.4529	5.40091	6.26092			FALSE	FALSE	0
gnl|gene2945|rna8528|	gale.L	GALE	Q14376	UDP-glucose 4-epimerase	-0.0792294	5.53799e-06	0.0972486	-0.0854441	0.622026	0.0529855	FALSE	FALSE	0
gnl|gene13446|rna39132|	galk1.L	GALK1	P51570	Galactokinase	0.0842858	0.19492	0.372133	-0.348259			FALSE	FALSE	0
gnl|gene10809|rna31415|	galk2.L	GALK2	Q01415	N-acetylgalactosamine kinase	0.110771	0.280077	0.450611	0.067956	0.53332	-0.0235952	FALSE	FALSE	0
gnl|gene11270|rna32783|	galm.L	GALM	Q96C23	Galactose mutarotase	-0.04901	0.0895798	0.257593	-0.209822	0.08273	0.148699	FALSE	FALSE	0
gnl|gene16458|rna48070|	galnt2.S	GALNT2	Q10471	Polypeptide N-acetylgalactosaminyltransferase 2	3.42203	4.57329	1.89435	2.97865			FALSE	FALSE	0
gnl|gene38075|rna79077|	galt.S	GALT	P07902	Galactose-1-phosphate uridylyltransferase	-0.0550362	-0.193294	0.0774223	0.0723537	0.628689	-0.0182635	FALSE	FALSE	0
gnl|gene20213|rna59004|	gamt.L	GAMT	Q14353	Guanidinoacetate N-methyltransferase	-0.0867994	-0.172467	0.199477	-0.33406	0.541908	0.175088	FALSE	FALSE	0
gnl|gene1986|rna5785|	gan.L	GAN	Q9H2C0	Gigaxonin	0.838553	1.68522	0.296563	0.880141			FALSE	FALSE	0
gnl|gene42629|rna85626|	LOC108715138	GANAB	Q14697	Neutral alpha-glucosidase AB	5.11536	6.25173	3.20651	5.10243			FALSE	FALSE	0
gnl|gene4780|rna13948|	gapdh.L	GAPDH	P04406	Glyceraldehyde-3-phosphate dehydrogenase	0.0195575	-0.0367901	0.264983	0.364596	0.251082	0.29982	FALSE	FALSE	0
gnl|gene12195|rna35442|	gapvd1.L	GAPVD1	Q14C86	GTPase-activating protein and VPS9 domain-containing protein 1	2.47444	2.97013	0.550771	1.08661			FALSE	FALSE	0
gnl|gene17265|rna50390|	gar1.S	GAR1	Q9NY12	H/ACA ribonucleoprotein complex subunit 1	1.69486	2.87072	0.954769	1.44367			FALSE	FALSE	0
gnl|gene3275|rna9483|	gars.L	GARS1		Glycine--tRNA ligase	-0.095169	-0.164142	0.0370619	0.337612	0.194743	0.183263	FALSE	FALSE	0
gnl|gene17371|rna50707|	gart.L	GART	P22102	Trifunctional purine biosynthetic protein adenosine-3	-0.114108	-0.00943902	0.254716	0.34138	0.557628	0.136429	FALSE	FALSE	0
gnl|gene14204|rna41375|	gas7.S	GAS7	O60861	Growth arrest-specific protein 7	0.20183	0.0874675	0.0608594	0.338217			FALSE	FALSE	0
gnl|gene14409|rna41954|	gas8.S	GAS8	O95995	Dynein regulatory complex subunit 4	2.54411	8.5	0.828772	1.47629			FALSE	FALSE	0
gnl|gene36827|rna77324|	LOC100158394	GATAD2A	Q86YP4	Transcriptional repressor p66-alpha	2.34329	3.26461	0.544554	1.63309			FALSE	FALSE	0
gnl|gene50977|rna97700|	LOC100490530.L	GATD3B	A0A0B4J2D5	Glutamine amidotransferase-like class 1 domain-containing protein 3B, mitochondrial	0.378146	0.70667	0.0774649	0.269685	0.723131	0.116274	FALSE	FALSE	0
gnl|gene9545|rna27768|	gba3.L	GBA3	Q9H227	Cytosolic beta-glucosidase	-0.116555	-0.319016	-0.146884	-0.0462858			FALSE	FALSE	0
gnl|gene42901|rna86028|	gbe1	GBE1	Q04446	1,4-alpha-glucan branching enzyme	0.347606	0.691151	-0.0178746	0.282377	0.0378731	0.203196	FALSE	FALSE	0
gnl|gene4033|rna11724|	gbf1.L	GBF1	Q92538	Golgi-specific brefeldin A-resistance guanine nucleotide exchange factor 1	1.00387	1.52415	0.651391	1.30504			FALSE	FALSE	0
gnl|gene36221|rna76473|	LOC108695919	GBP1	P32455	Guanylate-binding protein 1	1.70965	1.8439	1.82011	1.49983			FALSE	FALSE	0
gnl|gene38882|rna80246|	LOC108695921	GBP2	P32456	Guanylate-binding protein 2	3.28439	3.80971	3.29913	3.00958			FALSE	FALSE	0
gnl|gene19628|rna57360|	gbp1.L	GBP3	Q9H0R5	Guanylate-binding protein 3	1.41765	1.52035	1.32511	0.764778			FALSE	FALSE	0
gnl|gene35180|rna75030|	MGC68559	GCA	P28676	Grancalcin	5.76585	5.23226	4.70002	2.52085	2.10457	0.155061	FALSE	FALSE	0
gnl|gene37204|rna77861|	gcat.S	GCAT	O75600	2-amino-3-ketobutyrate coenzyme A ligase, mitochondrial	7.40211	6.23081	6.18389	5.68565			TRUE	FALSE	0
gnl|gene6430|rna18826|	gcdh.L	GCDH	Q92947	Glutaryl-CoA dehydrogenase, mitochondrial	7.12385	7.20803	5.83277	5.03961			TRUE	FALSE	0
gnl|gene17286|rna50449|	gcfc2.S	GCFC2	P16383	Intron Large complex component GCFC2	2.55623	4.50817	0.654767	1.7592			FALSE	FALSE	0
gnl|gene20451|rna59729|	gclc.L	GCLC	P48506	Gamma-ECS	-0.0161129	-0.214141	0.0461087	0.0537698			FALSE	FALSE	0
gnl|gene9536|rna27738|	gclm.L	GCLM	P48507	Glutamate--cysteine ligase regulatory subunit	1.67729	2.25624	1.67459	1.51728			FALSE	FALSE	0
gnl|gene35516|rna75518|	LOC108707099	GCN1	Q92616	eIF-2-alpha kinase activator GCN1	1.23124	2.70526	0.578541	1.49576	2.00861	0.240119	FALSE	FALSE	0
gnl|gene2356|rna6857|	gdf3.S	GDF3	Q9NR23	Growth/differentiation factor 3	1.47618	2.17584	1.90806	1.07251			FALSE	FALSE	0
gnl|gene8111|rna23638|	gdi1.L	GDI1	P31150	Rab GDP dissociation inhibitor alpha	-0.018977	-0.0995901	0.0347614	0.000142495			FALSE	FALSE	0
gnl|gene13207|rna38431|	LOC108714674	GDI2	P50395	Rab GDP dissociation inhibitor beta	0.109492	0.104005	0.0154766	0.0387088	0.628374	0.236904	FALSE	FALSE	0
gnl|gene8123|rna23666|	gdpgp1.S	GDPGP1	Q6ZNW5	GDP-D-glucose phosphorylase 1	0.143452	0.708287	-0.0501643	0.0948403			FALSE	FALSE	0
gnl|gene16849|rna49237|	gemin2.S	GEMIN2	O14893	Gem-associated protein 2	3.3646	5.71833	2.07512	3.18547			FALSE	FALSE	0
gnl|gene7770|rna22681|	gemin4.L	GEMIN4	P57678	Gem-associated protein 4	1.68241	2.88307	0.518461	1.53875	0.680053	-0.103238	FALSE	FALSE	0
gnl|gene27112|rna66618|	gemin5.L	GEMIN5	Q8TEQ6	Gem-associated protein 5	1.66461	2.49114	0.695516	1.55884	0.434103	0.314487	FALSE	FALSE	0
gnl|gene18025|rna52681|	gemin6.L	GEMIN6	Q8WXD5	Gem-associated protein 6	2.25691	4.11747	1.66542	2.2822			FALSE	FALSE	0
gnl|gene2013|rna5851|	gemin8.S	GEMIN8	Q9NWZ8	Gem-associated protein 8	1.91479	2.75272	0.732991	1.58989			FALSE	FALSE	0
gnl|gene8797|rna25618|	asna1.L	GET3		ATPase GET3	1.2723	1.65394	0.928941	1.04419	0.98977	0.0933375	FALSE	FALSE	0
gnl|gene14429|rna42000|	get4.S	GET4	Q7L5D6	Golgi to ER traffic protein 4 homolog	3.41046	4.02432	1.64113	2.4588			FALSE	FALSE	0
gnl|gene19228|rna56181|	gfer.L	GFER	P55789	FAD-linked sulfhydryl oxidase ALR	3.72368	2.69028	3.24439	3.59123			TRUE	FALSE	0
gnl|gene27471|rna66978|	gfm1.L	GFM1	Q96RP9	Elongation factor G, mitochondrial	4.82808	5.27712	5.10812	4.09475			TRUE	FALSE	0
gnl|gene11797|rna34257|	gfm2.L	GFM2	Q969S9	Ribosome-releasing factor 2, mitochondrial	7.68334	6.55401	6.18094	5.24232			TRUE	FALSE	0
gnl|gene4794|rna13994|	gfod2.L	GFOD2	Q3B7J2	Glucose-fructose oxidoreductase domain-containing protein 2	0.211693	0.475328	0.559292	0.289572			FALSE	FALSE	0
gnl|gene44059|rna87749|	gfpt1.S	GFPT1	Q06210	Glutamine--fructose-6-phosphate transaminase (isomerizing)	0.146958	0.26486	0.312689	0.543273	0.234366	0.0777716	FALSE	FALSE	0
gnl|gene16186|rna47291|	gfpt2.L	GFPT2	O94808	Glutamine--fructose-6-phosphate aminotransferase [isomerizing] 2	0.0495972	0.172248	0.302663	0.551163			FALSE	FALSE	0
gnl|gene4179|rna12169|	gga1.L	GGA1	Q9UJY5	ADP-ribosylation factor-binding protein GGA1	1.00382	1.48459	0.613335	0.579744			FALSE	FALSE	0
gnl|gene9365|rna27246|	ggh.2.L	GGH	Q92820	Gamma-glutamyl hydrolase	0.708778	0.999677	0.223147	0.749796			FALSE	FALSE	0
gnl|gene12637|rna36719|	ggps1.L	GGPS1	O95749	Geranylgeranyl pyrophosphate synthase	1.54184	2.5538	1.63517	1.39036			FALSE	FALSE	0
gnl|gene806|rna2352|	loc100493771.L	GGT1	P19440	Glutathione hydrolase 1 proenzyme	0.700235	1.19772	1.09851	0.917382			FALSE	FALSE	0
gnl|gene8356|rna24326|	ghitm.S	GHITM	Q9H3K2	Growth hormone-inducible transmembrane protein	6.70046	8.5	6.49911	5.17295			TRUE	FALSE	0
gnl|gene38290|rna79385|	MGC83062	GID8	Q9NWU2	Glucose-induced degradation protein 8 homolog	1.81425	3.21162	2.3682	3.37473			FALSE	FALSE	0
gnl|gene7419|rna21619|	gigyf2.S	GIGYF2	Q6Y7W6	GRB10-interacting GYF protein 2 (Fragment)	7.533	7.02057	5.14613	5.5173			FALSE	FALSE	0
gnl|gene10526|rna30580|	gins1.S	GINS1	Q14691	DNA replication complex GINS protein PSF1	0.800592	1.03815	0.696485	0.839025			FALSE	FALSE	0
gnl|gene8099|rna23609|	gins2.L	GINS2	Q9Y248	DNA replication complex GINS protein PSF2	1.02323	1.29604	0.267873	0.968459			FALSE	FALSE	0
gnl|gene43489|rna86919|	gins3.L	GINS3	Q9BRX5	DNA replication complex GINS protein PSF3	1.61304	2.57902	1.48283	1.51309			FALSE	FALSE	0
gnl|gene12173|rna35367|	gins4.L	GINS4	Q9BRT9	DNA replication complex GINS protein SLD5	0.451197	1.0354	0.635461	0.573775	1.41041	0.324517	FALSE	FALSE	0
gnl|gene4284|rna12477|	gipc1.L	GIPC1	O14908	PDZ domain-containing protein GIPC1	0.956066	1.31859	0.565616	0.097627			FALSE	FALSE	0
gnl|gene5604|rna16408|	git1.L	GIT1	Q9Y2X7	ARF GTPase-activating protein GIT1	1.77766	1.90625	0.339652	1.06022			FALSE	FALSE	0
gnl|gene8975|rna26131|	git2.L	GIT2	Q14161	ARF GTPase-activating protein GIT2	1.76151	2.22499	0.616871	0.968882			FALSE	FALSE	0
gnl|gene3805|rna11087|	gk.S	GK	P32189	Glycerol kinase	2.2258	1.78938	2.33706	2.23885			TRUE	FALSE	0
gnl|gene8136|rna23697|	gkap1.L	GKAP1	Q5VSY0	G kinase-anchoring protein 1	1.39088	2.34931	0.515186	1.18064			FALSE	FALSE	0
gnl|gene14793|rna43159|	gle1.L	GLE1	Q53GS7	Nucleoporin GLE1	5.55711	5.97535	2.32487	3.32707			FALSE	FALSE	0
gnl|gene51029|rna97771|	LOC108713515	GLG1	Q92896	Golgi apparatus protein 1	3.58652	5.69837	2.21351	3.44272			FALSE	FALSE	0
gnl|gene7669|rna22371|	glmn.L	GLMN	Q92990	Glomulin	0.741857	1.6662	0.512786	1.12648			FALSE	FALSE	0
gnl|gene15747|rna45985|	glo1.S	GLO1	Q04760	Lactoylglutathione lyase	0.230095	0.238368	0.531492	-0.0845876	0.814428	0.0907633	FALSE	FALSE	0
gnl|gene9435|rna27449|	glod4.L	GLOD4	Q9HC38	Glyoxalase domain-containing protein 4	-0.475163	-0.453485	-0.459963	-0.6577	-0.0747389	0.0732158	TRUE	FALSE	0
gnl|gene17918|rna52376|	glod5.L	GLOD5	A6NK44	Glyoxalase domain-containing protein 5	8.5	8.38427	6.90962	5.16278			FALSE	FALSE	0
gnl|gene13714|rna39894|	glrx.L	GLRX	P35754	Glutaredoxin-1	3.16946	4.42451	3.08078	2.93734			FALSE	FALSE	0
gnl|gene10037|rna29166|	glrx3.L	GLRX3	O76003	Glutaredoxin-3	1.43628	2.16468	1.64133	1.1659	1.61452	0.377942	FALSE	FALSE	0
gnl|gene50509|rna97041|	LOC108703081	GLS	O94925	Glutaminase kidney isoform, mitochondrial	8.5	8.5	6.17419	4.55801			TRUE	FALSE	0
gnl|gene40029|rna81854|	gltp.S	GLTP	Q9NZD2	Glycolipid transfer protein	3.74555	5.25929	2.52825	2.74261			FALSE	FALSE	0
gnl|gene9382|rna27302|	glud1.L	GLUD1	P00367	Glutamate dehydrogenase 1, mitochondrial	6.62461	6.54923	5.84049	4.78575			TRUE	FALSE	0
gnl|gene17632|rna51517|	glul.L	GLUL	P15104	Glutamine synthetase	0.509533	0.522665	0.471195	0.810083			TRUE	FALSE	0
gnl|gene39573|rna81205|	gmds.L	GMDS	O60547	GDP-mannose 4,6 dehydratase	-0.146722	-0.209979	0.221833	0.348867	0.307245	0.228856	FALSE	FALSE	0
gnl|gene3282|rna9508|	gmeb1.S	GMEB1	Q9Y692	Glucocorticoid modulatory element-binding protein 1	2.20649	3.05556	0.887439	1.355			FALSE	FALSE	0
gnl|gene37194|rna77851|	gmfb.L	GMFB	P60983	Glia maturation factor beta	0.18643	0.342732	0.174157	0.196394	1.13571	0.205722	FALSE	FALSE	0
gnl|gene19653|rna57446|	gmnn.L	GMNN	O75496	Geminin	2.78399	4.32305	1.68693	1.94099			FALSE	FALSE	0
gnl|gene14094|rna41049|	gmppa.S	GMPPA	Q96IJ6	Mannose-1-phosphate guanyltransferase alpha	0.0240311	-0.077023	0.28433	0.504998			FALSE	FALSE	0
gnl|gene1352|rna3947|	gmppb.L	GMPPB	Q9Y5P6	Mannose-1-phosphate guanyltransferase beta	0.0575421	0.0627613	0.21855	0.479282			FALSE	FALSE	0
gnl|gene9981|rna29018|	gmps.L	GMPS	P49915	GMP synthase [glutamine-hydrolyzing]	0.000957146	0.212897	-0.0462237	0.0892456	0.522566	0.069629	FALSE	FALSE	0
gnl|gene547|rna1581|	gna11.S	GNA11	P29992	Guanine nucleotide-binding protein subunit alpha-11	0.521682	0.497343	0.215852	0.476099			FALSE	FALSE	0
gnl|gene43399|rna86780|	LOC108714595	GNAI2	P04899	Guanine nucleotide-binding protein G(i) subunit alpha-2	0.566473	0.618928	0.495862	0.773524			FALSE	FALSE	0
gnl|gene9075|rna26411|	gnao1.S	GNAO1	P09471	Guanine nucleotide-binding protein G(o) subunit alpha	0.113671	0.658651	0.120883	0.218035			FALSE	FALSE	0
gnl|gene15257|rna44525|	gnb1l.L	GNB1L	Q9BYB4	Guanine nucleotide-binding protein subunit beta-like protein 1	-0.154051	-0.319958	-0.145831	0.0182938			FALSE	FALSE	0
gnl|gene11305|rna32873|	gnl1.L	GNL1	P36915	Guanine nucleotide-binding protein-like 1	0.602197	0.48231	0.470795	0.812343	0.349847	0.0767474	FALSE	FALSE	0
gnl|gene47956|rna93317|	gnl3l.S	GNL3L	Q9NVN8	Guanine nucleotide-binding protein-like 3-like protein	0.953292	2.2449	0.513924	1.58168			FALSE	FALSE	0
gnl|gene48980|rna94790|	LOC108716567	GNMT	Q14749	Glycine N-methyltransferase	0.0445534	-0.239815	0.0309881	0.54871			FALSE	FALSE	0
gnl|gene37457|rna78185|	gnpat.S	GNPAT	O15228	Dihydroxyacetone phosphate acyltransferase (Fragment)	8.5	8.5	7.12971	5.3399			FALSE	FALSE	0
gnl|gene1319|rna3856|	gnpda1.L	GNPDA1	P46926	Glucosamine-6-phosphate isomerase 1	0.128302	-0.165052	0.328445	0.0666133	0.38182	0.16482	FALSE	FALSE	0
gnl|gene4079|rna11871|	gnpda2.L	GNPDA2	Q8TDQ7	Glucosamine-6-phosphate isomerase 2	-0.546691	-0.130841	-0.213055	-0.0725731			FALSE	FALSE	0
gnl|gene15117|rna44122|	golga1.L	GOLGA1	Q92805	Golgin subfamily A member 1	3.84921	4.04256	2.10559	2.15959			FALSE	FALSE	0
gnl|gene98|rna274|	golga2.S	GOLGA2	Q08379	Golgin subfamily A member 2	3.05129	3.92694	1.87434	2.54425			FALSE	FALSE	0
gnl|gene19789|rna57811|	golga3.L	GOLGA3	Q08378	Golgin subfamily A member 3	1.94693	2.93309	1.46411	1.66735			FALSE	FALSE	0
gnl|gene11983|rna34823|	golga4.L	GOLGA4	Q13439	Golgin subfamily A member 4	4.58513	4.61887	1.59778	2.42305			FALSE	FALSE	0
gnl|gene9995|rna29052|	golgb1.S	GOLGB1	Q14789	Golgin subfamily B member 1	3.01379	3.96357	1.72778	2.8703			FALSE	FALSE	0
gnl|gene19186|rna56038|	golph3.S	GOLPH3	Q9H4A6	Golgi phosphoprotein 3	3.79989	5.95295	1.90673	3.22916			TRUE	FALSE	0
gnl|gene19101|rna55770|	golph3l.S	GOLPH3L	Q9H4A5	Golgi phosphoprotein 3-like	2.63225	3.83537	1.36885	1.53729			FALSE	FALSE	0
gnl|gene15089|rna44030|	gopc.S	GOPC	Q9HD26	Golgi-associated PDZ and coiled-coil motif-containing protein	0.619363	0.92888	0.572214	0.772829			FALSE	FALSE	0
gnl|gene40327|rna82281|	LOC108714491	GORAB	Q5T7V8	RAB6-interacting golgin	0.673077	1.47443	0.137317	0.30326			FALSE	FALSE	0
gnl|gene19375|rna56622|	gorasp2.S	GORASP2	Q9H8Y8	Golgi reassembly-stacking protein 2	7.18366	6.44418	4.44767	4.0007			FALSE	FALSE	0
gnl|gene9222|rna26786|	got1.S	GOT1	P17174	Aspartate aminotransferase, cytoplasmic	0.152976	0.32748	0.632206	0.111585	0.680205	0.189086	FALSE	FALSE	0
gnl|gene14779|rna43115|	got2.L	GOT2	P00505	Aspartate aminotransferase, mitochondrial	6.86036	6.15839	6.01874	4.65848	6.20941	2.62985	TRUE	FALSE	0
gnl|gene46225|rna90897|	MGC85015	GPA33	Q99795	Cell surface A33 antigen	6.74213	8.5	4.6872	5.99762			FALSE	FALSE	0
gnl|gene18022|rna52674|	gpalpp1.L	GPALPP1	Q8IXQ4	GPALPP motifs-containing protein 1	1.39182	1.58847	0.245852	-0.349837			FALSE	FALSE	0
gnl|gene40757|rna82902|	gpatch11.L	GPATCH11	Q8N954	Coiled-coil domain-containing protein 75	1.29621	1.31284	0.59029	0.343502			FALSE	FALSE	0
gnl|gene4035|rna11736|	gpatch4.L	GPATCH4	Q5T3I0	G patch domain-containing protein 4	6.61443	8.5	2.11276	3.36254			FALSE	FALSE	0
gnl|gene35703|rna75762|	LOC108702535	GPATCH8	Q9UKJ3	G patch domain-containing protein 8	3.31709	3.45622	2.09972	2.13117			FALSE	FALSE	0
gnl|gene1171|rna3407|	gpcpd1.L	GPCPD1	Q9NPB8	Glycerophosphocholine phosphodiesterase GPCPD1	0.468705	0.763143	0.30931	0.458978			FALSE	FALSE	0
gnl|gene296|rna852|	MGC83663	GPD1	P21695	Glycerol-3-phosphate dehydrogenase [NAD(+)], cytoplasmic	0.0926613	0.0335655	0.431935	0.136326			FALSE	FALSE	0
gnl|gene14516|rna42269|	gpd1l.L	GPD1L	Q8N335	Glycerol-3-phosphate dehydrogenase 1-like protein	0.301771	0.0939391	0.391778	0.265689			FALSE	FALSE	0
gnl|gene630|rna1838|	gpd2.L	GPD2	P43304	Glycerol-3-phosphate dehydrogenase, mitochondrial	8.5	8.5	7.79131	6.47499			TRUE	FALSE	0
gnl|gene40142|rna82010|	gphn.L	GPHN	Q9NQX3	Gephyrin	0.642369	1.2259	0.515977	0.47055			FALSE	FALSE	0
gnl|gene10890|rna31658|	gpi.L	GPI	P06744	Glucose-6-phosphate isomerase (Fragment)	0.0199814	-0.0252378	0.412588	0.166768	0.366842	0.132102	FALSE	FALSE	0
gnl|gene16114|rna47116|	gpkow.S	GPKOW	Q92917	G-patch domain and KOW motifs-containing protein	3.86009	4.20037	1.1032	2.56771			FALSE	FALSE	0
gnl|gene4424|rna12896|	gpn1.L	GPN1	Q9HCN4	GPN-loop GTPase 1	0.928867	1.19389	-0.221011	1.07956			FALSE	FALSE	0
gnl|gene17042|rna49794|	gpn2.S	GPN2	Q9H9Y4	GPN-loop GTPase 2	0.837477	1.16027	0.945204	0.769636			FALSE	FALSE	0
gnl|gene15593|rna45536|	gpnmb.L	GPNMB	Q14956	Transmembrane glycoprotein NMB	7.47874	7.94275	6.05822	5.55066			FALSE	FALSE	0
gnl|gene1255|rna3648|	gpr107.L	GPR107	Q5VW38	G protein-coupled receptor 107, isoform CRA_c	2.61234	4.35161	1.25139	3.09442			FALSE	FALSE	0
gnl|gene50551|rna97095|	LOC108704125	GPS1	Q13098	COP9 signalosome complex subunit 1	0.241208	0.433908	0.207545	0.547623	0.601962	0.109839	FALSE	FALSE	0
gnl|gene20048|rna58515|	gpt2.L	GPT2	Q8TD30	Alanine aminotransferase 2	1.99806	0.907194	0.801807	-0.211738			FALSE	FALSE	0
gnl|gene7331|rna21397|	gpx1.L	GPX1	P07203	Glutathione peroxidase 1	0.96901	1.86414	1.0958	1.33292	1.38651	0.234999	FALSE	FALSE	0
gnl|gene603|rna1769|	gpx4.L	GPX4	P36969	Phospholipid hydroperoxide glutathione peroxidase	0.892706	1.43822	0.751571	0.827698	1.27704	0.22966	TRUE	FALSE	0
gnl|gene7172|rna20927|	gpx7.S	GPX7	Q96SL4	Glutathione peroxidase 7	6.29358	5.43308	4.43366	4.97048			FALSE	FALSE	0
gnl|gene1491|rna4333|	grb2.S	GRB2	P62993	Growth factor receptor-bound protein 2	1.04581	1.01453	0.341106	-0.186155			FALSE	FALSE	1
gnl|gene759|rna2205|	LOC108719216	GREB1L	Q9C091	GREB1-like protein	8.5	8.5	4.03872	3.85641			FALSE	FALSE	0
gnl|gene10402|rna30235|	LOC108718537	GRHPR	Q9UBQ7	Glyoxylate reductase/hydroxypyruvate reductase	0.723656	0.871342	0.640813	0.415974	0.910366	0.108954	FALSE	FALSE	0
gnl|gene48822|rna94575|	LOC108698085	GRIPAP1	Q4V328	GRIP1-associated protein 1	1.23467	2.02765	0.731919	1.08661			FALSE	FALSE	0
gnl|gene9773|rna28419|	grpel1.L	GRPEL1	Q9HAV7	GrpE protein homolog 1, mitochondrial	8.44808	8.5	7.79295	5.81825			TRUE	FALSE	0
gnl|gene5123|rna14981|	grsf1.S	GRSF1	Q12849	G-rich sequence factor 1	2.21771	3.17729	0.86979	1.54134			TRUE	FALSE	0
gnl|gene41848|rna84447|	grwd1-b	GRWD1	Q9BQ67	Glutamate-rich WD repeat-containing protein 1	0.0190316	-0.121424	0.118659	0.29746			FALSE	FALSE	0
gnl|gene34674|rna74324|	LOC779056	GSK3B	P49841	Glycogen synthase kinase-3 beta	1.19564	2.40972	0.566542	1.12496			FALSE	FALSE	0
gnl|gene1496|rna4347|	gskip.L	GSKIP	Q9P0R6	GSK3B-interacting protein	3.22932	3.00047	3.10382	3.07741			FALSE	FALSE	0
gnl|gene15860|rna46342|	gsn.L	GSN	P06396	Actin-depolymerizing factor	-0.231709	-0.355409	0.0947356	0.119579	-0.19994	0.190524	FALSE	FALSE	0
gnl|gene17145|rna50075|	gspt1.L	GSPT1	P15170	Eukaryotic peptide chain release factor GTP-binding subunit ERF3A	0.069128	0.601451	-0.103646	0.297974	0.447772	0.215873	FALSE	FALSE	0
gnl|gene3610|rna10502|	gsr.L	GSR	P00390	Glutathione reductase, mitochondrial	0.784867	0.536754	0.823544	0.96214			TRUE	FALSE	0
gnl|gene7676|rna22392|	gss.L	GSS	P48637	Glutathione synthetase	-0.220278	-0.000581566	-0.13686	-0.0145712			FALSE	FALSE	0
gnl|gene9839|rna28603|	gsta1.L	GSTA1	P08263	Glutathione S-transferase A1	0.380027	0.270184	0.661153	0.817881	0.701817	0.387785	FALSE	FALSE	0
gnl|gene20308|rna59307|	gsta4.S	GSTA4	O15217	Glutathione S-transferase A4	1.21946	1.40498	1.60344	1.37279			FALSE	FALSE	0
gnl|gene1661|rna4844|	gstcd.L	GSTCD	Q8NEC7	Glutathione S-transferase C-terminal domain-containing protein	1.08337	2.35275	0.366181	1.03209			FALSE	FALSE	0
gnl|gene10679|rna31027|	gstk1.L	GSTK1	Q9Y2Q3	Glutathione S-transferase kappa 1	8.26343	8.27106	6.9629	5.08717			FALSE	FALSE	0
gnl|gene10140|rna29490|	gstm1.L	GSTM1	P09488	Glutathione S-transferase Mu 1	0.580957	0.246946	0.635418	-0.154731	0.823003	0.157111	FALSE	FALSE	0
gnl|gene14149|rna41213|	LOC108696140	GSTO1	P78417	Glutathione S-transferase omega-1	0.451077	0.581483	0.592529	0.261746	0.592218	0.277107	FALSE	FALSE	0
gnl|gene17940|rna52450|	gstt1.L	GSTT1	P30711	Glutathione S-transferase theta-1	0.645441	0.911613	0.771923	0.610959	1.12566	0.334225	FALSE	FALSE	0
gnl|gene4163|rna12119|	gstz1.L	GSTZ1	O43708	Maleylacetoacetate isomerase	1.37321	1.57206	1.40899	0.881048			FALSE	FALSE	0
gnl|gene42792|rna85847|	gtdc1.S	GTDC1	Q4AE62	Glycosyltransferase-like domain-containing protein 1	0.217435	0.304744	0.303045	0.65301			FALSE	FALSE	0
gnl|gene46282|rna90974|	gtf2a1.S	GTF2A1	P52655	Transcription initiation factor IIA subunit 1	5.60984	4.41558	2.90149	1.20794			FALSE	FALSE	0
gnl|gene3719|rna10831|	gtf2a2.S	GTF2A2	P52657	Transcription initiation factor IIA subunit 2	4.87956	4.37903	2.67755	1.90192			FALSE	FALSE	0
gnl|gene431|rna1244|	gtf2b.L	GTF2B	Q00403	Transcription initiation factor IIB	2.97476	4.96214	1.14719	2.89233			FALSE	FALSE	0
gnl|gene595|rna1741|	gtf2e1.L	GTF2E1	P29083	General transcription factor IIE subunit 1	0.951062	1.83372	0.398638	0.824588			FALSE	FALSE	0
gnl|gene15148|rna44214|	gtf2e2.L	GTF2E2	P29084	Transcription initiation factor IIE subunit beta	1.67266	3.17906	0.57126	1.28023			FALSE	FALSE	0
gnl|gene13876|rna40397|	gtf2f1.L	GTF2F1	P35269	General transcription factor IIF subunit 1	1.20111	2.20059	0.412725	0.594293			FALSE	FALSE	0
gnl|gene9645|rna28074|	gtf2f2.S	GTF2F2	P13984	General transcription factor IIF subunit 2	2.39174	3.54541	1.05989	1.45826			FALSE	FALSE	0
gnl|gene8333|rna24256|	gtf2h1.L	GTF2H1	P32780	General transcription factor IIH subunit 1	1.24392	2.48778	0.356715	1.13345			FALSE	FALSE	0
gnl|gene2631|rna7648|	gtf2h2.S	GTF2H2	Q13888	General transcription factor IIH subunit 2	1.50814	2.60447	0.401825	0.698449			FALSE	FALSE	0
gnl|gene4944|rna14443|	gtf2h4.S	GTF2H4	Q92759	General transcription factor IIH subunit 4	1.53439	2.95964	0.399395	1.44019			FALSE	FALSE	0
gnl|gene472|rna1356|	42sp43.L	GTF3A	Q92664	Transcription factor IIIA	0.267815	0.788649	0.340325	0.44079			FALSE	FALSE	0
gnl|gene19394|rna56673|	gtf3c1.L	GTF3C1	Q12789	General transcription factor 3C polypeptide 1	1.24815	2.00886	0.543848	1.42776			FALSE	FALSE	0
gnl|gene17795|rna52010|	gtf3c2.L	GTF3C2	Q8WUA4	General transcription factor 3C polypeptide 2	1.44413	2.20456	0.722351	1.48803			FALSE	FALSE	0
gnl|gene17928|rna52417|	gtf3c3.S	GTF3C3	Q9Y5Q9	General transcription factor 3C polypeptide 3	1.93735	2.20339	0.876818	2.01906			FALSE	FALSE	0
gnl|gene49542|rna95562|	LOC108698220	GTF3C4	Q9UKN8	General transcription factor 3C polypeptide 4	0.902199	1.88187	0.196015	0.684714			FALSE	FALSE	0
gnl|gene8773|rna25541|	gtf3c5.S	GTF3C5	Q9Y5Q8	General transcription factor 3C polypeptide 5	1.79099	2.62313	0.782854	1.59691			FALSE	FALSE	0
gnl|gene10237|rna29769|	gtf3c6.L	GTF3C6	Q969F1	General transcription factor 3C polypeptide 6	1.44512	2.29004	0.925852	1.47475			FALSE	FALSE	0
gnl|gene35373|rna75335|	LOC108714518	GTPBP1	O00178	GTP-binding protein 1	0.583055	1.12387	0.1574	0.569549			FALSE	FALSE	0
gnl|gene9282|rna26960|	gtpbp3.S	GTPBP3	Q969Y2	tRNA modification GTPase GTPBP3, mitochondrial	6.19696	6.56611	5.39428	4.67674			TRUE	FALSE	0
gnl|gene36283|rna76549|	gtpbp4.L	GTPBP4	Q9BZE4	Nucleolar GTP-binding protein 1	1.34122	2.44628	0.57918	1.64002			FALSE	FALSE	0
gnl|gene8377|rna24395|	gtpbp6.S	GTPBP6	O43824	Putative GTP-binding protein 6	7.74169	8.5	8.19211	5.18804			FALSE	FALSE	0
gnl|gene13665|rna39764|	gtpbp8.L	GTPBP8	Q8N3Z3	GTP-binding protein 8	8.5	8.5	6.68336	4.54891			FALSE	FALSE	0
gnl|gene42609|rna85597|	gtse1	GTSE1	Q9NYZ3	G2 and S phase-expressed protein 1	0.511903	1.44793	0.78815	0.223577			FALSE	FALSE	0
gnl|gene17824|rna52088|	gucd1.S	GUCD1	Q96NT3	Protein GUCD1	1.12235	1.81506	-0.198373	0.0661671			FALSE	FALSE	0
gnl|gene17988|rna52573|	guf1.L	GUF1	Q8N442	Translation factor GUF1, mitochondrial	8.5	8.5	7.12855	5.48113			TRUE	FALSE	0
gnl|gene11250|rna32720|	guk1.S	GUK1	Q16774	Guanylate kinase (Fragment)	0.716807	0.939017	0.756647	0.408846			FALSE	FALSE	0
gnl|gene40820|rna82987|	gyg	GYG1	P46976	Glycogenin-1	2.54799	3.48985	1.91361	2.56442	1.16059	1.06038	FALSE	FALSE	0
gnl|gene39589|rna81224|	LOC108696758	GYS1	P13807	Glycogen [starch] synthase, muscle	0.989919	2.12386	0.430998	1.44598	0.228329	0.210614	FALSE	FALSE	0
gnl|gene5019|rna14666|	h1foo.L	H1-8		Histone H1.8	1.53473	4.87723	0.48296	3.11639	3.24872	0.0594824	FALSE	FALSE	0
gnl|gene1655|rna4827|	h2afx.L	H2AC21		Histone H2A type 2-B	5.97331	7.16845	4.35667	5.55611			FALSE	FALSE	0
gnl|gene13112|rna38112|	h2afz.S	H2AZ1		Histone H2A.Z	4.49875	6.66296	3.0453	4.2332			FALSE	FALSE	0
gnl|gene13803|rna40186|	LOC108716488	H3-3A		Histone H3.3	0.577023	1.06808	0.340731	1.29546	1.78379	0.482345	FALSE	FALSE	0
gnl|gene38804|rna80108|	LOC108703833	H3C15		Histone H3.2	2.72935	2.65943	2.50389	2.54996	1.99471	0.654172	FALSE	FALSE	0
gnl|gene8786|rna25583|	h6pd.L	H6PD	O95479	GDH/6PGL endoplasmic bifunctional protein	5.03056	6.3354	3.73974	5.34826			FALSE	FALSE	0
gnl|gene16392|rna47882|	habp4.L	HABP4	Q5JVS0	Intracellular hyaluronan-binding protein 4	1.02116	1.75608	0.525234	1.43988	0.428011	0.201688	FALSE	FALSE	0
gnl|gene11365|rna33032|	hacl1.L	HACL1	Q9UJ83	2-hydroxyacyl-CoA lyase 1	3.94198	3.69139	3.90814	3.7439			FALSE	FALSE	0
gnl|gene6177|rna18040|	hadh.L	HADH	Q16836	Hydroxyacyl-coenzyme A dehydrogenase, mitochondrial	7.73773	8.11644	6.99296	5.18787			TRUE	FALSE	0
gnl|gene43948|rna87610|	LOC108717268	HADHA	P40939	Trifunctional enzyme subunit alpha, mitochondrial	7.95012	7.6173	7.40148	5.46779	7.23952	2.85752	TRUE	FALSE	0
gnl|gene12662|rna36786|	hadhb.L	HADHB	P55084	Trifunctional enzyme subunit beta, mitochondrial	8.5	8.5	8.16989	5.83135		2.95812	TRUE	FALSE	0
gnl|gene788|rna2298|	hagh.L	HAGH	Q16775	Hydroxyacylglutathione hydrolase, mitochondrial	3.85261	3.72399	3.53561	3.29677			TRUE	FALSE	0
gnl|gene46714|rna91599|	harbi1.L	HARBI1	Q96MB7	Putative nuclease HARBI1	0.864719	1.13144	0.181011	-0.12731			FALSE	FALSE	0
gnl|gene16461|rna48076|	hars.L	HARS1		Histidine--tRNA ligase, cytoplasmic	1.1931	1.05865	1.09621	1.37435	0.233988	0.00720825	FALSE	FALSE	0
gnl|gene10162|rna29547|	hat1.L	HAT1	O14929	Histone acetyltransferase type B catalytic subunit	0.209205	0.506523	0.531006	0.507627	0.889326	0.359724	FALSE	FALSE	0
gnl|gene19009|rna55488|	haus1.L	HAUS1	Q96CS2	HAUS augmin-like complex subunit 1	2.76084	3.93433	2.07243	2.19245			FALSE	FALSE	0
gnl|gene3243|rna9393|	haus2.L	HAUS2	Q9NVX0	HAUS augmin-like complex subunit 2	2.19088	3.3236	1.57761	1.69763			FALSE	FALSE	0
gnl|gene45353|rna89692|	LOC108700221	HAUS3	Q68CZ6	HAUS augmin-like complex subunit 3	1.317	1.94955	0.641547	1.00797			FALSE	FALSE	0
gnl|gene40072|rna81916|	haus4.L	HAUS4	Q9H6D7	HAUS augmin-like complex subunit 4	1.6787	2.60828	1.26639	1.97867			FALSE	FALSE	0
gnl|gene7268|rna21210|	haus5.L	HAUS5	O94927	HAUS augmin-like complex subunit 5	1.35193	2.13056	0.530811	0.948213			FALSE	FALSE	0
gnl|gene34446|rna74018|	LOC108706930	HAUS6	Q7Z4H7	HAUS augmin-like complex subunit 6	0.944323	1.81719	0.202263	0.763248			FALSE	FALSE	0
gnl|gene12744|rna37029|	haus8.L	HAUS8	Q9BT25	HAUS augmin-like complex subunit 8	1.31042	2.39163	0.500855	0.832288			FALSE	FALSE	0
gnl|gene18010|rna52637|	LOC108703093	HBE1	P02100	Hemoglobin subunit epsilon	4.86206	5.40411	4.43881	4.62194			FALSE	FALSE	0
gnl|gene9198|rna26717|	hbs1l.L	HBS1L	Q9Y450	HBS1-like protein	0.629798	1.01211	0.143878	0.623807			FALSE	FALSE	0
gnl|gene2509|rna7297|	hbz.L	HBZ	P02008	Hemoglobin subunit zeta	5.42502	5.20121	4.98632	4.55413	3.15211	1.8027	FALSE	FALSE	0
gnl|gene4147|rna12077|	hccs.L	HCCS	P53701	Cytochrome c-type heme lyase	8.5	8.5	8.5	5.01298			TRUE	FALSE	0
gnl|gene42881|rna85987|	hcfc1.S	HCFC1	P51610	Host cell factor 1	3.61771	4.09156	1.35677	2.39008			FALSE	FALSE	0
gnl|gene16046|rna46903|	loc100489386.L	HCFC1R1	Q9NWW0	Host cell factor C1 regulator 1 (Fragment)	3.95305	4.92411	2.31054	3.13715			FALSE	FALSE	0
gnl|gene11397|rna33120|	hdac1.L	HDAC1	Q13547	Histone deacetylase 1	1.4533	1.92801	0.41309	1.0803			FALSE	FALSE	0
gnl|gene45169|rna89411|	hdac10.L	HDAC10	Q969S8	Polyamine deacetylase HDAC10	0.0408409	-0.0656208	0.243497	0.349095			FALSE	FALSE	0
gnl|gene7684|rna22417|	hdac2.L	HDAC2	Q92769	Histone deacetylase 2	1.21563	1.56939	0.447012	1.04495	0.870925	0.236561	FALSE	FALSE	0
gnl|gene15161|rna44266|	hdac3.S	HDAC3	O15379	Histone deacetylase 3	3.01716	3.51654	2.31254	2.28468			FALSE	FALSE	0
gnl|gene46132|rna90769|	hdac6.L	HDAC6	Q9UBN7	Histone deacetylase 6	0.50046	0.577153	0.415269	0.51108			FALSE	FALSE	0
gnl|gene4974|rna14534|	hdac8.L	HDAC8	Q9BY41	Histone deacetylase (Fragment)	0.418331	1.13586	0.80407	-0.0916018			FALSE	FALSE	0
gnl|gene4397|rna12806|	hddc2.L	HDDC2	Q7Z4H3	5'-deoxynucleotidase HDDC2	2.4736	2.96201	2.136	2.33588			FALSE	FALSE	0
gnl|gene47553|rna92744|	LOC108703681	HDDC3	Q8N4P3	Guanosine-3',5'-bis(diphosphate) 3'-pyrophosphohydrolase MESH1	2.17228	2.26091	1.83984	2.0444			FALSE	FALSE	0
gnl|gene20325|rna59358|	hdgf.L	HDGF	P51858	Hepatoma-derived growth factor	0.384214	0.634042	0.125954	0.372482	0.621232	0.33542	FALSE	FALSE	0
gnl|gene3472|rna10090|	hdhd2.L	HDHD2	Q9H0R4	Haloacid dehalogenase-like hydrolase domain-containing protein 2	1.50503	1.9015	1.36354	1.19157			FALSE	FALSE	0
gnl|gene3453|rna10038|	hdlbp.L	HDLBP	Q00341	Vigilin (Fragment)	1.51225	2.53361	0.398719	1.38133	1.53544	0.191837	FALSE	FALSE	0
gnl|gene19868|rna58014|	heatr1.S	HEATR1	Q9H583	HEAT repeat-containing protein 1	1.53854	2.70779	0.714609	1.95414			FALSE	FALSE	0
gnl|gene44513|rna88475|	LOC108713990	HEATR3	Q7Z4Q2	HEAT repeat-containing protein 3	1.38046	2.27961	1.6248	0.931123			FALSE	FALSE	0
gnl|gene6798|rna19897|	heatr5b.L	HEATR5B	Q9P2D3	HEAT repeat-containing protein 5B	1.61579	2.50047	0.948459	1.61795			FALSE	FALSE	0
gnl|gene11522|rna33462|	heatr6.S	HEATR6	Q6AI08	HEAT repeat-containing protein 6	0.889119	1.44594	0.378081	0.638013			FALSE	FALSE	0
gnl|gene84|rna235|	hebp1.L	HEBP1	Q9NRV9	Heme-binding protein 1	2.4714	3.08987	0.784721	0.637712			FALSE	FALSE	0
gnl|gene13919|rna40527|	hebp2.S	HEBP2	Q9Y5Z4	Heme-binding protein 2	8.5	8.5	6.8225	6.28793			TRUE	FALSE	0
gnl|gene9959|rna28955|	hectd1.L	HECTD1	Q9ULT8	E3 ubiquitin-protein ligase HECTD1 (Fragment)	1.13574	1.9433	0.448945	1.03685			FALSE	FALSE	0
gnl|gene4455|rna12994|	hectd3.L	HECTD3	Q5T447	E3 ubiquitin-protein ligase HECTD3	1.42578	1.96536	0.773255	1.44996			FALSE	FALSE	0
gnl|gene4529|rna13222|	hectd4.S	HECTD4	Q9Y4D8	Probable E3 ubiquitin-protein ligase HECTD4	1.0048	2.14499	0.447421	1.25034			FALSE	FALSE	0
gnl|gene1631|rna4758|	helb.L	HELB	Q8NG08	DNA helicase B	-0.0119029	0.200707	0.0220309	0.327875			FALSE	FALSE	0
gnl|gene18479|rna53960|	hells.L	HELLS	Q9NRZ9	Helicase, lymphoid-specific, isoform CRA_l	1.2367	2.98848	0.304487	1.64755			FALSE	FALSE	0
gnl|gene40240|rna82162|	LOC108711287	HERC1	Q15751	Probable E3 ubiquitin-protein ligase HERC1	1.39191	2.28419	0.545972	1.4722			FALSE	FALSE	0
gnl|gene5541|rna16227|	herc2.S	HERC2	O95714	E3 ubiquitin-protein ligase HERC2	1.35868	2.11465	0.758189	1.61307			FALSE	FALSE	0
gnl|gene19116|rna55828|	herc4.L	HERC4	Q5GLZ8	Probable E3 ubiquitin-protein ligase HERC4 (Fragment)	0.395281	0.447443	0.296471	0.570517			FALSE	FALSE	0
gnl|gene41160|rna83487|	LOC108705351	HEXB	P07686	Beta-hexosaminidase subunit beta	7.37123	7.56048	6.07424	5.42543			FALSE	FALSE	0
gnl|gene15189|rna44340|	LOC108701907	HEXD	Q8WVB3	Hexosaminidase D	1.43712	1.27473	1.03502	1.25241			FALSE	FALSE	0
gnl|gene3637|rna10579|	hexim1.L	HEXIM1	O94992	Protein HEXIM1	1.55948	2.1764	1.36312	1.82823			FALSE	FALSE	0
gnl|gene7996|rna23313|	hgs.L	HGS	O14964	Hepatocyte growth factor-regulated tyrosine kinase substrate	4.43438	3.26116	3.41848	1.11965			FALSE	FALSE	0
gnl|gene6104|rna17852|	hibadh.L	HIBADH	P31937	3-hydroxyisobutyrate dehydrogenase, mitochondrial	8.5	8.5	8.5	6.5445			TRUE	FALSE	0
gnl|gene13986|rna40711|	hibch.L	HIBCH	Q6NVY1	3-hydroxyisobutyryl-CoA hydrolase, mitochondrial	3.29179	3.62067	3.1948	2.90782			TRUE	FALSE	0
gnl|gene37354|rna78056|	hic2.L	HIC2	Q96JB3	Hypermethylated in cancer 2 protein	2.11975	5.53851	0.748093	2.81142			FALSE	FALSE	0
gnl|gene3210|rna9297|	hid1.L	HID1	Q8IV36	Protein HID1	0.47278	1.79311	0.0736685	0.746129			FALSE	FALSE	0
gnl|gene38538|rna79736|	LOC108696241	HIF1AN	Q9NWT6	Hypoxia-inducible factor 1-alpha inhibitor	0.470531	0.8947	0.365732	0.58502			FALSE	FALSE	0
gnl|gene14623|rna42618|	hint1.S	HINT1	P49773	Histidine triad nucleotide-binding protein 1	1.36409	1.78082	1.20023	1.35681	1.21223	0.412431	FALSE	FALSE	0
gnl|gene14394|rna41918|	hint2.S	HINT2	Q9BX68	Histidine triad nucleotide-binding protein 2, mitochondrial	8.05348	7.08626	7.37768	5.1304			TRUE	FALSE	0
gnl|gene12107|rna35172|	hip1.S	HIP1	O00291	Huntingtin-interacting protein 1	0.76411	1.12914	0.362844	0.945713			FALSE	FALSE	0
gnl|gene1424|rna4160|	hip1r.L	HIP1R	O75146	Huntingtin-interacting protein 1-related protein	0.549516	1.36144	0.168856	0.617802	0.337092	-0.0670507	FALSE	FALSE	0
gnl|gene18677|rna54527|	hira.S	HIRA	P54198	Protein HIRA	7.61369	6.97921	4.6916	4.30254			FALSE	FALSE	0
gnl|gene41077|rna83354|	LOC108704250	HIRIP3	Q9BW71	HIRA-interacting protein 3	0.241203	0.804128	0.213475	0.371709			FALSE	FALSE	0
gnl|gene12665|rna36792|	hlcs.L	HLCS	P50747	Biotin--protein ligase	0.756579	0.701235	0.702182	0.907263			TRUE	FALSE	0
gnl|gene2720|rna7898|	hltf.L	HLTF	Q14527	Helicase-like transcription factor (Fragment)	4.98991	5.83145	1.52313	2.91902			FALSE	FALSE	0
gnl|gene8473|rna24663|	hmbs.2.S	HMBS	P08397	Porphobilinogen deaminase	-0.0952501	0.010666	0.140987	-0.140439	1.00899	0.288076	FALSE	FALSE	0
gnl|gene47936|rna93284|	hmces.L	HMCES	Q96FZ2	Abasic site processing protein HMCES	0.11167	1.13233	0.146183	-0.618684			FALSE	FALSE	0
gnl|gene19518|rna57031|	hmga2.L	HMGA2	P52926	High mobility group protein HMGI-C	1.78146	3.01988	2.18923	2.90582	2.46977	0.904286	FALSE	FALSE	0
gnl|gene11098|rna32256|	hmgb1.L	HMGB1	P09429	High mobility group protein B1	4.02026	7.39929	2.68742	3.77169			FALSE	FALSE	0
gnl|gene43861|rna87498|	MGC52578	HMGB2	P26583	High mobility group protein B2	4.19342	5.64625	2.71899	3.92561	3.04218	0.92912	FALSE	FALSE	0
gnl|gene10103|rna29373|	hmgb3.L	HMGB3	O15347	High mobility group protein B3 (Fragment)	3.82078	6.00453	2.87447	3.89845			FALSE	FALSE	0
gnl|gene2630|rna7645|	hmgcl.S	HMGCL	P35914	Hydroxymethylglutaryl-CoA lyase, mitochondrial	7.88819	8.27783	6.61002	5.90814			TRUE	FALSE	0
gnl|gene11239|rna32686|	hmgcs1.S	HMGCS1	Q01581	Hydroxymethylglutaryl-CoA synthase, cytoplasmic	-0.160136	-0.21143	0.354932	0.356553			FALSE	FALSE	0
gnl|gene40812|rna82977|	hmg-17	HMGN2	P05204	Non-histone chromosomal protein HMG-17	2.08981	3.62789	1.34325	2.70242			FALSE	FALSE	0
gnl|gene1532|rna4445|	hmmr.L	HMMR	O75330	Hyaluronan mediated motility receptor	2.88106	3.82389	1.58676	1.30441			FALSE	FALSE	0
gnl|gene2955|rna8557|	hnmt.L	HNMT	P50135	Histamine N-methyltransferase	0.0628419	0.0838253	0.160083	0.0770219			FALSE	FALSE	0
gnl|gene14051|rna40934|	hnrnpa0.L	HNRNPA0	Q13151	Heterogeneous nuclear ribonucleoprotein A0	4.38119	3.41422	3.20973	1.84375	0.897618	0.318047	FALSE	FALSE	1
gnl|gene36495|rna76854|	hnrnpa1	HNRNPA1	P09651	Helix-destabilizing protein	3.14843	2.00522	1.2076	0.350029	0.892049	0.673705	FALSE	FALSE	1
gnl|gene6979|rna20377|	hnrnpa2b1.L	HNRNPA2B1	P22626	Heterogeneous nuclear ribonucleoproteins A2/B1	3.34428	2.78391	1.92375	0.743656			FALSE	FALSE	1
gnl|gene5823|rna17044|	hnrnpab.L	HNRNPAB	Q99729	Heterogeneous nuclear ribonucleoprotein A/B	8.5	8.5	6.89056	4.20238			FALSE	FALSE	0
gnl|gene11090|rna32238|	hnrnpc.L	HNRNPCL1	O60812	Heterogeneous nuclear ribonucleoprotein C-like 1	2.98039	3.65811	1.35217	2.21356			FALSE	FALSE	0
gnl|gene40152|rna82025|	hnrnpd.L	HNRNPD	Q14103	Heterogeneous nuclear ribonucleoprotein D0	6.82911	6.06023	5.94369	4.3285			FALSE	FALSE	1
gnl|gene327|rna939|	hnrnpdl.L	HNRNPDL	O14979	Heterogeneous nuclear ribonucleoprotein D-like	8.5	6.3358	6.56064	2.73953	0.81782	0.235904	FALSE	FALSE	1
gnl|gene9044|rna26322|	hnrnph3.L	HNRNPH1	P31943	Heterogeneous nuclear ribonucleoprotein H	6.00386	6.06811	4.65237	4.16938			FALSE	FALSE	1
gnl|gene89|rna253|	hnrnpk.L	HNRNPK	P61978	Heterogeneous nuclear ribonucleoprotein K (Fragment)	2.44456	2.80333	1.2597	0.982898	1.59694	0.220797	FALSE	FALSE	0
gnl|gene4752|rna13884|	hnrnpl.L	HNRNPL	P14866	Heterogeneous nuclear ribonucleoprotein L (Fragment)	1.75766	2.26749	0.610576	1.09551			FALSE	FALSE	0
gnl|gene37483|rna78214|	hnrnpm.L	HNRNPM	P52272	Heterogeneous nuclear ribonucleoprotein M	8.5	8.5	5.91406	5.34545			FALSE	FALSE	0
gnl|gene19903|rna58121|	hnrnpr.S	HNRNPR	O43390	Heterogeneous nuclear ribonucleoprotein R	4.05047	4.41285	1.28429	2.11093			FALSE	FALSE	0
gnl|gene512|rna1455|	hnrnpu.S	HNRNPU	Q00839	Heterogeneous nuclear ribonucleoprotein U	4.22368	4.46288	1.34635	2.54174			FALSE	FALSE	0
gnl|gene8193|rna23861|	hnrnpul2.L	HNRNPUL2	Q1KMD3	Heterogeneous nuclear ribonucleoprotein U-like protein 2	4.62589	4.69975	2.0337	3.66306			FALSE	FALSE	0
gnl|gene12048|rna34999|	homer2.L	HOMER2	Q9NSB8	Homer protein homolog 2	1.20999	1.46873	0.648964	1.0058			FALSE	FALSE	0
gnl|gene3141|rna9101|	homez.L	HOMEZ	Q8IX15	Homeobox and leucine zipper protein Homez	3.70748	4.00011	1.60444	2.46455			FALSE	FALSE	0
gnl|gene50331|rna96773|	LOC108703487	HOOK2	Q96ED9	Protein Hook homolog 2	4.89871	5.70419	1.6574	3.10516			FALSE	FALSE	0
gnl|gene14410|rna41955|	hpcal1.S	HPCAL1	P37235	Hippocalcin-like protein 1	4.65901	5.46381	4.54803	4.3214			FALSE	FALSE	0
gnl|gene14461|rna42104|	hpdl.S	HPDL	Q96IR7	4-hydroxyphenylpyruvate dioxygenase-like protein	0.897202	0.679706	1.11056	0.711102			FALSE	FALSE	0
gnl|gene16446|rna48032|	hpgds.L	HPGDS	O60760	Hematopoietic prostaglandin D synthase	0.727595	0.802014	0.870258	0.473048	0.933051	-0.0491302	FALSE	FALSE	0
gnl|gene16213|rna47371|	hprt1.L	HPRT1	P00492	Hypoxanthine-guanine phosphoribosyltransferase	0.185384	0.215757	0.508267	0.464414	0.81481	0.26357	FALSE	FALSE	0
gnl|gene40291|rna82230|	hs1bp3.S	HS1BP3	Q53T59	HCLS1-binding protein 3	0.418028	0.534985	0.0291333	-0.113498			FALSE	FALSE	0
gnl|gene38756|rna80036|	hsd17b10.L	HSD17B10	Q99714	3-hydroxyacyl-CoA dehydrogenase type-2	8.5	8.5	7.99084	5.73965			TRUE	FALSE	0
gnl|gene48850|rna94610|	hsd17b12.S	HSD17B12	Q53GQ0	Very-long-chain 3-oxoacyl-CoA reductase	6.07764	8.4833	3.16031	6.78169			FALSE	FALSE	0
gnl|gene17297|rna50483|	hsd17b14.L	HSD17B14	Q9BPX1	17-beta-hydroxysteroid dehydrogenase 14	0.951516	1.29803	1.27206	0.781461			FALSE	FALSE	0
gnl|gene41191|rna83527|	hsd17b4.L	HSD17B4	P51659	Peroxisomal multifunctional enzyme type 2	6.08998	6.16677	5.90697	4.92252	4.77037	1.90502	FALSE	FALSE	0
gnl|gene2492|rna7256|	MGC147117.S	HSD17B6	O14756	17-beta-hydroxysteroid dehydrogenase type 6	0.55483	1.17747	0.612248	0.321052	0.685893	0.244969	FALSE	FALSE	0
gnl|gene42463|rna85379|	hsd17b7.S	HSD17B7	P56937	3-keto-steroid reductase/17-beta-hydroxysteroid dehydrogenase 7	6.16355	7.95598	4.1289	5.7713			FALSE	FALSE	0
gnl|gene14914|rna43531|	hsd17b8.S	HSD17B8	Q92506	Estradiol 17-beta-dehydrogenase 8	8.45663	8.36045	7.53175	5.67302			TRUE	FALSE	0
gnl|gene3105|rna8994|	hsdl2.S	HSDL2	Q6YN16	Hydroxysteroid dehydrogenase-like protein 2	7.68613	8.45195	6.30419	5.30044			FALSE	FALSE	0
gnl|gene18696|rna54574|	hsp90aa1.1.L	HSP90AA1	P07900	Heat shock protein HSP 90-alpha	0.906443	1.44225	0.564575	1.01024			FALSE	FALSE	0
gnl|gene36329|rna76607|	LOC108716102	HSP90AB1	P08238	Heat shock protein HSP 90-beta	0.942139	1.31658	0.510115	0.774236	0.436145	0.216339	FALSE	FALSE	0
gnl|gene45382|rna89731|	MGC68448	HSP90B1	P14625	Endoplasmin	5.02896	6.29097	3.63461	4.74584			FALSE	FALSE	0
gnl|gene19383|rna56644|	hspa14.L	HSPA14	A0A1W2PQ72	Heat shock 70 kDa protein 14	0.842044	1.53597	0.3503	0.91043			FALSE	FALSE	0
gnl|gene40079|rna81925|	hspa2.L	HSPA2	P54652	Heat shock-related 70 kDa protein 2	0.160913	0.482952	0.0739468	0.114462			FALSE	FALSE	0
gnl|gene2824|rna8204|	hspa4.L	HSPA4	P34932	Heat shock 70 kDa protein 4	0.0364994	0.00351165	0.190936	0.433867	0.0564049	0.312605	FALSE	FALSE	0
gnl|gene35324|rna75270|	hspa5	HSPA5	P11021	Endoplasmic reticulum chaperone BiP	3.69122	4.4781	2.61596	3.69991	2.31126	1.31446	FALSE	FALSE	0
gnl|gene37949|rna78903|	LOC108706267	HSPA8	P11142	Heat shock cognate 71 kDa protein	1.10783	1.93192	0.673529	1.19252	2.55084	1.3845	FALSE	FALSE	0
gnl|gene41784|rna84350|	hspa9.L	HSPA9	P38646	Stress-70 protein, mitochondrial	7.01637	6.67461	5.84245	4.79074			TRUE	FALSE	0
gnl|gene11273|rna32791|	hspb11.L	HSPB11	Q9Y547	Intraflagellar transport protein 25 homolog	0.883996	1.14441	1.0452	0.702569			FALSE	FALSE	0
gnl|gene5432|rna15931|	hspbap1.L	HSPBAP1	Q96EW2	HSPB1-associated protein 1	0.244645	0.210164	0.215849	0.528052			FALSE	FALSE	0
gnl|gene10635|rna30911|	hspbp1.L	HSPBP1	Q9NZL4	Hsp70-binding protein 1	1.54293	2.37521	1.50679	1.076			FALSE	FALSE	0
gnl|gene17693|rna51707|	hspd1.L	HSPD1	P10809	60 kDa heat shock protein, mitochondrial	7.83593	8.20388	7.24688	5.15277	6.40268	2.75198	TRUE	FALSE	0
gnl|gene15965|rna46671|	hspe1.L	HSPE1	P61604	10 kDa heat shock protein, mitochondrial	8.49321	8.5	7.36786	5.38039	7.22325	2.71626	TRUE	FALSE	0
gnl|gene3180|rna9218|	hsph1.L	HSPH1	Q92598	Heat shock protein 105 kDa	-0.0219039	0.16532	0.111476	0.341244	0.263319	0.485669	FALSE	FALSE	0
gnl|gene5088|rna14858|	htatsf1.S	HTATSF1	O43719	HIV Tat-specific factor 1	1.35489	1.91277	0.474029	0.286315			FALSE	FALSE	0
gnl|gene10741|rna31213|	htra2.S	HTRA2	O43464	Serine protease HTRA2, mitochondrial	6.55864	6.12635	6.09686	5.63263			TRUE	FALSE	0
gnl|gene7586|rna22119|	htt.L	HTT	P42858	Huntingtin	0.615423	1.41318	0.57439	1.11033			FALSE	FALSE	0
gnl|gene1179|rna3432|	hus1.L	HUS1	O60921	Checkpoint protein HUS1	0.36073	0.544759	0.368609	0.67921			FALSE	FALSE	0
gnl|gene45442|rna89805|	LOC108699996	HUWE1	Q7Z6Z7	E3 ubiquitin-protein ligase HUWE1 (Fragment)	0.986064	1.64573	0.670361	1.17134	0.886436	0.266285	FALSE	FALSE	0
gnl|gene44788|rna88853|	hyi.L	HYI	Q5T013	Putative hydroxypyruvate isomerase	0.290597	0.0759315	0.477203	0.0118156			FALSE	FALSE	0
gnl|gene16330|rna47699|	hyou1.L	HYOU1	Q9Y4L1	Hypoxia up-regulated protein 1 (Fragment)	4.94801	6.47603	3.53666	5.32167			FALSE	FALSE	0
gnl|gene10694|rna31076|	iah1.L	IAH1	Q2TAA2	Isoamyl acetate-hydrolyzing esterase 1 homolog	0.655247	0.830499	0.955634	0.44668			FALSE	FALSE	0
gnl|gene10757|rna31265|	iars.L	IARS1		Isoleucyl-tRNA synthetase	1.16316	1.98187	0.388623	1.22121	0.227853	0.196373	FALSE	FALSE	0
gnl|gene1606|rna4689|	iars2.L	IARS2	Q9NSE4	Isoleucine--tRNA ligase, mitochondrial	6.77354	6.46911	5.72156	4.67184			TRUE	FALSE	0
gnl|gene8964|rna26106|	iba57.S	IBA57	Q5T440	Putative transferase CAF17, mitochondrial	6.80683	7.1011	6.95427	4.87179			TRUE	FALSE	0
gnl|gene17217|rna50270|	ica1.S	ICA1	Q05084	Islet cell autoantigen 1	1.90598	2.83089	0.801047	1.01509			FALSE	FALSE	0
gnl|gene5157|rna15083|	ice2.L	ICE2	Q659A1	Little elongation complex subunit 2	3.51928	4.03931	1.30042	2.62835			FALSE	FALSE	0
gnl|gene48623|rna94258|	LOC108697399	IDE	P14735	Insulin-degrading enzyme	0.399844	0.356377	0.655348	0.839312	0.398338	0.498965	FALSE	FALSE	0
gnl|gene19299|rna56366|	idh1.L	IDH1	O75874	Isocitrate dehydrogenase [NADP] cytoplasmic	0.0121491	-0.315021	0.343614	0.068356	0.407439	0.181216	FALSE	FALSE	0
gnl|gene4750|rna13879|	idh2.L	IDH2	P48735	Isocitrate dehydrogenase [NADP], mitochondrial	4.9507	4.77871	4.81745	4.14163			TRUE	FALSE	0
gnl|gene14805|rna43194|	idh3a.L	IDH3A	P50213	Isocitrate dehydrogenase [NAD] subunit alpha, mitochondrial	7.09623	7.43793	6.16313	4.92273			TRUE	FALSE	0
gnl|gene40497|rna82518|	idh3b.S	IDH3B	O43837	Isocitrate dehydrogenase [NAD] subunit, mitochondrial	7.48471	8.04874	6.63305	5.39743			TRUE	FALSE	0
gnl|gene19234|rna56198|	idh3g.S	IDH3G	P51553	Isocitrate dehydrogenase [NAD] subunit, mitochondrial	8.18331	8.39205	7.73265	5.28882			TRUE	FALSE	0
gnl|gene14715|rna42890|	idi1.L	IDI1	Q13907	Isopentenyl-diphosphate Delta-isomerase 1	0.331505	-0.091531	0.496588	0.328172	0.914832	0.148815	FALSE	FALSE	0
gnl|gene10785|rna31345|	idnk.L	IDNK	Q5T6J7	Probable gluconokinase	0.163336	0.780285	0.0088638	0.207506			FALSE	FALSE	0
gnl|gene7931|rna23134|	ifrd1.L	IFRD1	O00458	Interferon-related developmental regulator 1	0.870562	1.89142	0.473247	1.46187			FALSE	FALSE	0
gnl|gene40717|rna82844|	LOC108714642	IFT122	Q9HBG6	Intraflagellar transport protein 122 homolog (Fragment)	0.673767	1.60908	0.562635	0.895053			FALSE	FALSE	0
gnl|gene2313|rna6734|	ift140.L	IFT140	Q96RY7	Intraflagellar transport protein 140 homolog	0.820654	1.75526	0.302398	1.02525			FALSE	FALSE	0
gnl|gene61|rna181|	ift172.L	IFT172	Q9UG01	Intraflagellar transport protein 172 homolog	1.21467	2.10827	0.379957	1.18588			FALSE	FALSE	0
gnl|gene37267|rna77942|	ift22.L	IFT22	Q9H7X7	Intraflagellar transport protein 22 homolog	0.929578	1.79993	0.517769	0.830717			FALSE	FALSE	0
gnl|gene17791|rna51997|	ift27.L	IFT27	Q9BW83	Intraflagellar transport protein 27 homolog	0.180145	0.112634	0.095594	0.0311931			FALSE	FALSE	0
gnl|gene10856|rna31554|	ift43.L	IFT43	Q96FT9	Intraflagellar transport protein 43 homolog	1.50888	1.78283	1.23219	1.49951			FALSE	FALSE	0
gnl|gene17011|rna49708|	ift46.S	IFT46	Q9NQC8	Intraflagellar transport protein 46 homolog	4.29964	5.79289	3.44148	3.94233			FALSE	FALSE	0
gnl|gene18082|rna52856|	ift52.L	IFT52	Q9Y366	Intraflagellar transport protein 52 homolog	1.43007	2.18142	0.63937	1.27696			FALSE	FALSE	0
gnl|gene50102|rna96403|	LOC108706942	IFT74	Q96LB3	Intraflagellar transport protein 74 homolog	1.9094	2.79794	1.00802	1.29763			FALSE	FALSE	0
gnl|gene7082|rna20679|	ift80.L	IFT80	Q9P2H3	Intraflagellar transport protein 80 homolog	1.37578	2.34628	0.406376	1.29096			FALSE	FALSE	0
gnl|gene7849|rna22895|	ift81.L	IFT81	Q8WYA0	Intraflagellar transport protein 81 homolog	1.57144	2.5324	0.454511	1.14327			FALSE	FALSE	0
gnl|gene903|rna2650|	ift88.S	IFT88	Q13099	Intraflagellar transport protein 88 homolog	1.29322	2.13788	0.288105	0.996282			FALSE	FALSE	0
gnl|gene42095|rna84816|	igbp1.L	IGBP1	P78318	Immunoglobulin-binding protein 1	2.53506	3.48454	1.44171	1.76556			FALSE	FALSE	0
gnl|gene18830|rna54961|	igf2bp3.L	IGF2BP3	O00425	Insulin-like growth factor 2 mRNA-binding protein 3	2.41879	3.31027	0.994611	1.91252	0.90413	0.255028	FALSE	FALSE	0
gnl|gene41979|rna84684|	LOC108716664	IGF2R	P11717	Cation-independent mannose-6-phosphate receptor	3.38894	4.74055	2.20011	3.67131			FALSE	FALSE	0
gnl|gene6157|rna17993|	LOC108714884	IGHM	P01871	Immunoglobulin heavy constant mu	7.29474	7.31634	5.79778	4.81737			FALSE	FALSE	0
gnl|gene2476|rna7219|	ighmbp2.L	IGHMBP2	P38935	DNA-binding protein SMUBP-2	0.423585	1.0418	0.0785984	0.371912			FALSE	FALSE	0
gnl|gene30684|rna70197|	loc734128.L	IGKC	P01834	Immunoglobulin kappa constant	7.29112	6.88068	5.87495	5.79655			FALSE	FALSE	0
gnl|gene30073|rna69585|	Xelaev18004787m	IGKV3-15	P01624	Immunoglobulin kappa variable 3-15	8.5	6.04191	5.17909	5.47883			FALSE	FALSE	0
gnl|gene7459|rna21737|	ik.L	IK	Q13123	Protein Red	4.57599	4.38259	1.08261	1.61496			FALSE	FALSE	0
gnl|gene255|rna725|	ikbkb.L	IKBKB	O14920	Inhibitor of nuclear factor kappa-B kinase subunit beta	2.47968	1.7207	1.16263	1.36189			FALSE	FALSE	0
gnl|gene11116|rna32312|	ikbkg.L	IKBKG	Q9Y6K9	NF-kappa-B essential modulator	2.14503	2.21547	1.34904	1.20335			FALSE	FALSE	0
gnl|gene2399|rna6987|	rps26.L	IKZF4	Q9H2S9	Zinc finger protein Eos	2.68396	3.03157	1.18073	2.42121	1.16337	0.895594	FALSE	FALSE	0
gnl|gene5983|rna17509|	ilf2.S	ILF2	Q12905	Interleukin enhancer-binding factor 2	6.9666	6.848	4.56743	3.77029			FALSE	FALSE	0
gnl|gene49813|rna95954|	ilf3.L	ILF3	Q12906	Interleukin enhancer-binding factor 3	3.646	3.92252	1.35032	1.96747			FALSE	FALSE	0
gnl|gene41383|rna83788|	MGC82989	ILK	Q13418	Integrin-linked protein kinase	0.367439	0.61924	0.104291	0.371948			FALSE	FALSE	0
gnl|gene38965|rna80375|	ilkap.L	ILKAP	Q9H0C8	Integrin-linked kinase-associated serine/threonine phosphatase 2C	0.390365	0.336208	0.368677	0.340454			FALSE	FALSE	0
gnl|gene10578|rna30738|	immt.L	IMMT	Q16891	MICOS complex subunit MIC60	8.5	7.89986	8.5	5.80779			TRUE	FALSE	0
gnl|gene615|rna1798|	impa1.L	IMPA1	P29218	Inositol monophosphatase 1	1.70411	1.63077	1.62029	1.11283			FALSE	FALSE	0
gnl|gene14741|rna42972|	impa2.L	IMPA2	O14732	Inositol monophosphatase 2	-0.234399	0.0157185	0.0283421	-0.0947671	0.519194	0.0178159	FALSE	FALSE	0
gnl|gene41814|rna84399|	impact.L	IMPACT	Q9P2X3	Protein IMPACT	-0.389868	0.335708	-0.704148	-0.878391			FALSE	FALSE	0
gnl|gene38769|rna80060|	LOC108713018	IMPDH1	P20839	Inosine-5'-monophosphate dehydrogenase 1	0.149826	0.140047	0.377758	0.652058	0.765708	0.29	FALSE	FALSE	0
gnl|gene5125|rna14997|	impdh2.L	IMPDH2	P12268	Inosine-5'-monophosphate dehydrogenase 2	0.00897961	0.246942	0.231689	0.501699	0.844685	0.345588	FALSE	FALSE	0
gnl|gene10899|rna31688|	incenp.S	INCENP	Q9NQS7	Inner centromere protein	6.73407	7.08789	1.92884	4.87984			FALSE	FALSE	0
gnl|gene11336|rna32960|	LOC108710103	INF2	Q27J81	Inverted formin-2 (Fragment)	1.74187	2.31853	0.663971	1.44398			FALSE	FALSE	0
gnl|gene15006|rna43791|	ing2.L	ING2	Q9H160	Inhibitor of growth protein 2	3.98847	4.16795	1.61318	2.51424			FALSE	FALSE	0
gnl|gene2861|rna8311|	inpp1.L	INPP1	P49441	Inositol polyphosphate 1-phosphatase	0.476717	0.126947	0.662615	0.561858			FALSE	FALSE	0
gnl|gene20071|rna58579|	inpp4a.S	INPP4A	Q96PE3	Inositol polyphosphate-4-phosphatase type I A	0.396857	0.522696	0.238736	0.35794			FALSE	FALSE	0
gnl|gene43805|rna87393|	LOC108699497	INPP4B	O15327	Phosphatidylinositol-3,4-bisphosphate 4-phosphatase	1.15676	2.13862	0.466717	1.27856			FALSE	FALSE	0
gnl|gene4611|rna13445|	inppl1.L	INPPL1	O15357	Phosphatidylinositol 3,4,5-trisphosphate 5-phosphatase 2	1.97777	2.06258	0.327093	0.600569			FALSE	FALSE	0
gnl|gene2412|rna7026|	ints1.L	INTS1	Q8N201	Integrator complex subunit 1	1.71259	2.84442	0.607748	1.26699			FALSE	FALSE	0
gnl|gene18821|rna54933|	ints10.L	INTS10	Q9NVR2	Integrator complex subunit 10	2.5588	3.13601	0.937857	1.78137			FALSE	FALSE	0
gnl|gene48334|rna93888|	LOC108696560	INTS11	Q5TA45	Integrator complex subunit 11	0.797355	1.71193	0.293791	0.818748			FALSE	FALSE	0
gnl|gene4232|rna12318|	ints12.L	INTS12	Q96CB8	Integrator complex subunit 12	1.4807	2.46608	0.745019	0.620233			FALSE	FALSE	0
gnl|gene50670|rna97294|	LOC108712805	INTS14	Q96SY0	Integrator complex subunit 14	2.29249	2.90008	0.530247	1.54823			FALSE	FALSE	0
gnl|gene11334|rna32954|	ints2.S	INTS2	Q9H0H0	Integrator complex subunit 2	2.06028	2.50594	1.0876	1.76201			FALSE	FALSE	0
gnl|gene47019|rna92015|	ints3.L	INTS3	Q68E01	Integrator complex subunit 3	0.965301	1.85837	0.274053	0.87463			FALSE	FALSE	0
gnl|gene32786|rna72310|	Xelaev18013887m	INTS4	Q96HW7	Integrator complex subunit 4	2.14238	2.79833	0.634088	1.57612			FALSE	FALSE	0
gnl|gene17378|rna50729|	ints6.L	INTS6	Q9UL03	Integrator complex subunit 6	1.81937	2.65319	0.703174	1.37378			FALSE	FALSE	0
gnl|gene19079|rna55701|	ints7.S	INTS7	Q9NVH2	Integrator complex subunit 7	1.50855	2.08558	0.675146	1.20731			FALSE	FALSE	0
gnl|gene15533|rna45354|	ints8.S	INTS8	Q75QN2	Integrator complex subunit 8	2.14082	2.79555	0.783887	1.6277			FALSE	FALSE	0
gnl|gene47830|rna93097|	ints9.S	INTS9	Q9NV88	Integrator complex subunit 9	1.44432	2.32792	0.558369	1.21344			FALSE	FALSE	0
gnl|gene7990|rna23299|	ipo11.S	IPO11	Q9UI26	Importin-11	0.0415312	0.501834	0.164704	0.502291			FALSE	FALSE	0
gnl|gene47133|rna92164|	LOC108714260	IPO13	O94829	Importin-13	0.602895	1.09514	0.612899	0.622557			FALSE	FALSE	0
gnl|gene6067|rna17753|	ipo4.L	IPO4	Q8TEX9	Importin-4	1.08296	1.3143	1.07519	1.42468			FALSE	FALSE	0
gnl|gene10547|rna30639|	ipo5.S	IPO5	O00410	Importin-5	0.999747	1.85355	1.39052	0.464902	1.52287	0.275954	FALSE	FALSE	0
gnl|gene19154|rna55936|	ipo7.S	IPO7	O95373	Importin-7	0.785717	1.12153	0.938935	1.07775	1.0511	0.0496734	FALSE	FALSE	0
gnl|gene39780|rna81504|	LOC108710748	IPO8	O15397	Importin-8	0.806057	1.10315	0.629553	0.970645			FALSE	FALSE	0
gnl|gene46522|rna91330|	LOC108709499	IPO9	Q96P70	Importin-9	1.10686	1.34478	0.967305	1.3947	1.43642	0.346284	FALSE	FALSE	0
gnl|gene8978|rna26146|	LOC108711687	IPP	Q9Y573	Actin-binding protein IPP	0.235347	0.451179	0.0928317	0.484616			FALSE	FALSE	0
gnl|gene1250|rna3635|	iqgap1.L	IQGAP1	P46940	Ras GTPase-activating-like protein IQGAP1	0.579653	0.949321	0.549963	0.890834			FALSE	FALSE	0
gnl|gene6854|rna20036|	iqgap3.L	IQGAP3	Q86VI3	Ras GTPase-activating-like protein IQGAP3	0.468001	1.21955	0.229365	0.649656			FALSE	FALSE	0
gnl|gene48761|rna94502|	LOC108710177	IRAG2		Inositol 1,4,5-triphosphate receptor-associated 2	3.98289	4.47287	2.15176	3.39327			FALSE	FALSE	0
gnl|gene5489|rna16077|	irak1.L	IRAK1	P51617	Interleukin-1 receptor-associated kinase 1	6.32377	5.62094	1.98941	2.60178			FALSE	FALSE	0
gnl|gene18940|rna55292|	ireb2.L	IREB2	P48200	Iron-responsive element-binding protein 2	0.750816	1.15123	0.421928	0.729109			FALSE	FALSE	0
gnl|gene13440|rna39114|	irf2bpl.L	IRF2BPL	Q9H1B7	Probable E3 ubiquitin-protein ligase IRF2BPL	4.67379	4.51579	1.81577	1.19824			FALSE	FALSE	0
gnl|gene26117|rna65617|	irf4.S	IRF4	Q15306	Interferon regulatory factor 4	2.55702	4.69447	1.37698	1.93411			FALSE	FALSE	0
gnl|gene269|rna761|	irf5.L	IRF6	O14896	Interferon regulatory factor 6	1.87596	2.34285	1.0063	1.32903			FALSE	FALSE	0
gnl|gene17463|rna51003|	irgq.L	IRGC	Q6NXR0	Interferon-inducible GTPase 5	0.556812	0.886147	0.190202	0.595088			FALSE	FALSE	0
gnl|gene5557|rna16269|	irs2.L	IRS1	P35568	Insulin receptor substrate 1	3.95114	5.32381	2.06944	3.68225			FALSE	FALSE	0
gnl|gene17416|rna50861|	isca1.L	ISCA1	Q9BUE6	Iron-sulfur cluster assembly 1 homolog, mitochondrial	8.5	8.5	7.82162	5.59282			TRUE	FALSE	0
gnl|gene36742|rna77184|	LOC108698671	ISCA2	Q86U28	Iron-sulfur cluster assembly 2 homolog, mitochondrial	7.85018	7.73026	5.6647	4.99503			TRUE	FALSE	0
gnl|gene14401|rna41931|	iscu.L	ISCU	Q9H1K1	Iron-sulfur cluster assembly enzyme ISCU, mitochondrial	8.5	8.5	8.5	5.7401			TRUE	FALSE	0
gnl|gene10330|rna30018|	isoc1.L	ISOC1	Q96CN7	Isochorismatase domain-containing protein 1	0.244658	0.0694863	0.377933	0.54828	0.952301	0.290647	FALSE	FALSE	0
gnl|gene3508|rna10209|	ist1.L	IST1	P53990	IST1 homolog	6.0706	4.40007	3.44945	0.833214			FALSE	FALSE	0
gnl|gene40163|rna82037|	isy1.L	ISY1	Q9ULR0	Pre-mRNA-splicing factor ISY1 homolog	1.09202	1.78825	0.599569	1.01631			FALSE	FALSE	0
gnl|gene19696|rna57567|	itch.L	ITCH	Q96J02	E3 ubiquitin-protein ligase Itchy homolog	1.41706	2.13287	0.45392	0.885588			FALSE	FALSE	0
gnl|gene411|rna1189|	itfg1.S	ITFG1	Q8TB96	T-cell immunomodulatory protein	3.50132	4.72951	2.22451	3.61374			FALSE	FALSE	0
gnl|gene10715|rna31137|	itfg2.L	ITFG2	Q969R8	KICSTOR complex protein ITFG2	0.179791	0.296526	0.242808	0.15736			FALSE	FALSE	0
gnl|gene42811|rna85869|	LOC108699602	ITGA10	O75578	Integrin alpha-10	2.52294	3.74291	1.83409	2.96457			FALSE	FALSE	0
gnl|gene45181|rna89425|	itgb1.S	ITGB1	P05556	Integrin beta-1	6.3047	8.5	4.93377	5.34318			FALSE	FALSE	0
gnl|gene54|rna164|	LOC100101274	ITLN2	Q8WWU7	Intelectin-2	1.44469	1.90813	1.77312	2.1213	1.32094	0.644659	FALSE	FALSE	0
gnl|gene1094|rna3176|	itpa.S	ITPA	Q9BY32	Inosine triphosphate pyrophosphatase	0.951374	1.35166	1.25258	0.995532			FALSE	FALSE	0
gnl|gene11390|rna33103|	itpk1.L	ITPK1	Q13572	Inositol-tetrakisphosphate 1-kinase	0.661138	0.40993	0.324883	0.110575			FALSE	FALSE	0
gnl|gene15043|rna43898|	itpr1.S	ITPR1	Q14643	Inositol 1,4,5-trisphosphate receptor type 1	6.78151	8.09753	3.32049	5.9875			FALSE	FALSE	0
gnl|gene9683|rna28173|	itsn2.L	ITSN2	Q9NZM3	Intersectin-2	3.78306	3.98972	3.29841	3.13715			FALSE	FALSE	0
gnl|gene34417|rna73982|	LOC108699259	IVD	P26440	Isovaleryl-CoA dehydrogenase, mitochondrial	8.5	6.8086	5.7835	4.74855			TRUE	FALSE	0
gnl|gene8164|rna23771|	ivns1abp.L	IVNS1ABP	Q9Y6Y0	Influenza virus NS1A-binding protein	0.999436	1.67135	0.720413	1.43921			FALSE	FALSE	0
gnl|gene40788|rna82942|	folr1.L	IZUMO1R	A6ND01	Sperm-egg fusion protein Juno	6.53285	7.89486	5.48147	6.1189			FALSE	FALSE	0
gnl|gene45238|rna89514|	jmjd7.L	JMJD7	P0C870	Bifunctional peptidase and (3S)-lysyl hydroxylase JMJD7	0.430103	0.286215	0.448184	0.717921			FALSE	FALSE	0
gnl|gene49432|rna95393|	MGC81578	JPT2	Q9H910	Jupiter microtubule associated homolog 2	0.795693	1.72852	0.453353	0.632636			FALSE	FALSE	0
gnl|gene12080|rna35093|	kalrn.S	KALRN	O60229	Kalirin	1.29212	1.67615	0.522799	0.328262			FALSE	FALSE	0
gnl|gene11655|rna33882|	kank1.L	KANK1	Q14678	KN motif and ankyrin repeat domain-containing protein 1	3.73301	4.03053	1.1395	1.85218			FALSE	FALSE	0
gnl|gene46666|rna91536|	kars	KARS1		Lysine--tRNA ligase	0.76656	1.24398	0.272001	0.959049	0.579821	0.24097	FALSE	FALSE	0
gnl|gene12357|rna35932|	katna1.S	KATNA1	O75449	Katanin p60 ATPase-containing subunit A1	0.673835	1.52342	0.331665	0.57629			FALSE	FALSE	0
gnl|gene8772|rna25539|	katnal1.L	KATNAL1	Q9BW62	Katanin p60 ATPase-containing subunit A-like 1	0.906481	1.66983	0.56119	0.936232			FALSE	FALSE	0
gnl|gene18387|rna53717|	katnb1.L	KATNB1	Q9BVA0	Katanin p80 WD40 repeat-containing subunit B1	0.690262	1.28057	0.515972	0.857596			FALSE	FALSE	0
gnl|gene45694|rna90187|	LOC108700590	KATNBL1	Q9H079	KATNB1-like protein 1	3.69324	4.80864	2.66106	2.7923			FALSE	FALSE	0
gnl|gene1690|rna4925|	kbtbd2.L	KBTBD2	Q8IY47	Kelch repeat and BTB domain-containing protein 2	0.539084	0.828367	0.430925	0.642678			FALSE	FALSE	0
gnl|gene8091|rna23588|	kbtbd7.L	KBTBD7	Q8WVZ9	Kelch repeat and BTB domain-containing protein 7	0.954974	1.00592	0.614735	1.14975			FALSE	FALSE	0
gnl|gene13143|rna38204|	kbtbd8.L	KBTBD8	Q8NFY9	Kelch repeat and BTB domain-containing protein 8	1.8108	2.70413	0.700509	1.45355			FALSE	FALSE	0
gnl|gene10634|rna30909|	kcmf1.L	KCMF1	Q9P0J7	E3 ubiquitin-protein ligase KCMF1	1.27897	1.49755	1.23942	1.68105			FALSE	FALSE	0
gnl|gene46518|rna91323|	kcnab2.L	KCNAB2	Q13303	K(+) channel subunit beta-2	0.241845	0.206508	0.49838	0.57241			FALSE	FALSE	0
gnl|gene19722|rna57634|	kctd10.S	KCTD10	Q9H3F6	BTB/POZ domain-containing adapter for CUL3-mediated RhoA degradation protein 3	0.411007	0.583837	0.129578	0.47148			FALSE	FALSE	0
gnl|gene46652|rna91514|	LOC108707582	KCTD14	Q9BQ13	BTB/POZ domain-containing protein KCTD14	0.467519	0.65424	0.274667	0.240174			FALSE	FALSE	0
gnl|gene12483|rna36286|	kctd15.S	KCTD15	Q96SI1	BTB/POZ domain-containing protein KCTD15	0.467858	0.872986	0.485879	0.55062			FALSE	FALSE	0
gnl|gene164|rna456|	kdm1a.S	KDM1A	O60341	Lysine-specific histone demethylase 1A (Fragment)	2.2398	2.81193	1.37016	2.00685			FALSE	FALSE	0
gnl|gene14143|rna41196|	kdm2a.L	KDM2A	Q9Y2K7	Lysine-specific demethylase 2A	1.75035	2.93169	0.515511	1.27072			FALSE	FALSE	0
gnl|gene45486|rna89878|	kdm3a.L	KDM3A	Q9Y4C1	Lysine-specific demethylase 3A	8.5	8.5	3.19057	3.639			FALSE	FALSE	0
gnl|gene39013|rna80452|	kdm3a.S	KDM3B	Q7LBC6	Lysine-specific demethylase 3B	6.05712	5.7652	3.25684	3.69675			FALSE	FALSE	0
gnl|gene45032|rna89213|	LOC108709501	KDM5B	Q9UGL1	Jumonji, AT rich interactive domain 1B (RBP2-like), isoform CRA_a (Fragment)	1.31058	2.23422	0.47527	1.51188			FALSE	FALSE	0
gnl|gene40675|rna82784|	LOC108704489	KDM5C	P41229	Lysine-specific demethylase 5C	0.450749	0.807073	0.276626	0.499988			FALSE	FALSE	0
gnl|gene20398|rna59587|	kdm6a.S	KDM6A	O15550	Lysine-specific demethylase 6A	3.55251	4.34379	1.32562	2.06808			FALSE	FALSE	0
gnl|gene8625|rna25113|	kdsr.L	KDSR	Q06136	3-ketodihydrosphingosine reductase	6.5434	8.36726	3.10901	5.32744			FALSE	FALSE	0
gnl|gene18071|rna52818|	khdrbs1.S	KHDRBS1	Q07666	KH domain-containing, RNA-binding, signal transduction-associated protein 1	5.58367	4.39166	1.98114	1.00214			FALSE	FALSE	0
gnl|gene50326|rna96768|	LOC108716922	KHDRBS2	Q5VWX1	KH domain-containing, RNA-binding, signal transduction-associated protein 2	5.01783	3.94668	1.78749	1.14672			FALSE	FALSE	0
gnl|gene9340|rna27154|	khk.S	KHK	P50053	Ketohexokinase	0.113562	-0.171079	0.430565	0.145121			FALSE	FALSE	0
gnl|gene12684|rna36843|	khsrp.S	KHSRP	Q92945	Far upstream element-binding protein 2	8.5	8.5	6.60552	3.69941			FALSE	FALSE	0
gnl|gene11183|rna32499|	kiaa0319l.S	KIAA0319L	Q8IZA0	Dyslexia-associated protein KIAA0319-like protein	4.08529	5.8218	2.51979	3.90917			FALSE	FALSE	0
gnl|gene15177|rna44309|	kiaa0513.L	KIAA0513	O60268	Uncharacterized protein KIAA0513	3.02546	4.88695	2.10558	1.95482			FALSE	FALSE	0
gnl|gene4694|rna13708|	kiaa1143.S	KIAA1143	Q96AT1	Uncharacterized protein KIAA1143	1.1767	2.329	1.20418	1.96053			FALSE	FALSE	0
gnl|gene18042|rna52730|	kiaa2013.S	KIAA2013	Q8IYS2	Uncharacterized protein KIAA2013	2.91298	3.6342	1.71355	2.7997			FALSE	FALSE	0
gnl|gene17247|rna50346|	kif11.L	KIF11	P52732	Kinesin-like protein KIF11	1.14792	1.8602	0.573396	1.3612			FALSE	FALSE	0
gnl|gene36821|rna77314|	LOC108718298	KIF13B	Q9NQT8	Kinesin-like protein	1.59847	2.11472	0.713481	1.33093			FALSE	FALSE	0
gnl|gene3271|rna9475|	kif15.L	KIF15	Q9NS87	Kinesin-like protein KIF15	0.463175	1.24924	0.346417	0.822722			FALSE	FALSE	0
gnl|gene13404|rna38995|	kif17.L	KIF17	Q9P2E2	Kinesin-like protein	1.02817	1.87902	0.363289	0.719514			FALSE	FALSE	0
gnl|gene40507|rna82531|	LOC100158305.L	KIF20A	O95235	Kinesin-like protein KIF20A	0.716544	2.29619	0.27545	0.803573	1.04699	0.550533	FALSE	FALSE	0
gnl|gene12986|rna37739|	kif20b.S	KIF20B	Q96Q89	Kinesin-like protein KIF20B	1.1859	2.94997	0.257033	1.11622			FALSE	FALSE	0
gnl|gene6244|rna18258|	kif21a.L	KIF21A	Q7Z4S6	Kinesin-like protein KIF21A (Fragment)	0.976618	2.04211	0.369394	0.902947			FALSE	FALSE	0
gnl|gene6790|rna19876|	kif22.S	KIF22	Q14807	Kinesin-like protein KIF22	6.15602	7.16595	2.2156	5.4574			FALSE	FALSE	0
gnl|gene12320|rna35808|	kif23.L	KIF23	Q02241	Kinesin-like protein KIF23	1.65264	3.38778	0.319962	1.4588			FALSE	FALSE	0
gnl|gene48894|rna94672|	LOC108718789	KIF27	Q86VH2	Kinesin-like protein KIF27	0.712593	1.77634	0.178384	0.826012			FALSE	FALSE	0
gnl|gene752|rna2186|	kif2a.S	KIF2A	O00139	Kinesin-like protein KIF2A	0.987401	2.13794	0.306707	0.787603			FALSE	FALSE	0
gnl|gene3259|rna9443|	kif2c.L	KIF2C	Q99661	Kinesin-like protein KIF2C	1.62782	3.58928	0.575266	1.39713			FALSE	FALSE	0
gnl|gene7945|rna23172|	kif3a.L	KIF3A	Q9Y496	Kinesin-like protein KIF3A	0.419709	0.73983	0.0416975	0.44977			FALSE	FALSE	0
gnl|gene4174|rna12157|	kif3b.S	KIF3B	O15066	Kinesin-like protein KIF3B	0.529592	0.754391	0.136263	0.588269			FALSE	FALSE	0
gnl|gene50378|rna96862|	kif4a.L	KIF4A	O95239	Chromosome-associated kinesin KIF4A	1.30471	2.20492	0.295416	0.793408			FALSE	FALSE	0
gnl|gene6633|rna19392|	kif5b.L	KIF5B	P33176	Kinesin-1 heavy chain	0.743651	1.76807	0.319982	0.948373	1.12245	0.491082	FALSE	FALSE	0
gnl|gene36963|rna77522|	LOC108716514	KIF6	Q6ZMV9	Kinesin-like protein (Fragment)	0.761845	1.53755	0.128891	0.361699			FALSE	FALSE	0
gnl|gene904|rna2651|	kifap3.L	KIFAP3	Q92845	Kinesin-associated protein 3	0.752824	1.06699	0.368023	0.734541			FALSE	FALSE	0
gnl|gene686|rna2008|	kif1bp.S	KIFBP		KIF-binding protein	0.233231	0.367468	0.159028	0.511296			FALSE	FALSE	0
gnl|gene17999|rna52605|	kifc1.L	KIFC1	Q9BW19	Kinesin-like protein KIFC1	2.5	4.55042	0.259067	2.22006			FALSE	FALSE	0
gnl|gene19917|rna58160|	kin.S	KIN	O60870	DNA/RNA-binding protein KIN17	2.65289	3.6436	0.653277	2.21692			FALSE	FALSE	0
gnl|gene7912|rna23081|	kiz.S	KIZ	Q2M2Z5	Centrosomal protein kizuna	1.54781	2.1017	0.60847	1.15347			FALSE	FALSE	0
gnl|gene37989|rna78980|	LOC398473	KLC1	Q07866	Kinesin light chain	0.912491	1.87553	0.412548	0.90411			FALSE	FALSE	0
gnl|gene13361|rna38873|	klhdc4.L	KLHDC4	Q8TBB5	Kelch domain-containing protein 4	0.278751	0.466521	0.220267	0.586909			FALSE	FALSE	0
gnl|gene8968|rna26115|	klhl11.L	KLHL11	Q9NVR0	Kelch-like protein 11	1.26016	1.74202	0.72552	1.21366			FALSE	FALSE	0
gnl|gene43243|rna86555|	LOC108719799	KLHL18	O94889	Kelch-like protein 18	0.218368	0.39347	-0.0351632	0.299005			FALSE	FALSE	0
gnl|gene38407|rna79537|	LOC108700169	KLHL9	Q9P2J3	Kelch-like protein 9	0.29022	0.54683	0.320218	0.278071			FALSE	FALSE	0
gnl|gene15749|rna45999|	kmt2c.S	KMT2C	Q8NEZ4	Histone-lysine N-methyltransferase 2C	2.71697	3.20103	1.25896	2.35376			FALSE	FALSE	0
gnl|gene45789|rna90327|	LOC108700584	KNL1	Q8NG31	Kinetochore scaffold 1	4.17441	4.02678	1.58899	1.74753			FALSE	FALSE	0
gnl|gene14030|rna40875|	kntc1.L	KNTC1	P50748	Kinetochore-associated protein 1	0.644794	1.31213	0.498519	1.0904			FALSE	FALSE	0
gnl|gene1991|rna5795|	kpna2.L	KPNA2	P52292	Importin subunit alpha-1	0.877339	1.54121	0.832732	0.869645	1.80241	0.481995	FALSE	FALSE	0
gnl|gene14416|rna41968|	kpna3.S	KPNA3	O00505	Importin subunit alpha-4	0.997816	1.91122	1.18309	0.688061	1.80751	0.415962	FALSE	FALSE	0
gnl|gene3113|rna9025|	kpna6.L	KPNA6	O60684	Importin subunit alpha-7	0.772638	1.2417	0.507846	0.584032	1.0029	0.0936771	FALSE	FALSE	0
gnl|gene45613|rna90080|	LOC108700788	KPNB1	Q14974	Importin subunit beta-1 (Fragment)	1.3134	2.36871	1.50865	0.909308	1.31747	0.204277	FALSE	FALSE	1
gnl|gene4913|rna14352|	krr1.S	KRR1	Q13601	KRR1 small subunit processome component homolog	1.59222	3.29505	0.697092	1.79246			FALSE	FALSE	0
gnl|gene10290|rna29910|	krt13.L	KRT15	P19012	Keratin, type I cytoskeletal 15	0.391175	1.2429	-0.101639	0.422473			FALSE	FALSE	0
gnl|gene7368|rna21500|	LOC108702911	KRT18	P05783	Keratin, type I cytoskeletal 18	5.76833	6.34466	4.24359	3.83208			FALSE	FALSE	0
gnl|gene50871|rna97554|	krt19	KRT19	P08727	Keratin, type I cytoskeletal 19	8.3761	8.35368	6.18028	5.26396			FALSE	FALSE	0
gnl|gene17810|rna52050|	krt8.L	KRT5	P13647	Keratin, type II cytoskeletal 5	8.5	8.27845	5.25106	4.42496			FALSE	FALSE	0
gnl|gene5042|rna14726|	krt8.S	KRT8	P05787	Keratin, type II cytoskeletal 8	8.36114	7.72876	5.18427	4.91503			FALSE	FALSE	0
gnl|gene44612|rna88609|	LOC108698890	KTN1	Q86UP2	Kinectin	5.74977	7.71382	3.21839	5.66874			FALSE	FALSE	0
gnl|gene6448|rna18870|	kynu.L	KYNU	Q16719	Kynureninase	-0.0107934	-0.166071	0.0179914	0.232755			FALSE	FALSE	0
gnl|gene12178|rna35381|	l2hgdh.L	L2HGDH	Q9H9P8	L-2-hydroxyglutarate dehydrogenase, mitochondrial	8.13707	8.5	8.4276	5.87369			TRUE	FALSE	0
gnl|gene37397|rna78104|	l3mbtl3.S	L3MBTL4	Q8NA19	Lethal(3)malignant brain tumor-like protein 4	1.47328	2.17789	0.647969	1.25433			FALSE	FALSE	0
gnl|gene17381|rna50734|	lactb.S	LACTB	P83111	Serine beta-lactamase-like protein LACTB, mitochondrial	7.32496	6.71728	8.5	4.49805			TRUE	FALSE	0
gnl|gene41758|rna84311|	lactb2.L	LACTB2	Q53H82	Endoribonuclease LACTB2	1.99089	2.489	1.84895	1.46215			TRUE	FALSE	0
gnl|gene7362|rna21482|	lamp1.S	LAMP1	P11279	Lysosome-associated membrane glycoprotein 1	5.35982	6.10929	4.27356	5.14496			FALSE	FALSE	0
gnl|gene2638|rna7665|	lamtor4.S	LAMTOR4	Q0VGL1	Ragulator complex protein LAMTOR4	3.44157	3.75952	2.78586	3.42096			FALSE	FALSE	0
gnl|gene5117|rna14959|	lancl1.L	LANCL1	O43813	Glutathione S-transferase LANCL1	0.417364	0.592056	0.241721	0.00287364			FALSE	FALSE	0
gnl|gene15562|rna45445|	lancl2.L	LANCL2	Q9NS86	LanC-like protein 2	0.362266	0.802124	0.283657	0.265317			FALSE	FALSE	0
gnl|gene13154|rna38237|	lap3.L	LAP3	P28838	Cytosol aminopeptidase	0.117134	0.22848	0.563631	0.673623	0.346857	0.163102	FALSE	FALSE	0
gnl|gene14450|rna42071|	larp1b.S	LARP1B	Q659C4	La-related protein 1B	2.91003	3.61451	0.812295	1.98476			FALSE	FALSE	0
gnl|gene19198|rna56077|	larp4.L	LARP4	Q71RC2	C-Mpl binding protein	3.19063	4.04642	2.00404	2.79312			FALSE	FALSE	0
gnl|gene36968|rna77531|	LOC108718749	LARP4B	Q92615	La-related protein 4B	3.91607	3.99016	2.08405	2.82748			FALSE	FALSE	0
gnl|gene12248|rna35601|	larp6-like.1.S	LARP6	Q9BRS8	La-related protein 6	0.863608	1.37244	2.2068	1.53322			FALSE	FALSE	0
gnl|gene9063|rna26372|	larp7.L	LARP7	Q4G0J3	La-related protein 7	3.00205	4.67499	1.19968	3.07491			FALSE	FALSE	0
gnl|gene19016|rna55503|	lars.L	LARS1		Leucyl-tRNA synthetase	0.992827	1.72129	0.192687	1.04884	0.322166	0.310181	FALSE	FALSE	0
gnl|gene7656|rna22324|	lars2.L	LARS2	Q15031	Leucine--tRNA ligase	6.54	6.50345	6.23406	4.85485			TRUE	FALSE	0
gnl|gene18788|rna54844|	las1l.L	LAS1L	Q9Y4W2	Ribosomal biogenesis protein LAS1L	1.51259	2.58387	0.572947	1.72809			FALSE	FALSE	0
gnl|gene12912|rna37516|	lasp1.L	LASP1	Q14847	LIM and SH3 domain protein 1	0.333633	0.169262	-0.119133	-0.0709909			FALSE	FALSE	0
gnl|gene8552|rna24878|	lcmt1.L	LCMT1	Q9UIC8	Leucine carboxyl methyltransferase 1	0.10898	0.01585	0.0137967	-0.0960026			FALSE	FALSE	0
gnl|gene12102|rna35153|	lcmt2.L	LCMT2	O60294	tRNA wybutosine-synthesizing protein 4	-0.108678	-0.21207	0.189925	0.0734298			FALSE	FALSE	0
gnl|gene4877|rna14240|	ldha.S	LDHA	P00338	L-lactate dehydrogenase A chain	-0.0171224	-0.13207	0.288346	0.510561	0.305757	0.167969	FALSE	FALSE	0
gnl|gene5893|rna17263|	ldhb.L	LDHB	P07195	L-lactate dehydrogenase	-0.0878017	-0.238807	0.167733	0.347277	0.0503835	0.212251	FALSE	FALSE	0
gnl|gene17332|rna50582|	ldlrap1.L	LDLRAP1	Q5SW96	Low density lipoprotein receptor adapter protein 1	1.18525	1.82283	1.25689	0.763577			FALSE	FALSE	0
gnl|gene20124|rna58720|	leng9.L	LENG9	Q96B70	Leukocyte receptor cluster member 9	0.470516	0.923297	0.52187	0.519581			FALSE	FALSE	0
gnl|gene6431|rna18828|	leo1.S	LEO1	Q8WVC0	RNA polymerase-associated protein LEO1	0.686473	1.52673	0.198767	0.808619			FALSE	FALSE	0
gnl|gene18045|rna52745|	letm1.L	LETM1	O95202	Mitochondrial proton/calcium exchanger protein	8.5	8.5	8.5	5.37207			TRUE	FALSE	0
gnl|gene15480|rna45191|	lgals12.L	LGALS12	Q96DT0	Galectin-12	3.48401	3.62444	2.26491	2.74057			FALSE	FALSE	0
gnl|gene10644|rna30931|	lgals3.L	LGALS3	P17931	Galectin-3	7.54118	5.62245	5.79522	2.28661	1.4715	0.456803	FALSE	FALSE	1
gnl|gene8634|rna25138|	lgalsl.S	LGALSL	Q3ZCW2	Galectin-related protein	0.602572	0.379973	0.757161	0.0392357			FALSE	FALSE	0
gnl|gene14670|rna42755|	lig1.L	LIG1	P18858	DNA ligase	0.17328	0.666062	0.26197	0.558107	0.297666	0.208613	FALSE	FALSE	0
gnl|gene13209|rna38439|	lig3.L	LIG3	P49916	DNA ligase 3 (Fragment)	0.883698	1.27631	0.302054	1.09078			TRUE	FALSE	0
gnl|gene8620|rna25096|	lig4.L	LIG4	P49917	DNA ligase	0.774238	1.58645	0.507733	1.0371			FALSE	FALSE	0
gnl|gene2504|rna7284|	lima1.L	LIMA1	Q9UHB6	LIM domain and actin-binding protein 1	1.93823	2.34109	0.785754	0.738217			FALSE	FALSE	0
gnl|gene6366|rna18636|	limch1.L	LIMCH1	Q9UPQ0	LIM and calponin homology domains-containing protein 1	1.38444	2.13605	0.91167	0.707744			FALSE	FALSE	0
gnl|gene1804|rna5251|	limk2.L	LIMK2	P53671	LIM domain kinase 2	1.02436	1.43983	0.446987	0.656853			FALSE	FALSE	0
gnl|gene47064|rna92079|	lims1.S	LIMS1	P48059	LIM and senescent cell antigen-like-containing domain protein 1	0.508324	0.425917	0.293945	0.627019			FALSE	FALSE	0
gnl|gene8070|rna23534|	lin28b.L	LIN28B	Q6ZN17	Protein lin-28 homolog B	2.12301	2.83217	0.835424	1.58991			FALSE	FALSE	0
gnl|gene18557|rna54182|	lin54.S	LIN54	Q6MZP7	Protein lin-54 homolog	5.06351	5.01208	1.9781	2.28542			FALSE	FALSE	0
gnl|gene41903|rna84537|	LOC733426	LLGL1	Q15334	Lethal(2) giant larvae protein homolog 1	-0.0123488	0.533983	0.111718	0.116391			FALSE	FALSE	0
gnl|gene9451|rna27488|	lman1.L	LMAN1	P49257	Protein ERGIC-53	5.84297	6.97245	2.99143	5.42835			FALSE	FALSE	0
gnl|gene2068|rna6004|	lmnb3.L	LMNA	P02545	Prelamin-A/C	1.89462	2.11808	1.02025	1.05002			FALSE	FALSE	0
gnl|gene18772|rna54798|	lmnb1.L	LMNB1	P20700	Lamin-B1	2.2111	2.41581	1.20159	1.61579			FALSE	FALSE	0
gnl|gene11010|rna32007|	lnpep.L	LNPEP	Q9UIQ6	Leucyl-cystinyl aminopeptidase	4.50304	5.83264	3.11076	4.40496			FALSE	FALSE	0
gnl|gene6171|rna18023|	LOC108696590	LOC108696590			-0.127816	-0.172678	0.018173	0.127626			FALSE	FALSE	0
gnl|gene39406|rna80974|	LOC108698101	LOC108698101			3.44389	3.70278	2.57149	3.23576			FALSE	FALSE	0
gnl|gene44448|rna88374|	LOC108698338	LOC108698338			8.5	6.63114	5.08323	5.09812			FALSE	FALSE	0
gnl|gene43139|rna86390|	LOC108698339	LOC108698339			5.02061	6.18873	1.5033	3.48417			FALSE	FALSE	0
gnl|gene19818|rna57878|	LOC108699289	LOC108699289			7.02045	6.857	5.83459	4.87041			FALSE	FALSE	0
gnl|gene43389|rna86765|	LOC108700207	LOC108700207			2.25585	2.64458	2.24993	2.13946			FALSE	FALSE	0
gnl|gene9388|rna27319|	LOC108701277	LOC108701277			-0.0541355	-0.923148	-0.180251	-0.867563			FALSE	FALSE	0
gnl|gene49910|rna96112|	LOC108703230	LOC108703230			1.62179	3.15274	0.807135	2.16146			FALSE	FALSE	0
gnl|gene35024|rna74790|	LOC108703977	LOC108703977			2.67014	3.19217	1.05436	1.12993			FALSE	FALSE	0
gnl|gene36719|rna77160|	LOC108708239	LOC108708239			0.696494	1.42071	0.310823	0.888697			FALSE	FALSE	0
gnl|gene10|rna32|	LOC108710558	LOC108710558			1.60128	2.05342	0.373057	1.04705			FALSE	FALSE	0
gnl|gene13767|rna40058|	LOC108711265	LOC108711265			0.74512	0.753754	1.05418	1.08815			FALSE	FALSE	0
gnl|gene10018|rna29118|	LOC108711278	LOC108711278			2.43117	3.90437	0.910614	2.70103			FALSE	FALSE	0
gnl|gene36207|rna76454|	LOC108713023	LOC108713023			8.5	8.5	8.12447	5.09117			FALSE	FALSE	0
gnl|gene3183|rna9224|	LOC108713387	LOC108713387			6.64163	8.14795	5.98574	5.12462			FALSE	FALSE	0
gnl|gene5173|rna15136|	LOC108714527	LOC108714527			1.1394	2.1827	1.00384	1.85452			FALSE	FALSE	0
gnl|gene10078|rna29288|	LOC108714666	LOC108714666			0.599309	1.19001	0.240201	0.596648			FALSE	FALSE	0
gnl|gene6057|rna17726|	LOC108714686	LOC108714686			0.144225	0.0755184	0.273219	-0.0292022			FALSE	FALSE	0
gnl|gene49929|rna96143|	LOC108715458	LOC108715458			2.0349	1.7706	1.19419	0.782597			FALSE	FALSE	0
gnl|gene45138|rna89376|	LOC108717360	LOC108717360			0.887422	1.28527	0.525037	0.791802			FALSE	FALSE	0
gnl|gene38579|rna79808|	LOC108718825	LOC108718825			2.06206	3.65068	1.74888	1.8808			FALSE	FALSE	0
gnl|gene14575|rna42437|	LOC108719050	LOC108719050			5.72813	6.10921	3.57434	3.32017			FALSE	FALSE	0
gnl|gene44151|rna87914|	LOC108719053	LOC108719053			0.0388277	0.233567	0.996279	1.49661			FALSE	FALSE	0
gnl|gene871|rna2548|	LOC646644.S	LOC646644.S			2.28969	3.456	1.42248	2.44958			FALSE	FALSE	0
gnl|gene13498|rna39268|	lonp1.L	LONP1	P36776	Lon protease homolog, mitochondrial	8.24169	8.5	8.5	5.67357			TRUE	FALSE	0
gnl|gene15796|rna46144|	lpin1.S	LPIN1	Q14693	Phosphatidate phosphatase LPIN1	2.6163	3.44183	1.02124	2.33287			FALSE	FALSE	0
gnl|gene38932|rna80326|	LOC108718052	LPP	Q93052	Lipoma-preferred partner	1.19143	0.360187	0.211511	-0.103595	0.0923152	-0.0603769	FALSE	FALSE	0
gnl|gene40248|rna82172|	LOC108704343	LRBA	P50851	Lipopolysaccharide-responsive and beige-like anchor protein (Fragment)	0.928632	1.59109	0.423956	1.23358			FALSE	FALSE	0
gnl|gene5075|rna14822|	lrch3.S	LRCH3	Q96II8	DISP complex protein LRCH3	1.86182	2.79079	0.561265	1.65505			FALSE	FALSE	0
gnl|gene48218|rna93722|	lrpap1.L	LRPAP1	P30533	Alpha-2-macroglobulin receptor-associated protein	5.5638	7.93172	3.5359	4.84168			FALSE	FALSE	0
gnl|gene42644|rna85645|	lrpprc.L	LRPPRC	P42704	Leucine-rich PPR motif-containing protein, mitochondrial	7.57918	7.77261	6.01996	5.11153			TRUE	FALSE	0
gnl|gene14773|rna43103|	lrr1.L	LRR1	Q96L50	Leucine-rich repeat protein 1	1.15633	1.51806	0.787486	0.94078			FALSE	FALSE	0
gnl|gene9772|rna28418|	lrrc20.L	LRRC20	Q8TCA0	Leucine-rich repeat-containing protein 20 (Fragment)	1.2366	1.96075	1.11937	0.873653			FALSE	FALSE	0
gnl|gene19207|rna56105|	lrrc40.L	LRRC40	Q9H9A6	Leucine-rich repeat-containing protein 40	2.20854	3.49675	1.15012	1.26973			FALSE	FALSE	0
gnl|gene40707|rna82831|	LOC108700795	LRRC46	Q96FV0	Leucine-rich repeat-containing protein 46	0.434003	0.85437	0.167206	0.245903			FALSE	FALSE	0
gnl|gene12467|rna36243|	lrrc47.L	LRRC47	Q8N1G4	Leucine-rich repeat-containing protein 47	0.553212	1.46268	0.240762	0.635291			FALSE	FALSE	0
gnl|gene45506|rna89918|	LOC108701415	LRRFIP2	Q9Y608	Leucine-rich repeat flightless-interacting protein 2	0.35023	0.907762	0.0959504	0.392748			FALSE	FALSE	0
gnl|gene11784|rna34221|	lrrk1.L	LRRK1	Q38SD2	Leucine-rich repeat serine/threonine-protein kinase 1	1.23767	1.33654	0.474233	0.712277			FALSE	FALSE	0
gnl|gene1353|rna3953|	lrsam1.S	LRSAM1	Q6UWE0	E3 ubiquitin-protein ligase LRSAM1	0.788049	1.81058	0.176386	0.584015			FALSE	FALSE	0
gnl|gene41896|rna84525|	lsg1.L	LSG1	Q9H089	Large subunit GTPase 1 homolog	3.06879	3.71865	1.87619	2.31654			FALSE	FALSE	0
gnl|gene16322|rna47675|	lsm1.L	LSM1	O15116	U6 snRNA-associated Sm-like protein LSm1	0.437247	0.666964	0.37686	0.677688			FALSE	FALSE	0
gnl|gene10415|rna30271|	lsm11.S	LSM11	P83369	U7 snRNA-associated Sm-like protein LSm11	2.14589	2.52513	0.828041	0.836791			FALSE	FALSE	0
gnl|gene38124|rna79165|	lsm12.L	LSM12	Q3MHD2	Protein LSM12 homolog	2.64283	3.07095	1.77825	1.17868			FALSE	FALSE	0
gnl|gene18213|rna53210|	lsm14a.L	LSM14A	Q8ND56	Protein LSM14 homolog A	2.82481	3.41007	1.44618	1.61943	1.25589	0.588822	FALSE	FALSE	0
gnl|gene10767|rna31292|	lsm14b.L	LSM14B	Q9BX40	Protein LSM14 homolog B	3.69985	4.04593	1.63367	2.20124	1.59056	0.22578	FALSE	FALSE	0
gnl|gene2617|rna7607|	lsm2.S	LSM2	Q9Y333	U6 snRNA-associated Sm-like protein LSm2	1.31449	1.48863	1.38083	1.87691			FALSE	FALSE	0
gnl|gene5302|rna15524|	lsm3.S	LSM3	P62310	U6 snRNA-associated Sm-like protein LSm3	1.05311	1.53665	0.9714	1.09558			FALSE	FALSE	0
gnl|gene2562|rna7449|	lsm6.L	LSM6	P62312	U6 snRNA-associated Sm-like protein LSm6	1.73156	2.13495	1.39938	1.90935	1.69585	0.184472	FALSE	FALSE	0
gnl|gene50000|rna96253|	lsm7.L	LSM7	Q9UK45	U6 snRNA-associated Sm-like protein LSm7	0.688342	0.511827	0.817349	1.35725	0.656418	0.214096	FALSE	FALSE	0
gnl|gene15260|rna44536|	lsm8.L	LSM8	O95777	U6 snRNA-associated Sm-like protein LSm8	3.59349	3.49969	2.86911	3.37346			FALSE	FALSE	0
gnl|gene16287|rna47573|	lta4h.L	LTA4H	P09960	Leukotriene A-4 hydrolase	-0.141331	-0.292204	0.0516768	0.255942	-0.0799112	0.239827	FALSE	FALSE	0
gnl|gene49063|rna94883|	tf.L	LTF	P02788	Lactotransferrin	3.67654	4.52567	2.09696	3.52495	1.41362	1.20511	FALSE	FALSE	0
gnl|gene3287|rna9527|	ltn1.L	LTN1	O94822	E3 ubiquitin-protein ligase listerin	0.755554	1.73542	0.375813	0.921889			FALSE	FALSE	0
gnl|gene18272|rna53372|	ltv1.L	LTV1	Q96GA3	Protein LTV1 homolog	2.55394	2.67575	0.951354	0.895744			FALSE	FALSE	0
gnl|gene4902|rna14315|	luc7l.S	LUC7L	Q9NQ29	Putative RNA-binding protein Luc7-like 1	0.581526	0.866899	0.0753909	0.185926			FALSE	FALSE	0
gnl|gene16663|rna48682|	luc7l2.S	LUC7L2	Q9Y383	Putative RNA-binding protein Luc7-like 2	1.1332	1.59892	0.618446	0.656598			FALSE	FALSE	0
gnl|gene7114|rna20775|	luc7l3.L	LUC7L3	O95232	Luc7-like protein 3	0.0769815	0.540426	-0.0629502	0.0241417			FALSE	FALSE	0
gnl|gene17101|rna49958|	lyar.S	LYAR	Q9NX58	Cell growth-regulating nucleolar protein	1.11044	3.57228	-0.0843105	1.37793			FALSE	FALSE	0
gnl|gene9346|rna27174|	lyn.L	LYN	P07948	Tyrosine-protein kinase Lyn	0.699725	0.598	0.148607	0.26576			FALSE	FALSE	0
gnl|gene19669|rna57490|	lypla1.L	LYPLA1	O75608	Acyl-protein thioesterase 1	4.34889	4.41803	3.06626	2.40355			FALSE	FALSE	0
gnl|gene3143|rna9108|	lypla2.S	LYPLA2	O95372	Acyl-protein thioesterase 2	2.12915	2.53014	1.36507	1.02386	1.59711	0.285342	FALSE	FALSE	0
gnl|gene11415|rna33189|	lyrm4.L	LYRM4	Q9HD34	LYR motif-containing protein 4	8.5	8.5	6.99512	5.51354			TRUE	FALSE	0
gnl|gene45408|rna89766|	LOC101027285	LYST	Q99698	Lysosomal-trafficking regulator	1.11971	2.16785	0.734238	1.30654			FALSE	FALSE	0
gnl|gene19817|rna57876|	lztfl1.L	LZTFL1	Q9NQ48	Leucine zipper transcription factor-like protein 1	0.57725	2.06929	0.868998	0.773608			FALSE	FALSE	0
gnl|gene19147|rna55914|	m6pr.L	M6PR	P20645	Cation-dependent mannose-6-phosphate receptor	6.79388	8.5	5.38732	6.23171			FALSE	FALSE	0
gnl|gene10546|rna30637|	macc1.L	MACC1	Q6ZN28	Metastasis-associated in colon cancer protein 1	1.72151	1.74143	0.641068	0.742989			FALSE	FALSE	0
gnl|gene42457|rna85364|	LOC108708274	MACF1	Q9UPN3	Microtubule-actin cross-linking factor 1, isoforms 1/2/3/5 (Fragment)	1.13568	1.99892	0.508081	1.19536			FALSE	FALSE	0
gnl|gene47155|rna92189|	LOC108715149	MACROD1	Q9BQ69	ADP-ribose glycohydrolase MACROD1	6.6015	7.74278	5.71962	4.89204			FALSE	FALSE	0
gnl|gene46517|rna91316|	macrod2.S	MACROD2	A1Z1Q3	ADP-ribose glycohydrolase MACROD2	0.732163	2.00645	1.72711	1.89533	1.25206	0.614365	FALSE	FALSE	0
gnl|gene10624|rna30866|	mad1l1.L	MAD1L1	Q9Y6D9	Mitotic spindle assembly checkpoint protein MAD1	6.1298	6.28362	3.93373	3.57355			FALSE	FALSE	0
gnl|gene16762|rna48990|	mad2l1.S	MAD2L1	Q13257	Mitotic spindle assembly checkpoint protein MAD2A	0.772799	1.18972	0.581893	0.373199			FALSE	FALSE	0
gnl|gene11641|rna33832|	madd.L	MADD	Q8WXG6	MAP kinase-activating death domain protein	1.75425	2.40175	0.646597	1.21612			FALSE	FALSE	0
gnl|gene13338|rna38818|	maea.L	MAEA	Q7L5Y9	E3 ubiquitin-protein transferase MAEA	1.17016	1.71301	0.620043	1.26144			FALSE	FALSE	0
gnl|gene7270|rna21215|	mael.L	MAEL	Q96JY0	Protein maelstrom homolog	3.80136	4.02557	3.0509	3.30131			FALSE	FALSE	0
gnl|gene5600|rna16397|	maf1.L	MAF1	Q9H063	Repressor of RNA polymerase III transcription MAF1 homolog	0.916769	1.25413	0.861564	0.953007			FALSE	FALSE	0
gnl|gene12813|rna37245|	magi1.L	MAGI1	Q96QZ7	Membrane-associated guanylate kinase, WW and PDZ domain-containing protein 1	1.05048	1.35499	0.226724	0.438666			FALSE	FALSE	0
gnl|gene45547|rna89980|	LOC108715607	MAGOH	P61326	Protein mago nashi homolog	0.231755	0.346447	0.20379	0.181373			FALSE	FALSE	0
gnl|gene42964|rna86141|	mak16.S	MAK16	Q9BXY0	Protein MAK16 homolog	1.8983	3.34323	0.74476	2.16874			FALSE	FALSE	0
gnl|gene1542|rna4478|	man2a1.S	MAN2A1	Q16706	Alpha-mannosidase 2	3.49222	4.03601	2.02352	3.33561			FALSE	FALSE	0
gnl|gene49229|rna95124|	LOC108711713	MAN2B1	O00754	Lysosomal alpha-mannosidase	6.5455	7.14843	5.79821	5.0238			FALSE	FALSE	0
gnl|gene18290|rna53430|	man2c1.L	MAN2C1	Q9NTJ4	Alpha-mannosidase 2C1	0.182182	0.274664	0.342378	0.646264	0.0461279	0.538801	FALSE	FALSE	0
gnl|gene4287|rna12483|	manf.L	MANF	P55145	Mesencephalic astrocyte-derived neurotrophic factor	8.5	8.5	6.55686	5.93854			FALSE	FALSE	0
gnl|gene10765|rna31287|	LOC108703717	MAP1B	P46821	Microtubule-associated protein 1B (Fragment)	0.694553	1.25335	0.491266	0.910324	0.59552	0.0712712	FALSE	FALSE	0
gnl|gene7745|rna22621|	map2k1.L	MAP2K1	Q02750	Dual specificity mitogen-activated protein kinase kinase 1	0.0667896	0.393653	-0.0361108	-0.0885748	0.554244	0.0352447	FALSE	FALSE	0
gnl|gene5824|rna17048|	map2k4.L	MAP2K4	P45985	Dual specificity mitogen-activated protein kinase kinase 4	1.64744	2.71266	0.447306	0.767122			FALSE	FALSE	0
gnl|gene43282|rna86606|	map2k6.L	MAP2K6	P52564	Dual specificity mitogen-activated protein kinase kinase 6	0.0904433	0.273939	-0.0101658	-0.110604			FALSE	FALSE	0
gnl|gene47390|rna92525|	LOC108712658	MAP2K7	O14733	Dual specificity mitogen-activated protein kinase kinase 7	0.856868	2.5153	0.180625	0.0444622			FALSE	FALSE	0
gnl|gene13501|rna39288|	map3k10.L	MAP3K10	Q02779	Mitogen-activated protein kinase kinase kinase 10	2.12463	2.33655	0.637622	0.831095			FALSE	FALSE	0
gnl|gene40670|rna82775|	LOC108708885	MAP3K15	Q6ZN16	Mitogen-activated protein kinase kinase kinase 15	0.935973	1.52296	0.432617	1.0208			FALSE	FALSE	0
gnl|gene5899|rna17286|	map3k4.S	MAP3K4	Q9Y6R4	Mitogen-activated protein kinase kinase kinase 4	1.30177	2.02043	0.592137	1.22436			FALSE	FALSE	0
gnl|gene43525|rna86963|	LOC108717885	MAP3K5	Q99683	Mitogen-activated protein kinase kinase kinase 5	2.93837	3.52658	2.72093	2.93143			FALSE	FALSE	0
gnl|gene35498|rna75483|	map3k7.L	MAP3K7	O43318	Mitogen-activated protein kinase kinase kinase 7	2.47951	2.24841	0.937611	1.01596			FALSE	FALSE	0
gnl|gene49843|rna95997|	map4.L	MAP4	P27816	Microtubule-associated protein	0.267957	0.75826	0.779495	0.73282	0.768573	0.468635	FALSE	FALSE	0
gnl|gene39|rna124|	map4k3.L	MAP4K3	Q8IVH8	Mitogen-activated protein kinase kinase kinase kinase 3	2.11326	3.05384	0.576525	1.13138			FALSE	FALSE	0
gnl|gene3389|rna9856|	map4k4-like.L	MAP4K4	O95819	Mitogen-activated protein kinase kinase kinase kinase 4	0.5676	1.25825	0.108645	0.304354			FALSE	FALSE	0
gnl|gene5937|rna17380|	map4k5.S	MAP4K5	Q9Y4K4	Mitogen-activated protein kinase kinase kinase kinase 5	1.09096	2.06745	0.257195	0.943911			FALSE	FALSE	0
gnl|gene42308|rna85155|	map7d1.L	MAP7D1	Q3KQU3	MAP7 domain-containing protein 1	0.867389	1.98874	0.293302	1.41091			FALSE	FALSE	0
[truncated: 2,605 more rows]

## Sheet: ExtendedDataFigure 6 CAfilters
ProteinId	LaevisGene	GeneSymbol	GeneSpecifier	Name	log2FC_3um	log2FC_1o2um	log2FC_0o8um	log2FC_0o22um	log2FC_stack	complexes	LLPS
gnl|gene5928|rna17353|	aars.L	AARS1		Alanine--tRNA ligase, cytoplasmic	0.151955	0.0252967	0.0607279	0.0283165	0.0179653	FALSE	FALSE
gnl|gene41776|rna84338|	aass.L	AASS	Q9UDR5	Alpha-aminoadipic semialdehyde synthase, mitochondrial	0.600724	3.351	1.04667	5.61617	6.94122	FALSE	FALSE
gnl|gene43390|rna86771|	MGC68458	ABAT	P80404	4-aminobutyrate aminotransferase, mitochondrial	0.508178	3.30342	0.854191	5.58887	5.27477	FALSE	FALSE
gnl|gene19372|rna56615|	abce1.S	ABCE1	P61221	ATP-binding cassette sub-family E member 1	0.345914	0.324799	0.243185	0.455329	0.263973	FALSE	FALSE
gnl|gene10093|rna29341|	abcf1.L	ABCF1	Q8NE71	ATP-binding cassette sub-family F member 1 (Fragment)	0.31701	0.120195	0.194177	-0.00356804	-0.030253	FALSE	FALSE
gnl|gene6381|rna18678|	abcf2.L	ABCF2	Q9UG63	ATP-binding cassette sub-family F member 2	0.224822	0.14815	0.212055	0.358035	0.439551	FALSE	FALSE
gnl|gene6601|rna19317|	abhd14b.L	ABHD14B	Q96IU4	Protein ABHD14B	-0.0230553	-0.104696	-0.0347172	-0.0935716	-0.155435	FALSE	FALSE
gnl|gene15331|rna44744|	abracl.L	ABRACL	Q9P1F3	Costars family protein ABRACL	0.277696	-0.0730526	0.169025	-0.148146	0.102651	FALSE	FALSE
gnl|gene4285|rna12480|	acaa1.L	ACAA1	P09110	3-ketoacyl-CoA thiolase, peroxisomal	0.508459	2.3748	1.05344	4.23929	2.47451	FALSE	FALSE
gnl|gene20396|rna59579|	acaa2.L	ACAA2	P42765	3-ketoacyl-CoA thiolase, mitochondrial	0.166454	3.28696	0.72283	6.12243	6.02892	FALSE	FALSE
gnl|gene48840|rna94599|	acad9.S	ACAD9	Q9H845	Complex I assembly factor ACAD9, mitochondrial	0.470186	3.44528	0.86662	6.07484	5.70781	FALSE	FALSE
gnl|gene17402|rna50813|	acadl.L	ACADL	P28330	Long-chain specific acyl-CoA dehydrogenase, mitochondrial	0.500937	3.33716	0.944613	5.46333	4.82373	FALSE	FALSE
gnl|gene8983|rna26158|	acadm.L	ACADM	P11310	Medium-chain specific acyl-CoA dehydrogenase, mitochondrial	0.3943	3.25894	0.839003	5.34426	5.65421	FALSE	FALSE
gnl|gene8153|rna23734|	acads.L	ACADS	P16219	Short-chain specific acyl-CoA dehydrogenase, mitochondrial	0.640349	1.25521	0.925878	2.27268	1.70579	FALSE	FALSE
gnl|gene9051|rna26339|	acat1.L	ACAT1	P24752	Acetyl-CoA acetyltransferase, mitochondrial	0.422403	3.35524	0.840135	5.73723	6.32585	FALSE	FALSE
gnl|gene10680|rna31029|	acat2.L	ACAT2	Q9BWD1	Acetyl-CoA acetyltransferase, cytosolic	0.0339952	-0.429734	0.31746	0.11468	-0.443357	FALSE	FALSE
gnl|gene13375|rna38904|	acly.S	ACLY	P53396	ATP-citrate synthase	0.217001	0.108446	0.1221	0.133624	0.0866604	FALSE	FALSE
gnl|gene5999|rna17549|	aco2.S	ACO2	Q99798	Aconitate hydratase, mitochondrial	0.432778	3.32878	0.823702	5.70913	5.40783	FALSE	FALSE
gnl|gene16725|rna48875|	acot13.S	ACOT13	Q9NPJ3	Acyl-coenzyme A thioesterase 13	0.504581	3.1546	0.882586	4.33072	4.14681	FALSE	FALSE
gnl|gene3974|rna11561|	acp1.L	ACP1	P24666	Low molecular weight phosphotyrosine protein phosphatase	0.232819	0.234607	0.273046	0.137956	0.371984	FALSE	FALSE
gnl|gene5277|rna15445|	actg1.S	ACTB	P60709	Actin, cytoplasmic 1	-0.181806	0.023759	0.018178	0.0431831	0.198775	FALSE	FALSE
gnl|gene2116|rna6148|	acta2.L	ACTG2	P63267	Actin, gamma-enteric smooth muscle	0.0430441	-8.72824e-06	-0.0387477	-0.000108197	0.0810332	FALSE	FALSE
gnl|gene13179|rna38330|	actn1.S	ACTN1	P12814	Alpha-actinin-1	0.162264	0.119546	0.0941058	0.139932	0.142998	FALSE	FALSE
gnl|gene14393|rna41912|	actn4.L	ACTN4	O43707	Alpha-actinin-4	0.163346	0.144585	0.0948855	0.163013	0.1432	FALSE	FALSE
gnl|gene18483|rna53968|	actr1a.S	ACTR1A	P61163	Alpha-centractin	0.109457	0.369131	0.226505	0.597579	0.529648	FALSE	FALSE
gnl|gene17277|rna50418|	actr2.L	ACTR2	P61160	Actin-related protein 2	0.509803	0.405817	0.205742	0.38074	0.33464	FALSE	FALSE
gnl|gene10245|rna29792|	actr3.S	ACTR3	P61158	Actin-related protein 3	0.166395	0.133456	0.143974	0.213793	0.29132	FALSE	FALSE
gnl|gene1905|rna5552|	adh6.L	ADH1B	P00325	All-trans-retinol dehydrogenase [NAD(+)] ADH1B	0.315508	0.157828	0.187194	0.213777	0.0117861	FALSE	FALSE
gnl|gene3283|rna9511|	adh5.L	ADH5	P11766	Alcohol dehydrogenase class-3	0.157466	0.00899437	0.093024	0.0688762	0.0565463	FALSE	FALSE
gnl|gene15402|rna44947|	adk.S	ADK	P55263	Adenosine kinase	0.154459	0.186538	0.103792	0.0367593	0.0672018	FALSE	FALSE
gnl|gene11779|rna34211|	adrm1.S	ADRM1	Q16186	Proteasomal ubiquitin receptor ADRM1	0.235159	0.270084	0.178393	0.330441	0.233565	TRUE	FALSE
gnl|gene17107|rna49971|	adsl.L	ADSL	P30566	Adenylosuccinase (Fragment)	0.106452	0.0728509	0.0472614	0.0335171	0.170815	FALSE	FALSE
gnl|gene5693|rna16670|	adss.L	ADSS2		Adenylosuccinate synthetase isozyme 2	0.185621	0.098234	0.120403	0.0540367	0.148192	FALSE	FALSE
gnl|gene45912|rna90485|	LOC108719188	AFG3L2	Q9Y4W6	AFG3-like protein 2	0.415105	2.65785	0.971868	4.05188	5.01809	FALSE	FALSE
gnl|gene4802|rna14022|	agl.S	AGL	P35573	Glycogen debranching enzyme	0.202759	0.311145	0.150747	0.377681	0.222402	FALSE	FALSE
gnl|gene36829|rna77329|	LOC108703003	AGPS	O00116	Alkylglycerone-phosphate synthase (Fragment)	0.54765	1.88083	0.712383	2.93687	2.93443	FALSE	FALSE
gnl|gene13422|rna39058|	ahcy.L	AHCY	P23526	Adenosylhomocysteinase	-0.000675358	0.00764395	-0.0196241	-0.0483004	0.0376197	FALSE	FALSE
gnl|gene15450|rna45100|	ahsa1.L	AHSA1	O95433	Activator of 90 kDa heat shock protein ATPase homolog 1	0.171088	0.0537636	0.134416	0.098849	0.0500211	FALSE	FALSE
gnl|gene13130|rna38166|	aifm1.L	AIFM1	O95831	Apoptosis-inducing factor 1, mitochondrial	0.463201	3.40383	0.858338	4.67268	5.08439	FALSE	FALSE
gnl|gene2980|rna8629|	aimp1.S	AIMP1	Q12904	Aminoacyl tRNA synthase complex-interacting multifunctional protein 1	0.282997	0.236704	0.299508	0.485407	0.254645	FALSE	FALSE
gnl|gene3043|rna8811|	aimp2.S	AIMP2	Q13155	Aminoacyl tRNA synthase complex-interacting multifunctional protein 2	0.284143	0.301307	0.0478096	0.393232	0.541907	FALSE	FALSE
gnl|gene5291|rna15490|	ak2.S	AK2	P54819	Adenylate kinase 2, mitochondrial	0.705086	3.39948	1.11719	4.19035	2.96927	FALSE	FALSE
gnl|gene14888|rna43457|	akr1a1.L	AKR1A1	P14550	Aldo-keto reductase family 1 member A1	0.15141	0.470168	0.214075	0.596363	0.725636	FALSE	FALSE
gnl|gene6914|rna20201|	akr1b1.S	AKR1B1	P15121	Aldo-keto reductase family 1 member B1	0.192234	0.0199904	0.0597978	-0.0511354	-0.0833264	FALSE	FALSE
gnl|gene11762|rna34160|	akr1b1.L	AKR1B10	O60218	Aldo-keto reductase family 1 member B10	0.00434735	7.85541e-05	0.0425719	-0.072948	-0.0250473	FALSE	FALSE
gnl|gene5363|rna15714|	LOC108704342	AKR1C2	P52895	Aldo-keto reductase family 1 member C2	0.22945	0.371415	0.281179	0.202419	0.43066	FALSE	FALSE
gnl|gene13472|rna39194|	akr1c1.S	AKR1C8P	Q5T2L2	Putative aldo-keto reductase family 1 member C8	0.163553	-0.00130071	0.157822	0.00694177	-0.0296619	FALSE	FALSE
gnl|gene17842|rna52142|	akr7a2.L	AKR7A2	O43488	Aflatoxin B1 aldehyde reductase member 2	0.358512	0.292459	0.317537	0.315645	0.460487	FALSE	FALSE
gnl|gene13026|rna37849|	akt2.L	AKT2	P31751	Non-specific serine/threonine protein kinase	0.531717	0.357478	0.281995	-0.535774	0.182088	FALSE	FALSE
gnl|gene1766|rna5124|	alb.L	ALB	P02768	Albumin	0.501463	1.95322	0.948093	3.3114	3.48812	FALSE	FALSE
gnl|gene4886|rna14265|	aldh16a1.L	ALDH16A1	Q8IZ83	Aldehyde dehydrogenase family 16 member A1	0.278899	0.181836	0.166483	0.233597	0.198495	FALSE	FALSE
gnl|gene4586|rna13374|	aldh18a1.L	ALDH18A1	P54886	Delta-1-pyrroline-5-carboxylate synthase	0.527874	1.73564	0.736012	2.10935	1.82274	FALSE	FALSE
gnl|gene9577|rna27865|	aldh2.L	ALDH2	P05091	Aldehyde dehydrogenase, mitochondrial	0.413835	3.26729	0.850796	5.21514	6.05074	FALSE	FALSE
gnl|gene5375|rna15761|	aldh6a1.S	ALDH6A1	Q02252	Methylmalonate-semialdehyde dehydrogenase [acylating], mitochondrial	0.528303	3.10401	0.93078	5.74379	5.53663	FALSE	FALSE
gnl|gene10316|rna29980|	aldh7a1.L	ALDH7A1	P49419	Alpha-aminoadipic semialdehyde dehydrogenase (Fragment)	0.144017	0.473416	0.170992	0.42646	0.498448	FALSE	FALSE
gnl|gene18019|rna52666|	aldh9a1.S	ALDH9A1	P49189	4-trimethylaminobutyraldehyde dehydrogenase	0.196131	0.146454	0.143752	0.276319	0.18254	FALSE	FALSE
gnl|gene15736|rna45960|	aldob.L	ALDOA	P04075	Fructose-bisphosphate aldolase	0.0215652	-0.00762362	-0.0141802	0.0327883	0.0794869	FALSE	FALSE
gnl|gene3368|rna9787|	aldoc.L	ALDOC	P09972	Fructose-bisphosphate aldolase C	0.0714121	0.0134191	0.0484246	0.0689195	0.042413	FALSE	FALSE
gnl|gene3152|rna9131|	alox12b.S	ALOX15B	O15296	Polyunsaturated fatty acid lipoxygenase ALOX15B	0.219032	0.0985704	0.144848	0.1598	0.311948	FALSE	FALSE
gnl|gene11258|rna32745|	amdhd1.L	AMDHD1	Q96NU7	Probable imidazolonepropionase	0.071953	0.0144053	0.0593888	0.0323404	0.0289833	FALSE	FALSE
gnl|gene44018|rna87693|	LOC108709660	ANKFY1	Q9P2R3	Rabankyrin-5	0.541352	0.411248	0.232383	0.388355	0.608129	FALSE	FALSE
gnl|gene15784|rna46111|	anp32b.L	ANP32B	Q92688	Acidic leucine-rich nuclear phosphoprotein 32 family member B	0.177333	0.255208	0.203176	0.28739	0.49583	FALSE	FALSE
gnl|gene18526|rna54103|	anp32e.S	ANP32E	Q9BTT0	Acidic leucine-rich nuclear phosphoprotein 32 family member E	0.13317	0.065196	0.0778388	0.256209	0.494491	FALSE	FALSE
gnl|gene1078|rna3135|	anxa1.L	ANXA1	P04083	Annexin A1	0.271978	0.287495	0.0426902	0.43603	0.997167	FALSE	FALSE
gnl|gene353|rna1022|	anxa3.L	ANXA3	P12429	Annexin A3	0.10763	0.0726506	0.0250006	0.0383179	0.254357	FALSE	FALSE
gnl|gene3499|rna10184|	anxa4.L	ANXA4	P09525	Annexin A4	0.232362	0.14824	0.0158244	0.133406	0.554654	FALSE	FALSE
gnl|gene14536|rna42332|	anxa5.S	ANXA5	P08758	Annexin A5	0.0887003	-0.00493667	0.0547357	-0.00881557	0.0570883	FALSE	FALSE
gnl|gene19590|rna57249|	anxa7.L	ANXA7	P20073	Annexin A7	4.25881	5.39246	1.62635	5.73497	5.34565	FALSE	FALSE
gnl|gene44214|rna88010|	LOC108701449	AOX1	Q06278	Aldehyde oxidase	0.372703	0.157587	0.22604	0.148421	0.0820204	FALSE	FALSE
gnl|gene5691|rna16663|	ap1b1.L	AP1B1	Q10567	AP-1 complex subunit beta-1 (Fragment)	0.328548	0.449349	0.271093	0.771748	0.701733	FALSE	FALSE
gnl|gene10432|rna30318|	ap1g1.L	AP1G1	O43747	AP-1 complex subunit gamma-1	0.256512	0.287264	0.223325	0.559709	0.763399	FALSE	FALSE
gnl|gene713|rna2080|	ap1m1.S	AP1M1	Q9BXS5	AP-1 complex subunit mu-1	0.541717	0.471763	0.4038	0.938903	1.21697	FALSE	FALSE
gnl|gene16204|rna47350|	ap1s1.S	AP1S1	P61966	AP-1 complex subunit sigma-1A	0.513139	0.480745	0.290743	0.924812	0.497774	FALSE	FALSE
gnl|gene38449|rna79594|	LOC108696787	AP2A2	O94973	AP-2 complex subunit alpha-2	0.483967	0.125159	0.337734	0.389946	0.445722	FALSE	FALSE
gnl|gene4184|rna12184|	ap2b1.L	AP2B1	P63010	AP-2 complex subunit beta (Fragment)	0.279539	0.343448	0.203271	0.562625	0.572448	FALSE	FALSE
gnl|gene14839|rna43291|	ap2m1.S	AP2M1	Q96CW1	AP-2 complex subunit mu	0.136773	0.209536	0.0570801	0.308328	0.388918	FALSE	FALSE
gnl|gene36585|rna76976|	LOC108698502	AP2S1	P53680	AP-2 complex subunit sigma	0.614664	0.661511	0.461246	0.709612	1.17456	FALSE	FALSE
gnl|gene14687|rna42801|	apex1.L	APEX1	P27695	DNA-(apurinic or apyrimidinic site) endonuclease	0.256835	0.34187	0.218812	0.371409	0.522069	FALSE	FALSE
gnl|gene40201|rna82099|	vtga2.L	APOB	P04114	Apolipoprotein B-100	1.04926	2.94822	1.26302	3.62711	3.58709	FALSE	FALSE
gnl|gene6725|rna19690|	appl1.L	APPL1	Q9UKG1	DCC-interacting protein 13-alpha	0.499994	0.222635	0.289188	0.31941	0.331142	FALSE	FALSE
gnl|gene18790|rna54847|	arcn1.L	ARCN1	P48444	Coatomer subunit delta	0.304972	0.104934	0.181455	0.401485	0.159323	FALSE	FALSE
gnl|gene5175|rna15141|	arf5.L	ARF1	P84077	ADP-ribosylation factor 1	0.560566	1.69839	0.389191	1.56337	2.23972	FALSE	FALSE
gnl|gene17447|rna50955|	arhgdia.L	ARHGDIA	P52565	Rho GDP-dissociation inhibitor 1	-0.157226	-0.0271808	0.0845391	-0.018075	0.116366	FALSE	FALSE
gnl|gene7190|rna20975|	arih1.S	ARIH1	Q9Y4X5	E3 ubiquitin-protein ligase ARIH1	0.292171	0.510333	0.352425	0.254412	0.402656	FALSE	FALSE
gnl|gene18443|rna53867|	arih2.L	ARIH2	O95376	E3 ubiquitin-protein ligase ARIH2	-0.108869	-0.051154	-0.0967968	-0.126488	0.244741	FALSE	FALSE
gnl|gene742|rna2162|	arl2.L	ARL2	P36404	ADP-ribosylation factor-like protein 2	0.418962	0.355438	0.33585	0.422015	0.649166	FALSE	FALSE
gnl|gene5742|rna16804|	arl3.1.S	ARL3	P36405	ADP-ribosylation factor-like protein 3	0.13867	-0.00921823	0.107918	0.121233	0.399452	FALSE	FALSE
gnl|gene15436|rna45060|	arpc1a.S	ARPC1A	Q92747	Actin-related protein 2/3 complex subunit 1A	0.29231	0.139583	0.129252	0.354667	0.348113	FALSE	FALSE
gnl|gene4238|rna12333|	arpc2.S	ARPC2	O15144	Actin-related protein 2/3 complex subunit 2	0.146521	0.359508	0.128939	0.257081	0.273652	FALSE	FALSE
gnl|gene45348|rna89686|	arpc4.S	ARPC4	P59998	Actin-related protein 2/3 complex subunit 4	0.330942	0.458753	0.517345	0.370854	0.321044	FALSE	FALSE
gnl|gene9541|rna27753|	arpc5.L	ARPC5	O15511	Actin-related protein 2/3 complex subunit 5	0.290816	0.197111	0.240181	0.274648	0.195757	FALSE	FALSE
gnl|gene12819|rna37261|	arpc5l.L	ARPC5L	Q9BPX5	Actin-related protein 2/3 complex subunit 5-like protein	0.235066	0.377495	0.121726	0.103408	-0.15528	FALSE	FALSE
gnl|gene13125|rna38151|	arpp19.L	ARPP19	P56211	cAMP-regulated phosphoprotein 19	0.570021	0.515572	0.338127	1.00965	2.1591	FALSE	FALSE
gnl|gene12090|rna35120|	asf1b.L	ASF1A	Q9Y294	Histone chaperone ASF1A	0.279017	0.170099	0.169014	0.222645	0.345109	FALSE	FALSE
gnl|gene41266|rna83639|	asl.L	ASL	P04424	Argininosuccinate lyase	0.109199	0.102656	0.0803154	0.137015	0.0766777	FALSE	FALSE
gnl|gene20310|rna59314|	atad3a.L	ATAD3B	Q5T9A4	ATPase family AAA domain-containing protein 3B	0.398756	3.15922	0.757105	4.45393	5.01294	FALSE	FALSE
gnl|gene40355|rna82315|	LOC108707498	ATG3	Q9NT62	Ubiquitin-like-conjugating enzyme ATG3	0.291212	0.520438	0.735329	0.353008	0.541741	FALSE	FALSE
gnl|gene45096|rna89319|	LOC108704051	ATG7	O95352	Ubiquitin-like modifier-activating enzyme ATG7	0.408451	0.206957	0.338196	0.249393	-0.0881871	FALSE	FALSE
gnl|gene14313|rna41694|	atic.L	ATIC	P31939	Bifunctional purine biosynthesis protein ATIC	0.173161	0.0153268	0.0784814	0.0447478	0.0365755	FALSE	FALSE
gnl|gene19755|rna57713|	atox1.S	ATOX1	O00244	Copper transport protein ATOX1	0.155219	0.238874	0.363537	0.129947	0.372333	FALSE	FALSE
gnl|gene1225|rna3565|	atp5f1a.L	ATP5F1A	P25705	ATP synthase subunit alpha, mitochondrial	0.377217	3.57029	0.797706	5.62227	5.32	FALSE	FALSE
gnl|gene13760|rna40032|	atp5f1b.S	ATP5F1B	P06576	ATP synthase subunit beta (Fragment)	0.297878	3.55566	0.752926	5.17961	4.73355	FALSE	FALSE
gnl|gene10107|rna29389|	atp5f1c.S	ATP5F1C	P36542	ATP synthase subunit gamma, mitochondrial	0.548463	3.63851	0.926217	6.16319	5.91727	FALSE	FALSE
gnl|gene8152|rna23732|	atp5f1d.S	ATP5F1D	P30049	ATP synthase subunit delta, mitochondrial	0.317327	4.09383	0.809518	7.82386	6.24365	FALSE	FALSE
gnl|gene24535|rna64030|	Xelaev18038692m	ATP5F1E	P56381	ATP synthase subunit epsilon, mitochondrial	0.494515	3.11679	1.15619	4.81329	6.22632	FALSE	FALSE
gnl|gene39457|rna81050|	atp5if1.L	ATP5IF1	Q9UII2	ATPase inhibitor, mitochondrial	0.735997	4.09848	1.00485	7.46731	6.91208	FALSE	FALSE
gnl|gene17316|rna50533|	atp5mc1.S	ATP5MC2	Q06055	ATP synthase F(0) complex subunit C2, mitochondrial	0.0517148	4.14564	0.489302	9.24879	65535	FALSE	FALSE
gnl|gene12631|rna36700|	atp5mf.S	ATP5MF	P56134	ATP synthase membrane subunit f	0.530141	4.11978	1.04849	5.15788	5.24086	FALSE	FALSE
gnl|gene9120|rna26524|	atp5mg.L	ATP5MG	O75964	ATP synthase subunit g, mitochondrial	0.345874	2.41206	0.848901	2.82492	3.25888	FALSE	FALSE
gnl|gene33262|rna72787|	Xetrov90021434m.S	ATP5MPL	P56378	ATP synthase subunit ATP5MPL, mitochondrial	-1.2811	3.42739	-0.395785	4.41257	2.92304	FALSE	FALSE
gnl|gene4531|rna13230|	atp5pb.S	ATP5PB	P24539	ATP synthase F(0) complex subunit B1, mitochondrial	0.628909	3.73999	0.840915	4.86961	5.23227	FALSE	FALSE
gnl|gene699|rna2047|	atp5pd.L	ATP5PD	O75947	ATP synthase subunit d, mitochondrial	0.421294	2.07136	0.951587	2.40313	2.34908	FALSE	FALSE
gnl|gene9366|rna27248|	atp5pf.L	ATP5PF	P18859	ATP synthase-coupling factor 6, mitochondrial	1.69741	4.33036	1.45333	6.23267	6.57624	FALSE	FALSE
gnl|gene233|rna658|	atp5po.L	ATP5PO	P48047	ATP synthase subunit O, mitochondrial	0.43829	4.09783	1.04518	6.56029	5.96488	FALSE	FALSE
gnl|gene13273|rna38629|	atp6v1a.L	ATP6V1A	P38606	V-type proton ATPase catalytic subunit A	0.144412	0.0841128	0.0497835	0.134155	0.182812	FALSE	FALSE
gnl|gene19948|rna58236|	atp6v1b2.S	ATP6V1B2	P21281	V-type proton ATPase subunit B, brain isoform	0.116594	0.184047	0.0774568	0.245312	0.267462	FALSE	FALSE
gnl|gene16486|rna48169|	atp6v1c1.L	ATP6V1C1	P21283	V-type proton ATPase subunit C	0.381811	0.335758	0.274043	0.50075	0.476418	FALSE	FALSE
gnl|gene2591|rna7527|	atp6v1d.L	ATP6V1D	Q9Y5K8	V-type proton ATPase subunit D	0.413209	0.579548	0.596875	0.658509	0.393004	FALSE	FALSE
gnl|gene6868|rna20074|	atp6v1e1.L	ATP6V1E1	P36543	V-type proton ATPase subunit E 1	0.140281	0.114304	0.174182	0.173104	0.240926	FALSE	FALSE
gnl|gene17489|rna51075|	atp6v1f.S	ATP6V1F	Q16864	V-type proton ATPase subunit F	0.341508	0.516781	0.534531	0.382745	0.454742	FALSE	FALSE
gnl|gene50262|rna96662|	LOC108707065	ATP6V1G1	O75348	V-type proton ATPase subunit G 1	0.43993	0.676726	0.263515	0.4645	1.3698	FALSE	FALSE
gnl|gene7572|rna22061|	atp6v1h.L	ATP6V1H	Q9UI12	V-type proton ATPase subunit H	0.215409	0.1861	0.0734841	0.414889	0.803869	FALSE	FALSE
gnl|gene19353|rna56548|	bccip.S	BCCIP	Q9P287	BRCA2 and CDKN1A-interacting protein	0.0749851	0.0200339	0.0228408	0.0384027	0.0273787	FALSE	FALSE
gnl|gene19599|rna57270|	bdh2.L	BDH2	Q9BUT1	3-hydroxybutyrate dehydrogenase type 2	0.269294	0.314499	0.257264	0.177431	0.205075	FALSE	FALSE
gnl|gene12853|rna37365|	bola2.L	BOLA2B	Q9H3K6	BolA-like protein 2	0.33642	0.322767	0.305433	0.220831	0.438786	FALSE	FALSE
gnl|gene12435|rna36152|	bpnt1.L	BPNT1	O95861	3'(2'),5'-bisphosphate nucleotidase 1	0.197892	0.0749877	0.318508	0.0960054	0.0217186	FALSE	FALSE
gnl|gene45154|rna89394|	LOC108717780	BTF3	P20290	Transcription factor BTF3	-0.0639256	0.204657	0.012804	0.262717	0.377579	FALSE	FALSE
gnl|gene17177|rna50157|	btf3l4.L	BTF3L4	Q96K17	Transcription factor BTF3 homolog 4	0.216804	0.35188	0.370682	0.392211	0.332064	FALSE	FALSE
gnl|gene5707|rna16715|	bzw1.L	BZW1	Q7L1Q6	Basic leucine zipper and W2 domain-containing protein 1	0.673165	0.692443	0.232345	0.930791	1.58334	FALSE	FALSE
gnl|gene20512|rna59890|	c11orf54.L	C11orf54	Q9H0W9	Ester hydrolase C11orf54	0.429995	0.240231	0.476687	0.475635	0.291521	FALSE	FALSE
gnl|gene12012|rna34902|	c11orf68.L	C11orf68	Q9H3H3	UPF0696 protein C11orf68	0.280577	-0.434923	0.162033	0.461986	0.0898066	FALSE	FALSE
gnl|gene714|rna2082|	lbhd1.S	C11orf98	E9PRG8	Uncharacterized protein C11orf98	0.225555	0.280868	0.280269	0.502751	1.04827	FALSE	FALSE
gnl|gene3623|rna10538|	c1qbp.S	C1QBP	Q07021	Complement component 1 Q subcomponent-binding protein, mitochondrial	0.371561	3.43947	0.912119	6.82275	65535	FALSE	FALSE
gnl|gene16821|rna49163|	c2orf76.L	C2orf76	Q3KRA6	UPF0538 protein C2orf76	0.33305	0.175666	0.392983	0.348984	0.444412	FALSE	FALSE
gnl|gene19218|rna56143|	cab39l.S	CAB39L	Q9H9S4	Calcium-binding protein 39-like	0.47382	0.414809	0.237028	0.39527	0.728872	FALSE	FALSE
gnl|gene15552|rna45419|	cacybp.S	CACYBP	Q9HB71	Calcyclin-binding protein	0.348996	-0.00157498	0.275086	0.268453	0.0779234	FALSE	FALSE
gnl|gene5637|rna16505|	cad.L	CAD	P27708	CAD protein	0.282294	0.155889	0.210117	0.295328	0.225921	FALSE	FALSE
gnl|gene3485|rna10146|	calm2.S	CALM1	P0DP23	Calmodulin-1	0.0764106	0.34158	0.308264	0.697042	3.21419	FALSE	FALSE
gnl|gene477|rna1370|	calr	CALR	P27797	Calreticulin	0.624303	3.14419	0.823236	5.4265	5.46756	FALSE	FALSE
gnl|gene15587|rna45523|	cand1.S	CAND1	Q86VP6	Cullin-associated NEDD8-dissociated protein 1	0.265643	0.306314	0.248729	0.542408	0.595972	FALSE	FALSE
gnl|gene16946|rna49512|	cap1.L	CAP1	Q01518	Adenylyl cyclase-associated protein 1	0.133951	0.143436	0.117615	0.479105	0.733821	FALSE	FALSE
gnl|gene12444|rna36175|	capn1.L	CAPN1	P07384	Calpain-1 catalytic subunit	0.344261	0.252828	0.199877	0.172118	0.202805	FALSE	FALSE
gnl|gene7119|rna20789|	capn2.2.L	CAPN2	P17655	Calpain-2 catalytic subunit	0.233669	0.221258	0.333592	0.326513	0.301268	FALSE	FALSE
gnl|gene10470|rna30411|	capn8-like.L	CAPN8	A6NHC0	Calpain-8	0.202514	0.0682798	0.1291	0.164929	0.174046	FALSE	FALSE
gnl|gene12350|rna35910|	capns2.S	CAPNS1	P04632	Calpain small subunit 1	0.0017039	-0.0425643	0.0445052	0.108207	1.09463	FALSE	FALSE
gnl|gene9547|rna27779|	caprin1.S	CAPRIN1	Q14444	Caprin-1	0.281978	0.502569	0.409955	3.28023	4.73195	FALSE	FALSE
gnl|gene14350|rna41799|	capza2.S	CAPZA2	P47755	F-actin-capping protein subunit alpha-2	0.264092	0.235839	0.167743	0.179975	0.118084	FALSE	FALSE
gnl|gene18478|rna53958|	capzb.L	CAPZB	P47756	F-actin-capping protein subunit beta	0.288857	0.327165	0.308382	0.311714	0.227692	FALSE	FALSE
gnl|gene3414|rna9939|	carhsp1.L	CARHSP1	Q9Y2V2	Calcium-regulated heat-stable protein 1	0.257925	0.054815	0.226869	0.00284722	0.0104623	FALSE	FALSE
gnl|gene45948|rna90532|	cars.S	CARS1		Cysteine--tRNA ligase, cytoplasmic	0.175175	0.0817392	0.134299	0.228749	0.0807164	FALSE	FALSE
gnl|gene35826|rna75930|	casp7.S	CASP7	P55210	Caspase-7	0.285799	0.186112	0.266396	0.685078	-0.0522671	FALSE	FALSE
gnl|gene39885|rna81655|	LOC108715227	CAT	P04040	Catalase	0.207421	0.863572	0.454613	1.1856	1.08938	FALSE	FALSE
gnl|gene11724|rna34061|	cbr3.S	CBR1	P16152	Carbonyl reductase [NADPH] 1	0.299631	0.127157	0.208763	0.163353	0.14066	FALSE	FALSE
gnl|gene18688|rna54554|	cbs.L	CBSL	P0DN79	Cystathionine beta-synthase-like protein	0.0338455	0.164506	0.0478629	0.143985	0.138462	FALSE	FALSE
gnl|gene17399|rna50805|	cbwd2.L	CBWD2	Q8IUF1	COBW domain-containing protein 2	0.202907	0.166784	0.279619	0.302937	0.340213	FALSE	FALSE
gnl|gene12701|rna36895|	ccdc25.L	CCDC25	Q86WR0	Coiled-coil domain-containing protein 25	0.238746	0.244628	0.17608	0.280765	0.217669	FALSE	FALSE
gnl|gene13545|rna39423|	cct2.S	CCT2	P78371	CCT-beta	0.121452	0.0759922	0.115825	0.156196	0.181913	FALSE	FALSE
gnl|gene14983|rna43729|	cct3.L	CCT3	P49368	T-complex protein 1 subunit gamma	0.0239475	0.0269909	-0.0139818	0.0188539	0.0614439	FALSE	FALSE
gnl|gene10632|rna30904|	cct4.L	CCT4	P50991	T-complex protein 1 subunit delta	0.0302922	0.0696061	0.0590675	0.125338	0.173213	FALSE	FALSE
gnl|gene40748|rna82893|	cct5b	CCT5	P48643	T-complex protein 1 subunit epsilon	0.0709349	0.0340453	0.0245363	0.0639633	0.0638764	FALSE	FALSE
gnl|gene10320|rna29991|	cct6a.S	CCT6A	P40227	T-complex protein 1 subunit zeta	0.0598024	0.0181832	0.0332679	0.0775841	0.0778326	FALSE	FALSE
gnl|gene38384|rna79503|	LOC495278	CCT7	Q99832	T-complex protein 1 subunit eta	0.0830844	0.0287852	0.0299477	0.0625847	0.079492	FALSE	FALSE
gnl|gene4994|rna14589|	cct8.L	CCT8	P50990	T-complex protein 1 subunit theta	0.0594651	0.0705921	0.0738931	0.129021	0.185117	FALSE	FALSE
gnl|gene36877|rna77400|	LOC108709082	CD200	P41217	OX-2 membrane glycoprotein	0.381113	0.408856	0.354503	0.598594	0.47864	FALSE	FALSE
gnl|gene5238|rna15330|	cdc37.S	CDC37	Q16543	Hsp90 co-chaperone Cdc37	0.227431	0.192014	0.101915	0.346356	0.341119	FALSE	FALSE
gnl|gene8902|rna25929|	cdk1.S	CDK1	P06493	Cyclin-dependent kinase 1	0.584808	0.69944	0.382008	1.07257	1.60892	FALSE	FALSE
gnl|gene9651|rna28089|	cdv3.L	CDV3	Q9UKY7	Protein CDV3 homolog	0.0733638	0.12822	0.0551788	0.312622	0.380229	FALSE	FALSE
gnl|gene14818|rna43228|	col4a3bp.L	CERT1		Ceramide transfer protein	0.320277	0.227878	0.239483	0.269974	0.207989	FALSE	FALSE
gnl|gene15554|rna45423|	cfl1.S	CFL1	P23528	Cofilin-1	-0.0559118	-0.0980416	-0.0887352	-0.110618	0.0596486	FALSE	FALSE
gnl|gene34725|rna74392|	LOC398222	CHAF1A	Q13111	Chromatin assembly factor 1 subunit A	0.371449	0.320789	0.323894	0.42212	0.638898	FALSE	FALSE
gnl|gene1224|rna3562|	chaf1b.L	CHAF1B	Q13112	Chromatin assembly factor 1 subunit B	0.314305	0.0934189	0.119264	0.14168	0.298916	FALSE	FALSE
gnl|gene17926|rna52406|	chd4.L	CHD4	Q14839	DNA helicase (Fragment)	0.307823	0.495293	0.337166	0.682363	0.722696	FALSE	FALSE
gnl|gene19360|rna56566|	chmp1a.S	CHMP1A	Q9HD42	Charged multivesicular body protein 1a	0.54909	0.183272	0.424791	0.386443	0.391459	FALSE	FALSE
gnl|gene18180|rna53124|	chmp2b.S	CHMP2B	Q9UQN3	Charged multivesicular body protein 2b	0.241365	0.369776	0.376848	0.578353	0.355653	FALSE	FALSE
gnl|gene48611|rna94244|	chordc1.S	CHORDC1	Q9UHD1	Cysteine and histidine-rich domain-containing protein 1	0.512522	0.312963	0.480593	0.300591	0.377547	FALSE	FALSE
gnl|gene36405|rna76728|	LOC108695458	CHRAC1	Q9NRG0	Chromatin accessibility complex protein 1	0.403394	0.710565	0.239127	0.522828	0.98795	FALSE	FALSE
gnl|gene10155|rna29530|	fntb.S	CHURC1-FNTB	B4DL54	Protein farnesyltransferase subunit beta	0.30137	0.359027	0.214143	0.369375	0.413245	FALSE	FALSE
gnl|gene7935|rna23144|	ciapin1.L	CIAPIN1	Q6FI81	Anamorsin	0.270635	0.127319	0.162131	0.231524	0.254062	FALSE	FALSE
gnl|gene4142|rna12062|	cirbp.L	CIRBP	Q14011	Cold-inducible RNA-binding protein	0.0956166	0.384959	0.150013	0.925586	1.38644	FALSE	TRUE
gnl|gene19906|rna58131|	ckap5.L	CKAP5	Q14008	Cytoskeleton-associated protein 5	0.34265	0.718347	0.3691	0.776253	1.01534	FALSE	FALSE
gnl|gene20304|rna59291|	ckb.S	CKB	P12277	Creatine kinase B-type	0.124749	0.00987384	0.0184132	-0.00338718	-0.00602871	FALSE	FALSE
gnl|gene17757|rna51906|	clic1.S	CLIC1	O00299	Chloride intracellular channel protein 1	0.184676	-0.0305893	0.132079	-0.0371491	-0.0726859	FALSE	FALSE
gnl|gene38685|rna79936|	LOC108696418	CLNS1A	P54105	Methylosome subunit pICln	-0.00933784	0.776826	0.155106	0.112452	1.24126	FALSE	FALSE
gnl|gene17507|rna51130|	clta.L	CLTA	P09496	Clathrin light chain A	0.336812	0.257239	0.399651	1.13638	2.57489	FALSE	FALSE
gnl|gene7019|rna20495|	cltb.S	CLTB	P09497	Clathrin light chain B	0.175451	0.193951	0.124218	0.784031	1.67347	FALSE	FALSE
gnl|gene17440|rna50939|	cltc.S	CLTC	Q00610	Clathrin heavy chain 1	0.318795	0.363944	0.244118	0.921112	1.38941	FALSE	FALSE
gnl|gene18694|rna54569|	cluh.S	CLUH	O75153	Clustered mitochondria protein homolog (Fragment)	0.302899	0.215126	0.183863	0.269066	0.325453	FALSE	FALSE
gnl|gene13489|rna39242|	cmpk1.S	CMPK1	P30085	UMP-CMP kinase	0.266798	0.0092835	0.0894429	0.0220621	0.0538648	FALSE	FALSE
gnl|gene14635|rna42653|	cndp2.L	CNDP2	Q96KP4	Cytosolic non-specific dipeptidase	0.143903	0.0343498	0.0635969	0.0304381	0.0416631	FALSE	FALSE
gnl|gene12732|rna36999|	copa.L	COPA	P53621	Coatomer subunit alpha	0.254306	0.286708	0.223668	0.387384	0.45063	FALSE	FALSE
gnl|gene4446|rna12972|	copb1.S	COPB1	P53618	Coatomer subunit beta (Fragment)	0.317746	0.256437	0.192158	0.597024	0.493642	FALSE	FALSE
gnl|gene7289|rna21268|	copb2.S	COPB2	P35606	Coatomer subunit beta'	0.274846	0.326975	0.257872	0.501558	0.467993	FALSE	FALSE
gnl|gene10574|rna30725|	cope.L	COPE	O14579	Coatomer subunit epsilon	0.393659	0.290437	0.429302	0.389745	0.426811	FALSE	FALSE
gnl|gene17941|rna52451|	copg1.L	COPG1	Q9Y678	Coatomer subunit gamma-1	0.334083	0.236874	0.258297	0.345681	0.382088	FALSE	FALSE
gnl|gene10403|rna30236|	cops2.S	COPS2	P61201	COP9 signalosome complex subunit 2	0.109735	0.0731039	0.0818283	0.106443	0.211783	FALSE	FALSE
gnl|gene190|rna537|	cops3.S	COPS3	Q9UNS2	COP9 signalosome complex subunit 3	0.252146	0.276888	0.255573	0.23869	0.335425	FALSE	FALSE
gnl|gene5240|rna15333|	cops4.L	COPS4	Q9BT78	COP9 signalosome complex subunit 4	0.408687	0.258816	0.284435	0.320566	0.333854	FALSE	FALSE
gnl|gene42527|rna85477|	LOC108719283	COPS5	Q92905	COP9 signalosome complex subunit 5	0.237846	0.103471	0.136739	0.216991	0.175583	FALSE	FALSE
gnl|gene39481|rna81076|	cops6.S	COPS6	Q7L5N1	COP9 signalosome complex subunit 6	0.192847	0.160973	0.285811	0.332155	0.34091	FALSE	FALSE
gnl|gene39325|rna80867|	coro1c.L	CORO1C	Q9ULV4	Coronin-1C	0.568103	0.578369	0.391513	0.974873	1.27049	FALSE	FALSE
gnl|gene40593|rna82667|	LOC108715434	COTL1	Q14019	Coactosin-like protein	0.288466	0.265189	0.406412	0.219109	0.209646	FALSE	FALSE
gnl|gene16626|rna48574|	cox4i2.S	COX4I2	Q96KJ9	Cytochrome c oxidase subunit 4 isoform 2, mitochondrial	-0.0852839	3.81334	0.78729	5.50651	5.67584	FALSE	FALSE
gnl|gene1107|rna3217|	cox5a.L	COX5A	P20674	Cytochrome c oxidase subunit 5A, mitochondrial	0.26207	3.9635	0.895754	8.06279	5.88452	FALSE	FALSE
gnl|gene20163|rna58838|	cox5b.2.L	COX5B	P10606	Cytochrome c oxidase subunit 5B, mitochondrial	0.35492	4.17266	1.11452	7.74002	7.6391	FALSE	FALSE
gnl|gene20331|rna59383|	cpne1.S	CPNE1	Q99829	Copine-1	0.140389	0.068928	0.0467009	0.103006	0.113849	FALSE	FALSE
gnl|gene47951|rna93309|	LOC108695374	CPNE3	O75131	Copine-3	0.677133	0.588941	0.531267	0.512419	0.397137	FALSE	FALSE
gnl|gene1806|rna5262|	cpt2.S	CPT2	P23786	Carnitine O-palmitoyltransferase 2, mitochondrial	0.408285	3.10207	0.381715	3.50248	3.37592	FALSE	FALSE
gnl|gene5881|rna17218|	crk.L	CRK	P46108	Adapter molecule crk	0.315224	0.194064	0.318459	0.266014	0.376011	FALSE	FALSE
gnl|gene2522|rna7343|	cryz.L	CRYZ	Q08257	Quinone oxidoreductase	0.250899	0.1816	0.25459	0.222839	0.0433365	FALSE	FALSE
gnl|gene15290|rna44634|	cryzl1.L	CRYZL1	O95825	Quinone oxidoreductase-like protein 1	0.447273	0.190892	0.220767	0.246173	0.223702	FALSE	FALSE
gnl|gene11895|rna34545|	cs.S	CS	O75390	Citrate synthase	0.49859	3.2798	0.991746	5.41894	7.00379	FALSE	FALSE
gnl|gene18548|rna54157|	cse1l.L	CSE1L	P55060	Exportin-2	0.220809	0.28071	0.17958	0.516305	0.89772	FALSE	FALSE
gnl|gene4060|rna11818|	csnk2a1.L	CSNK2A1	P68400	Casein kinase II subunit alpha	0.196533	0.443258	0.274734	0.531574	0.785952	FALSE	FALSE
gnl|gene11568|rna33596|	csnk2a2.S	CSNK2A2	P19784	Casein kinase II subunit alpha'	0.467492	0.654627	0.609515	0.556607	0.897728	FALSE	FALSE
gnl|gene12702|rna36896|	csnk2b.L	CSNK2B	P67870	Casein kinase II subunit beta	0.507323	0.528314	0.672616	0.899969	0.506585	FALSE	FALSE
gnl|gene20457|rna59749|	csrp2.S	CSRP2	Q16527	Cysteine and glycine-rich protein 2	0.39419	0.3087	0.343427	0.454884	0.901109	FALSE	FALSE
gnl|gene2998|rna8689|	LOC108709292	CSTB	P04080	Cystatin-B	0.157666	0.145447	0.283131	-0.202931	-0.106586	FALSE	FALSE
gnl|gene5660|rna16580|	ctps1.S	CTPS1	P17812	CTP synthase 1	0.15144	0.182065	0.0495977	0.132989	0.269546	FALSE	FALSE
gnl|gene9348|rna27187|	ctsc.L	CTSC	P53634	Dipeptidyl peptidase 1	0.608018	2.31386	1.03298	3.84445	3.83711	FALSE	FALSE
gnl|gene4639|rna13539|	ctsd.S	CTSD	P07339	Cathepsin D	0.60068	2.65331	1.12054	4.21876	4.82058	FALSE	FALSE
gnl|gene41168|rna83496|	cttn.L	CTTN	Q14247	Src substrate cortactin	0.137811	0.0896182	0.0756628	0.251973	0.590748	FALSE	FALSE
gnl|gene19692|rna57552|	cul1.L	CUL1	Q13616	Cullin-1	0.328622	0.421955	0.231299	0.233955	0.527673	FALSE	FALSE
gnl|gene20505|rna59877|	cul3.S	CUL3	Q13618	Cullin-3	0.414088	0.264065	0.371586	0.557277	0.491537	FALSE	FALSE
gnl|gene8002|rna23333|	cul4b.L	CUL4B	Q13620	Cullin 4B, isoform CRA_e	0.420954	0.369407	0.2105	0.828863	0.313429	FALSE	FALSE
gnl|gene47371|rna92503|	LOC108709992	CUL5	Q93034	Cullin-5	0.343999	0.284742	0.294043	0.43646	0.394061	FALSE	FALSE
gnl|gene50407|rna96907|	cyb5r3.L	CYB5R3	P00387	NADH-cytochrome b5 reductase 3	0.486392	4.02096	1.06204	4.75784	5.17955	FALSE	FALSE
gnl|gene3663|rna10660|	cyc1.S	CYC1	P08574	Cytochrome c1, heme protein, mitochondrial	0.369726	2.82206	0.750953	4.21481	3.46243	FALSE	FALSE
gnl|gene17623|rna51493|	cycs.L	CYCS	P99999	Cytochrome c	0.313024	3.15	0.748819	4.10142	2.53469	FALSE	FALSE
gnl|gene14982|rna43725|	dao.L	DAO	P14920	D-amino-acid oxidase	0.300857	2.18191	0.769773	3.44616	2.71584	FALSE	FALSE
gnl|gene3365|rna9777|	dapl1.S	DAPL1	A0PJW8	Death-associated protein-like 1	0.305455	0.430367	0.148072	0.77872	1.19005	FALSE	FALSE
gnl|gene1780|rna5160|	dars.L	DARS1		Aspartate--tRNA ligase, cytoplasmic	0.178686	0.194173	0.16804	0.336451	0.257713	FALSE	FALSE
gnl|gene2805|rna8152|	dbi.S	DBI	P07108	Acyl-CoA-binding protein	0.675894	1.07313	0.705091	1.06571	2.28314	FALSE	FALSE
gnl|gene1874|rna5473|	dbnl.S	DBNL	Q9UJU6	Drebrin-like protein	0.103828	0.0329047	0.145168	0.330061	0.259225	FALSE	FALSE
gnl|gene42745|rna85790|	LOC108715687	DBT	P11182	Lipoamide acyltransferase component of branched-chain alpha-keto acid dehydrogenase complex, mitochondrial	0.416962	3.18565	0.952836	6.79861	5.94791	FALSE	FALSE
gnl|gene36178|rna76409|	dcps.L	DCPS	Q96C86	m7GpppX diphosphatase	0.388315	2.20763	0.503014	2.10853	1.59408	FALSE	FALSE
gnl|gene10424|rna30298|	dctd.L	DCTD	P32321	Deoxycytidylate deaminase	0.360749	0.0713105	0.175192	0.115932	0.0881143	FALSE	FALSE
gnl|gene14485|rna42175|	dctn1.L	DCTN1	Q14203	Dynactin subunit 1	0.34728	0.227002	0.295789	0.575223	0.278236	FALSE	FALSE
gnl|gene16242|rna47440|	dctn2.S	DCTN2	Q13561	Dynactin subunit 2	0.493473	0.560134	0.465735	0.766463	0.411328	FALSE	FALSE
gnl|gene1109|rna3224|	dcun1d1.L	DCUN1D1	Q96GG9	DCN1-like protein 1	0.5803	0.402544	0.476999	0.568255	0.229945	FALSE	FALSE
gnl|gene45458|rna89830|	LOC108715489	DDAH1	O94760	N(G),N(G)-dimethylarginine dimethylaminohydrolase 1	0.195869	-0.016947	0.142638	0.0251808	0.0390538	FALSE	FALSE
gnl|gene3546|rna10321|	ddb1.S	DDB1	Q16531	DNA damage-binding protein 1	0.429	0.202326	0.202538	0.358779	0.253065	FALSE	FALSE
gnl|gene5069|rna14804|	ddt.L	DDT	P30046	D-dopachrome decarboxylase	0.00621218	-0.258187	-0.304419	-0.246918	-0.254291	FALSE	FALSE
gnl|gene4826|rna14094|	ddx1.L	DDX1	Q92499	ATP-dependent RNA helicase DDX1	0.350255	0.389791	0.307076	0.838979	0.934629	FALSE	FALSE
gnl|gene12383|rna36012|	ddx20.L	DDX20	Q9UHI6	Probable ATP-dependent RNA helicase DDX20	0.603769	0.594987	0.627665	2.25639	2.89023	FALSE	FALSE
gnl|gene13485|rna39231|	ddx39a.S	DDX39B	Q13838	Spliceosome RNA helicase DDX39B (Fragment)	0.0796982	0.488357	0.144498	0.469759	0.557001	FALSE	FALSE
gnl|gene529|rna1505|	ddx3x.L	DDX3X	O00571	RNA helicase	0.695336	1.16157	0.73442	2.23216	3.07517	FALSE	TRUE
gnl|gene16823|rna49170|	ddx4.L	DDX4	Q9NQI0	Probable ATP-dependent RNA helicase DDX4	0.313405	0.420921	0.361962	0.768665	1.04775	FALSE	TRUE
gnl|gene5729|rna16769|	ddx43.L	DDX43	Q9NXZ2	Probable ATP-dependent RNA helicase DDX43	0.353885	0.530005	0.396535	0.676317	1.05374	FALSE	FALSE
gnl|gene40858|rna83032|	ddx46.L	DDX46	Q7L014	RNA helicase	0.0768438	0.393754	0.21395	1.25958	1.60658	FALSE	FALSE
gnl|gene15717|rna45884|	ddx6.L	DDX6	P26196	Probable ATP-dependent RNA helicase DDX6	0.239678	1.11248	0.669152	3.63386	4.15787	FALSE	FALSE
gnl|gene15037|rna43876|	decr1.L	DECR1	Q16698	2,4-dienoyl-CoA reductase, mitochondrial	0.498718	2.87731	0.882098	4.73281	5.48842	FALSE	FALSE
gnl|gene40638|rna82737|	decr2.L	DECR2	Q9NUI1	Peroxisomal 2,4-dienoyl-CoA reductase	0.247417	0.687235	0.280612	0.958278	0.860489	FALSE	FALSE
gnl|gene12557|rna36507|	denr.L	DENR	O43583	Density-regulated protein	0.334918	0.174972	0.177605	0.332705	0.593977	FALSE	FALSE
gnl|gene16566|rna48397|	dhdh-like.1.L	DHDH	Q9UQ10	Trans-1,2-dihydrobenzene-1,2-diol dehydrogenase	0.346429	0.0213584	0.184456	0.0932327	0.2078	FALSE	FALSE
gnl|gene6045|rna17697|	dhfr.L	DHFR	P00374	Dihydrofolate reductase	-0.0107792	-0.0421175	0.00544481	-0.0459357	-0.0280116	FALSE	FALSE
gnl|gene17524|rna51170|	dhrs11.S	DHRS11	Q6UWP2	Dehydrogenase/reductase SDR family member 11	0.166259	0.2256	0.203136	0.154299	0.411847	FALSE	FALSE
gnl|gene7823|rna22833|	dlat.L	DLAT	P10515	Dihydrolipoyllysine-residue acetyltransferase component of pyruvate dehydrogenase complex, mitochondrial	0.424909	3.05059	0.898622	5.07623	4.96322	FALSE	FALSE
gnl|gene43296|rna86623|	LOC108711180	DLD	P09622	Dihydrolipoyl dehydrogenase, mitochondrial	0.0325119	0.532246	0.17214	0.699441	0.978909	FALSE	FALSE
gnl|gene47443|rna92597|	LOC108698673	DLST	P36957	Dihydrolipoyllysine-residue succinyltransferase component of 2-oxoglutarate dehydrogenase complex, mitochondrial	0.645041	1.86839	0.957975	2.68512	1.94081	FALSE	FALSE
gnl|gene48563|rna94175|	dna2.S	DNA2	P51530	DNA replication ATP-dependent helicase/nuclease (Fragment)	0.370853	0.432996	0.408373	0.65596	0.592364	FALSE	FALSE
gnl|gene198|rna558|	dnaja1.L	DNAJA1	P31689	DnaJ homolog subfamily A member 1	0.131363	0.203852	0.297849	0.583912	0.847819	FALSE	FALSE
gnl|gene15542|rna45388|	dnaja2.S	DNAJA2	O60884	DnaJ homolog subfamily A member 2	0.352263	0.490623	0.414199	0.883928	0.762522	FALSE	FALSE
gnl|gene20164|rna58840|	dnajb1.L	DNAJB1	P25685	DnaJ homolog subfamily B member 1	0.423183	0.177845	0.370867	0.261728	1.06561	FALSE	FALSE
gnl|gene18943|rna55300|	dnajc2.S	DNAJC2	Q99543	DnaJ homolog subfamily C member 2	0.0382854	0.181595	0.114032	0.286719	0.452997	FALSE	FALSE
gnl|gene9322|rna27102|	dnajc9.L	DNAJC9	Q8WXX5	DnaJ homolog subfamily C member 9	0.187341	0.220969	0.191338	0.410448	0.762224	FALSE	FALSE
gnl|gene34854|rna74545|	dnm1l.L	DNM1L	O00429	Dynamin-1-like protein	0.232503	0.440023	0.367898	0.633782	0.414073	FALSE	FALSE
gnl|gene34548|rna74145|	dnmt1.L	DNMT1	P26358	DNA (cytosine-5)-methyltransferase 1 (Fragment)	0.367052	0.372119	0.2989	0.479757	0.655181	FALSE	FALSE
gnl|gene1899|rna5538|	dnpep.L	DNPEP	Q9ULA0	Aspartyl aminopeptidase	0.330465	0.116618	0.199639	0.210818	0.0521206	FALSE	FALSE
gnl|gene3379|rna9819|	dock7.L	DOCK7	Q96N67	Dedicator of cytokinesis protein 7 (Fragment)	-0.00208144	-0.0381672	-0.0727368	0.0526388	0.245678	FALSE	FALSE
gnl|gene3165|rna9169|	dpcd.S	DPCD	Q9BVM2	Protein DPCD	0.359182	0.392237	0.267963	0.77007	1.21116	FALSE	FALSE
gnl|gene45240|rna89516|	dpp3.S	DPP3	Q9NY33	Dipeptidyl peptidase 3	0.198531	0.124334	0.113533	0.093109	0.0935796	FALSE	FALSE
gnl|gene16963|rna49561|	dpp9.L	DPP9	Q86TI2	Dipeptidyl peptidase 9	0.306789	0.393955	0.180851	0.239337	-0.0938552	FALSE	FALSE
gnl|gene8800|rna25629|	drg1.L	DRG1	Q9Y295	Developmentally-regulated GTP-binding protein 1	0.381838	0.351867	0.330666	0.532303	0.664715	FALSE	FALSE
gnl|gene19854|rna57981|	drg2.S	DRG2	P55039	Developmentally-regulated GTP-binding protein 2	0.167936	0.196613	0.192048	0.305301	0.417682	FALSE	FALSE
gnl|gene13084|rna38018|	dtymk.S	DTYMK	P23919	Thymidylate kinase	0.327718	0.141614	0.370703	0.106439	0.0505438	FALSE	FALSE
gnl|gene3374|rna9805|	dut.L	DUT	P33316	Deoxyuridine 5'-triphosphate nucleotidohydrolase	0.027099	0.803961	0.330069	0.140579	0.68652	FALSE	FALSE
gnl|gene41855|rna84453|	LOC108699777	DYNC1H1	Q14204	Cytoplasmic dynein 1 heavy chain 1 (Fragment)	0.255018	0.301804	0.211832	0.46462	0.338988	FALSE	FALSE
gnl|gene1208|rna3507|	dync1i2.S	DYNC1I2	Q13409	Cytoplasmic dynein 1 intermediate chain 2	0.19913	0.301721	0.26896	0.501784	0.407195	FALSE	FALSE
gnl|gene14424|rna41986|	dync1li1.S	DYNC1LI1	Q9Y6G9	Dynein light intermediate chain	0.645323	0.344438	0.394124	0.645322	0.368911	FALSE	FALSE
gnl|gene5870|rna17192|	dynll1.L	DYNLL1	P63167	Dynein light chain 1, cytoplasmic	0.198745	0.915596	0.507591	1.18212	1.31556	FALSE	FALSE
gnl|gene46239|rna90918|	LOC108702761	DYNLRB1	Q9NP97	Dynein light chain roadblock-type 1	0.0515629	0.168442	0.105122	0.405785	0.217012	FALSE	FALSE
gnl|gene15676|rna45764|	dynlt1.L	DYNLT1	P63172	Dynein light chain Tctex-type 1	-0.0253461	0.254305	0.214049	0.306802	0.32259	FALSE	FALSE
gnl|gene14731|rna42939|	ecd.S	ECD	O95905	Protein ecdysoneless homolog	0.183822	0.0599004	-0.00935014	0.426791	0.399573	FALSE	FALSE
gnl|gene47687|rna92921|	ech1.L	ECH1	Q13011	Delta(3,5)-Delta(2,4)-dienoyl-CoA isomerase, mitochondrial	0.641338	2.91793	1.10663	5.26687	5.73287	FALSE	FALSE
gnl|gene15555|rna45427|	echs1.L	ECHS1	P30084	Enoyl-CoA hydratase, mitochondrial	0.431908	3.4162	0.982599	5.77456	5.89785	FALSE	FALSE
gnl|gene11008|rna32002|	eci1.L	ECI1	P42126	Enoyl-CoA delta isomerase 1, mitochondrial	0.785741	3.00223	1.05678	4.88727	4.4336	FALSE	FALSE
gnl|gene15250|rna44506|	eef1a1o.L	EEF1A1	P68104	Elongation factor 1-alpha 1	0.0781171	0.175459	0.0480667	0.291262	0.300593	FALSE	FALSE
gnl|gene13587|rna39542|	eef1a2.S	EEF1A2	Q05639	Elongation factor 1-alpha	-0.0953149	0.0527665	-0.120643	0.147989	0.326339	FALSE	FALSE
gnl|gene184|rna515|	eef1b2.L	EEF1B2	P24534	Elongation factor 1-beta	0.189377	0.22506	0.205555	0.398313	0.536689	FALSE	FALSE
gnl|gene43198|rna86492|	eef1d.S	EEF1D	P29692	Elongation factor 1-delta	0.142974	0.195607	0.0994905	0.236208	0.48232	FALSE	FALSE
gnl|gene6274|rna18344|	eef1g.S	EEF1G	P26641	Elongation factor 1-gamma	0.0789497	0.124913	0.0377669	0.152342	0.137255	FALSE	FALSE
gnl|gene2783|rna8097|	eef2.1.L	EEF2	P13639	Elongation factor 2	0.147944	0.159578	0.080935	0.226713	0.157707	FALSE	FALSE
gnl|gene2104|rna6112|	eftud2.S	EFTUD2	Q15029	116 kDa U5 small nuclear ribonucleoprotein component	0.174247	0.17667	0.180237	0.294886	0.245963	FALSE	FALSE
gnl|gene1408|rna4111|	ehd2.L	EHD2	Q9NZN4	EH domain-containing protein 2	0.539729	0.196093	0.114781	0.321821	0.550289	FALSE	FALSE
gnl|gene16806|rna49109|	eif2a.L	EIF2A	Q9BY44	Eukaryotic translation initiation factor 2A	0.0607501	0.194461	0.0585295	0.253723	0.156655	FALSE	FALSE
gnl|gene6297|rna18404|	pkr2.L	EIF2AK2	P19525	Interferon-induced, double-stranded RNA-activated protein kinase	0.180857	0.288433	0.187545	0.413233	0.493799	FALSE	FALSE
gnl|gene10075|rna29280|	eif2b1.L	EIF2B1	Q14232	Translation initiation factor eIF-2B subunit alpha	0.438688	0.606729	0.363764	0.58202	1.06059	FALSE	FALSE
gnl|gene9190|rna26699|	eif2b2.L	EIF2B2	P49770	Translation initiation factor eIF-2B subunit beta	0.126287	0.270625	0.186148	0.511483	0.448002	FALSE	FALSE
gnl|gene11175|rna32480|	eif2b3.L	EIF2B3	Q9NR50	Translation initiation factor eIF-2B subunit gamma	0.219704	0.175169	0.159738	0.418378	0.55945	FALSE	FALSE
gnl|gene39301|rna80832|	eif2b4.L	EIF2B4	Q9UI10	Translation initiation factor eIF-2B subunit delta	0.24733	0.259867	0.227105	0.545043	0.308729	FALSE	FALSE
gnl|gene40496|rna82516|	LOC108718035	EIF2B5	Q13144	Translation initiation factor eIF-2B subunit epsilon	0.443353	0.300638	0.372471	0.495525	0.452923	FALSE	FALSE
gnl|gene12131|rna35251|	LOC108699293	EIF2S1	P05198	Eukaryotic translation initiation factor 2 subunit 1 (Fragment)	0.163163	0.239277	0.174669	0.489379	0.827958	FALSE	FALSE
gnl|gene6509|rna19037|	eif2s2.L	EIF2S2	P20042	Eukaryotic translation initiation factor 2 subunit 2	0.291781	0.254366	0.282937	0.640697	0.995747	FALSE	FALSE
gnl|gene2744|rna7989|	eif2s3.L	EIF2S3	P41091	Eukaryotic translation initiation factor 2 subunit 3	0.199637	0.311966	0.231647	0.551754	1.05631	FALSE	FALSE
gnl|gene1120|rna3249|	eif3a.L	EIF3A	Q14152	Eukaryotic translation initiation factor 3 subunit A	0.178509	0.229916	0.129353	0.393983	0.484155	FALSE	FALSE
gnl|gene14685|rna42798|	eif3b.S	EIF3B	P55884	Eukaryotic translation initiation factor 3 subunit B	0.125716	0.222605	0.115716	0.355328	0.439721	FALSE	FALSE
gnl|gene5643|rna16528|	eif3c.S	EIF3CL	B5ME19	Eukaryotic translation initiation factor 3 subunit C-like protein	0.20954	0.213382	0.192465	0.445233	0.563542	FALSE	FALSE
gnl|gene12445|rna36178|	eif3d.S	EIF3D	O15371	Eukaryotic translation initiation factor 3 subunit D	0.313931	0.244502	0.225065	0.643055	0.740483	FALSE	FALSE
gnl|gene35995|rna76147|	eif3e.L	EIF3E	P60228	Eukaryotic translation initiation factor 3 subunit E	0.437116	0.736257	0.0750865	1.28339	1.2941	FALSE	FALSE
gnl|gene14362|rna41829|	eif3f.S	EIF3F	O00303	Eukaryotic translation initiation factor 3 subunit F	0.111278	0.289661	0.112659	0.641582	0.65663	FALSE	FALSE
gnl|gene10132|rna29465|	eif3g.S	EIF3G	O75821	Eukaryotic translation initiation factor 3 subunit G	0.269068	0.237651	0.168638	0.499413	0.400305	FALSE	FALSE
gnl|gene12006|rna34886|	eif3h.L	EIF3H	O15372	Eukaryotic translation initiation factor 3 subunit H	0.202638	0.267321	0.311369	0.517802	0.328843	FALSE	FALSE
gnl|gene11788|rna34230|	eif3i.L	EIF3I	Q13347	Eukaryotic translation initiation factor 3 subunit I	0.135636	0.206099	0.149687	0.386817	0.422202	FALSE	FALSE
gnl|gene36483|rna76836|	LOC108711518	EIF3J	O75822	Eukaryotic translation initiation factor 3 subunit J	0.323532	0.274827	0.254545	0.55841	0.465536	FALSE	FALSE
gnl|gene16659|rna48671|	eif3k.S	EIF3K	Q9UBQ5	Eukaryotic translation initiation factor 3 subunit K	0.125826	0.208884	0.210982	0.544105	0.541526	FALSE	FALSE
gnl|gene11320|rna32920|	eif3l.S	EIF3L	Q9Y262	Eukaryotic translation initiation factor 3 subunit L	0.268096	0.263737	0.140913	0.530178	0.496874	FALSE	FALSE
gnl|gene45607|rna90070|	LOC108713808	EIF3M	Q7L2H7	Eukaryotic translation initiation factor 3 subunit M	-0.000189322	0.169746	-0.0934621	0.403701	0.737569	FALSE	FALSE
gnl|gene17828|rna52102|	eif4a1.L	EIF4A1	P60842	RNA helicase (Fragment)	0.219013	0.736487	0.537721	0.77699	0.79066	FALSE	FALSE
gnl|gene8804|rna25637|	eif4b.L	EIF4B	P23588	Eukaryotic translation initiation factor 4B	0.26937	0.275947	0.332133	0.474785	0.666902	FALSE	FALSE
gnl|gene11086|rna32225|	eif4e-like.1.S	EIF4E	P06730	Eukaryotic translation initiation factor 4E	0.24635	0.76739	0.535003	1.88704	2.18829	FALSE	FALSE
gnl|gene34951|rna74692|	eif4e3.S	EIF4E3	Q8N5X7	Eukaryotic translation initiation factor 4E type 3	0.0632685	0.234531	0.158165	0.249399	0.541734	FALSE	FALSE
gnl|gene40060|rna81895|	eif4ebp2.L	EIF4EBP2	Q13542	Eukaryotic translation initiation factor 4E-binding protein 2	-0.381696	-0.433761	-0.759607	-3.59264	-3.01351	FALSE	FALSE
gnl|gene10718|rna31151|	eif4enif1.S	EIF4ENIF1	Q9NRA8	Eukaryotic translation initiation factor 4E transporter	0.328913	1.19243	0.749837	5.29713	4.67099	FALSE	FALSE
gnl|gene19578|rna57206|	eif4g1.S	EIF4G1	Q04637	Eukaryotic translation initiation factor 4 gamma 1	0.337538	0.578578	0.333331	2.26063	3.00523	FALSE	FALSE
gnl|gene15621|rna45609|	eif5a.S	EIF5A	P63241	Eukaryotic translation initiation factor 5A-1	-0.0163457	0.0421036	-0.0217636	0.177913	0.151313	FALSE	FALSE
gnl|gene9520|rna27700|	eif5b-like.S	EIF5B	O60841	Eukaryotic translation initiation factor 5B	0.486663	0.317536	0.240984	0.621103	0.107329	FALSE	FALSE
gnl|gene44661|rna88672|	LOC108703269	ELOB	Q15370	Elongin-B	-0.0411147	0.650766	0.223157	0.783451	1.42338	FALSE	FALSE
gnl|gene817|rna2385|	eml1.S	EML2	O95834	Echinoderm microtubule-associated protein-like 2	0.202293	0.164083	0.103849	0.113162	0.205162	FALSE	FALSE
gnl|gene6064|rna17742|	eml4.S	EML4	Q9HC35	Echinoderm microtubule-associated protein-like 4	0.202046	0.135639	0.195256	0.20044	0.433046	FALSE	FALSE
gnl|gene11501|rna33413|	endou.L	ENDOU	P21128	Poly(U)-specific endoribonuclease	0.160177	0.0691186	0.108065	0.168507	0.270409	FALSE	FALSE
gnl|gene14337|rna41761|	eno1.L	ENO1	P06733	Alpha-enolase	0.13082	0.0144171	0.045806	0.0247921	-0.0485038	FALSE	FALSE
gnl|gene2281|rna6636|	epb41l2.L	EPB41L3	Q9Y2J2	Band 4.1-like protein 3	0.299997	0.510349	0.363239	0.598658	0.711633	FALSE	FALSE
gnl|gene19623|rna57346|	eprs.L	EPRS1		Bifunctional glutamate/proline--tRNA ligase	0.156008	0.270217	0.124526	0.295647	0.265325	FALSE	FALSE
gnl|gene13081|rna38010|	MGC84363	ESD	P10768	S-formylglutathione hydrolase	0.0301846	-0.0479411	-0.0184707	-0.0298532	0.0663412	FALSE	FALSE
gnl|gene17644|rna51556|	etf1.S	ETF1	P62495	Eukaryotic peptide chain release factor subunit 1	0.288741	0.246586	0.168888	0.28189	0.494556	FALSE	FALSE
gnl|gene3052|rna8841|	etfa.S	ETFA	P13804	Electron transfer flavoprotein subunit alpha, mitochondrial	0.593163	3.35434	1.01552	5.18931	6.27743	FALSE	FALSE
gnl|gene17557|rna51284|	etfb.L	ETFB	P38117	Electron transfer flavoprotein subunit beta	0.500184	3.30161	0.938813	5.0756	4.79987	FALSE	FALSE
gnl|gene17143|rna50071|	fabp4.S	FABP4	P15090	Fatty acid-binding protein, adipocyte	0.259257	0.00732384	0.140464	-0.00694757	-0.0646161	FALSE	FALSE
gnl|gene18636|rna54410|	fahd2a.L	FAHD2A	Q96GK7	Fumarylacetoacetate hydrolase domain-containing protein 2A	0.0761466	0.100732	0.0501659	0.102951	0.158797	FALSE	FALSE
gnl|gene13255|rna38581|	fam114a1.L	FAM114A1	Q8IWE2	Protein NOXP20	0.629116	0.306638	0.355182	0.323314	0.509575	FALSE	FALSE
gnl|gene16365|rna47795|	fam162a.L	FAM162A	Q96A26	Protein FAM162A	0.880035	2.228	1.02959	2.98429	2.93336	FALSE	FALSE
gnl|gene13054|rna37935|	fam98a.L	FAM98A	Q8NCA5	Protein FAM98A	0.561471	0.382358	0.641126	0.796876	0.748491	FALSE	FALSE
gnl|gene7606|rna22171|	farsb.L	FARSB	Q9NSD9	Phenylalanine--tRNA ligase beta subunit	0.263071	0.226617	0.12538	0.291161	0.179068	FALSE	FALSE
gnl|gene10383|rna30182|	fau.L	FAU	P35544	40S ribosomal protein S30 (Fragment)	0.622671	0.989172	0.5118	1.42014	1.4584	FALSE	FALSE
gnl|gene42550|rna85508|	LOC108696940	FBL	P22087	rRNA 2'-O-methyltransferase fibrillarin	0.297752	0.406431	0.202221	0.956985	1.49429	FALSE	TRUE
gnl|gene47044|rna92044|	LOC108697891	FCGBP	Q9Y6R7	IgGFc-binding protein	0.570203	0.513578	0.353623	0.50894	0.777053	FALSE	FALSE
gnl|gene7379|rna21526|	fech.L	FECH	P22830	Ferrochelatase	0.546975	1.39227	0.646112	1.52465	2.24813	FALSE	FALSE
gnl|gene6435|rna18840|	fen1.L	FEN1	P39748	Flap endonuclease 1	0.38654	0.53568	0.289725	0.49543	1.351	FALSE	FALSE
gnl|gene50202|rna96584|	LOC108705582	FH	P07954	Fumarate hydratase, mitochondrial	0.441908	1.56713	0.653742	1.93681	1.89268	FALSE	FALSE
gnl|gene3590|rna10445|	fkbp2.L	FKBP2	P26885	Peptidylprolyl isomerase	0.358251	1.62899	0.803404	2.49323	2.18731	FALSE	FALSE
gnl|gene12072|rna35067|	fkbp3.L	FKBP3	Q00688	Peptidyl-prolyl cis-trans isomerase FKBP3	0.0940319	0.145413	0.0785836	0.294042	0.430789	FALSE	FALSE
gnl|gene629|rna1836|	fkbp4.S	FKBP4	Q02790	Peptidyl-prolyl cis-trans isomerase FKBP4	0.397377	0.215013	0.304904	0.31751	0.363528	FALSE	FALSE
gnl|gene14620|rna42604|	LOC108704467	FLNA	P21333	Filamin-A (Fragment)	0.232335	0.25191	0.210513	0.392401	0.556556	FALSE	FALSE
gnl|gene50232|rna96621|	fnta.S	FNTA	P49354	Protein farnesyltransferase/geranylgeranyltransferase type-1 subunit alpha	0.196455	0.0895788	0.195669	0.202498	0.0499822	FALSE	FALSE
gnl|gene11869|rna34474|	fscn1.S	FSCN1	Q16658	Fascin	0.150796	0.106404	0.133339	0.0578246	0.233713	FALSE	FALSE
gnl|gene39982|rna81788|	ftcd.L	FTCD	O95954	Formimidoyltetrahydrofolate cyclodeaminase	0.102957	0.0227588	0.0877	0.167656	0.230362	FALSE	FALSE
gnl|gene14096|rna41059|	MGC75752.S	FTH1	P02794	Ferritin heavy chain	0.406168	0.411192	0.278278	0.344705	0.505715	FALSE	FALSE
gnl|gene20189|rna58921|	fuca1.S	FUCA1	P04066	Tissue alpha-L-fucosidase	0.419369	2.25107	0.932739	3.43099	2.67397	FALSE	FALSE
gnl|gene40052|rna81885|	fus.L	FUS	P35637	RNA-binding protein FUS	0.314974	0.654858	0.62494	3.81222	4.77544	FALSE	TRUE
gnl|gene48754|rna94487|	fut10.L	FUT10	Q6P4F1	Alpha-(1,3)-fucosyltransferase 10	0.151195	1.16686	0.553364	1.09018	1.73695	FALSE	FALSE
gnl|gene8817|rna25680|	g3bp1.L	G3BP1	Q13283	Ras GTPase-activating protein-binding protein 1	0.183238	0.462409	0.228113	0.853067	1.33591	FALSE	TRUE
gnl|gene4173|rna12151|	g3bp2.L	G3BP2	Q9UN86	Ras GTPase-activating protein-binding protein 2	0.366112	0.742121	0.381714	1.10555	2.20178	FALSE	FALSE
gnl|gene16901|rna49397|	g6pd.L	G6PD	P11413	Glucose-6-phosphate 1-dehydrogenase	0.143409	0.110222	0.0839437	0.100156	0.150354	FALSE	FALSE
gnl|gene19872|rna58029|	gale.S	GALE	Q14376	UDP-glucose 4-epimerase	0.213666	0.153587	0.123463	0.100781	0.158702	FALSE	FALSE
gnl|gene11270|rna32783|	galm.L	GALM	Q96C23	Galactose mutarotase	0.363659	0.0682299	0.0964372	-0.0541841	-0.0558508	FALSE	FALSE
gnl|gene38075|rna79077|	galt.S	GALT	P07902	Galactose-1-phosphate uridylyltransferase	0.332274	0.203095	0.0365651	0.122668	0.155486	FALSE	FALSE
gnl|gene20213|rna59004|	gamt.L	GAMT	Q14353	Guanidinoacetate N-methyltransferase	0.212863	-0.0320675	0.135831	0.031025	-0.0245055	FALSE	FALSE
gnl|gene16557|rna48371|	gapdh.S	GAPDH	P04406	Glyceraldehyde-3-phosphate dehydrogenase	0.0278404	0.111779	-0.0147103	-0.0174888	0.0880957	FALSE	FALSE
gnl|gene3275|rna9483|	gars.L	GARS1		Glycine--tRNA ligase	0.233017	0.254469	0.19642	0.221268	0.232905	FALSE	FALSE
gnl|gene17371|rna50707|	gart.L	GART	P22102	Trifunctional purine biosynthetic protein adenosine-3	0.111787	0.0635343	0.0901057	0.0874666	0.134605	FALSE	FALSE
gnl|gene50977|rna97700|	LOC100490530.L	GATD3B	A0A0B4J2D5	Glutamine amidotransferase-like class 1 domain-containing protein 3B, mitochondrial	0.128752	0.0622872	0.0144051	-0.0240722	0.126626	FALSE	FALSE
gnl|gene42901|rna86028|	gbe1	GBE1	Q04446	1,4-alpha-glucan branching enzyme	0.0809665	0.0861826	0.0332888	0.206349	0.480958	FALSE	FALSE
gnl|gene35343|rna75293|	LOC108695923	GBP2	P32456	Guanylate-binding protein 2	2.03464	1.48636	1.09194	1.06035	1.73512	FALSE	FALSE
gnl|gene35180|rna75030|	MGC68559	GCA	P28676	Grancalcin	0.999041	1.80792	1.34652	3.6808	6.11671	FALSE	FALSE
gnl|gene45482|rna89874|	gcn1.L	GCN1	Q92616	eIF-2-alpha kinase activator GCN1	0.395934	1.54867	0.444046	1.33378	1.2822	FALSE	FALSE
gnl|gene12024|rna34935|	gdi2.S	GDI2	P50395	Rab GDP dissociation inhibitor beta	0.176207	0.171245	0.129942	0.1793	0.397169	FALSE	FALSE
gnl|gene27112|rna66618|	gemin5.L	GEMIN5	Q8TEQ6	Gem-associated protein 5	0.325074	0.569567	0.407002	2.31299	3.59925	FALSE	FALSE
gnl|gene1745|rna5068|	asna1.S	GET3		ATPase GET3	0.072466	0.294585	0.58101	1.15186	1.11463	FALSE	FALSE
gnl|gene14429|rna42000|	get4.S	GET4	Q7L5D6	Golgi to ER traffic protein 4 homolog	0.17777	1.04043	0.990799	4.30511	4.89154	FALSE	FALSE
gnl|gene917|rna2701|	gfi1.L	GFI1	Q99684	Zinc finger protein Gfi-1	0.158877	-0.376891	0.0334662	0.68229	-0.0281545	FALSE	FALSE
gnl|gene44059|rna87749|	gfpt1.S	GFPT1	Q06210	Glutamine--fructose-6-phosphate transaminase (isomerizing)	0.274164	0.190917	0.321981	0.412463	0.234522	FALSE	FALSE
gnl|gene15747|rna45985|	glo1.S	GLO1	Q04760	Lactoylglutathione lyase	0.187517	0.195057	0.135445	0.0178428	0.101031	FALSE	FALSE
gnl|gene9435|rna27449|	glod4.L	GLOD4	Q9HC38	Glyoxalase domain-containing protein 4	0.0812998	-0.021602	0.154011	0.0141243	-0.135975	FALSE	FALSE
gnl|gene17918|rna52376|	glod5.L	GLOD5	A6NK44	Glyoxalase domain-containing protein 5	0.547047	3.60745	0.987755	5.18534	4.47478	FALSE	FALSE
gnl|gene13714|rna39894|	glrx.L	GLRX	P35754	Glutaredoxin-1	0.147432	0.106858	0.234746	0.271443	0.651684	FALSE	FALSE
gnl|gene10037|rna29166|	glrx3.L	GLRX3	O76003	Glutaredoxin-3	0.158939	0.0833961	0.111293	0.122587	0.233857	FALSE	FALSE
gnl|gene43645|rna87157|	grx5	GLRX5	Q86SX6	Glutaredoxin-related protein 5, mitochondrial	0.222877	2.7858	1.04754	4.18402	3.66432	FALSE	FALSE
gnl|gene9382|rna27302|	glud1.L	GLUD1	P00367	Glutamate dehydrogenase 1, mitochondrial	0.84395	2.98869	1.34397	5.11519	4.58886	FALSE	FALSE
gnl|gene12692|rna36867|	gmds.S	GMDS	O60547	GDP-mannose 4,6 dehydratase	0.0294274	-0.0438034	-0.037642	-0.0392629	-0.0580032	FALSE	FALSE
gnl|gene37194|rna77851|	gmfb.L	GMFB	P60983	Glia maturation factor beta	0.55583	0.525753	0.378518	0.476326	0.571433	FALSE	FALSE
gnl|gene9981|rna29018|	gmps.L	GMPS	P49915	GMP synthase [glutamine-hydrolyzing]	-0.00722227	0.041814	0.0386201	0.0491594	0.196421	FALSE	FALSE
gnl|gene11305|rna32873|	gnl1.L	GNL1	P36915	Guanine nucleotide-binding protein-like 1	0.47506	0.196233	0.360902	0.535388	0.61974	FALSE	FALSE
gnl|gene1319|rna3856|	gnpda1.L	GNPDA1	P46926	Glucosamine-6-phosphate isomerase 1	0.0437834	0.0629313	0.0340021	0.0649395	0.0770912	FALSE	FALSE
gnl|gene4079|rna11871|	gnpda2.L	GNPDA2	Q8TDQ7	Glucosamine-6-phosphate isomerase 2	0.33817	0.220549	0.365084	0.383791	0.112093	FALSE	FALSE
gnl|gene9222|rna26786|	got1.S	GOT1	P17174	Aspartate aminotransferase, cytoplasmic	0.185305	0.0912013	0.113415	-0.00570381	0.0616156	FALSE	FALSE
gnl|gene11487|rna33380|	got2.S	GOT2	P00505	Aspartate aminotransferase, mitochondrial	0.342294	3.23307	0.740597	5.18587	5.16502	FALSE	FALSE
gnl|gene10890|rna31658|	gpi.L	GPI	P06744	Glucose-6-phosphate isomerase (Fragment)	0.0592771	-0.00546418	-0.0427659	-0.00680177	-0.000352215	FALSE	FALSE
gnl|gene17042|rna49794|	gpn2.S	GPN2	Q9H9Y4	GPN-loop GTPase 2	0.24112	-0.0200647	0.143722	0.309857	0.584906	FALSE	FALSE
gnl|gene2495|rna7264|	gps1.L	GPS1	Q13098	COP9 signalosome complex subunit 1	0.635587	0.0218841	0.0555952	0.505501	0.272783	FALSE	FALSE
gnl|gene7331|rna21397|	gpx1.L	GPX1	P07203	Glutathione peroxidase 1	0.237849	0.132845	0.191942	0.109488	0.066586	FALSE	FALSE
gnl|gene44534|rna88504|	gpx4.S	GPX4	P36969	Phospholipid hydroperoxide glutathione peroxidase	0.208498	0.132924	0.222963	0.11303	0.252157	FALSE	FALSE
gnl|gene16715|rna48852|	grhpr.2.L	GRHPR	Q9UBQ7	Glyoxylate reductase/hydroxypyruvate reductase	0.0256591	-0.132849	-0.0715894	-0.0913538	-0.0918598	FALSE	FALSE
gnl|gene5123|rna14981|	grsf1.S	GRSF1	Q12849	G-rich sequence factor 1	0.229472	0.303951	0.185894	0.428698	0.499637	FALSE	FALSE
gnl|gene1177|rna3428|	gsn.S	GSN	P06396	Gelsolin	0.0589189	0.0164548	-0.0197629	-0.0363442	0.0135921	FALSE	FALSE
gnl|gene9843|rna28611|	gspt1.S	GSPT1	P15170	Eukaryotic peptide chain release factor GTP-binding subunit ERF3A	0.0297337	0.169908	0.166798	0.150524	0.310267	FALSE	FALSE
gnl|gene17664|rna51631|	gsta1.S	GSTA1	P08263	Glutathione S-transferase A1	0.335036	0.47857	0.23356	0.664086	1.02302	FALSE	FALSE
gnl|gene10679|rna31027|	gstk1.L	GSTK1	Q9Y2Q3	Glutathione S-transferase kappa 1	0.290915	2.70394	0.768161	4.22503	3.34364	FALSE	FALSE
gnl|gene10140|rna29490|	gstm1.L	GSTM1	P09488	Glutathione S-transferase Mu 1	0.208871	0.173074	0.152775	0.0353233	0.0544285	FALSE	FALSE
gnl|gene11134|rna32359|	gsto1.S	GSTO1	P78417	Glutathione S-transferase omega-1	0.129648	0.0253849	0.027588	0.090063	0.0543305	FALSE	FALSE
gnl|gene17940|rna52450|	gstt1.L	GSTT1	P30711	Glutathione S-transferase theta-1	0.0612119	0.184345	0.125331	0.0803473	0.379052	FALSE	FALSE
gnl|gene37417|rna78127|	gyg1.S	GYG1	P46976	Glycogenin-1	-0.0520971	0.28972	0.464036	0.421308	0.865273	FALSE	FALSE
gnl|gene39589|rna81224|	LOC108696758	GYS1	P13807	Glycogen [starch] synthase, muscle	0.408422	0.32009	0.316416	0.696861	0.31819	FALSE	FALSE
gnl|gene12214|rna35503|	h1foo.S	H1-8		Histone H1.8	0.247015	0.3853	0.243247	0.924881	2.33483	FALSE	FALSE
gnl|gene18167|rna53090|	hist1h2aa.L	H2AC1		Histone H2A type 1-A	0.637566	0.660737	0.446196	1.0114	1.3904	FALSE	FALSE
gnl|gene13803|rna40186|	LOC108716488	H3-3A		Histone H3.3	0.22088	0.253371	0.256723	0.546447	1.19599	FALSE	FALSE
gnl|gene38804|rna80108|	LOC108703833	H3C15		Histone H3.2	0.352914	0.791841	0.376895	1.05434	1.6955	FALSE	FALSE
gnl|gene13425|rna39063|	habp4.S	HABP4	Q5JVS0	Intracellular hyaluronan-binding protein 4	0.0781922	0.0821827	-0.00568019	0.183393	0.0935598	FALSE	FALSE
gnl|gene11365|rna33032|	hacl1.L	HACL1	Q9UJ83	2-hydroxyacyl-CoA lyase 1	0.160482	1.86778	0.660633	3.09235	2.65738	FALSE	FALSE
gnl|gene6177|rna18040|	hadh.L	HADH	Q16836	Hydroxyacyl-coenzyme A dehydrogenase, mitochondrial	0.364495	3.41348	0.792079	5.53622	4.94338	FALSE	FALSE
gnl|gene38654|rna79888|	hadha.S	HADHA	P40939	Trifunctional enzyme subunit alpha, mitochondrial	0.414922	3.76214	0.866996	6.55987	6.91994	FALSE	FALSE
gnl|gene12662|rna36786|	hadhb.L	HADHB	P55084	Trifunctional enzyme subunit beta, mitochondrial	0.220742	3.5447	0.685971	5.49718	5.05749	FALSE	FALSE
gnl|gene19238|rna56207|	hars2.L	HARS1		Histidine--tRNA ligase, cytoplasmic	0.126587	0.130078	0.103661	0.225271	0.167503	FALSE	FALSE
gnl|gene10162|rna29547|	hat1.L	HAT1	O14929	Histone acetyltransferase type B catalytic subunit	0.212554	0.14399	0.159678	0.15094	0.316318	FALSE	FALSE
gnl|gene18010|rna52637|	LOC108703093	HBE1	P02100	Hemoglobin subunit epsilon	0.31484	0.981938	0.627719	1.27003	1.82223	FALSE	FALSE
gnl|gene9198|rna26717|	hbs1l.L	HBS1L	Q9Y450	HBS1-like protein	0.50908	0.383758	0.306483	0.508728	0.33761	FALSE	FALSE
gnl|gene2509|rna7297|	hbz.L	HBZ	P02008	Hemoglobin subunit zeta	0.0514693	0.237036	0.0719758	0.386318	1.98797	FALSE	FALSE
gnl|gene3472|rna10090|	hdhd2.L	HDHD2	Q9H0R4	Haloacid dehalogenase-like hydrolase domain-containing protein 2	0.356934	0.229786	0.169744	0.16272	0.177613	FALSE	FALSE
gnl|gene3453|rna10038|	hdlbp.L	HDLBP	Q00341	Vigilin (Fragment)	0.290459	0.34073	0.269567	0.536	0.644781	FALSE	FALSE
gnl|gene8475|rna24669|	hexb.L	HEXB	P07686	Beta-N-acetylhexosaminidase	0.527127	2.73641	1.26082	4.81744	5.80436	FALSE	FALSE
gnl|gene17360|rna50681|	hexdc.L	HEXD	Q8WVB3	Hexosaminidase D	0.185863	0.301193	0.316105	0.249873	0.157712	FALSE	FALSE
gnl|gene13986|rna40711|	hibch.L	HIBCH	Q6NVY1	3-hydroxyisobutyryl-CoA hydrolase, mitochondrial	0.411544	2.24163	0.749576	3.05492	2.72077	FALSE	FALSE
gnl|gene44195|rna87984|	LOC108717221	HINT1	P49773	Histidine triad nucleotide-binding protein 1	-0.064948	-0.194338	-0.144788	-0.13055	0.00984822	FALSE	FALSE
gnl|gene1695|rna4938|	hip1r.S	HIP1R	O75146	Huntingtin-interacting protein 1-related protein	0.189168	0.306642	0.108204	0.466611	0.564214	FALSE	FALSE
gnl|gene8473|rna24663|	hmbs.2.S	HMBS	P08397	Porphobilinogen deaminase	0.26445	0.12379	0.147856	0.0423018	0.427858	FALSE	FALSE
gnl|gene14907|rna43512|	hmga2.S	HMGA2	P52926	High mobility group protein HMGI-C	0.0611886	0.197483	0.045948	0.411856	1.19747	FALSE	FALSE
gnl|gene3081|rna8928|	hmgb2.S	HMGB2	P26583	High mobility group protein B2	0.22468	0.213518	0.182773	0.715044	1.94198	FALSE	FALSE
gnl|gene10103|rna29373|	hmgb3.L	HMGB3	O15347	High mobility group protein B3 (Fragment)	0.201745	0.381257	0.183663	0.790704	1.66724	FALSE	FALSE
gnl|gene36495|rna76854|	hnrnpa1	HNRNPA1	P09651	Helix-destabilizing protein	0.428498	0.905166	0.520628	2.36187	2.87205	FALSE	TRUE
gnl|gene12761|rna37089|	hnrnpab.S	HNRNPAB	Q99729	Heterogeneous nuclear ribonucleoprotein A/B	0.220501	0.738762	0.331715	1.16044	1.43715	FALSE	FALSE
gnl|gene327|rna939|	hnrnpdl.L	HNRNPDL	O14979	Heterogeneous nuclear ribonucleoprotein D-like	0.571832	1.03065	0.701264	2.58894	2.95817	FALSE	TRUE
gnl|gene9044|rna26322|	hnrnph3.L	HNRNPH1	P31943	Heterogeneous nuclear ribonucleoprotein H	0.191326	0.464391	0.202923	0.632605	0.661114	FALSE	TRUE
gnl|gene89|rna253|	hnrnpk.L	HNRNPK	P61978	Heterogeneous nuclear ribonucleoprotein K (Fragment)	0.0428774	0.637202	0.22422	1.33568	1.50668	FALSE	FALSE
gnl|gene19416|rna56746|	hpca.L	HPCAL1	P37235	Hippocalcin-like protein 1	0.307859	0.688612	0.312373	0.315415	0.936937	FALSE	FALSE
gnl|gene16446|rna48032|	hpgds.L	HPGDS	O60760	Hematopoietic prostaglandin D synthase	0.262182	0.0909933	0.274647	0.032681	0.0673962	FALSE	FALSE
gnl|gene16213|rna47371|	hprt1.L	HPRT1	P00492	Hypoxanthine-guanine phosphoribosyltransferase	0.265878	0.112714	0.224475	0.235112	0.0111978	FALSE	FALSE
gnl|gene12297|rna35746|	hsd17b10.S	HSD17B10	Q99714	3-hydroxyacyl-CoA dehydrogenase type-2	0.474915	2.93598	0.850659	4.79641	5.04118	FALSE	FALSE
gnl|gene41191|rna83527|	hsd17b4.L	HSD17B4	P51659	Peroxisomal multifunctional enzyme type 2	0.30529	1.88848	0.771505	3.74876	2.40371	FALSE	FALSE
gnl|gene2492|rna7256|	MGC147117.S	HSD17B6	O14756	17-beta-hydroxysteroid dehydrogenase type 6	0.17343	0.0198819	0.309193	0.0455495	-0.0786306	FALSE	FALSE
gnl|gene3105|rna8994|	hsdl2.S	HSDL2	Q6YN16	Hydroxysteroid dehydrogenase-like protein 2	0.40816	2.83092	0.873448	4.58818	4.37006	FALSE	FALSE
gnl|gene18696|rna54574|	hsp90aa1.1.L	HSP90AA1	P07900	Heat shock protein HSP 90-alpha	0.0782848	0.0804117	0.0871771	0.166446	0.464622	FALSE	FALSE
gnl|gene36329|rna76607|	LOC108716102	HSP90AB1	P08238	Heat shock protein HSP 90-beta	0.108519	0.103293	0.0560828	0.170564	0.417013	FALSE	FALSE
gnl|gene15713|rna45875|	hsp90b1.L	HSP90B1	P14625	Endoplasmin	0.444139	1.94903	0.604693	2.80674	2.72261	FALSE	FALSE
gnl|gene2824|rna8204|	hspa4.L	HSPA4	P34932	Heat shock 70 kDa protein 4	0.120073	0.0706926	0.076325	0.0834546	0.135561	FALSE	FALSE
gnl|gene35324|rna75270|	hspa5	HSPA5	P11021	Endoplasmic reticulum chaperone BiP	0.0823034	0.52439	0.265033	0.698659	1.52776	FALSE	FALSE
gnl|gene17910|rna52353|	hspa8.L	HSPA8	P11142	Heat shock cognate 71 kDa protein	0.226803	0.29087	0.293504	0.395991	1.09142	FALSE	FALSE
gnl|gene6240|rna18248|	hspa9.S	HSPA9	P38646	Stress-70 protein, mitochondrial	0.429035	2.89843	0.81677	4.16197	4.26362	FALSE	FALSE
gnl|gene17693|rna51707|	hspd1.L	HSPD1	P10809	60 kDa heat shock protein, mitochondrial	0.378241	3.20874	0.822583	5.57273	5.69597	FALSE	FALSE
gnl|gene15965|rna46671|	hspe1.L	HSPE1	P61604	10 kDa heat shock protein, mitochondrial	0.302445	3.15867	0.723194	5.45046	4.63852	FALSE	FALSE
gnl|gene42315|rna85165|	LOC108700517	HUWE1	Q7Z6Z7	E3 ubiquitin-protein ligase HUWE1	0.343384	0.312363	0.304018	0.485643	0.445137	FALSE	FALSE
gnl|gene798|rna2335|	hypk.S	HYPK	Q9NX55	Huntingtin-interacting protein K	0.165135	0.319066	0.328483	0.446266	0.44865	FALSE	FALSE
gnl|gene10757|rna31265|	iars.L	IARS1		Isoleucyl-tRNA synthetase	0.240508	0.308629	0.205708	0.40167	0.506604	FALSE	FALSE
gnl|gene1619|rna4727|	ide.L	IDE	P14735	Insulin-degrading enzyme	0.412912	0.580625	0.495326	0.801725	0.395868	FALSE	FALSE
gnl|gene16643|rna48626|	idh1.S	IDH1	O75874	Isocitrate dehydrogenase [NADP] cytoplasmic	0.209397	0.234347	0.212418	0.245259	0.221292	FALSE	FALSE
gnl|gene14004|rna40795|	idh2.S	IDH2	P48735	Isocitrate dehydrogenase [NADP], mitochondrial	0.428211	2.53295	0.79048	3.8085	3.65555	FALSE	FALSE
gnl|gene14805|rna43194|	idh3a.L	IDH3A	P50213	Isocitrate dehydrogenase [NAD] subunit alpha, mitochondrial	0.524865	3.20367	0.967192	5.22935	5.77323	FALSE	FALSE
gnl|gene40497|rna82518|	idh3b.S	IDH3B	O43837	Isocitrate dehydrogenase [NAD] subunit, mitochondrial	0.48926	3.39652	0.814404	5.72324	5.13021	FALSE	FALSE
gnl|gene14715|rna42890|	idi1.L	IDI1	Q13907	Isopentenyl-diphosphate Delta-isomerase 1	0.31096	0.415587	0.354244	0.146793	0.415264	FALSE	FALSE
gnl|gene17791|rna51997|	ift27.L	IFT27	Q9BW83	Intraflagellar transport protein 27 homolog	0.546135	0.215097	0.281097	0.46873	0.120568	FALSE	FALSE
gnl|gene18830|rna54961|	igf2bp3.L	IGF2BP3	O00425	Insulin-like growth factor 2 mRNA-binding protein 3	0.393436	0.858348	0.50114	2.33414	2.24757	FALSE	FALSE
gnl|gene2399|rna6987|	rps26.L	IKZF4	Q9H2S9	Zinc finger protein Eos	0.888847	0.747783	0.233824	1.03377	0.885768	FALSE	FALSE
gnl|gene47950|rna93307|	LOC108708404	IL1R1	P14778	Interleukin-1 receptor type 1	0.343384	0.421465	0.488537	0.485581	0.245268	FALSE	FALSE
gnl|gene5983|rna17509|	ilf2.S	ILF2	Q12905	Interleukin enhancer-binding factor 2	0.539831	1.15561	0.665482	2.62837	2.8057	FALSE	FALSE
gnl|gene49813|rna95954|	ilf3.L	ILF3	Q12906	Interleukin enhancer-binding factor 3	0.363761	0.79839	0.606371	2.34664	2.59611	FALSE	FALSE
gnl|gene10578|rna30738|	immt.L	IMMT	Q16891	MICOS complex subunit MIC60	0.503828	2.98259	0.930276	4.41517	3.83283	FALSE	FALSE
gnl|gene615|rna1798|	impa1.L	IMPA1	P29218	Inositol monophosphatase 1	0.217944	0.0286878	0.14553	0.190573	0.099902	FALSE	FALSE
gnl|gene14741|rna42972|	impa2.L	IMPA2	O14732	Inositol monophosphatase 2	0.0447963	0.0348455	0.097673	0.106928	0.0545123	FALSE	FALSE
gnl|gene1299|rna3787|	impdh1.L	IMPDH1	P20839	Inosine-5'-monophosphate dehydrogenase 1	0.174515	0.175408	0.113368	0.269617	0.175605	FALSE	FALSE
gnl|gene5125|rna14997|	impdh2.L	IMPDH2	P12268	Inosine-5'-monophosphate dehydrogenase 2	0.226172	0.157484	-0.041444	0.44158	0.169418	FALSE	FALSE
gnl|gene6067|rna17753|	ipo4.L	IPO4	Q8TEX9	Importin-4	0.316795	0.825555	0.20374	1.0827	0.874423	FALSE	FALSE
gnl|gene10547|rna30639|	ipo5.S	IPO5	O00410	Importin-5	0.211448	0.253601	0.113154	0.326488	0.501375	FALSE	FALSE
gnl|gene19154|rna55936|	ipo7.S	IPO7	O95373	Importin-7	0.488493	0.32514	0.132679	0.47955	0.642245	FALSE	FALSE
gnl|gene46522|rna91330|	LOC108709499	IPO9	Q96P70	Importin-9	0.303051	0.364142	0.211601	0.433184	0.680709	FALSE	FALSE
gnl|gene16635|rna48598|	isoc1.S	ISOC1	Q96CN7	Isochorismatase domain-containing protein 1	0.272436	0.245664	0.336559	0.450755	0.540744	FALSE	FALSE
gnl|gene3508|rna10209|	ist1.L	IST1	P53990	IST1 homolog	0.282353	0.316665	0.256553	0.857288	0.881107	FALSE	FALSE
gnl|gene42811|rna85869|	LOC108699602	ITGA10	O75578	Integrin alpha-10	0.24643	0.53571	0.537365	0.901199	1.07359	FALSE	FALSE
gnl|gene54|rna164|	LOC100101274	ITLN2	Q8WWU7	Intelectin-2	0.449086	0.421603	0.208498	0.555236	0.593369	FALSE	FALSE
gnl|gene14489|rna42187|	jpt1.L	JPT1	Q9UK76	Jupiter microtubule associated homolog 1	0.221001	-0.021181	0.110149	0.228776	1.12547	FALSE	FALSE
gnl|gene16879|rna49331|	kars.L	KARS1		Lysine--tRNA ligase	0.248082	0.429326	0.211978	0.4651	0.438661	FALSE	FALSE
gnl|gene1791|rna5201|	kif15.S	KIF15	Q9NS87	Kinesin-like protein KIF15 (Fragment)	0.318352	0.388955	0.356061	0.476358	0.754021	FALSE	FALSE
gnl|gene40507|rna82531|	LOC100158305.L	KIF20A	O95235	Kinesin-like protein KIF20A	0.22063	0.39817	0.125842	0.438455	1.42636	FALSE	FALSE
gnl|gene5506|rna16124|	kif5b.S	KIF5B	P33176	Kinesin-1 heavy chain	0.496961	0.194317	0.486101	0.543515	0.417274	FALSE	FALSE
gnl|gene13361|rna38873|	klhdc4.L	KLHDC4	Q8TBB5	Kelch domain-containing protein 4	0.339889	0.140623	0.231869	0.368153	0.187868	FALSE	FALSE
gnl|gene10441|rna30343|	kpna7.S	KPNA2	P52292	Importin subunit alpha-1	0.25396	0.362623	0.255221	0.767199	1.19183	FALSE	FALSE
gnl|gene14416|rna41968|	kpna3.S	KPNA3	O00505	Importin subunit alpha-4	0.273146	0.269521	0.341393	0.614983	0.94441	FALSE	FALSE
gnl|gene3113|rna9025|	kpna6.L	KPNA6	O60684	Importin subunit alpha-7	0.40179	0.235975	0.310753	0.507344	0.75984	FALSE	FALSE
gnl|gene45613|rna90080|	LOC108700788	KPNB1	Q14974	Importin subunit beta-1 (Fragment)	0.31435	0.248479	0.207132	0.645859	0.870802	FALSE	TRUE
gnl|gene14522|rna42285|	krt18.L	KRT18	P05783	Keratin, type I cytoskeletal 18	0.33112	0.664612	0.527988	5.20351	4.3766	FALSE	FALSE
gnl|gene12727|rna36974|	krt19.L	KRT19	P08727	Keratin, type I cytoskeletal 19	0.393548	0.535881	0.679928	3.2841	3.1299	FALSE	FALSE
gnl|gene17810|rna52050|	krt8.L	KRT5	P13647	Keratin, type II cytoskeletal 5	0.322359	0.699444	0.597619	4.95163	4.88574	FALSE	FALSE
gnl|gene13154|rna38237|	lap3.L	LAP3	P28838	Cytosol aminopeptidase	-0.0390179	0.042259	-0.0417934	-0.0252252	0.0800359	FALSE	FALSE
gnl|gene19016|rna55503|	lars.L	LARS1		Leucyl-tRNA synthetase	0.207651	0.262025	0.168521	0.355146	0.330984	FALSE	FALSE
gnl|gene1201|rna3491|	lbh.S	LBH	Q53QV2	Protein LBH	0.384673	0.061175	0.196743	0.250394	0.50565	FALSE	FALSE
gnl|gene10352|rna30090|	lcmt1.S	LCMT1	Q9UIC8	Leucine carboxyl methyltransferase 1	-0.0606524	-0.095035	-0.0890876	0.00670571	0.165113	FALSE	FALSE
gnl|gene4877|rna14240|	ldha.S	LDHA	P00338	L-lactate dehydrogenase A chain	0.189521	0.0398879	0.062742	0.120146	0.118122	FALSE	FALSE
gnl|gene1961|rna5706|	ldhb.S	LDHB	P07195	L-lactate dehydrogenase	0.148882	0.0894709	0.0753294	0.0739109	0.0841968	FALSE	FALSE
gnl|gene10644|rna30931|	lgals3.L	LGALS3	P17931	Galectin-3	1.76963	2.8736	1.11821	3.92171	3.27738	FALSE	TRUE
gnl|gene14670|rna42755|	lig1.L	LIG1	P18858	DNA ligase	0.275885	0.273418	0.275569	0.427019	0.620012	FALSE	FALSE
gnl|gene15287|rna44617|	lpp.L	LPP	Q93052	Lipoma-preferred partner	0.398214	0.37637	0.241045	0.768362	1.05506	FALSE	FALSE
gnl|gene2970|rna8607|	lrba.L	LRBA	P50851	Lipopolysaccharide-responsive and beige-like anchor protein (Fragment)	0.205903	0.463584	0.193181	0.410665	0.574659	FALSE	FALSE
gnl|gene19207|rna56105|	lrrc40.L	LRRC40	Q9H9A6	Leucine-rich repeat-containing protein 40	0.120868	0.733372	0.341205	0.856739	1.83917	FALSE	FALSE
gnl|gene10767|rna31292|	lsm14b.L	LSM14B	Q9BX40	Protein LSM14 homolog B	0.304183	1.15493	0.620181	4.11198	3.50532	FALSE	FALSE
gnl|gene2617|rna7607|	lsm2.S	LSM2	Q9Y333	U6 snRNA-associated Sm-like protein LSm2	0.299575	0.402687	0.59484	0.389774	0.275623	FALSE	FALSE
gnl|gene15964|rna46668|	lsm4.L	LSM4	Q9Y4Z0	U6 snRNA-associated Sm-like protein LSm4	0.208041	0.130771	0.18418	0.181105	0.270036	FALSE	FALSE
gnl|gene2562|rna7449|	lsm6.L	LSM6	P62312	U6 snRNA-associated Sm-like protein LSm6	0.132337	0.287175	0.476288	0.200629	0.377095	FALSE	FALSE
gnl|gene50000|rna96253|	lsm7.L	LSM7	Q9UK45	U6 snRNA-associated Sm-like protein LSm7	0.191295	0.147651	0.173714	0.214817	0.242329	FALSE	FALSE
gnl|gene8460|rna24629|	lsm8.S	LSM8	O95777	U6 snRNA-associated Sm-like protein LSm8	0.455047	0.222853	0.242681	0.277622	0.511297	FALSE	FALSE
gnl|gene16287|rna47573|	lta4h.L	LTA4H	P09960	Leukotriene A-4 hydrolase	0.128604	0.163065	0.02904	0.00134742	0.256429	FALSE	FALSE
gnl|gene49704|rna95805|	tf.S	LTF	P02788	Lactotransferrin	0.634003	1.44502	0.821348	2.4203	1.74341	FALSE	FALSE
gnl|gene3143|rna9108|	lypla2.S	LYPLA2	O95372	Acyl-protein thioesterase 2	0.165563	0.0879818	0.25323	0.895682	2.16827	FALSE	FALSE
gnl|gene46517|rna91316|	macrod2.S	MACROD2	A1Z1Q3	ADP-ribose glycohydrolase MACROD2	0.0135873	0.0466171	0.0391443	0.113874	0.231937	FALSE	FALSE
gnl|gene16762|rna48990|	mad2l1.S	MAD2L1	Q13257	Mitotic spindle assembly checkpoint protein MAD2A	0.395489	0.411372	0.445818	0.408124	0.891727	FALSE	FALSE
gnl|gene45547|rna89980|	LOC108715607	MAGOH	P61326	Protein mago nashi homolog	0.275838	0.240487	0.419702	0.73224	0.365034	FALSE	FALSE
gnl|gene18290|rna53430|	man2c1.L	MAN2C1	Q9NTJ4	Alpha-mannosidase 2C1	0.322695	0.21217	0.13287	0.244718	-0.00873258	FALSE	FALSE
gnl|gene17577|rna51337|	LOC108713401	MAP1B	P46821	Microtubule-associated protein 1B (Fragment)	0.397808	0.0826168	0.250962	0.344366	0.727115	FALSE	FALSE
gnl|gene16662|rna48679|	map2k1.S	MAP2K1	Q02750	Dual specificity mitogen-activated protein kinase kinase 1	0.183824	0.209374	0.23751	0.0618615	0.311656	FALSE	FALSE
gnl|gene2441|rna7103|	map4.S	MAP4	P27816	Microtubule-associated protein	0.312969	0.0171421	0.192185	0.330802	0.254311	FALSE	FALSE
gnl|gene9495|rna27615|	mapk1.L	MAPK1	P28482	Mitogen-activated protein kinase 1	0.118565	0.175188	0.18878	0.346475	0.313503	FALSE	FALSE
gnl|gene3272|rna9476|	mapk12.L	MAPK12	P53778	Mitogen-activated protein kinase 12	0.159676	0.217618	0.424737	0.29701	0.552599	FALSE	FALSE
gnl|gene7210|rna21037|	mapre1.S	MAPRE1	Q15691	Microtubule-associated protein RP/EB family member 1	0.180284	0.116398	0.13606	0.257448	0.414363	FALSE	FALSE
gnl|gene19912|rna58148|	mapre2.S	MAPRE2	Q15555	Microtubule-associated protein RP/EB family member 2	0.0424021	0.0900147	0.0443476	0.177179	0.451646	FALSE	FALSE
gnl|gene10573|rna30722|	mars	MARS1		Methionine--tRNA ligase, cytoplasmic	0.196694	0.213988	0.143952	0.380933	0.251743	FALSE	FALSE
gnl|gene6554|rna19190|	mcm2.L	MCM2	P49736	DNA replication licensing factor MCM2 (Fragment)	0.111364	0.300758	0.107976	0.136316	0.312827	FALSE	FALSE
gnl|gene8956|rna26087|	mcm3.L	MCM3	P25205	DNA helicase	0.158825	0.155179	0.107378	0.168519	0.31458	FALSE	FALSE
gnl|gene3021|rna8756|	mcm4.L	MCM4	P33991	DNA helicase	0.200898	0.158453	0.174216	0.153481	0.186314	FALSE	FALSE
gnl|gene19282|rna56327|	mcm5.L	MCM5	P33992	DNA replication licensing factor MCM5	0.240689	0.164594	0.124752	0.227937	0.311834	FALSE	FALSE
gnl|gene8289|rna24133|	mcm6.L	MCM6	Q14566	DNA replication licensing factor MCM6	0.239216	0.156079	0.128402	0.203428	0.217143	FALSE	FALSE
gnl|gene8157|rna23750|	mcm7.L	MCM7	P33993	DNA replication licensing factor MCM7	0.107412	0.0878895	0.0621267	0.13214	0.245459	FALSE	FALSE
gnl|gene14970|rna43685|	mcts1.S	MCTS1	Q9ULC4	Malignant T-cell-amplified sequence 1	0.278595	0.501551	0.46079	0.376674	0.52244	FALSE	FALSE
gnl|gene12194|rna35435|	mdh1.L	MDH1	P40925	Malate dehydrogenase, cytoplasmic	0.0803628	0.0517881	0.0116958	0.0726429	0.142219	FALSE	FALSE
gnl|gene17190|rna50192|	mdh2.L	MDH2	P40926	Malate dehydrogenase, mitochondrial	0.322462	3.29576	0.742242	5.87347	5.74881	FALSE	FALSE
gnl|gene3176|rna9200|	me2.S	ME2	P23368	Malic enzyme	0.57259	3.02436	0.97213	4.68751	4.73106	FALSE	FALSE
gnl|gene9406|rna27367|	metap1.S	METAP1	P53582	Methionine aminopeptidase 1	0.0121653	0.067375	0.200996	0.235571	0.343412	FALSE	FALSE
gnl|gene4968|rna14517|	metap2.L	METAP2	P50579	Methionine aminopeptidase 2	0.644696	0.320938	0.332626	0.457306	-0.0591552	FALSE	FALSE
gnl|gene9652|rna28092|	mgst3.L	MGST3	O14880	Microsomal glutathione S-transferase 3	0.401768	4.12881	0.911591	8.7286	65535	FALSE	FALSE
gnl|gene36823|rna77319|	mif.L	MIF	P14174	Macrophage migration inhibitory factor	-0.0267279	-0.105531	-0.0715721	-0.112097	-0.110212	FALSE	FALSE
gnl|gene7778|rna22702|	mov10.L	MOV10	Q9HCE1	RNA helicase	0.438818	0.848091	0.582477	1.71949	1.59672	FALSE	FALSE
gnl|gene20513|rna59895|	mpst.L	MPST	P25325	3-mercaptopyruvate sulfurtransferase	0.451899	1.59798	0.759657	1.64838	1.43901	FALSE	FALSE
gnl|gene1750|rna5080|	mri1.L	MRI1	Q9BV20	Methylthioribose-1-phosphate isomerase	0.0674791	0.0502687	0.00583511	0.00313953	0.0778974	FALSE	FALSE
gnl|gene10134|rna29472|	msh2.L	MSH2	P43246	DNA mismatch repair protein	0.142063	0.118863	0.143354	0.225455	0.291867	FALSE	FALSE
gnl|gene9176|rna26665|	msh6.L	MSH6	P52701	DNA mismatch repair protein	0.126956	0.350596	0.081475	0.193936	0.441984	FALSE	FALSE
gnl|gene6613|rna19348|	msn.L	MSN	P26038	Moesin	0.160454	0.084149	0.126121	0.249301	0.273832	FALSE	FALSE
gnl|gene19644|rna57405|	mta2.L	MTA2	O94776	Metastasis-associated protein MTA2	0.381545	0.345073	0.430008	0.492505	0.641426	FALSE	FALSE
gnl|gene10228|rna29736|	mtap.L	MTAP	Q13126	S-methyl-5'-thioadenosine phosphorylase	0.20592	0.0426579	0.0903123	0.104282	0.0349836	FALSE	FALSE
gnl|gene6777|rna19839|	mtch2.L	MTCH2	Q9Y6C9	Mitochondrial carrier homolog 2	0.0779935	3.3913	0.847306	2.85492	3.59547	FALSE	FALSE
gnl|gene15532|rna45353|	mthfd1l.L	MTHFD1L	Q6UB35	Formyltetrahydrofolate synthetase	0.506064	2.97345	0.934017	4.39807	3.91323	FALSE	FALSE
gnl|gene3597|rna10468|	mtpn.L	MTPN	P58546	Myotrophin	0.191637	0.33285	0.377116	0.346605	0.896222	FALSE	FALSE
gnl|gene7245|rna21132|	mvk.L	MVK	Q03426	Mevalonate kinase	-0.00692739	0.223234	0.0209293	0.182513	0.25956	FALSE	FALSE
gnl|gene8831|rna25722|	mvp.L	MVP	Q14764	Major vault protein	0.137192	0.439347	0.185121	0.468384	0.250372	TRUE	FALSE
gnl|gene14611|rna42577|	c12orf10.L	MYG1		MYG1 exonuclease	0.0870846	0.00663708	0.072107	0.00326593	0.0720668	FALSE	FALSE
gnl|gene40390|rna82372|	LOC108701818	MYH1	P12882	Myosin-1	0.495131	0.574613	0.390253	0.690582	0.330584	FALSE	FALSE
gnl|gene6329|rna18516|	myh10.S	MYH10	P35580	Myosin-10	0.2071	0.12301	0.116315	0.2376	0.307618	FALSE	FALSE
gnl|gene2099|rna6091|	myh9.S	MYH9	P35579	Myosin-9	0.14523	0.131061	0.0743457	0.212877	0.220101	FALSE	FALSE
gnl|gene786|rna2295|	myl12b.S	MYL12B	O14950	Myosin regulatory light chain 12B	0.278207	0.38796	0.249496	0.543888	1.44823	FALSE	FALSE
gnl|gene18541|rna54139|	myl6.L	MYL6	P60660	Myosin light polypeptide 6	0.168552	0.189693	0.241754	0.264145	1.12492	FALSE	FALSE
gnl|gene7710|rna22516|	myl9.L	MYL9	P24844	Myosin regulatory light polypeptide 9	0.242549	0.557995	0.339235	0.643287	1.65539	FALSE	FALSE
gnl|gene39742|rna81458|	LOC108696180	MYOF	Q9NZM1	Myoferlin	0.482798	1.0134	0.700986	1.28697	1.13821	FALSE	FALSE
gnl|gene45898|rna90469|	LOC108698289	NAA10	P41227	N-alpha-acetyltransferase 10	-0.172624	0.676762	0.0911654	0.000796291	0.897972	FALSE	FALSE
gnl|gene5450|rna15972|	naa16.L	NAA15	Q9BXJ9	N-alpha-acetyltransferase 15, NatA auxiliary subunit	0.224137	0.175966	0.186129	0.347568	0.433863	FALSE	FALSE
gnl|gene14017|rna40830|	naa40.L	NAA40	Q86UY6	N-alpha-acetyltransferase 40	0.229622	0.269547	0.224039	0.688095	1.32849	FALSE	FALSE
gnl|gene37837|rna78694|	naa50.S	NAA50	Q9GZZ1	N-alpha-acetyltransferase 50	0.190957	0.297314	0.178719	0.380122	0.369607	FALSE	FALSE
gnl|gene10708|rna31110|	naca.2.L	NACA	E9PAV3	Nascent polypeptide-associated complex subunit alpha	0.350809	0.275372	0.23269	-0.237077	-0.193629	FALSE	FALSE
gnl|gene7181|rna20952|	nadsyn1.L	NADSYN1	Q6IA69	Glutamine-dependent NAD(+) synthetase	0.547902	0.0943824	0.356617	0.433053	0.103293	FALSE	FALSE
gnl|gene20463|rna59766|	nagk.L	NAGK	Q9UJ70	N-acetyl-D-glucosamine kinase	0.292511	0.590556	0.119175	0.330492	0.110637	FALSE	FALSE
gnl|gene16275|rna47537|	nans.S	NANS	Q9NR45	Sialic acid synthase	0.0128009	0.11051	0.0415926	0.132691	0.196167	FALSE	FALSE
gnl|gene2968|rna8598|	nap1l1.S	NAP1L1	P55209	Nucleosome assembly protein 1-like 1	0.248815	0.199143	0.145316	0.193638	0.330036	FALSE	FALSE
gnl|gene18855|rna55029|	nap1l4.S	NAP1L4	Q99733	Nucleosome assembly protein 1-like 4	-0.0637703	0.351318	-0.0817936	0.0240713	0.346669	FALSE	FALSE
gnl|gene11351|rna32999|	nars.L	NARS1		Asparagine--tRNA ligase, cytoplasmic	0.187584	0.185334	0.221796	0.216823	0.165853	FALSE	FALSE
gnl|gene12754|rna37055|	nasp.S	NASP	P49321	Nuclear autoantigenic sperm protein	0.141449	0.0440847	0.0587427	-0.0131377	-0.030981	FALSE	FALSE
gnl|gene19756|rna57715|	naxe.L	NAXE	Q8NCW5	NAD(P)H-hydrate epimerase	0.31066	0.491319	0.344497	0.57706	0.53133	FALSE	FALSE
gnl|gene11052|rna32138|	ncl.S	NCL	P19338	Nucleolin	0.33877	0.386092	0.289695	0.820341	0.74003	FALSE	FALSE
gnl|gene280|rna800|	ndrg2.S	NDRG2	Q9UN36	Protein NDRG2	0.187477	0.171761	0.157279	0.306061	0.329606	FALSE	FALSE
gnl|gene36934|rna77480|	ndufa10.L	NDUFA10	O95299	NADH dehydrogenase [ubiquinone] 1 alpha subcomplex subunit 10, mitochondrial	0.391276	3.51354	0.812357	4.62564	4.7787	FALSE	FALSE
gnl|gene4428|rna12918|	ndufa12.S	NDUFA12	Q9UI09	NADH dehydrogenase [ubiquinone] 1 alpha subcomplex subunit 12	0.521803	2.40228	0.872454	3.08849	2.99166	FALSE	FALSE
gnl|gene9805|rna28510|	ndufa3.L	NDUFA3	O95167	NADH dehydrogenase [ubiquinone] 1 alpha subcomplex subunit 3	0.166691	4.56638	0.895078	5.39176	65535	FALSE	FALSE
gnl|gene13296|rna38697|	ndufa4.S	NDUFA4	O00483	Cytochrome c oxidase subunit NDUFA4	0.317078	4.29527	0.79134	7.23473	6.39155	FALSE	FALSE
gnl|gene11884|rna34512|	ndufa6.L	NDUFA6	P56556	NADH dehydrogenase [ubiquinone] 1 alpha subcomplex subunit 6	0.672575	4.1322	1.22429	6.33026	9.00769	FALSE	FALSE
gnl|gene7375|rna21516|	ndufa7.L	NDUFA7	O95182	NADH dehydrogenase [ubiquinone] 1 alpha subcomplex subunit 7	0.393316	4.09121	0.994687	5.74935	7.04043	FALSE	FALSE
gnl|gene8762|rna25508|	ndufa8.L	NDUFA8	P51970	NADH dehydrogenase [ubiquinone] 1 alpha subcomplex subunit 8	0.48834	3.43951	0.859745	4.32147	4.87864	FALSE	FALSE
gnl|gene10758|rna31267|	ndufa9.L	NDUFA9	Q16795	NADH dehydrogenase [ubiquinone] 1 alpha subcomplex subunit 9, mitochondrial	0.522107	3.84806	0.88051	6.48981	6.29441	FALSE	FALSE
gnl|gene3167|rna9173|	LOC108700297	NDUFB11	Q9NX14	NADH dehydrogenase [ubiquinone] 1 beta subcomplex subunit 11, mitochondrial	0.604644	3.73276	1.18211	4.35051	4.45491	FALSE	FALSE
gnl|gene17037|rna49782|	ndufb9.S	NDUFB9	Q9Y6M9	NADH dehydrogenase [ubiquinone] 1 beta subcomplex subunit 9	0.791341	3.67948	0.807709	4.55457	4.78912	FALSE	FALSE
gnl|gene5936|rna17377|	ndufs1.L	NDUFS1	P28331	NADH-ubiquinone oxidoreductase 75 kDa subunit, mitochondrial	0.41613	3.47482	0.824273	6.14435	5.896	FALSE	FALSE
gnl|gene15085|rna44015|	ndufs2.L	NDUFS2	O75306	NADH dehydrogenase [ubiquinone] iron-sulfur protein 2, mitochondrial	0.161722	3.05049	0.730177	4.21169	4.39188	FALSE	FALSE
gnl|gene1402|rna4099|	ndufs3.L	NDUFS3	O75489	NADH dehydrogenase [ubiquinone] iron-sulfur protein 3, mitochondrial	0.56981	3.729	1.14692	5.8216	5.16801	FALSE	FALSE
gnl|gene9284|rna26967|	ndufs4.L	NDUFS4	O43181	NADH dehydrogenase [ubiquinone] iron-sulfur protein 4, mitochondrial	0.581799	4.09028	1.00341	65535	65535	FALSE	FALSE
gnl|gene47621|rna92836|	ndufs5.L	NDUFS5	O43920	NADH dehydrogenase [ubiquinone] iron-sulfur protein 5	0.54509	4.00487	1.08625	5.69536	11.4959	FALSE	FALSE
gnl|gene7704|rna22502|	ndufs6.L	NDUFS6	O75380	NADH dehydrogenase [ubiquinone] iron-sulfur protein 6, mitochondrial	0.287935	1.65863	0.457034	1.62423	1.55926	FALSE	FALSE
gnl|gene5457|rna15994|	ndufs7.L	NDUFS7	O75251	NADH dehydrogenase [ubiquinone] iron-sulfur protein 7, mitochondrial	0.503001	2.295	0.909747	3.00709	3.05686	FALSE	FALSE
gnl|gene40511|rna82538|	ndufs8.L	NDUFS8	O00217	NADH dehydrogenase [ubiquinone] iron-sulfur protein 8, mitochondrial	0.440637	2.79959	0.714533	3.1626	2.90273	FALSE	FALSE
gnl|gene955|rna2806|	ndufv1.L	NDUFV1	P49821	Complex I-51kD	0.564812	3.4558	0.99522	5.35615	6.48017	FALSE	FALSE
gnl|gene7744|rna22619|	ndufv2.L	NDUFV2	P19404	NADH dehydrogenase [ubiquinone] flavoprotein 2, mitochondrial	0.900558	1.13086	0.678455	1.53515	0.77871	FALSE	FALSE
gnl|gene44978|rna89130|	LOC108707006	NEDD8	Q15843	NEDD8	0.0869819	0.325047	0.313782	0.267975	0.333772	FALSE	FALSE
gnl|gene17704|rna51737|	nipsnap3a.S	NIPSNAP3A	Q9UFN0	Protein NipSnap homolog 3A	0.427828	3.21671	0.612626	3.83612	3.46842	FALSE	FALSE
gnl|gene36383|rna76688|	nit2.S	NIT2	Q9NQR4	Omega-amidase NIT2	0.317916	0.338444	0.34307	0.461471	0.558038	FALSE	FALSE
gnl|gene36041|rna76213|	nme2.L	NME2	P22392	Nucleoside diphosphate kinase B	0.0720892	0.030213	0.0450023	-0.0112369	0.00770719	FALSE	FALSE
gnl|gene46705|rna91582|	nme4.L	NME4	O00746	Nucleoside diphosphate kinase, mitochondrial	0.43492	3.03712	0.845578	4.8229	4.26775	FALSE	FALSE
gnl|gene16619|rna48554|	nmral1.L	NMRAL1	Q9HBL8	NmrA-like family domain-containing protein 1	0.0619074	-0.0372831	0.0354394	0.144784	0.20449	FALSE	FALSE
gnl|gene13925|rna40544|	nmt2.S	NMT1	P30419	Glycylpeptide N-tetradecanoyltransferase 1	0.178776	0.466375	0.229358	0.278413	0.660545	FALSE	FALSE
gnl|gene90|rna255|	nmt1.L	NMT2	O60551	Glycylpeptide N-tetradecanoyltransferase 2	0.584644	0.454105	0.422026	0.540445	0.418952	FALSE	FALSE
gnl|gene1770|rna5138|	nnt.L	NNT	Q13423	Proton-translocating NAD(P)(+) transhydrogenase	0.494735	3.47732	0.88519	5.08617	4.72582	FALSE	FALSE
gnl|gene17702|rna51733|	npepl1.L	NPEPL1	Q8NDH3	Probable aminopeptidase NPEPL1	0.328595	0.225623	0.213944	0.295488	0.186059	FALSE	FALSE
gnl|gene14153|rna41221|	npepps.S	NPEPPSL1	A6NEC2	Puromycin-sensitive aminopeptidase-like protein	0.17801	0.098899	0.0833444	0.0511774	0.125877	FALSE	FALSE
gnl|gene16319|rna47663|	npl.S	NPL	Q9BXD5	N-acetylneuraminate lyase	0.474796	0.171524	0.41363	0.430905	0.31055	FALSE	FALSE
gnl|gene2919|rna8466|	npm1.L	NPM1	P06748	Nucleophosmin	0.158683	0.195882	0.150248	0.161363	0.27229	FALSE	TRUE
gnl|gene2512|rna7305|	npm2.S	NPM2	Q86SE8	Nucleoplasmin-2 (Fragment)	0.0789364	0.0132623	0.0964469	0.0803013	0.178194	FALSE	FALSE
gnl|gene11148|rna32399|	npm3.L	NPM3	O75607	Nucleoplasmin-3	0.20822	0.330417	0.30165	0.507443	0.441861	FALSE	FALSE
gnl|gene6359|rna18614|	nqo1.L	NQO1	P15559	NAD(P)H dehydrogenase [quinone] 1	0.0718951	0.0927149	0.0794585	0.113659	0.108441	FALSE	FALSE
gnl|gene11003|rna31987|	nrdc.S	NRDC	O43847	Nardilysin	0.285284	0.290728	0.0962803	0.158065	0.256322	FALSE	FALSE
gnl|gene12636|rna36710|	nsf.L	NSF	P46459	Vesicle-fusing ATPase	0.29911	0.177976	0.19741	0.213087	0.276838	FALSE	FALSE
gnl|gene18432|rna53836|	nsfl1c.L	NSFL1C	Q9UNZ2	NSFL1 cofactor p47	0.282892	0.2238	0.224194	0.28672	0.300629	FALSE	FALSE
gnl|gene9057|rna26359|	nsun2.S	NSUN2	Q08J23	RNA cytosine C(5)-methyltransferase NSUN2	0.345943	0.295952	0.279511	0.476205	0.732763	FALSE	FALSE
gnl|gene11924|rna34622|	nudc.S	NUDC	Q9Y266	Nuclear migration protein nudC	0.25428	0.2015	0.212634	0.205494	0.19267	FALSE	FALSE
gnl|gene1650|rna4810|	nudcd1.S	NUDCD1	Q96RS6	NudC domain-containing protein 1	0.211703	0.237272	0.211981	0.192364	0.243045	FALSE	FALSE
gnl|gene16497|rna48198|	nudt16.L	NUDT16	Q96DE0	U8 snoRNA-decapping enzyme	0.683971	0.7877	0.498526	1.10768	1.18073	FALSE	FALSE
gnl|gene7889|rna23017|	nudt5.L	NUDT5	Q9UKK9	ADP-sugar pyrophosphatase	0.263233	0.0236779	0.128725	0.194415	0.306644	FALSE	FALSE
gnl|gene17167|rna50129|	nudt9.L	NUDT9	Q9BW91	ADP-ribose pyrophosphatase, mitochondrial	0.474245	0.248152	0.501315	0.415084	0.232552	FALSE	FALSE
gnl|gene18986|rna55429|	nup107.S	NUP107	P57740	Nuclear pore complex protein Nup107	-0.0127599	0.174523	-0.0558756	0.538547	0.998699	FALSE	FALSE
gnl|gene18573|rna54226|	nup133.L	NUP133	Q8WUM0	Nuclear pore complex protein Nup133	0.523982	0.329158	0.354052	0.806959	1.0445	FALSE	FALSE
gnl|gene12970|rna37698|	LOC108704341	NUP205	Q92621	Nuclear pore complex protein Nup205	0.2147	0.866466	0.252077	2.3796	3.14317	FALSE	FALSE
gnl|gene1867|rna5451|	nup37.L	NUP37	Q8NFH4	Nucleoporin Nup37	0.153763	0.107135	0.0925253	0.508729	0.69379	FALSE	FALSE
gnl|gene19858|rna57994|	nup50.L	NUP50	Q9UKX7	Nuclear pore complex protein Nup50	0.0595425	0.269227	0.360821	1.51449	3.46653	FALSE	FALSE
gnl|gene16508|rna48224|	nup85.L	NUP85	Q9BW27	Nuclear pore complex protein Nup85	0.293183	0.426292	0.24654	0.750711	0.933002	FALSE	FALSE
gnl|gene19350|rna56525|	nup93.L	NUP93	Q8N1F7	Nuclear pore complex protein Nup93	0.499287	0.817619	0.545837	1.58742	1.56114	FALSE	FALSE
gnl|gene11412|rna33178|	nutf2.L	NUTF2	P61970	Nuclear transport factor 2	0.160869	0.649862	0.523672	0.154147	0.430531	FALSE	FALSE
gnl|gene13087|rna38028|	LOC108695830	NXPE2	Q96DL1	NXPE family member 2	0.296005	0.0140594	0.273114	0.107661	0.187967	FALSE	FALSE
gnl|gene18433|rna53839|	oat.1.S	OAT	P04181	Ornithine aminotransferase, mitochondrial	0.483666	3.31822	0.914601	5.06701	6.72751	FALSE	FALSE
gnl|gene15782|rna46107|	ola1.L	OLA1	Q9NTK5	Obg-like ATPase 1	0.268059	0.161134	0.181224	0.289442	0.186505	FALSE	FALSE
gnl|gene20107|rna58674|	oplah.L	OPLAH	O14841	5-oxoprolinase	0.538919	0.537845	0.479784	0.754054	0.635966	FALSE	FALSE
gnl|gene3875|rna11291|	osbp.S	OSBP	P22059	Oxysterol-binding protein 1	0.15331	0.24774	0.26154	0.485055	0.646045	FALSE	FALSE
gnl|gene7557|rna22021|	osgep.L	OSGEP	Q9NPF4	Probable tRNA N6-adenosine threonylcarbamoyltransferase	0.456147	0.594421	0.461764	0.488586	0.486293	FALSE	FALSE
gnl|gene4963|rna14504|	otub1.S	OTUB1	Q96FW1	Ubiquitin thioesterase OTUB1	0.344522	0.197347	0.24802	0.246321	0.437396	FALSE	FALSE
gnl|gene9181|rna26680|	oxct1.L	OXCT1	P55809	Succinyl-CoA:3-ketoacid coenzyme A transferase 1, mitochondrial	0.518149	3.02215	0.951233	4.58075	4.84504	FALSE	FALSE
gnl|gene18803|rna54879|	stk39.L	OXSR1	O95747	Serine/threonine-protein kinase	0.462819	0.0735758	0.32992	0.122378	0.224695	FALSE	FALSE
gnl|gene14541|rna42349|	p4hb.L	P4HB	P07237	Protein disulfide-isomerase	0.505488	2.44955	0.751876	3.6951	3.92062	FALSE	FALSE
gnl|gene10979|rna31917|	pa2g4.L	PA2G4	Q9UQ80	Proliferation-associated protein 2G4	0.114434	0.18731	0.110763	0.206725	0.142477	FALSE	FALSE
gnl|gene14919|rna43546|	thul16.S	PAAF1	Q9BRP4	Proteasomal ATPase-associated factor 1	-0.0277498	0.04928	-0.150647	-0.0443834	-0.198832	TRUE	FALSE
gnl|gene44111|rna87856|	pabpc1l.S	PABPC1	P11940	Polyadenylate-binding protein	0.502588	1.81519	0.603615	4.66071	3.62855	FALSE	FALSE
gnl|gene13111|rna38110|	pabpc1l.L	PABPC1L	Q4VXU2	Polyadenylate-binding protein 1-like	0.337319	1.41336	0.500243	3.82181	4.69477	FALSE	FALSE
gnl|gene12645|rna36737|	pabpn1l.L	PABPN1	Q86U42	Polyadenylate-binding protein 2	0.516129	0.617154	0.543286	1.78484	2.29215	FALSE	FALSE
gnl|gene37602|rna78376|	padi2.S	PADI2	Q9Y2J8	Protein-arginine deiminase type-2	0.243921	0.143919	0.114799	0.26158	0.380365	FALSE	FALSE
gnl|gene17813|rna52059|	pafah1b1.S	PAFAH1B1	P43034	Platelet-activating factor acetylhydrolase IB subunit alpha	0.217387	0.223221	0.309216	0.477252	0.28032	FALSE	FALSE
gnl|gene11207|rna32592|	pafah1b2.S	PAFAH1B2	P68402	Platelet-activating factor acetylhydrolase IB subunit alpha2	0.140869	0.151932	0.336122	0.304897	-0.0137466	FALSE	FALSE
gnl|gene2739|rna7972|	paics.1.S	PAICS	P22234	AIR carboxylase	0.201189	0.052608	0.104002	0.0676925	0.111804	FALSE	FALSE
gnl|gene13056|rna37940|	pak2.L	PAK2	Q13177	Serine/threonine-protein kinase PAK 2	0.19136	0.146953	0.126302	0.11454	0.157301	FALSE	FALSE
gnl|gene3533|rna10286|	pan2.S	PAN2	Q504Q3	PAN2-PAN3 deadenylation complex catalytic subunit PAN2	0.0589436	0.288018	0.0655219	0.85088	2.07168	FALSE	FALSE
gnl|gene126|rna349|	park7.L	PARK7	Q99497	Parkinson disease protein 7	0.040944	-0.0195647	-0.00100497	-0.0331726	-0.0198415	FALSE	FALSE
gnl|gene10086|rna29321|	pc.S	PC	P11498	Pyruvate carboxylase, mitochondrial	0.391942	3.21371	0.82916	5.76027	5.37378	FALSE	FALSE
gnl|gene16763|rna48993|	pcbd2.L	PCBD2	Q9H0N5	Pterin-4-alpha-carbinolamine dehydratase 2	0.456272	0.900125	0.852766	0.461624	0.631947	FALSE	FALSE
gnl|gene16451|rna48053|	pcbp3.L	PCBP2	Q15366	Poly(rC)-binding protein 2	0.332642	0.884384	0.570927	2.18431	4.12838	FALSE	FALSE
gnl|gene10992|rna31948|	pcca.L	PCCA	P05165	Propanoyl-CoA:carbon dioxide ligase subunit alpha (Fragment)	0.330353	3.16764	0.744204	5.43612	5.33134	FALSE	FALSE
gnl|gene13488|rna39240|	pccb.L	PCCB	P05166	Propionyl-CoA carboxylase beta chain, mitochondrial	1.78797	0.707307	1.01943	1.11364	0.802427	FALSE	FALSE
gnl|gene20225|rna59035|	pck2.S	PCK2	Q16822	Phosphoenolpyruvate carboxykinase (GTP)	0.330759	3.42955	0.733064	6.16052	6.65163	FALSE	FALSE
gnl|gene18341|rna53572|	pclaf.L	PCLAF	Q15004	PCNA-associated factor	-0.0219028	-0.405746	-0.365719	-0.586919	1.27883	FALSE	FALSE
gnl|gene11614|rna33729|	pcmt1.L	PCMT1	P22061	Protein-L-isoaspartate O-methyltransferase	0.392078	0.185719	0.215191	0.422753	0.556137	FALSE	FALSE
gnl|gene6760|rna19775|	pcna.L	PCNA	P12004	Proliferating cell nuclear antigen	0.156076	0.0510144	0.0657445	0.0613761	0.077265	FALSE	FALSE
gnl|gene18484|rna53970|	pdap1.S	PDAP1	Q13442	28 kDa heat- and acid-stable phosphoprotein	0.377609	0.317569	0.377386	0.450296	0.697467	FALSE	FALSE
gnl|gene11503|rna33417|	MGC69154	PDCD4	Q53EL6	Programmed cell death protein 4	0.267694	0.311362	0.100424	0.620632	0.756827	FALSE	FALSE
gnl|gene9249|rna26862|	pdcd5.S	PDCD5	O14737	Programmed cell death protein 5	0.821597	0.803233	0.62702	0.405457	0.550239	FALSE	FALSE
gnl|gene1962|rna5709|	pdcd6ip.L	PDCD6IP	Q8WUM4	Programmed cell death 6-interacting protein	0.308632	0.835036	0.758564	4.14274	4.34957	FALSE	FALSE
gnl|gene10229|rna29741|	pdha1.L	PDHA1	P08559	Pyruvate dehydrogenase E1 component subunit alpha, somatic form, mitochondrial	0.357541	3.11723	0.851061	5.08931	5.37309	FALSE	FALSE
gnl|gene36635|rna77045|	pdhb.L	PDHB	P11177	Pyruvate dehydrogenase E1 component subunit beta	0.256272	3.36025	0.782278	6.12043	7.48149	FALSE	FALSE
gnl|gene12353|rna35924|	pdia3.S	PDIA3	P30101	Protein disulfide-isomerase A3	0.36167	1.11304	0.595722	2.72159	2.42265	FALSE	FALSE
gnl|gene2460|rna7159|	pdlim1.S	PDLIM1	O00151	PDZ and LIM domain protein 1	0.137141	-0.0269299	0.0745158	0.132164	0.138854	FALSE	FALSE
gnl|gene44235|rna88040|	MGC64570	PEPD	P12955	Xaa-Pro dipeptidase	0.253361	0.192319	0.190649	0.155839	0.176199	FALSE	FALSE
gnl|gene47204|rna92249|	LOC108703280	PFAS	O15067	Phosphoribosylformylglycinamidine synthase	0.27039	0.16718	0.161372	0.14035	0.10464	FALSE	FALSE
gnl|gene16996|rna49650|	pfkm.S	PFKM	P08237	ATP-dependent 6-phosphofructokinase	0.253315	0.344528	0.243807	0.521109	0.405133	FALSE	FALSE
gnl|gene13442|rna39121|	pfn1.L	PFN1	P07737	Profilin-1	0.123519	-0.0383792	0.154971	-0.0320868	0.204276	FALSE	FALSE
gnl|gene1114|rna3235|	pgam1.S	PGAM2	P15259	Phosphoglycerate mutase 2	-0.149334	0.140283	-0.0608198	-0.102569	0.121117	FALSE	FALSE
gnl|gene14007|rna40802|	pgd.S	PGD	P52209	6-phosphogluconate dehydrogenase, decarboxylating	0.261128	0.0875045	0.142483	0.113745	0.0687878	FALSE	FALSE
gnl|gene19550|rna57127|	pggt1b.L	PGGT1B	P53609	Geranylgeranyl transferase type-1 subunit beta	0.295285	0.223319	0.336181	0.290319	0.0170952	FALSE	FALSE
gnl|gene12130|rna35247|	LOC108700142	PGK1	P00558	Phosphoglycerate kinase 1	0.0188547	-0.0758571	-0.0390323	-0.057339	-0.00207145	FALSE	FALSE
gnl|gene12627|rna36689|	pgm1.S	PGM1	P36871	Phosphoglucomutase-1	0.0864225	0.0419827	0.0419912	-8.84768e-05	0.0552706	FALSE	FALSE
gnl|gene1748|rna5075|	pgm2l1.L	PGM2	Q96G03	Phosphoglucomutase-2	0.313818	0.156354	0.260088	0.0729358	-0.0166454	FALSE	FALSE
gnl|gene13707|rna39875|	pgm3.L	PGM3	O95394	Phosphoacetylglucosamine mutase	0.0884812	0.0625239	0.238718	0.280051	0.249056	FALSE	FALSE
gnl|gene18203|rna53183|	phb.S	PHB	P35232	Prohibitin	0.459526	3.91936	1.01818	5.76775	6.74593	FALSE	FALSE
gnl|gene20449|rna59722|	phb2.S	PHB2	Q99623	Prohibitin-2	0.36445	3.42683	0.798917	4.57451	4.87716	FALSE	FALSE
gnl|gene8694|rna25307|	phgdh.L	PHGDH	O43175	D-3-phosphoglycerate dehydrogenase	0.275401	0.157387	0.168392	0.222039	0.094914	FALSE	FALSE
gnl|gene13978|rna40680|	phpt1.L	PHPT1	Q9NRX4	14 kDa phosphohistidine phosphatase	-0.0585641	-0.00114552	0.0419371	-0.0424188	0.370109	FALSE	FALSE
gnl|gene4735|rna13833|	pin1.L	PIN1	Q13526	Peptidyl-prolyl cis-trans isomerase NIMA-interacting 1	0.281964	0.249408	0.430926	0.693964	0.437792	FALSE	FALSE
gnl|gene43001|rna86183|	pin4.L	PIN4	Q9Y237	Peptidyl-prolyl cis-trans isomerase NIMA-interacting 4	0.427503	0.309876	0.278396	0.500515	0.808352	FALSE	FALSE
gnl|gene634|rna1853|	pip4k2c.S	PIP4K2C	Q8TBX8	Phosphatidylinositol 5-phosphate 4-kinase type-2 gamma	0.53148	0.151416	0.421223	0.363149	0.323836	FALSE	FALSE
gnl|gene15663|rna45733|	pithd1.L	PITHD1	Q9GZP4	PITH domain-containing protein 1	0.838107	0.165376	0.461456	0.857421	-0.292598	FALSE	FALSE
gnl|gene20141|rna58774|	pitpnb.L	PITPNB	P48739	Phosphatidylinositol transfer protein beta isoform	0.298137	0.306988	0.276567	0.191176	0.483612	FALSE	FALSE
gnl|gene7653|rna22318|	pitrm1.L	PITRM1	Q5JRX3	Presequence protease, mitochondrial	0.570762	3.45152	0.86637	6.30947	6.34544	FALSE	FALSE
gnl|gene2112|rna6140|	piwil3.L	PIWIL1	Q96J94	Piwi-like protein 1	0.473011	0.57384	0.428361	0.849721	0.885093	FALSE	FALSE
gnl|gene14579|rna42451|	pkm.S	PKM	P14618	Pyruvate kinase	0.0669631	0.049638	0.0451633	0.0884856	0.037576	FALSE	FALSE
gnl|gene528|rna1501|	plaa.S	PLAA	Q9Y263	Phospholipase A-2-activating protein	0.632817	0.612853	0.382762	0.766967	1.19566	FALSE	FALSE
gnl|gene13505|rna39300|	plin3.L	PLIN3	O60664	Perilipin-3	0.64486	1.77762	0.935369	1.46146	3.38231	FALSE	FALSE
gnl|gene8349|rna24312|	plk1.S	PLK1	P53350	Serine/threonine-protein kinase PLK1	0.307119	0.706506	0.0260598	0.554539	1.20116	FALSE	FALSE
gnl|gene44581|rna88563|	plpbp.L	PLPBP	O94903	Pyridoxal phosphate homeostasis protein	0.145212	0.210214	0.0933979	0.234082	0.463789	FALSE	FALSE
gnl|gene11567|rna33591|	pls3.S	PLS3	P13797	Plastin-3	0.0573955	0.116375	0.0960718	0.0540419	0.336273	FALSE	FALSE
gnl|gene3666|rna10667|	pm20d1.L	PM20D1	Q6GTS8	N-fatty-acyl-amino acid synthase/hydrolase PM20D1	0.193758	0.0371555	0.315094	0.0954665	0.304341	FALSE	FALSE
gnl|gene15620|rna45605|	pmm1.L	PMM2	O15305	Phosphomannomutase 2	0.145057	0.0986955	0.0970118	0.0217819	0.10067	FALSE	FALSE
gnl|gene39583|rna81216|	pnpo.S	PNPO	Q9NVS9	Pyridoxine-5'-phosphate oxidase	0.348081	0.164608	0.305201	0.230671	0.124406	FALSE	FALSE
gnl|gene18132|rna52986|	pold1.L	POLD1	P28340	DNA polymerase (Fragment)	0.10923	0.0242418	-0.0481169	0.422066	0.563189	FALSE	FALSE
gnl|gene26871|rna66376|	pold3.L	POLD3	Q15054	DNA polymerase delta subunit 3	0.198861	0.274659	0.205325	0.539788	0.829344	FALSE	FALSE
gnl|gene16464|rna48083|	poln.L	POLN	Q7Z5Q5	DNA polymerase nu	0.886727	-0.284564	0.223076	0.906939	-0.0527306	FALSE	FALSE
gnl|gene7532|rna21952|	polr1c.L	POLR1C	O15160	DNA-directed RNA polymerases I and III subunit RPAC1	0.490728	0.534844	0.39797	0.691574	0.457561	FALSE	FALSE
gnl|gene49941|rna96166|	LOC108712074	POLR2B	P30876	DNA-directed RNA polymerase subunit beta	0.54394	0.432459	0.422814	0.375194	0.257043	FALSE	FALSE
gnl|gene3017|rna8743|	polr2c.S	POLR2C	P19387	DNA-directed RNA polymerase II subunit RPB3	-0.088313	-0.118983	0.0982438	-0.0289105	0.0825046	FALSE	FALSE
gnl|gene49024|rna94837|	pon2.L	PON2	Q15165	Paraoxonase 2, isoform CRA_a	0.598056	3.26443	0.876737	6.41029	5.40814	FALSE	FALSE
gnl|gene3619|rna10525|	ppa2.L	PPA1	Q15181	Inorganic pyrophosphatase	0.139613	0.117849	0.123352	0.0789862	0.0920663	FALSE	FALSE
gnl|gene6296|rna18401|	ppa1.S	PPA2	Q9H2U2	Inorganic pyrophosphatase 2, mitochondrial	0.311143	0.294683	0.255065	0.332417	0.249915	FALSE	FALSE
gnl|gene11392|rna33108|	ppat.S	PPAT	Q06203	Amidophosphoribosyltransferase	0.69424	0.263587	0.715282	0.535027	0.332472	FALSE	FALSE
gnl|gene3622|rna10535|	ppib.L	PPIB	P23284	Peptidyl-prolyl cis-trans isomerase B	0.633454	2.64616	0.79855	4.504	4.66188	FALSE	FALSE
gnl|gene34420|rna73985|	ppid.S	PPID	Q08752	Peptidyl-prolyl cis-trans isomerase D	0.341833	0.014509	0.207679	0.127446	0.297929	FALSE	FALSE
gnl|gene11892|rna34536|	ppia.S	PPIF	P30405	Peptidyl-prolyl cis-trans isomerase F, mitochondrial	0.223579	0.282692	0.227098	0.354481	0.398171	FALSE	FALSE
gnl|gene45704|rna90202|	ppih.L	PPIH	O43447	Peptidyl-prolyl cis-trans isomerase H	0.195662	0.211195	0.199543	0.347322	0.323083	FALSE	FALSE
gnl|gene36935|rna77483|	ppil1.L	PPIL1	Q9Y3C6	Peptidyl-prolyl cis-trans isomerase-like 1	0.53129	0.338542	0.296573	0.481478	0.887071	FALSE	FALSE
gnl|gene1445|rna4212|	ppm1a.L	PPM1A	P35813	Protein phosphatase 1A	0.143256	0.2633	0.127801	0.22023	0.622668	FALSE	FALSE
gnl|gene9079|rna26423|	ppm1g.S	PPM1G	O15355	Protein phosphatase 1G	-0.00214066	0.0844745	-0.0474329	-0.0584974	0.0482047	FALSE	FALSE
gnl|gene10663|rna30985|	ppme1.S	PPME1	Q9Y570	Protein phosphatase methylesterase 1	0.748049	0.445157	0.503529	0.80932	0.605987	FALSE	FALSE
gnl|gene18912|rna55203|	ppp1cc.L	PPP1CC	P36873	Serine/threonine-protein phosphatase PP1-gamma catalytic subunit	0.181111	0.227416	0.283759	0.436077	0.51975	FALSE	FALSE
gnl|gene16681|rna48737|	ppp1r7.L	PPP1R7	Q15435	Protein phosphatase 1 regulatory subunit 7	0.247071	0.140439	0.229664	0.248243	0.316941	FALSE	FALSE
gnl|gene1764|rna5121|	LOC108712618	PPP2CA	P67775	Serine/threonine-protein phosphatase 2A catalytic subunit alpha isoform	0.340091	0.158874	0.272115	0.290046	0.371137	FALSE	FALSE
gnl|gene49301|rna95218|	LOC398563	PPP2R1B	P30154	Serine/threonine-protein phosphatase 2A 65 kDa regulatory subunit A beta isoform	0.269785	0.345414	0.260388	0.472349	0.8987	FALSE	FALSE
gnl|gene8992|rna26180|	ppp2r2a.S	PPP2R2A	P63151	Serine/threonine-protein phosphatase 2A 55 kDa regulatory subunit B	0.208129	0.331897	0.156131	0.171535	0.244176	FALSE	FALSE
gnl|gene38286|rna79381|	LOC108696111	PPP2R2D	Q66LE6	Serine/threonine-protein phosphatase 2A 55 kDa regulatory subunit B delta isoform	0.300892	0.180433	0.348079	0.145643	0.0212575	FALSE	FALSE
gnl|gene16874|rna49314|	ppp3ca.L	PPP3CA	Q08209	Serine/threonine-protein phosphatase	0.226451	0.143318	0.00764397	0.0859157	0.463758	FALSE	FALSE
gnl|gene1073|rna3123|	ppp3r1.S	PPP3R1	P63098	Calcineurin subunit B type 1	0.38351	0.417974	0.3236	0.202364	0.649559	FALSE	FALSE
gnl|gene19277|rna56315|	ppp4c.S	PPP4C	P60510	Serine/threonine-protein phosphatase 4 catalytic subunit	0.794698	0.892432	0.668387	1.24952	0.939091	FALSE	FALSE
gnl|gene1079|rna3138|	ppp5c.S	PPP5C	P53041	Serine/threonine-protein phosphatase 5	0.214017	0.0825278	0.136654	0.132	0.307531	FALSE	FALSE
gnl|gene15280|rna44594|	ppp6c.L	PPP6C	O00743	Serine/threonine-protein phosphatase 6 catalytic subunit	0.606412	0.0654784	0.540911	0.868803	0.501268	FALSE	FALSE
gnl|gene1918|rna5589|	prdx1.S	PRDX1	Q06830	Peroxiredoxin-1	0.117272	0.0588386	0.052185	0.0648032	0.106801	FALSE	FALSE
gnl|gene4096|rna11929|	prdx2.L	PRDX2	P32119	Peroxiredoxin-2	0.0903637	0.0461601	-0.0245239	0.0885286	0.148796	FALSE	FALSE
gnl|gene16252|rna47466|	prdx3.S	PRDX3	P30048	Thioredoxin-dependent peroxide reductase, mitochondrial	0.531416	3.10133	1.0007	5.10587	5.71997	FALSE	FALSE
gnl|gene7697|rna22474|	prdx4.L	PRDX4	Q13162	Peroxiredoxin-4	0.295578	0.851319	0.426468	1.18611	1.06424	FALSE	FALSE
gnl|gene19741|rna57679|	prdx5.L	PRDX5	P30044	Peroxiredoxin-5, mitochondrial	0.37299	0.274286	0.1963	0.364809	0.0789645	FALSE	FALSE
gnl|gene19577|rna57200|	prdx6.S	PRDX6	P30041	Peroxiredoxin-6	0.0962665	-0.00363833	0.0703984	0.0175554	-0.0551968	FALSE	FALSE
gnl|gene19891|rna58080|	prep.S	PREP	P48147	Post-proline cleaving enzyme	0.275634	0.114396	0.154526	0.10272	0.0601764	FALSE	FALSE
gnl|gene16360|rna47782|	prim1.S	PRIM1	P49642	DNA primase small subunit	0.246849	0.327233	0.215428	0.458497	0.744567	FALSE	FALSE
gnl|gene20087|rna58623|	prim2.L	PRIM2	P49643	DNA primase large subunit	0.292868	0.260043	0.162065	0.418263	0.385499	FALSE	FALSE
gnl|gene45524|rna89939|	prkacb.S	PRKACB	P22694	cAMP-dependent protein kinase catalytic subunit beta	0.308585	0.437431	0.298825	0.623239	0.465681	FALSE	FALSE
gnl|gene49367|rna95307|	prkag1.S	PRKAG2	Q9UGJ0	5'-AMP-activated protein kinase subunit gamma-2	0.581102	0.623158	0.534091	0.796964	0.590706	FALSE	FALSE
gnl|gene9269|rna26915|	prkar2a.S	PRKAR2A	P13861	cAMP-dependent protein kinase type II-alpha regulatory subunit	0.340138	0.306965	0.329922	0.585107	0.265495	FALSE	FALSE
gnl|gene10884|rna31637|	prkra.L	PRKRA	O75569	Interferon-inducible double-stranded RNA-dependent protein kinase activator A	0.389504	0.509038	0.420293	0.837142	0.783154	FALSE	FALSE
gnl|gene8191|rna23856|	prmt1.S	PRMT1	Q99873	Protein arginine N-methyltransferase 1	0.3829	0.229151	0.270564	0.399881	0.265068	FALSE	FALSE
gnl|gene2881|rna8369|	prmt5.S	PRMT5	O14744	Protein arginine N-methyltransferase 5	0.122685	0.14765	0.0801454	0.00107461	0.188545	FALSE	FALSE
gnl|gene1580|rna4615|	prpf19.L	PRPF19	Q9UMS4	Pre-mRNA-processing factor 19	0.305274	0.391786	0.341509	0.792311	1.28748	FALSE	FALSE
gnl|gene40558|rna82618|	prpf4.L	PRPF4	O43172	U4/U6 small nuclear ribonucleoprotein Prp4	0.175371	0.389198	0.404679	1.02749	1.33579	FALSE	FALSE
gnl|gene39034|rna80477|	prpf8.S	PRPF8	Q6P2Q9	Pre-mRNA-processing-splicing factor 8	0.200183	0.194219	0.10787	0.418658	0.518338	FALSE	FALSE
gnl|gene14090|rna41040|	prps1.L	PRPS1	P60891	Ribose-phosphate pyrophosphokinase 1	0.136835	0.190424	0.131589	0.25934	0.157745	FALSE	FALSE
gnl|gene41132|rna83451|	LOC108709681	PRPS2	P11908	Ribose-phosphate pyrophosphokinase 2	0.360444	0.134039	0.227338	0.155592	-0.0569349	FALSE	FALSE
gnl|gene2311|rna6730|	prpsap2.L	PRPSAP2	O60256	Phosphoribosyl pyrophosphate synthase-associated protein 2	0.345198	0.211614	0.257029	0.199544	0.383276	FALSE	FALSE
gnl|gene18103|rna52908|	prtfdc1.L	PRTFDC1	Q9NRG1	Phosphoribosyltransferase domain-containing protein 1	0.747924	-0.579891	0.126256	0.820592	-0.538092	FALSE	FALSE
gnl|gene20218|rna59015|	fam213b.L	PRXL2B	Q8TBF2	Prostamide/prostaglandin F synthase	0.312863	0.514529	0.34276	0.449496	0.72963	FALSE	FALSE
gnl|gene10041|rna29179|	psat1.L	PSAT1	Q9Y617	Phosphoserine aminotransferase	0.0794098	0.108937	0.117588	0.0691753	0.173419	FALSE	FALSE
gnl|gene3292|rna9539|	psma1.L	PSMA1	P25786	Proteasome subunit alpha type-1	0.247965	0.181875	0.113556	0.209236	0.0437187	TRUE	FALSE
gnl|gene13272|rna38627|	psma2.L	PSMA2	P25787	Proteasome subunit alpha type	-0.182454	0.176438	-0.0704773	0.0967295	0.237558	TRUE	FALSE
gnl|gene18364|rna53646|	psma3.L	PSMA3	P25788	Proteasome subunit alpha type-3	0.044771	0.0798379	0.0099363	0.133096	0.18854	TRUE	FALSE
gnl|gene4289|rna12487|	psma4.S	PSMA4	P25789	Proteasome subunit alpha type-4	0.0702825	0.164323	0.0824442	0.169845	0.244953	TRUE	FALSE
gnl|gene42294|rna85137|	psma5.S	PSMA5	P28066	Proteasome subunit alpha type-5	0.0449058	0.146329	0.0922938	0.162248	0.294292	TRUE	FALSE
gnl|gene45436|rna89797|	LOC495277	PSMA6	P60900	Proteasome subunit alpha type-6	-0.0312106	0.133048	-0.00223342	0.133165	0.205789	TRUE	FALSE
gnl|gene11471|rna33341|	psma7.L	PSMA7	O14818	Proteasome subunit alpha type-7	-0.0226068	0.0910172	0.074989	0.175764	0.175399	TRUE	FALSE
gnl|gene11564|rna33584|	psmb1.S	PSMB1	P20618	Proteasome subunit beta type-1	0.0345161	0.283041	0.0722416	0.131034	0.273598	TRUE	FALSE
gnl|gene10834|rna31487|	psmb2.S	PSMB2	P49721	Proteasome subunit beta type-2	0.302606	0.347748	0.422546	0.388554	0.313886	TRUE	FALSE
gnl|gene14521|rna42283|	psmb3.S	PSMB3	P49720	Proteasome subunit beta type-3	0.0977057	0.150991	0.0145562	0.196712	0.170589	TRUE	FALSE
gnl|gene13684|rna39811|	psmb4.L	PSMB4	P28070	Proteasome subunit beta type-4	0.0438807	0.235947	0.0697331	0.199884	0.128743	TRUE	FALSE
gnl|gene10942|rna31800|	psmb5.L	PSMB5	P28074	Proteasome subunit beta type-5	0.05979	0.116879	0.0138787	0.234984	0.194851	TRUE	FALSE
gnl|gene3358|rna9759|	psmb6.L	PSMB6	P28072	Proteasome subunit beta type-6	0.225091	0.210526	0.200673	0.226955	0.090904	TRUE	FALSE
gnl|gene48208|rna93712|	LOC108698232	PSMB7	Q99436	Proteasome subunit beta type-7	0.204742	0.161722	0.206638	0.268481	0.145746	TRUE	FALSE
gnl|gene18544|rna54150|	psmc1.S	PSMC1	P62191	26S proteasome regulatory subunit 4	0.220266	0.223466	0.23563	0.281769	0.202311	TRUE	FALSE
gnl|gene18598|rna54296|	psmc2.S	PSMC2	P35998	26S proteasome regulatory subunit 7	0.219246	0.254584	0.198894	0.343681	0.285981	TRUE	FALSE
gnl|gene77|rna220|	nthl1.S	PSMC3	P17980	26S proteasome regulatory subunit 6A (Fragment)	0.124125	0.145831	0.0841377	0.230575	0.187458	TRUE	FALSE
gnl|gene49413|rna95370|	psmc4.L	PSMC4	P43686	26S proteasome regulatory subunit 6B	0.263128	0.28273	0.222346	0.293563	0.216242	TRUE	FALSE
gnl|gene43825|rna87425|	psmc5	PSMC5	P62195	26S proteasome regulatory subunit 8	0.154484	0.15162	0.14669	0.293263	0.166391	TRUE	FALSE
gnl|gene41617|rna84111|	psmc6-b	PSMC6	P62333	26S proteasome regulatory subunit 10B	0.267098	0.308346	0.238857	0.362286	0.217336	TRUE	FALSE
gnl|gene50123|rna96431|	psmd1.L	PSMD1	Q99460	26S proteasome non-ATPase regulatory subunit 1	0.205217	0.180931	0.127613	0.295095	0.220663	TRUE	FALSE
gnl|gene40391|rna82373|	psmd10.L	PSMD10	O75832	26S proteasome non-ATPase regulatory subunit 10	0.258842	0.229992	0.253862	0.237603	0.200464	TRUE	FALSE
gnl|gene10881|rna31628|	psmd11.L	PSMD11	O00231	26S proteasome non-ATPase regulatory subunit 11	0.151109	0.258808	0.104956	0.444363	0.490208	TRUE	FALSE
gnl|gene15061|rna43947|	psmd12.L	PSMD12	O00232	26S proteasome non-ATPase regulatory subunit 12	0.275391	0.222984	0.321228	0.258674	0.181295	TRUE	FALSE
gnl|gene38959|rna80367|	psmd13.S	PSMD13	Q9UNM6	26S proteasome non-ATPase regulatory subunit 13	0.19029	0.357348	0.172714	0.554261	0.582972	TRUE	FALSE
gnl|gene13457|rna39160|	psmd14.L	PSMD14	O00487	26S proteasome non-ATPase regulatory subunit 14	0.204973	0.245349	0.182168	0.30732	0.208083	TRUE	FALSE
gnl|gene10312|rna29971|	psmd2.L	PSMD2	Q13200	26S proteasome non-ATPase regulatory subunit 2	0.314776	0.226745	0.190497	0.311652	0.295521	TRUE	FALSE
gnl|gene11167|rna32456|	psmd3.L	PSMD3	O43242	26S proteasome non-ATPase regulatory subunit 3	0.27443	0.277588	0.246942	0.439537	0.329043	TRUE	FALSE
gnl|gene2514|rna7313|	psmd4.L	PSMD4	P55036	26S proteasome non-ATPase regulatory subunit 4	0.243661	0.285684	0.189218	0.340457	0.140406	TRUE	FALSE
gnl|gene38482|rna79639|	psmd5.L	PSMD5	Q16401	26S proteasome non-ATPase regulatory subunit 5	0.639055	0.896984	0.475279	1.48839	1.4382	TRUE	FALSE
gnl|gene16142|rna47187|	psmd6.L	PSMD6	Q15008	26S proteasome non-ATPase regulatory subunit 6	0.187118	0.216634	-0.101857	0.28039	0.552415	TRUE	FALSE
gnl|gene14509|rna42252|	psmd7.S	PSMD7	P51665	26S proteasome non-ATPase regulatory subunit 7	0.294666	0.312373	0.246812	0.539231	0.237694	TRUE	FALSE
gnl|gene15430|rna45041|	psmd8.L	PSMD8	P48556	26S proteasome non-ATPase regulatory subunit 8	0.209699	0.244879	0.158939	0.392769	0.550028	TRUE	FALSE
gnl|gene15142|rna44196|	psmd9.L	PSMD9	O00233	26S proteasome non-ATPase regulatory subunit 9	0.287511	0.325394	0.335819	0.362978	0.320682	TRUE	FALSE
gnl|gene20385|rna59546|	psme1.S	PSME1	Q06323	Proteasome activator complex subunit 1	0.590497	0.497034	0.347359	0.614782	1.0117	TRUE	FALSE
gnl|gene5498|rna16103|	pter.L	PTER	Q96BW5	Phosphotriesterase-related protein	0.238934	0.202006	0.115809	0.262681	0.233825	FALSE	FALSE
gnl|gene14937|rna43602|	ptges3.L	PTGES3	Q15185	Prostaglandin E synthase 3	0.0961162	0.190168	0.134691	0.0879941	0.295521	FALSE	FALSE
gnl|gene12848|rna37350|	ptgr1.1.S	PTGR1	Q14914	Prostaglandin reductase 1	0.204987	-0.0111923	0.0748057	0.00789915	0.0320224	FALSE	FALSE
gnl|gene36953|rna77511|	ptpa.L	PTPA	Q15257	Serine/threonine-protein phosphatase 2A activator (Fragment)	0.450062	0.453578	0.261275	0.67197	1.31081	FALSE	FALSE
gnl|gene13323|rna38781|	pudp.L	PUDP	Q08623	Pseudouridine-5'-phosphatase	0.412897	0.668069	0.606695	0.446196	0.58382	FALSE	FALSE
gnl|gene1757|rna5099|	pura.L	PURA	Q00577	Transcriptional activator protein Pur-alpha	0.530828	0.627208	0.756894	1.77608	1.51821	FALSE	FALSE
gnl|gene3921|rna11437|	pus1.S	PUS1	Q9Y606	tRNA pseudouridine synthase A	0.524106	0.553883	0.425424	0.690524	0.866619	FALSE	FALSE
gnl|gene12971|rna37699|	pycr3.L	PYCR3	Q53H96	Pyrroline-5-carboxylate reductase 3	0.251841	0.18764	0.195482	0.21247	0.166987	FALSE	FALSE
gnl|gene6332|rna18523|	pygl.L	PYGL	P06737	Alpha-1,4 glucan phosphorylase	0.0899219	0.123738	0.0579985	0.223472	0.103147	FALSE	FALSE
gnl|gene11166|rna32454|	qars.L	QARS1		Glutaminyl-tRNA synthetase	0.253478	0.224655	0.198246	0.33669	0.314605	FALSE	FALSE
gnl|gene1807|rna5267|	qdpr.L	QDPR	P09417	Dihydropteridine reductase	-0.097813	0.0447446	-0.111688	-0.145961	-0.0955113	FALSE	FALSE
gnl|gene7490|rna21836|	rab10.L	RAB10	P61026	Ras-related protein Rab-10	0.352607	1.34718	0.473735	2.41903	2.02593	FALSE	FALSE
gnl|gene17696|rna51716|	rab11b.2.S	RAB11B	Q15907	Ras-related protein Rab-11B	0.401538	0.825039	0.538034	1.15917	0.858071	FALSE	FALSE
gnl|gene8684|rna25279|	rab1a.L	RAB1A	P62820	Ras-related protein Rab-1A	0.11765	0.925802	0.299521	1.7948	1.57324	FALSE	FALSE
gnl|gene8207|rna23894|	rab5a.S	RAB5A	P20339	Ras-related protein Rab-5A	0.400578	0.672304	0.304387	1.25287	1.26998	FALSE	FALSE
gnl|gene3057|rna8854|	rab8a.S	RAB8A	P61006	Ras-related protein Rab-8A	0.447974	1.26454	0.470127	2.12816	1.9352	FALSE	FALSE
gnl|gene669|rna1959|	rabggta.L	RABGGTA	Q92696	Geranylgeranyl transferase type-2 subunit alpha	0.4161	0.112548	0.089374	0.216919	0.265277	FALSE	FALSE
gnl|gene36234|rna76490|	rabggtb.S	RABGGTB	P53611	Geranylgeranyl transferase type-2 subunit beta	0.689858	0.0911366	0.475025	0.392981	0.684557	FALSE	FALSE
gnl|gene13314|rna38751|	rabif.S	RABIF	P47224	Guanine nucleotide exchange factor MSS4	0.14815	0.0406952	0.158901	-0.0705282	0.00316994	FALSE	FALSE
gnl|gene10324|rna30004|	LOC446289	RACK1	P63244	Receptor of activated protein C kinase 1	0.0890984	0.0623146	0.053003	0.204707	0.0923198	FALSE	FALSE
gnl|gene12552|rna36495|	rad23b.L	RAD23B	P54727	UV excision repair protein RAD23 homolog B	0.401481	0.304864	0.282426	0.367711	0.401895	FALSE	FALSE
gnl|gene1798|rna5236|	ran.L	RAN	P62826	GTP-binding nuclear protein Ran	0.126282	0.0110908	0.01034	0.171284	0.411587	FALSE	FALSE
gnl|gene4544|rna13265|	ranbp1.L	RANBP1	P43487	Ran-specific GTPase-activating protein	0.281321	0.110037	0.100075	0.121716	0.579621	FALSE	FALSE
gnl|gene18742|rna54712|	rangap1.L	RANGAP1	P46060	Ran GTPase-activating protein 1	0.355094	0.486636	0.652564	4.35919	4.79599	FALSE	FALSE
gnl|gene14231|rna41456|	rap1gds1.L	RAP1GDS1	P52306	Rap1 GTPase-GDP dissociation stimulator 1	0.365197	0.306905	0.30205	0.260954	0.517357	FALSE	FALSE
gnl|gene6786|rna19865|	rars.S	RARS1		Arginine--tRNA ligase, cytoplasmic	0.218986	0.31884	0.175541	0.508971	0.533509	FALSE	FALSE
gnl|gene15462|rna45137|	rbbp7.L	RBBP7	Q16576	Histone-binding protein RBBP7	0.00970082	0.228871	0.108549	0.02358	0.221185	FALSE	FALSE
gnl|gene50419|rna96924|	rbp1.L	RBP1	P09455	Retinol binding protein 1, cellular	0.213306	0.258202	0.349672	0.242925	0.212051	FALSE	FALSE
gnl|gene18932|rna55264|	rbp2.L	RBP2	P50120	Retinol-binding protein 2	0.290061	0.107114	0.228376	0.127848	0.0791086	FALSE	FALSE
gnl|gene35593|rna75625|	rcc2.L	RCC2	Q9P258	Protein RCC2	0.448884	0.303085	0.379322	0.481359	0.486563	FALSE	FALSE
gnl|gene14593|rna42506|	rdx.L	RDX	P35241	Radixin	0.312468	0.124648	0.189583	0.285123	0.248617	FALSE	FALSE
gnl|gene7118|rna20786|	rfc2.L	RFC2	P35250	Replication factor C subunit 2	0.242325	0.220583	0.270869	0.411582	0.514276	FALSE	FALSE
gnl|gene4768|rna13923|	rfc3.L	RFC3	P40938	Replication factor C subunit 3	0.393191	0.237314	0.306495	0.681705	0.864664	FALSE	FALSE
gnl|gene14889|rna43460|	rfc4.L	RFC4	P35249	Replication factor C subunit 4	0.220191	0.351127	0.142535	0.434543	0.781443	FALSE	FALSE
gnl|gene18107|rna52922|	rfc5.L	RFC5	P40937	Replication factor C subunit 5	0.111379	0.238877	0.215064	0.365636	0.536183	FALSE	FALSE
gnl|gene14504|rna42239|	ranbp2.S	RGPD4	Q7Z3J3	RanBP2-like and GRIP domain-containing protein 4	0.103427	0.405025	0.43244	5.08747	4.73262	FALSE	FALSE
gnl|gene7504|rna21879|	ranbp2.L	RGPD5		RANBP2-like and GRIP domain-containing protein 5/6	0.207617	0.332322	0.201477	3.64845	3.73235	FALSE	FALSE
gnl|gene17849|rna52156|	rheb.S	RHEB	Q15382	GTP-binding protein Rheb	0.269312	1.02558	0.468466	1.42787	1.59038	FALSE	FALSE
gnl|gene7349|rna21451|	rhoa.S	RHOA	P61586	Transforming protein RhoA	0.342918	0.2873	0.179551	0.602813	0.839413	FALSE	FALSE
gnl|gene1124|rna3258|	rida.L	RIDA	P52758	2-iminobutanoate/2-iminopropanoate deaminase	-0.0844623	-0.0740141	-0.043648	-0.0715352	0.126413	FALSE	FALSE
gnl|gene11661|rna33897|	rif1.S	RIF1	Q5UIP0	Telomere-associated protein RIF1 (Fragment)	0.146377	1.37345	0.294961	1.70253	1.21891	FALSE	FALSE
gnl|gene7063|rna20618|	rnpep.L	RNPEP	Q9H4A4	Aminopeptidase B (Fragment)	0.207949	0.122118	0.143888	0.190783	0.38259	FALSE	FALSE
gnl|gene10223|rna29721|	rpa1.L	RPA1	P27694	Replication protein A 70 kDa DNA-binding subunit	0.392384	0.165067	0.241345	0.400954	0.67556	FALSE	FALSE
gnl|gene11188|rna32511|	rpa2.L	RPA2	P15927	Replication protein A 32 kDa subunit	0.729714	0.578817	0.719294	0.847614	1.06381	FALSE	FALSE
gnl|gene7328|rna21391|	rpe.S	RPE	Q96AT9	Ribulose-phosphate 3-epimerase	0.356752	0.0248217	0.230267	0.172148	0.0601771	FALSE	FALSE
gnl|gene14182|rna41301|	rpia.L	RPIA	P49247	Ribose-5-phosphate isomerase	0.235407	0.12507	0.186885	0.15309	0.114327	FALSE	FALSE
gnl|gene19003|rna55473|	LOC108698076	RPL10	P27635	60S ribosomal protein L10	0.122986	0.314606	0.189347	0.464111	0.455354	TRUE	FALSE
gnl|gene15545|rna45395|	rpl11.L	RPL11	P62913	60S ribosomal protein L11	0.190616	0.192124	0.10018	0.305914	0.177717	TRUE	FALSE
gnl|gene13949|rna40610|	rpl12.S	RPL12	P30050	60S ribosomal protein L12	0.0792561	0.168589	0.0532544	0.280549	0.122877	TRUE	FALSE
gnl|gene22966|rna62457|	rpl13.L	RPL13	P26373	60S ribosomal protein L13	0.322464	0.403455	0.34024	0.507341	0.478571	TRUE	FALSE
gnl|gene16349|rna47753|	rpl13a.L	RPL13A	P40429	60S ribosomal protein L13a	0.0165881	0.180312	0.210035	0.289237	0.197344	TRUE	FALSE
gnl|gene2480|rna7227|	rpl14.S	RPL14	P50914	60S ribosomal protein L14	-0.0303381	0.142443	0.0785192	0.201221	0.127689	TRUE	FALSE
gnl|gene14203|rna41373|	rpl15.S	RPL15	P61313	60S ribosomal protein L15	0.0682455	0.207141	0.198823	0.367941	0.287436	TRUE	FALSE
gnl|gene7526|rna21937|	rpl17.L	RPL17	P18621	60S ribosomal protein L17	0.107733	0.204672	0.196624	0.23912	0.150915	TRUE	FALSE
gnl|gene34820|rna74499|	rpl18.S	RPL18	Q07020	60S ribosomal protein L18	0.144783	0.341784	0.111992	0.537704	0.263699	TRUE	FALSE
gnl|gene10313|rna29974|	rpl18a.S	RPL18A	Q02543	60S ribosomal protein L18a	0.189063	0.236844	0.1562	0.330434	0.176823	TRUE	FALSE
gnl|gene5673|rna16613|	rpl19.L	RPL19	P84098	60S ribosomal protein L19	0.46175	0.671269	0.184863	0.958553	1.15561	TRUE	FALSE
gnl|gene17072|rna49868|	rpl21.L	RPL21	P46778	60S ribosomal protein L21	0.147476	0.186611	0.122227	0.34493	0.217063	TRUE	FALSE
gnl|gene14525|rna42293|	rpl22.L	RPL22	P35268	60S ribosomal protein L22	0.353783	0.177209	0.222382	0.394106	0.0541362	TRUE	FALSE
gnl|gene41463|rna83913|	LOC108700787	RPL23	P62829	60S ribosomal protein L23	0.220343	0.215928	0.0594207	0.30034	0.163547	TRUE	FALSE
gnl|gene237|rna669|	rpl23a.L	RPL23A	P62750	60S ribosomal protein L23a	0.23556	0.396489	0.161266	0.586085	0.696992	TRUE	FALSE
gnl|gene1510|rna4387|	rpl24.S	RPL24	P83731	60S ribosomal protein L24	0.0924519	0.232401	0.0845538	0.277992	0.126443	TRUE	FALSE
gnl|gene40346|rna82306|	LOC108710952	RPL26	P61254	60S ribosomal protein L26	0.12847	0.270685	0.312055	0.157047	0.0935121	TRUE	FALSE
gnl|gene8856|rna25795|	rpl27.L	RPL27	P61353	60S ribosomal protein L27	0.237325	0.376652	0.344226	0.386255	0.428891	TRUE	FALSE
gnl|gene20511|rna59888|	rpl27a.S	RPL27A	P46776	60S ribosomal protein L27a	0.375207	0.3143	0.236634	0.442017	0.457713	TRUE	FALSE
gnl|gene12844|rna37327|	rpl28.S	RPL28	P46779	60S ribosomal protein L28	0.162931	0.158031	0.0692261	0.249737	0.173521	TRUE	FALSE
gnl|gene15650|rna45701|	rpl29.S	RPL29	P47914	60S ribosomal protein L29	0.453485	0.439323	0.376045	1.04295	1.06425	TRUE	FALSE
gnl|gene36395|rna76714|	LOC108715766	RPL3	P39023	60S ribosomal protein L3 (Fragment)	0.0291922	0.150628	0.0719844	0.272642	0.10859	TRUE	FALSE
gnl|gene2409|rna7015|	rpl30.L	RPL30	P62888	60S ribosomal protein L30 (Fragment)	0.0538467	0.336631	0.249325	0.284223	0.401211	TRUE	FALSE
gnl|gene10829|rna31473|	rpl31.L	RPL31	P62899	60S ribosomal protein L31	0.0197365	0.406031	-0.00288964	0.188309	0.287131	TRUE	FALSE
gnl|gene39812|rna81556|	rpl32.L	RPL32	P62910	60S ribosomal protein L32	0.543828	0.501223	0.306724	0.566414	0.594489	TRUE	FALSE
gnl|gene7812|rna22805|	rpl34.L	RPL34	P49207	60S ribosomal protein L34	0.0210197	0.444652	0.146817	0.399547	0.551806	TRUE	FALSE
gnl|gene18831|rna54965|	rpl35.L	RPL35	P42766	60S ribosomal protein L35	0.751804	0.725851	0.560539	0.833022	0.840632	TRUE	FALSE
gnl|gene44695|rna88714|	rpl35a.L	RPL35A	P18077	60S ribosomal protein L35a (Fragment)	0.0225139	0.146386	0.174903	0.251766	0.325126	TRUE	FALSE
gnl|gene18067|rna52807|	rpl36.L	RPL36	Q9Y3U8	60S ribosomal protein L36	0.674202	1.12506	0.544582	1.56425	1.75881	TRUE	FALSE
gnl|gene44268|rna88087|	LOC108700056	RPL36A	P83881	60S ribosomal protein L36a	0.293143	0.280238	0.244679	0.291355	0.151603	TRUE	FALSE
gnl|gene8434|rna24549|	rpl37.L	RPL37	P61927	60S ribosomal protein L37	-0.0142741	0.126844	0.147343	0.439675	0.35761	TRUE	FALSE
gnl|gene1051|rna3071|	rpl37a.L	RPL37A	P61513	60S ribosomal protein L37a	-0.566347	-0.015473	-0.356469	0.0985126	-0.0539009	TRUE	FALSE
gnl|gene34994|rna74749|	rpl38.L	RPL38	P63173	60S ribosomal protein L38	1.05231	1.03991	0.736634	0.778145	0.879664	TRUE	FALSE
gnl|gene10410|rna30261|	rpl39.S	RPL39	P62891	60S ribosomal protein L39	1.03349	1.15344	0.860675	1.37409	1.18573	TRUE	FALSE
gnl|gene11398|rna33122|	rpl4.S	RPL4	P36578	60S ribosomal protein L4	0.117889	0.169647	0.0125113	0.186491	0.154706	TRUE	FALSE
gnl|gene13023|rna37843|	rpl5.L	RPL5	P46777	60S ribosomal protein L5	-0.07083	0.164476	0.0404313	0.23049	0.221504	TRUE	FALSE
gnl|gene2290|rna6668|	rpl6.L	RPL6	Q02878	60S ribosomal protein L6	-0.0510128	0.130725	-0.00376092	0.217791	0.142947	TRUE	FALSE
gnl|gene18536|rna54127|	rpl7.L	RPL7	P18124	60S ribosomal protein L7	0.286557	0.376926	0.177922	0.61483	0.546664	TRUE	FALSE
gnl|gene18372|rna53668|	rpl7a.L	RPL7A	P62424	60S ribosomal protein L7a	0.288217	0.196199	0.0915998	0.307439	0.22134	TRUE	FALSE
gnl|gene13824|rna40256|	rpl8.L	RPL8	P62917	60S ribosomal protein L8	-0.00487645	0.0397391	-0.070701	0.216917	0.076772	TRUE	FALSE
gnl|gene18046|rna52746|	rpl9.L	RPL9P9	P32969	60S ribosomal protein L9	0.0574032	0.132347	0.0259262	0.246527	0.113567	FALSE	FALSE
gnl|gene8910|rna25959|	rplp0.L	RPLP0	P05388	60S acidic ribosomal protein P0	0.0606663	0.172003	0.0910547	0.244799	0.395241	TRUE	FALSE
gnl|gene10886|rna31641|	rplp1.L	RPLP1	P05386	60S acidic ribosomal protein P1	0.37567	0.905192	0.461273	1.16256	2.49648	TRUE	FALSE
gnl|gene10567|rna30705|	rplp2.S	RPLP2	P05387	60S acidic ribosomal protein P2	0.150086	0.638204	0.100723	1.8457	3.24814	TRUE	FALSE
gnl|gene17503|rna51116|	rps10.L	RPS10	P46783	40S ribosomal protein S10	0.202817	0.348724	0.135478	0.471846	0.569557	TRUE	FALSE
gnl|gene50919|rna97614|	rps11.L	RPS11	P62280	40S ribosomal protein S11	-0.0162976	0.149641	0.00701259	0.214533	0.242043	TRUE	FALSE
gnl|gene3507|rna10202|	rps12.S	RPS12	P25398	40S ribosomal protein S12	0.0767378	0.155104	0.103539	0.212935	0.16247	TRUE	FALSE
gnl|gene1417|rna4142|	rps13.S	RPS13	P62277	40S ribosomal protein S13	0.114705	0.236891	0.138923	0.363792	0.250566	TRUE	FALSE
gnl|gene7152|rna20871|	LOC108710820	RPS14	P62263	40S ribosomal protein S14	0.0696273	0.134673	-0.00358954	0.236813	0.112421	TRUE	FALSE
gnl|gene7078|rna20668|	rps15.S	RPS15	P62841	40S ribosomal protein S15	0.31193	0.246236	0.176373	0.380741	0.205977	TRUE	FALSE
gnl|gene16738|rna48918|	rps15a.S	RPS15A	P62244	40S ribosomal protein S15a	0.216791	0.330171	0.301529	0.422768	0.286305	TRUE	FALSE
gnl|gene5344|rna15653|	rps16.S	RPS16	P62249	40S ribosomal protein S16	0.0963516	0.258502	0.198004	0.179143	0.16072	TRUE	FALSE
gnl|gene45041|rna89223|	LOC108712968	RPS17	P08708	40S ribosomal protein S17	0.124483	0.264516	0.248797	0.371808	0.401115	TRUE	FALSE
gnl|gene37158|rna77800|	LOC108700218	RPS18	P62269	40S ribosomal protein S18	0.138695	0.27647	0.111104	0.576276	0.752593	TRUE	FALSE
gnl|gene41558|rna84042|	rps19.S	RPS19	P39019	40S ribosomal protein S19	0.061803	0.146326	0.0840772	0.357433	0.337566	TRUE	FALSE
gnl|gene17307|rna50505|	rps2.L	RPS2	P15880	40S ribosomal protein S2	-0.0737958	0.17222	-0.0206734	0.121199	0.249169	TRUE	FALSE
gnl|gene8859|rna25801|	rps20.S	RPS20	P60866	40S ribosomal protein S20	0.0203194	0.121468	0.0140386	0.243678	0.103158	TRUE	FALSE
gnl|gene7260|rna21188|	rps21.S	RPS21	P63220	40S ribosomal protein S21	0.469297	0.409026	0.425656	0.421433	0.0893803	TRUE	FALSE
gnl|gene46642|rna91498|	LOC108707244	RPS23	P62266	40S ribosomal protein S23	-0.024362	0.220784	0.0525897	0.168571	0.182343	TRUE	FALSE
gnl|gene10788|rna31356|	rps24.L	RPS24	P62847	40S ribosomal protein S24 (Fragment)	0.383038	0.360917	0.205698	0.301352	0.176754	TRUE	FALSE
gnl|gene5322|rna15591|	rps25.L	RPS25	P62851	40S ribosomal protein S25	0.789155	0.285999	0.143603	0.738817	0.892299	TRUE	FALSE
gnl|gene44274|rna88099|	LOC108699466	RPS27	P42677	40S ribosomal protein S27	0.0848195	0.235439	0.0831927	0.382157	0.150925	TRUE	FALSE
gnl|gene16139|rna47179|	LOC108711288	RPS27L	Q71UM5	40S ribosomal protein S27	0.0713205	0.23411	0.0846945	0.266934	0.261232	FALSE	FALSE
gnl|gene16602|rna48509|	rps28p9.L	RPS28	P62857	40S ribosomal protein S28	0.158811	0.10128	0.210661	0.388528	0.114625	TRUE	FALSE
gnl|gene7116|rna20780|	rps3.S	RPS3	P23396	40S ribosomal protein S3	0.0840905	0.167717	0.100836	0.226829	0.135329	TRUE	FALSE
gnl|gene13916|rna40518|	rps3a.L	RPS3A	P61247	40S ribosomal protein S3a	0.146054	0.190928	0.0772396	0.415607	0.424168	TRUE	FALSE
gnl|gene4350|rna12675|	rps4x.S	RPS4X	P62701	40S ribosomal protein S4, X isoform	-0.0518777	0.0533001	-0.0398142	0.158384	0.137714	TRUE	FALSE
gnl|gene13640|rna39696|	rps5.L	RPS5	P46782	40S ribosomal protein S5	-0.0762453	0.145707	0.0684014	0.101442	0.301435	TRUE	FALSE
gnl|gene15112|rna44106|	rps6.L	RPS6	P62753	40S ribosomal protein S6	0.199768	0.151292	0.144565	0.292167	0.15801	TRUE	FALSE
gnl|gene17331|rna50578|	rps6ka3.L	RPS6KA3	P51812	Non-specific serine/threonine protein kinase	0.193708	0.293963	0.184771	0.525268	0.618872	FALSE	FALSE
gnl|gene20191|rna58930|	rps7.S	RPS7	P62081	40S ribosomal protein S7	0.0887657	0.213642	0.0850381	0.353671	0.3524	TRUE	FALSE
gnl|gene36836|rna77341|	MGC83421	RPS8	P62241	40S ribosomal protein S8	0.113018	0.314403	0.165961	0.270269	0.219395	TRUE	FALSE
gnl|gene6325|rna18501|	rps9	RPS9	P46781	40S ribosomal protein S9	0.0990884	0.14971	0.0384772	0.281875	0.131886	TRUE	FALSE
gnl|gene1767|rna5128|	rpsa.S	RPSA	P08865	40S ribosomal protein SA (Fragment)	-0.0563686	0.189145	0.00859447	0.0804837	0.237972	TRUE	FALSE
gnl|gene853|rna2502|	rrm1.S	RRM1	P23921	Ribonucleoside-diphosphate reductase large subunit	0.0297665	0.157261	0.0251633	0.0772508	0.23718	FALSE	FALSE
gnl|gene24|rna77|	rrm2.1.L	RRM2	P31350	Ribonucleoside-diphosphate reductase subunit M2 (Fragment)	0.0945048	0.0666327	0.174413	0.039011	0.155423	FALSE	FALSE
gnl|gene50555|rna97111|	rsu1.L	RSU1	Q15404	Ras suppressor protein 1	0.398435	0.291219	0.315087	0.41307	0.677833	FALSE	FALSE
gnl|gene20360|rna59465|	rtca.L	RTCA	O00442	RNA 3'-terminal phosphate cyclase	0.139929	0.159429	0.218555	0.368495	0.758643	FALSE	FALSE
gnl|gene15659|rna45724|	rtcb.S	RTCB	Q9Y3I0	RNA-splicing ligase RtcB homolog	0.203784	0.24029	0.166716	0.601523	0.618211	FALSE	FALSE
gnl|gene17014|rna49719|	ruvbl1.L	RUVBL1	Q9Y265	RuvB-like helicase	0.24162	0.277401	0.212484	0.515025	0.484564	FALSE	FALSE
gnl|gene10457|rna30380|	ruvbl2.L	RUVBL2	Q9Y230	RuvB-like helicase	0.190052	0.315845	0.277747	0.485315	0.547287	FALSE	FALSE
gnl|gene17815|rna52065|	rwdd1.S	RWDD1	Q9H446	RWD domain-containing protein 1	0.287614	0.344029	0.242681	0.228576	0.0907854	FALSE	FALSE
gnl|gene3817|rna11128|	s100a11.L	S100A11	P31949	Protein S100-A11	0.665665	0.428523	0.253237	0.558355	1.62804	FALSE	FALSE
gnl|gene35426|rna75398|	sae1.L	SAE1	Q9UBE0	SUMO-activating enzyme subunit 1	0.0913501	-0.0521646	0.036004	0.0707027	0.0490478	FALSE	FALSE
gnl|gene44607|rna88594|	LOC108696235	SAR1A	Q9NR31	GTP-binding protein SAR1a	0.657591	2.20361	1.05295	2.73703	2.61179	FALSE	FALSE
gnl|gene41526|rna83999|	LOC108709488	SARS1		Serine--tRNA ligase, cytoplasmic	0.285165	0.271723	0.216747	0.263982	0.205506	FALSE	FALSE
[truncated: 228 more rows]
