# Supplementary material for: Evidence for widespread cytoplasmic structuring into mesoscale condensates
Source: Nat Cell Biol. Author manuscript; Available in PMC 2025 Mar 1. (PMC10981939; doi:10.1038/s41556-024-01363-5)
Supplement: Source_data_ED_7 [file NIHMS1974258-supplement-Source_data_ED_7.xlsx]

## Sheet: Contents
Source Data Extended Data Figure 7
Contents
ExtendedDataFigure 7
Column descriptions
ExtendedDataFigure 7
GeneSymbol	Proteins are fluorecently labelled by eGFP.
D (um2_s)	Diffusion constant measured by FCS in µm^2/s.
c (nM)	Concentration measured by FCS in nM.

## Sheet: ExtendedDataFigure 7
GeneSymbol	D (um2_s)	c (nM)
Dex70	28.8358	133.675
Dex70	26.2318	135.828
Dex70	12.4271	101.799
Dex70	27.0503	125.468
Dex70	28.3288	134.73
Dex70	28.8415	142.377
Dex70	28.6459	99.5668
Dex70	29.8595	99.3918
Dex70	30.5531	99.4164
Dex70	26.129	96.1252
Dex70	52.9682	246.326
Dex70	31.7219	99.0272
Dex70	28.0128	102.541
Dex70	33.238	101.355
Dex70	27.4927	92.2386
Dex70	29.6781	97.4083
Dex70	32.2815	101.037
Dex70	3.73169	139.011
Dex70	223.125	98.9189
Dex70	124.135	95.7413
Dex70	26.7943	129.483
Dex70	28.0661	121.908
Dex70	27.6058	120.761
Dex70	26.4989	129.699
Dex70	21.7513	95.7621
Dex70	29.0028	128.826
Dex70	18.6656	114.941
Dex70	13.0112	72.4978
Dex70	26.4775	109.13
Dex70	21.2024	113.496
Dex70	25.2203	120.227
Dex70	26.8529	118.662
Dex70	26.9209	119.801
Dex70	27.2514	115.299
Dex70	26.9333	118.741
Dex70	29.1995	121.144
ILF3	6.70494	237.45
ILF3	6.5624	224.184
ILF3	5.44806	203.186
ILF3	6.76793	235.34
ILF3	8.23794	222.71
ILF3	7.62085	234.49
ILF3	8.83527	83.1072
ILF3	9.66878	66.2435
ILF3	10.5496	73.1906
ILF3	11.9713	83.8694
ILF3	10.0657	73.3858
ILF3	10.5982	71.3166
ILF3	9.48969	74.6373
ILF3	10.8561	69.3517
ILF3	6.72592	84.4946
ILF3	6.27923	90.6405
ILF3	4.98451	86.4791
ILF3	6.17082	86.402
ILF3	7.03983	86.2365
ILF3	7.56	96.9425
ILF3	5.84474	88.8213
ILF3	7.02127	80.935
ILF3	6.37765	89.287
ILF3	6.45652	222.116
ILF3	7.03251	201.632
ILF3	6.75243	230.022
ILF3	7.1995	210.367
ILF3	6.67708	193.766
ILF3	11.8821	121.716
ILF3	11.6548	125.54
ILF3	14.6626	107.251
ILF3	10.1687	114.095
ILF3	10.9961	112.827
ILF3	10.959	122.97
ILF3	10.3286	123.373
ILF3	10.7129	112.435
ILF3	8.78977	125.999
G3BP2	24.0376	36.2683
G3BP2	6.45118	46.5564
G3BP2	5.47167	15.6893
G3BP2	7.64621	25.4323
G3BP2	15.3035	24.7746
G3BP2	14.6057	21.7197
G3BP2	6.46197	20.5098
G3BP2	6.94469	31.8544
G3BP2	4.56955	32.223
G3BP2	21.0409	29.3452
G3BP2	8.63199	18.4186
G3BP2	12.6647	16.0562
DDX3X	12.6433	4.86003
DDX3X	12.2664	5.79356
DDX3X	13.0815	5.29019
DDX3X	14.2478	6.00347
DDX3X	14.3005	6.90279
DDX3X	16.9606	7.07228
DDX3X	20.8617	5.29525
DDX3X	18.1386	6.25051
DDX3X	19.92	6.64352
DDX3X	18.4143	9.57591
DDX3X	13.445	10.9549
DDX3X	14.7047	11.1497
DDX3X	13.7524	9.01267
DDX3X	11.3376	12.118
DDX3X	13.1493	6.77787
DDX3X	8.14271	24.9813
DDX3X	7.08937	24.4842
DDX3X	7.51475	21.5013
DDX3X	8.13016	23.3084
DDX3X	7.64837	21.2472
DDX3X	10.898	22.8379
DDX3X	5.59028	32.9866
DDX3X	7.67212	25.7262
DDX3X	7.96738	26.2309
DDX3X	8.54455	22.6182
DDX3X	9.87799	36.1921
DDX3X	49.2402	28.0354
DDX3X	2.43095	77.5731
DDX3X	2.02986	43.7796
DDX3X	10.4891	41.3742
DDX3X		493.7
DDX3X		622.542
DDX3X		326.641
DDX3X		537.47
DDX3X		325.086
DDX3X	1.56331	28.3057
DDX3X	6.19244	29.9856
DDX3X	7.71731	24.403
DDX3X	4.51695	17.5622
DDX3X	6.07971	19.8487
HNRNPA1	15.2995	116.244
HNRNPA1	15.9337	108.054
HNRNPA1	15.0447	109.855
HNRNPA1	16.4358	82.3285
HNRNPA1	11.7079	83.9809
HNRNPA1	12.5698	78.2211
HNRNPA1	6.9917	244.369
HNRNPA1	10.3679	214.241
HNRNPA1	8.93521	230.644
HNRNPA1	7.6326	233.207
HNRNPA1	12.8676	222.479
HNRNPA1	12.1905	134.132
HNRNPA1	12.047	130.798
HNRNPA1	8.45053	135.12
HNRNPA1	14.2869	136.912
HNRNPA1	10.3541	147.722
HNRNPA1	12.1945	54.5305
HNRNPA1	9.199	55.1876
HNRNPA1	11.6155	52.5219
HNRNPA1	12.0155	47.2848
HNRNPA1	11.7593	61.6364
HNRNPA1	14.7131	43.8781
HNRNPA1	11.55	49.2175
HNRNPA1	11.0904	55.719
HNRNPA1	13.6121	48.718
HNRNPA1	12.2216	56.277
CIRBP	14.2415	56.5348
CIRBP	14.1757	52.9398
CIRBP	11.4617	85.2135
CIRBP	12.6497	144.848
CIRBP	9.89963	217.491
CIRBP	8.5447	225.762
CIRBP	7.85243	230.409
CIRBP	13.1879	9.44611
CIRBP	10.4232	7.8843
CIRBP	14.8146	8.3183
CIRBP	10.8926	7.16706
CIRBP	11.6759	9.35262
CIRBP	11.6873	17.4502
CIRBP	14.1133	16.534
CIRBP	12.9432	21.1311
CIRBP	13.1511	18.9678
CIRBP	11.3704	21.5775
CIRBP	12.4528	21.8488
CIRBP	13.1966	19.8841
CIRBP	13.817	19.7824
CIRBP	14.2108	18.5527
CIRBP	13.1015	20.9559
CIRBP	12.5525	21.8001
CIRBP	13.8153	41.9391
CIRBP	13.8209	50.4825
CIRBP	15.2139	46.1672
CIRBP	12.0289	51.659
CIRBP	16.2273	50.2797
CIRBP	12.7085	65.8913
CIRBP	13.1315	69.8231
CIRBP	13.3664	76.5209
CIRBP	13.8702	67.8307
CIRBP	11.9268	94.3354
CIRBP	17.2712	13.2088
CIRBP	13.8124	13.7298
CIRBP	14.6416	12.6252
CIRBP	13.2988	13.4984
CIRBP	15.2166	13.7978
CIRBP	17.9615	13.5776
CIRBP	16.7214	14.6586
CIRBP	15.1819	15.2464
CIRBP	17.7189	14.7621
CIRBP	17.8331	15.4814
CIRBP	4.81625	55.6407
CIRBP	6.48946	69.1262
CIRBP	10.8866	62.5967
CIRBP	8.8021	63.1067
CIRBP	10.8047	55.5501
CIRBP	5.99769	62.0324
CIRBP	6.04008	67.9039
CIRBP	17.0735	38.1356
CIRBP	18.8819	38.7532
CIRBP	25.0216	35.316
CIRBP	18.6078	39.7443
CIRBP	12.0196	51.1859
CIRBP	15.7396	37.2133
CIRBP	20.9708	38.8107
CIRBP	18.493	37.1312
CIRBP	17.3208	35.4954
CIRBP	20.2681	38.5326
CIRBP	24.2782	33.5891
CIRBP	12.1506	44.4973
CIRBP	7.03466	48.8514
CIRBP	6.59616	48.2785
CIRBP	7.25347	63.3189
CIRBP	7.14744	55.8867
CIRBP	8.56058	49.234
CIRBP	16.5629	48.9051
GID8	20.0087	71.177
GID8	20.167	52.0088
GID8	19.6406	46.5318
GID8	26.0588	57.7614
GID8	28.2679	58.2118
GID8	27.0788	55.3817
GID8	15.6794	31.2502
GID8	21.8286	28.9108
GID8	16.4828	33.2475
GID8	19.4334	30.5312
GID8	14.3913	34.9369
GID8	14.8645	119.591
GID8	17.6442	97.3685
GID8	16.9329	86.9854
GID8	16.6401	78.4702
GID8	16.5116	63.112
GID8	23.573	63.065
GID8	24.788	64.3764
GID8	23.7095	62.7111
GID8	23.4346	67.2196
GID8	23.3143	66.1486
GID8	23.7212	60.8359
GID8	22.3901	59.5362
GID8	22.6765	59.7988
GID8	21.3244	63.1571
GID8	23.5615	65.1361
GID8	20.9103	68.392
GID8	23.5913	59.5651
WDR1	25.5047	38.7372
WDR1	22.1123	37.5386
WDR1	24.2162	36.7727
WDR1	22.9419	39.9309
WDR1	23.8584	43.1939
WDR1	27.5521	6.67924
WDR1	29.7791	7.38177
WDR1	28.8804	7.11838
WDR1	24.5377	145.987
WDR1	23.0802	146.228
WDR1	21.5621	156.286
WDR1	19.3431	145.441
WDR1	25.8014	156.206
WDR1	25.4882	138.237
WDR1	18.1261	143.143
WDR1	30.2653	145.37
WDR1	13.0523	150.583
WDR1	20.3294	156.874
WDR1	18.6062	53.4392
WDR1	19.3089	54.9012
WDR1	15.6708	55.6443
WDR1	16.4679	52.2179
WDR1	17.4106	58.6449
AP2S1	24.0499	165.534
AP2S1	28.4275	144.138
AP2S1	25.596	148.684
AP2S1	22.9328	153.377
AP2S1	23.5626	135.155
AP2S1	35.6752	96.7741
AP2S1	33.6676	94.6499
AP2S1	30.5765	105.458
AP2S1	20.5893	85.5181
AP2S1	16.7892	65.2151
AP2S1	21.2911	80.1342
AP2S1	26.6715	124.25
AP2S1	19.4165	77.5709
PCF11	34.8003	72.1934
PCF11	31.2843	79.7604
PCF11	29.4974	83.959
PCF11	30.6922	91.4316
PCF11	31.3576	95.2158
PCF11	35.0638	81.5229
PCF11	36.8329	82.8161
PCF11	38.5358	76.347
PCF11		370.559
PCF11		366.571
PCF11		385.92
PCF11		373.218
PCF11		375.287
PCF11		376.204
PCF11	40.8996	34.9278
PCF11	37.963	34.2149
PCF11	36.9079	36.1837
PCF11	39.2363	34.996
PCF11	39.8174	33.9882
PCF11	38.3525	35.983
PCF11	39.179	36.0742
PCF11	41.2141	35.9994
PCF11	37.2975	34.2105
CCS	34.8511	155.798
CCS	32.0143	134.979
CCS	34.2236	133.083
CCS	31.5687	122.478
CCS	29.9284	133.033
CCS	32.6293	121.748
CCS	30.5031	144.47
CCS	36.7404	39.9513
CCS	39.4544	43.406
CCS	34.7118	46.1823
CCS	36.4409	46.868
CCS	39.4574	45.5693
CCS	37.6041	48.6607
CCS	36.5616	93.2024
CCS	38.6534	83.6153
CCS	38.0087	81.6031
CCS	40.1747	87.8132
CCS	39.5703	88.506
CCS	40.9279	87.9075
CCS	40.294	95.3699
CCS	39.8139	92.51
CCS	40.2944	93.3144
CCS	41.9842	100.728
CCS	40.165	124.47
CCS	39.7834	124.04
CCS	41.7798	122.568
CCS	41.4461	134.24
CCS	38.6018	127.168
CCS	44.404	24.4083
CCS	41.2311	24.9877
CCS	41.9142	28.2052
CCS	41.5162	24.2373
CCS	41.1052	27.6123
