# Supplementary material for: Evidence for widespread cytoplasmic structuring into mesoscale condensates
Source: Nat Cell Biol. Author manuscript; Available in PMC 2025 Mar 1. (PMC10981939; doi:10.1038/s41556-024-01363-5)
Supplement: Source_data_ED_5 [file NIHMS1974258-supplement-Source_data_ED_5.xlsx]

## Sheet: Contents
Source Data Extended Data Figure 5
Contents
ExtendedDataFigure 5a
ExtendedDataFigure 5 StringDB
ExtendedDataFigure 5d
Column descriptions
ExtendedDataFigure 5a
mRNA_name	Protein identifier in the Xenopus Laevis gene annotation version 9.2, from Xenbase (http://www.xenbase.org/, RRID:SCR_003280), Fortriede et al. 2020, Nucleic Acids Research, Volume 48, Issue D1, Pages D776–D782, doi:10.1093/nar/gkz933.
LaevisGene	Gene Symbol annotation for Xenopus Laevis.
GeneSymbol	Human gene symbol in UniProt, mapped by BLAST.
rna_type	Type of the RNA: Guide ~: guide_RNA, Long non-coding~: lnc_RNA, Messenger ~: mRNA, Ribosomal ~: rRNA, Small nuclear ~: snRNA, Small nucleolar ~: snoRNA, Telomerase: telomerase_RNA.
log2FC_T1	Negative binary logarithm of the fold change FC between at the early timepoint T1. FC is the ratio between RNA abundance in transcripts per million reads at T1 normalized by the unfiltered condition. Abundances are averages over three replicates.
log2FC_T2	Negative binary logarithm of the fold change FC between at the late timepoint T2. FC is the ratio between RNA abundance in transcripts per million reads at T2 normalized by the unfiltered condition. Abundances are averages over three replicates.
ExtendedDataFigure 5 StringDB	Data table from StringDB: Szklarczyk, D. et al. The STRING database in 2023: protein-protein association networks and functional enrichment analyses for any sequenced genome of interest. Nucleic Acids Res 51, D638-d646, doi:10.1093/nar/gkac1000 (2023).
x_category
termID
termDescription
genesMapped
median_log2FC_T1	Negative binary logartithm of the foldchange at the early timepoint T1 compared to the unfiltered sample. Median value for all proteins of a term.
direction
falseDiscoveryRate
method
matchingProteinsInYourInput_IDs_
matchingProteinsInYourInput_labels_
Development_related	Textfiltered terms containing the strings: morphogenesis, development, differentiation, fate, anterior, posterior, growth
MarkerScattered	The UniProt Keyword terms highlighted in subpanels b and c.
ExtendedDataFigure 5d
GeneSymbol	Gene Symbol annotation for Xenopus Laevis.
log2FC_T1	Negative binary logartithm of the foldchange at the early timepoint T1 compared to the unfiltered sample.
Housekeeping	mRNAs from Housekeeping genes, from Eisenberg, E. & Levanon, E. Y. Human housekeeping genes, revisited. Trends in Genetics 29, 569-574, doi:https://doi.org/10.1016/j.tig.2013.05.010 (2013).
Development_rel	mRNAs in the textfiltered terms containing the strings: morphogenesis, development, differentiation, fate, anterior, posterior, growth
Lbody	mRNAs that were found in L-bodies, from Neil, C. R. et al. L-bodies are RNA–protein condensates driving RNA localization in Xenopus oocytes. Molecular Biology of the Cell 32, ar37 (2021).

## Sheet: ExtendedDataFigure 5a
mRNA_name	LaevisGene	GeneSymbol	rna_type	log2FC_T1	log2FC_T2
XBXL10_1g10	pcgf1.L	PCGF1	mRNA	0.169254	-0.778959
XBXL10_1g10000	mycbp.S	MYCBP	mRNA	-1.2139	-1.48999
XBXL10_1g10005	akirin1.S	AKIRIN1	mRNA	0.331771	0.243325
XBXL10_1g10008	pnrc2.S	PNRC2	mRNA	1.62081	0.345643
XBXL10_1g10009	srsf10.S	SRSF10	mRNA	-0.111993	-0.103371
XBXL10_1g1001	nr3c2.L	NR3C2	mRNA	0.713899	0.875492
XBXL10_1g10012	LOC108704662	IFNLR1	mRNA	1.28221	0.11494
XBXL10_1g10016	XBXL10_1g10016	XBXL10_1g10016	mRNA	0.410599	0.338393
XBXL10_1g10017	zbtb8b.S	ZBTB8B	mRNA	1.75195	1.04738
XBXL10_1g10018	LOC108704665	CSF3R	mRNA	2.07433	-0.424436
XBXL10_1g1002	arhgap10.L	ARHGAP10	mRNA	-0.327789	-0.476468
XBXL10_1g10023	LOC121400590	ZBTB8B	mRNA	0.0703286	0.543251
XBXL10_1g10027	thrap3.S	THRAP3	mRNA	-0.331509	-0.316154
XBXL10_1g10028	map7d1.S	MAP7D1	mRNA	0.410334	-0.344179
XBXL10_1g10029	XBXL10_1g10029	XBXL10_1g10029	mRNA	1.25158	-0.825025
XBXL10_1g1003	prmt9.L	PRMT9	mRNA	-0.182486	-0.0349125
XBXL10_1g10031	trappc3.S	TRAPPC3	mRNA	-0.820633	-0.10017
XBXL10_1g10034	adprs.S	adprs	mRNA	4.22802	0.168591
XBXL10_1g10036	LOC108709549	AGO3	mRNA	-0.601385	1.70706
XBXL10_1g10038	ago1.S	AGO1	mRNA	1.59603	0.152958
XBXL10_1g10039	clspn.S	CLSPN	mRNA	1.16344	0.926585
XBXL10_1g1004	tmem184c.L	TMEM184C	mRNA	-0.335436	0.0148722
XBXL10_1g10040	ago4.S	AGO4	mRNA	0.784057	1.04472
XBXL10_1g10042	psmb2.S	PSMB2	mRNA	-1.5927	-1.23453
XBXL10_1g10044	ncdn.S	NCDN	mRNA	0.297252	-0.585665
XBXL10_1g10045	kiaa0319l.S	KIAA0319L	mRNA	0.27524	-0.171414
XBXL10_1g10047	zmym4.S	ZMYM4	mRNA	0.052427	-0.0593657
XBXL10_1g10048	znf706l.S	ZNF706	mRNA	0.380555	0.448101
XBXL10_1g10049	sfpq.S	SFPQ	mRNA	-0.342044	-0.571769
XBXL10_1g1005	ednra.L	EDNRA	mRNA	-1.3102	1.92099
XBXL10_1g10051	tmem35b.S	TMEM35B	mRNA	-0.988002	-0.780338
XBXL10_1g10055	XBXL10_1g10055	XBXL10_1g10055	lnc_RNA	3.92255	0.993799
XBXL10_1g10056	hnrnpr.S	HNRNPR	mRNA	-0.863666	-0.0876623
XBXL10_1g10057	atp5if1.S	ATP5IF1	mRNA	-2.72829	-1.29396
XBXL10_1g10059	laptm5.S	LAPTM5	mRNA	3.48505	-0.652072
XBXL10_1g10062	LOC108709564	PTPRU	mRNA	3.75523	0.364965
XBXL10_1g10064	mecr.S	MECR	mRNA	-0.62747	0.850685
XBXL10_1g10065	LOC108709565	SRSF4	mRNA	-1.57748	-1.20136
XBXL10_1g10066	l3mbtl3.S	L3MBTL3	mRNA	1.36463	-0.54709
XBXL10_1g10068	LOC108709567	EPB41	mRNA	4.41217	0.196046
XBXL10_1g10070	XBXL10_1g10070	XBXL10_1g10070	lnc_RNA	-2.90168	0.624549
XBXL10_1g10072	XBXL10_1g10072	XBXL10_1g10072	snoRNA	-3.07044	-2.04229
XBXL10_1g10077	cited4.S	CITED2	mRNA	0.312961	-0.0369116
XBXL10_1g10078	yrdc.S	YRDC	mRNA	0.498196	-0.313497
XBXL10_1g1008	XBXL10_1g1008	XBXL10_1g1008	lnc_RNA	1.7473	1.47803
XBXL10_1g10080	sf3a3.S	SF3A3	mRNA	-0.779766	-0.202713
XBXL10_1g10081	LOC108708928	TRIM27	mRNA	1.12118	-0.654515
XBXL10_1g10082	LOC108709571	TRIM8	mRNA	0.397385	-0.166921
XBXL10_1g10083	XB5765006.S	TRIM8	mRNA	0.589783	0.180808
XBXL10_1g10084	fhl3.S	FHL3	mRNA	3.11226	0.302467
XBXL10_1g10085	LOC121400351	RPL27A	mRNA	0.609158	-0.917536
XBXL10_1g10086	LOC108709572	EPHA7	mRNA	-0.509061	0.595821
XBXL10_1g10087	cdca8.S	CDCA8	mRNA	0.64192	-0.130056
XBXL10_1g10088	dnali1.S	DNALI1	mRNA	-3.36524	-1.55318
XBXL10_1g10091	snip1.S	SNIP1	mRNA	1.96312	0.304023
XBXL10_1g10092	meaf6.S	MEAF6	mRNA	0.801479	-0.129666
XBXL10_1g10097	eva1b.S	EVA1B	mRNA	3.4495	-1.00226
XBXL10_1g10098	stk40.S	STK40	mRNA	1.72178	0.353759
XBXL10_1g101	XBXL10_1g101	XBXL10_1g101	rRNA	-4.47114	-1.53435
XBXL10_1g1010	slc10a7.L	SLC10A7	mRNA	-2.39364	-0.85232
XBXL10_1g10101	bsdc1.S	BSDC1	mRNA	-0.902556	-1.08945
XBXL10_1g10102	marcksl1.S	MARCKSL1	mRNA	-0.601609	0.0674848
XBXL10_1g10103	hdac1.S	HDAC1	mRNA	-1.37144	-0.604268
XBXL10_1g10104	LOC108709579	TOR2A	mRNA	-0.15872	-0.846523
XBXL10_1g10107	eif3i.S	EIF3I	mRNA	-1.22025	-0.464967
XBXL10_1g10108	khdrbs1.S	KHDRBS1	mRNA	-0.620591	-0.430379
XBXL10_1g10109	XBXL10_1g10109	XBXL10_1g10109	lnc_RNA	1.79573	-1.87333
XBXL10_1g10110	tmem39b.S	TMEM39B	mRNA	-1.56192	-1.34549
XBXL10_1g10111	kpna6.S	KPNA6	mRNA	-0.948561	-0.241936
XBXL10_1g10112	txlna.S	TXLNA	mRNA	0.0772654	-0.37773
XBXL10_1g10113	ptp4a2.S	PTP4A2	mRNA	0.676486	-0.208931
XBXL10_1g10117	pef1.S	PEF1	mRNA	-0.732768	-0.188932
XBXL10_1g10118	tinagl1.S	TINAGL1	mRNA	1.50491	-0.716499
XBXL10_1g10119	rims3.S	RIMS3	mRNA	3.92353	-1.05472
XBXL10_1g1012	lsm6.L	LSM6	mRNA	-0.603631	-0.11078
XBXL10_1g10120	nfyc.S	NFYC	mRNA	-1.38172	-0.756066
XBXL10_1g10123	smap2.S	SMAP2	mRNA	0.208467	-0.155625
XBXL10_1g10125	LOC108709590	CSMD2	mRNA	4.41444	1.332
XBXL10_1g10128	cx38.S	GJA4	mRNA	-0.487365	-0.118069
XBXL10_1g1013	znf827.L	ZNF827	mRNA	4.82757	-0.244177
XBXL10_1g10130	smim12.S	SMIM12	mRNA	0.170153	0.126465
XBXL10_1g10132	zmpste24.S	ZMPSTE24	mRNA	1.33604	0.531017
XBXL10_1g10133	kdm1a.S	KDM1A	mRNA	0.0140746	0.0199752
XBXL10_1g10134	luzp1.S	LUZP1	mRNA	1.01011	0.457765
XBXL10_1g10135	mtfr1l.S	MTFR1L	mRNA	-0.576725	1.32132
XBXL10_1g10136	rlf.S	RLF	mRNA	2.86884	0.718174
XBXL10_1g10137	man1c1.S	MAN1C1	mRNA	0.610271	0.412087
XBXL10_1g10138	ldlrap1.S	LDLRAP1	mRNA	0.985126	0.423168
XBXL10_1g10139	maco1.S	MACO1	mRNA	0.772885	0.631107
XBXL10_1g10142	tmem50a.S	TMEM50A	mRNA	-1.00352	-0.72364
XBXL10_1g10143	XB5796436.S	MGST3	mRNA	-2.35531	1.28561
XBXL10_1g10145	runx3.S	RUNX3	mRNA	0.0712308	0.0734392
XBXL10_1g10146	srrm1.S	srrm1	mRNA	-1.0039	-0.56199
XBXL10_1g10148	clic4.S	CLIC4	mRNA	-0.307464	-0.342546
XBXL10_1g1015	mmaa.L	MMAA	mRNA	3.32432	-0.0287954
XBXL10_1g10150	rnf19b.S	RNF19B	mRNA	-0.912156	-0.821138
XBXL10_1g10151	tmem54.S	TMEM54	mRNA	0.0311771	2.83347
XBXL10_1g10152	hpca.S	HPCA	mRNA	2.33712	0.0606721
XBXL10_1g1016	smad1.L	SMAD1	mRNA	-0.0835755	0.118054
XBXL10_1g10173	yars1.S	YARS1	mRNA	-1.23581	-0.539855
XBXL10_1g10174	kiaa1522.S	KIAA1522	mRNA	2.5038	-0.0705349
XBXL10_1g10176	rbbp4.S	RBBP4	mRNA	-0.190293	-0.224074
XBXL10_1g10178	zbtb8a.1.S	ZBTB8A	mRNA	0.792065	-0.320182
XBXL10_1g10179	zbtb8a.2.S	ZBTB8A	mRNA	-1.31923	-0.589944
XBXL10_1g10180	ak2.S	AK2	mRNA	0.0909503	-0.52534
XBXL10_1g10181	azin2.S	ODC1	mRNA	0.487621	0.0744689
XBXL10_1g10184	macf1.S	MACF1	mRNA	1.44482	0.884867
XBXL10_1g10187	fuca1.S	FUCA1	mRNA	6.06359	0.0348545
XBXL10_1g10188	gale.S	GALE	mRNA	-0.847365	-0.865599
XBXL10_1g10189	lypla2.S	LYPLA2	mRNA	-1.24394	-0.844474
XBXL10_1g10190	eloa.S	TCEB3	mRNA	1.55552	-0.0288627
XBXL10_1g10191	rpl11.S	RPL11	mRNA	-2.00537	-0.813599
XBXL10_1g10192	eef1a1o.S	EEF1A1	mRNA	-0.593786	-0.498615
XBXL10_1g10193	ppt1.S	PPT1	mRNA	-0.465763	0.564553
XBXL10_1g10194	cap1.S	CAP1	mRNA	-0.53916	-0.492375
XBXL10_1g10195	mfsd2a.S	MFSD2A	mRNA	4.24366	-0.496674
XBXL10_1g10196	mycl.S	MYCL	mRNA	0.925529	0.341593
XBXL10_1g10202	dhx40.S	DHX40	mRNA	3.39549	0.242215
XBXL10_1g10203	cltc.S	CLTC	mRNA	0.673078	-0.0619473
XBXL10_1g10205	vmp1.S	VMP1	mRNA	-0.224075	0.790796
XBXL10_1g10207	rps6kb1.S	RPS6KB1	mRNA	-0.378216	-0.128223
XBXL10_1g10208	med13.S	MED13	mRNA	0.974973	0.383151
XBXL10_1g10209	ints2.S	INTS2	mRNA	0.937142	-0.250106
XBXL10_1g10216	ppm1d.S	PPM1D	mRNA	0.202118	-0.0787896
XBXL10_1g10217	appbp2.S	APPBP2	mRNA	0.604421	0.661562
XBXL10_1g10218	usp32.S	USP6	mRNA	2.20607	0.27464
XBXL10_1g10220	nle1.S	NLE1	mRNA	-0.896726	-0.822214
XBXL10_1g10221	LOC108709614	ULK2	mRNA	1.87723	0.700854
XBXL10_1g10222	aldh3a2.S	ALDH3A2	mRNA	0.713851	-0.593429
XBXL10_1g10224	unc45b.S	UNC45B	mRNA	1.23548	0.471314
XBXL10_1g10225	pex12.S	PEX12	mRNA	1.04327	0.205169
XBXL10_1g10226	ap2b1.S	AP2B1	mRNA	-0.245318	-0.148542
XBXL10_1g10227	rasl10b.S	RASL10B	mRNA	4.41111	0.155067
XBXL10_1g10231	taf15.S	TAF15	mRNA	-0.429247	0.2713
XBXL10_1g10232	rhbdd2.S	RHBDD2	mRNA	-1.60677	-0.814569
XBXL10_1g10234	por.S	POR	mRNA	-0.557148	0.400818
XBXL10_1g10235	mdh2.S	MDH2	mRNA	-2.04388	-1.17018
XBXL10_1g10238	ywhag.S	YWHAG	mRNA	1.61215	-0.152448
XBXL10_1g1024	anapc10.L	ANAPC10	mRNA	0.519091	0.807111
XBXL10_1g10241	dtx2.S	DTX2	mRNA	-0.0671995	0.0628828
XBXL10_1g10243	syap1.S	SYAP1	mRNA	-0.27098	0.074091
XBXL10_1g10244	polr2j.S	POLR2J	mRNA	0.859935	0.482927
XBXL10_1g10245	txlng.S	TXLNG	mRNA	0.80988	0.129317
XBXL10_1g10246	LOC108709624	RBBP7	mRNA	-1.47481	-0.781473
XBXL10_1g10248	LOC108709625	NHS	mRNA	1.99073	-0.602001
XBXL10_1g10249	LOC108709626	BEND2	mRNA	0.771699	0.113721
XBXL10_1g1025	abce1.L	ABCE1	mRNA	-0.298811	-0.516938
XBXL10_1g10252	scml2.S	SCML2	mRNA	0.269139	0.239964
XBXL10_1g10253	smg8.S	SMG8	mRNA	-0.0695292	0.198557
XBXL10_1g10254	ska2.S	SKA2	mRNA	-0.0594844	-0.772287
XBXL10_1g10255	trim37.S	TRIM37	mRNA	-0.226322	0.297085
XBXL10_1g10256	ppm1e.S	PPM1E	mRNA	1.59332	0.252144
XBXL10_1g10259	rph3al.S	RPH3AL	mRNA	-0.0487446	-1.37212
XBXL10_1g1026	otud4.L	OTUD4	mRNA	1.11819	0.219102
XBXL10_1g10262	vps53.S	VPS53	mRNA	0.528567	0.398004
XBXL10_1g10263	nxn.S	NXN	mRNA	-0.683154	-1.32356
XBXL10_1g10264	mrm3.S	MRM3	mRNA	0.679651	0.412308
XBXL10_1g10266	tlcd3a.S	TLCD3A	mRNA	4.62826	-0.357541
XBXL10_1g10267	rffl.S	RFFL	mRNA	-1.86304	-0.738507
XBXL10_1g10274	LOC108709642	TPST1	mRNA	-1.57724	-1.084
XBXL10_1g10275	crcp.S	CRCP	mRNA	-1.62079	-0.641066
XBXL10_1g10277	gusb.S	GUSB	mRNA	2.45916	-0.310237
XBXL10_1g10278	vkorc1l1.S	VKORC1L1	mRNA	1.13129	0.409477
XBXL10_1g10279	rmc1.S	RMC1	mRNA	-0.382858	-0.917752
XBXL10_1g10280	LOC108709645	NUPR2	mRNA	2.75892	0.124473
XBXL10_1g10281	MGC78963	CHCHD2	mRNA	-0.451789	-0.924524
XBXL10_1g10283	psph.S	PSPH	mRNA	5.43671	-0.113977
XBXL10_1g10285	cct6a.S	CCT6A	mRNA	-0.671188	-0.625568
XBXL10_1g10286	XBXL10_1g10286	XBXL10_1g10286	snoRNA	-1.20636	-0.618766
XBXL10_1g10287	XBXL10_1g10287	XBXL10_1g10287	snoRNA	-1.68969	-0.416512
XBXL10_1g10288	XBXL10_1g10288	XBXL10_1g10288	snoRNA	-3.02001	0.59259
XBXL10_1g10289	XBXL10_1g10289	XBXL10_1g10289	snoRNA	-2.90393	-1.09387
XBXL10_1g10290	nipsnap2.S	NIPSNAP2	mRNA	-0.212398	0.791464
XBXL10_1g10292	sbds.S	SBDS	mRNA	1.06193	-0.215376
XBXL10_1g10293	tyw1.S	TYW1	mRNA	0.418677	-0.0548219
XBXL10_1g10296	caln1.S	CALN1	mRNA	2.96157	-0.0791633
XBXL10_1g10297	galnt17.S	GALNT17	mRNA	-1.04212	0.375998
XBXL10_1g10298	LOC108708936	AUTS2	mRNA	1.72382	0.756626
XBXL10_1g1030	frem3.L	FREM2	mRNA	1.76475	0.105181
XBXL10_1g10307	XBXL10_1g10307	XBXL10_1g10307	snoRNA	-2.82306	-1.50962
XBXL10_1g10308	XBXL10_1g10308	XBXL10_1g10308	snoRNA	-0.121458	-1.79961
XBXL10_1g10309	XBXL10_1g10309	XBXL10_1g10309	snoRNA	-0.473749	-0.31919
XBXL10_1g1031	smarca5.L	SMARCA5	mRNA	0.957459	0.312952
XBXL10_1g10311	XBXL10_1g10311	XBXL10_1g10311	snoRNA	-0.923448	-1.65721
XBXL10_1g10312	XBXL10_1g10312	XBXL10_1g10312	snoRNA	-3.36704	-1.26836
XBXL10_1g10313	LOC108709655	CASTOR2	mRNA	-1.12925	-0.268344
XBXL10_1g10315	gtf2i.S	GTF2I	mRNA	1.36758	0.389816
XBXL10_1g10316	gtf2ird1.S	GTF2IRD1	mRNA	-0.622445	-0.449104
XBXL10_1g10317	clip2.S	CLIP2	mRNA	1.06666	0.0576456
XBXL10_1g10318	LOC108709658	RFC2	mRNA	5.78712	0.580885
XBXL10_1g10319	eif4h.S	EIF4H	mRNA	-0.873894	-0.351794
XBXL10_1g10323	ube2g1.S	UBE2G1	mRNA	-0.377761	-0.270444
XBXL10_1g10324	ankfy1.S	ANKFY1	mRNA	-0.302618	-0.502972
XBXL10_1g10325	zzef1.S	ZZEF1	mRNA	1.02971	0.757745
XBXL10_1g10326	atp2a3.S	ATP2A3	mRNA	0.237323	0.055547
XBXL10_1g10327	camkk1.S	CAMKK1	mRNA	-0.0494574	-0.143502
XBXL10_1g10329	mis12.S	MIS12	mRNA	1.48442	-0.732704
XBXL10_1g1033	gab1.L	GAB1	mRNA	1.34903	0.573211
XBXL10_1g10331	rpl24.S	RPL24	mRNA	-1.90677	-1.28114
XBXL10_1g10332	nxpe3.S	NXPE3	mRNA	1.15417	-0.439153
XBXL10_1g10333	XB5965586.S	NFKBIZ	mRNA	5.42589	1.68212
XBXL10_1g10334	zpld1.S	ZPLD1	mRNA	1.87907	0.840055
XBXL10_1g10339	cblb.S	CBLB	mRNA	-1.38515	-0.419079
XBXL10_1g10340	bbx.S	BBX	mRNA	0.480561	2.5088
XBXL10_1g10341	ift57.S	IFT57	mRNA	0.328618	-0.104117
XBXL10_1g10346	msi2.S	MSI2	mRNA	-0.820192	0.0540477
XBXL10_1g10348	akap1.S	AKAP1	mRNA	1.17802	0.202458
XBXL10_1g10349	nf1.S	NF1	mRNA	1.47211	0.699899
XBXL10_1g10352	wsb1.S	WSB1	mRNA	0.4267	0.237689
XBXL10_1g10353	ksr1.S	KSR1	mRNA	0.269642	0.10345
XBXL10_1g10354	lgals9c.S	LGALS9B	mRNA	2.04783	0.288412
XBXL10_1g10356	rabep1.S	RABEP1	mRNA	1.69167	0.254686
XBXL10_1g10357	nup88.S	NUP88	mRNA	-0.205163	-0.496048
XBXL10_1g10358	rpain.S	RPAIN	mRNA	-0.179281	-0.264236
XBXL10_1g10359	c1qbp.S	C1QBP	mRNA	-1.30958	-0.755548
XBXL10_1g10362	rpp21.S	RPP21	mRNA	-1.17412	-0.35557
XBXL10_1g10363	zbtb11.S	ZBTB11	mRNA	2.7478	0.664256
XBXL10_1g10364	pcnp.S	PCNP	mRNA	-1.67292	-0.0205679
XBXL10_1g10365	trmt10c.S	TRMT10C	mRNA	0.719212	0.0938478
XBXL10_1g10366	txnl4b.S	TXNL4B	mRNA	-0.979579	-0.176614
XBXL10_1g10368	LOC108708946	ABI3BP	mRNA	-5.18514	1.87657
XBXL10_1g10369	tfg.S	TFG	mRNA	-0.903447	-0.155364
XBXL10_1g10370	gemin8.S	GEMIN8	mRNA	-2.17528	-1.39029
XBXL10_1g10371	gpm6b.S	GPM6B	mRNA	2.44215	-0.0841729
XBXL10_1g10373	trappc2.S	TRAPPC2B	mRNA	-1.17041	0.559355
XBXL10_1g10374	rab9a.S	RAB9A	mRNA	-1.91317	-0.710891
XBXL10_1g10376	LOC108709680	TMSB4X	mRNA	-1.31535	-0.500165
XBXL10_1g10377	LOC108709681	PRPS2	mRNA	0.0349437	-0.475135
XBXL10_1g10378	frmpd4.S	FRMPD4	mRNA	5.60959	1.52448
XBXL10_1g10380	msl3.S	MSL3	mRNA	-0.175768	-1.26015
XBXL10_1g10385	dmd.1.S	DMD	mRNA	-1.41551	-0.21273
XBXL10_1g10386	LOC108709686	TAB3	mRNA	-0.0639465	-0.56127
XBXL10_1g10387	gk.S	GK	mRNA	-0.74406	0.14642
XBXL10_1g10390	prrg1.S	PRRG1	mRNA	-0.998299	-0.104818
XBXL10_1g10393	LOC108709689	SH3RF3	mRNA	1.5811	0.0763508
XBXL10_1g10396	ranbp2.S	RGPD8	mRNA	1.09272	0.556589
XBXL10_1g10397	lims1.S	LIMS1	mRNA	-1.05298	-0.599434
XBXL10_1g10398	gcc2.S	GCC2	mRNA	1.21419	1.12639
XBXL10_1g10401	tmtops2.S	OPN3	mRNA	1.93155	1.80383
XBXL10_1g10402	uxs1.S	UXS1	mRNA	0.814508	-0.0498226
XBXL10_1g10403	XBXL10_1g10403	XBXL10_1g10403	lnc_RNA	1.17936	0.863695
XBXL10_1g10405	nck2.S	NCK2	mRNA	2.16153	0.506195
XBXL10_1g10407	rpl31.S	RPL31	mRNA	-1.2628	-0.787537
XBXL10_1g10408	LOC108709702	TBC1D8	mRNA	1.3422	0.703024
XBXL10_1g10409	cnot11.S	CNOT11	mRNA	-0.344227	0.956694
XBXL10_1g10410	rnf149.S	RNF149	mRNA	2.10425	0.15949
XBXL10_1g10412	LOC108709705	TNIK	mRNA	0.504638	-0.170902
XBXL10_1g10425	tgfbrap1.S	TGFBRAP1	mRNA	0.309355	0.86676
XBXL10_1g10426	c2orf49.S	C2orf49	mRNA	-1.68582	-0.329373
XBXL10_1g10428	septin10.S	SEPTIN10	mRNA	0.238763	0.692636
XBXL10_1g10429	sowahc.S	SOWAHC	mRNA	2.93695	0.590563
XBXL10_1g1043	usp38.L	USP38	mRNA	0.50938	-0.0482156
XBXL10_1g10434	champ1.S	CHAMP1	mRNA	0.39717	-0.0205763
XBXL10_1g10436	rasa3.S	RASA3	mRNA	0.377711	0.566892
XBXL10_1g10437	gas6.S	GAS6	mRNA	2.9955	0.177399
XBXL10_1g1044	LOC108699497	INPP4B	mRNA	0.178603	-0.0985866
XBXL10_1g10443	rev1.S	REV1	mRNA	1.06857	0.489297
XBXL10_1g10444	LOC108709719	EIF5B	mRNA	0.939626	-0.0564747
XBXL10_1g10445	tm2d3.S	TM2D3	mRNA	2.43249	0.461655
XBXL10_1g10448	mrpl30.S	MRPL30	mRNA	-1.32549	-0.0134225
XBXL10_1g10450	mgat4a.S	MGAT4A	mRNA	0.640465	0.140065
XBXL10_1g10451	unc50.S	UNC50	mRNA	-1.17266	-0.441326
XBXL10_1g10452	LOC108709722	COA5	mRNA	-1.81636	-0.460965
XBXL10_1g10453	inpp4a.S	INPP4A	mRNA	1.12039	0.189987
XBXL10_1g10454	tmem131.S	TMEM131	mRNA	6.25395	0.209945
XBXL10_1g10455	cnga3.S	CNGA3	mRNA	-0.885734	0.496775
XBXL10_1g10456	ube3a.S	UBE3A	mRNA	2.21283	0.353335
XBXL10_1g10460	LOC108709725	GABRG3	mRNA	1.54214	-1.35402
XBXL10_1g10463	herc2.S	HERC2	mRNA	1.23878	0.402901
XBXL10_1g10464	nipa2.S	NIPA2	mRNA	-0.679497	-0.464089
XBXL10_1g10465	LOC108709728	CYFIP1	mRNA	0.343297	-0.284606
XBXL10_1g10467	chst7.S	CHST7	mRNA	0.980005	0.576084
XBXL10_1g10468	LOC108709730	SLC9A7	mRNA	-0.0112138	-0.428192
XBXL10_1g10469	rp2.S	RP2	mRNA	1.50683	0.518438
XBXL10_1g1047	rnf150.L	RNF150	mRNA	-1.56902	-0.517669
XBXL10_1g10470	jade3.S	JADE3	mRNA	1.01247	-0.314225
XBXL10_1g10471	gtpbp6.S	GTPBP6	mRNA	-0.385539	-0.513125
XBXL10_1g10472	LOC108709733	STAG2	mRNA	0.644364	0.160171
XBXL10_1g10473	ppp2r3b.S	PPP2R3B	mRNA	1.26637	-0.0804895
XBXL10_1g10478	tfdp1.S	TFDP1	mRNA	0.287336	0.190153
XBXL10_1g10479	dcun1d2.S	DCUN1D2	mRNA	0.634027	0.864929
XBXL10_1g1048	LOC108699540	TBC1D9	mRNA	2.91567	1.21163
XBXL10_1g10481	grtp1.S	GRTP1	mRNA	-0.765675	-0.169959
XBXL10_1g10482	lamp1.S	LAMP1	mRNA	-0.127471	0.181096
XBXL10_1g10483	cul4a.S	CUL4A	mRNA	1.63454	0.201643
XBXL10_1g10484	pcid2.S	PCID2	mRNA	-0.554998	-0.655986
XBXL10_1g10489	LOC108709735	MCF2L	mRNA	0.168629	-0.00829167
XBXL10_1g10490	LOC108709736	ATP11A	mRNA	4.94208	-0.232492
XBXL10_1g10492	tubgcp3.S	TUBGCP3	mRNA	-0.27023	-0.352692
XBXL10_1g10494	arhgef7.S	ARHGEF7	mRNA	1.03807	0.148081
XBXL10_1g10495	ankrd10.S	ANKRD10	mRNA	0.294629	0.0631629
XBXL10_1g10496	ing1.S	ING1	mRNA	0.268966	0.0018077
XBXL10_1g10498	naxd.S	NAXD	mRNA	-0.722325	-0.506936
XBXL10_1g10499	rab20.S	RAB20	mRNA	2.77564	-0.0435373
XBXL10_1g1050	elmod2.L	ELMOD2	mRNA	1.08468	0.327281
XBXL10_1g10502	LOC108709741	IRS2	mRNA	0.883048	0.212874
XBXL10_1g10504	abhd13.S	ABHD13	mRNA	1.38342	0.408165
XBXL10_1g10507	arglu1.S	ARGLU1	mRNA	1.73667	-0.73355
XBXL10_1g10513	LOC108709743	BIVM-ERCC5	mRNA	0.986498	0.0817426
XBXL10_1g10517	tpp2.S	TPP2	mRNA	1.07146	0.118568
XBXL10_1g10518	XBXL10_1g10518	XBXL10_1g10518	lnc_RNA	-4.1335	-1.38588
XBXL10_1g10519	LOC101027273	FGF14	mRNA	-1.79251	-0.198395
XBXL10_1g1052	mgat4d.L	MGAT4B	mRNA	0.499753	-0.185542
XBXL10_1g10522	nalcn.S	NALCN	mRNA	1.11218	-0.0939427
XBXL10_1g10526	zic2.S	ZIC2	mRNA	0.600044	0.24367
XBXL10_1g1053	clgn.L	CLGN	mRNA	3.36826	-0.21034
XBXL10_1g10530	tm9sf2.S	TM9SF2	mRNA	0.496974	0.641759
XBXL10_1g10534	LOC108709750	DOCK9	mRNA	0.946034	0.334259
XBXL10_1g10536	stk24.S	STK24	mRNA	0.462122	0.0638855
XBXL10_1g10537	LOC108709752	FARP1	mRNA	-0.0394436	-0.151569
XBXL10_1g10538	ipo5.S	IPO5	mRNA	0.0530878	-0.235391
XBXL10_1g1054	LOC108699619	SCOC	mRNA	0.140177	-0.245195
XBXL10_1g10541	rap2a.S	RAP2A	mRNA	0.798274	0.489089
XBXL10_1g10542	LOC108709755	MBNL2	mRNA	0.523976	0.532841
XBXL10_1g10543	LOC108709756	HS6ST2	mRNA	3.81684	-0.692921
XBXL10_1g10544	uggt2.S	UGGT2	mRNA	1.71174	-0.128362
XBXL10_1g10546	LOC108709757	ABCC4	mRNA	1.39425	0.0733504
XBXL10_1g10548	gpr180.S	GPR180	mRNA	0.70915	-0.265588
XBXL10_1g10549	tgds.S	TGDS	mRNA	-0.759995	-0.263232
XBXL10_1g10550	gpc6.S	GPC6	mRNA	3.13913	1.51411
XBXL10_1g10551	slitrk5.S	SLITRK5	mRNA	3.4698	-0.0755029
XBXL10_1g10558	spry2.S	SPRY2	mRNA	0.21358	0.0125273
XBXL10_1g10559	ndfip2.S	NDFIP2	mRNA	0.931925	-0.37753
XBXL10_1g10560	rbm26.S	RBM26	mRNA	0.0886568	0.186495
XBXL10_1g10565	ednrb.S	EDNRB	mRNA	-0.521244	-0.655686
XBXL10_1g10566	slain1.S	SLAIN1	mRNA	1.17877	0.104447
XBXL10_1g10569	mycbp2.S	MYCBP2	mRNA	1.58841	0.738353
XBXL10_1g10570	fbxl3.S	FBXL3	mRNA	0.673843	0.439172
XBXL10_1g10571	acod1.S	ACOD1	mRNA	-2.21012	-1.04479
XBXL10_1g10573	lmo7.S	LMO7	mRNA	0.136819	0.136645
XBXL10_1g10574	uchl3.S	UCHL3	mRNA	-0.849461	-0.932945
XBXL10_1g10575	commd6.S	COMMD6	mRNA	0.103316	-0.130239
XBXL10_1g10577	tbc1d4.S	TBC1D4	mRNA	1.08742	0.20235
XBXL10_1g10579	klf12.S	KLF12	mRNA	0.583514	0.877582
XBXL10_1g10580	klf5.S	KLF5	mRNA	-0.402767	-0.11752
XBXL10_1g10581	pibf1.S	PIBF1	mRNA	0.0774356	0.18718
XBXL10_1g10583	bora.S	BORA	mRNA	0.131322	0.0959183
XBXL10_1g10584	XBXL10_1g10584	XBXL10_1g10584	mRNA	6.62365	-0.195106
XBXL10_1g1059	LOC108699671	MGST2	mRNA	-3.52985	1.4479
XBXL10_1g10590	mettl18.S	METTL18	mRNA	-0.491839	-0.549975
XBXL10_1g10591	pcdh20.S	PCDH20	mRNA	0.236855	1.06342
XBXL10_1g10592	tdrd3.S	TDRD3	mRNA	0.399657	-0.177474
XBXL10_1g10599	sugt1.S	SUGT1	mRNA	3.21619	-1.30494
XBXL10_1g1060	mgst2.L	MGST2	mRNA	3.4813	-2.78831
XBXL10_1g10600	elf1.S	ELF1	mRNA	1.29269	0.563043
XBXL10_1g10603	wbp4.S	WBP4	mRNA	0.135073	0.5034
XBXL10_1g10604	kbtbd7.S	KBTBD7	mRNA	0.0573974	0.339606
XBXL10_1g10605	LOC108709785	MTRF1	mRNA	1.12123	0.571783
XBXL10_1g10606	rgcc.S	RGCC	mRNA	-0.609543	-0.00821857
XBXL10_1g10608	LOC108709786	DGKH	mRNA	0.184639	0.455824
XBXL10_1g10609	akap11.S	AKAP11	mRNA	1.69235	0.399091
XBXL10_1g1061	setd7.L	SETD7	mRNA	5.67135	0.436049
XBXL10_1g10610	tnfsf11.S	TNFSF11	mRNA	0.866603	0.0942701
XBXL10_1g10612	enox1.S	ENOX1	mRNA	0.121831	-0.00202506
XBXL10_1g10616	LOC108709791	TSC22D1	mRNA	0.422502	0.0954595
XBXL10_1g10618	nufip1.S	NUFIP1	mRNA	1.22913	0.218915
XBXL10_1g1062	XBXL10_1g1062	XBXL10_1g1062	mRNA	-0.243785	0.436635
XBXL10_1g10620	gtf2f2.S	GTF2F2	mRNA	-0.884622	-0.814984
XBXL10_1g10625	XBXL10_1g10625	XBXL10_1g10625	lnc_RNA	-0.658317	-0.469256
XBXL10_1g10628	slc25a30.S	SLC25A30	mRNA	0.183221	0.743669
XBXL10_1g10629	cog3.S	COG3	mRNA	0.178732	0.0762738
XBXL10_1g1063	rab33b.L	RAB33B	mRNA	0.390089	0.146173
XBXL10_1g10631	XBXL10_1g10631	XBXL10_1g10631	mRNA	-2.0888	-0.114388
XBXL10_1g10632	zc3h13.S	ZC3H13	mRNA	1.20261	0.128308
XBXL10_1g10636	rubcnl.S	RUBCNL	mRNA	-0.191538	-0.263972
XBXL10_1g10637	lrch1.S	LRCH1	mRNA	1.1229	0.190709
XBXL10_1g10638	esd.S	ESD	mRNA	1.83826	-0.429334
XBXL10_1g10640	sucla2.S	SUCLA2	mRNA	-0.0174963	-0.0489195
XBXL10_1g10641	med4.S	MED4	mRNA	0.712454	0.681274
XBXL10_1g10642	rb1.S	RB1	mRNA	0.22367	-0.00908392
XBXL10_1g10644	rcbtb2.S	RCBTB2	mRNA	-0.277567	-0.506851
XBXL10_1g10646	acvr1b.S	ACVR1B	mRNA	0.582688	0.231425
XBXL10_1g10647	tamalin.S	TAMALIN	mRNA	-0.156218	-0.296825
XBXL10_1g10648	nr4a1.S	NR4A1	mRNA	-0.687569	1.49947
XBXL10_1g10649	prpf40b.S	PRPF40B	mRNA	-0.869604	-0.0743962
XBXL10_1g1065	naa16.L	NAA15	mRNA	0.960979	0.0219376
XBXL10_1g10650	LOC108709808	FMNL3	mRNA	4.61922	0.7314
XBXL10_1g10651	atg101.S	ATG101	mRNA	-1.02225	-0.0283681
XBXL10_1g10652	tmbim6.S	TMBIM6	mRNA	-0.415974	-0.469316
XBXL10_1g10653	nckap5l.S	NCKAP5L	mRNA	-0.676849	-0.365681
XBXL10_1g10654	kansl2.S	KANSL2	mRNA	-1.50095	-0.539139
XBXL10_1g10655	XBXL10_1g10655	XBXL10_1g10655	snoRNA	-2.91456	0.119615
XBXL10_1g10656	XBXL10_1g10656	XBXL10_1g10656	snoRNA	-1.91197	-0.800869
XBXL10_1g10657	ccnt1.S	CCNT1	mRNA	1.08585	0.406605
XBXL10_1g10659	adcy6.S	ADCY6	mRNA	-0.136537	0.582723
XBXL10_1g10662	ddx23.S	DDX23	mRNA	1.93837	0.228007
XBXL10_1g10664	rnd1.S	RND1	mRNA	-0.35665	-0.288515
XBXL10_1g10665	wdr45.S	WDR45	mRNA	-1.43897	0.0988644
XBXL10_1g10666	ccdc65.S	CCDC65	mRNA	1.78696	0.000703155
XBXL10_1g1067	elf2.L	ELF2	mRNA	6.36281	0.528361
XBXL10_1g10670	arf3.S	ARF3	mRNA	-0.107279	-0.562838
XBXL10_1g10671	prkag1.S	PRKAG1	mRNA	0.311019	-0.00652046
XBXL10_1g10672	kmt2d.S	kmt2d	mRNA	1.2263	1.64347
XBXL10_1g10673	rhebl1.S	RHEBL1	mRNA	1.28406	0.6322
XBXL10_1g10674	XBXL10_1g10674	XBXL10_1g10674	lnc_RNA	2.88788	-0.488901
XBXL10_1g10676	lmbr1l.S	LMBR1L	mRNA	0.19096	-0.00494682
XBXL10_1g10677	tuba1b.S	TUBAL3	mRNA	2.06923	0.553655
XBXL10_1g1068	mgarp.L	MGARP	mRNA	-1.70567	-0.555524
XBXL10_1g10680	tuba1c.S	TUBA1C	mRNA	-1.15019	-0.951949
XBXL10_1g10684	spats2.S	SPATS2	mRNA	-0.481649	-0.928547
XBXL10_1g10687	bloc1s1.S	BLOC1S1	mRNA	-1.09566	-0.37628
XBXL10_1g10689	cd63.S	CD63	mRNA	-0.520689	-0.395454
XBXL10_1g10692	wdr61.S	WDR61	mRNA	-1.13899	-1.01993
XBXL10_1g10693	cnpy2.S	CNPY2	mRNA	-0.772893	0.0478585
XBXL10_1g10694	cs.S	CS	mRNA	-1.80845	-1.33736
XBXL10_1g10695	coq10a.S	COQ10A	mRNA	0.151979	-0.087839
XBXL10_1g10698	ankrd52.S	ANKRD52	mRNA	0.988685	-0.0592113
XBXL10_1g10699	nabp2.S	NABP2	mRNA	-0.589671	-0.437795
XBXL10_1g10700	rnf41.S	RNF41	mRNA	-0.45664	-0.947817
XBXL10_1g10702	smarcc2.S	SMARCC2	mRNA	0.600579	-0.248713
XBXL10_1g10703	myl6.S	MYL6	mRNA	-1.80886	-0.85577
XBXL10_1g10704	esyt1.S	ESYT1	mRNA	0.78564	0.0367247
XBXL10_1g10705	zc3h10.S	ZC3H10	mRNA	0.259398	0.246524
XBXL10_1g10706	XBXL10_1g10706	XBXL10_1g10706	lnc_RNA	-2.22179	-1.12257
XBXL10_1g10707	pa2g4.S	PA2G4	mRNA	-1.89911	-0.518901
XBXL10_1g10709	erbb3.S	ERBB3	mRNA	4.33689	3.97629
XBXL10_1g10710	rps26.S	RPS26	mRNA	-3.02535	-1.48432
XBXL10_1g10711	ikzf4.S	IKZF4	mRNA	2.15651	1.18813
XBXL10_1g10712	suox.S	SUOX	mRNA	0.961961	0.274023
XBXL10_1g10713	rab5b.S	RAB5B	mRNA	0.62585	-0.0911197
XBXL10_1g10714	XBXL10_1g10714	XBXL10_1g10714	lnc_RNA	-1.51846	-0.875459
XBXL10_1g10715	cdk2.S	CDK2	mRNA	-0.23277	0.0688798
XBXL10_1g10716	pmel.S	PMEL	mRNA	-1.6207	-1.27563
XBXL10_1g10719	XBXL10_1g10719	XBXL10_1g10719	lnc_RNA	1.96786	-0.211826
XBXL10_1g10721	pan2.S	PAN2	mRNA	0.224101	0.693513
XBXL10_1g10724	sarnp.S	SARNP	mRNA	-0.030474	-0.00751014
XBXL10_1g10725	ormdl2.S	ORMDL2	mRNA	3.37838	0.485204
XBXL10_1g10726	dnajc14.S	DNAJC14	mRNA	0.48295	0.84224
XBXL10_1g10727	tmem198.S	TMEM198	mRNA	0.235659	-0.253386
XBXL10_1g10728	pym1.S	PYM1	mRNA	0.0180424	-0.411366
XBXL10_1g10731	timeless.S	TIMELESS	mRNA	0.572918	0.419215
XBXL10_1g10732	mip.S	MIP	mRNA	-4.23974	-1.35992
XBXL10_1g10733	spryd4.S	SPRYD4	mRNA	-1.93234	-1.10594
XBXL10_1g10735	rbms2.S	RBMS2	mRNA	2.63978	0.324457
XBXL10_1g10736	atp5f1b.S	ATP5F1B	mRNA	-2.02541	-1.36246
XBXL10_1g10737	XBXL10_1g10737	XBXL10_1g10737	snoRNA	-0.843398	0.245088
XBXL10_1g10738	XBXL10_1g10738	XBXL10_1g10738	snoRNA	-3.92205	-1.66667
XBXL10_1g10739	XBXL10_1g10739	XBXL10_1g10739	snoRNA	-3.24955	-1.21555
XBXL10_1g10740	LOC108709846	PTGES3	mRNA	-0.257993	0.101931
XBXL10_1g10741	naca.S	KPRP	mRNA	-1.22569	-0.979511
XBXL10_1g10742	prim1.S	PRIM1	mRNA	0.667024	-0.337529
XBXL10_1g10744	gpr182.S	GPR182	mRNA	2.63285	2.36688
XBXL10_1g10745	zbtb39.S	ZBTB39	mRNA	0.552511	1.40781
XBXL10_1g10748	nemp1.S	NEMP1	mRNA	-0.183054	-0.303716
XBXL10_1g10750	LOC108709852	STAT6	mRNA	0.71823	-0.815261
XBXL10_1g10751	lrp1.S	LRP1	mRNA	1.14762	0.485099
XBXL10_1g10754	shmt2.S	SHMT2	mRNA	-1.45934	-0.464763
XBXL10_1g10757	LOC108709856	R3HDM2	mRNA	0.472104	-0.233733
XBXL10_1g10758	inhbc.2.S	INHBC	mRNA	0.960439	-0.0814462
XBXL10_1g1076	sclt1.L	SCLT1	mRNA	1.30317	0.42616
XBXL10_1g10763	arhgap9.S	ARHGAP9	mRNA	2.06455	1.7428
XBXL10_1g10764	mars1.S	MARS1	mRNA	-0.637823	-0.435878
XBXL10_1g10765	ddit3.S	DDIT3	mRNA	2.06949	0.586035
XBXL10_1g10766	mbd6.S	MBD5	mRNA	1.28666	0.776766
XBXL10_1g10767	dctn2.S	DCTN2	mRNA	0.348607	-0.0693833
XBXL10_1g10769	pip4k2c.S	PIP4K2C	mRNA	1.70469	-0.0639453
XBXL10_1g10771	arhgef25.S	ARHGEF25	mRNA	0.922427	-0.0210886
XBXL10_1g10775	os9.S	OS9	mRNA	-1.31382	0.0310837
XBXL10_1g1078	pgrmc2.L	PGRMC2	mRNA	-1.45036	-0.277591
XBXL10_1g10781	tspan31.S	TSPAN31	mRNA	-1.38583	-0.401925
XBXL10_1g10784	tsfml.S	PIGX	mRNA	-1.68892	-1.90747
XBXL10_1g10785	tsfm.S	TSFM	mRNA	-0.282974	0.425104
XBXL10_1g10788	ctdsp2.S	CTDSP2	mRNA	0.260277	-0.0631501
XBXL10_1g10789	slc11a2.S	SLC11A2	mRNA	-1.25403	-0.262597
XBXL10_1g1079	larp1b.L	LARP1B	mRNA	1.28595	0.525721
XBXL10_1g10791	csrnp2.S	CSRNP2	mRNA	1.35808	0.338615
XBXL10_1g10792	lsf	TFCP2	mRNA	-0.353055	-0.531984
XBXL10_1g10793	dazap2.S	DAZAP2	mRNA	-0.510502	-0.620005
XBXL10_1g10794	LOC100127312	SMAGP	mRNA	-0.526929	-0.387059
XBXL10_1g10798	galnt6.1.S	GALNT6	mRNA	0.956073	0.239704
XBXL10_1g1080	abhd18.L	ABHD18	mRNA	0.675277	0.174185
XBXL10_1g10801	slc4a8.S	SLC4A8	mRNA	2.90702	0.414074
XBXL10_1g10802	fignl2.S	FIGN	mRNA	1.67155	0.482742
XBXL10_1g10803	LOC108708999	SCN8A	mRNA	4.71074	2.56649
XBXL10_1g10804	LOC496010	METTL7A	mRNA	-2.11085	-1.16724
XBXL10_1g10805	atf1.S	ATF1	mRNA	0.288213	0.283621
XBXL10_1g10806	LOC108709000	DIP2B	mRNA	1.14861	0.211662
XBXL10_1g10807	larp4.S	LARP4	mRNA	0.706025	0.426456
XBXL10_1g10808	pfkm.S	PFKM	mRNA	-0.119041	-0.681715
XBXL10_1g10809	XBXL10_1g10809	XBXL10_1g10809	lnc_RNA	1.15242	-0.769797
XBXL10_1g1081	mfsd8.L	MFSD8	mRNA	-0.209524	-0.676018
XBXL10_1g10810	senp1.S	SENP1	mRNA	0.244492	0.114324
XBXL10_1g10812	gtf2h4.S	GTF2H4	mRNA	-0.21081	-0.220411
XBXL10_1g10817	slc48a1.S	SLC48A1	mRNA	-0.786031	-0.339161
XBXL10_1g10818	LOC108709885	RAPGEF3	mRNA	0.459328	0.0012372
XBXL10_1g10819	birc5.S	BIRC5	mRNA	0.0851505	0.569516
XBXL10_1g1082	plk4.L	PLK4	mRNA	1.29087	-0.0542074
XBXL10_1g10826	itga5.S	ITGA5	mRNA	0.838016	-0.0598628
XBXL10_1g10828	znf385a.S	ZNF385A	mRNA	1.19911	0.0646763
XBXL10_1g1083	LOC100158321	THAP6	mRNA	1.19229	-0.169724
XBXL10_1g10830	copz1.S	COPZ1	mRNA	0.0566947	-0.148229
XBXL10_1g10832	hnrnpa1.S	HNRNPA1	mRNA	-0.428845	-0.409987
XBXL10_1g10833	cbx5.S	CBX5	mRNA	0.196093	0.2816
XBXL10_1g1084	LOC108699680	GPBP1	mRNA	2.3237	0.355611
XBXL10_1g10846	calcoco1.S	CALCOCO1	mRNA	-0.983722	-1.11419
XBXL10_1g10847	XBXL10_1g10847	XBXL10_1g10847	lnc_RNA	0.778575	0.476993
XBXL10_1g10848	atp5mc1.S	ATP5MC2	mRNA	-2.27797	-1.19923
XBXL10_1g10849	atf7.S	ATF7	mRNA	-0.683581	-0.0763824
XBXL10_1g10851	tarbp2.S	TARBP2	mRNA	0.103848	-0.704802
XBXL10_1g10853	pcbp3.S	PCBP2	mRNA	-1.59184	-0.77204
XBXL10_1g10854	LOC108709903	PIK3C2A	mRNA	-1.48025	-0.483353
XBXL10_1g10855	LOC108709904	LOC108709904	mRNA	2.30335	0.349688
XBXL10_1g10856	sp1.S	SP1	mRNA	0.678464	0.264149
XBXL10_1g10858	myg1.S	MYG1	mRNA	-2.84205	-1.44433
XBXL10_1g10859	pfdn5.S	PFDN5	mRNA	-0.866854	-0.0724769
XBXL10_1g10860	espl1.S	ESPL1	mRNA	1.49788	1.33267
XBXL10_1g10861	mfsd5.S	MFSD5	mRNA	-0.0397696	-0.28557
XBXL10_1g10862	rarg.S	RARG	mRNA	-1.13034	0.579906
XBXL10_1g10863	znf740.S	ZNF740	mRNA	0.866541	0.316768
XBXL10_1g10864	soat2.S	SOAT2	mRNA	-1.44999	-0.982022
XBXL10_1g10865	spryd3.S	SPRYD3	mRNA	5.43195	1.0527
XBXL10_1g10866	tns2.S	TNS2	mRNA	4.88077	2.07515
XBXL10_1g10867	eif4b.S	EIF4B	mRNA	-0.456236	-0.500174
XBXL10_1g10868	krt18.1.S	KRT18	mRNA	-1.74322	-1.11762
XBXL10_1g10869	krt8.1.S	KRT8	mRNA	-1.05633	-0.508612
XBXL10_1g1087	ankrd50.L	ANKRD50	mRNA	1.3892	0.483817
XBXL10_1g1088	spry1.L	SPRY1	mRNA	1.16752	1.14138
XBXL10_1g10887	XB5780651.S	SRD5A1	mRNA	-0.772666	-0.685662
XBXL10_1g10888	racgap1.S	RACGAP1	mRNA	1.03655	0.580699
XBXL10_1g10889	LOC101027278	ASIC1	mRNA	3.31436	-2.05383
XBXL10_1g1089	spata5.L	SPATA5	mRNA	-0.833422	-0.0285283
XBXL10_1g10890	smarcd1.S	SMARCD1	mRNA	0.0554221	-0.204641
XBXL10_1g10893	cox14.S	COX14	mRNA	-2.18406	-1.09036
XBXL10_1g10894	cers5.S	CERS5	mRNA	-0.0947787	-0.214843
XBXL10_1g10895	lima1.S	LIMA1	mRNA	0.221993	0.442979
XBXL10_1g10896	XBXL10_1g10896	XBXL10_1g10896	lnc_RNA	-0.982058	-0.79636
XBXL10_1g10897	fndc3a.S	FNDC3A	mRNA	0.149378	0.0184064
XBXL10_1g10898	cdadc1.S	CDADC1	mRNA	1.96104	0.273944
XBXL10_1g10899	cab39l.S	CAB39L	mRNA	-0.289487	-0.228335
XBXL10_1g1090	nudt6.L	NUDT6	mRNA	-1.46183	-0.585659
XBXL10_1g10900	setdb2.S	setdb2	mRNA	0.630198	0.982477
XBXL10_1g10901	LOC108709919	PHF6	mRNA	3.54981	-0.54161
XBXL10_1g10902	LOC100127287	PHF6	mRNA	2.61423	0.321039
XBXL10_1g10904	rcbtb1.S	RCBTB1	mRNA	0.443391	0.792496
XBXL10_1g10906	ebpl.S	EBPL	mRNA	-0.371699	-0.103563
XBXL10_1g10907	kpna3.S	KPNA3	mRNA	0.0441243	-0.148396
XBXL10_1g10908	spryd7.S	SPRYD7	mRNA	-1.0516	-0.594941
XBXL10_1g10909	trim13.S	TRIM13	mRNA	1.96776	0.423504
XBXL10_1g1091	fgf2	FGF2	mRNA	-3.10185	4.55583
XBXL10_1g10911	LOC108709925	DLEU7	mRNA	-1.18371	0.692624
XBXL10_1g10913	fam124a.S	FAM124A	mRNA	-0.1427	-0.560238
XBXL10_1g10915	ints6.S	INTS6	mRNA	0.012161	-0.105581
XBXL10_1g10917	wdfy2.S	WDFY2	mRNA	-0.0329306	-0.272113
XBXL10_1g1092	bbs12.L	BBS12	mRNA	1.10952	0.119018
XBXL10_1g10920	nek3.S	NEK3	mRNA	-1.39037	0.173785
XBXL10_1g10921	ckap2.S	CKAP2	mRNA	0.63674	0.457206
XBXL10_1g10924	mrps31.S	MRPS31	mRNA	-0.675371	-0.332876
XBXL10_1g10925	foxo1.S	FOXO1	mRNA	3.4423	0.563578
XBXL10_1g10926	MGC68662	COG6	mRNA	-0.813414	-0.444337
XBXL10_1g10927	LOC108709933	LHFPL6	mRNA	0.353878	-0.612616
XBXL10_1g10929	nhlrc3.S	NHLRC3	mRNA	0.990034	0.827695
XBXL10_1g1093	cetn4.L	CETN2	mRNA	2.73617	1.18671
XBXL10_1g10930	proser1.S	PROSER1	mRNA	-1.05746	4.54859
XBXL10_1g10931	LOC108709936	STOML3	mRNA	-0.718157	-0.133902
XBXL10_1g10933	ufm1.S	UFM1	mRNA	0.199989	-0.533306
XBXL10_1g10935	postn.S	POSTN	mRNA	2.89258	-0.622945
XBXL10_1g10936	supt20h.S	supt20h	mRNA	-1.08409	-0.138189
XBXL10_1g10937	exosc8.S	EXOSC8	mRNA	-1.30005	-0.158732
XBXL10_1g10938	alg5.S	ALG5	mRNA	0.322964	-0.653386
XBXL10_1g1094	adad1.L	ADAD1	mRNA	-1.56394	0.980827
XBXL10_1g10940	smad9.S	SMAD9	mRNA	-3.09965	-0.589507
XBXL10_1g10941	rfxap.S	RFXAP	mRNA	1.19624	0.217119
XBXL10_1g10943	ccna1.S	CCNA1	mRNA	0.244391	0.258206
XBXL10_1g10944	XBXL10_1g10944	XBXL10_1g10944	lnc_RNA	2.19449	0.66617
XBXL10_1g10945	ccdc169.S	CCDC169	mRNA	-0.754532	-0.581687
XBXL10_1g10947	LOC108709943	NBEA	mRNA	1.33413	-0.338519
XBXL10_1g10948	mab21l1.S	MAB21L1	mRNA	-1.19353	3.8954
XBXL10_1g10949	stard13.S	STARD13	mRNA	4.5949	0.906297
XBXL10_1g10950	kl.S	KL	mRNA	0.157173	-0.193996
XBXL10_1g10951	pds5b.S	PDS5B	mRNA	0.962793	0.274034
XBXL10_1g10952	n4bp2l2.S	N4BP2L2	mRNA	1.25505	-0.0501243
XBXL10_1g10953	zar2.S	ZAR1L	mRNA	-1.09884	-0.429768
XBXL10_1g10954	fry.S	FRY	mRNA	5.32749	1.2814
XBXL10_1g10956	LOC108709947	B3GLCT	mRNA	0.0161403	0.608224
XBXL10_1g10957	hsph1.S	HSPH1	mRNA	0.834979	-0.103523
XBXL10_1g10958	tex26.S	TEX26	mRNA	-0.721008	-0.106372
XBXL10_1g1096	kiaa1109.L	KIAA1109	mRNA	0.85272	0.726982
XBXL10_1g10960	LOC108709949	MEDAG	mRNA	-2.15184	-0.918283
XBXL10_1g10961	alox5ap.S	ALOX5AP	mRNA	-6.25256	2.28752
XBXL10_1g10966	uspl1.S	USPL1	mRNA	0.987805	0.286337
XBXL10_1g10967	LOC108709952	HMGB1	mRNA	-0.641996	-0.575265
XBXL10_1g10969	ubl3.S	UBL3	mRNA	0.375161	0.425725
XBXL10_1g10970	slc7a1.S	slc7a1	mRNA	0.00807101	0.0686724
XBXL10_1g10971	LOC108709955	LOC108709955	mRNA	-1.48665	-0.675874
XBXL10_1g10977	pan3.S	PAN3	mRNA	1.62977	0.301041
XBXL10_1g1098	bbs7.L	BBS7	mRNA	-0.57232	-0.408733
XBXL10_1g10983	polr1d.1.S	POLR1D	mRNA	2.20918	0.200035
XBXL10_1g10985	rasl11a.S	RASL11A	mRNA	-1.75359	0.0995319
XBXL10_1g10986	MGC80700	RPL21	mRNA	-1.18364	-0.529525
XBXL10_1g10987	XBXL10_1g10987	XBXL10_1g10987	snoRNA	-0.246465	-0.0247396
XBXL10_1g10988	usp12.S	USP12	mRNA	1.11442	0.0802248
XBXL10_1g10990	wasf3.S	WASF3	mRNA	2.12452	-1.36622
XBXL10_1g10991	cdk8.S	CDK8	mRNA	0.501676	-0.226828
XBXL10_1g10993	nup58.S	NUP58	mRNA	-0.440151	-0.246874
XBXL10_1g10997	LOC108709967	SPATA13	mRNA	-1.01394	0.117619
XBXL10_1g10998	mipep.S	MIPEP	mRNA	-1.22607	0.257926
XBXL10_1g10999	tnfrsf19.S	TNFRSF19	mRNA	0.3829	-0.224268
XBXL10_1g1100	ccna2.L	CCNA2	mRNA	-0.927539	0.0191777
XBXL10_1g11000	sgcg.S	SGCG	mRNA	5.10774	-0.967597
XBXL10_1g11003	micu2.S	MICU2	mRNA	-0.28737	-0.337744
XBXL10_1g11005	zdhhc20.S	ZDHHC20	mRNA	-0.0571368	-0.244383
XBXL10_1g11006	sap18.S	SAP18	mRNA	-1.53566	-0.352573
XBXL10_1g11007	lats2.S	LATS2	mRNA	1.38876	0.617273
XBXL10_1g11008	xpo4.S	XPO4	mRNA	1.81508	0.288271
XBXL10_1g11009	eef1akmt1.S	EEF1AKMT1	mRNA	-2.23677	-0.713892
XBXL10_1g1101	exosc9.L	EXOSC9	mRNA	-1.52906	-0.175882
XBXL10_1g11011	ift88.S	IFT88	mRNA	-0.0308391	-0.248276
XBXL10_1g11012	cryl1.S	CRYL1	mRNA	2.78958	-0.131482
XBXL10_1g11013	XBXL10_1g11013	XBXL10_1g11013	lnc_RNA	1.43491	-0.214324
XBXL10_1g11016	zmym2.S	ZMYM2	mRNA	0.662051	0.276749
XBXL10_1g11017	mphosph8.S	POGK	mRNA	2.971	0.588352
XBXL10_1g11018	LOC108709018	PARP4	mRNA	6.08642	0.26261
XBXL10_1g1102	anxa5.L	ANXA5	mRNA	-0.890043	-0.654913
XBXL10_1g11021	yap1.S	YAP1	mRNA	0.0851832	-0.732938
XBXL10_1g11022	birc2.S	BIRC2	mRNA	3.39927	-0.199768
XBXL10_1g11023	tmem123.S	TMEM123	mRNA	-0.605524	-0.795317
XBXL10_1g11033	dcun1d5.S	DCUN1D5	mRNA	0.0857516	-0.0899363
XBXL10_1g11037	msantd4.S	MSANTD4	mRNA	1.87438	0.824749
XBXL10_1g11039	kbtbd3.S	KBTBD3	mRNA	1.09137	0.877825
XBXL10_1g1104	hadh.L	HADH	mRNA	-1.90632	-1.08603
XBXL10_1g11040	aasdhppt.S	AASDHPPT	mRNA	1.05304	-0.512976
XBXL10_1g11041	LOC108709988	GUCY1A2	mRNA	2.66156	0.308173
XBXL10_1g11044	alkbh8.S	ALKBH8	mRNA	0.0289067	0.453306
XBXL10_1g11045	elmod1.S	ELMOD1	mRNA	-3.64082	2.71771
XBXL10_1g11051	cul5.S	CUL5	mRNA	-0.117684	-0.658051
XBXL10_1g11052	acat1.S	ACAT1	mRNA	-2.19199	-1.07312
XBXL10_1g11053	npat.S	NPAT	mRNA	0.39049	-0.291047
XBXL10_1g11054	exph5.S	EXPH5	mRNA	0.489773	0.372459
XBXL10_1g11055	ddx10.S	DDX10	mRNA	1.23142	-0.324373
XBXL10_1g11059	rdx.S	RDX	mRNA	1.37045	0.326134
XBXL10_1g11060	fdx1.S	FDX1	mRNA	-1.28657	-0.397577
XBXL10_1g11061	arhgap20.S	ARHGAP20	mRNA	1.69791	0.0527744
XBXL10_1g11062	rnf17.S	RNF17	mRNA	1.38738	-0.149608
XBXL10_1g11066	arhgap42.S	ARHGAP42	mRNA	0.098922	-0.423299
XBXL10_1g11068	LOC108710006	CNTN5	mRNA	-0.627553	-0.551365
XBXL10_1g11070	maml2.S	MAML2	mRNA	0.772985	-0.319345
XBXL10_1g11072	mtmr2.S	MTMR2	mRNA	-1.14934	-0.113494
XBXL10_1g11073	cep57.S	CEP57	mRNA	-0.0753229	-0.299478
XBXL10_1g11074	fam76b.S	FAM76B	mRNA	0.115623	0.202327
XBXL10_1g11075	sesn3.S	SESN3	mRNA	-0.197838	-0.592112
XBXL10_1g11076	endod1.S	ENDOD1	mRNA	2.29905	0.895126
XBXL10_1g11078	cwc15.S	CWC15	mRNA	-0.94963	-0.510096
XBXL10_1g11079	amotl1.S	AMOTL1	mRNA	-2.14757	-0.635573
XBXL10_1g1108	rpl34.L	RPL34	mRNA	-1.90865	-0.443642
XBXL10_1g11081	LOC108710013	FUT4	mRNA	2.08845	0.169455
XBXL10_1g11084	ankrd49.S	THAP3	mRNA	1.16724	-0.0816954
XBXL10_1g11088	cep295.S	CEP295	mRNA	1.22013	0.423129
XBXL10_1g11105	XBXL10_1g11105	XBXL10_1g11105	snoRNA	-4.48564	-0.0561589
XBXL10_1g11106	XBXL10_1g11106	XBXL10_1g11106	snoRNA	-3.76861	-0.56922
XBXL10_1g11107	chordc1.S	CHORDC1	mRNA	0.432505	-0.550018
XBXL10_1g11109	naalad2.S	NAALAD2	mRNA	-2.48741	2.07595
XBXL10_1g11111	LOC108710021	TYR	mRNA	0.226405	0.204863
XBXL10_1g11112	LOC108710022	GRM5	mRNA	2.24416	0.626468
XBXL10_1g11113	ctsc.S	CTSC	mRNA	-1.44645	-0.779782
XBXL10_1g11115	tmem135.S	TMEM135	mRNA	2.46408	0.0399813
XBXL10_1g11116	fzd4.S	FZD4	mRNA	-0.111489	-0.04689
XBXL10_1g11122	eed.S	EED	mRNA	-1.14385	-0.100711
XBXL10_1g11124	clns1a.S	CLNS1A	mRNA	-0.00434433	-0.560905
XBXL10_1g11125	rsf1.S	RSF1	mRNA	1.02917	-0.0407641
XBXL10_1g11127	kctd14.S	KCTD14	mRNA	6.3204	0.516676
XBXL10_1g11128	alg8.S	ALG8	mRNA	-2.15255	-1.10334
XBXL10_1g11129	gab2.S	GAB2	mRNA	-0.119017	0.744775
XBXL10_1g11130	nars2.S	NARS2	mRNA	-2.07303	-0.00385209
XBXL10_1g11131	LOC108710030	TENM4	mRNA	5.69962	-0.158646
XBXL10_1g11147	prcp.S	PRCP	mRNA	-0.356145	-0.0514491
XBXL10_1g11148	rab30.S	RAB30	mRNA	-1.27242	-0.288822
XBXL10_1g11149	pcf11.S	PCF11	mRNA	2.07382	0.217857
XBXL10_1g1115	ostc.L	OSTC	mRNA	-1.97112	-0.956487
XBXL10_1g11150	LOC108710033	CCDC90B	mRNA	1.27732	0.0734621
XBXL10_1g11156	LOC108710035	CREBZF	mRNA	1.18173	0.913822
XBXL10_1g11157	sytl2.S	SYTL2	mRNA	1.58442	0.770632
XBXL10_1g11158	picalm.S	PICALM	mRNA	0.538207	0.0094136
XBXL10_1g11165	fam168a.S	FAM168A	mRNA	-2.09677	-0.932676
XBXL10_1g11167	LOC108710038	ARHGEF17	mRNA	4.48185	0.358769
XBXL10_1g11169	capn5.S	CAPN5	mRNA	-0.206678	-0.377738
XBXL10_1g1117	LOC108710147	COL25A1	mRNA	1.65198	0.650663
XBXL10_1g11171	acer3.S	ACER3	mRNA	-1.84175	-0.973394
XBXL10_1g11172	tsku.S	TSKU	mRNA	-0.0141014	-0.131536
XBXL10_1g11174	emsy.S	EMSY	mRNA	-0.255994	-0.603027
XBXL10_1g11175	thap12.S	THAP12	mRNA	-1.00309	-0.52279
XBXL10_1g11177	uvrag.S	UVRAG	mRNA	-0.172512	0.474449
XBXL10_1g11178	dgat2.S	DGAT2	mRNA	1.617	-0.0741317
XBXL10_1g1118	sec24b.L	SEC24B	mRNA	0.430894	-0.321667
XBXL10_1g11182	gdpd5.S	GDPD5	mRNA	0.252429	-0.0643789
XBXL10_1g11184	LOC108709037	FCHSD2	mRNA	-0.929363	-0.044413
XBXL10_1g11185	rps3.S	RPS3	mRNA	-3.37138	-1.63865
XBXL10_1g11186	XBXL10_1g11186	XBXL10_1g11186	snoRNA	-4.09379	-2.74883
XBXL10_1g11187	XBXL10_1g11187	XBXL10_1g11187	snoRNA	-2.27626	-1.33515
XBXL10_1g11188	XBXL10_1g11188	XBXL10_1g11188	snoRNA	-3.68561	-1.66693
XBXL10_1g1119	mcub.L	MCUB	mRNA	-1.92337	-0.999816
XBXL10_1g11190	XBXL10_1g11190	XBXL10_1g11190	snoRNA	-3.82247	-1.77124
XBXL10_1g11191	serpinh1.S	SERPINH1	mRNA	-1.62075	0.226361
XBXL10_1g11194	XB877238.S	GDPD5	mRNA	1.08494	-0.507214
XBXL10_1g11195	pak1.S	PAK1	mRNA	-0.5577	-0.637177
XBXL10_1g11199	LOC108710051	RAB6A	mRNA	0.0415008	-0.303382
XBXL10_1g11200	mrpl48.S	MRPL48	mRNA	-2.05085	-1.10651
XBXL10_1g11201	ndufc2.S	NDUFC2	mRNA	-3.04128	-2.45651
XBXL10_1g11203	LOC108710053	ZCCHC3	mRNA	0.619419	0.0744188
XBXL10_1g11205	paaf1.S	PAAF1	mRNA	-2.1554	-1.09114
XBXL10_1g11206	LOC108710055	ZCCHC3	mRNA	0.651172	0.111001
XBXL10_1g1121	pigy.L	PIGY	mRNA	-2.67134	-1.34984
XBXL10_1g11215	LOC108710058	ZSCAN20	mRNA	1.10527	-0.704633
XBXL10_1g1122	fam241a.L	FAM241A	mRNA	-0.982519	-0.909923
XBXL10_1g11222	ppme1.S	PPME1	mRNA	-0.159058	-0.347361
XBXL10_1g11223	c2cd3.S	C2CD3	mRNA	0.442662	-0.263032
XBXL10_1g11225	ucp2.S	UCP2	mRNA	-1.75206	-0.597237
XBXL10_1g11226	dnajb13.S	DNAJB13	mRNA	-2.16486	-0.596676
XBXL10_1g11227	LOC108710061	ZNF250	mRNA	3.13731	-0.122906
XBXL10_1g11229	rnf169.S	RNF169	mRNA	0.690047	-0.0858597
XBXL10_1g11230	spcs2.S	SPCS2	mRNA	-1.07818	-0.162249
XBXL10_1g11231	LOC108710063	ZNF3	mRNA	5.23909	0.239814
XBXL10_1g11232	LOC108710068	ZFP1	mRNA	4.35925	0.0791755
XBXL10_1g11236	cdk4.S	CDK4	mRNA	-0.840734	-1.04383
XBXL10_1g11242	slco2b1.S	SLCO2B1	mRNA	2.02891	1.10175
XBXL10_1g11258	LOC108710067	PGM2L1	mRNA	6.0989	-0.358266
XBXL10_1g11260	lipt2.S	LIPT2	mRNA	-2.68731	-1.39703
XBXL10_1g11263	arfgap1l.S	ARAP1	mRNA	0.234665	0.551071
XBXL10_1g11264	stard10.S	STARD10	mRNA	-2.67234	-0.177967
XBXL10_1g11265	LOC108710065	ZNF850	mRNA	5.81257	0.25553
XBXL10_1g11267	nup98l.S	NUP98	mRNA	1.21874	0.314941
XBXL10_1g11269	stim1.S	STIM1	mRNA	-0.475954	-1.22889
XBXL10_1g1127	egf.L	EGF	mRNA	0.847128	0.00562495
XBXL10_1g11273	LOC108709155	OR52P1	mRNA	2.71759	1.41025
XBXL10_1g11275	LOC108709156	OR52N4	mRNA	1.74815	1.45975
XBXL10_1g1128	lrit3.L	LRIT3	mRNA	-0.290416	-0.527084
XBXL10_1g11282	rrm1.S	RRM1	mRNA	-0.013293	-0.534992
XBXL10_1g11283	zar1l.S	ZAR1L	mRNA	0.610214	0.414514
XBXL10_1g11287	LOC108710087	LRIF1	mRNA	-1.10238	-0.437426
XBXL10_1g11289	numa1.S	NUMA1	mRNA	0.668462	0.313089
XBXL10_1g1129	gar1.L	GAR1	mRNA	-2.4217	-1.17745
XBXL10_1g11290	lamtor1.S	LAMTOR1	mRNA	-2.0484	-1.47568
XBXL10_1g11291	sfrpx.S	SFRP2	mRNA	-2.00774	-1.07521
XBXL10_1g11293	LOC108710089	PHOX2A	mRNA	1.5022	-0.924688
XBXL10_1g11295	lrtomt.S	LRRC51	mRNA	-1.51787	-1.41699
XBXL10_1g11296	znf674.S	ZNF208	mRNA	0.428725	-0.322146
XBXL10_1g11300	trim39l.3.S	TRIM65	mRNA	-0.312458	-0.705271
XBXL10_1g11302	trim39l.1.S	TRIM8	mRNA	2.07383	0.576395
XBXL10_1g11310	LOC108710097	LOC108710097	mRNA	0.105216	-1.15983
XBXL10_1g11311	alox12b.S	ALOX12B	mRNA	-0.831909	-1.27865
XBXL10_1g11314	LOC108719150	ZCCHC3	mRNA	-0.0803749	0.812854
XBXL10_1g11316	ilk.S	ILK	mRNA	-0.461301	-0.870357
XBXL10_1g11317	rrp8.S	RRP8	mRNA	-1.06494	-0.605575
XBXL10_1g11318	timm10b.S	TIMM10B	mRNA	-1.88708	-0.890407
XBXL10_1g11320	LOC108710103	FHDC1	mRNA	1.43545	-0.0250821
XBXL10_1g11321	trim3.S	TRIM3	mRNA	0.521227	-0.549087
XBXL10_1g11322	dchs1.S	DCHS1	mRNA	2.0269	-0.697007
XBXL10_1g11323	vps16.S	VPS16	mRNA	-0.738563	-1.0047
XBXL10_1g1133	casp6.L	CASP6	mRNA	-1.50565	-0.442969
XBXL10_1g11334	ptpro.L	PTPRO	mRNA	3.1536	0.907241
XBXL10_1g11335	eps8.L	EPS8	mRNA	-1.1582	-1.0086
XBXL10_1g11336	strap.L	STRAP	mRNA	-1.84712	-0.904175
XBXL10_1g1134	ap1ar.L	AP1AR	mRNA	-1.10054	-0.90359
XBXL10_1g11340	LOC108710689	PLEKHA5	mRNA	0.0373717	-0.606181
XBXL10_1g11343	aebp2.L	AEBP2	mRNA	-1.81901	-0.887501
XBXL10_1g11348	cmas.L	CMAS	mRNA	2.04859	0.352188
XBXL10_1g1135	tifa.L	TIFA	mRNA	2.563	0.452293
XBXL10_1g11354	golt1b.L	GOLT1B	mRNA	-3.08519	-0.972799
XBXL10_1g11355	recql.L	RECQL	mRNA	-0.161437	-0.547181
XBXL10_1g11356	pyroxd1.L	PYROXD1	mRNA	-1.91055	-0.134528
XBXL10_1g11359	st8sia1.L	ST8SIA1	mRNA	3.66083	-0.373723
XBXL10_1g1136	alpk1.L	ALPK1	mRNA	1.71865	0.725561
XBXL10_1g11360	c2cd5.L	C2CD5	mRNA	-1.22269	-1.15034
XBXL10_1g11361	etnk1.L	ETNK1	mRNA	-1.5508	-0.253211
XBXL10_1g11362	sox5.L	SOX5	mRNA	-0.640284	1.53774
XBXL10_1g11363	bcat1.L	BCAT1	mRNA	-1.08756	-0.314822
XBXL10_1g11364	irag2.L	IRAG2	mRNA	-0.39514	-0.549027
XBXL10_1g11366	etfrf1.L	ETFRF1	mRNA	-1.72797	-0.821494
XBXL10_1g11368	LOC100505423	KRAS	mRNA	1.3522	-0.181325
XBXL10_1g11369	XBXL10_1g11369	XBXL10_1g11369	mRNA	2.8297	1.55451
XBXL10_1g11370	rassf8.L	RASSF8	mRNA	3.95811	-0.470382
XBXL10_1g11371	LOC108710706	BHLHE41	mRNA	0.895896	0.0174787
XBXL10_1g11372	LOC108710178	ITPR2	mRNA	0.486623	-0.156881
XBXL10_1g11373	LOC108710708	INTS13	mRNA	-1.5208	0.733014
XBXL10_1g11374	fgfr1op2.L	FGFR1OP2	mRNA	1.77493	-0.386748
XBXL10_1g11375	endoul.L	ENDOU	mRNA	-1.65111	-1.28004
XBXL10_1g11376	cyb5r3.L	CYB5R3	mRNA	-1.19558	-0.192086
XBXL10_1g11378	ppfibp2.L	PPFIBP1	mRNA	0.307398	-0.0789863
XBXL10_1g1138	neurog2.L	NEUROG2	mRNA	1.56799	0.297152
XBXL10_1g11382	pkp2.L	PKP2	mRNA	0.315422	-0.944851
XBXL10_1g11384	LOC108710711	ARNTL2	mRNA	4.67266	-0.348748
XBXL10_1g11385	stk38l.L	STK38L	mRNA	1.14686	-0.635285
XBXL10_1g11386	LOC121401348	MED21	mRNA	-2.85609	0.384495
XBXL10_1g11387	LOC121401347	TM7SF3	mRNA	1.19384	0.938432
XBXL10_1g1139	LOC108710251	ZGRF1	mRNA	1.93478	0.594778
XBXL10_1g11397	LOC108705707	TM7SF3	mRNA	3.54872	-0.352342
XBXL10_1g1140	larp7.L	LARP7	mRNA	0.648913	0.163449
XBXL10_1g11402	arfgap3.L	ARFGAP3	mRNA	-0.818492	-0.825097
XBXL10_1g11403	pacsin2.L	PACSIN2	mRNA	0.246028	-0.436272
XBXL10_1g11404	ttll1.L	TTLL1	mRNA	-2.25064	-0.790755
XBXL10_1g11405	mcat.L	MCAT	mRNA	-0.701386	-0.251994
XBXL10_1g11406	ppara.L	PPARA	mRNA	0.0598406	0.499486
XBXL10_1g11410	atxn10.L	ATXN10	mRNA	-0.534185	-0.36281
XBXL10_1g11411	fbln1.L	FBLN1	mRNA	-3.1364	-0.330832
XBXL10_1g11413	ribc2.L	RIBC2	mRNA	-0.260364	-1.03745
XBXL10_1g11414	smc1b.L	SMC1B	mRNA	3.81373	-0.706278
XBXL10_1g11416	upk3a.L	UPK3A	mRNA	-0.566235	0.0683434
XBXL10_1g11427	kiaa0930.L	KIAA0930	mRNA	1.93707	0.361204
XBXL10_1g11428	nup50.L	NUP50	mRNA	0.656695	-0.460472
XBXL10_1g11429	LOC108710721	PHF21B	mRNA	1.5025	1.28181
XBXL10_1g11430	arhgap8.L	PRR5-ARHGAP8	mRNA	-0.897049	-0.212029
XBXL10_1g11431	prr5.L	PRR5	mRNA	-1.55417	0.473467
XBXL10_1g11434	parvb.L	PARVB	mRNA	-0.493902	-1.19618
XBXL10_1g11435	samm50.L	SAMM50	mRNA	-2.70027	0.0898869
XBXL10_1g11436	pnpla3.L	PNPLA2	mRNA	0.368112	0.0598136
XBXL10_1g11439	scube1.L	SCUBE1	mRNA	2.21636	-0.656837
XBXL10_1g1144	LOC108710308	ANK2	mRNA	2.64399	1.19864
XBXL10_1g11440	ttll12.L	TTLL12	mRNA	-1.31969	-0.557091
XBXL10_1g11441	tspo.L	TSPO	mRNA	-3.81618	-1.36712
XBXL10_1g11442	cdpf1.L	CDPF1	mRNA	-0.0763346	-0.706965
XBXL10_1g11444	LOC121401362	YARS2	mRNA	-2.14638	-0.91632
XBXL10_1g11445	dnm1l.L	DNM1L	mRNA	0.0508486	-1.05096
XBXL10_1g11446	fgd4.L	FGD4	mRNA	1.64635	0.334265
XBXL10_1g11448	LOC108710728	RESF1	mRNA	0.573676	0.190501
XBXL10_1g11449	amn1.L	AMN1	mRNA	-2.99799	-2.1404
XBXL10_1g1145	camk2d.L	CAMK2D	mRNA	3.0745	-0.976416
XBXL10_1g11450	LOC108710730	DENND5B	mRNA	-0.895334	-0.477207
XBXL10_1g11451	sinhcaf.L	SINHCAF	mRNA	-0.457403	-0.136849
XBXL10_1g11454	LOC108710732	KDM7A	mRNA	0.0901781	-0.284292
XBXL10_1g11455	slc37a3.L	SLC37A3	mRNA	-0.805184	-0.209466
XBXL10_1g11457	LOC108710734	MKRN1	mRNA	-1.8196	-0.762388
XBXL10_1g11459	LOC108710735	ADK	mRNA	-0.563141	-0.490389
XBXL10_1g11463	LOC121393075	TMEM140	mRNA	1.88274	-0.263401
XBXL10_1g11465	wdr91.L	WDR91	mRNA	0.537976	-0.154429
XBXL10_1g11467	LOC108704363	SLC23A2	mRNA	-0.0524274	-1.23877
XBXL10_1g11469	XBXL10_1g11469	XBXL10_1g11469	snoRNA	-2.8483	0.33553
XBXL10_1g11473	cnot4.L	CNOT4	mRNA	-0.234217	-0.440625
XBXL10_1g11474	nup205.L	NUP205	mRNA	0.789493	-0.654629
XBXL10_1g11477	XBXL10_1g11477	XBXL10_1g11477	lnc_RNA	1.44316	-0.83576
XBXL10_1g11481	mtpn.L	MTPN	mRNA	-1.08302	-0.48296
XBXL10_1g11486	LOC108704339	DGKI	mRNA	1.62064	1.37869
XBXL10_1g11487	creb3l2.L	CREB3L2	mRNA	-0.871103	-0.194974
XBXL10_1g11489	wee2.L	WEE2	mRNA	-0.390935	-0.233746
XBXL10_1g11490	dennd11.L	DENND11	mRNA	-0.419517	-0.590436
XBXL10_1g11493	mrps33.L	MRPS33	mRNA	2.81532	-0.0551548
XBXL10_1g11494	braf.L	BRAF	mRNA	-1.71833	-1.35577
XBXL10_1g1150	LOC108710474	NDST3	mRNA	-2.50055	1.61933
XBXL10_1g11504	LOC108704366	LARGE1	mRNA	3.44586	-0.413663
XBXL10_1g11505	XBXL10_1g11505	XBXL10_1g11505	snoRNA	-1.63725	-0.845273
XBXL10_1g11507	timp3.L	TIMP3	mRNA	-1.19716	-0.0853487
XBXL10_1g11508	fbxo7.L	FBXO7	mRNA	0.655861	-0.844511
XBXL10_1g11509	rtcb.L	RTCB	mRNA	-1.61082	-1.11363
XBXL10_1g1151	XBXL10_1g1151	XBXL10_1g1151	lnc_RNA	-2.33053	-0.144647
XBXL10_1g11511	prdm4.L	PRDM4	mRNA	-0.389714	-0.69573
XBXL10_1g11512	akr1b1.L	AKR1B10	mRNA	-1.52689	-0.649559
XBXL10_1g11514	akr1c2.L	AKR1C1	mRNA	1.76314	-1.91462
XBXL10_1g11517	akr1c1.L	AKR1C4	mRNA	-2.00258	-0.997225
XBXL10_1g11519	akr1d1.L	AKR1D1	mRNA	1.43765	-0.281536
XBXL10_1g1152	XBXL10_1g1152	XBXL10_1g1152	snoRNA	-3.67031	-1.85034
XBXL10_1g11521	trim24.L	TRIM24	mRNA	0.407309	0.0675426
XBXL10_1g11525	kiaa1549.L	KIAA1549	mRNA	1.49252	0.226236
XBXL10_1g11526	hipk2.L	HIPK2	mRNA	-0.32626	-0.422224
XBXL10_1g11527	tbxas1.L	TBXAS1	mRNA	-2.13344	-1.45597
XBXL10_1g1153	XBXL10_1g1153	XBXL10_1g1153	snoRNA	-3.17434	0.800073
XBXL10_1g11532	XBXL10_1g11532	XBXL10_1g11532	snoRNA	4.41599	-0.191388
XBXL10_1g11533	XBXL10_1g11533	XBXL10_1g11533	snoRNA	4.99163	-1.90822
XBXL10_1g11536	XBXL10_1g11536	XBXL10_1g11536	snoRNA	1.35384	-1.96548
XBXL10_1g11538	etv6.L	ETV6	mRNA	1.13496	-0.843523
XBXL10_1g11542	lrp6.L	LRP6	mRNA	2.08268	1.05953
XBXL10_1g11543	LOC108704378	MANSC1	mRNA	-0.291828	-0.782295
XBXL10_1g11544	borcs5.L	BORCS5	mRNA	4.21862	-1.50184
XBXL10_1g11545	dusp16.L	DUSP16	mRNA	-0.899542	-0.647198
XBXL10_1g11549	pex26.L	PEX26	mRNA	-1.28133	-1.19684
XBXL10_1g11551	atp6v1e1.L	ATP6V1E1	mRNA	-0.643237	-0.307152
XBXL10_1g11552	bcl2l13.L	BCL2L13	mRNA	-0.150722	-0.304446
XBXL10_1g11554	mical3.L	MICAL3	mRNA	1.53315	-0.204572
XBXL10_1g11556	usp18.L	USP18	mRNA	1.59964	1.78447
XBXL10_1g11557	LOC108704345	CECR2	mRNA	0.722263	0.0903979
XBXL10_1g11559	il17ra.S	IL17RA	mRNA	-2.67137	-0.0387726
XBXL10_1g1156	sec24d.L	SEC24D	mRNA	1.36968	0.409431
XBXL10_1g11561	LOC121400950	HDHD5	mRNA	3.44817	0.282298
XBXL10_1g11563	LOC121393041	HDHD5	mRNA	1.63066	0.213494
XBXL10_1g11569	LOC121400953	IL17RA	mRNA	0.738552	-0.366901
XBXL10_1g11582	XBXL10_1g11582	XBXL10_1g11582	lnc_RNA	1.85982	1.56221
XBXL10_1g11586	XBXL10_1g11586	XBXL10_1g11586	lnc_RNA	-5.56176	2.87517
XBXL10_1g1159	usp53.L	USP53	mRNA	0.920465	0.505641
XBXL10_1g11592	LOC121400958	IL17RA	mRNA	1.34184	-0.610969
XBXL10_1g11601	LOC121400959	IL17RA	mRNA	1.56289	-0.400502
XBXL10_1g11606	LOC121401008	KDM7A	mRNA	1.56639	0.489621
XBXL10_1g11608	XBXL10_1g11608	XBXL10_1g11608	mRNA	1.49524	1.47652
XBXL10_1g1161	XBXL10_1g1161	XBXL10_1g1161	lnc_RNA	-1.58745	0.0150273
XBXL10_1g11620	XBXL10_1g11620	XBXL10_1g11620	lnc_RNA	2.54067	0.404042
XBXL10_1g1164	mad2l1.L	MAD2L1	mRNA	0.452548	-0.0950342
XBXL10_1g1167	prdm5.L	PRDM5	mRNA	2.47755	2.19856
XBXL10_1g11719	LOC108705915	WDR91	mRNA	1.50117	-0.121169
XBXL10_1g1172	sgms2.L	SGMS2	mRNA	5.66627	0.0662064
XBXL10_1g11720	XBXL10_1g11720	XBXL10_1g11720	lnc_RNA	1.30838	1.03891
XBXL10_1g1173	papss1.L	PAPSS1	mRNA	0.854002	0.590593
XBXL10_1g11733	LOC121400994	WDR91	mRNA	-2.06705	-1.83056
XBXL10_1g11756	LOC121401014	IL17RA	mRNA	-2.9594	2.98558
XBXL10_1g11757	LOC121400984	KDM7A	mRNA	1.3154	0.031354
XBXL10_1g1177	tbck.L	TBCK	mRNA	-0.721715	-0.710285
XBXL10_1g11777	adipor2.L	ADIPOR2	mRNA	3.42449	-0.559683
XBXL10_1g11778	LOC108704584	CACNA2D4	mRNA	-1.87269	-0.688981
XBXL10_1g11779	lrtm2.L	LRTM2	mRNA	-0.538292	0.0178838
XBXL10_1g11780	dcp1b.L	DCP1B	mRNA	-1.02141	-0.786817
XBXL10_1g11784	fbxl14.L	FBXL14	mRNA	1.27545	0.0504278
XBXL10_1g11785	erc1.L	ERC1	mRNA	0.346517	-0.272359
XBXL10_1g11786	wnk1.L	WNK1	mRNA	0.245875	0.190394
XBXL10_1g11788	b4galnt3.L	B4GALNT3	mRNA	-0.899067	0.0712555
XBXL10_1g11789	ccdc77.L	CCDC77	mRNA	0.122817	-0.607655
XBXL10_1g11790	LOC108704575	KDM5A	mRNA	5.23964	2.38153
XBXL10_1g11797	washc1.L	WASH2P	mRNA	-0.78126	-0.776121
XBXL10_1g1180	gstcd.L	GSTCD	mRNA	-0.179726	-0.596313
XBXL10_1g1181	ints12.L	INTS12	mRNA	-1.11952	-0.193163
XBXL10_1g11817	XBXL10_1g11817	XBXL10_1g11817	rRNA	-5.59716	-2.65365
XBXL10_1g1182	arhgef38.L	ARHGEF38	mRNA	5.33739	-0.0938949
XBXL10_1g11825	XBXL10_1g11825	XBXL10_1g11825	rRNA	-5.07666	-1.43816
XBXL10_1g1183	ppa1.L	PPA2	mRNA	-1.0605	-0.316121
XBXL10_1g1184	tet2.L	TET1	mRNA	2.72909	0.02508
XBXL10_1g11858	tulp3.L	TUB	mRNA	-0.0358365	0.568579
XBXL10_1g11859	LOC108710741	CDKN1B	mRNA	1.41392	0.449126
XBXL10_1g11860	LOC108710184	KCNQ1	mRNA	-3.3729	-0.932194
XBXL10_1g11861	mrps35.L	MRPS35	mRNA	-2.41657	0.0526596
XBXL10_1g11865	XBXL10_1g11865	XBXL10_1g11865	lnc_RNA	-2.1735	-0.476228
XBXL10_1g11867	ovch1.L	OVCH1	mRNA	-0.759603	-1.32009
XBXL10_1g11868	tmtc1.L	TMTC1	mRNA	3.13163	0.789075
XBXL10_1g11871	LOC108710748	IPO8	mRNA	-0.0582384	-0.379821
XBXL10_1g11874	caprin2.L	CAPRIN2	mRNA	-0.983894	-0.89833
XBXL10_1g11878	LOC108710752	RHNO1	mRNA	1.55379	-0.0897714
XBXL10_1g11882	itfg2.L	ITFG2	mRNA	-0.324181	-0.480296
XBXL10_1g11883	fkbp4.L	FKBP4	mRNA	-1.02997	-0.358437
XBXL10_1g11884	ddx11.L	DDX11L8	mRNA	-0.835786	0.287768
XBXL10_1g11887	med7.L	MED7	mRNA	0.262727	0.102757
XBXL10_1g11888	itk.L	ITK	mRNA	2.22465	-1.11268
XBXL10_1g11892	nipal4.L	NIPAL4	mRNA	-0.874356	-0.445593
XBXL10_1g11894	clint1.L	CLINT1	mRNA	0.401419	-0.223527
XBXL10_1g11896	LOC108710765	EBF1	mRNA	-3.92531	0.806458
XBXL10_1g11898	rnf145.L	RNF145	mRNA	1.06664	-0.166374
XBXL10_1g11903	cdx1.L	CDX1	mRNA	1.95275	0.238286
XBXL10_1g11904	hmgxb3.L	HMGXB3	mRNA	0.109254	0.0707575
XBXL10_1g11907	ube2b.L	UBE2B	mRNA	-0.193977	-0.679835
XBXL10_1g11909	vdac1.L	VDAC1	mRNA	-0.85249	-0.506983
XBXL10_1g1191	cenpe.L	cenpe	mRNA	1.95187	1.87805
XBXL10_1g11911	skp1.L	SKP1	mRNA	-0.609959	-0.465663
XBXL10_1g11912	thg1l.L	THG1L	mRNA	0.460204	-0.337939
XBXL10_1g11914	ldhb.L	LDHB	mRNA	-1.4583	-1.44225
XBXL10_1g11915	btbd11.L	BTBD11	mRNA	0.475755	0.901793
XBXL10_1g11918	cry1.L	CRY1	mRNA	-0.0108509	-0.0120418
XBXL10_1g1192	dpy19l1.L	DPY19L1	mRNA	0.30609	0.284316
XBXL10_1g11920	mterf2.L	MTERF2	mRNA	1.45048	-0.195053
XBXL10_1g11923	tmem263.L	TMEM263	mRNA	0.853592	0.271447
XBXL10_1g11924	sirt3.2.L	SIRT3	mRNA	-0.992857	-0.218789
XBXL10_1g11925	ric8b.L	RIC8B	mRNA	0.523275	-0.0621461
XBXL10_1g11928	ckap4.L	CKAP4	mRNA	0.00283518	0.248454
XBXL10_1g11929	uhrf1bp1l.L	UHRF1BP1L	mRNA	-0.296589	-0.073068
XBXL10_1g11934	ccdc69.L	CCDC69	mRNA	0.212599	0.456386
XBXL10_1g11935	cd74.L	CD74	mRNA	2.80345	-0.210072
XBXL10_1g11937	slc36a1.L	SLC36A1	mRNA	-0.944718	-0.689847
XBXL10_1g11939	LOC108710791	FAT2	mRNA	3.08021	-0.283832
XBXL10_1g1194	bdh2.L	BDH2	mRNA	-3.40701	1.11216
XBXL10_1g11941	atox1.L	ATOX1	mRNA	-1.88075	-0.712508
XBXL10_1g11942	g3bp1.L	G3BP1	mRNA	-0.0127337	0.137652
XBXL10_1g11954	gria1.L	GRIA1	mRNA	1.54366	-0.242255
XBXL10_1g11956	maml1.L	MAML1	mRNA	1.15145	0.238997
XBXL10_1g11958	parp11.L	PARP11	mRNA	1.09305	-0.410828
XBXL10_1g11959	XBXL10_1g11959	XBXL10_1g11959	mRNA	0.857432	0.592698
XBXL10_1g1196	cisd2.L	CISD2	mRNA	-0.341715	-0.685789
XBXL10_1g11960	ccnd2.L	CCND2	mRNA	-1.84262	-0.772801
XBXL10_1g11964	XBXL10_1g11964	XBXL10_1g11964	lnc_RNA	-1.45115	-0.535771
XBXL10_1g11965	slc45a3.L	SLC45A3	mRNA	4.0565	-0.402588
XBXL10_1g11966	c12orf4.L	C12orf4	mRNA	-0.142234	-0.0271734
XBXL10_1g11968	XBXL10_1g11968	XBXL10_1g11968	lnc_RNA	2.60229	0.690061
XBXL10_1g1197	ube2d3.L	UBE2D2	mRNA	-0.399364	-0.342149
XBXL10_1g11978	XBXL10_1g11978	XBXL10_1g11978	lnc_RNA	-2.87826	-1.26565
XBXL10_1g1198	manba.L	MANBA	mRNA	5.53916	0.835535
XBXL10_1g1199	nfkb1.L	NFKB1	mRNA	1.16058	0.904949
XBXL10_1g11991	LOC108710775	RMND1	mRNA	-0.622901	-0.458177
XBXL10_1g11992	armt1.L	ARMT1	mRNA	0.84226	0.149822
XBXL10_1g11993	ndufa9.L	NDUFA9	mRNA	-2.92473	-1.36133
XBXL10_1g12	LOC108704858	TTC31	mRNA	3.16119	-0.865951
XBXL10_1g1201	LOC108710809	NLRC3	mRNA	1.74432	4.18635
XBXL10_1g1202	LOC108719622	BANK1	mRNA	-1.3432	-0.935431
XBXL10_1g1203	ppp3ca.L	PPP3CA	mRNA	0.386153	0.430015
XBXL10_1g12039	vwf.L	VWF	mRNA	1.01267	0.77602
XBXL10_1g12040	cd9.S	CD9	mRNA	-0.0475723	0.605527
XBXL10_1g12041	XBXL10_1g12041	XBXL10_1g12041	lnc_RNA	3.13665	1.3337
XBXL10_1g12043	bpgm.L	BPGM	mRNA	-0.708402	-0.348097
XBXL10_1g12047	mrpl22.L	MRPL22	mRNA	0.888607	-0.382392
XBXL10_1g12048	LOC108710817	GEMIN5	mRNA	-0.333351	-0.629903
XBXL10_1g12050	rps14.L	RPS14	mRNA	-3.64633	-1.89618
XBXL10_1g12051	LOC108710821	NDST1	mRNA	0.422974	-0.225888
XBXL10_1g12055	dctn4.L	DCTN4	mRNA	-0.890672	-0.523429
XBXL10_1g12056	LOC108710825	SMIM3	mRNA	0.738957	-0.0613947
XBXL10_1g12057	ndnfl1.1.L	NDNF	mRNA	5.44415	0.258929
XBXL10_1g12058	gpx3.L	GPX3	mRNA	1.39456	-1.59253
XBXL10_1g12059	tnip1.L	TNIP1	mRNA	0.54924	0.579476
XBXL10_1g1206	h2az1.L	H2AZ1	mRNA	-1.66039	-0.541395
XBXL10_1g12062	zp4.L	ZP4	mRNA	-1.554	-1.03357
XBXL10_1g12063	sqstm1.L	SQSTM1	mRNA	-0.551174	-0.773789
XBXL10_1g12065	LOC108710828	TBC1D9B	mRNA	1.09792	1.54911
XBXL10_1g12067	rnf130.L	RNF130	mRNA	-0.0362523	0.587606
XBXL10_1g12068	LOC108710830	FLT4	mRNA	4.64641	-0.53521
XBXL10_1g1207	dnajb14.L	DNAJB14	mRNA	1.1	0.580371
XBXL10_1g12070	npm1.L	NPM1	mRNA	0.972389	0.139433
XBXL10_1g12071	hspa9.L	HSPA9	mRNA	-0.241977	-0.141922
XBXL10_1g12072	ctnna1.L	CTNNA1	mRNA	1.04625	0.280942
XBXL10_1g12073	dele1.L	DELE1	mRNA	2.80489	2.16007
XBXL10_1g12076	canx.L	CANX	mRNA	-0.0842601	-0.260836
XBXL10_1g12078	cnot8.L	CNOT8	mRNA	2.18593	1.10325
XBXL10_1g1208	lamtor3.L	LAMTOR3	mRNA	-1.24582	-0.369176
XBXL10_1g12080	larp1.L	LARP1	mRNA	0.955039	0.342611
XBXL10_1g12082	XBXL10_1g12082	XBXL10_1g12082	lnc_RNA	-0.703279	-0.945753
XBXL10_1g12086	sap30l.L	SAP30L	mRNA	-0.0761561	0.335052
XBXL10_1g12087	LOC108710839	GALNT10	mRNA	-0.399574	-0.0169985
XBXL10_1g12089	jade2.L	JADE2	mRNA	0.713162	0.590975
XBXL10_1g12091	sec24a.L	SEC24A	mRNA	-0.0408612	-0.0908258
XBXL10_1g12092	camlg.L	CAMLG	mRNA	-0.254721	-0.185022
XBXL10_1g12094	ddx46.L	DDX46	mRNA	1.44963	0.451859
XBXL10_1g12095	c5orf24.L	C5orf24	mRNA	-1.42836	-0.118403
XBXL10_1g12096	txndc15.L	TXNDC15	mRNA	0.718289	-0.227537
XBXL10_1g12097	pcbd2.L	PCBD2	mRNA	-2.48503	0.717086
XBXL10_1g12103	slc25a48.L	SLC25A48	mRNA	-0.756018	-0.202072
XBXL10_1g12105	fbxl21p.L	FBXL21P	mRNA	-0.15236	0.450463
XBXL10_1g12106	hmmr.L	HMMR	mRNA	1.11933	0.99091
XBXL10_1g12107	nudcd2.L	NUDCD2	mRNA	-0.0899243	-0.103037
XBXL10_1g12111	ccng1.L	CCNG1	mRNA	1.45155	1.17368
XBXL10_1g12119	LOC108710851	GABRB2	mRNA	3.59266	0.716672
XBXL10_1g1212	dapp1.L	DAPP1	mRNA	0.0323284	1.89954
XBXL10_1g12120	LOC108710852	ATP10B	mRNA	-0.533809	-0.153424
XBXL10_1g12123	XBXL10_1g12123	XBXL10_1g12123	lnc_RNA	2.42122	0.246202
XBXL10_1g12124	XBXL10_1g12124	XBXL10_1g12124	lnc_RNA	-1.07449	-0.241782
XBXL10_1g12127	LOC108710855	SRA1	mRNA	4.68468	-0.0959036
XBXL10_1g12129	slu7.L	SLU7	mRNA	-0.740961	0.0334307
XBXL10_1g12131	XBXL10_1g12131	XBXL10_1g12131	lnc_RNA	-1.80045	-0.777191
XBXL10_1g12132	ndufa2.L	NDUFA2	mRNA	-1.00403	0.528217
XBXL10_1g12133	ik.L	IK	mRNA	-0.856358	-0.735032
XBXL10_1g12134	LOC108710859	WDR55	mRNA	-0.901952	-0.390133
XBXL10_1g12135	ugdhl.L	UGDH	mRNA	-2.46403	3.15466
XBXL10_1g12136	hars2.L	hars2	mRNA	0.754169	-0.813292
XBXL10_1g12137	dnd1.L	DND1	mRNA	-0.10764	-0.0547073
XBXL10_1g12139	zmat2.L	ZMAT2	mRNA	0.869169	-0.556
XBXL10_1g12151	diaph1.L	diaph1	mRNA	1.08839	0.243254
XBXL10_1g12161	LOC108710892	ARAP3	mRNA	2.1825	-0.308349
XBXL10_1g12162	stard15.L	STARD10	mRNA	-1.79812	-0.766178
XBXL10_1g12166	pcdh1.L	PCDH1	mRNA	1.30581	0.244358
XBXL10_1g12167	XBXL10_1g12167	XBXL10_1g12167	lnc_RNA	-0.711439	-0.169346
XBXL10_1g12168	matr3.L	MATR3	mRNA	0.437546	-0.197568
XBXL10_1g12169	LOC108705305	PURA	mRNA	6.97911	0.586945
XBXL10_1g1217	adh1-a	ADH1C	mRNA	-3.81095	-2.55755
XBXL10_1g12170	hnrnpab.L	HNRNPAB	mRNA	-0.673863	-0.463648
XBXL10_1g12171	hnrnpa0.L	HNRNPA0	mRNA	0.0399986	0.748846
XBXL10_1g12174	XBXL10_1g12174	XBXL10_1g12174	lnc_RNA	2.00531	-1.20352
XBXL10_1g12178	clk1.L	CLK1	mRNA	1.91863	0.65948
XBXL10_1g12181	fam13b.L	FAM13B	mRNA	1.83588	-0.0548722
XBXL10_1g12183	nme5.L	NME5	mRNA	-0.729939	0.318695
XBXL10_1g12186	LOC108710905	ANKHD1	mRNA	1.1576	0.105185
XBXL10_1g12188	dck.2.L	DCK	mRNA	0.0661783	0.0968879
XBXL10_1g12189	hnrnph1.L	HNRNPH1	mRNA	-0.536788	-0.626115
XBXL10_1g12190	rufy1.L	RUFY1	mRNA	0.175753	0.230512
XBXL10_1g12191	hbegf.L	HBEGF	mRNA	-0.302573	-1.07255
XBXL10_1g12192	pfdn1.L	PFDN1	mRNA	4.35207	-0.563597
XBXL10_1g12194	XBXL10_1g12194	XBXL10_1g12194	lnc_RNA	-0.928225	1.02812
XBXL10_1g1220	adh5.L	ADH5	mRNA	-0.95989	-0.529955
XBXL10_1g12203	spdl1.L	SPDL1	mRNA	1.18729	0.170186
XBXL10_1g12204	LOC108710233	SLIT3	mRNA	-0.117794	0.268543
XBXL10_1g1221	metap1.L	METAP1	mRNA	0.788872	0.261878
XBXL10_1g12212	XBXL10_1g12212	XBXL10_1g12212	lnc_RNA	-1.15171	-0.141194
XBXL10_1g12217	LOC121401454	WWC1	mRNA	-0.608678	0.0151882
XBXL10_1g1222	eif4e.L	EIF4E	mRNA	-0.864512	-0.286389
XBXL10_1g12220	XBXL10_1g12220	XBXL10_1g12220	lnc_RNA	0.569699	-0.446516
XBXL10_1g12223	LOC121401460	WWC1	mRNA	1.71643	-0.43642
XBXL10_1g12232	wwc1.L	WWC1	mRNA	3.54472	-0.426906
XBXL10_1g12234	LOC108710917	TENM2	mRNA	-0.465121	0.521415
XBXL10_1g12235	mat2b.L	MAT2B	mRNA	0.813029	0.670109
XBXL10_1g12238	fnip1.L	FNIP1	mRNA	1.76244	0.91453
XBXL10_1g12239	LOC108710920	MEIKIN	mRNA	2.19904	0.196104
XBXL10_1g1224	tspan5.L	TSPAN5	mRNA	1.72559	1.05114
XBXL10_1g12240	acsl6.L	ACSL6	mRNA	0.125079	0.716089
XBXL10_1g12243	slc22a4.L	SLC22A5	mRNA	-0.423232	0.957638
XBXL10_1g12244	slc22a5.L	SLC22A5	mRNA	0.30497	-0.400964
XBXL10_1g12245	pdlim4.L	PDLIM4	mRNA	-0.0489269	2.28423
XBXL10_1g12246	p4ha2.L	P4HA2	mRNA	1.33232	0.037605
XBXL10_1g12248	rad50.L	RAD50	mRNA	2.15901	-0.0467087
XBXL10_1g1225	rap1gds1.L	RAP1GDS1	mRNA	1.60165	0.2663
XBXL10_1g12250	spry4.L	SPRY4	mRNA	0.327179	0.43905
XBXL10_1g12251	ndfip1.L	NDFIP1	mRNA	-0.322328	0.611758
XBXL10_1g12252	rnf14.4.L	RNF14	mRNA	1.78772	1.20742
XBXL10_1g12253	rnf14.1.L	RNF14	mRNA	4.65098	-0.92462
XBXL10_1g12254	rnf14.2.L	RNF14	mRNA	2.72748	2.05142
XBXL10_1g12255	rnf14.5.L	RNF14	mRNA	-1.1359	-0.927445
XBXL10_1g12256	gnpda1.L	GNPDA1	mRNA	-1.72943	-1.401
XBXL10_1g12257	hspa4.L	HSPA4	mRNA	0.656114	0.403551
XBXL10_1g12258	zcchc10.L	ZCCHC10	mRNA	1.48042	0.625249
XBXL10_1g12259	aff4.L	AFF4	mRNA	1.38309	0.183677
XBXL10_1g12261	uqcrq.S	UQCRQ	mRNA	-3.05601	-1.50663
XBXL10_1g12272	gdf9.L	GDF9	mRNA	1.42459	0.204463
XBXL10_1g12273	shroom1.L	SHROOM3	mRNA	0.518542	0.227097
XBXL10_1g12274	sowaha.L	SOWAHA	mRNA	3.53113	-0.928331
XBXL10_1g12275	septin8.L	SEPTIN8	mRNA	-0.563692	-0.676921
XBXL10_1g12276	ccni2.L	CCNI	mRNA	0.106249	0.48912
XBXL10_1g12277	kif3a.L	KIF3A	mRNA	1.04123	-0.777744
XBXL10_1g12278	XBXL10_1g12278	XBXL10_1g12278	mRNA	-0.665297	-0.180588
XBXL10_1g1228	bmpr1b.L	BMPR1B	mRNA	4.01893	1.93312
XBXL10_1g12283	arhgap26.L	ARHGAP26	mRNA	-0.608465	0.376673
XBXL10_1g12284	nr3c1.L	NR3C1	mRNA	1.15403	1.13258
XBXL10_1g1229	pdlim5.L	PDLIM5	mRNA	0.231547	0.753361
XBXL10_1g12290	prelid2.L	PRELID2	mRNA	1.478	-0.14691
XBXL10_1g12293	sh3rf2.L	SH3RF2	mRNA	4.20812	-2.35156
XBXL10_1g12294	lars1.L	LARS1	mRNA	1.38257	-0.174827
XBXL10_1g12295	rbm27.L	RBM26	mRNA	1.40447	0.508248
XBXL10_1g12297	tcerg1.L	TCERG1	mRNA	-0.470336	-0.845044
XBXL10_1g12298	gpr151.L	GPR151	mRNA	3.41947	-1.13575
XBXL10_1g12299	ppp2r2b.L	PPP2R2B	mRNA	-0.124172	-0.0182532
XBXL10_1g1230	XB5957215.L	OPN4	mRNA	-0.253223	1.95397
XBXL10_1g12304	XBXL10_1g12304	XBXL10_1g12304	snoRNA	-2.11858	-1.29007
XBXL10_1g12305	XBXL10_1g12305	XBXL10_1g12305	snoRNA	-2.70107	-1.10105
XBXL10_1g12306	XBXL10_1g12306	XBXL10_1g12306	snoRNA	-3.8026	-1.40231
XBXL10_1g12308	csnk1a1.L	CSNK1A1	mRNA	-1.089	-0.535435
XBXL10_1g1231	hpgds.L	HPGDS	mRNA	-1.7768	-2.79607
XBXL10_1g12310	pcyox1l.L	PCYOX1L	mRNA	4.94112	0.223355
XBXL10_1g12311	grpel2.L	GRPEL2	mRNA	1.98654	0.789035
XBXL10_1g12312	afap1l1.L	AFAP1L1	mRNA	-0.201776	2.29481
XBXL10_1g12314	sh3tc2.L	SH3TC2	mRNA	2.17637	0.371289
XBXL10_1g12315	XBXL10_1g12315	XBXL10_1g12315	lnc_RNA	-2.37048	0.494063
XBXL10_1g12317	ubtd2.L	UBTD2	mRNA	-1.20632	-0.339104
XBXL10_1g12318	stk10.L	STK10	mRNA	0.590654	0.0400841
XBXL10_1g12319	pole4.L	POLE4	mRNA	-1.64324	0.0997003
XBXL10_1g1232	LOC108710927	SMARCAD1	mRNA	0.949155	0.0272143
XBXL10_1g12320	sh3pxd2b.L	SH3PXD2B	mRNA	-1.10229	-0.0174271
XBXL10_1g12323	dusp1.L	DUSP1	mRNA	5.33594	-0.887246
XBXL10_1g12324	ergic1.L	ERGIC1	mRNA	0.816177	0.233492
XBXL10_1g12325	LOC108710235	TLR3	mRNA	-0.430163	-0.163077
XBXL10_1g12326	sfxn1.L	SFXN1	mRNA	-0.657557	-0.567133
XBXL10_1g12328	msx2.L	MSX2	mRNA	1.75694	0.286993
XBXL10_1g12330	LOC108710949	CPEB4	mRNA	1.13016	0.38549
XBXL10_1g12333	bnip1.L	BNIP1	mRNA	-0.45593	-0.358405
XBXL10_1g12334	crebrf.L	CREBRF	mRNA	1.01794	0.440408
XBXL10_1g12335	atp6v0e1.L	ATP6V0E1	mRNA	-1.65634	-0.849967
XBXL10_1g12336	rpl26.L	RPL26	mRNA	-2.03286	-0.965834
XBXL10_1g1234	grid2.S	GRID2	mRNA	0.862524	0.522115
XBXL10_1g12340	arhgef37.L	ARHGEF37	mRNA	3.63413	2.64607
XBXL10_1g12341	ppargc1b.L	PPARGC1B	mRNA	0.89812	0.930402
XBXL10_1g12348	fbxo38.L	FBXO38	mRNA	0.387041	-0.624908
XBXL10_1g1235	ccser1.L	CCSER1	mRNA	0.715215	-0.589979
XBXL10_1g12355	thoc3.L	THOC3	mRNA	-1.53049	-0.447902
XBXL10_1g12356	LOC108710962	SIMC1	mRNA	0.827366	0.102161
XBXL10_1g12357	kiaa1191.L	KIAA1191	mRNA	-0.824101	-0.440893
XBXL10_1g12358	cfap43.L	CFAP43	mRNA	5.06632	0.282094
XBXL10_1g12359	arl10.L	ARL10	mRNA	-0.932047	-1.03669
XBXL10_1g12360	nop16.L	NOP16	mRNA	-0.92593	-0.28767
XBXL10_1g12365	XBXL10_1g12365	XBXL10_1g12365	lnc_RNA	0.696782	0.0616448
XBXL10_1g12370	grk6.L	GRK6	mRNA	0.41306	0.363612
XBXL10_1g12372	dbn1.L	DBN1	mRNA	-0.379617	-0.624701
XBXL10_1g12373	LOC108710972	PDLIM7	mRNA	-0.14878	-0.98946
XBXL10_1g12376	ddx41.L	DDX41	mRNA	-0.470372	-0.222874
XBXL10_1g12377	fam193b.L	FAM193B	mRNA	-0.484752	-0.297894
XBXL10_1g12378	zfyve28.L	ZFYVE28	mRNA	0.119531	-0.0940141
XBXL10_1g12379	mxd3.L	MXD3	mRNA	0.217189	-0.249333
XBXL10_1g12381	rab24.L	RAB24	mRNA	-1.79872	-1.49352
XBXL10_1g12382	nsd1.L	NSD1	mRNA	1.80714	0.875765
XBXL10_1g12383	fgfr4.L	FGFR2	mRNA	0.115699	0.126678
XBXL10_1g12384	LOC121401234	ZNF346	mRNA	0.588768	0.160309
XBXL10_1g12385	LOC108710980	UIMC1	mRNA	-0.0174168	0.117332
XBXL10_1g12387	hk2.L	HK2	mRNA	-0.733511	-0.614769
XBXL10_1g12389	tspan17.L	TSPAN17	mRNA	-0.597301	0.0335799
XBXL10_1g12390	LOC108710984	EIF4E	mRNA	-0.76762	0.998098
XBXL10_1g12394	rnf44.L	RNF44	mRNA	-1.34375	-0.39773
XBXL10_1g12395	faf2.L	FAF2	mRNA	0.930064	0.847754
XBXL10_1g12396	cltb.L	CLTB	mRNA	-0.199306	0.373192
XBXL10_1g12397	higd2a.L	HIGD2A	mRNA	-1.02693	-0.381002
XBXL10_1g12399	lman2.L	LMAN2	mRNA	-2.4423	-0.655072
XBXL10_1g12400	tmed9.L	TMED9	mRNA	-1.16886	-0.220937
XBXL10_1g12401	b4galt7.L	B4GALT7	mRNA	-0.182088	-0.0829956
XBXL10_1g12405	LOC108710993	NHP2	mRNA	1.04153	0.207887
XBXL10_1g12406	brd8.L	BRD8	mRNA	-0.21773	-0.361699
XBXL10_1g12407	kif20a.L	KIF20A	mRNA	0.275286	-0.240372
XBXL10_1g12408	cdc23.L	CDC23	mRNA	-1.26816	-0.28738
XBXL10_1g12410	cdc25c.L	CDC25C	mRNA	-0.723741	-0.417499
XBXL10_1g12411	LOC108710998	SLBP	mRNA	0.294258	-0.565185
XBXL10_1g12412	fam53c.L	FAM53C	mRNA	5.05125	1.7098
XBXL10_1g12413	ctbp2l.L	CTBP2	mRNA	-0.822318	-0.5045
XBXL10_1g12414	kdm3b.L	KDM3B	mRNA	1.04548	0.424582
XBXL10_1g12417	apaf1.L	APAF1	mRNA	1.59036	0.221575
XBXL10_1g12419	tcp11l2.L	TCP11L2	mRNA	0.649503	0.289913
XBXL10_1g12420	depdc4.L	DEPDC4	mRNA	0.913428	-0.0540246
XBXL10_1g12421	scyl2.L	SCYL2	mRNA	0.92078	0.912678
XBXL10_1g12423	nr1h4.L	NR1H4	mRNA	1.26231	1.00745
XBXL10_1g12424	gas2l3.L	GAS2L3	mRNA	1.86146	-0.251747
XBXL10_1g12429	slc5a8.1.L	SLC5A8	mRNA	1.72558	0.732387
XBXL10_1g1243	fam13a.L	FAM13A	mRNA	0.310708	0.629523
XBXL10_1g12430	utp20.L	UTP20	mRNA	1.29099	0.382298
XBXL10_1g12432	arl1.L	ARL1	mRNA	-0.525089	0.278294
XBXL10_1g12435	chpt1.L	CHPT1	mRNA	-0.534528	0.313531
XBXL10_1g12436	gnptab.L	GNPTAB	mRNA	0.507103	-0.233927
XBXL10_1g12438	washc3.L	WASHC3	mRNA	-0.661074	-0.506722
XBXL10_1g12439	nup37.L	NUP37	mRNA	-0.376371	-0.571174
XBXL10_1g1244	dck.1l.L	DCK	mRNA	-0.297751	0.373452
XBXL10_1g12440	parpbp.L	PARPBP	mRNA	0.202245	0.188677
XBXL10_1g12443	XBXL10_1g12443	XBXL10_1g12443	lnc_RNA	-2.84998	3.62113
XBXL10_1g12444	c12orf73.L	c12orf73	mRNA	2.58667	-1.35031
XBXL10_1g12445	hsp90b1.L	HSP90B1	mRNA	-0.169152	0.0297803
XBXL10_1g12446	LOC108711023	TTC41P	mRNA	4.3918	0.130481
XBXL10_1g12447	nt5dc3.L	NT5DC3	mRNA	-1.15497	-0.81938
XBXL10_1g12448	stab2.L	STAB2	mRNA	-3.50968	-3.14253
XBXL10_1g12453	eral1.L	ERAL1	mRNA	1.57133	1.7235
XBXL10_1g12454	glt8d2.L	GLT8D2	mRNA	1.82663	-0.083
XBXL10_1g12455	dguok.L	DGUOK	mRNA	0.976842	-0.255075
XBXL10_1g12456	LOC108711028	HCFC2	mRNA	1.23939	0.00292983
XBXL10_1g12457	nfyb.L	NFYB	mRNA	2.93875	0.342827
XBXL10_1g1246	herc3.L	HERC3	mRNA	-0.990704	-0.612979
XBXL10_1g12460	slc41a2.L	SLC41A2	mRNA	1.84488	0.602953
XBXL10_1g12461	nopchap1.L	nopchap1	mRNA	0.568943	0.123244
XBXL10_1g12462	actr6.L	ACTR6	mRNA	-0.843695	-0.456484
XBXL10_1g12463	aldh1l2.L	ALDH1L2	mRNA	2.54528	1.0689
XBXL10_1g12464	washc4.L	WASHC4	mRNA	0.312467	-0.15175
XBXL10_1g12465	appl2.L	APPL2	mRNA	0.0904244	-0.280185
XBXL10_1g12466	LOC108711035	OCC1	mRNA	-2.56886	-1.03559
XBXL10_1g12467	lta4h.L	LTA4H	mRNA	-1.44529	-0.836906
XBXL10_1g12470	cdk17.L	CDK17	mRNA	0.0437421	0.0846248
XBXL10_1g12471	LOC108711037	CFAP54	mRNA	2.27274	0.333805
XBXL10_1g12472	nedd1.L	NEDD1	mRNA	1.03389	0.0243921
XBXL10_1g12473	LOC108711038	DNAH3	mRNA	1.11156	0.436166
XBXL10_1g12474	XBXL10_1g12474	XBXL10_1g12474	lnc_RNA	-1.9624	4.60227
XBXL10_1g12475	tmpo.L	TMPO	mRNA	-0.278772	0.0777531
XBXL10_1g12476	slc25a3.L	SLC25A3	mRNA	-1.90786	-0.997147
XBXL10_1g12477	XBXL10_1g12477	XBXL10_1g12477	snoRNA	-2.74147	-1.26491
XBXL10_1g1248	dck.1.L	DCK	mRNA	0.622225	0.322734
XBXL10_1g12481	ppm1h.L	PPM1H	mRNA	0.32677	0.426936
XBXL10_1g12482	mon2.L	MON2	mRNA	0.0109335	-0.250368
XBXL10_1g12483	rps16.L	RPS16	mRNA	-2.92112	-1.55212
XBXL10_1g12489	acss3.L	ACSS3	mRNA	-0.111652	-0.761754
XBXL10_1g1249	mob1b.L	MOB1B	mRNA	-1.65983	-0.348479
XBXL10_1g12490	LOC108711045	PPFIA2	mRNA	-0.293137	-1.38619
XBXL10_1g12491	ccdc59.L	CCDC59	mRNA	1.31513	0.0467061
XBXL10_1g12492	mettl25.L	METTL25	mRNA	-0.141237	0.0652618
XBXL10_1g12493	tmtc2.L	TMTC2	mRNA	5.23946	-0.0673738
XBXL10_1g12495	lrriq1.L	LRRIQ1	mRNA	5.92666	0.693182
XBXL10_1g12500	cep290.L	CEP290	mRNA	0.6101	-0.130587
XBXL10_1g12501	tmtc3.L	TMTC3	mRNA	1.82048	0.47661
XBXL10_1g12502	kitlg.L	KITLG	mRNA	2.06156	-1.69485
XBXL10_1g12504	dusp6.L	DUSP6	mRNA	-0.316723	0.494419
XBXL10_1g12505	poc1b.L	POC1B	mRNA	-0.974481	-0.56823
XBXL10_1g12506	atp2b1.L	ATP2B1	mRNA	0.461354	0.423798
XBXL10_1g1251	rufy3.L	RUFY3	mRNA	1.63795	0.286134
XBXL10_1g12510	dcn.L	DCN	mRNA	0.51476	-0.369527
XBXL10_1g12515	btg1.L	BTG1	mRNA	-1.34979	0.684783
XBXL10_1g12518	eea1.L	EEA1	mRNA	1.0109	0.434592
XBXL10_1g1252	herc6.L	HERC5	mRNA	4.86756	0.147196
XBXL10_1g12520	nudt4.L	NUDT4	mRNA	0.763582	0.827979
XBXL10_1g12523	ube2n.L	UBE2N	mRNA	0.920996	-0.00765342
XBXL10_1g12525	angpt4.L	ANGPTL5	mRNA	2.42661	0.0460323
XBXL10_1g12529	socs2.L	SOCS2	mRNA	-0.867358	0.254321
XBXL10_1g1253	ppm1k.L	PPM1K	mRNA	0.963681	-0.251539
XBXL10_1g12530	plxnc1.L	PLXNC1	mRNA	2.39612	2.11376
XBXL10_1g12531	cep83.L	CEP83	mRNA	1.03785	0.152088
XBXL10_1g12532	tmcc3.L	TMCC3	mRNA	1.27333	1.03992
XBXL10_1g12534	nr2c1.L	NR2C1	mRNA	1.17456	0.208935
XBXL10_1g12535	LOC121401488	C3orf20	mRNA	-2.84269	0.140251
XBXL10_1g12536	LOC108711068	C3orf20	mRNA	1.74007	0.141052
XBXL10_1g12537	vezt.L	VEZT	mRNA	-0.0759982	0.0682564
XBXL10_1g12538	fgd6.L	FGD6	mRNA	0.329938	0.778775
XBXL10_1g12539	metap2.L	METAP2	mRNA	-0.443629	-0.423629
XBXL10_1g1254	abcg2.L	ABCG2	mRNA	3.14322	-0.233028
XBXL10_1g12540	usp44.L	USP44	mRNA	1.04729	-0.377394
XBXL10_1g12546	snrpf.L	SNRPF	mRNA	2.24206	0.544284
XBXL10_1g12547	ccdc38.L	CFAP100	mRNA	2.18823	0.139729
XBXL10_1g12548	amdhd1.L	AMDHD1	mRNA	2.32723	-0.390306
XBXL10_1g12549	hal.2.L	HAL	mRNA	0.605625	0.0515466
XBXL10_1g1255	pkd2.L	PKD2	mRNA	0.382278	-0.235309
XBXL10_1g12551	LOC108711074	SRGAP1	mRNA	0.360499	-0.634841
XBXL10_1g12552	kics2.L	KICS2	mRNA	0.668081	0.162148
XBXL10_1g12553	rpl18a.L	RPL18A	mRNA	-2.91068	-1.53055
XBXL10_1g12554	XBXL10_1g12554	XBXL10_1g12554	snoRNA	-0.903813	-0.661236
XBXL10_1g12555	XBXL10_1g12555	XBXL10_1g12555	snoRNA	0.356937	-0.483553
XBXL10_1g12556	nxt2.L	NXT2	mRNA	-1.22325	-0.799235
XBXL10_1g12557	n6amt1.L	N6AMT1	mRNA	0.152847	1.23687
XBXL10_1g12559	xpot.L	XPOT	mRNA	-0.269063	-0.0195029
XBXL10_1g12560	tmbim4.L	TMBIM4	mRNA	-0.670349	-0.182306
XBXL10_1g12561	hmga2.L	HMGA2	mRNA	1.15655	0.453565
XBXL10_1g12562	msrb3.L	MSRB3	mRNA	-0.111731	-0.235001
XBXL10_1g12563	lemd3.L	LEMD3	mRNA	0.156542	-0.375274
XBXL10_1g12564	wif1.L	WIF1	mRNA	-1.01661	0.296317
XBXL10_1g12565	XBXL10_1g12565	XBXL10_1g12565	lnc_RNA	1.35049	-0.0423669
XBXL10_1g12566	tbc1d30.L	TBC1D30	mRNA	0.485287	0.145008
XBXL10_1g12567	gns.L	GNS	mRNA	0.0466531	-0.32043
XBXL10_1g12568	rassf3.L	RASSF3	mRNA	-0.303219	-0.315195
XBXL10_1g12569	tbk1.L	TBK1	mRNA	2.01113	0.257629
XBXL10_1g12571	helb.L	HELB	mRNA	1.68359	0.50434
XBXL10_1g12572	LOC108711084	GRIP1	mRNA	0.063698	-0.37489
XBXL10_1g12575	cand1.L	CAND1	mRNA	0.669772	0.0666418
XBXL10_1g12576	LOC108711086	DYRK2	mRNA	0.372049	1.02554
XBXL10_1g12580	mdm1.L	MDM1	mRNA	0.156362	-0.337474
XBXL10_1g12582	rap1b.L	RAP1B	mRNA	-0.544109	-0.341181
XBXL10_1g12583	yeats4.L	YEATS4	mRNA	-0.667257	0.400029
XBXL10_1g12584	cpsf6.L	CPSF6	mRNA	-0.711258	-0.0825583
XBXL10_1g12586	mdm2.L	MDM2	mRNA	1.93649	0.674092
XBXL10_1g12587	LOC108711094	SLC35E3	mRNA	3.75266	-0.0476074
XBXL10_1g12588	frs2.L	FRS2	mRNA	-0.0409273	0.0620291
XBXL10_1g12589	cct2.L	CCT2	mRNA	-1.65933	-0.715649
XBXL10_1g12592	rab3ip.L	RAB3IP	mRNA	0.838626	0.0135392
XBXL10_1g12594	cnot2.L	CNOT2	mRNA	1.79788	-0.147327
XBXL10_1g12596	ptprb.L	PTPRB	mRNA	0.0868005	0.458996
XBXL10_1g12599	XBXL10_1g12599	XBXL10_1g12599	lnc_RNA	0.296344	-0.578809
XBXL10_1g12600	lgr5.L	LGR5	mRNA	-0.731127	-0.568596
XBXL10_1g12601	zfc3h1.L	ZFC3H1	mRNA	0.744978	0.575349
XBXL10_1g12602	tmem19.L	TMEM19	mRNA	-0.466217	0.251772
XBXL10_1g12603	rab21.L	RAB21	mRNA	-0.916965	-0.0214347
XBXL10_1g12604	tbc1d15.L	TBC1D15	mRNA	0.222638	0.233567
XBXL10_1g12606	trhde.L	TRHDE	mRNA	1.23468	-0.329233
XBXL10_1g12607	LOC108705026	KCNC2	mRNA	5.09809	-0.719059
XBXL10_1g12608	caps2.L	CAPS2	mRNA	2.2589	0.48597
XBXL10_1g12609	ccdc107.L	CCDC107	mRNA	-0.154059	0.0116599
XBXL10_1g12611	phlda1.L	PHLDA1	mRNA	-0.406704	-0.272893
XBXL10_1g12612	nap1l1.L	NAP1L1	mRNA	0.622437	-0.0801387
XBXL10_1g12613	bbs10.L	BBS10	mRNA	0.884222	0.286739
XBXL10_1g12614	osbpl8.L	OSBPL8	mRNA	0.992879	0.51914
XBXL10_1g12615	zdhhc17.L	ZDHHC17	mRNA	0.0829654	-0.236916
XBXL10_1g12616	csrp2.L	CSRP2	mRNA	-2.16699	-1.09148
XBXL10_1g12617	e2f7.L	E2F7	mRNA	0.267195	-0.00705872
XBXL10_1g12618	nav3.L	NAV3	mRNA	2.00505	0.626896
XBXL10_1g12619	LOC108711107	SYT1	mRNA	0.343918	-0.378848
XBXL10_1g12620	pawr.L	PAWR	mRNA	1.1509	0.206654
XBXL10_1g12621	ppp1r12a.L	PPP1R12A	mRNA	0.963085	0.309566
XBXL10_1g12622	usp15.L	USP15	mRNA	3.03768	1.49726
XBXL10_1g12625	lrig3.L	LRIG3	mRNA	2.12903	0.688903
XBXL10_1g12626	atp23.L	ATP23	mRNA	-0.829945	0.0395374
XBXL10_1g12627	rpap3.L	RPAP3	mRNA	1.37039	0.526589
XBXL10_1g1263	odam.L	ODAM	mRNA	-1.40061	-1.60639
XBXL10_1g12637	scaf11.L	SCAF11	mRNA	1.60001	0.201571
XBXL10_1g12638	arid2.L	ARID2	mRNA	0.784977	0.0977914
XBXL10_1g12639	ano6.L	ANO6	mRNA	-0.241923	0.963521
XBXL10_1g12642	LOC108711120	TMEM117	mRNA	1.89526	-0.544937
XBXL10_1g12644	mcoln1.L	MCOLN1	mRNA	1.06261	-0.328802
XBXL10_1g12645	irak4.L	IRAK4	mRNA	2.0155	0.798711
XBXL10_1g12646	pus7l.L	PUS7L	mRNA	0.0611254	-0.273053
XBXL10_1g12648	prickle1.L	PRICKLE1	mRNA	1.01177	0.518086
XBXL10_1g12649	pphln1.L	PPHLN1	mRNA	-0.421124	-0.0657711
XBXL10_1g1265	g3bp2.L	G3BP2	mRNA	1.04625	-0.321914
XBXL10_1g12650	zcrb1.L	ZCRB1	mRNA	-0.357323	0.0711414
XBXL10_1g12651	yaf2.L	YAF2	mRNA	-0.27051	0.106459
XBXL10_1g12652	gxylt1.L	GXYLT1	mRNA	1.55142	0.419578
XBXL10_1g12654	cntn1.L	CNTN1	mRNA	2.22804	-1.00651
XBXL10_1g12656	pnpla8.L	PNPLA8	mRNA	0.642664	-0.0437547
XBXL10_1g12659	dnajb9.L	DNAJB9	mRNA	0.572753	-0.043026
XBXL10_1g1266	uso1.L	USO1	mRNA	0.301059	-0.360969
XBXL10_1g12660	immp2l.L	IMMP2L	mRNA	-1.69505	-0.70142
XBXL10_1g12662	LOC121393072	CCR1	mRNA	0.550797	0.0442061
XBXL10_1g12663	dock4.L	DOCK4	mRNA	2.78727	1.18326
XBXL10_1g12664	znf277.L	ZNF277	mRNA	0.824658	0.863775
XBXL10_1g12665	ifrd1.L	IFRD1	mRNA	0.546646	-0.200155
XBXL10_1g12666	LOC108711130	LSMEM1	mRNA	2.35327	2.1208
XBXL10_1g12667	tmem168.L	TMEM168	mRNA	0.443398	0.542554
XBXL10_1g12668	LOC108711131	THAP1	mRNA	0.942599	0.0923333
XBXL10_1g12669	bmt2.L	BMT2	mRNA	-0.109371	-0.173945
XBXL10_1g12673	LOC108711134	MDFIC	mRNA	1.00124	-0.129355
XBXL10_1g12676	tes.L	TES	mRNA	0.783082	0.118904
XBXL10_1g12677	cav2.L	CAV2	mRNA	-2.50719	-1.09108
XBXL10_1g12680	capza2.L	CAPZA2	mRNA	0.239412	-0.218255
XBXL10_1g12681	st7.L	ST7	mRNA	-0.588456	-0.52739
XBXL10_1g12683	asz1.L	ASZ1	mRNA	2.98307	1.15359
XBXL10_1g12685	cttnbp2.L	CTTNBP2	mRNA	1.44869	0.496653
XBXL10_1g12686	lsm8.L	LSM8	mRNA	-0.242331	0.579226
XBXL10_1g12687	LOC108711140	ANKRD26	mRNA	1.9646	0.491192
XBXL10_1g12690	ing3.L	ING3	mRNA	-1.15792	-0.868034
XBXL10_1g12691	XBXL10_1g12691	XBXL10_1g12691	mRNA	1.06417	0.459642
XBXL10_1g12694	fam3c.L	FAM3C	mRNA	-0.655068	0.475904
XBXL10_1g12696	aass.L	AASS	mRNA	-0.338644	-0.558348
XBXL10_1g12698	cadps2.L	CADPS2	mRNA	1.37368	0.170804
XBXL10_1g12699	slc13a1.L	SLC13A1	mRNA	1.78356	0.75753
XBXL10_1g12701	iqub.L	IQUB	mRNA	0.599041	0.413342
XBXL10_1g12702	ndufa5.L	NDUFA5	mRNA	-1.6328	0.563944
XBXL10_1g12703	asb15.L	ASB15	mRNA	3.11091	0.6167
XBXL10_1g12705	wasl.L	WAS	mRNA	-0.472098	-0.24862
XBXL10_1g12707	arl10b.L	ARL8B	mRNA	0.092536	-0.244863
XBXL10_1g1271	rchy1.L	RCHY1	mRNA	-1.35639	-1.58056
XBXL10_1g12710	pot1.L	POT1	mRNA	0.18071	0.149988
XBXL10_1g12711	grm8.L	GRM8	mRNA	0.610815	-0.231846
XBXL10_1g12712	znf800.L	ZNF800	mRNA	0.965803	0.815428
XBXL10_1g12713	plxnb2.L	PLXNB2	mRNA	2.86368	1.0809
XBXL10_1g12714	mapk11.L	MAPK11	mRNA	-0.497928	0.151567
XBXL10_1g12715	LOC108711159	MAPK12	mRNA	0.117941	0.38556
XBXL10_1g12717	hdac10.L	HDAC10	mRNA	-1.22903	-0.473189
XBXL10_1g12718	tubgcp6.L	TUBGCP6	mRNA	1.00191	0.260496
XBXL10_1g12719	selenoo.L	SELENOO	mRNA	1.12582	0.469792
XBXL10_1g12720	trabd.L	TRABD	mRNA	0.0458911	-0.011644
XBXL10_1g12724	mov10l1.L	MOV10L1	mRNA	-0.131009	-0.0418729
XBXL10_1g12725	LOC108711162	MLC1	mRNA	2.29625	-0.236451
XBXL10_1g12728	pim3.L	PIM3	mRNA	0.499175	0.557877
XBXL10_1g12729	alg12.L	ALG12	mRNA	-1.31276	-0.430289
XBXL10_1g12730	creld2.L	CRELD2	mRNA	0.604515	-0.74602
XBXL10_1g12731	zbed4.L	ZBED4	mRNA	1.64256	0.671986
XBXL10_1g12732	brd1.L	BRD1	mRNA	2.3467	0.8005
XBXL10_1g12736	LOC108711168	TBC1D22A	mRNA	-0.552717	-0.284599
XBXL10_1g12737	cerk.L	CERK	mRNA	0.40761	0.767615
XBXL10_1g12738	gramd4.L	GRAMD4	mRNA	0.387521	0.243345
XBXL10_1g12739	celsr1.L	CELSR1	mRNA	3.26999	-0.0867828
XBXL10_1g12740	trmu.L	TRMU	mRNA	-0.7268	-0.458327
XBXL10_1g12741	gtse1.L	GTSE1	mRNA	1.05696	0.342492
XBXL10_1g12742	tprkb.L	TPRKB	mRNA	-0.94778	0.00301239
XBXL10_1g12743	alg10.L	ALG10	mRNA	1.70178	0.211723
XBXL10_1g12745	LOC108711171	CPNE8	mRNA	1.63578	0.264319
XBXL10_1g12747	kif21a.L	KIF21A	mRNA	1.19215	0.391459
XBXL10_1g12751	slc2a13.L	SLC2A13	mRNA	0.333435	-0.107405
XBXL10_1g12752	lrrk2.L	LRRK2	mRNA	2.02333	0.963196
XBXL10_1g12754	csmd1-a	MUC19	mRNA	3.09745	1.52322
XBXL10_1g12758	lamb1.L	LAMB1	mRNA	-0.0542341	0.547077
XBXL10_1g12759	dld.L	DLD	mRNA	0.949335	0.0353354
XBXL10_1g12763	cbll1.L	CBLL1	mRNA	-1.74735	-1.09402
XBXL10_1g12766	bcap29.L	BCAP29	mRNA	0.549276	0.123104
XBXL10_1g12768	dus4l.L	DUS4L	mRNA	-0.65608	0.133631
XBXL10_1g12769	cog5.L	COG5	mRNA	-0.645522	-0.275239
XBXL10_1g12771	hbp1.L	HBP1	mRNA	-0.459797	-0.337016
XBXL10_1g12774	ccdc71l.L	CCDC71L	mRNA	1.79544	0.597405
XBXL10_1g12776	nampt.L	NAMPT	mRNA	0.328694	0.458208
XBXL10_1g12777	sypl1.L	SYPL1	mRNA	-0.89115	-0.526754
XBXL10_1g12778	mcrs1.L	MCRS1	mRNA	0.0251291	-0.638959
XBXL10_1g12779	cdhr3.L	CDHR3	mRNA	-0.764237	-0.0854624
XBXL10_1g1278	cxcl2.L	CXCL8	mRNA	0.321226	-0.193299
XBXL10_1g12780	atxn7l1.L	ATXN7L1	mRNA	0.131307	-0.571427
XBXL10_1g12781	efcab10.L	EFCAB10	mRNA	-3.24247	-1.50489
XBXL10_1g12782	rint1.L	RINT1	mRNA	-0.319039	-0.443085
XBXL10_1g12783	pus7.L	PUS7	mRNA	0.100589	-0.171558
XBXL10_1g12784	LOC108711189	SRPK2	mRNA	-0.545645	0.302635
XBXL10_1g12785	kmt2e.L	KMT2E	mRNA	0.619312	0.531968
XBXL10_1g12786	lhfpl3.L	lhfpl3	mRNA	1.3006	0.351589
XBXL10_1g12787	reln.L	RELN	mRNA	3.08426	0.771477
XBXL10_1g12788	slc26a5.L	SLC26A5	mRNA	6.17155	0.691028
XBXL10_1g12789	psmc2.L	PSMC2	mRNA	-1.66781	-0.642559
XBXL10_1g12790	dnajc2.L	DNAJC2	mRNA	2.01774	0.21921
XBXL10_1g12791	pmpcb.L	PMPCB	mRNA	-0.269653	-0.954817
XBXL10_1g12792	napepld.L	NAPEPLD	mRNA	1.05463	0.10865
XBXL10_1g12793	armc10.L	ARMC10	mRNA	-1.07031	-1.06131
XBXL10_1g12794	fbxl13.L	FBXL13	mRNA	1.89917	0.1932
XBXL10_1g12796	fam185a.L	FAM185A	mRNA	-0.791467	-0.655376
XBXL10_1g12797	ccdc146.L	CCDC146	mRNA	2.53242	-0.578225
XBXL10_1g12799	gsap.L	GSAP	mRNA	1.30154	0.160751
XBXL10_1g12800	ptpn12.L	PTPN12	mRNA	0.634128	-0.138513
XBXL10_1g12801	rsbn1l.L	RSBN1L	mRNA	2.49457	0.501939
XBXL10_1g12802	tmem60.L	TMEM60	mRNA	-0.00327008	-0.140468
XBXL10_1g12803	phtf2.L	PHTF2	mRNA	1.54521	0.485542
XBXL10_1g12804	LOC108711202	MAGI2	mRNA	0.11908	1.30244
XBXL10_1g12805	gnai1.L	GNAI1	mRNA	0.743581	0.508936
XBXL10_1g12808	sema3c.L	SEMA3C	mRNA	0.538747	5.91269
XBXL10_1g1281	XB5945946.L	CXCL8	mRNA	1.43437	0.34632
XBXL10_1g12810	cacna2d1.L	CACNA2D1	mRNA	1.63409	0.437034
XBXL10_1g12811	pclo.L	PCLO	mRNA	6.00758	0.653506
XBXL10_1g12813	sema3a.L	SEMA3A	mRNA	1.91617	0.353262
XBXL10_1g12814	sema3d.L	SEMA3D	mRNA	3.24446	0.50128
XBXL10_1g12817	dmtf1.L	DMTF1	mRNA	0.547968	-0.0602282
XBXL10_1g12818	tmem243.L	TMEM243	mRNA	-0.563696	-0.208645
XBXL10_1g1282	LOC108711093	CXCL8	mRNA	-0.803941	-0.414788
XBXL10_1g12820	suv39h2.L	SUV39H2	mRNA	2.14831	0.837356
XBXL10_1g12822	fam107b.L	FAM107B	mRNA	3.99709	0.422525
XBXL10_1g12823	frmd4a.L	FRMD4A	mRNA	-0.453663	0.153077
XBXL10_1g12824	XBXL10_1g12824	XBXL10_1g12824	lnc_RNA	0.38543	1.49926
XBXL10_1g12826	sephs1.L	SEPHS1	mRNA	0.780199	1.02779
XBXL10_1g12829	mcm10.L	MCM10	mRNA	-0.352931	-0.0714185
XBXL10_1g1283	rassf6.L	RASSF6	mRNA	4.26191	0.199118
XBXL10_1g12830	hspa14.L	HSPA14	mRNA	0.795907	-0.138393
XBXL10_1g12831	optn.L	OPTN	mRNA	1.61017	0.205985
XBXL10_1g12832	ccdc3.L	CCDC3	mRNA	1.70409	0.437209
XBXL10_1g12834	camk1d.S	CAMK1D	mRNA	-1.13574	-0.0411983
XBXL10_1g12835	LOC108711222	CDC123	mRNA	-0.712422	-0.16027
XBXL10_1g12836	nudt5.L	NUDT5	mRNA	-0.685857	-0.462507
XBXL10_1g12837	dhtkd1.L	DHTKD1	mRNA	0.109303	0.0193962
XBXL10_1g12838	upf2.L	UPF2	mRNA	1.90857	-0.137023
XBXL10_1g12839	proser2.L	PROSER2	mRNA	4.38736	-1.08643
XBXL10_1g12840	LOC108711224	ZNF436	mRNA	1.19217	0.632093
XBXL10_1g12841	echdc3.L	ECHDC3	mRNA	-0.869751	-0.133344
XBXL10_1g12842	usp6nl.L	USP6NL	mRNA	0.454453	0.260899
XBXL10_1g12843	celf2.L	CELF2	mRNA	4.02021	-0.599098
XBXL10_1g12846	taf3.L	TAF3	mRNA	1.95098	0.515904
XBXL10_1g12847	atp5f1c.L	ATP5F1C	mRNA	-1.51017	-0.765492
XBXL10_1g12850	itih5.L	ITIH5	mRNA	3.38188	-1.08534
XBXL10_1g12851	tmem110l.L	STIMATE	mRNA	-0.996063	-1.01252
XBXL10_1g12852	sfmbt2.L	SFMBT2	mRNA	1.31035	0.458912
XBXL10_1g12853	XBXL10_1g12853	XBXL10_1g12853	lnc_RNA	1.67396	1.40836
XBXL10_1g12855	pfkfb3.L	PFKFB3	mRNA	1.4751	0.600532
XBXL10_1g12856	rbm17.L	RBM17	mRNA	-0.198678	-0.469952
XBXL10_1g12858	fbh1.L	FBH1	mRNA	0.195089	0.145144
XBXL10_1g12859	ankrd16.L	ANKRD16	mRNA	-1.0585	0.0288495
XBXL10_1g12860	gdi2.L	GDI2	mRNA	-0.0634964	-0.0831528
XBXL10_1g12861	LOC108710278	TASOR2	mRNA	3.30666	0.529813
XBXL10_1g12862	asb13.L	ASB13	mRNA	5.48698	-0.23266
XBXL10_1g12863	net1.L	NET1	mRNA	0.422801	0.238245
XBXL10_1g12864	tubal3.1.L	TUBA1C	mRNA	-0.936631	-0.593914
XBXL10_1g12865	tubal3.2.L	TUBA1C	mRNA	-0.545312	-0.194474
XBXL10_1g12867	mkln1.L	MKLN1	mRNA	1.14732	0.28963
XBXL10_1g12868	LOC108711235	PODXL	mRNA	-0.857445	5.88471
XBXL10_1g12869	LOC108711237	PLXNA4	mRNA	1.43401	0.257421
XBXL10_1g1287	LOC108711114	AFM	mRNA	-0.631044	-0.534438
XBXL10_1g12870	chchd3.L	CHCHD3	mRNA	-0.996723	-0.791975
XBXL10_1g12871	exoc4.L	EXOC4	mRNA	-1.04925	-0.281042
XBXL10_1g12872	lrguk.L	LRGUK	mRNA	2.94728	0.743562
XBXL10_1g12873	slc35b4.L	SLC35B4	mRNA	5.03716	0.470524
XBXL10_1g12875	LOC108711240	COL7A1	mRNA	6.01858	1.3306
XBXL10_1g12878	mest.L	MEST	mRNA	-1.58958	0.0457776
XBXL10_1g12879	XBXL10_1g12879	XBXL10_1g12879	mRNA	1.40018	0.0523107
XBXL10_1g1288	LOC108711102	ANKRD17	mRNA	0.226693	-0.18382
XBXL10_1g12881	cep41.L	CEP41	mRNA	-0.0486316	-0.362186
XBXL10_1g12882	tmem209.L	TMEM209	mRNA	-0.496786	-0.338836
XBXL10_1g12883	XBXL10_1g12883	XBXL10_1g12883	mRNA	-1.04071	-0.945607
XBXL10_1g12884	klhdc10.L	KLHDC10	mRNA	1.76224	0.908164
XBXL10_1g12885	zc3hc1.L	zc3hc1	mRNA	-1.93663	-0.969043
XBXL10_1g12886	ube2h.L	UBE2H	mRNA	-0.848884	-0.021378
XBXL10_1g12887	nrf1.L	NRF1	mRNA	0.575629	0.0268222
XBXL10_1g12888	strip2.L	STRIP2	mRNA	-0.0541279	0.395041
XBXL10_1g12889	ahcyl2.L	AHCYL2	mRNA	0.345211	-0.18294
XBXL10_1g1289	cox18.L	COX18	mRNA	-1.76749	-0.787079
XBXL10_1g12890	smo.L	SMO	mRNA	3.53352	0.414489
XBXL10_1g12891	tspan33.L	TSPAN33	mRNA	3.37104	0.693152
XBXL10_1g12894	atp6v1f.L	ATP6V1F	mRNA	-1.80916	-0.895966
XBXL10_1g12898	kcp.L	KCP	mRNA	3.21323	-0.16392
XBXL10_1g1290	adamts3.L	ADAMTS3	mRNA	1.16696	0.210593
XBXL10_1g12900	XBXL10_1g12900	XBXL10_1g12900	mRNA	1.67071	0.473413
XBXL10_1g12901	irf5.L	IRF5	mRNA	0.197947	-0.77045
XBXL10_1g12902	tnpo3.L	TNPO3	mRNA	-0.952248	-0.900473
XBXL10_1g12903	polr1h.L	POLR1H	mRNA	-3.27802	-1.5065
XBXL10_1g12905	rbm28.L	RBM28	mRNA	0.701215	-0.395073
XBXL10_1g12907	snd1.L	SND1	mRNA	-1.24756	-0.699192
XBXL10_1g1291	npffr2.L	NPFFR2	mRNA	3.06502	-1.44018
XBXL10_1g12910	impdh1.L	IMPDH1	mRNA	-1.14417	-0.963692
XBXL10_1g12911	XBXL10_1g12911	XBXL10_1g12911	lnc_RNA	-5.19478	-3.0786
XBXL10_1g12916	calu.L	CALU	mRNA	1.11396	0.382889
XBXL10_1g12917	gcc1.L	GCC1	mRNA	1.22181	-0.236585
XBXL10_1g12919	ppp6r2.L	PPP6R2	mRNA	0.587012	-0.00541406
XBXL10_1g12920	sbf1.L	SBF1	mRNA	0.626459	-0.132527
XBXL10_1g12923	lmf2.L	LMF2	mRNA	-0.515059	-0.408744
XBXL10_1g12924	ncaph2.L	NCAPH2	mRNA	0.419893	-0.170959
XBXL10_1g12928	nme6.L	NME6	mRNA	-1.1717	0.049752
XBXL10_1g12929	rabl2b.L	RABL2A	mRNA	1.07457	0.316862
XBXL10_1g1293	slc4a4.L	SLC4A4	mRNA	1.87022	1.62188
XBXL10_1g12931	LOC108711262	SHANK3	mRNA	-4.2057	2.92218
XBXL10_1g12933	mapk8ip2.L	MAPK8IP2	mRNA	3.76422	0.896099
XBXL10_1g12934	XBXL10_1g12934	XBXL10_1g12934	mRNA	-0.549721	-1.14222
XBXL10_1g12935	chkb.L	CHKB	mRNA	0.143243	-0.31291
XBXL10_1g12939	hcls1.S	CTTN	mRNA	1.68489	-0.121203
XBXL10_1g12940	golgb1.L	GOLGB1	mRNA	2.49336	0.903521
XBXL10_1g12943	LOC108711268	TCAF2	mRNA	0.346808	-1.02455
XBXL10_1g12944	LOC108711267	TCAF1	mRNA	3.91055	6.36608
XBXL10_1g12948	ube2q2.L	UBE2Q2	mRNA	-0.383896	-0.380525
XBXL10_1g12949	fbxo22.L	FBXO22	mRNA	-0.285431	0.146337
XBXL10_1g12951	tmem266.L	TMEM266	mRNA	-0.846186	-0.55888
XBXL10_1g12952	etfa.L	ETFA	mRNA	-0.85677	-0.0773299
XBXL10_1g12954	scaper.L	SCAPER	mRNA	0.0723385	-0.320335
XBXL10_1g12957	tspan3.L	TSPAN3	mRNA	-0.837614	-0.966017
XBXL10_1g12960	XB22167168.L	RCHY1	mRNA	-0.456992	-0.373267
XBXL10_1g12961	znf592.L	ZNF592	mRNA	1.10204	-0.149695
XBXL10_1g12962	sec11a.L	SEC11A	mRNA	-0.839127	-0.344061
XBXL10_1g12964	kti12.L	kti12	mRNA	-1.02041	-0.690507
XBXL10_1g12965	LOC108711280	MALT1	mRNA	0.290969	0.180522
XBXL10_1g12967	slc28a2.L	SLC28A1	mRNA	1.06105	-0.822235
XBXL10_1g1297	naaa.L	NAAA	mRNA	3.61693	1.80738
XBXL10_1g12971	ireb2.L	IREB2	mRNA	-0.213523	-0.401294
XBXL10_1g12975	idh3a.L	IDH3A	mRNA	-0.726175	-0.40735
XBXL10_1g12980	herc1.L	HERC1	mRNA	0.223789	-0.0885065
XBXL10_1g12982	usp3.L	USP3	mRNA	1.23732	-0.438409
XBXL10_1g12983	ca12.L	CA12	mRNA	-0.873857	-1.07195
XBXL10_1g12984	rab8b.L	RAB8B	mRNA	2.6779	0.470469
XBXL10_1g12985	rps27l.L	RPS27L	mRNA	-2.68063	-1.9494
XBXL10_1g12987	tpm1.L	TPM1	mRNA	-0.488354	-0.588738
XBXL10_1g12988	LOC108711290	TLN2	mRNA	0.327172	0.0365847
XBXL10_1g1299	nup54.L	NUP54	mRNA	0.471035	-0.254375
XBXL10_1g12991	vps13c.L	VPS13C	mRNA	1.37072	0.754218
XBXL10_1g12993	LOC108711293	MYO9A	mRNA	1.65263	0.312415
XBXL10_1g12994	senp8.L	SENP8	mRNA	-1.75171	-0.957724
XBXL10_1g12995	pkm.L	PKM	mRNA	-1.72581	-1.13562
XBXL10_1g12997	arih1.L	ARIH1	mRNA	0.30106	-0.348156
XBXL10_1g12998	adpgkl.L	ADPGK	mRNA	5.89753	0.705135
XBXL10_1g12999	neo1.L	NEO1	mRNA	-0.35567	-0.568825
XBXL10_1g1300	scarb2.L	SCARB2	mRNA	1.04841	0.201473
XBXL10_1g13002	nptn.L	NPTN	mRNA	-0.628595	-0.330401
XBXL10_1g13003	cd276.L	CD276	mRNA	0.352189	-0.552297
XBXL10_1g13009	stra6.L	STRA6	mRNA	-1.14914	-1.29508
XBXL10_1g13012	stoml1.L	STOML1	mRNA	-1.22557	-1.0677
XBXL10_1g13014	ubl7.L	UBL7	mRNA	-1.0446	-0.611195
XBXL10_1g13015	peak1.L	PEAK1	mRNA	1.97471	0.434668
XBXL10_1g13016	hmg20a.L	HMG20A	mRNA	-1.0248	-0.328236
XBXL10_1g13017	LOC108711307	LINGO1	mRNA	-1.20876	5.56136
XBXL10_1g13018	cspg4.L	CSPG4	mRNA	4.7638	1.57437
XBXL10_1g13019	snx33.L	SNX33	mRNA	-1.33164	0.380762
XBXL10_1g1302	LOC108711175	CCDC158	mRNA	0.453782	-0.323815
XBXL10_1g13020	snupn.L	SNUPN	mRNA	-0.498757	-0.216784
XBXL10_1g13021	LOC108711310	LOC108711310	mRNA	5.3631	3.09793
XBXL10_1g13022	sin3a.L	SIN3A	mRNA	0.49182	0.344448
XBXL10_1g13023	anxa2.L	ANXA2	mRNA	-2.23505	-0.561282
XBXL10_1g13025	ice2.L	ICE2	mRNA	0.379443	0.0727262
XBXL10_1g13026	rora.L	RORA	mRNA	2.25539	1.16539
XBXL10_1g13029	cox5a.L	COX5A	mRNA	-3.1384	-1.22928
XBXL10_1g1303	stbd1.L	FAM47E	mRNA	0.542231	-0.662453
XBXL10_1g13030	fam219b.L	FAM219B	mRNA	-1.08764	-0.562655
XBXL10_1g13031	mpi.L	MPI	mRNA	0.306898	-0.480851
XBXL10_1g13032	scamp2.L	SCAMP2	mRNA	-1.06694	-0.523367
XBXL10_1g13033	ulk3.L	ULK3	mRNA	-1.32554	-0.628377
XBXL10_1g13035	cplx3.L	LMAN1	mRNA	1.44201	1.15855
XBXL10_1g13036	csk.L	CSK	mRNA	-0.14617	0.110762
XBXL10_1g13038	edc3.L	EDC3	mRNA	-0.880135	-0.267594
XBXL10_1g13039	clk3.L	CLK3	mRNA	-0.0997729	-0.375463
XBXL10_1g1304	LOC108711198	STBD1	mRNA	0.588472	-0.02223
XBXL10_1g13042	arid3b.L	ARID3B	mRNA	2.04142	0.852043
XBXL10_1g13044	znf609.L	ZNF609	mRNA	1.71751	-0.119457
XBXL10_1g13045	trip4.L	TRIP4	mRNA	-1.24193	-0.44816
XBXL10_1g13046	csnk1g1.L	CSNK1G1	mRNA	0.65017	0.0914594
XBXL10_1g13048	pclaf.L	PCLAF	mRNA	-1.70388	-0.87876
XBXL10_1g13049	ppib.L	PPIB	mRNA	-2.19479	-1.56278
XBXL10_1g13051	snx1.L	SNX1	mRNA	0.204633	-0.222002
XBXL10_1g13052	rps17.L	RPS17	mRNA	-2.67279	-1.32418
XBXL10_1g13053	XBXL10_1g13053	XBXL10_1g13053	snoRNA	-2.13297	-0.785796
XBXL10_1g13055	XBXL10_1g13055	XBXL10_1g13055	snoRNA	-0.880612	0.437424
XBXL10_1g13056	cpeb1.L	CPEB1	mRNA	-0.102838	-0.0330261
XBXL10_1g13059	rbpms2.L	RBPMS2	mRNA	-0.694034	-0.791254
XBXL10_1g1306	shroom3.L	SHROOM3	mRNA	4.37137	0.643857
XBXL10_1g13060	scamp5.2.L	SCAMP5	mRNA	-0.3821	-0.512791
XBXL10_1g13062	scamp5.1.L	SCAMP5	mRNA	-0.917875	-0.388775
XBXL10_1g13063	ppcdc.L	PPCDC	mRNA	-2.65334	-0.297928
XBXL10_1g13064	LOC108711331	C15orf39	mRNA	0.893508	0.268204
XBXL10_1g13065	LOC108711332	SON	mRNA	0.80048	-0.203555
XBXL10_1g13067	commd4.L	COMMD4	mRNA	-1.32925	0.0272934
XBXL10_1g13068	neil1.L	NEIL1	mRNA	-0.0776123	0.571099
XBXL10_1g13069	LOC108711335	ZNF425	mRNA	6.2767	0.0446279
XBXL10_1g1307	sowahb.L	SOWAHB	mRNA	0.767194	0.0717758
XBXL10_1g13070	man2c1.L	MAN2C1	mRNA	4.84247	-0.438989
XBXL10_1g13071	LOC108711336	SLC27A2	mRNA	1.40186	-0.00720875
XBXL10_1g13078	mrpl18.L	MRPL18	mRNA	-0.835375	-0.355231
XBXL10_1g1308	septin11.L	SEPTIN11	mRNA	-0.458401	-0.097
XBXL10_1g13083	chrna5.L	CHRNA5	mRNA	1.32357	0.435899
XBXL10_1g1310	ccni.L	CCNI	mRNA	0.521925	-1.05216
XBXL10_1g1311	ccng2.L	CCNG2	mRNA	1.46818	0.838814
XBXL10_1g1312	cxcl13.L	CXCL13	mRNA	-4.46372	-0.412925
XBXL10_1g13121	sord.L	SORD	mRNA	-0.219566	-0.496123
XBXL10_1g13126	shf.L	SHF	mRNA	-1.37228	-0.936519
XBXL10_1g13129	gtf2a2.L	GTF2A2	mRNA	-0.175324	-0.62339
XBXL10_1g13132	LOC108711345	PCSK5	mRNA	2.05652	-0.0185543
XBXL10_1g13133	otud7a.L	OTUD7A	mRNA	3.20546	0.625259
XBXL10_1g13134	klf13.L	KLF13	mRNA	0.0236654	0.664959
XBXL10_1g13137	mtmr10.L	MTMR10	mRNA	1.41798	0.299921
XBXL10_1g13138	fan1.L	FAN1	mRNA	1.59993	0.61718
XBXL10_1g13139	mphosph10.L	MPHOSPH10	mRNA	0.454975	0.0896315
XBXL10_1g1314	cnot6l.L	CNOT6L	mRNA	0.855657	0.532243
XBXL10_1g13140	apba2.L	APBA2	mRNA	-1.23275	-0.388596
XBXL10_1g13141	LOC108711350	FAM189A1	mRNA	-0.532451	-0.0330258
XBXL10_1g13142	XBXL10_1g13142	XBXL10_1g13142	mRNA	-3.13096	-1.5821
XBXL10_1g13143	tjp1.S	TJP1	mRNA	1.98656	0.320186
XBXL10_1g13145	adal.L	ADAL	mRNA	1.70225	-1.11829
XBXL10_1g13146	larp6.L	LARP6	mRNA	1.87258	0.0741932
XBXL10_1g13147	zdhhc12.L	ZDHHC12	mRNA	-0.696492	-0.587739
XBXL10_1g13148	lrrc49.L	LRRC49	mRNA	-1.09698	-0.414115
XBXL10_1g13149	thsd4.L	THSD4	mRNA	1.58786	0.325483
XBXL10_1g13150	bmp7.2.L	BMP7	mRNA	0.170082	0.699981
XBXL10_1g13155	myo1e.1.L	MYO1E	mRNA	0.300658	0.103946
XBXL10_1g13156	sltm.L	SLTM	mRNA	-0.659178	-0.603145
XBXL10_1g13157	rnf111.L	RNF111	mRNA	0.370532	-0.111602
XBXL10_1g13158	LOC398162	CCNB2	mRNA	-0.785709	-0.11147
XBXL10_1g13159	ccnb2.L	CCNB2	mRNA	0.087822	0.104811
XBXL10_1g1316	mrpl1.L	MRPL1	mRNA	-0.247425	-0.221245
XBXL10_1g13160	mindy2.L	MINDY2	mRNA	-0.93288	-0.0240158
XBXL10_1g13161	LOC108711361	ADAM10	mRNA	1.14275	0.0961124
XBXL10_1g13164	aqp9.L	AQP9	mRNA	1.95946	0.157353
XBXL10_1g13165	aldh1a2.L	ALDH1A2	mRNA	0.849288	0.0880379
XBXL10_1g13166	LOC108711365	POLR2M	mRNA	-0.1973	-0.180128
XBXL10_1g13169	cgnl1.L	CGNL1	mRNA	1.8104	-0.336505
XBXL10_1g1317	fras1.L	FRAS1	mRNA	1.02221	1.07401
XBXL10_1g13170	XBXL10_1g13170	XBXL10_1g13170	lnc_RNA	-3.25359	-1.65286
XBXL10_1g13171	tcf12.L	TCF12	mRNA	5.39277	-0.624681
XBXL10_1g13172	znf280d.L	ZNF280D	mRNA	0.631547	-0.00976022
XBXL10_1g13173	mns1.L	MNS1	mRNA	1.35311	-0.0371086
XBXL10_1g13174	tex9.L	TEX9	mRNA	0.308397	-0.517107
XBXL10_1g13175	rfx7.L	RFX7	mRNA	0.446663	0.404975
XBXL10_1g13176	nedd4.L	NEDD4	mRNA	-0.449993	1.29553
XBXL10_1g13177	prtg.L	PRTG	mRNA	3.32738	1.46577
XBXL10_1g13178	pygo1.L	PYGO1	mRNA	0.155822	-0.346076
XBXL10_1g13179	dnaaf4.L	DNAAF4	mRNA	5.28564	-0.0579131
XBXL10_1g1318	anxa3.L	ANXA3	mRNA	-0.334741	-0.511704
XBXL10_1g13181	ccpg1.L	CCPG1	mRNA	-0.141226	-0.937426
XBXL10_1g13182	pigb.L	PIGB	mRNA	0.567853	-0.0773635
XBXL10_1g13184	rab27a.L	RAB27A	mRNA	-1.00375	-0.880999
XBXL10_1g13185	rsl24d1.L	RSL24D1	mRNA	-1.12204	-0.639279
XBXL10_1g13186	LOC108711380	UNC13C	mRNA	3.07838	0.373265
XBXL10_1g1319	ptpn9l.L	PTPN9	mRNA	-0.255912	0.259403
XBXL10_1g13191	fam214a.L	FAM214A	mRNA	-0.115385	-0.307373
XBXL10_1g13192	arpp19.L	ARPP19	mRNA	-2.02317	-1.39611
XBXL10_1g13193	myo5a.L	MYO5A	mRNA	1.6805	-0.252653
XBXL10_1g13194	myo5c.L	MYO5C	mRNA	2.98122	-0.277029
XBXL10_1g13195	LOC108711385	GNB5	mRNA	-1.51856	-0.61202
XBXL10_1g13197	mapk6.L	MAPK6	mRNA	0.846223	0.0230947
XBXL10_1g13198	leo1.L	LEO1	mRNA	0.897435	-0.432567
XBXL10_1g13199	tmod3.L	TMOD3	mRNA	-0.845923	-0.23769
XBXL10_1g13201	lysmd2.L	LYSMD2	mRNA	-0.690441	0.514687
XBXL10_1g13204	tnfaip8l3.L	TNFAIP8L3	mRNA	6.39228	1.12617
XBXL10_1g13207	dmxl2.L	DMXL2	mRNA	2.71269	0.996148
XBXL10_1g13210	sema6d.L	SEMA6D	mRNA	6.46436	-0.37799
XBXL10_1g13211	slc24a5.L	SLC24A5	mRNA	-1.33094	0.344049
XBXL10_1g13212	myef2.L	MYEF2	mRNA	-0.846742	-0.509835
XBXL10_1g13214	dut.L	DUT	mRNA	4.29269	0.225989
XBXL10_1g13216	cep152.L	CEP152	mRNA	1.17776	1.12014
XBXL10_1g13217	XBXL10_1g13217	XBXL10_1g13217	lnc_RNA	-1.63749	-1.46619
XBXL10_1g13219	secisbp2l.L	SECISBP2L	mRNA	2.73619	0.594939
XBXL10_1g13220	cops2.L	COPS2	mRNA	0.936562	0.0433717
XBXL10_1g13221	galk2.L	GALK2	mRNA	0.188691	-0.778754
XBXL10_1g13222	fam227b.L	FAM227B	mRNA	0.568536	-0.0942851
XBXL10_1g13223	fgf7.L	FGF7	mRNA	1.53268	-0.261437
XBXL10_1g13224	dtwd1.L	DTWD1	mRNA	0.850246	-0.485882
XBXL10_1g13226	LOC108711401	ATP8B4	mRNA	1.07626	0.513125
XBXL10_1g13227	spata5l1.L	SPATA5L1	mRNA	2.45781	0.0251997
XBXL10_1g13228	slc30a4.L	SLC30A4	mRNA	0.559994	0.548827
XBXL10_1g13230	LOC108711404	BLOC1S6	mRNA	-0.522919	-0.224407
XBXL10_1g13231	sqor.L	SQOR	mRNA	0.326566	-0.701745
XBXL10_1g13232	nmrk2.L	NMRK2	mRNA	-0.360071	-0.0830178
XBXL10_1g13233	cdc42se2.L	CDC42SE2	mRNA	0.958727	0.398411
XBXL10_1g13234	sppl2a.L	SPPL2A	mRNA	0.508023	0.128392
XBXL10_1g13235	trpm7.L	TRPM7	mRNA	1.08762	0.245175
XBXL10_1g13236	LOC108711407	TRPM7	mRNA	1.58068	1.33487
XBXL10_1g13237	selenow2.L	MIEN1	mRNA	-1.99337	-0.949921
XBXL10_1g13238	usp8.L	USP8	mRNA	0.0629395	-0.20872
XBXL10_1g1324	idua.L	IDUA	mRNA	1.1472	0.891623
XBXL10_1g13240	LOC108711410	GABPB1	mRNA	0.598806	0.369509
XBXL10_1g13242	slc27a2.L	SLC27A2	mRNA	-1.27315	-0.500282
XBXL10_1g13244	LOC108711415	PDE8A	mRNA	2.32749	2.02676
XBXL10_1g13247	whamm.L	WHAMM	mRNA	0.419876	-0.14178
XBXL10_1g13248	homer2.L	HOMER2	mRNA	0.71111	0.245605
XBXL10_1g13249	ramac.L	RAMAC	mRNA	0.582768	0.204564
XBXL10_1g13253	bnc1.L	BNC1	mRNA	2.5583	0.467141
XBXL10_1g13254	sh3gl3.L	SH3GL3	mRNA	-0.463837	1.10262
XBXL10_1g13255	lmnb3.L	LMNA	mRNA	0.420658	0.212016
XBXL10_1g13257	saxo2.L	SAXO2	mRNA	-1.03644	0.262105
XBXL10_1g13258	efl1.L	EFL1	mRNA	0.0213769	-0.046721
XBXL10_1g1326	prc1.2.L	PRC1	mRNA	0.867907	0.627951
XBXL10_1g13260	mex3b.L	MEX3B	mRNA	0.449321	0.238696
XBXL10_1g13262	LOC108710302	PUS1	mRNA	-0.996917	-0.552484
XBXL10_1g13263	stard5.L	STARD5	mRNA	-1.06393	0.153969
XBXL10_1g13265	MGC132236	CRTC3	mRNA	3.98914	-0.986257
XBXL10_1g13266	iqgap1.L	IQGAP1	mRNA	0.820295	0.108895
XBXL10_1g13269	tubgcp4.L	TUBGCP4	mRNA	-0.0516038	-0.55786
XBXL10_1g13270	tp53bp1.L	TP53BP1	mRNA	1.42887	0.597426
XBXL10_1g13272	ppip5k1.L	PPIP5K2	mRNA	1.01916	0.42167
XBXL10_1g13275	slc39a1l.L	SLC39A1	mRNA	1.09728	-0.16593
XBXL10_1g13276	pdia3.L	PDIA3	mRNA	-1.02999	-0.76606
XBXL10_1g13279	serf2.L	SERF2	mRNA	3.44129	-0.807203
XBXL10_1g1328	chrnb3.L	CHRNB3	mRNA	-2.42061	1.05976
XBXL10_1g13280	LOC108711436	RASEF	mRNA	1.52897	0.524066
XBXL10_1g13281	XBXL10_1g13281	XBXL10_1g13281	lnc_RNA	-2.62545	-0.17994
XBXL10_1g13282	adamtsl5.L	ADAMTSL5	mRNA	5.66074	0.732994
XBXL10_1g13284	hypk.L	HYPK	mRNA	-0.964293	-0.178684
XBXL10_1g13285	mfap1.L	MFAP1	mRNA	0.337665	-0.121484
XBXL10_1g13286	LOC108711439	RPL37A	mRNA	-2.03407	-1.26602
XBXL10_1g13287	furin.L	FURIN	mRNA	0.793878	0.196269
XBXL10_1g13289	man2a2.L	MAN2A2	mRNA	-0.667596	-0.261253
XBXL10_1g1329	dctn6.L	DCTN6	mRNA	0.4389	0.24763
XBXL10_1g13291	unc45a.L	UNC45A	mRNA	2.4952	0.0991013
XBXL10_1g13293	prc1.L	PRC1	mRNA	1.34905	0.461632
XBXL10_1g13294	vps33b.L	VPS33B	mRNA	-0.28357	-0.157393
XBXL10_1g13296	cib1.L	CIB1	mRNA	-1.4532	-0.303057
XBXL10_1g13297	sema4b.L	SEMA4B	mRNA	2.47793	0.530971
XBXL10_1g13298	idh2.L	IDH2	mRNA	-1.46797	-0.719985
XBXL10_1g13299	znf710.L	ZNF710	mRNA	1.6229	0.232006
XBXL10_1g1330	rbpms.L	RBPMS	mRNA	0.213212	0.0280152
XBXL10_1g13300	XBXL10_1g13300	XBXL10_1g13300	lnc_RNA	-1.15416	0.0591251
XBXL10_1g13301	arpin.L	ARPIN	mRNA	0.924599	-0.138324
XBXL10_1g13305	tlnrd1.L	TLNRD1	mRNA	0.893725	0.361425
XBXL10_1g13306	mesd.L	MESD	mRNA	-0.824119	-0.745848
XBXL10_1g13307	cemip.L	CEMIP	mRNA	0.23595	-0.310017
XBXL10_1g13308	LOC108711451	CEMIP2	mRNA	1.45956	0.0791429
XBXL10_1g13309	abhd17c.L	ABHD17C	mRNA	-1.00003	-0.54512
XBXL10_1g1331	gtf2e2.L	GTF2E2	mRNA	-0.493584	-0.17837
XBXL10_1g1332	saraf.L	SARAF	mRNA	2.88002	0.0331014
XBXL10_1g13326	pex11a.L	PEX11A	mRNA	-1.09068	0.00368866
XBXL10_1g13328	rergl.L	RERGL	mRNA	2.44117	-0.0508025
XBXL10_1g13329	kif7.L	KIF7	mRNA	1.23913	1.06378
XBXL10_1g1333	gsr.L	GSR	mRNA	0.228222	0.122513
XBXL10_1g13331	fanci.L	FANCI	mRNA	-0.00853532	-0.116211
XBXL10_1g13332	polg.L	POLG	mRNA	1.4288	0.359486
XBXL10_1g13338	ticrr.L	TICRR	mRNA	1.36372	0.313814
XBXL10_1g1334	LOC108711333	HARBI1	mRNA	0.546772	0.0789614
XBXL10_1g13341	abhd2.L	ABHD2	mRNA	1.08942	0.642653
XBXL10_1g13342	mfge8.L	EDIL3	mRNA	-1.13258	-0.43449
XBXL10_1g13343	hapln3.L	HAPLN3	mRNA	1.39385	1.16761
XBXL10_1g13345	aen.L	AEN	mRNA	1.54486	0.212417
XBXL10_1g13347	det1.L	DET1	mRNA	0.47988	0.29513
XBXL10_1g13348	mrps11.L	MRPS11	mRNA	1.03381	-0.409905
XBXL10_1g13349	mrpl46.L	MRPL46	mRNA	-2.09093	0.661439
XBXL10_1g1335	leprotl1.S	LEPROTL1	mRNA	-1.87411	-1.06296
XBXL10_1g13353	klhl25.L	KLHL25	mRNA	-0.477944	-0.138905
XBXL10_1g13354	akap13.L	AKAP13	mRNA	0.729956	0.823222
XBXL10_1g13355	LOC108711469	SV2B	mRNA	2.62348	-1.0008
XBXL10_1g13356	slco3a1.L	SLCO3A1	mRNA	1.56738	1.31754
XBXL10_1g13358	fam174b.L	FAM174B	mRNA	2.45689	0.336468
XBXL10_1g13359	chd2.L	CHD2	mRNA	-0.663427	-0.353182
XBXL10_1g1336	cops4.L	COPS4	mRNA	-1.35402	-1.27594
XBXL10_1g13360	rgma.L	RGMA	mRNA	-0.0773707	0.288621
XBXL10_1g13361	mctp2.L	MCTP2	mRNA	0.842909	0.122968
XBXL10_1g13365	arrdc4.L	ARRDC4	mRNA	-2.13292	0.338205
XBXL10_1g13366	LOC108711477	FAM169A	mRNA	3.18196	0.175991
XBXL10_1g13368	igf1r.L	IGF1R	mRNA	0.740418	0.805903
XBXL10_1g1337	prag1.L	PRAG1	mRNA	1.61459	0.692686
XBXL10_1g13371	lrrc28.L	LRRC28	mRNA	-1.24168	-0.506198
XBXL10_1g13373	lysmd4.L	LYSMD4	mRNA	0.961356	-0.028276
XBXL10_1g13374	adamts17.L	ADAMTS17	mRNA	4.30531	0.946648
XBXL10_1g13375	cers3.L	CERS2	mRNA	-0.885516	-0.549697
XBXL10_1g13376	lins1.L	LINS1	mRNA	2.69781	0.586073
XBXL10_1g13377	asb7.L	ASB7	mRNA	1.39526	0.865741
XBXL10_1g13378	aldh1a3.L	ALDH1A3	mRNA	1.37644	1.0958
XBXL10_1g13379	lrrk1.L	LRRK1	mRNA	0.144679	-0.444252
XBXL10_1g13381	chsy1.L	CHSY1	mRNA	1.52992	0.878656
XBXL10_1g13385	selenos.L	SELENOS	mRNA	-2.14139	-1.00349
XBXL10_1g13386	snrpa1.L	SNRPA1	mRNA	-1.10738	0.890436
XBXL10_1g13387	pcsk6.L	PCSK6	mRNA	-0.0310227	-0.598485
XBXL10_1g13390	ankdd1a.L	ANKDD1A	mRNA	1.23495	-0.238974
XBXL10_1g13391	spg21.L	SPG21	mRNA	0.510492	0.242451
XBXL10_1g13392	clpx.L	CLPX	mRNA	-0.574622	-0.794975
XBXL10_1g13393	pdcd7.L	PDCD7	mRNA	-1.15571	-0.628681
XBXL10_1g13398	mtfmt.L	MTFMT	mRNA	5.34384	-0.187059
XBXL10_1g13399	XB5959486.L	RFESD	mRNA	-0.645144	-0.179589
XBXL10_1g13402	parp16.L	PARP16	mRNA	-1.00037	-0.504421
XBXL10_1g13404	igdcc4.L	IGDCC4	mRNA	0.629075	1.39936
XBXL10_1g13405	dpp8.L	DPP8	mRNA	-0.155306	0.675688
XBXL10_1g13406	hacd3.L	HACD3	mRNA	-1.23623	-0.68074
XBXL10_1g1341	cenpc.L	CENPC	mRNA	1.81047	0.38158
XBXL10_1g13410	dennd4a.L	DENND4A	mRNA	1.60654	0.0958725
XBXL10_1g13412	rab11a.L	RAB11A	mRNA	-0.788942	-0.582525
XBXL10_1g13416	dis3l.L	DIS3L	mRNA	-0.467443	-0.813592
XBXL10_1g13417	tipin.L	TIPIN	mRNA	-1.92229	-0.668966
XBXL10_1g13418	XBXL10_1g13418	XBXL10_1g13418	guide_RNA	-5.14191	-3.18948
XBXL10_1g13419	map2k1.L	MAP2K1	mRNA	-0.000982135	-0.851248
XBXL10_1g1342	uba6.L	UBA6	mRNA	0.352199	0.0785362
XBXL10_1g13420	snapc5.L	SNAPC5	mRNA	0.485863	-0.436982
XBXL10_1g13421	rpl4.L	RPL4	mRNA	-1.78048	-1.00357
XBXL10_1g13422	XBXL10_1g13422	XBXL10_1g13422	snoRNA	-1.28165	-1.74461
XBXL10_1g13424	XBXL10_1g13424	XBXL10_1g13424	snoRNA	-3.51961	-1.38987
XBXL10_1g13425	XBXL10_1g13425	XBXL10_1g13425	snoRNA	-3.72009	-2.16657
XBXL10_1g13426	XBXL10_1g13426	XBXL10_1g13426	snoRNA	-3.85146	-1.52471
XBXL10_1g13427	XBXL10_1g13427	XBXL10_1g13427	snoRNA	-3.92468	-1.67615
XBXL10_1g13428	lctl.L	LCTL	mRNA	-1.3917	-1.13568
XBXL10_1g1343	coq2.L	COQ2	mRNA	-0.027263	0.361973
XBXL10_1g13430	smad6.L	SMAD6	mRNA	1.4863	0.168233
XBXL10_1g13431	smad3.L	SMAD3	mRNA	-1.35927	0.00216258
XBXL10_1g13432	aagab.L	AAGAB	mRNA	-2.80751	-1.25894
XBXL10_1g13433	iqch.L	IQCH	mRNA	-1.41345	0.405564
XBXL10_1g13434	c15orf61.L	C15orf61	mRNA	-4.94622	-2.88062
XBXL10_1g13435	map2k5.L	MAP2K5	mRNA	-1.0357	-0.619529
XBXL10_1g13437	pias1.L	PIAS1	mRNA	0.0335325	-0.278281
XBXL10_1g13439	cln6.L	CLN6	mRNA	1.50086	-0.217571
XBXL10_1g13440	fem1b.L	FEM1B	mRNA	2.5784	-0.102923
XBXL10_1g13442	coro2b.L	CORO2B	mRNA	-0.166077	-1.31954
XBXL10_1g13443	anp32a.L	ANP32A	mRNA	-0.185428	-0.337345
XBXL10_1g13444	glce.L	GLCE	mRNA	0.104536	0.155834
XBXL10_1g13445	paqr5.L	PAQR5	mRNA	-1.0643	-1.04128
XBXL10_1g13446	kif23.L	KIF23	mRNA	0.780571	-0.247169
XBXL10_1g13447	uaca.L	UACA	mRNA	0.922391	0.158921
XBXL10_1g13448	morf4l1.L	MORF4L1	mRNA	0.855806	0.0765217
XBXL10_1g1345	LOC108711391	TMPRSS11D	mRNA	3.20621	0.945106
XBXL10_1g13451	ciao2a.L	CIAO2A	mRNA	-1.81654	-0.628546
XBXL10_1g13452	spg11.L	SPG11	mRNA	0.28285	-0.342319
XBXL10_1g13453	LOC108711518	EIF3J	mRNA	-0.673387	-0.379991
XBXL10_1g13456	ctdspl2.L	CTDSPL2	mRNA	0.865457	0.098262
XBXL10_1g13457	golm2.L	golm2	mRNA	0.588806	-0.36867
XBXL10_1g13459	blm.L	BLM	mRNA	-0.253269	-0.270227
XBXL10_1g1346	ythdc1.L	YTHDC1	mRNA	0.628744	0.347696
XBXL10_1g13460	LOC108711521	RASGRF1	mRNA	2.95895	-2.47722
XBXL10_1g13462	mthfs.L	MTHFS	mRNA	-0.794575	-0.125191
XBXL10_1g13463	zfand6.L	ZFAND6	mRNA	-0.00426286	-0.0758807
XBXL10_1g13464	fah.L	FAH	mRNA	-0.0316744	-0.709553
XBXL10_1g13467	rab11fip1.L	RAB11FIP1	mRNA	0.845774	-0.124516
XBXL10_1g13468	brf2.L	BRF2	mRNA	-0.486847	-0.216559
XBXL10_1g13470	plpbp.L	PLPBP	mRNA	-0.966409	-0.762038
XBXL10_1g13471	erlin2.L	ERLIN2	mRNA	0.0149164	-0.335908
XBXL10_1g13472	znf703.L	ZNF703	mRNA	0.252185	0.388085
XBXL10_1g13479	dusp11.L	DUSP11	mRNA	-0.325209	-0.383788
XBXL10_1g13480	tet3.L	TET3	mRNA	1.62853	0.389649
XBXL10_1g13482	mob1a.L	MOB1A	mRNA	0.0468042	0.447671
XBXL10_1g13483	mthfd2.L	MTHFD2	mRNA	0.275783	-0.599963
XBXL10_1g13485	LOC108711531	TSPAN15	mRNA	1.39979	0.0842061
XBXL10_1g13487	hkdc1.L	HK2	mRNA	0.0652101	0.117151
XBXL10_1g13488	figla.L	FIGLA	mRNA	-1.85195	-1.17291
XBXL10_1g1349	hpse.L	HPSE	mRNA	-0.263452	0.129337
XBXL10_1g13491	mxd1.L	MXD1	mRNA	-0.559237	0.214225
XBXL10_1g13493	c2orf42.L	C2orf42	mRNA	1.70852	0.36688
XBXL10_1g13494	tia1.L	TIA1	mRNA	0.0623804	-0.453341
XBXL10_1g13496	pcyox1.L	PCYOX1	mRNA	-0.0214955	0.182313
XBXL10_1g13497	snrpg.L	SNRPG	mRNA	-0.316266	-0.368008
XBXL10_1g13498	fam136a.L	FAM136A	mRNA	-3.29421	0.237736
XBXL10_1g13499	tgfa.L	TGFA	mRNA	1.51556	-0.186915
XBXL10_1g13501	gmcl1.L	GMCL1	mRNA	0.747924	0.365638
XBXL10_1g13502	anxa4.L	ANXA4	mRNA	-2.16778	-1.10256
XBXL10_1g13503	LOC108711545	AAK1	mRNA	0.0320913	-0.57351
XBXL10_1g13504	coa6.L	COA6	mRNA	0.240486	3.20767
XBXL10_1g13506	gfpt2.L	GFPT1	mRNA	1.35244	-0.146781
XBXL10_1g13507	antxr1.L	ANTXR1	mRNA	4.43091	-0.0738884
XBXL10_1g1351	XBXL10_1g1351	XBXL10_1g1351	lnc_RNA	2.11285	1.83368
XBXL10_1g13515	arhgap25.L	ARHGAP25	mRNA	5.66961	-0.680307
XBXL10_1g13516	cds2.L	CDS2	mRNA	0.625671	-0.554605
XBXL10_1g13517	pcna.L	PCNA	mRNA	-1.94488	-1.06863
XBXL10_1g13518	tmem230.L	TMEM230	mRNA	-1.81576	0.467404
XBXL10_1g13519	slc23a2.L	SLC23A2	mRNA	0.722969	-0.410622
XBXL10_1g1352	hnrnpdl.L	HNRNPDL	mRNA	-0.696374	-0.0649283
XBXL10_1g13520	rassf2.L	RASSF2	mRNA	-0.0832211	-0.679681
XBXL10_1g13522	prnp.L	PRNP	mRNA	1.49703	0.00761578
XBXL10_1g13526	fahd2a.L	FAHD2A	mRNA	-1.60874	-2.00648
XBXL10_1g13527	gpat2.L	GPAT2	mRNA	-0.339484	-1.20833
XBXL10_1g13529	astl.L	ASTL	mRNA	0.713893	-0.624481
XBXL10_1g1353	hnrnpd.L	HNRNPD	mRNA	-0.548333	-0.0140776
XBXL10_1g13530	stard7.L	STARD7	mRNA	0.505112	-0.0545149
XBXL10_1g13531	LOC108711558	TMEM127	mRNA	3.61805	0.608565
XBXL10_1g13532	ciao1.L	CIAO1	mRNA	4.86732	0.0761312
XBXL10_1g13533	snrnp200.L	SNRNP200	mRNA	-0.113593	-0.145688
XBXL10_1g13534	nup133.L	NUP133	mRNA	0.409585	-0.166826
XBXL10_1g13535	ncaph.L	NCAPH	mRNA	-0.282493	-0.636198
XBXL10_1g13537	neurl3.L	NEURL3	mRNA	1.3423	1.05943
XBXL10_1g13538	kansl3.L	KANSL3	mRNA	0.142573	-0.37366
XBXL10_1g13539	lman2l.L	LMAN2L	mRNA	-0.797077	-0.550378
XBXL10_1g1354	rasgef1b.L	RASGEF1B	mRNA	-1.89057	3.53799
XBXL10_1g13540	cnnm4.L	CNNM4	mRNA	0.0241573	-0.310629
XBXL10_1g13541	cnnm3.L	CNNM3	mRNA	-1.13567	-0.643305
XBXL10_1g13542	ankrd39.L	ANKRD39	mRNA	-1.4543	-0.392181
XBXL10_1g13543	sema4c.L	SEMA4C	mRNA	1.24709	0.748159
XBXL10_1g13544	cox5b.1.L	COX5B	mRNA	-2.54012	-1.99981
XBXL10_1g13546	purb.L	PURB	mRNA	1.83034	0.437551
XBXL10_1g13547	MGC85536	H2AZ2	mRNA	-0.97841	-0.818961
XBXL10_1g1355	ptpn13.L	PTPN13	mRNA	0.681815	0.898693
XBXL10_1g13550	mat2a.L	MAT2A	mRNA	1.41916	0.698768
XBXL10_1g13551	ggcx.L	GGCX	mRNA	0.806476	-0.431039
XBXL10_1g13553	vamp8.L	VAMP8	mRNA	-2.04114	-1.20156
XBXL10_1g13555	tmem150a.L	TMEM150A	mRNA	-0.912364	-0.889291
XBXL10_1g13556	c2orf68.L	C2orf68	mRNA	1.76298	-0.312681
XBXL10_1g13557	usp39.L	USP39	mRNA	-1.49491	-0.529094
XBXL10_1g13558	sftpb.L	SFTPB	mRNA	-1.11779	0.0167957
XBXL10_1g1356	aff1.L	AFF1	mRNA	0.725351	0.052504
XBXL10_1g13560	LOC108711575	PSD4	mRNA	1.64826	-0.667928
XBXL10_1g13561	LOC108711576	CGREF1	mRNA	-2.01298	-0.225659
XBXL10_1g13565	slc20a1.L	SLC20A1	mRNA	-0.343878	-0.511764
XBXL10_1g13569	nudcd3.L	NUDCD3	mRNA	0.444815	0.199394
XBXL10_1g1357	klhl8.L	KLHL8	mRNA	0.736349	0.471054
XBXL10_1g13578	ppia.L	PPIF	mRNA	-2.20373	-1.26136
XBXL10_1g13579	zmiz2.L	ZMIZ2	mRNA	-2.81587	0.365614
XBXL10_1g1358	LOC108711489	BLVRB	mRNA	-0.509096	-1.26618
XBXL10_1g13580	ogdh.L	OGDH	mRNA	-0.276956	-0.417987
XBXL10_1g13582	tmed4.L	TMED4	mRNA	-1.24748	-0.0290118
XBXL10_1g13584	ddx56.L	DDX56	mRNA	-0.485731	-0.655593
XBXL10_1g13587	XBXL10_1g13587	XBXL10_1g13587	mRNA	-1.31541	-0.229212
XBXL10_1g13588	ykt6.L	YKT6	mRNA	-0.332663	-0.326587
XBXL10_1g13593	pold2.L	POLD2	mRNA	-1.33507	-1.06858
XBXL10_1g13595	dbnl.L	DBNL	mRNA	0.822797	0.128866
XBXL10_1g13596	ube2d4.L	UBE2D4	mRNA	0.874342	0.00667866
XBXL10_1g13597	tcf7l1.L	TCF7L1	mRNA	2.10148	0.750968
XBXL10_1g13598	LOC108711586	TGOLN2	mRNA	5.38594	-0.110806
XBXL10_1g13599	XB5812047.L	CASP7	mRNA	-0.798828	-0.547083
XBXL10_1g13600	retsat.L	RETSAT	mRNA	-2.04481	-0.777785
XBXL10_1g13601	stambp.L	STAMBP	mRNA	-0.301339	-0.843494
XBXL10_1g13603	ido1.L	IDO2	mRNA	1.15162	0.810874
XBXL10_1g13606	golga7.L	GOLGA7	mRNA	-0.496436	-0.528965
XBXL10_1g13607	LOC108711590	R3HCC1	mRNA	0.366063	-1.24561
XBXL10_1g13609	entpd4.L	ENTPD4	mRNA	1.16151	0.0503043
XBXL10_1g13610	slc25a37.L	SLC25A37	mRNA	4.36768	0.113795
XBXL10_1g13611	nkx3-1.L	NKX3-1	mRNA	4.69025	-0.634782
XBXL10_1g13613	stc1.L	STC1	mRNA	-0.494235	-0.24716
XBXL10_1g13622	adam28.1.L	ADAM28	mRNA	2.92806	-0.0659555
XBXL10_1g13624	nefl.L	NEFL	mRNA	1.12732	-0.995564
XBXL10_1g13625	dock5.L	DOCK5	mRNA	0.451298	-0.0712714
XBXL10_1g13627	kctd9.L	KCTD9	mRNA	-0.64369	-1.31313
XBXL10_1g13628	LOC100462920	CDCA2	mRNA	-0.26705	-0.271233
XBXL10_1g13630	LOC108711598	PPP2R2A	mRNA	-1.15689	-0.62818
XBXL10_1g13632	bnip3l.L	BNIP3L	mRNA	-0.276382	-0.254415
XBXL10_1g13633	dpysl2.L	DPYSL2	mRNA	0.89871	0.869129
XBXL10_1g1365	LOC108711543	WDFY3	mRNA	1.84379	1.01416
XBXL10_1g13656	XB5867546.L	NPM2	mRNA	-1.76596	-1.40706
XBXL10_1g13657	LOC108711602	ADRB1	mRNA	3.57184	0.563577
XBXL10_1g1366	cds1.L	CDS1	mRNA	-1.09987	-0.0504527
XBXL10_1g13662	mak16.L	MAK16	mRNA	-1.34279	-1.10277
XBXL10_1g13663	tti2.L	TTI2	mRNA	-1.68672	-0.15304
XBXL10_1g13665	slc18a2.L	SLC18A2	mRNA	-0.72218	0.15711
XBXL10_1g13675	LOC108711609	ATP6V1B2	mRNA	-1.89393	-1.03196
XBXL10_1g13679	xpo7.L	XPO7	mRNA	-0.813262	-1.08128
XBXL10_1g13683	npm2.L	NPM2	mRNA	-1.76936	-1.05954
XBXL10_1g13685	fhip2b.L	fhip2b	mRNA	0.57682	0.27273
XBXL10_1g13686	reep4.L	REEP4	mRNA	-0.299563	0.509384
XBXL10_1g13688	bmp1.L	BMP1	mRNA	-0.38589	-0.515933
XBXL10_1g13690	polr3d.L	POLR3D	mRNA	5.33346	0.0776013
XBXL10_1g13691	piwil2.L	PIWIL2	mRNA	0.300922	0.150252
XBXL10_1g13692	slc39a14.L	SLC39A14	mRNA	-1.98237	-0.946634
XBXL10_1g13693	ppp3cb.L	PPP3CC	mRNA	3.12126	-1.6449
XBXL10_1g13694	sorbs3.L	SORBS1	mRNA	0.0988142	-0.34732
XBXL10_1g13697	bin3.L	BIN3	mRNA	-1.44748	-0.229761
XBXL10_1g13700	pebp4.L	PEBP4	mRNA	1.9473	0.724639
XBXL10_1g13701	rhobtb2.L	RHOBTB2	mRNA	-0.618042	-0.100942
XBXL10_1g13703	LOC108711625	TNFRSF10A	mRNA	-1.42674	-1.19049
XBXL10_1g13721	LOC121401600	TTLL3	mRNA	1.36399	0.0286763
XBXL10_1g13725	chmp7.L	CHMP7	mRNA	-0.863848	-0.167617
XBXL10_1g13726	gins4.L	GINS4	mRNA	-1.77412	-1.15926
XBXL10_1g13727	ppp1r3c.2.L	PPP1R3B	mRNA	-1.0976	-0.0453556
XBXL10_1g13728	gpat4.L	GPAT4	mRNA	-1.37873	-0.269849
XBXL10_1g13731	ank1.L	ANK1	mRNA	1.68057	-0.581907
XBXL10_1g13732	kat6a.L	KAT6A	mRNA	1.93455	0.580985
XBXL10_1g13733	ap3m2.L	AP3M2	mRNA	0.766819	-1.2702
XBXL10_1g13734	plat.L	PLAT	mRNA	-0.765732	2.27185
XBXL10_1g13735	ikbkb.L	IKBKB	mRNA	0.868706	-0.356049
XBXL10_1g13736	vdac3.L	VDAC3	mRNA	0.202006	-0.613387
XBXL10_1g13739	LOC108711634	ZNF565	mRNA	-0.366521	-0.0977773
XBXL10_1g1374	XBXL10_1g1374	XBXL10_1g1374	lnc_RNA	-3.41789	-1.36999
XBXL10_1g13740	LOC108711632	ZNF345	mRNA	2.60024	-1.52407
XBXL10_1g13741	LOC108710334	VPS41	mRNA	6.12987	-0.177045
XBXL10_1g13742	LOC108711633	ZNF420	mRNA	2.11451	0.687771
XBXL10_1g13751	fgfr1.L	FGFR1	mRNA	-0.15451	-0.147948
XBXL10_1g13753	LOC108711638	COPRS	mRNA	-0.490665	-0.596695
XBXL10_1g13754	letm2.L	LETM2	mRNA	0.335712	-0.274181
XBXL10_1g13755	nsd3.L	NSD3	mRNA	2.27505	0.19974
XBXL10_1g13756	plpp5.L	PLPP5	mRNA	-1.10584	-0.346208
XBXL10_1g13757	ddhd2.L	DDHD2	mRNA	-0.207991	-1.2092
XBXL10_1g1377	gpat3.L	GPAT3	mRNA	-1.66255	-0.817091
XBXL10_1g1379	fzr1.L	FZR1	mRNA	0.566987	0.220182
XBXL10_1g13796	adam9.L	ADAM9	mRNA	0.888328	-0.580668
[truncated: 17,753 more rows]

## Sheet: ExtendedDataFigure 5 StringDB
x_category	termID	termDescription	genesMapped	median_log2FC_T1	direction	falseDiscoveryRate	method	matchingProteinsInYourInput_IDs_	matchingProteinsInYourInput_labels_	Development_related	MarkerScattered
GO Process	GO:0006614	SRP-dependent cotranslational protein targeting to membrane	91	3.0329	top	1.21e-34	ks	9606.ENSP00000182527,9606.ENSP00000222247,9606.ENSP00000223641,9606.ENSP00000225430,9606.ENSP00000230050,9606.ENSP00000243253,9606.ENSP00000251453,9606.ENSP00000259469,9606.ENSP00000262213,9606.ENSP00000262584,9606.ENSP00000265044,9606.ENSP00000267884,9606.ENSP00000270625,9606.ENSP00000272317,9606.ENSP00000274242,9606.ENSP00000278572,9606.ENSP00000289528,9606.ENSP00000296674,9606.ENSP00000302896,…	TRAM2,RPL18A,SEC61B,RPL19,RPS12,SEC61A1,RPS16,RPL35,TRAM1,RPL8,SSR3,SRP14,RPS11,RPS27A,RPL37,RPS3,ZFAND2B,RPS23,RPS9,SRP9,RPL13,RPL15,RPL38,RPL4,SRP68,RPS15A,RPLP2,SRPR,RPS7,RPL7,RPS2,SRP72,RPS21,RPL3,RPL27A,RPL21,RPLP1,RPS17,RPS3A,RPSA,RPL22,RPS26,RPL12,RPL39,RPS27,SEC63,RPL5,RPL7A,RPS4X,RPL11,RPS6,RPL13A,RPL24,RPL34,RPS29,RPL14,RPS8,RPS14,RPL31,UBA52,RPL23A,RPS18,RPL17,RPL9,RPL6,RPL36A,RPL10,RP…	FALSE	FALSE
GO Process	GO:0006613	Cotranslational protein targeting to membrane	95	2.97588	top	1.08e-33	ks	9606.ENSP00000182527,9606.ENSP00000222247,9606.ENSP00000223641,9606.ENSP00000225430,9606.ENSP00000230050,9606.ENSP00000243253,9606.ENSP00000244763,9606.ENSP00000251453,9606.ENSP00000259469,9606.ENSP00000262213,9606.ENSP00000262584,9606.ENSP00000265044,9606.ENSP00000267884,9606.ENSP00000270625,9606.ENSP00000272317,9606.ENSP00000274242,9606.ENSP00000278572,9606.ENSP00000289528,9606.ENSP00000295702,…	TRAM2,RPL18A,SEC61B,RPL19,RPS12,SEC61A1,SSR1,RPS16,RPL35,TRAM1,RPL8,SSR3,SRP14,RPS11,RPS27A,RPL37,RPS3,ZFAND2B,SSR2,RPS23,RPS9,SRP9,ARL6IP1,RPL13,RPL15,RPL38,RPL4,SRP68,RPS15A,RPLP2,SRPR,SEC62,RPS7,RPL7,RPS2,SRP72,RPS21,RPL3,RPL27A,RPL21,RPLP1,RPS17,RPS3A,RPSA,RPL22,RPS26,RPL12,RPL39,RPS27,SEC63,RPL5,RPL7A,RPS4X,RPL11,RPS6,RPL13A,RPL24,RPL34,RPS29,RPL14,RPS8,RPS14,RPL31,UBA52,RPL23A,RPS18,RPL17,R…	FALSE	FALSE
GO Process	GO:0006413	Translational initiation	131	2.37496	top	4.4e-33	ks	9606.ENSP00000216190,9606.ENSP00000216554,9606.ENSP00000220058,9606.ENSP00000220592,9606.ENSP00000220849,9606.ENSP00000222247,9606.ENSP00000225296,9606.ENSP00000225430,9606.ENSP00000230050,9606.ENSP00000232905,9606.ENSP00000248342,9606.ENSP00000251453,9606.ENSP00000253039,9606.ENSP00000253108,9606.ENSP00000256383,9606.ENSP00000258416,9606.ENSP00000259469,9606.ENSP00000261868,9606.ENSP00000262584,…	EIF3D,EIF5,MTFMT,AGO2,EIF3E,RPL18A,DHX33,RPL19,RPS12,EIF1B,EIF3K,RPS16,EIF2S3,EIF3G,EIF2S1,EIF4E2,RPL35,EIF3J,RPL8,MTIF2,EIF4H,EIF2B2,RPS11,EIF2D,RPS27A,EIF2B5,RPL37,RPS3,ORAOV1,DENR,EIF5B,EIF4A1,ABCE1,RPS23,PAIP1,RPS9,RPL13,EIF1AD,RPL15,RPL38,RPL4,PABPC1,ABCF1,RPS15A,RPLP2,LARP1,RPS7,RPL7,RPS2,RPS21,RPL3,RPL27A,RPL21,RPLP1,RPS17,RPS3A,RPSA,RPL22,RPS26,COPS5,EIF2B3,EIF3B,RPL12,RPL39,RPS27,EIF3A,R…	FALSE	FALSE
GO Process	GO:0045047	Protein targeting to er	102	2.69695	top	3.13e-31	ks	9606.ENSP00000182527,9606.ENSP00000216259,9606.ENSP00000217402,9606.ENSP00000221566,9606.ENSP00000222247,9606.ENSP00000223641,9606.ENSP00000225430,9606.ENSP00000230050,9606.ENSP00000243253,9606.ENSP00000251453,9606.ENSP00000259469,9606.ENSP00000262213,9606.ENSP00000262584,9606.ENSP00000263672,9606.ENSP00000265044,9606.ENSP00000267884,9606.ENSP00000268261,9606.ENSP00000270625,9606.ENSP00000272317,…	TRAM2,PMM1,CHMP4B,SGTA,RPL18A,SEC61B,RPL19,RPS12,SEC61A1,RPS16,RPL35,TRAM1,RPL8,SPCS2,SSR3,SRP14,PMM2,RPS11,RPS27A,RPL37,RPS3,ZFAND2B,RPS23,RPS9,SRP9,RPL13,RPL15,RPL38,RPL4,SRP68,RPS15A,RPLP2,HSPA5,SRPR,SEC62,RPS7,RPL7,RPS2,SRP72,RPS21,RPL3,RPL27A,RPL21,RPLP1,RPS17,RPS3A,RPSA,RPL22,RPS26,RPL12,RPL39,RPS27,SEC63,RPL5,RPL7A,RPS4X,RPL11,RPS6,SGTB,RPL13A,RPL24,RPL34,RPS29,RPL14,RPS8,RPS14,RPL31,UBA52…	FALSE	FALSE
GO Process	GO:0072599	Establishment of protein localization to endoplasmic reticulum	105	2.63477	top	8.19e-30	ks	9606.ENSP00000182527,9606.ENSP00000216259,9606.ENSP00000217402,9606.ENSP00000221566,9606.ENSP00000222247,9606.ENSP00000223641,9606.ENSP00000225430,9606.ENSP00000230050,9606.ENSP00000243253,9606.ENSP00000251453,9606.ENSP00000259469,9606.ENSP00000262213,9606.ENSP00000262584,9606.ENSP00000263672,9606.ENSP00000264710,9606.ENSP00000265044,9606.ENSP00000267884,9606.ENSP00000268261,9606.ENSP00000270625,…	TRAM2,PMM1,CHMP4B,SGTA,RPL18A,SEC61B,RPL19,RPS12,SEC61A1,RPS16,RPL35,TRAM1,RPL8,SPCS2,RAB10,SSR3,SRP14,PMM2,RPS11,RPS27A,RPL37,RPS3,ZFAND2B,RPS23,RPS9,SRP9,RPL13,RPL15,RPL38,RPL4,SRP68,RPS15A,RPLP2,HSPA5,SRPR,SEC62,RPS7,RPL7,RPS2,SRP72,RPS21,RPL3,RPL27A,RPL21,RPLP1,RPS17,RPS3A,RPSA,RPL22,RPS26,RAB3GAP2,RPL12,RPL39,RPS27,SEC63,RPL5,RPL7A,RPS4X,RPL11,RPS6,SGTB,RPL13A,RPL24,RPL34,RPS29,RPL14,RPS8,RP…	FALSE	FALSE
GO Process	GO:0019083	Viral transcription	109	2.57754	top	4.52e-26	ks	9606.ENSP00000209873,9606.ENSP00000222247,9606.ENSP00000222305,9606.ENSP00000225430,9606.ENSP00000229179,9606.ENSP00000230050,9606.ENSP00000231498,9606.ENSP00000245544,9606.ENSP00000248248,9606.ENSP00000251453,9606.ENSP00000254508,9606.ENSP00000259469,9606.ENSP00000261396,9606.ENSP00000262584,9606.ENSP00000264157,9606.ENSP00000264883,9606.ENSP00000270625,9606.ENSP00000272317,9606.ENSP00000274242,…	AAAS,RPL18A,USF2,RPL19,NUP107,RPS12,NUP155,NUP85,MON1B,RPS16,NUP210,RPL35,NUP133,RPL8,CCNT2,NUP54,RPS11,RPS27A,RPL37,RPS3,RANBP2,NUP205,NUP35,RPS23,RPS9,RPL13,RPL15,RPL38,NUP93,RPL4,NUP98,RPS15A,RPLP2,RPS7,RPL7,RPS2,NUP43,NUP50,RPS21,RPL3,RPL27A,RPL21,RPLP1,RPS17,RPS3A,RPSA,RPL22,RPS26,RPL12,RPL39,TPR,DHX9,USF1,RPS27,RPL5,NDC1,RPL7A,NUP188,RPS4X,RPL11,NUP160,RPS6,NUPL1,SEC13,RPL13A,RPL24,RPL34,PO…	FALSE	FALSE
GO Process	GO:0000184	Nuclear-transcribed mrna catabolic process, nonsense-mediated decay	112	2.32661	top	6.04e-25	ks	9606.ENSP00000220849,9606.ENSP00000222247,9606.ENSP00000225430,9606.ENSP00000230050,9606.ENSP00000251453,9606.ENSP00000259469,9606.ENSP00000262584,9606.ENSP00000263073,9606.ENSP00000264645,9606.ENSP00000269349,9606.ENSP00000270625,9606.ENSP00000272317,9606.ENSP00000274242,9606.ENSP00000278572,9606.ENSP00000280665,9606.ENSP00000296674,9606.ENSP00000302896,9606.ENSP00000307889,9606.ENSP00000309334,…	EIF3E,RPL18A,RPL19,RPS12,RPS16,RPL35,RPL8,SMG6,CASC3,EIF4A3,RPS11,RPS27A,RPL37,RPS3,DCP1B,RPS23,RPS9,RPL13,RPL15,RPL38,RPL4,PABPC1,RPS15A,MAGOHB,RPLP2,PPP2R1A,PPP2R2A,NCBP2,DHX34,PNRC2,RPS7,RPL7,RPS2,RPS21,RPL3,RPL27A,RPL21,RPLP1,RPS17,RPS3A,RPSA,RPL22,UPF2,RPS26,ETF1,RPL12,SMG5,RPL39,RPS27,RPL5,MAGOH,RPL7A,RPS4X,RPL11,NCBP1,UPF3A,SKIV2L,EXOSC10,RPS6,CTIF,DCP2,RPL13A,RPL24,RPL34,RPS29,RPL14,RPS8,…	FALSE	FALSE
GO Process	GO:0019080	Viral gene expression	126	2.45986	top	6.04e-25	ks	9606.ENSP00000209873,9606.ENSP00000216190,9606.ENSP00000222247,9606.ENSP00000222305,9606.ENSP00000225430,9606.ENSP00000229179,9606.ENSP00000230050,9606.ENSP00000231498,9606.ENSP00000245544,9606.ENSP00000248248,9606.ENSP00000251453,9606.ENSP00000253108,9606.ENSP00000253110,9606.ENSP00000254508,9606.ENSP00000259469,9606.ENSP00000261396,9606.ENSP00000262584,9606.ENSP00000263791,9606.ENSP00000264157,…	AAAS,EIF3D,RPL18A,USF2,RPL19,NUP107,RPS12,NUP155,NUP85,MON1B,RPS16,EIF3G,C19orf66,NUP210,RPL35,NUP133,RPL8,EIF2AK4,CCNT2,NUP54,RPS11,EIF2D,RPS27A,RPL37,RPS3,DENR,RANBP2,NUP205,NUP35,RPS23,RPS9,RPL13,RPL15,RPL38,NUP93,RPL4,NUP98,RPS15A,RPLP2,RPS7,RPL7,RPS2,NUP43,NUP50,RPS21,RPL3,RPL27A,RPL21,RPLP1,RPS17,RPS3A,RPSA,RPL22,RPS26,PTBP1,PCBP2,EIF3B,RPL12,RPL39,TPR,DHX9,USF1,RPS27,EIF3A,RPL5,MCTS1,NDC1,…	FALSE	FALSE
GO Process	GO:0006119	Oxidative phosphorylation	93	2.32429	top	2.04e-24	ks	9606.ENSP00000016171,9606.ENSP00000184266,9606.ENSP00000203407,9606.ENSP00000205402,9606.ENSP00000215375,9606.ENSP00000215565,9606.ENSP00000229379,9606.ENSP00000233146,9606.ENSP00000233627,9606.ENSP00000237889,9606.ENSP00000243997,9606.ENSP00000246554,9606.ENSP00000252102,9606.ENSP00000252711,9606.ENSP00000258424,9606.ENSP00000259037,9606.ENSP00000260361,9606.ENSP00000261643,9606.ENSP00000262030,…	COX15,NDUFB4,UQCRC1,DLD,ATP5D,NDUFB7,COX6A1,MSH2,NDUFS7,NDUFB3,ATP5E,COX6B1,NDUFA2,NDUFA10,COX5B,NDUFB5,NDUFAF1,COX10,ATP5B,COQ9,NDUFS3,SDHA,NDUFA9,UQCRC2,NDUFB10,NDUFS6,NDUFB11,NDUFB9,NDUFC2,ATP5G3,ATP5O,ATP5J2,NDUFS4,NDUFB8,ATP5L,NDUFA7,ATP5H,UQCRFS1,CYCS,ATP5S,UQCRH,GBAS,NDUFS8,CYC1,COX5A,BID,NDUFV1,NDUFV2,NDUFA12,NDUFB1,UQCR10,NDUFA4,NDUFV3,STOML2,ATP5C1,COA6,SDHC,NDUFS2,LACE1,ATP5F1,COX7A2,N…	FALSE	FALSE
GO Process	GO:0070972	Protein localization to endoplasmic reticulum	126	2.27027	top	2.19e-24	ks	9606.ENSP00000182527,9606.ENSP00000216259,9606.ENSP00000217402,9606.ENSP00000221566,9606.ENSP00000222247,9606.ENSP00000223641,9606.ENSP00000225430,9606.ENSP00000230050,9606.ENSP00000243253,9606.ENSP00000245787,9606.ENSP00000251453,9606.ENSP00000258739,9606.ENSP00000259469,9606.ENSP00000262213,9606.ENSP00000262584,9606.ENSP00000263672,9606.ENSP00000264710,9606.ENSP00000265044,9606.ENSP00000267884,…	TRAM2,PMM1,CHMP4B,SGTA,RPL18A,SEC61B,RPL19,RPS12,SEC61A1,INSIG2,RPS16,KDELR2,RPL35,TRAM1,RPL8,SPCS2,RAB10,SSR3,SRP14,PMM2,RPS11,RPS27A,RPL37,RPS3,MIA2,ZFAND2B,RPS23,LRRK2,RPS9,SRP9,RPL13,SEC16B,RPL15,RPL38,RPL4,SRP68,OS9,RPS15A,RPLP2,HSPA5,SEC16A,SRPR,KDELR1,SEC62,RPS7,RPL7,MIA3,RPS2,SRP72,INSIG1,VAPA,RPS21,RPL3,RPL27A,RPL21,RPLP1,RPS17,RPS3A,RPSA,RPL22,GPAA1,RPS26,ANK2,RAB3GAP2,RPL12,RPL39,RPS27…	FALSE	FALSE
GO Process	GO:0006612	Protein targeting to membrane	141	2.11468	top	5.14e-22	ks	9606.ENSP00000182527,9606.ENSP00000215957,9606.ENSP00000217402,9606.ENSP00000221566,9606.ENSP00000222247,9606.ENSP00000223641,9606.ENSP00000225430,9606.ENSP00000230050,9606.ENSP00000241041,9606.ENSP00000243253,9606.ENSP00000244763,9606.ENSP00000251453,9606.ENSP00000253861,9606.ENSP00000259469,9606.ENSP00000260130,9606.ENSP00000262096,9606.ENSP00000262213,9606.ENSP00000262584,9606.ENSP00000265044,…	TRAM2,MICALL1,CHMP4B,SGTA,RPL18A,SEC61B,RPL19,RPS12,PEX16,SEC61A1,SSR1,RPS16,EXOC4,RPL35,SDCBP,ZDHHC2,TRAM1,RPL8,SSR3,VPS37B,SRP14,RPS11,RPS27A,RPL37,RPS3,ATG3,ZFAND2B,SSR2,PRKCI,ZDHHC3,RTP3,RPS23,RPS9,SRP9,ARL6IP1,RPL13,RPL15,ZDHHC24,RPL38,TAOK2,RPL4,SRP68,RAB8B,VPS37A,RPS15A,AQP11,VPS37D,RPLP2,HSPA5,SRPR,ZDHHC23,PEX26,SEC62,ARL6,RPS7,RPL7,ZDHHC1,RPS2,SRP72,YIF1B,ICMT,RPS21,RPL3,RPL27A,RPL21,RPL…	FALSE	FALSE
GO Process	GO:0045333	Cellular respiration	131	1.70357	top	3.09e-19	ks	9606.ENSP00000016171,9606.ENSP00000184266,9606.ENSP00000203407,9606.ENSP00000205402,9606.ENSP00000215375,9606.ENSP00000215565,9606.ENSP00000216254,9606.ENSP00000217901,9606.ENSP00000222673,9606.ENSP00000229379,9606.ENSP00000233627,9606.ENSP00000237889,9606.ENSP00000241052,9606.ENSP00000246554,9606.ENSP00000252102,9606.ENSP00000252711,9606.ENSP00000258424,9606.ENSP00000258886,9606.ENSP00000259037,…	COX15,NDUFB4,UQCRC1,DLD,ATP5D,NDUFB7,ACO2,IDH3G,OGDH,COX6A1,NDUFS7,NDUFB3,CAT,COX6B1,NDUFA2,NDUFA10,COX5B,IREB2,NDUFB5,NDUFAF1,COX10,MTFR1,COQ9,DHTKD1,NDUFS3,COQ10B,NNT,PPARGC1A,SDHA,NDUFA9,UQCRC2,NDUFB10,NDUFS6,NDUFB11,NDUFB9,DLAT,NDUFC2,NDUFAF2,NDUFS4,NDUFB8,IDH3A,GPD1,NDUFA7,UQCRFS1,PDHB,CYCS,GPD2,ACO1,UQCRH,COQ10A,PANK2,NDUFS8,CYC1,COX5A,BID,ME2,SLC25A22,NDUFV1,MDH2,NDUFV2,NDUFA12,NDUFB1,IDH2…	FALSE	FALSE
GO Process	GO:0046034	ATP metabolic process	147	1.68438	top	1.02e-18	ks	9606.ENSP00000016171,9606.ENSP00000184266,9606.ENSP00000203407,9606.ENSP00000205402,9606.ENSP00000215375,9606.ENSP00000215565,9606.ENSP00000222673,9606.ENSP00000226253,9606.ENSP00000229239,9606.ENSP00000229270,9606.ENSP00000229379,9606.ENSP00000233146,9606.ENSP00000233627,9606.ENSP00000234396,9606.ENSP00000234590,9606.ENSP00000237889,9606.ENSP00000243997,9606.ENSP00000246554,9606.ENSP00000252102,…	COX15,NDUFB4,UQCRC1,DLD,ATP5D,NDUFB7,OGDH,ALDOC,GAPDH,TPI1,COX6A1,MSH2,NDUFS7,ATP6V1B1,ENO1,NDUFB3,ATP5E,COX6B1,NDUFA2,NDUFA10,COX5B,NDUFB5,NDUFAF1,COX10,ATP5B,COQ9,DHTKD1,NDUFS3,SDHA,NDUFA9,UQCRC2,NDUFB10,ATP6V1A,NDUFS6,NDUFB11,ATP6V1B2,NDUFB9,NDUFC2,OLA1,ATP5G3,PRKAG2,ATP5O,HK2,ATP5J2,NDUFS4,PGAM2,PGM2L1,NDUFB8,CLPX,ATP5L,NDUFA7,ATP5H,UQCRFS1,CYCS,ATP5S,UQCRH,ADPGK,GBAS,NDUFS8,CYC1,COX5A,BID,PK…	FALSE	FALSE
GO Process	GO:0042775	Mitochondrial atp synthesis coupled electron transport	70	2.32227	top	1.23e-18	ks	9606.ENSP00000016171,9606.ENSP00000184266,9606.ENSP00000203407,9606.ENSP00000205402,9606.ENSP00000215565,9606.ENSP00000229379,9606.ENSP00000233627,9606.ENSP00000237889,9606.ENSP00000246554,9606.ENSP00000252102,9606.ENSP00000252711,9606.ENSP00000258424,9606.ENSP00000259037,9606.ENSP00000260361,9606.ENSP00000261643,9606.ENSP00000262507,9606.ENSP00000263774,9606.ENSP00000264932,9606.ENSP00000266544,…	COX15,NDUFB4,UQCRC1,DLD,NDUFB7,COX6A1,NDUFS7,NDUFB3,COX6B1,NDUFA2,NDUFA10,COX5B,NDUFB5,NDUFAF1,COX10,COQ9,NDUFS3,SDHA,NDUFA9,UQCRC2,NDUFB10,NDUFS6,NDUFB11,NDUFB9,NDUFC2,NDUFS4,NDUFB8,NDUFA7,UQCRFS1,CYCS,UQCRH,NDUFS8,CYC1,COX5A,BID,NDUFV1,NDUFV2,NDUFA12,NDUFB1,UQCR10,NDUFA4,NDUFV3,SDHC,NDUFS2,LACE1,NDUFA1,NDUFS5,NDUFA8,SDHD,COX4I2,COX7A2L,UQCRQ,NDUFB6,NDUFA11,NDUFS1,MECP2,NDUFA5,COX7B,NDUFA3,NDUFA…	FALSE	FALSE
GO Process	GO:0042773	ATP synthesis coupled electron transport	71	2.2912	top	4.09e-18	ks	9606.ENSP00000016171,9606.ENSP00000184266,9606.ENSP00000203407,9606.ENSP00000205402,9606.ENSP00000215565,9606.ENSP00000229379,9606.ENSP00000233627,9606.ENSP00000237889,9606.ENSP00000246554,9606.ENSP00000252102,9606.ENSP00000252711,9606.ENSP00000258424,9606.ENSP00000259037,9606.ENSP00000260361,9606.ENSP00000261643,9606.ENSP00000262507,9606.ENSP00000263774,9606.ENSP00000264932,9606.ENSP00000266544,…	COX15,NDUFB4,UQCRC1,DLD,NDUFB7,COX6A1,NDUFS7,NDUFB3,COX6B1,NDUFA2,NDUFA10,COX5B,NDUFB5,NDUFAF1,COX10,COQ9,NDUFS3,SDHA,NDUFA9,UQCRC2,NDUFB10,NDUFS6,NDUFB11,NDUFB9,NDUFC2,NDUFS4,NDUFB8,NDUFA7,UQCRFS1,CYCS,UQCRH,NDUFS8,CYC1,COX5A,BID,NDUFV1,NDUFV2,NDUFA12,NDUFB1,UQCR10,NDUFA4,NDUFV3,COA6,SDHC,NDUFS2,LACE1,NDUFA1,NDUFS5,NDUFA8,SDHD,COX4I2,COX7A2L,UQCRQ,NDUFB6,NDUFA11,NDUFS1,MECP2,NDUFA5,COX7B,NDUFA3,…	FALSE	FALSE
GO Process	GO:0022900	Electron transport chain	132	1.72055	top	1.62e-17	ks	9606.ENSP00000016171,9606.ENSP00000184266,9606.ENSP00000203407,9606.ENSP00000205402,9606.ENSP00000215565,9606.ENSP00000221130,9606.ENSP00000221403,9606.ENSP00000229379,9606.ENSP00000233627,9606.ENSP00000235835,9606.ENSP00000237889,9606.ENSP00000246554,9606.ENSP00000252102,9606.ENSP00000252711,9606.ENSP00000255189,9606.ENSP00000258424,9606.ENSP00000259037,9606.ENSP00000260270,9606.ENSP00000260361,…	COX15,NDUFB4,UQCRC1,DLD,NDUFB7,GSR,DHDH,COX6A1,NDUFS7,AKR7A2,NDUFB3,COX6B1,NDUFA2,NDUFA10,DMGDH,COX5B,NDUFB5,FDX1,NDUFAF1,COX10,ALDH2,COQ9,NOX4,NDUFS3,PPARGC1A,SDHA,NDUFA9,UQCRC2,NDUFB10,SH3BGRL3,NDUFS6,SRD5A1,NDUFB11,NDUFB9,NDUFC2,QDPR,AKR1B1,ADH5,NDUFAF2,NDUFS4,NDUFB8,COX11,GPD1,NDUFA7,UQCRFS1,CYCS,CYB5B,GPD2,UQCRH,NDUFS8,DEGS1,CYC1,COX5A,BID,ME2,SLC25A22,NDUFV1,NDUFV2,GLRX5,NDUFA12,NDUFB1,UQCR…	FALSE	FALSE
GO Process	GO:0000956	Nuclear-transcribed mrna catabolic process	185	1.68293	top	1.69e-17	ks	9606.ENSP00000220849,9606.ENSP00000221233,9606.ENSP00000222247,9606.ENSP00000225430,9606.ENSP00000225792,9606.ENSP00000229195,9606.ENSP00000230050,9606.ENSP00000230859,9606.ENSP00000231790,9606.ENSP00000251453,9606.ENSP00000252622,9606.ENSP00000257177,9606.ENSP00000259469,9606.ENSP00000262584,9606.ENSP00000263063,9606.ENSP00000263073,9606.ENSP00000263579,9606.ENSP00000264645,9606.ENSP00000264951,…	EIF3E,EXOSC5,RPL18A,RPL19,DDX5,CNOT2,RPS12,PAPD7,MLH1,RPS16,LSM7,ZCCHC11,RPL35,RPL8,MTPAP,SMG6,DCPS,CASC3,XRN1,EXOSC7,WDR61,EIF4A3,RPS11,RPS27A,POLR2D,RQCD1,RPL37,PELO,RPS3,ATM,CCRN4L,DCP1B,NBAS,ZFP36L2,CNOT11,RPS23,PATL1,POLR2G,LSM3,RPS9,GTPBP2,RPL13,PDE12,RPL15,RPL38,LSM1,RPL4,PABPC1,EXOSC4,DIS3L2,SAMD4B,RPS15A,MAGOHB,EDC3,CNOT1,RPLP2,EXOSC3,PPP2R1A,PPP2R2A,NCBP2,DHX34,PNRC2,RPS7,RPL7,RPS2,RPS2…	FALSE	FALSE
GO Process	GO:0022904	Respiratory electron transport chain	87	2.00805	top	2.61e-17	ks	9606.ENSP00000016171,9606.ENSP00000184266,9606.ENSP00000203407,9606.ENSP00000205402,9606.ENSP00000215565,9606.ENSP00000229379,9606.ENSP00000233627,9606.ENSP00000237889,9606.ENSP00000246554,9606.ENSP00000252102,9606.ENSP00000252711,9606.ENSP00000258424,9606.ENSP00000259037,9606.ENSP00000260361,9606.ENSP00000261643,9606.ENSP00000262507,9606.ENSP00000263774,9606.ENSP00000264867,9606.ENSP00000264932,…	COX15,NDUFB4,UQCRC1,DLD,NDUFB7,COX6A1,NDUFS7,NDUFB3,COX6B1,NDUFA2,NDUFA10,COX5B,NDUFB5,NDUFAF1,COX10,COQ9,NDUFS3,PPARGC1A,SDHA,NDUFA9,UQCRC2,NDUFB10,NDUFS6,NDUFB11,NDUFB9,NDUFC2,NDUFAF2,NDUFS4,NDUFB8,GPD1,NDUFA7,UQCRFS1,CYCS,GPD2,UQCRH,NDUFS8,CYC1,COX5A,BID,SLC25A22,NDUFV1,NDUFV2,NDUFA12,NDUFB1,UQCR10,NDUFA4,ETFB,NDUFV3,COA6,SDHC,NDUFS2,LACE1,NDUFA1,NDUFS5,NDUFA8,SDHB,SDHD,COX4I2,COX7A2L,UQCRQ,ND…	FALSE	FALSE
GO Process	GO:0006402	mRNA catabolic process	199	1.61776	top	7.11e-16	ks	9606.ENSP00000220849,9606.ENSP00000221233,9606.ENSP00000222247,9606.ENSP00000225430,9606.ENSP00000225792,9606.ENSP00000229195,9606.ENSP00000230050,9606.ENSP00000230792,9606.ENSP00000230859,9606.ENSP00000231790,9606.ENSP00000251453,9606.ENSP00000252622,9606.ENSP00000254878,9606.ENSP00000257177,9606.ENSP00000259469,9606.ENSP00000262584,9606.ENSP00000263063,9606.ENSP00000263073,9606.ENSP00000263092,…	EIF3E,EXOSC5,RPL18A,RPL19,DDX5,CNOT2,RPS12,NUDT12,PAPD7,MLH1,RPS16,LSM7,HRSP12,ZCCHC11,RPL35,RPL8,MTPAP,SMG6,METTL16,DCPS,CASC3,XRN1,EXOSC7,WDR61,EIF4A3,RPS11,RPS27A,POLR2D,RQCD1,RPL37,PELO,RPS3,ATM,CCRN4L,DCP1B,NBAS,ZFP36L2,CNOT11,RPS23,METTL3,PATL1,POLR2G,LSM3,RPS9,GTPBP2,RPL13,PDE12,RPL15,RPL38,LSM1,RPL4,PABPC1,ZHX2,EXOSC4,DIS3L2,SAMD4B,RPS15A,MAGOHB,EDC3,CNOT1,RPLP2,EXOSC3,PPP2R1A,PPP2R2A,NCB…	FALSE	FALSE
GO Process	GO:0033108	Mitochondrial respiratory chain complex assembly	88	1.7739	top	8.77e-14	ks	9606.ENSP00000002125,9606.ENSP00000169551,9606.ENSP00000184266,9606.ENSP00000215565,9606.ENSP00000233627,9606.ENSP00000237889,9606.ENSP00000252102,9606.ENSP00000252711,9606.ENSP00000255390,9606.ENSP00000258975,9606.ENSP00000259037,9606.ENSP00000260361,9606.ENSP00000261070,9606.ENSP00000261647,9606.ENSP00000263578,9606.ENSP00000263774,9606.ENSP00000264669,9606.ENSP00000266544,9606.ENSP00000268668,…	NDUFAF7,TIMM21,NDUFB4,NDUFB7,NDUFS7,NDUFB3,NDUFA2,NDUFA10,SCO1,TACO1,NDUFB5,NDUFAF1,COX17,TTC19,FOXRED1,NDUFS3,FASTKD3,NDUFA9,NDUFB10,ECSIT,NDUFS6,NDUFB11,NDUFB9,NDUFC2,NUBPL,AIFM1,CHCHD4,NDUFAF2,NDUFS4,NDUFB8,NDUFA7,TMEM126A,ACAD9,NDUFS8,NDUFV1,NDUFAF3,NDUFV2,COA5,NDUFA12,NDUFB1,UQCR10,COX19,SAMM50,NDUFV3,COA4,TMEM261,COA3,NDUFS2,NDUFAF4,C6orf57,OMA1,NDUFA1,SURF1,NDUFS5,NDUFA8,UQCC1,NDUFAF5,SDHA…	FALSE	FALSE
GO Process	GO:0002181	Cytoplasmic translation	61	2.30083	top	2.5e-13	ks	9606.ENSP00000216190,9606.ENSP00000216554,9606.ENSP00000220849,9606.ENSP00000222247,9606.ENSP00000225430,9606.ENSP00000225729,9606.ENSP00000248342,9606.ENSP00000253039,9606.ENSP00000253108,9606.ENSP00000261868,9606.ENSP00000262584,9606.ENSP00000271764,9606.ENSP00000280557,9606.ENSP00000293831,9606.ENSP00000296674,9606.ENSP00000309334,9606.ENSP00000309830,9606.ENSP00000326948,9606.ENSP00000329715,…	EIF3D,EIF5,EIF3E,RPL18A,RPL19,DRG2,EIF3K,EIF2S3,EIF3G,EIF3J,RPL8,EIF2D,DENR,EIF4A1,RPS23,RPL15,RPL38,FTSJ1,DRG1,ZC3H15,RPS21,RPLP1,RPSA,RPL22L1,RPL22,RPS26,EIF2B3,ETF1,EIF3B,RPL39,EIF3A,MCTS1,EIF3I,RPL11,EIF2S2,HSPA14,EIF3CL,RPL24,RPS29,RPL31,RBM4,RPL17,GSPT1,RPL9,RPL6,RPL36A,EIF4G1,RPL32,RPL29,RPL35A,RWDD1,RPL30,EIF3H,EIF3F,EIF3M,RPL18,RPLP0,RPL26,RPL36,RPS28,EIF3L	FALSE	FALSE
GO Process	GO:0015980	Energy derivation by oxidation of organic compounds	177	1.22691	top	1.12e-12	ks	9606.ENSP00000016171,9606.ENSP00000025008,9606.ENSP00000184266,9606.ENSP00000203407,9606.ENSP00000205402,9606.ENSP00000215375,9606.ENSP00000215565,9606.ENSP00000216254,9606.ENSP00000216392,9606.ENSP00000216962,9606.ENSP00000217901,9606.ENSP00000222330,9606.ENSP00000222673,9606.ENSP00000229379,9606.ENSP00000233627,9606.ENSP00000237642,9606.ENSP00000237889,9606.ENSP00000238994,9606.ENSP00000241052,…	COX15,RB1CC1,NDUFB4,UQCRC1,DLD,ATP5D,NDUFB7,ACO2,PYGL,PYGB,IDH3G,GSK3A,OGDH,COX6A1,NDUFS7,STBD1,NDUFB3,PPP1R3C,CAT,COX6B1,NR1D1,NDUFA2,NDUFA10,PER2,PPP1R1A,COX5B,IREB2,NDUFB5,NDUFAF1,COX10,MTFR1,COQ9,DHTKD1,NDUFS3,COQ10B,NNT,PPARGC1A,SDHA,NDUFA9,UQCRC2,NDUFB10,NDUFS6,NDUFB11,NDUFB9,DLAT,NDUFC2,GPR116,PRKAG2,CALM3,AGL,NDUFAF2,NDUFS4,PGM2L1,NDUFB8,IDH3A,GPD1,NDUFA7,GAA,UQCRFS1,PDHB,CYCS,PPP1R3B,GPD…	FALSE	FALSE
GO Process	GO:0070126	Mitochondrial translational termination	86	1.65217	top	1.71e-11	ks	9606.ENSP00000053468,9606.ENSP00000081029,9606.ENSP00000177742,9606.ENSP00000199706,9606.ENSP00000223324,9606.ENSP00000225969,9606.ENSP00000229238,9606.ENSP00000245539,9606.ENSP00000252602,9606.ENSP00000253099,9606.ENSP00000253686,9606.ENSP00000254630,9606.ENSP00000254928,9606.ENSP00000258105,9606.ENSP00000258383,9606.ENSP00000258455,9606.ENSP00000259873,9606.ENSP00000260102,9606.ENSP00000264995,…	MRPS10,MRPS35,MRPS34,MRPL28,MRPL32,MRPL27,MRPL51,MRPS7,MRPL34,MRPL4,MRPS25,PTCD3,ERAL1,MRPL53,MRPL44,MRPS9,MRPS18B,MRPL15,MRPL3,MRPS5,MRPS28,MRPL49,RPMS17,MRPL17,MRPL10,MRPS18C,MRPL33,GFM2,MRPL16,ICT1,MRPL39,MRPL13,MRPL38,MRPL48,MRPL11,MRPL57,MRPL46,MRPL1,MRPS31,MRPS11,MRPS24,MRPS23,GADD45GIP1,MRPL54,MRPL40,MRPL12,MRPL30,MRPL35,MRPL43,MRPL20,AURKAIP1,MRRF,MRPL52,MRPL37,MRPL24,MRPL21,MRPL18,MTRF1L…	FALSE	FALSE
GO Process	GO:0009060	Aerobic respiration	66	1.7491	top	2.97e-11	ks	9606.ENSP00000016171,9606.ENSP00000203407,9606.ENSP00000205402,9606.ENSP00000215375,9606.ENSP00000216254,9606.ENSP00000217901,9606.ENSP00000222673,9606.ENSP00000229379,9606.ENSP00000233627,9606.ENSP00000241052,9606.ENSP00000246554,9606.ENSP00000258424,9606.ENSP00000258886,9606.ENSP00000261643,9606.ENSP00000262146,9606.ENSP00000263035,9606.ENSP00000264663,9606.ENSP00000264932,9606.ENSP00000268379,…	COX15,UQCRC1,DLD,ATP5D,ACO2,IDH3G,OGDH,COX6A1,NDUFS7,CAT,COX6B1,COX5B,IREB2,COX10,MTFR1,DHTKD1,NNT,SDHA,UQCRC2,DLAT,IDH3A,PDHB,CYCS,ACO1,UQCRH,PANK2,NDUFS8,COX5A,ME2,MDH2,IDH2,UQCR10,DLST,NDUFA4,CS,FH,SDHC,LACE1,SURF1,OGDHL,MTFR1L,MDH1B,SDHB,SDHD,COX4I2,FXN,SUCLA2,COX7A2L,PDHA1,IDH3B,FAHD1,SIRT3,SUCLG1,IDH1,MTFR2,COX7B,SUCLG2,COX7C,COX6C,UQCRB,MDH1,ME3,BLOC1S1,COX4I1,OXA1L,ADSL	FALSE	FALSE
GO Process	GO:0070125	Mitochondrial translational elongation	85	1.64941	top	3.76e-11	ks	9606.ENSP00000053468,9606.ENSP00000081029,9606.ENSP00000177742,9606.ENSP00000199706,9606.ENSP00000223324,9606.ENSP00000225969,9606.ENSP00000229238,9606.ENSP00000245539,9606.ENSP00000252602,9606.ENSP00000253099,9606.ENSP00000253686,9606.ENSP00000254630,9606.ENSP00000254928,9606.ENSP00000258105,9606.ENSP00000258383,9606.ENSP00000258455,9606.ENSP00000259873,9606.ENSP00000260102,9606.ENSP00000264995,…	MRPS10,MRPS35,MRPS34,MRPL28,MRPL32,MRPL27,MRPL51,MRPS7,MRPL34,MRPL4,MRPS25,PTCD3,ERAL1,MRPL53,MRPL44,MRPS9,MRPS18B,MRPL15,MRPL3,MRPS5,MRPS28,MRPL49,RPMS17,MRPL17,MRPL10,MRPS18C,MRPL33,MRPL16,ICT1,MRPL39,MRPL13,MRPL38,MRPL48,MRPL11,MRPL57,MRPL46,TSFM,MRPL1,MRPS31,MRPS11,MRPS24,MRPS23,TUFM,GADD45GIP1,MRPL54,MRPL40,MRPL12,MRPL30,MRPL35,MRPL43,MRPL20,AURKAIP1,MRPL52,MRPL37,MRPL24,MRPL21,MRPL18,DAP3,M…	FALSE	FALSE
GO Process	GO:0006414	Translational elongation	112	1.56886	top	4.06e-11	ks	9606.ENSP00000053468,9606.ENSP00000081029,9606.ENSP00000177742,9606.ENSP00000199706,9606.ENSP00000216044,9606.ENSP00000217182,9606.ENSP00000223324,9606.ENSP00000225969,9606.ENSP00000229238,9606.ENSP00000232744,9606.ENSP00000245539,9606.ENSP00000252602,9606.ENSP00000253099,9606.ENSP00000253686,9606.ENSP00000254630,9606.ENSP00000254730,9606.ENSP00000254928,9606.ENSP00000258105,9606.ENSP00000258383,…	MRPS10,MRPS35,MRPS34,MRPL28,GTPBP1,EEF1A2,MRPL32,MRPL27,MRPL51,ABTB1,MRPS7,MRPL34,MRPL4,MRPS25,PTCD3,EEFSEC,ERAL1,MRPL53,MRPL44,MRPS9,MRPS18B,MRPL15,EEF2K,MRPL3,EFTUD1,MRPS5,MRPS28,MRPL49,RPMS17,MRPL17,MRPL10,MRPS18C,MRPL33,GFM2,NEMF,MRPL16,ICT1,GTPBP2,MRPL39,MRPL13,EEF2,MRPL38,MRPL48,MRPL11,MRPL57,MRPL46,TSFM,MRPL1,MRPS31,MRPS11,MRPS24,MRPS23,RPLP2,TUFM,GADD45GIP1,MRPL54,EEF1G,MRPL40,MRPL12,EIF5…	FALSE	FALSE
GO Process	GO:0032543	Mitochondrial translation	106	1.4342	top	1.83e-10	ks	9606.ENSP00000053468,9606.ENSP00000081029,9606.ENSP00000177742,9606.ENSP00000199706,9606.ENSP00000223324,9606.ENSP00000225969,9606.ENSP00000229238,9606.ENSP00000235521,9606.ENSP00000244571,9606.ENSP00000245539,9606.ENSP00000252602,9606.ENSP00000253099,9606.ENSP00000253686,9606.ENSP00000254630,9606.ENSP00000254928,9606.ENSP00000258105,9606.ENSP00000258383,9606.ENSP00000258455,9606.ENSP00000259873,…	MRPS10,MRPS35,MRPS34,MRPL28,MRPL32,MRPL27,MRPL51,WARS2,AARS2,MRPS7,MRPL34,MRPL4,MRPS25,PTCD3,ERAL1,MRPL53,MRPL44,MRPS9,MRPS18B,MRPL15,AARS,MTIF2,GATB,NOA1,MRPL3,MRPS5,MRPS28,MRPL49,RPMS17,MRPL17,MRPL10,MRPS18C,MRPL33,GFM2,MRPL16,NDUFA7,ICT1,MRPL39,MRPL13,MRPL38,MRPL48,MRPL11,MRPL57,MRPL46,TSFM,MRPL1,MRPS31,MRPS11,MRPS24,MRPS23,YARS2,TUFM,GADD45GIP1,MRPL54,MRPL40,MRPL12,MRPL30,MRPL35,MRPL43,MRPL20…	FALSE	FALSE
GO Process	GO:0032981	Mitochondrial respiratory chain complex i assembly	56	2.05114	top	1.93e-10	ks	9606.ENSP00000002125,9606.ENSP00000169551,9606.ENSP00000184266,9606.ENSP00000215565,9606.ENSP00000233627,9606.ENSP00000237889,9606.ENSP00000252102,9606.ENSP00000252711,9606.ENSP00000259037,9606.ENSP00000260361,9606.ENSP00000263578,9606.ENSP00000263774,9606.ENSP00000266544,9606.ENSP00000268668,9606.ENSP00000270517,9606.ENSP00000274137,9606.ENSP00000276062,9606.ENSP00000276689,9606.ENSP00000281031,…	NDUFAF7,TIMM21,NDUFB4,NDUFB7,NDUFS7,NDUFB3,NDUFA2,NDUFA10,NDUFB5,NDUFAF1,FOXRED1,NDUFS3,NDUFA9,NDUFB10,ECSIT,NDUFS6,NDUFB11,NDUFB9,NDUFC2,NUBPL,AIFM1,NDUFAF2,NDUFS4,NDUFB8,NDUFA7,TMEM126A,ACAD9,NDUFS8,NDUFV1,NDUFAF3,NDUFV2,NDUFA12,NDUFB1,NDUFV3,TMEM261,NDUFS2,NDUFAF4,NDUFA1,NDUFS5,NDUFA8,NDUFAF5,NDUFB6,NDUFAF6,NDUFA11,NDUFS1,ATP5SL,BCS1L,NDUFA5,NDUFA3,TIMMDC1,NDUFA6,NDUFB2,NDUFA13,NDUFAB1,TAZ,OXA…	FALSE	FALSE
GO Process	GO:0006415	Translational termination	91	1.55822	top	7.23e-10	ks	9606.ENSP00000053468,9606.ENSP00000081029,9606.ENSP00000177742,9606.ENSP00000199706,9606.ENSP00000223324,9606.ENSP00000225969,9606.ENSP00000229238,9606.ENSP00000245539,9606.ENSP00000252602,9606.ENSP00000253099,9606.ENSP00000253686,9606.ENSP00000254630,9606.ENSP00000254928,9606.ENSP00000258105,9606.ENSP00000258383,9606.ENSP00000258455,9606.ENSP00000259873,9606.ENSP00000260102,9606.ENSP00000264995,…	MRPS10,MRPS35,MRPS34,MRPL28,MRPL32,MRPL27,MRPL51,MRPS7,MRPL34,MRPL4,MRPS25,PTCD3,ERAL1,MRPL53,MRPL44,MRPS9,MRPS18B,MRPL15,MRPL3,MRPS5,MRPS28,MRPL49,RPMS17,MRPL17,MRPL10,MRPS18C,MRPL33,ABCE1,GFM2,MRPL16,ICT1,N6AMT1,MRPL39,MRPL13,MRPL38,MRPL48,MRPL11,MRPL57,MRPL46,MRPL1,MRPS31,MRPS11,MRPS24,MRPS23,GADD45GIP1,MRPL54,MRPL40,MRPL12,MRPL30,MRPL35,MRPL43,MRPL20,AURKAIP1,MRRF,MRPL52,ETF1,MRPL37,MRPL24,MR…	FALSE	FALSE
GO Process	GO:0022618	Ribonucleoprotein complex assembly	172	1.06032	top	1.3e-09	ks	9606.ENSP00000215793,9606.ENSP00000215829,9606.ENSP00000216190,9606.ENSP00000216554,9606.ENSP00000220592,9606.ENSP00000220849,9606.ENSP00000221494,9606.ENSP00000224140,9606.ENSP00000227524,9606.ENSP00000228284,9606.ENSP00000229390,9606.ENSP00000235090,9606.ENSP00000236980,9606.ENSP00000240316,9606.ENSP00000244020,9606.ENSP00000244520,9606.ENSP00000245539,9606.ENSP00000246802,9606.ENSP00000248342,…	SF3A1,SNRPD3,EIF3D,EIF5,AGO2,EIF3E,SF3A2,SETX,PRPF19,SART3,SRSF9,WDR77,FASTKD2,COIL,SRSF6,SNRPC,MRPS7,GLTSCR2,EIF3K,EIF2S3,EIF3G,ERAL1,SRSF1,TGS1,RSL24D1,EIF3J,PIH1D1,USP4,PRPF6,CPSF6,SNRPF,TARBP2,TXNL4A,GEMIN7,EIF2D,SNRPG,POLR2D,ISY1,NAF1,ABT1,PIH1D2,DENR,GEMIN6,GEMIN5,PWP2,LUC7L,SLU7,NUDT21,SNRPD1,ZRSR2,CD2BP2,FAM103A1,GEMIN2,MRPL11,RPL38,SART1,DDX23,USP39,PRKDC,SHQ1,PRPF3,SNRNP200,MRPS11,RUVBL…	FALSE	FALSE
GO Process	GO:0006120	Mitochondrial electron transport, nadh to ubiquinone	40	2.51918	top	2.01e-09	ks	9606.ENSP00000184266,9606.ENSP00000205402,9606.ENSP00000215565,9606.ENSP00000233627,9606.ENSP00000237889,9606.ENSP00000252102,9606.ENSP00000252711,9606.ENSP00000259037,9606.ENSP00000260361,9606.ENSP00000262507,9606.ENSP00000263774,9606.ENSP00000266544,9606.ENSP00000268668,9606.ENSP00000274137,9606.ENSP00000276062,9606.ENSP00000276689,9606.ENSP00000281031,9606.ENSP00000296684,9606.ENSP00000299166,…	NDUFB4,DLD,NDUFB7,NDUFS7,NDUFB3,NDUFA2,NDUFA10,NDUFB5,NDUFAF1,COQ9,NDUFS3,NDUFA9,NDUFB10,NDUFS6,NDUFB11,NDUFB9,NDUFC2,NDUFS4,NDUFB8,NDUFA7,NDUFS8,NDUFV1,NDUFV2,NDUFA12,NDUFB1,NDUFA4,NDUFV3,NDUFS2,NDUFA1,NDUFS5,NDUFA8,NDUFB6,NDUFA11,NDUFS1,NDUFA5,NDUFA3,NDUFA6,NDUFB2,NDUFA13,NDUFAB1	FALSE	FALSE
GO Process	GO:0071826	Ribonucleoprotein complex subunit organization	179	1.02175	top	5.46e-09	ks	9606.ENSP00000215793,9606.ENSP00000215829,9606.ENSP00000216190,9606.ENSP00000216554,9606.ENSP00000220592,9606.ENSP00000220669,9606.ENSP00000220849,9606.ENSP00000221494,9606.ENSP00000224140,9606.ENSP00000227524,9606.ENSP00000228284,9606.ENSP00000229390,9606.ENSP00000235090,9606.ENSP00000236980,9606.ENSP00000240316,9606.ENSP00000244020,9606.ENSP00000244520,9606.ENSP00000245539,9606.ENSP00000246802,…	SF3A1,SNRPD3,EIF3D,EIF5,AGO2,ZFAND1,EIF3E,SF3A2,SETX,PRPF19,SART3,SRSF9,WDR77,FASTKD2,COIL,SRSF6,SNRPC,MRPS7,GLTSCR2,EIF3K,EIF2S3,EIF3G,ERAL1,SRSF1,TGS1,RSL24D1,EIF3J,PIH1D1,DHX8,USP4,PRPF6,CPSF6,SNRPF,TARBP2,TXNL4A,GEMIN7,EIF2D,SNRPG,POLR2D,ISY1,NAF1,ABT1,PIH1D2,DENR,GEMIN6,GEMIN5,PWP2,LUC7L,SLU7,NUDT21,SNRPD1,ZRSR2,CD2BP2,KIF5B,FAM103A1,GEMIN2,MRPL11,RPL38,SART1,DDX23,USP39,PRKDC,SHQ1,PRPF3,SNR…	FALSE	FALSE
GO Process	GO:1902600	Proton transmembrane transport	95	1.60646	top	5.63e-08	ks	9606.ENSP00000016171,9606.ENSP00000215375,9606.ENSP00000216442,9606.ENSP00000221485,9606.ENSP00000228318,9606.ENSP00000229379,9606.ENSP00000233627,9606.ENSP00000234396,9606.ENSP00000243389,9606.ENSP00000243997,9606.ENSP00000246554,9606.ENSP00000253413,9606.ENSP00000258424,9606.ENSP00000261514,9606.ENSP00000261643,9606.ENSP00000262030,9606.ENSP00000262623,9606.ENSP00000263980,9606.ENSP00000264649,…	COX15,ATP5D,ATP6V1D,SLC17A7,SLC25A3,COX6A1,NDUFS7,ATP6V1B1,SLC36A1,ATP5E,COX6B1,ATP6V1E1,COX5B,CLCN3,COX10,ATP5B,ATP4A,SLC9A1,ATP6V0A1,NNT,SLC2A9,SLC9A3,TCIRG1,SLC15A4,ATP6V1A,ATP6V1B2,SLC2A13,ATP5G3,ATP5O,ATP6V0D1,ATP5J2,SLC45A2,ATP5L,MFSD3,ATP5H,LETM1,ATP5S,UCP2,CYC1,COX5A,SLC9A9,OTOP3,ATP6V0C,ATP6V0A2,OTOP2,SLC36A2,NDUFA4,CYB5A,SLC17A5,STOML2,ATP5C1,HVCN1,SLC2A10,ATP6V1H,ATP2A3,SLC45A3,ATP5F1,…	FALSE	FALSE
GO Process	GO:0042776	Mitochondrial atp synthesis coupled proton transport	17	3.32821	top	1.03e-07	ks	9606.ENSP00000215375,9606.ENSP00000243997,9606.ENSP00000258424,9606.ENSP00000262030,9606.ENSP00000284727,9606.ENSP00000290299,9606.ENSP00000292475,9606.ENSP00000300688,9606.ENSP00000301587,9606.ENSP00000308334,9606.ENSP00000317159,9606.ENSP00000348886,9606.ENSP00000349142,9606.ENSP00000358737,9606.ENSP00000377878,9606.ENSP00000381736,9606.ENSP00000389649	ATP5D,ATP5E,COX5B,ATP5B,ATP5G3,ATP5O,ATP5J2,ATP5L,ATP5H,ATP5S,CYC1,STOML2,ATP5C1,ATP5F1,ATP5G2,ATP5A1,ATP5J	FALSE	FALSE
GO Process	GO:0015986	ATP synthesis coupled proton transport	19	3.10174	top	1.13e-07	ks	9606.ENSP00000215375,9606.ENSP00000243997,9606.ENSP00000258424,9606.ENSP00000262030,9606.ENSP00000284727,9606.ENSP00000290299,9606.ENSP00000292475,9606.ENSP00000300688,9606.ENSP00000301587,9606.ENSP00000308334,9606.ENSP00000317159,9606.ENSP00000329757,9606.ENSP00000348886,9606.ENSP00000349142,9606.ENSP00000358737,9606.ENSP00000374037,9606.ENSP00000377878,9606.ENSP00000381736,9606.ENSP00000389649	ATP5D,ATP5E,COX5B,ATP5B,ATP5G3,ATP5O,ATP5J2,ATP5L,ATP5H,ATP5S,CYC1,ATP6V0C,STOML2,ATP5C1,ATP5F1,VPS9D1,ATP5G2,ATP5A1,ATP5J	FALSE	FALSE
GO Process	GO:0140053	Mitochondrial gene expression	134	1.15935	top	1.61e-07	ks	9606.ENSP00000053468,9606.ENSP00000081029,9606.ENSP00000168216,9606.ENSP00000177742,9606.ENSP00000199706,9606.ENSP00000217372,9606.ENSP00000223324,9606.ENSP00000225969,9606.ENSP00000229238,9606.ENSP00000235521,9606.ENSP00000244571,9606.ENSP00000245539,9606.ENSP00000248643,9606.ENSP00000251607,9606.ENSP00000252602,9606.ENSP00000253099,9606.ENSP00000253686,9606.ENSP00000254630,9606.ENSP00000254928,…	MRPS10,MRPS35,HSD17B10,MRPS34,MRPL28,CDK5RAP1,MRPL32,MRPL27,MRPL51,WARS2,AARS2,MRPS7,MTERF1,TRNT1,MRPL34,MRPL4,MRPS25,PTCD3,ERAL1,MRPL53,MRPL44,MRPS9,TBRG4,MRPS18B,MRPL15,TRMT5,AARS,MTIF2,GATB,NOA1,MRPL3,MRPS5,TRMT10A,MRPS28,MRPL49,RPMS17,MTERF3,MRPL17,MRPL10,MRPS18C,MRPL33,GFM2,TRMT10B,MRPL16,NDUFA7,ICT1,TRMT61B,MRPL39,MRPL13,MRPL38,MRPL48,MRPL11,C10orf2,MRPL57,MRPL46,TRMT10C,PPARGC1B,TSFM,MRPL1…	FALSE	FALSE
GO Process	GO:0007007	Inner mitochondrial membrane organization	42	2.23393	top	6.81e-07	ks	9606.ENSP00000215375,9606.ENSP00000215570,9606.ENSP00000243997,9606.ENSP00000249442,9606.ENSP00000257245,9606.ENSP00000262030,9606.ENSP00000262570,9606.ENSP00000269143,9606.ENSP00000270502,9606.ENSP00000284727,9606.ENSP00000290299,9606.ENSP00000290913,9606.ENSP00000292475,9606.ENSP00000295079,9606.ENSP00000297185,9606.ENSP00000300688,9606.ENSP00000301587,9606.ENSP00000305653,9606.ENSP00000308334,…	ATP5D,TIMM13,ATP5E,MTX2,TIMM10,ATP5B,CHCHD3,AFG3L2,C19orf52,ATP5G3,ATP5O,CHCHD6,ATP5J2,C2orf47,HSPA9,ATP5L,ATP5H,LETM1,ATP5S,C19orf70,TMEM11,TIMM22,MINOS1,SAMM50,AGK,ATP5C1,OPA1,MTX1,ATP5F1,OMA1,ROMO1,DNAJC11,APOO,ATP5G2,TIMM9,ATP5A1,IMMT,ATP5J,MTX3,NDUFA13,UQCC3,TAZ	FALSE	FALSE
GO Process	GO:0043624	Cellular protein complex disassembly	119	1.14659	top	1.29e-06	ks	9606.ENSP00000053468,9606.ENSP00000081029,9606.ENSP00000177742,9606.ENSP00000199706,9606.ENSP00000223324,9606.ENSP00000225969,9606.ENSP00000229238,9606.ENSP00000238497,9606.ENSP00000245539,9606.ENSP00000252602,9606.ENSP00000253099,9606.ENSP00000253686,9606.ENSP00000254630,9606.ENSP00000254928,9606.ENSP00000254950,9606.ENSP00000258105,9606.ENSP00000258383,9606.ENSP00000258455,9606.ENSP00000259873,…	MRPS10,MRPS35,MRPS34,MRPL28,MRPL32,MRPL27,MRPL51,VPS4B,MRPS7,MRPL34,MRPL4,MRPS25,PTCD3,ERAL1,VPS4A,MRPL53,MRPL44,MRPS9,MRPS18B,MRPL15,KIF18A,NAPA,MRPL3,SH3GL1,MRPS5,MRPS28,MRPL49,RPMS17,MRPL17,MRPL10,MRPS18C,MRPL33,ABCE1,GFM2,CFL2,MRPL16,ICT1,N6AMT1,TWF2,MRPL39,MRPL13,MRPL38,MRPL48,MRPL11,MRPL57,MRPL46,GAK,MRPL1,MRPS31,MRPS11,MRPS24,MRPS23,GADD45GIP1,MRPL54,MRPL40,MRPL12,NCKAP5L,MRPL30,MRPL35,MRP…	FALSE	FALSE
GO Process	GO:0006754	ATP biosynthetic process	26	2.42106	top	3.08e-06	ks	9606.ENSP00000215375,9606.ENSP00000243997,9606.ENSP00000258424,9606.ENSP00000262030,9606.ENSP00000284727,9606.ENSP00000287878,9606.ENSP00000290299,9606.ENSP00000292475,9606.ENSP00000300688,9606.ENSP00000301587,9606.ENSP00000308334,9606.ENSP00000317159,9606.ENSP00000320171,9606.ENSP00000329757,9606.ENSP00000348886,9606.ENSP00000349142,9606.ENSP00000358737,9606.ENSP00000374037,9606.ENSP00000377878,…	ATP5D,ATP5E,COX5B,ATP5B,ATP5G3,PRKAG2,ATP5O,ATP5J2,ATP5L,ATP5H,ATP5S,CYC1,PKM,ATP6V0C,STOML2,ATP5C1,ATP5F1,VPS9D1,ATP5G2,DNAJC30,ALDOA,ATP5A1,ATP5J,SLC25A13,AK9,UQCC3	FALSE	FALSE
GO Process	GO:0009201	Ribonucleoside triphosphate biosynthetic process	40	2.10031	top	4e-06	ks	9606.ENSP00000215375,9606.ENSP00000219302,9606.ENSP00000219479,9606.ENSP00000243997,9606.ENSP00000258424,9606.ENSP00000262030,9606.ENSP00000264705,9606.ENSP00000265191,9606.ENSP00000284727,9606.ENSP00000287878,9606.ENSP00000290299,9606.ENSP00000292475,9606.ENSP00000300688,9606.ENSP00000301587,9606.ENSP00000308334,9606.ENSP00000317159,9606.ENSP00000320171,9606.ENSP00000321584,9606.ENSP00000329757,…	ATP5D,NME3,NME4,ATP5E,COX5B,ATP5B,CAD,NME5,ATP5G3,PRKAG2,ATP5O,ATP5J2,ATP5L,ATP5H,ATP5S,CYC1,PKM,IMPDH2,ATP6V0C,IMPDH1,UCKL1,STOML2,ATP5C1,NME7,UCK2,ATP5F1,UCK1,CTPS1,VPS9D1,NME2,ATP5G2,DNAJC30,ALDOA,ATP5A1,ATP5J,SLC25A13,CTPS2,AK9,NME6,UQCC3	FALSE	FALSE
GO Process	GO:0009206	Purine ribonucleoside triphosphate biosynthetic process	34	2.28626	top	6e-06	ks	9606.ENSP00000215375,9606.ENSP00000219302,9606.ENSP00000219479,9606.ENSP00000243997,9606.ENSP00000258424,9606.ENSP00000262030,9606.ENSP00000265191,9606.ENSP00000284727,9606.ENSP00000287878,9606.ENSP00000290299,9606.ENSP00000292475,9606.ENSP00000300688,9606.ENSP00000301587,9606.ENSP00000308334,9606.ENSP00000317159,9606.ENSP00000320171,9606.ENSP00000321584,9606.ENSP00000329757,9606.ENSP00000345096,…	ATP5D,NME3,NME4,ATP5E,COX5B,ATP5B,NME5,ATP5G3,PRKAG2,ATP5O,ATP5J2,ATP5L,ATP5H,ATP5S,CYC1,PKM,IMPDH2,ATP6V0C,IMPDH1,STOML2,ATP5C1,NME7,ATP5F1,VPS9D1,NME2,ATP5G2,DNAJC30,ALDOA,ATP5A1,ATP5J,SLC25A13,AK9,NME6,UQCC3	FALSE	FALSE
GO Process	GO:0006123	Mitochondrial electron transport, cytochrome c to oxygen	15	2.87185	top	7.52e-06	afc	9606.ENSP00000016171,9606.ENSP00000229379,9606.ENSP00000246554,9606.ENSP00000258424,9606.ENSP00000261643,9606.ENSP00000307786,9606.ENSP00000317780,9606.ENSP00000339720,9606.ENSP00000357973,9606.ENSP00000365243,9606.ENSP00000367938,9606.ENSP00000417656,9606.ENSP00000425759,9606.ENSP00000428895,9606.ENSP00000457513	COX15,COX6A1,COX6B1,COX5B,COX10,CYCS,COX5A,NDUFA4,LACE1,COX4I2,COX7A2L,COX7B,COX7C,COX6C,COX4I1	FALSE	FALSE
GO Process	GO:0009145	Purine nucleoside triphosphate biosynthetic process	35	2.20672	top	1.49e-05	ks	9606.ENSP00000215375,9606.ENSP00000219302,9606.ENSP00000219479,9606.ENSP00000243997,9606.ENSP00000258424,9606.ENSP00000262030,9606.ENSP00000265191,9606.ENSP00000284727,9606.ENSP00000286621,9606.ENSP00000287878,9606.ENSP00000290299,9606.ENSP00000292475,9606.ENSP00000300688,9606.ENSP00000301587,9606.ENSP00000308334,9606.ENSP00000317159,9606.ENSP00000320171,9606.ENSP00000321584,9606.ENSP00000329757,…	ATP5D,NME3,NME4,ATP5E,COX5B,ATP5B,NME5,ATP5G3,ADK,PRKAG2,ATP5O,ATP5J2,ATP5L,ATP5H,ATP5S,CYC1,PKM,IMPDH2,ATP6V0C,IMPDH1,STOML2,ATP5C1,NME7,ATP5F1,VPS9D1,NME2,ATP5G2,DNAJC30,ALDOA,ATP5A1,ATP5J,SLC25A13,AK9,NME6,UQCC3	FALSE	FALSE
GO Process	GO:0006024	Glycosaminoglycan biosynthetic process	71	0.737089	bottom	3.9e-05	ks	9606.ENSP00000002596,9606.ENSP00000017003,9606.ENSP00000029410,9606.ENSP00000035307,9606.ENSP00000052754,9606.ENSP00000235345,9606.ENSP00000243776,9606.ENSP00000252575,9606.ENSP00000254190,9606.ENSP00000259056,9606.ENSP00000259241,9606.ENSP00000261381,9606.ENSP00000261797,9606.ENSP00000261799,9606.ENSP00000261858,9606.ENSP00000262915,9606.ENSP00000264039,9606.ENSP00000265077,9606.ENSP00000265471,…	HS3ST1,XYLT2,B4GALT7,CHPF2,DCN,SLC35D1,CHPF,NCAN,CHSY1,GALNT5,HS6ST1,XYLT1,NDST1,PDGFRB,GLCE,ST3GAL3,GPC1,VCAN,B3GAT3,HYAL1,CHST7,PXYLP1,B3GNT7,NDST3,HAS3,B3GNT2,CHST11,B4GALT6,SDC2,CHST14,CHST2,B3GNT1,DSEL,NDST2,B4GALT2,CSPG4,UGDH,B3GNT4,B3GNT3,CHST6,DSE,ABCC5,HS3ST3B1,HS2ST1,GPC4,B4GALT5,SDC4,CSGALNACT2,HSPG2,GPC6,GPC5,EXT1,B3GALT6,AGRN,B4GALT1,SDC1,ST3GAL2,GPC3,CEMIP,EXT2,CSGALNACT1,B4GALT4,SL…	FALSE	FALSE
GO Process	GO:0006023	Aminoglycan biosynthetic process	73	0.714886	bottom	4.49e-05	ks	9606.ENSP00000002596,9606.ENSP00000017003,9606.ENSP00000029410,9606.ENSP00000035307,9606.ENSP00000052754,9606.ENSP00000235345,9606.ENSP00000243776,9606.ENSP00000252575,9606.ENSP00000254190,9606.ENSP00000259056,9606.ENSP00000259241,9606.ENSP00000261381,9606.ENSP00000261797,9606.ENSP00000261799,9606.ENSP00000261858,9606.ENSP00000262915,9606.ENSP00000264039,9606.ENSP00000265077,9606.ENSP00000265471,…	HS3ST1,XYLT2,B4GALT7,CHPF2,DCN,SLC35D1,CHPF,NCAN,CHSY1,GALNT5,HS6ST1,XYLT1,NDST1,PDGFRB,GLCE,ST3GAL3,GPC1,VCAN,B3GAT3,HYAL1,CHST7,PXYLP1,B3GNT7,NDST3,HAS3,B3GNT2,CHST11,B4GALT6,SDC2,CHST14,CHST2,B3GNT1,DSEL,NDST2,B4GALT2,CSPG4,B3GNT5,UGDH,B3GNT4,B3GNT3,CHST6,DSE,ABCC5,HS3ST3B1,HS2ST1,GPC4,B4GALT5,SDC4,CSGALNACT2,HSPG2,GPC6,GPC5,EXT1,B3GALT6,AGRN,B4GALT1,SDC1,ST3GAL2,GPC3,CEMIP,EXT2,CSGALNACT1,B4G…	FALSE	FALSE
GO Process	GO:0009199	Ribonucleoside triphosphate metabolic process	53	1.63093	top	5.63e-05	ks	9606.ENSP00000215375,9606.ENSP00000216044,9606.ENSP00000219302,9606.ENSP00000219479,9606.ENSP00000238738,9606.ENSP00000243997,9606.ENSP00000258424,9606.ENSP00000262030,9606.ENSP00000264705,9606.ENSP00000265191,9606.ENSP00000268206,9606.ENSP00000284727,9606.ENSP00000287878,9606.ENSP00000290299,9606.ENSP00000292475,9606.ENSP00000298910,9606.ENSP00000300688,9606.ENSP00000301587,9606.ENSP00000308334,…	ATP5D,GTPBP1,NME3,NME4,RHOQ,ATP5E,COX5B,ATP5B,CAD,NME5,EFTUD1,ATP5G3,PRKAG2,ATP5O,ATP5J2,LRRK2,ATP5L,ATP5H,ATP5S,CYC1,PKM,IMPDH2,ATP6V0C,IMPDH1,UCKL1,STOML2,ATP5C1,OPA1,NME7,UCK2,ATP5F1,GNAI3,UCK1,CTPS1,ITPA,AK3,VPS9D1,NME2,ATP5G2,DNAJC30,ALDOA,AK4,ATP5A1,ATP5J,SLC25A13,RHOA,CTPS2,AK9,NME6,RAB23,MFN1,UQCC3,RAN	FALSE	FALSE
GO Process	GO:0009142	Nucleoside triphosphate biosynthetic process	49	1.76805	top	8.13e-05	ks	9606.ENSP00000215375,9606.ENSP00000219302,9606.ENSP00000219479,9606.ENSP00000237264,9606.ENSP00000243997,9606.ENSP00000258424,9606.ENSP00000262030,9606.ENSP00000264705,9606.ENSP00000265191,9606.ENSP00000267584,9606.ENSP00000284727,9606.ENSP00000286621,9606.ENSP00000287878,9606.ENSP00000290299,9606.ENSP00000292475,9606.ENSP00000298545,9606.ENSP00000300688,9606.ENSP00000301587,9606.ENSP00000304802,…	ATP5D,NME3,NME4,TBPL1,ATP5E,COX5B,ATP5B,CAD,NME5,AK7,ATP5G3,ADK,PRKAG2,ATP5O,ATP5J2,AK8,ATP5L,ATP5H,DTYMK,ATP5S,TYMS,CYC1,PKM,IMPDH2,ATP6V0C,IMPDH1,UCKL1,STOML2,ATP5C1,NME7,UCK2,ATP5F1,CMPK1,UCK1,CTPS1,AK3,VPS9D1,NME2,ATP5G2,DNAJC30,ALDOA,AK4,ATP5A1,ATP5J,SLC25A13,CTPS2,AK9,NME6,UQCC3	FALSE	FALSE
GO Process	GO:0042407	Cristae formation	26	2.56257	top	9.18e-05	ks	9606.ENSP00000215375,9606.ENSP00000243997,9606.ENSP00000262030,9606.ENSP00000262570,9606.ENSP00000269143,9606.ENSP00000284727,9606.ENSP00000290299,9606.ENSP00000290913,9606.ENSP00000292475,9606.ENSP00000300688,9606.ENSP00000301587,9606.ENSP00000305653,9606.ENSP00000308334,9606.ENSP00000309561,9606.ENSP00000345445,9606.ENSP00000349142,9606.ENSP00000358737,9606.ENSP00000360270,9606.ENSP00000366800,…	ATP5D,ATP5E,ATP5B,CHCHD3,AFG3L2,ATP5G3,ATP5O,CHCHD6,ATP5J2,ATP5L,ATP5H,LETM1,ATP5S,C19orf70,SAMM50,ATP5C1,ATP5F1,OMA1,DNAJC11,APOO,ATP5G2,ATP5A1,IMMT,ATP5J,UQCC3,TAZ	FALSE	FALSE
GO Process	GO:0009205	Purine ribonucleoside triphosphate metabolic process	47	1.70553	top	0.00012	ks	9606.ENSP00000215375,9606.ENSP00000216044,9606.ENSP00000219302,9606.ENSP00000219479,9606.ENSP00000238738,9606.ENSP00000243997,9606.ENSP00000258424,9606.ENSP00000262030,9606.ENSP00000265191,9606.ENSP00000268206,9606.ENSP00000284727,9606.ENSP00000287878,9606.ENSP00000290299,9606.ENSP00000292475,9606.ENSP00000298910,9606.ENSP00000300688,9606.ENSP00000301587,9606.ENSP00000308334,9606.ENSP00000317159,…	ATP5D,GTPBP1,NME3,NME4,RHOQ,ATP5E,COX5B,ATP5B,NME5,EFTUD1,ATP5G3,PRKAG2,ATP5O,ATP5J2,LRRK2,ATP5L,ATP5H,ATP5S,CYC1,PKM,IMPDH2,ATP6V0C,IMPDH1,STOML2,ATP5C1,OPA1,NME7,ATP5F1,GNAI3,ITPA,AK3,VPS9D1,NME2,ATP5G2,DNAJC30,ALDOA,AK4,ATP5A1,ATP5J,SLC25A13,RHOA,AK9,NME6,RAB23,MFN1,UQCC3,RAN	FALSE	FALSE
GO Process	GO:0042255	Ribosome assembly	56	1.70968	top	0.00012	ks	9606.ENSP00000225698,9606.ENSP00000236980,9606.ENSP00000245539,9606.ENSP00000246802,9606.ENSP00000246868,9606.ENSP00000254928,9606.ENSP00000254940,9606.ENSP00000260443,9606.ENSP00000268206,9606.ENSP00000274849,9606.ENSP00000287025,9606.ENSP00000291576,9606.ENSP00000296930,9606.ENSP00000308897,9606.ENSP00000309830,9606.ENSP00000313420,9606.ENSP00000317376,9606.ENSP00000321449,9606.ENSP00000322396,…	C1QBP,FASTKD2,MRPS7,GLTSCR2,SBDS,ERAL1,NIP7,RSL24D1,EFTUD1,ABT1,MTERF3,PWP2,NPM1,MRPL11,RPL38,PRKDC,MRPS11,RRP7A,RRS1,RPS27L,DDX28,BRIX1,MRPL20,RPL3,RPSA,RPL12,RPS27,MDN1,RPL5,MRPS2,EIF6,RPL11,MRTO4,NOP2,XRCC5,RPL24,DDX3X,RPS14,RPL23A,RPF2,RPL6,DHX30,RPL10,NLE1,EIF2A,NSUN4,MRPL22,RPLP0,BOP1,RPS15,MPV17L2,RPS19,RPS28,RPS5,MTERF4,RPS10	FALSE	FALSE
GO Process	GO:0046390	Ribose phosphate biosynthetic process	133	0.920368	top	0.00012	ks	9606.ENSP00000205402,9606.ENSP00000215375,9606.ENSP00000215567,9606.ENSP00000215882,9606.ENSP00000216392,9606.ENSP00000218006,9606.ENSP00000219240,9606.ENSP00000219302,9606.ENSP00000219479,9606.ENSP00000222214,9606.ENSP00000227868,9606.ENSP00000232607,9606.ENSP00000236959,9606.ENSP00000239231,9606.ENSP00000243997,9606.ENSP00000253382,9606.ENSP00000253792,9606.ENSP00000258424,9606.ENSP00000260600,…	DLD,ATP5D,TECR,SLC25A1,PYGL,GUCY2F,DHODH,NME3,NME4,GCDH,PDHX,UMPS,ATIC,PANK3,ATP5E,ACSS2,ACLY,COX5B,ADCY3,GUCY2C,ATP5B,MLYCD,PPAT,CAD,PAPSS1,NME5,ACAT1,PRPSAP2,HSD17B12,DLAT,GUCY1A2,ATP5G3,SLC26A2,ADCY8,ADK,PRKAG2,ATP5O,ATP5J2,ADCY9,ADCY1,HPRT1,ATP5L,ATP5H,PANK1,CBR4,FASN,PDHB,ATP5S,DCAKD,ADCY6,ADCY4,PANK2,PFAS,SCD5,CYC1,PKM,IMPDH2,ATP6V0C,ACSL4,ACACB,NPR2,ADCY2,PPCDC,IMPDH1,UCKL1,AK2,ACSL5,STOML…	FALSE	FALSE
GO Process	GO:0006364	rRNA processing	197	0.91944	top	0.00015	ks	9606.ENSP00000007390,9606.ENSP00000199320,9606.ENSP00000202816,9606.ENSP00000221233,9606.ENSP00000221801,9606.ENSP00000225298,9606.ENSP00000226796,9606.ENSP00000226798,9606.ENSP00000229214,9606.ENSP00000230340,9606.ENSP00000230640,9606.ENSP00000232888,9606.ENSP00000242257,9606.ENSP00000244230,9606.ENSP00000244496,9606.ENSP00000246802,9606.ENSP00000246868,9606.ENSP00000247003,9606.ENSP00000251453,…	TSR3,DIMT1,ESF1,EXOSC5,FBL,UTP18,GAR1,FRG1,KRR1,BYSL,SKIV2L2,RRP9,FTSJ2,MPHOSPH10,RRP36,GLTSCR2,SBDS,DDX49,RPS16,NOL11,RRP8,UTP3,NAT10,MPHOSPH6,DDX56,IMP4,RPL35,FDXACB1,METTL5,WDR12,WBP11,UTP20,UTP6,PIH1D1,METTL16,DDX18,NOP58,EXOSC7,EIF4A3,NAF1,NHP2,ABT1,PIH1D2,NVL,RIOK2,NIFK,PWP2,HELQ,UTP15,C7orf60,DCAF13,NOL6,TSR1,PELP1,TRMT61B,PA2G4,RPS9,ZCCHC4,POP7,RBFA,RNMTL1,WDR3,UTP23,NSUN5,SART1,DHX37,PRK…	FALSE	FALSE
GO Process	GO:0006521	Regulation of cellular amino acid metabolic process	56	1.45837	top	0.00017	ks	9606.ENSP00000044462,9606.ENSP00000157812,9606.ENSP00000202967,9606.ENSP00000210313,9606.ENSP00000215071,9606.ENSP00000216455,9606.ENSP00000216802,9606.ENSP00000217958,9606.ENSP00000219313,9606.ENSP00000223321,9606.ENSP00000234111,9606.ENSP00000259457,9606.ENSP00000261303,9606.ENSP00000261479,9606.ENSP00000261712,9606.ENSP00000262193,9606.ENSP00000264639,9606.ENSP00000270586,9606.ENSP00000271308,…	PSMA4,PSMC4,SIRT4,PSMD5,PSMD8,PSMA3,PSME2,PSMD10,PSMD7,PSMA2,ODC1,PSMB7,PSMC1,PSMA6,PSMD11,PSMB1,PSMD3,PSMB6,PSMA5,BHMT,PSMB4,PSME3,PSMD1,PSMD2,PSMC5,NQO1,AZIN1,PSMF1,PSMD12,ATP2B4,COMT,PSMB5,FH,PSMD4,PSMA7,PSMB2,PSMB8,PSME1,SLC7A7,PSME4,PSMD14,ATCAY,PSMC2,PSMD13,PSMC6,PSMA1,PSMD6,PARK7,PSMD9,NR1H4,CLN3,OAZ2,OAZ1,SHFM1,PSMC3,PSMB3	FALSE	FALSE
GO Process	GO:0007411	Axon guidance	182	0.402274	bottom	0.00021	ks	9606.ENSP00000002829,9606.ENSP00000011619,9606.ENSP00000164024,9606.ENSP00000166244,9606.ENSP00000172229,9606.ENSP00000173229,9606.ENSP00000204961,9606.ENSP00000210633,9606.ENSP00000215368,9606.ENSP00000215832,9606.ENSP00000226091,9606.ENSP00000230658,9606.ENSP00000233668,9606.ENSP00000239926,9606.ENSP00000243077,9606.ENSP00000244007,9606.ENSP00000245323,9606.ENSP00000249373,9606.ENSP00000256646,…	SEMA3F,RANBP9,CELSR3,EPHA8,NGFR,NTN1,EFNB1,SEMA4G,EFNA2,MAPK1,EFNB3,ISL1,DOK1,MYOT,LRP1,PLCG1,EFNB2,SMO,NOTCH2,SEMA6A,PLXNC1,DOK5,KAL1,GAB1,MAPK3,SPTBN4,LHX4,PIK3CA,PVRL1,GPC1,LAMC2,WNT5A,SEMA3C,SEMA3A,SLIT1,RNF165,ERBB2,DOK2,NOTCH1,PTPRO,EPHA4,SEMA3D,APP,DPYSL5,PIK3CB,NPTN,DRAXIN,B3GNT2,ALCAM,SEMA4C,KIF5B,DPYSL2,KLF7,MAPK7,DSCAML1,PLXND1,TUBB3,CRMP1,SEMA6D,NOG,EFNA5,CNTN2,EPHB3,SLIT3,PTCH1,FLRT2…	FALSE	FALSE
GO Process	GO:0003002	Regionalization	185	0.44281	bottom	0.00023	ks	9606.ENSP00000002829,9606.ENSP00000005340,9606.ENSP00000194214,9606.ENSP00000216911,9606.ENSP00000222725,9606.ENSP00000224862,9606.ENSP00000225916,9606.ENSP00000230658,9606.ENSP00000231656,9606.ENSP00000232424,9606.ENSP00000234198,9606.ENSP00000235090,9606.ENSP00000239243,9606.ENSP00000241416,9606.ENSP00000242728,9606.ENSP00000243056,9606.ENSP00000243344,9606.ENSP00000245451,9606.ENSP00000249373,…	SEMA3F,DVL2,HSPB11,AURKA,LFNG,FBXL15,KAT2A,ISL1,CDX1,HES1,DLX2,WDR77,MSX2,ACVR2A,BHLHE41,HOXC13,TTC21B,BMP4,SMO,DLL4,ALDH1A2,MEGF8,CHSY1,BHLHE40,NOTCH2,TBX3,EMX1,MNS1,IFT172,SIX3,LRP6,MIB1,PALB2,SMAD2,SMARCD3,TMED2,YY1,CELSR1,EP300,EPB41L5,LRP2,IFT57,WNT5A,TP63,PPP2R3A,SRF,SEMA3C,SEMA3A,ASCL1,TP53,CELSR2,OSR1,HES6,SFRP2,NOTCH1,ATM,OVOL2,OTX1,DISP1,NODAL,SMAD6,PKD1L1,NBL1,BTG2,LRP5,POGLUT1,NKX6-1,…	FALSE	FALSE
GO Process	GO:0009165	Nucleotide biosynthetic process	184	0.753305	top	0.00027	ks	9606.ENSP00000205402,9606.ENSP00000215375,9606.ENSP00000215567,9606.ENSP00000215832,9606.ENSP00000215882,9606.ENSP00000218006,9606.ENSP00000219240,9606.ENSP00000219302,9606.ENSP00000219479,9606.ENSP00000222214,9606.ENSP00000222553,9606.ENSP00000227868,9606.ENSP00000230792,9606.ENSP00000232607,9606.ENSP00000236959,9606.ENSP00000237264,9606.ENSP00000239231,9606.ENSP00000243997,9606.ENSP00000251108,…	DLD,ATP5D,TECR,MAPK1,SLC25A1,GUCY2F,DHODH,NME3,NME4,GCDH,NAMPT,PDHX,NUDT12,UMPS,ATIC,TBPL1,PANK3,ATP5E,CDADC1,RRM2B,ACSS2,ACLY,COX5B,ADCY3,GUCY2C,PARP16,ATP5B,MLYCD,DGUOK,KYNU,PPAT,CAD,PAPSS1,NME5,ACAT1,AK7,PRPSAP2,HSD17B12,DLAT,GUCY1A2,ATP5G3,LRGUK,SLC26A2,ADCY8,ADK,DCK,NMNAT2,PRKAG2,FUK,ATP5O,FLAD1,ATP5J2,ADCY9,ADCY1,AK8,HPRT1,TK2,ATP5L,RRM1,ATP5H,TK1,PANK1,CBR4,FASN,MAGI3,DTYMK,PDHB,ATP5S,DCAK…	FALSE	FALSE
GO Process	GO:0000028	Ribosomal small subunit assembly	18	2.34729	top	0.00031	afc	9606.ENSP00000245539,9606.ENSP00000254928,9606.ENSP00000274849,9606.ENSP00000291576,9606.ENSP00000309830,9606.ENSP00000313420,9606.ENSP00000317376,9606.ENSP00000321449,9606.ENSP00000331019,9606.ENSP00000346067,9606.ENSP00000357555,9606.ENSP00000375978,9606.ENSP00000385958,9606.ENSP00000467466,9606.ENSP00000470972,9606.ENSP00000472469,9606.ENSP00000472985,9606.ENSP00000481646	MRPS7,ERAL1,ABT1,PWP2,RPL38,PRKDC,MRPS11,RRP7A,RPS27L,RPSA,RPS27,XRCC5,RPS14,RPS15,RPS19,RPS28,RPS5,RPS10	FALSE	FALSE
GO Process	GO:1901293	Nucleoside phosphate biosynthetic process	185	0.746976	top	0.00037	ks	9606.ENSP00000205402,9606.ENSP00000215375,9606.ENSP00000215567,9606.ENSP00000215832,9606.ENSP00000215882,9606.ENSP00000218006,9606.ENSP00000219240,9606.ENSP00000219302,9606.ENSP00000219479,9606.ENSP00000222214,9606.ENSP00000222553,9606.ENSP00000227868,9606.ENSP00000230792,9606.ENSP00000232607,9606.ENSP00000236959,9606.ENSP00000237264,9606.ENSP00000239231,9606.ENSP00000243997,9606.ENSP00000251108,…	DLD,ATP5D,TECR,MAPK1,SLC25A1,GUCY2F,DHODH,NME3,NME4,GCDH,NAMPT,PDHX,NUDT12,UMPS,ATIC,TBPL1,PANK3,ATP5E,CDADC1,RRM2B,ACSS2,ACLY,COX5B,ADCY3,GUCY2C,PARP16,ATP5B,MLYCD,DGUOK,KYNU,PPAT,CAD,PAPSS1,NME5,ACAT1,AK7,PRPSAP2,HSD17B12,DLAT,GUCY1A2,ATP5G3,LRGUK,SLC26A2,ADCY8,ADK,DCK,NMNAT2,PRKAG2,FUK,ATP5O,FLAD1,ATP5J2,ADCY9,ADCY1,AK8,HPRT1,TK2,ATP5L,RRM1,ATP5H,TK1,PANK1,CBR4,FASN,MAGI3,DTYMK,PDHB,ATP5S,DCAK…	FALSE	FALSE
GO Process	GO:0090596	Sensory organ morphogenesis	156	0.396104	bottom	0.00044	ks	9606.ENSP00000005226,9606.ENSP00000005340,9606.ENSP00000173229,9606.ENSP00000205890,9606.ENSP00000215832,9606.ENSP00000216513,9606.ENSP00000222462,9606.ENSP00000222747,9606.ENSP00000225927,9606.ENSP00000229281,9606.ENSP00000229729,9606.ENSP00000234396,9606.ENSP00000235329,9606.ENSP00000239461,9606.ENSP00000240328,9606.ENSP00000243056,9606.ENSP00000245451,9606.ENSP00000245479,9606.ENSP00000245787,…	USH1C,DVL2,NTN1,MYO15A,MAPK1,SIX4,WNT16,TSPAN12,NAGLU,C12orf57,SLC44A4,ATP6V1B1,MFN2,PRRX1,TBX2,HOXC13,BMP4,SOX9,INSIG2,SALL1,JAG1,NOTCH2,IFT172,SIX3,CRYGB,LRP6,MAN2A1,YY1,SLC9A3R1,CELSR1,MAPK3,PVRL1,WNT5A,STAT3,PPP2R3A,MYO3A,BBS4,NKD1,SOD1,OSR1,WDPCP,MEIS1,LRIG1,NIPBL,OTX1,BAX,LRP5,PRKCI,ABI2,IFT122,FOXN4,BCR,ABR,FOXI1,HCN1,RPL38,SP3,REST,ZHX2,PRKRA,SOBP,ARID1A,SOX11,TSHZ1,TTC39C,FZD2,FBN1,LRIG3…	TRUE	FALSE
GO Process	GO:0009260	Ribonucleotide biosynthetic process	126	0.936047	top	0.00048	ks	9606.ENSP00000205402,9606.ENSP00000215375,9606.ENSP00000215567,9606.ENSP00000215882,9606.ENSP00000218006,9606.ENSP00000219240,9606.ENSP00000219302,9606.ENSP00000219479,9606.ENSP00000222214,9606.ENSP00000227868,9606.ENSP00000232607,9606.ENSP00000236959,9606.ENSP00000239231,9606.ENSP00000243997,9606.ENSP00000253382,9606.ENSP00000253792,9606.ENSP00000258424,9606.ENSP00000260600,9606.ENSP00000261170,…	DLD,ATP5D,TECR,SLC25A1,GUCY2F,DHODH,NME3,NME4,GCDH,PDHX,UMPS,ATIC,PANK3,ATP5E,ACSS2,ACLY,COX5B,ADCY3,GUCY2C,ATP5B,MLYCD,PPAT,CAD,PAPSS1,NME5,ACAT1,HSD17B12,DLAT,GUCY1A2,ATP5G3,SLC26A2,ADCY8,ADK,PRKAG2,ATP5O,ATP5J2,ADCY9,ADCY1,HPRT1,ATP5L,ATP5H,PANK1,CBR4,FASN,PDHB,ATP5S,DCAKD,ADCY6,ADCY4,PANK2,PFAS,SCD5,CYC1,PKM,IMPDH2,ATP6V0C,ACSL4,ACACB,NPR2,ADCY2,PPCDC,IMPDH1,UCKL1,AK2,ACSL5,STOML2,ATP5C1,ACSL…	FALSE	FALSE
GO Process	GO:0031145	Anaphase-promoting complex-dependent catabolic process	75	1.25211	top	0.00066	ks	9606.ENSP00000044462,9606.ENSP00000157812,9606.ENSP00000210313,9606.ENSP00000215071,9606.ENSP00000216455,9606.ENSP00000216802,9606.ENSP00000216911,9606.ENSP00000217958,9606.ENSP00000219313,9606.ENSP00000223321,9606.ENSP00000229758,9606.ENSP00000256442,9606.ENSP00000259457,9606.ENSP00000261303,9606.ENSP00000261479,9606.ENSP00000261712,9606.ENSP00000261819,9606.ENSP00000262193,9606.ENSP00000264414,…	PSMA4,PSMC4,PSMD5,PSMD8,PSMA3,PSME2,AURKA,PSMD10,PSMD7,PSMA2,FBXO5,CCNB1,PSMB7,PSMC1,PSMA6,PSMD11,ANAPC5,PSMB1,CUL3,UBE2S,PSMD3,CDK2,PSMB6,PSMA5,RPS27A,BUB1B,PSMB4,PSME3,MAD2L1,PLK1,UBE2E1,PSMD1,PSMD2,PSMC5,FBXO31,AURKB,ANAPC2,PSMF1,ANAPC1,PSMD12,UBE2C,ANAPC11,CDC16,PSMB5,BUB3,PSMD4,PSMA7,CDC20,PSMB2,CDC26,PSMB8,PSME1,PTTG1,CDC23,FZR1,CDK1,PSME4,PSMD14,UBA52,PSMC2,ANAPC7,PSMD13,PSMC6,PSMA1,PSMD6,…	FALSE	FALSE
GO Process	GO:0072522	Purine-containing compound biosynthetic process	130	0.87571	top	0.00066	ks	9606.ENSP00000205402,9606.ENSP00000215375,9606.ENSP00000215567,9606.ENSP00000215882,9606.ENSP00000218006,9606.ENSP00000219302,9606.ENSP00000219479,9606.ENSP00000222214,9606.ENSP00000227868,9606.ENSP00000236959,9606.ENSP00000239231,9606.ENSP00000243997,9606.ENSP00000253382,9606.ENSP00000253792,9606.ENSP00000258424,9606.ENSP00000259727,9606.ENSP00000260600,9606.ENSP00000261170,9606.ENSP00000262030,…	DLD,ATP5D,TECR,SLC25A1,GUCY2F,NME3,NME4,GCDH,PDHX,ATIC,PANK3,ATP5E,ACSS2,ACLY,COX5B,GMPR,ADCY3,GUCY2C,ATP5B,MLYCD,DGUOK,PPAT,PAPSS1,NME5,ACAT1,PRPSAP2,HSD17B12,DLAT,GUCY1A2,ATP5G3,SLC26A2,ADCY8,ADK,DCK,PRKAG2,ATP5O,ATP5J2,ADCY9,ADCY1,HPRT1,ATP5L,ATP5H,PANK1,CBR4,FASN,PDHB,ATP5S,DCAKD,ADCY6,ADCY4,PANK2,PFAS,SCD5,CYC1,PRTFDC1,SHMT1,PKM,IMPDH2,ATP6V0C,ACSL4,ACACB,NPR2,ADCY2,PPCDC,IMPDH1,AK2,ACSL5,ST…	FALSE	FALSE
GO Process	GO:0035637	Multicellular organismal signaling	69	0.60725	bottom	0.001	ks	9606.ENSP00000005284,9606.ENSP00000070846,9606.ENSP00000155840,9606.ENSP00000231498,9606.ENSP00000243457,9606.ENSP00000252321,9606.ENSP00000252729,9606.ENSP00000261007,9606.ENSP00000261590,9606.ENSP00000263373,9606.ENSP00000263980,9606.ENSP00000264335,9606.ENSP00000266376,9606.ENSP00000270142,9606.ENSP00000273063,9606.ENSP00000280772,9606.ENSP00000280904,9606.ENSP00000284878,9606.ENSP00000288139,…	CACNG3,PKP2,KCNQ1,NUP155,KCNJ2,KCNA5,CACNG6,CHRNA1,DSG2,SPTBN4,SLC9A1,YWHAE,CACNA1C,SOD1,SLC4A3,ANK3,DSC2,CXADR,CACNA1D,JAM3,SCN1A,S1PR1,DRD5,PRKACA,BIN1,KCNMB3,KCND3,CACNB2,SCN4B,CACNA1H,CAMK2D,NFASC,MEF2A,SCN8A,AKAP9,CACNA2D1,ANK2,CACNA1G,P2RX4,CNTNAP2,CACNA1S,KCNK1,ATP1B1,KCNE1L,ZMPSTE24,CACNA1F,RNF207,NRCAM,DSP,FKBP1B,KCNIP4,CACNA2D4,OTOA,JUP,PAFAH1B1,CACNA1I,SCN9A,SCN1B,GRIK2,SCN5A,GJC1,CACN…	FALSE	FALSE
GO Process	GO:0009144	Purine nucleoside triphosphate metabolic process	54	1.4609	top	0.0013	ks	9606.ENSP00000215375,9606.ENSP00000216044,9606.ENSP00000219302,9606.ENSP00000219479,9606.ENSP00000238738,9606.ENSP00000243997,9606.ENSP00000258424,9606.ENSP00000262030,9606.ENSP00000262878,9606.ENSP00000264093,9606.ENSP00000265191,9606.ENSP00000268206,9606.ENSP00000284727,9606.ENSP00000286621,9606.ENSP00000287878,9606.ENSP00000290299,9606.ENSP00000292475,9606.ENSP00000298910,9606.ENSP00000300688,…	ATP5D,GTPBP1,NME3,NME4,RHOQ,ATP5E,COX5B,ATP5B,SAMHD1,DGUOK,NME5,EFTUD1,ATP5G3,ADK,PRKAG2,ATP5O,ATP5J2,LRRK2,ATP5L,ATP5H,ATP5S,CYC1,PKM,IMPDH2,ATP6V0C,IMPDH1,STOML2,ATP5C1,OPA1,GUK1,NME7,ATP5F1,GNAI3,ADA,ITPA,AK3,VPS9D1,NME2,ATP5G2,DNAJC30,ALDOA,AK4,NUDT1,ATP5A1,ATP5J,SLC25A13,RHOA,AK9,NME6,RAB23,MFN1,NUDT16,UQCC3,RAN	FALSE	FALSE
GO Process	GO:0009152	Purine ribonucleotide biosynthetic process	114	0.94906	top	0.0013	ks	9606.ENSP00000205402,9606.ENSP00000215375,9606.ENSP00000215567,9606.ENSP00000215882,9606.ENSP00000218006,9606.ENSP00000219302,9606.ENSP00000219479,9606.ENSP00000222214,9606.ENSP00000227868,9606.ENSP00000236959,9606.ENSP00000239231,9606.ENSP00000243997,9606.ENSP00000253382,9606.ENSP00000253792,9606.ENSP00000258424,9606.ENSP00000260600,9606.ENSP00000261170,9606.ENSP00000262030,9606.ENSP00000262430,…	DLD,ATP5D,TECR,SLC25A1,GUCY2F,NME3,NME4,GCDH,PDHX,ATIC,PANK3,ATP5E,ACSS2,ACLY,COX5B,ADCY3,GUCY2C,ATP5B,MLYCD,PPAT,PAPSS1,NME5,ACAT1,HSD17B12,DLAT,GUCY1A2,ATP5G3,SLC26A2,ADCY8,ADK,PRKAG2,ATP5O,ATP5J2,ADCY9,ADCY1,HPRT1,ATP5L,ATP5H,PANK1,CBR4,FASN,PDHB,ATP5S,DCAKD,ADCY6,ADCY4,PANK2,PFAS,SCD5,CYC1,PKM,IMPDH2,ATP6V0C,ACSL4,ACACB,NPR2,ADCY2,PPCDC,IMPDH1,AK2,ACSL5,STOML2,ATP5C1,ACSL3,MPC1,PPT2,PTPLA,ADS…	FALSE	FALSE
GO Process	GO:0048705	Skeletal system morphogenesis	136	0.414725	bottom	0.0015	ks	9606.ENSP00000205061,9606.ENSP00000216513,9606.ENSP00000219334,9606.ENSP00000229795,9606.ENSP00000231656,9606.ENSP00000234198,9606.ENSP00000237937,9606.ENSP00000239243,9606.ENSP00000239461,9606.ENSP00000240285,9606.ENSP00000245451,9606.ENSP00000245479,9606.ENSP00000245787,9606.ENSP00000251268,9606.ENSP00000251808,9606.ENSP00000254066,9606.ENSP00000254190,9606.ENSP00000257290,9606.ENSP00000261349,…	GLG1,SIX4,SMPD3,MAPK14,CDX1,DLX2,ZFAND5,MSX2,PRRX1,RDH10,BMP4,SOX9,INSIG2,MEGF8,GRHL2,RARA,CHSY1,PDGFRA,LRP6,NDST1,PDGFRB,SMAD2,PKD1,IMPAD1,THRA,HYAL1,TRIP11,EIF4A3,SLC39A3,MEF2D,OSR1,CSRNP1,SFRP2,ARID5B,NIPBL,BMP6,MMP16,NODAL,STC1,LRP5,COL6A3,POC1A,T,INPPL1,ANKRD11,WNT10B,AXIN2,BMP1,CHST11,RAB33B,WDR48,SH3PXD2B,PPARGC1B,IFT80,FUZ,UNCX,ALX1,DSCAML1,PEX7,PRKRA,SOX11,COL12A1,CARM1,PSEN1,NOG,P2RX7,R…	TRUE	FALSE
GO Process	GO:0033238	Regulation of cellular amine metabolic process	64	1.18636	top	0.0016	ks	9606.ENSP00000044462,9606.ENSP00000157812,9606.ENSP00000176183,9606.ENSP00000202967,9606.ENSP00000210313,9606.ENSP00000215071,9606.ENSP00000216455,9606.ENSP00000216802,9606.ENSP00000217958,9606.ENSP00000219313,9606.ENSP00000223321,9606.ENSP00000234111,9606.ENSP00000259457,9606.ENSP00000261303,9606.ENSP00000261479,9606.ENSP00000261712,9606.ENSP00000262193,9606.ENSP00000264639,9606.ENSP00000270586,…	PSMA4,PSMC4,DRD4,SIRT4,PSMD5,PSMD8,PSMA3,PSME2,PSMD10,PSMD7,PSMA2,ODC1,PSMB7,PSMC1,PSMA6,PSMD11,PSMB1,PSMD3,PSMB6,PSMA5,PNKD,BHMT,PAOX,PSMB4,PSME3,HPRT1,VPS35,GPR37,PSMD1,PSMD2,PSMC5,NQO1,AZIN1,PSMF1,NR4A2,PSMD12,ATP2B4,COMT,PSMB5,FH,PSMD4,PSMA7,PSMB2,PSMB8,PSME1,ABAT,SLC7A7,PSME4,PSMD14,ATCAY,PSMC2,PSMD13,PSMC6,PSMA1,PSMD6,PARK7,PSMD9,NR1H4,CLN3,OAZ2,OAZ1,SHFM1,PSMC3,PSMB3	FALSE	FALSE
GO Process	GO:0030203	Glycosaminoglycan metabolic process	106	0.520795	bottom	0.0017	ks	9606.ENSP00000002596,9606.ENSP00000017003,9606.ENSP00000029410,9606.ENSP00000035307,9606.ENSP00000052754,9606.ENSP00000218436,9606.ENSP00000222390,9606.ENSP00000225927,9606.ENSP00000235345,9606.ENSP00000243776,9606.ENSP00000247933,9606.ENSP00000249806,9606.ENSP00000252575,9606.ENSP00000254190,9606.ENSP00000258145,9606.ENSP00000259056,9606.ENSP00000259241,9606.ENSP00000261381,9606.ENSP00000261416,…	HS3ST1,XYLT2,B4GALT7,CHPF2,DCN,ITIH6,HGF,NAGLU,SLC35D1,CHPF,IDUA,CLN6,NCAN,CHSY1,GNS,GALNT5,HS6ST1,XYLT1,HEXB,NDST1,PDGFRB,GLCE,IMPAD1,ST3GAL3,SLC9A1,GPC1,FGF2,ARSB,VCAN,B3GAT3,HYAL1,ITIH4,GALNS,CHST7,PXYLP1,B3GNT7,NDST3,IL15,GUSB,HAS3,B3GNT2,CHST11,B4GALT6,GLB1,SDC2,CHST14,CHST2,B3GNT1,DSEL,NDST2,B4GALT2,CSPG4,SGSH,UGDH,B3GNT4,B3GNT3,CHST6,DSE,ABCC5,CHP1,IDS,EGFLAM,SPOCK3,ITIH2,HS3ST3B1,HS2ST1,G…	FALSE	FALSE
GO Process	GO:0050900	Leukocyte migration	151	0.30521	bottom	0.0022	ks	9606.ENSP00000007722,9606.ENSP00000009530,9606.ENSP00000023064,9606.ENSP00000056217,9606.ENSP00000161559,9606.ENSP00000199764,9606.ENSP00000205061,9606.ENSP00000215754,9606.ENSP00000216181,9606.ENSP00000216492,9606.ENSP00000221132,9606.ENSP00000221992,9606.ENSP00000222254,9606.ENSP00000244007,9606.ENSP00000244336,9606.ENSP00000245544,9606.ENSP00000246868,9606.ENSP00000254301,9606.ENSP00000258787,…	ITGA3,CD74,SLC7A9,ARHGEF5,CEACAM1,CEACAM6,GLG1,MIF,MYH9,CHGA,TNFRSF10A,CEACAM5,PIK3R2,PLCG1,CEACAM8,NUP85,SBDS,LGALS3,MYO1G,CCL21,ITGAV,SLC7A5,SLC12A2,EPCAM,PIK3CA,GPC1,ITGA9,ZAP70,GOLPH3,DOK2,FER,PTPRO,EPS8,FLT1,CXADR,ATP1B3,CXCL13,KIT,PIK3CB,CCR5,STAT5B,NCKAP1L,ITGA5,MERTK,IL17RC,CCR1,F2RL1,HSD3B7,JAM3,CRK,SCG2,S1PR1,JAGN1,CXCL8,SDC2,P2RY12,PLG,PSG1,CYP7B1,CD84,CXCR2,SLC7A8,IL17RA,FOXJ1,PDGFB,G…	FALSE	FALSE
GO Process	GO:0019935	Cyclic-nucleotide-mediated signaling	84	0.772344	bottom	0.0024	ks	9606.ENSP00000216492,9606.ENSP00000218006,9606.ENSP00000242057,9606.ENSP00000245457,9606.ENSP00000245479,9606.ENSP00000253673,9606.ENSP00000260600,9606.ENSP00000262231,9606.ENSP00000262613,9606.ENSP00000264431,9606.ENSP00000265643,9606.ENSP00000266674,9606.ENSP00000273814,9606.ENSP00000276198,9606.ENSP00000280155,9606.ENSP00000284981,9606.ENSP00000286355,9606.ENSP00000286548,9606.ENSP00000291294,…	CHGA,GUCY2F,AHR,PTGER2,SOX9,EMR3,ADCY3,RIMS2,SLC9A3R1,RAPGEF2,GAL,LGR5,DGKQ,HTR2C,ADRA2A,APP,ADCY8,GNAQ,PTGIR,ADCY9,NDUFS4,ADCY1,PTGER4,ADORA2B,ADRB2,S1PR1,DRD5,MAPK7,ADCY6,EMR1,ADCY4,GNAI2,MC5R,GPR4,LPHN2,GALR2,MC2R,GNAL,PCLO,GNG2,NUDT4,NPR2,ADCY2,AKAP13,GPR126,ADRB1,BAI3,GNAS,EIF4EBP2,GLP1R,BAI2,CXCR3,LPAR1,ABCA1,S1PR3,EDNRB,LGR4,GPR64,NME2,GPR112,ADCY7,ADNP,RAPGEF4,KSR1,GCGR,GPR12,CALCRL,NPPC,…	FALSE	FALSE
GO Process	GO:0006022	Aminoglycan metabolic process	109	0.491684	bottom	0.0026	ks	9606.ENSP00000002596,9606.ENSP00000017003,9606.ENSP00000029410,9606.ENSP00000035307,9606.ENSP00000052754,9606.ENSP00000218436,9606.ENSP00000222390,9606.ENSP00000225927,9606.ENSP00000235345,9606.ENSP00000243776,9606.ENSP00000247933,9606.ENSP00000249806,9606.ENSP00000252575,9606.ENSP00000254190,9606.ENSP00000258145,9606.ENSP00000259056,9606.ENSP00000259241,9606.ENSP00000261381,9606.ENSP00000261416,…	HS3ST1,XYLT2,B4GALT7,CHPF2,DCN,ITIH6,HGF,NAGLU,SLC35D1,CHPF,IDUA,CLN6,NCAN,CHSY1,GNS,GALNT5,HS6ST1,XYLT1,HEXB,NDST1,PDGFRB,GLCE,IMPAD1,ST3GAL3,SLC9A1,GPC1,FGF2,ARSB,VCAN,B3GAT3,HYAL1,ITIH4,GALNS,CHST7,PXYLP1,B3GNT7,NDST3,IL15,GUSB,HAS3,B3GNT2,CHST11,B4GALT6,GLB1,SDC2,CHST14,CHST2,B3GNT1,DSEL,NDST2,B4GALT2,CSPG4,SGSH,B3GNT5,UGDH,B3GNT4,B3GNT3,CHST6,DSE,ABCC5,CHP1,IDS,EGFLAM,SPOCK3,ITIH2,HS3ST3B1,H…	FALSE	FALSE
GO Process	GO:0009141	Nucleoside triphosphate metabolic process	72	1.32412	top	0.0026	ks	9606.ENSP00000215375,9606.ENSP00000216044,9606.ENSP00000219302,9606.ENSP00000219479,9606.ENSP00000237264,9606.ENSP00000238738,9606.ENSP00000243997,9606.ENSP00000251810,9606.ENSP00000258424,9606.ENSP00000262030,9606.ENSP00000262878,9606.ENSP00000264093,9606.ENSP00000264705,9606.ENSP00000265191,9606.ENSP00000267584,9606.ENSP00000268206,9606.ENSP00000284727,9606.ENSP00000286621,9606.ENSP00000287878,…	ATP5D,GTPBP1,NME3,NME4,TBPL1,RHOQ,ATP5E,RRM2B,COX5B,ATP5B,SAMHD1,DGUOK,CAD,NME5,AK7,EFTUD1,ATP5G3,ADK,PRKAG2,ATP5O,ATP5J2,AK8,LRRK2,ATP5L,ATP5H,DTYMK,ATP5S,TYMS,CYC1,PKM,IMPDH2,DCTPP1,ATP6V0C,IMPDH1,UCKL1,STOML2,ATP5C1,ENPP1,OPA1,GUK1,NME7,UCK2,SMPDL3A,ATP5F1,GNAI3,CMPK1,UCK1,CTPS1,ADA,ITPA,DUT,AK3,VPS9D1,NME2,ATP5G2,DNAJC30,ALDOA,AK4,NUDT1,ATP5A1,ATP5J,SLC25A13,RHOA,CTPS2,ENPP3,AK9,NME6,RAB23,MF…	FALSE	FALSE
GO Process	GO:0006164	Purine nucleotide biosynthetic process	121	0.866967	top	0.0032	ks	9606.ENSP00000205402,9606.ENSP00000215375,9606.ENSP00000215567,9606.ENSP00000215882,9606.ENSP00000218006,9606.ENSP00000219302,9606.ENSP00000219479,9606.ENSP00000222214,9606.ENSP00000227868,9606.ENSP00000236959,9606.ENSP00000239231,9606.ENSP00000243997,9606.ENSP00000253382,9606.ENSP00000253792,9606.ENSP00000258424,9606.ENSP00000260600,9606.ENSP00000261170,9606.ENSP00000262030,9606.ENSP00000262430,…	DLD,ATP5D,TECR,SLC25A1,GUCY2F,NME3,NME4,GCDH,PDHX,ATIC,PANK3,ATP5E,ACSS2,ACLY,COX5B,ADCY3,GUCY2C,ATP5B,MLYCD,DGUOK,PPAT,PAPSS1,NME5,ACAT1,PRPSAP2,HSD17B12,DLAT,GUCY1A2,ATP5G3,SLC26A2,ADCY8,ADK,DCK,PRKAG2,ATP5O,ATP5J2,ADCY9,ADCY1,HPRT1,ATP5L,ATP5H,PANK1,CBR4,FASN,PDHB,ATP5S,DCAKD,ADCY6,ADCY4,PANK2,PFAS,SCD5,CYC1,PKM,IMPDH2,ATP6V0C,ACSL4,ACACB,NPR2,ADCY2,PPCDC,IMPDH1,AK2,ACSL5,STOML2,ATP5C1,ACSL3,M…	FALSE	FALSE
GO Process	GO:0007187	G protein-coupled receptor signaling pathway, coupled to cyclic nucleotide second messenger	109	0.582782	bottom	0.0037	ks	9606.ENSP00000078429,9606.ENSP00000176183,9606.ENSP00000216492,9606.ENSP00000245457,9606.ENSP00000253673,9606.ENSP00000255380,9606.ENSP00000260600,9606.ENSP00000262441,9606.ENSP00000262494,9606.ENSP00000262613,9606.ENSP00000262958,9606.ENSP00000264431,9606.ENSP00000266674,9606.ENSP00000272847,9606.ENSP00000276198,9606.ENSP00000280155,9606.ENSP00000284981,9606.ENSP00000286355,9606.ENSP00000286548,…	GNA11,DRD4,CHGA,PTGER2,EMR3,CHRM3,ADCY3,GLP2R,GNAO1,SLC9A3R1,GNA15,RAPGEF2,LGR5,PTH2R,HTR2C,ADRA2A,APP,ADCY8,GNAQ,CACNA1D,PTGIR,ADCY9,CCR1,ADCY1,PTGER4,ADORA2B,P2RY1,ADRB2,S1PR1,DRD5,GPR37,P2RY12,HTR1E,ADCY6,EMR1,ADCY4,GNAI2,EDNRA,MC5R,GPR4,LPHN2,RIC8A,VIPR1,GALR2,MC2R,GNAL,GNG2,HTR7,PALM,HRH3,ADCY2,GNAI1,GRM8,SSTR2,AVPR2,HTR4,AKAP13,GRM3,ADORA1,GPR37L1,GPR126,ADRB1,FLNA,GNAI3,BAI3,PRKACB,GNAS,GL…	FALSE	FALSE
GO Process	GO:0019933	cAMP-mediated signaling	76	0.772318	bottom	0.0039	ks	9606.ENSP00000216492,9606.ENSP00000242057,9606.ENSP00000245457,9606.ENSP00000245479,9606.ENSP00000253673,9606.ENSP00000260600,9606.ENSP00000262231,9606.ENSP00000262613,9606.ENSP00000264431,9606.ENSP00000265643,9606.ENSP00000266674,9606.ENSP00000273814,9606.ENSP00000280155,9606.ENSP00000284981,9606.ENSP00000286355,9606.ENSP00000286548,9606.ENSP00000291294,9606.ENSP00000294016,9606.ENSP00000296684,…	CHGA,AHR,PTGER2,SOX9,EMR3,ADCY3,RIMS2,SLC9A3R1,RAPGEF2,GAL,LGR5,DGKQ,ADRA2A,APP,ADCY8,GNAQ,PTGIR,ADCY9,NDUFS4,ADCY1,PTGER4,ADORA2B,ADRB2,S1PR1,DRD5,MAPK7,ADCY6,EMR1,ADCY4,GNAI2,MC5R,GPR4,LPHN2,GALR2,MC2R,GNAL,PCLO,GNG2,ADCY2,AKAP13,GPR126,ADRB1,BAI3,GNAS,EIF4EBP2,GLP1R,BAI2,CXCR3,LPAR1,ABCA1,S1PR3,LGR4,GPR64,NME2,GPR112,ADCY7,RAPGEF4,KSR1,GCGR,GPR12,CALCRL,TBXA2R,OPRM1,LPAR3,RAPGEF3,GNA13,RXFP1,A…	FALSE	FALSE
GO Process	GO:0051168	Nuclear export	141	0.592314	top	0.0039	ks	9606.ENSP00000194530,9606.ENSP00000209873,9606.ENSP00000216727,9606.ENSP00000219169,9606.ENSP00000229179,9606.ENSP00000229390,9606.ENSP00000231498,9606.ENSP00000238112,9606.ENSP00000241502,9606.ENSP00000242776,9606.ENSP00000244020,9606.ENSP00000244769,9606.ENSP00000245544,9606.ENSP00000245838,9606.ENSP00000245934,9606.ENSP00000252512,9606.ENSP00000254508,9606.ENSP00000255305,9606.ENSP00000258962,…	STRADB,AAAS,PABPN1,NUTF2,NUP107,SRSF9,NUP155,CPSF3,FYTTD1,DDX39A,SRSF6,ATXN1,NUP85,THOC2,SYMPK,XPO7,NUP210,XPO4,SRSF1,NUP133,THOC1,PKD1,CSE1L,SMG6,DESI1,CASC3,NUP54,THOC3,LSG1,XPO5,DHX38,EIF4A3,POLR2D,RANBP2,NUP205,DDX19B,U2AFBP,CPSF4,NUP35,THOC7,ABCE1,NPM1,SLU7,HSPA9,PHAX,NOL6,NEMF,TSC1,DUSP16,CPSF2,XPO6,DDX19A,U2AF2,GLE1,NUP93,NUP98,MAGOHB,MALT1,CALR,RRS1,WDR33,SRSF7,THOC6,NCBP2,XPOT,CHP1,STRAD…	FALSE	FALSE
GO Process	GO:0001732	Formation of cytoplasmic translation initiation complex	15	2.22432	top	0.004	afc	9606.ENSP00000216190,9606.ENSP00000216554,9606.ENSP00000220849,9606.ENSP00000248342,9606.ENSP00000253108,9606.ENSP00000261868,9606.ENSP00000354125,9606.ENSP00000358140,9606.ENSP00000362688,9606.ENSP00000364119,9606.ENSP00000370258,9606.ENSP00000429931,9606.ENSP00000431800,9606.ENSP00000436049,9606.ENSP00000485663	EIF3D,EIF5,EIF3E,EIF3K,EIF3G,EIF3J,EIF3B,EIF3A,EIF3I,EIF2S2,EIF3CL,EIF3H,EIF3F,EIF3M,EIF3L	FALSE	FALSE
GO Process	GO:0071166	Ribonucleoprotein complex localization	111	0.785461	top	0.004	ks	9606.ENSP00000209873,9606.ENSP00000216727,9606.ENSP00000229179,9606.ENSP00000229390,9606.ENSP00000231498,9606.ENSP00000238112,9606.ENSP00000241502,9606.ENSP00000242776,9606.ENSP00000244020,9606.ENSP00000245544,9606.ENSP00000245838,9606.ENSP00000245934,9606.ENSP00000254508,9606.ENSP00000258962,9606.ENSP00000261396,9606.ENSP00000261600,9606.ENSP00000263073,9606.ENSP00000264645,9606.ENSP00000264883,…	AAAS,PABPN1,NUP107,SRSF9,NUP155,CPSF3,FYTTD1,DDX39A,SRSF6,NUP85,THOC2,SYMPK,NUP210,SRSF1,NUP133,THOC1,SMG6,CASC3,NUP54,THOC3,LSG1,DHX38,EIF4A3,POLR2D,RANBP2,NUP205,DDX19B,U2AFBP,CPSF4,NUP35,THOC7,ABCE1,NPM1,SLU7,NOL6,TSC1,CPSF2,DDX19A,U2AF2,GLE1,NUP93,NUP98,MAGOHB,RRS1,PRPF31,WDR33,SRSF7,THOC6,NCBP2,XPOT,EIF5A,FIP1L1,SARNP,YTHDC1,NUP43,NUP50,HNRNPA2B1,SDAD1,UPF2,SMG5,TPR,LTV1,CHTOP,CDC40,SRSF11,N…	FALSE	FALSE
GO Process	GO:0006405	RNA export from nucleus	114	0.765498	top	0.0042	ks	9606.ENSP00000209873,9606.ENSP00000216727,9606.ENSP00000229179,9606.ENSP00000229390,9606.ENSP00000231498,9606.ENSP00000238112,9606.ENSP00000241502,9606.ENSP00000242776,9606.ENSP00000244020,9606.ENSP00000245544,9606.ENSP00000245838,9606.ENSP00000245934,9606.ENSP00000254508,9606.ENSP00000258962,9606.ENSP00000261396,9606.ENSP00000261600,9606.ENSP00000263073,9606.ENSP00000264645,9606.ENSP00000264883,…	AAAS,PABPN1,NUP107,SRSF9,NUP155,CPSF3,FYTTD1,DDX39A,SRSF6,NUP85,THOC2,SYMPK,NUP210,SRSF1,NUP133,THOC1,SMG6,CASC3,NUP54,THOC3,LSG1,XPO5,DHX38,EIF4A3,POLR2D,RANBP2,NUP205,DDX19B,U2AFBP,CPSF4,NUP35,THOC7,ABCE1,NPM1,SLU7,PHAX,NOL6,TSC1,CPSF2,DDX19A,U2AF2,GLE1,NUP93,NUP98,MAGOHB,RRS1,WDR33,SRSF7,THOC6,NCBP2,XPOT,EIF5A,FIP1L1,SARNP,YTHDC1,HNRNPA1,NUP43,NUP50,HNRNPA2B1,SDAD1,UPF2,SMG5,TPR,LTV1,CHTOP,CDC…	FALSE	FALSE
GO Process	GO:0006406	mRNA export from nucleus	94	0.821373	top	0.0042	ks	9606.ENSP00000209873,9606.ENSP00000216727,9606.ENSP00000229179,9606.ENSP00000229390,9606.ENSP00000231498,9606.ENSP00000238112,9606.ENSP00000241502,9606.ENSP00000242776,9606.ENSP00000244020,9606.ENSP00000245544,9606.ENSP00000245838,9606.ENSP00000245934,9606.ENSP00000254508,9606.ENSP00000258962,9606.ENSP00000261396,9606.ENSP00000261600,9606.ENSP00000263073,9606.ENSP00000264645,9606.ENSP00000264883,…	AAAS,PABPN1,NUP107,SRSF9,NUP155,CPSF3,FYTTD1,DDX39A,SRSF6,NUP85,THOC2,SYMPK,NUP210,SRSF1,NUP133,THOC1,SMG6,CASC3,NUP54,THOC3,DHX38,EIF4A3,POLR2D,RANBP2,NUP205,DDX19B,U2AFBP,CPSF4,NUP35,THOC7,SLU7,CPSF2,DDX19A,U2AF2,GLE1,NUP93,NUP98,MAGOHB,WDR33,SRSF7,THOC6,NCBP2,EIF5A,FIP1L1,SARNP,YTHDC1,NUP43,NUP50,HNRNPA2B1,UPF2,SMG5,TPR,CHTOP,CDC40,SRSF11,NDC1,MAGOH,NUP188,SRSF3,SRSF4,NCBP1,NUP160,NUPL1,SEC13,…	FALSE	FALSE
GO Process	GO:0014068	Positive regulation of phosphatidylinositol 3-kinase signaling	54	0.532397	bottom	0.0042	ks	9606.ENSP00000052754,9606.ENSP00000212015,9606.ENSP00000219782,9606.ENSP00000222390,9606.ENSP00000222462,9606.ENSP00000232165,9606.ENSP00000241052,9606.ENSP00000241453,9606.ENSP00000245479,9606.ENSP00000252723,9606.ENSP00000257290,9606.ENSP00000261799,9606.ENSP00000262947,9606.ENSP00000262995,9606.ENSP00000263923,9606.ENSP00000263967,9606.ENSP00000264033,9606.ENSP00000267101,9606.ENSP00000268035,…	DCN,SIRT1,MAZ,HGF,WNT16,UBE3A,CAT,FLT3,SOX9,EPO,PDGFRA,PDGFRB,C19orf10,GAB1,KDR,PIK3CA,CBL,ERBB3,IGF1R,FLT1,KIT,PIK3CB,F2RL1,INSR,PPARD,F2R,HAX1,PDGFB,UNC5B,PTK2,ERBB4,PDGFA,FYN,PLXNB1,PIK3CG,BECN1,ROR1,SRC,ROR2,IRS2,PRR5L,TEK,NKX3-1,JAK2,PRR5,RELN,FGFR1,NTF3,TNF,SEMA4D,NEDD4,PIK3R1,ANGPT1,LYN	FALSE	FALSE
GO Process	GO:0051480	Regulation of cytosolic calcium ion concentration	160	0.286113	bottom	0.0042	ks	9606.ENSP00000011653,9606.ENSP00000171757,9606.ENSP00000222693,9606.ENSP00000223136,9606.ENSP00000236877,9606.ENSP00000237596,9606.ENSP00000243077,9606.ENSP00000244007,9606.ENSP00000245457,9606.ENSP00000252321,9606.ENSP00000257290,9606.ENSP00000259607,9606.ENSP00000261023,9606.ENSP00000261349,9606.ENSP00000262209,9606.ENSP00000262304,9606.ENSP00000262958,9606.ENSP00000263269,9606.ENSP00000263519,…	CD4,P2RY10,CAV2,FIS1,SLC8A2,PKD2,LRP1,PLCG1,PTGER2,KCNA5,PDGFRA,CCL21,ITGAV,LRP6,TRPA1,PKD1,GNA15,GRIN2D,ATP2B3,MCOLN1,NMU,YWHAE,FGF2,WNT5A,TRPV5,SRI,CACNA1C,ACKR3,HTR2C,APP,ADCY8,CXCL13,CACNA1D,SPPL3,NPTN,PTGIR,CALM3,CCR5,BAX,TPCN2,CCR1,F2RL1,PTGER4,P2RY1,S1PR1,LETM1,IBTK,GRM5,ITPR1,CALB2,PRKACA,CMKLR1,EDNRA,SWAP70,CXCR2,GPR4,CACNB2,F2R,OXTR,GALR2,P2RX7,SMAD3,PLA2G6,RASA3,PLCB1,PDPK1,JPH1,SLC24A…	FALSE	FALSE
GO Process	GO:0006839	Mitochondrial transport	186	0.827508	top	0.0047	ks	9606.ENSP00000169551,9606.ENSP00000202556,9606.ENSP00000211314,9606.ENSP00000215375,9606.ENSP00000215570,9606.ENSP00000215882,9606.ENSP00000216034,9606.ENSP00000222330,9606.ENSP00000223136,9606.ENSP00000224807,9606.ENSP00000225174,9606.ENSP00000229416,9606.ENSP00000234310,9606.ENSP00000235329,9606.ENSP00000243997,9606.ENSP00000245812,9606.ENSP00000248975,9606.ENSP00000249269,9606.ENSP00000249442,…	TIMM21,PPP1R13B,TMEM14A,ATP5D,TIMM13,SLC25A1,TOMM22,GSK3A,FIS1,SFXN3,PPIF,GCLC,PPP3R1,MFN2,ATP5E,ALKBH7,YWHAH,PMPCB,MTX2,BCL2L2,HIP1R,PRKAB2,TIMM10B,TIMM10,COX5B,ATP5B,SLC9A1,ATF2,MUL1,YWHAE,STAT3,TP63,GRPEL1,CPT1A,FBXO7,UQCRC2,SPG7,AFG3L2,TP53,C19orf52,TIMM44,SFXN5,SLC25A38,IMMP1L,AIP,TOMM70A,ATP5G3,ACAA2,AIFM1,PRKAG2,ATP5O,HK2,ATP5J2,BAX,C2orf47,CHCHD4,SLC25A32,VPS35,ATP5L,SLC25A23,ATP5H,MFF,BC…	FALSE	FALSE
GO Process	GO:0042273	Ribosomal large subunit biogenesis	66	1.23861	top	0.0047	ks	9606.ENSP00000236980,9606.ENSP00000246802,9606.ENSP00000254940,9606.ENSP00000259469,9606.ENSP00000260443,9606.ENSP00000261015,9606.ENSP00000263239,9606.ENSP00000274606,9606.ENSP00000279147,9606.ENSP00000281701,9606.ENSP00000285814,9606.ENSP00000296930,9606.ENSP00000299192,9606.ENSP00000308897,9606.ENSP00000309830,9606.ENSP00000310042,9606.ENSP00000315017,9606.ENSP00000317992,9606.ENSP00000322396,…	FASTKD2,GLTSCR2,NIP7,RPL35,RSL24D1,WDR12,DDX18,NHP2,ORAOV1,NVL,NIFK,NPM1,HEATR3,MRPL11,RPL38,ZNF622,MRPL1,NOC2L,RRS1,DDX28,BRIX1,RPL7,MRPL20,RPL3,PES1,SDAD1,MAK16,RPL12,RRP15,MDN1,RPL5,ZNHIT6,RPF1,RPL7A,SURF6,EIF6,RPL11,LAS1L,MRTO4,NOL9,PAK1IP1,GTF3A,NOP2,URB1,RPL24,RPL14,NHP2L1,RPL23A,FTSJ3,RPF2,RPL6,DHX30,EBNA1BP2,RPL10,NLE1,RPL7L1,RPL35A,MALSU1,WDR74,RPLP0,BOP1,RSL1D1,RPL26,NOP16,NSA2,ZNHIT3	FALSE	FALSE
GO Process	GO:0071426	Ribonucleoprotein complex export from nucleus	110	0.784249	top	0.0049	ks	9606.ENSP00000209873,9606.ENSP00000216727,9606.ENSP00000229179,9606.ENSP00000229390,9606.ENSP00000231498,9606.ENSP00000238112,9606.ENSP00000241502,9606.ENSP00000242776,9606.ENSP00000244020,9606.ENSP00000245544,9606.ENSP00000245838,9606.ENSP00000245934,9606.ENSP00000254508,9606.ENSP00000258962,9606.ENSP00000261396,9606.ENSP00000261600,9606.ENSP00000263073,9606.ENSP00000264645,9606.ENSP00000264883,…	AAAS,PABPN1,NUP107,SRSF9,NUP155,CPSF3,FYTTD1,DDX39A,SRSF6,NUP85,THOC2,SYMPK,NUP210,SRSF1,NUP133,THOC1,SMG6,CASC3,NUP54,THOC3,LSG1,DHX38,EIF4A3,POLR2D,RANBP2,NUP205,DDX19B,U2AFBP,CPSF4,NUP35,THOC7,ABCE1,NPM1,SLU7,NOL6,TSC1,CPSF2,DDX19A,U2AF2,GLE1,NUP93,NUP98,MAGOHB,RRS1,WDR33,SRSF7,THOC6,NCBP2,XPOT,EIF5A,FIP1L1,SARNP,YTHDC1,NUP43,NUP50,HNRNPA2B1,SDAD1,UPF2,SMG5,TPR,LTV1,CHTOP,CDC40,SRSF11,NDC1,MAG…	FALSE	FALSE
GO Process	GO:0006399	tRNA metabolic process	169	0.662813	top	0.0053	ks	9606.ENSP00000040877,9606.ENSP00000168216,9606.ENSP00000203001,9606.ENSP00000206542,9606.ENSP00000216038,9606.ENSP00000216489,9606.ENSP00000217372,9606.ENSP00000220058,9606.ENSP00000223029,9606.ENSP00000227474,9606.ENSP00000231198,9606.ENSP00000231572,9606.ENSP00000234677,9606.ENSP00000235521,9606.ENSP00000237283,9606.ENSP00000244051,9606.ENSP00000244571,9606.ENSP00000250237,9606.ENSP00000251250,…	TARBP1,HSD17B10,TRMT6,OSGEP,RTCB,ALKBH1,CDK5RAP1,MTFMT,AIMP2,PUS3,THG1L,RARS,SARS,WARS2,ADAT2,MOCS3,AARS2,QTRT1,DTWD1,TRNT1,ELP3,NARS,CARS2,NAT10,C2orf49,TRMT5,C14orf166,AARS,MARS,GATB,DARS,NSUN2,EXOSC7,DUS4L,ELAC1,TPRKB,TRMT10A,CDKAL1,NARS2,FARSB,MARS2,TSEN2,SLFN13,TRMU,CPSF4,PTCD1,POLR3K,ELP6,RPP25L,TRMT10B,RPUSD4,TRUB1,TRMT61B,POP7,LCMT2,QARS,METTL2A,ADAT1,DUS3L,DTD2,TRMT10C,METTL1,FARS2,NSUN3…	FALSE	FALSE
GO Process	GO:0006611	Protein export from nucleus	131	0.668577	top	0.0053	ks	9606.ENSP00000194530,9606.ENSP00000209873,9606.ENSP00000216727,9606.ENSP00000219169,9606.ENSP00000229179,9606.ENSP00000229390,9606.ENSP00000231498,9606.ENSP00000238112,9606.ENSP00000241502,9606.ENSP00000242776,9606.ENSP00000244020,9606.ENSP00000245544,9606.ENSP00000245838,9606.ENSP00000245934,9606.ENSP00000252512,9606.ENSP00000254508,9606.ENSP00000255305,9606.ENSP00000258962,9606.ENSP00000261396,…	STRADB,AAAS,PABPN1,NUTF2,NUP107,SRSF9,NUP155,CPSF3,FYTTD1,DDX39A,SRSF6,NUP85,THOC2,SYMPK,XPO7,NUP210,XPO4,SRSF1,NUP133,THOC1,PKD1,CSE1L,SMG6,DESI1,CASC3,NUP54,THOC3,LSG1,XPO5,DHX38,EIF4A3,POLR2D,RANBP2,NUP205,DDX19B,U2AFBP,CPSF4,NUP35,THOC7,ABCE1,NPM1,SLU7,HSPA9,NOL6,TSC1,DUSP16,CPSF2,XPO6,DDX19A,U2AF2,GLE1,NUP93,NUP98,MAGOHB,CALR,RRS1,WDR33,SRSF7,THOC6,NCBP2,XPOT,CHP1,STRADA,EIF5A,FIP1L1,SARNP,Y…	FALSE	FALSE
GO Process	GO:0033209	Tumor necrosis factor-mediated signaling pathway	81	1.02324	top	0.0053	ks	9606.ENSP00000044462,9606.ENSP00000157812,9606.ENSP00000162749,9606.ENSP00000210313,9606.ENSP00000215071,9606.ENSP00000216455,9606.ENSP00000216797,9606.ENSP00000216802,9606.ENSP00000217958,9606.ENSP00000219313,9606.ENSP00000223321,9606.ENSP00000247668,9606.ENSP00000250101,9606.ENSP00000252699,9606.ENSP00000259457,9606.ENSP00000259808,9606.ENSP00000261303,9606.ENSP00000261464,9606.ENSP00000261479,…	PSMA4,PSMC4,TNFRSF1A,PSMD5,PSMD8,PSMA3,NFKBIA,PSME2,PSMD10,PSMD7,PSMA2,TRAF2,TXNDC17,ACTN4,PSMB7,RIPK1,PSMC1,TRAF5,PSMA6,PSMD11,PSMB1,TRAF4,PSMD3,TP53,PSMB6,PSMA5,COMMD7,BAG4,PSMB4,PSME3,PSMD1,ADAM17,PSMD2,PSMC5,KARS,PSMF1,TRADD,FAS,PSMD12,STAT1,PSMB5,PSMD4,CHUK,PSMA7,CD40,PSMB2,TNFSF15,EDA,PSMB8,TMSB4X,JAK2,TNFRSF19,PSME1,KRT18,PIAS3,EDA2R,ILK,TNFSF11,CDIP1,PSME4,RELA,FOXO3,PSMD14,PSMC2,PSMD13,T…	FALSE	FALSE
GO Process	GO:0038061	NIK/NF-kappaB signaling	69	0.983862	top	0.0053	ks	9606.ENSP00000044462,9606.ENSP00000157812,9606.ENSP00000210313,9606.ENSP00000215071,9606.ENSP00000216455,9606.ENSP00000216802,9606.ENSP00000217958,9606.ENSP00000219313,9606.ENSP00000221132,9606.ENSP00000221452,9606.ENSP00000223321,9606.ENSP00000226574,9606.ENSP00000231487,9606.ENSP00000247668,9606.ENSP00000259457,9606.ENSP00000261303,9606.ENSP00000261479,9606.ENSP00000261712,9606.ENSP00000262193,…	PSMA4,PSMC4,PSMD5,PSMD8,PSMA3,PSME2,PSMD10,PSMD7,TNFRSF10A,RELB,PSMA2,NFKB1,SKP1,TRAF2,PSMB7,PSMC1,PSMA6,PSMD11,PSMB1,TRAF4,PSMD3,PSMB6,PSMA5,PPP4C,PSMB4,PSME3,REL,TLR3,PSMD1,PSMD2,PSMC5,MALT1,CUL1,PSMF1,ZFP91,COPS8,PSMD12,PSMB5,PSMD4,MAP3K7,NFKB2,IRAK1,BTRC,CHUK,PSMA7,PSMB2,TNFSF15,PSMB8,PSME1,ALK,TIRAP,PSME4,RELA,PSMD14,PSMC2,PSMD13,PSMC6,PSMA1,PSMD6,TRAF6,DICER1,PSMD9,AKT1,IKBKE,BIRC2,SHFM1,PS…	FALSE	FALSE
GO Process	GO:0048791	Calcium ion-regulated exocytosis of neurotransmitter	10	1.899	bottom	0.0053	afc	9606.ENSP00000260323,9606.ENSP00000261205,9606.ENSP00000262231,9606.ENSP00000340914,9606.ENSP00000356236,9606.ENSP00000361769,9606.ENSP00000362399,9606.ENSP00000367756,9606.ENSP00000377520,9606.ENSP00000482950	UNC13C,SYT1,RIMS2,SYT3,SYT2,RIMS3,STXBP1,UNC13B,SYT12,DOC2B	FALSE	FALSE
GO Process	GO:0048839	Inner ear development	116	0.422975	bottom	0.0053	ks	9606.ENSP00000005226,9606.ENSP00000005340,9606.ENSP00000155840,9606.ENSP00000173229,9606.ENSP00000205890,9606.ENSP00000216513,9606.ENSP00000225927,9606.ENSP00000228872,9606.ENSP00000229729,9606.ENSP00000232424,9606.ENSP00000234396,9606.ENSP00000239461,9606.ENSP00000245451,9606.ENSP00000245479,9606.ENSP00000245787,9606.ENSP00000254958,9606.ENSP00000260408,9606.ENSP00000261799,9606.ENSP00000262613,…	USH1C,DVL2,KCNQ1,NTN1,MYO15A,SIX4,NAGLU,CDKN1B,SLC44A4,HES1,ATP6V1B1,PRRX1,BMP4,SOX9,INSIG2,JAG1,ADAM10,PDGFRB,SLC9A3R1,CELSR1,WNT5A,MCM2,MYO3A,LGR5,TRIP11,SOD1,WDPCP,LRIG1,CCNA2,GABRB2,NOTCH1,FREM2,EPHA4,OTX1,SLC4A7,STOX1,DCHS1,BCR,ABR,FOXI1,SLC26A5,LRTOMT,USH2A,GABRB3,REST,SLC17A8,SOBP,IFT88,SOX2,TTC39C,FZD2,LRIG3,JAG2,ALDH1A3,DFNA5,PTPN11,EYA1,INSIG1,RBPJ,GATA2,ANP32B,SCRIB,FZD6,LRP10,ZEB1,OPA…	TRUE	FALSE
GO Process	GO:0007188	Adenylate cyclase-modulating g protein-coupled receptor signaling pathway	103	0.608502	bottom	0.0061	ks	9606.ENSP00000078429,9606.ENSP00000176183,9606.ENSP00000216492,9606.ENSP00000245457,9606.ENSP00000253673,9606.ENSP00000255380,9606.ENSP00000260600,9606.ENSP00000262441,9606.ENSP00000262494,9606.ENSP00000262613,9606.ENSP00000262958,9606.ENSP00000264431,9606.ENSP00000266674,9606.ENSP00000272847,9606.ENSP00000280155,9606.ENSP00000284981,9606.ENSP00000286355,9606.ENSP00000286548,9606.ENSP00000288139,…	GNA11,DRD4,CHGA,PTGER2,EMR3,CHRM3,ADCY3,GLP2R,GNAO1,SLC9A3R1,GNA15,RAPGEF2,LGR5,PTH2R,ADRA2A,APP,ADCY8,GNAQ,CACNA1D,PTGIR,ADCY9,ADCY1,PTGER4,ADORA2B,P2RY1,ADRB2,S1PR1,DRD5,GPR37,P2RY12,HTR1E,ADCY6,EMR1,ADCY4,GNAI2,EDNRA,MC5R,GPR4,LPHN2,RIC8A,VIPR1,GALR2,MC2R,GNAL,GNG2,PALM,HRH3,ADCY2,GNAI1,GRM8,SSTR2,AVPR2,AKAP13,GRM3,ADORA1,GPR37L1,GPR126,ADRB1,FLNA,GNAI3,BAI3,PRKACB,GNAS,GLP1R,BAI2,CXCR3,LPAR1,…	FALSE	FALSE
GO Process	GO:0007006	Mitochondrial membrane organization	113	0.943689	top	0.0064	ks	9606.ENSP00000202556,9606.ENSP00000211314,9606.ENSP00000215375,9606.ENSP00000215570,9606.ENSP00000216034,9606.ENSP00000222330,9606.ENSP00000225174,9606.ENSP00000229416,9606.ENSP00000234310,9606.ENSP00000235329,9606.ENSP00000243997,9606.ENSP00000245812,9606.ENSP00000248975,9606.ENSP00000249442,9606.ENSP00000250405,9606.ENSP00000253083,9606.ENSP00000257245,9606.ENSP00000262030,9606.ENSP00000262570,…	PPP1R13B,TMEM14A,ATP5D,TIMM13,TOMM22,GSK3A,PPIF,GCLC,PPP3R1,MFN2,ATP5E,ALKBH7,YWHAH,MTX2,BCL2L2,HIP1R,TIMM10,ATP5B,CHCHD3,SLC9A1,ATF2,MUL1,YWHAE,STAT3,TP63,SPG7,AFG3L2,TP53,C19orf52,ATP5G3,ACAA2,ATP5O,HK2,CHCHD6,CALM3,ATP5J2,BAX,C2orf47,HSPA9,ATP5L,ATP5H,BCL2L1,HSPA4,LETM1,YWHAG,ATP5S,C19orf70,BID,TMEM11,TIMM22,RHOT2,GSK3B,MINOS1,SIVA1,EYA2,HSP90AA1,ATPIF1,TP53BP2,SAMM50,E2F1,FZD9,BMF,AGK,ATP5C1,…	FALSE	FALSE
GO Process	GO:0002183	Cytoplasmic translational initiation	23	1.70193	top	0.0065	ks	9606.ENSP00000216190,9606.ENSP00000216554,9606.ENSP00000220849,9606.ENSP00000248342,9606.ENSP00000253039,9606.ENSP00000253108,9606.ENSP00000261868,9606.ENSP00000271764,9606.ENSP00000280557,9606.ENSP00000293831,9606.ENSP00000353575,9606.ENSP00000354125,9606.ENSP00000358140,9606.ENSP00000360365,9606.ENSP00000362688,9606.ENSP00000364119,9606.ENSP00000370258,9606.ENSP00000386894,9606.ENSP00000416255,…	EIF3D,EIF5,EIF3E,EIF3K,EIF2S3,EIF3G,EIF3J,EIF2D,DENR,EIF4A1,EIF2B3,EIF3B,EIF3A,MCTS1,EIF3I,EIF2S2,EIF3CL,RBM4,EIF4G1,EIF3H,EIF3F,EIF3M,EIF3L	FALSE	FALSE
GO Process	GO:2001257	Regulation of cation channel activity	96	0.398162	bottom	0.007	ks	9606.ENSP00000005284,9606.ENSP00000035383,9606.ENSP00000155840,9606.ENSP00000176183,9606.ENSP00000237596,9606.ENSP00000252723,9606.ENSP00000261837,9606.ENSP00000262406,9606.ENSP00000264867,9606.ENSP00000265643,9606.ENSP00000265729,9606.ENSP00000280772,9606.ENSP00000282499,9606.ENSP00000284981,9606.ENSP00000286713,9606.ENSP00000291295,9606.ENSP00000293441,9606.ENSP00000295951,9606.ENSP00000296526,…	CACNG3,LRRC7,KCNQ1,DRD4,PKD2,EPO,GNB5,RGS9,PPARGC1A,GAL,SRI,ANK3,GRIA4,APP,STOM,CALM3,SHANK1,SLMAP,GRIA2,GEM,JSRP1,ADRB2,KIF5B,PRKACA,CNIH2,GBAS,NETO1,VAMP2,CACNB2,EHD3,GALR2,MAPK8IP2,PLA2G6,HOMER1,CAMK2D,JPH1,DLG1,HTT,TMEM110,MINK1,CACNA2D1,ANK2,DMD,NOS1AP,SEPN1,GSTO1,FMR1,NTSR1,GRIN1,KCNE1L,JPH2,HPCA,DLG3,EPHB2,FGF14,CACNA1F,UBQLN1,RNF207,AHNAK,ASPH,TMSB4X,FKBP1B,SUMO1,ITGB1,JPH4,MYO5A,FKBP1A,N…	FALSE	FALSE
GO Process	GO:0051028	mRNA transport	121	0.554192	top	0.0077	ks	9606.ENSP00000209873,9606.ENSP00000216727,9606.ENSP00000218004,9606.ENSP00000219169,9606.ENSP00000228820,9606.ENSP00000229179,9606.ENSP00000229390,9606.ENSP00000231498,9606.ENSP00000238112,9606.ENSP00000241502,9606.ENSP00000242776,9606.ENSP00000244020,9606.ENSP00000245544,9606.ENSP00000245838,9606.ENSP00000245934,9606.ENSP00000254508,9606.ENSP00000258729,9606.ENSP00000258962,9606.ENSP00000260665,…	AAAS,PABPN1,NXT2,NUTF2,PARP11,NUP107,SRSF9,NUP155,CPSF3,FYTTD1,DDX39A,SRSF6,NUP85,THOC2,SYMPK,NUP210,IGF2BP3,SRSF1,LRPPRC,NUP133,THOC1,ZC3H3,SMG6,CASC3,NUP54,THOC3,DHX38,EIF4A3,POLR2D,RANBP2,NUP205,DDX19B,U2AFBP,CPSF4,NUP35,IWS1,THOC7,SLU7,CPSF2,DDX19A,U2AF2,GLE1,NUP93,TNKS,NUP98,SUPT6H,MAGOHB,WDR33,SRSF7,THOC6,NCBP2,EIF5A,FIP1L1,SARNP,YTHDC1,HNRNPA1,NUP43,NUP50,HNRNPA2B1,UPF2,BICD2,G3BP2,MYO1C,Q…	FALSE	FALSE
GO Process	GO:0042274	Ribosomal small subunit biogenesis	68	1.24216	top	0.008	ks	9606.ENSP00000007390,9606.ENSP00000230340,9606.ENSP00000244496,9606.ENSP00000245539,9606.ENSP00000251453,9606.ENSP00000253247,9606.ENSP00000254803,9606.ENSP00000254928,9606.ENSP00000257829,9606.ENSP00000261637,9606.ENSP00000261708,9606.ENSP00000274849,9606.ENSP00000275820,9606.ENSP00000283109,9606.ENSP00000291576,9606.ENSP00000295488,9606.ENSP00000296930,9606.ENSP00000297579,9606.ENSP00000301364,…	TSR3,BYSL,RRP36,MRPS7,RPS16,NOL11,UTP3,ERAL1,NAT10,UTP20,UTP6,ABT1,NOM1,RIOK2,PWP2,HELQ,NPM1,DCAF13,TSR1,WDR3,UTP23,RPL38,DHX37,PRKDC,MRPS11,KRI1,RRP7A,RRS1,CIRH1A,RPS27L,RPS7,SRFBP1,RIOK3,FCF1,RPS21,RPS17,RPSA,HEATR1,LTV1,RPS27,SURF6,BMS1,WDR46,TSR2,RIOK1,RPP40,RPS6,NOL10,RCL1,ERCC2,XRCC5,RPS8,NHP2L1,RPS14,NGDN,NOP14,RPS24,DIEXF,LSM6,TBL3,RPS15,EMG1,RPS19,RPS28,RPS5,GTF2H5,DDX52,RPS10	FALSE	FALSE
GO Process	GO:0021953	Central nervous system neuron differentiation	110	0.333638	bottom	0.0089	ks	9606.ENSP00000229281,9606.ENSP00000230658,9606.ENSP00000234198,9606.ENSP00000243344,9606.ENSP00000244745,9606.ENSP00000249373,9606.ENSP00000249749,9606.ENSP00000251020,9606.ENSP00000252744,9606.ENSP00000258106,9606.ENSP00000260570,9606.ENSP00000261349,9606.ENSP00000261523,9606.ENSP00000263373,9606.ENSP00000263726,9606.ENSP00000264431,9606.ENSP00000264634,9606.ENSP00000265362,9606.ENSP00000266254,…	C12orf57,ISL1,DLX2,TTC21B,SOX4,SMO,DLL4,SALL1,ZSWIM6,EMX1,IFT172,LRP6,RORA,SPTBN4,LHX4,RAPGEF2,WNT5A,SEMA3A,TTLL1,ASCL1,SCYL1,ABT1,EPHA4,GRID2,C21orf91,FZD1,BTG2,DRAXIN,LHX8,GABRB1,NKX6-1,PHOX2A,HPRT1,FOXN4,CRK,DCLK2,KNDC1,B4GALT6,FBXO45,UNCX,ZNF335,PSEN1,CNTN2,EPHB3,PTCH1,NDEL1,ZMIZ1,HSP90AA1,GDPD5,AGTPBP1,PTK2,ERBB4,CTNNB1,NR4A2,GATA2,ATP7A,CRKL,OPHN1,SLC25A46,BCL11B,PLXNA4,MAP2,NRP2,ADARB1,DLX…	TRUE	FALSE
GO Process	GO:0017004	Cytochrome complex assembly	31	1.25933	top	0.0092	ks	9606.ENSP00000016171,9606.ENSP00000169551,9606.ENSP00000255390,9606.ENSP00000258975,9606.ENSP00000261070,9606.ENSP00000261643,9606.ENSP00000261647,9606.ENSP00000264669,9606.ENSP00000326579,9606.ENSP00000330730,9606.ENSP00000332887,9606.ENSP00000342015,9606.ENSP00000347919,9606.ENSP00000354762,9606.ENSP00000355572,9606.ENSP00000361042,9606.ENSP00000363506,9606.ENSP00000368688,9606.ENSP00000374562,…	COX15,TIMM21,SCO1,TACO1,COX17,COX10,TTC19,FASTKD3,HCCS,COA5,UQCR10,COX19,COA4,COA3,COA6,SURF1,UQCC1,LYRM7,COX16,PET117,COX20,BCS1L,COX18,SMIM20,UQCRB,UQCC3,SCO2,COX14,PET100,UQCC2,OXA1L	FALSE	FALSE
GO Process	GO:0001708	Cell fate specification	34	0.773827	bottom	0.0094	ks	9606.ENSP00000219905,9606.ENSP00000230658,9606.ENSP00000240328,9606.ENSP00000245479,9606.ENSP00000249373,9606.ENSP00000257430,9606.ENSP00000257566,9606.ENSP00000259915,9606.ENSP00000266744,9606.ENSP00000277541,9606.ENSP00000278550,9606.ENSP00000287139,9606.ENSP00000295886,9606.ENSP00000296946,9606.ENSP00000323588,9606.ENSP00000326366,9606.ENSP00000329170,9606.ENSP00000332353,9606.ENSP00000333640,…	MGA,ISL1,TBX2,SOX9,SMO,APC,TBX3,POU5F1,ASCL1,NOTCH1,TENM4,NODAL,NKX6-1,T,SOX2,PSEN1,POU3F2,PTCH1,EYA2,EYA1,CTNNB1,RBPJ,NKX6-2,SUFU,LHX3,CDON,TBX6,GLI3,ITGB1,SOX6,TBX20,GLI2,APC2,FKBP8	TRUE	FALSE
GO Function	GO:0003735	Structural constituent of ribosome	147	2.6111	top	4.48e-46	ks	9606.ENSP00000081029,9606.ENSP00000177742,9606.ENSP00000199706,9606.ENSP00000222247,9606.ENSP00000223324,9606.ENSP00000225430,9606.ENSP00000225969,9606.ENSP00000229238,9606.ENSP00000230050,9606.ENSP00000245539,9606.ENSP00000251453,9606.ENSP00000252602,9606.ENSP00000253099,9606.ENSP00000253686,9606.ENSP00000258455,9606.ENSP00000259469,9606.ENSP00000259873,9606.ENSP00000260102,9606.ENSP00000260443,…	MRPS35,MRPS34,MRPL28,RPL18A,MRPL32,RPL19,MRPL27,MRPL51,RPS12,MRPS7,RPS16,MRPL34,MRPL4,MRPS25,MRPS9,RPL35,MRPS18B,MRPL15,RSL24D1,RPL8,SRBD1,MRPL3,RPS11,RPS27A,MRPS5,RPL37,RPS3,MRPL49,RPMS17,MRPL17,MRPL10,MRPS18C,MRPL33,RPS23,MRPL16,NDUFA7,RPS9,MRPL13,RPL13,MRPL11,RPL15,RPL38,MRPL57,RPL4,MRPL46,MRPL1,MRPS31,MRPS11,MRPS24,RPS15A,MRPS23,RPLP2,RPS27L,MRPL54,MRPL12,MRPL30,MRPL35,RPS7,RPL7,MRPL43,MRPL20…	FALSE	FALSE
GO Function	GO:0009055	Electron transfer activity	77	1.72517	top	7.1e-09	ks	9606.ENSP00000016171,9606.ENSP00000203407,9606.ENSP00000221130,9606.ENSP00000221403,9606.ENSP00000229379,9606.ENSP00000235835,9606.ENSP00000246554,9606.ENSP00000255189,9606.ENSP00000258424,9606.ENSP00000260270,9606.ENSP00000261733,9606.ENSP00000263317,9606.ENSP00000263774,9606.ENSP00000264932,9606.ENSP00000270792,9606.ENSP00000274137,9606.ENSP00000274192,9606.ENSP00000281243,9606.ENSP00000285930,…	COX15,UQCRC1,GSR,DHDH,COX6A1,AKR7A2,COX6B1,DMGDH,COX5B,FDX1,ALDH2,NOX4,NDUFS3,SDHA,SH3BGRL3,NDUFS6,SRD5A1,QDPR,AKR1B1,ADH5,NDUFAF2,COX11,UQCRFS1,CYCS,CYB5B,UQCRH,DEGS1,CYC1,COX5A,ME2,NDUFV2,GLRX5,NDUFA12,UQCR10,CYB5A,PTGES2,ETFB,GLRX2,SDHC,NDUFS2,GLRX3,PHGDH,COX7A2,SURF1,AKR1A1,AOX1,ALDH4A1,SDHB,SDHD,COX4I2,COX7A2L,UQCRQ,XDH,ASPH,GLRX,STEAP4,AKR1C4,IDH3B,GLDC,TXNRD3,FDX1L,CIAPIN1,RDH16,P4HA2,NDUF…	FALSE	FALSE
GO Function	GO:0016651	Oxidoreductase activity, acting on nad(p)h	74	1.76683	top	1.03e-08	ks	9606.ENSP00000016171,9606.ENSP00000184266,9606.ENSP00000205402,9606.ENSP00000215565,9606.ENSP00000221130,9606.ENSP00000221403,9606.ENSP00000233627,9606.ENSP00000237889,9606.ENSP00000238721,9606.ENSP00000250101,9606.ENSP00000252102,9606.ENSP00000252711,9606.ENSP00000254090,9606.ENSP00000259037,9606.ENSP00000259727,9606.ENSP00000263317,9606.ENSP00000263774,9606.ENSP00000264663,9606.ENSP00000264668,…	COX15,NDUFB4,DLD,NDUFB7,GSR,DHDH,NDUFS7,NDUFB3,TP53I3,TXNDC17,NDUFA2,NDUFA10,FMO5,NDUFB5,GMPR,NOX4,NDUFS3,NNT,MTRR,NDUFA9,NDUFB10,NDUFS6,NDUFB9,NDUFC2,AIFM1,CBR1,NDUFAF2,NDUFS4,PRDX3,NDUFB8,NDUFA7,DCXR,CBR4,NDUFS8,NQO1,NDUFV1,DHRS4,NOS2,NDUFV2,NDUFA12,NDUFB1,RNLS,NXN,NDUFA4,NDUFV3,CYB5R3,NDUFS2,CYB5R4,NDUFA1,NDOR1,NDUFS5,PGK1,NDUFA8,TXN,NDUFB6,AKR1C4,AKR1C1,CRYZL1,TXNRD3,TXNRD2,NDUFS1,CRYZ,NDUFA5…	FALSE	FALSE
GO Function	GO:0008137	NADH dehydrogenase (ubiquinone) activity	36	2.57467	top	1.15e-08	ks	9606.ENSP00000184266,9606.ENSP00000215565,9606.ENSP00000233627,9606.ENSP00000237889,9606.ENSP00000252102,9606.ENSP00000252711,9606.ENSP00000259037,9606.ENSP00000263774,9606.ENSP00000266544,9606.ENSP00000268668,9606.ENSP00000274137,9606.ENSP00000276689,9606.ENSP00000281031,9606.ENSP00000296597,9606.ENSP00000296684,9606.ENSP00000299166,9606.ENSP00000301457,9606.ENSP00000315774,9606.ENSP00000322450,…	NDUFB4,NDUFB7,NDUFS7,NDUFB3,NDUFA2,NDUFA10,NDUFB5,NDUFS3,NDUFA9,NDUFB10,NDUFS6,NDUFB9,NDUFC2,NDUFAF2,NDUFS4,NDUFB8,NDUFA7,NDUFS8,NDUFV1,NDUFV2,NDUFA12,NDUFB1,NDUFA4,NDUFV3,NDUFS2,NDUFA1,NDUFS5,NDUFA8,NDUFB6,NDUFS1,NDUFA5,NDUFA3,NDUFA6,NDUFB2,NDUFA13,NDUFAB1	FALSE	FALSE
GO Function	GO:0016655	Oxidoreductase activity, acting on nad(p)h, quinone or similar compound as acceptor	46	2.20468	top	2.31e-08	ks	9606.ENSP00000184266,9606.ENSP00000215565,9606.ENSP00000233627,9606.ENSP00000237889,9606.ENSP00000238721,9606.ENSP00000252102,9606.ENSP00000252711,9606.ENSP00000259037,9606.ENSP00000263774,9606.ENSP00000266544,9606.ENSP00000268668,9606.ENSP00000274137,9606.ENSP00000276689,9606.ENSP00000281031,9606.ENSP00000290349,9606.ENSP00000296597,9606.ENSP00000296684,9606.ENSP00000299166,9606.ENSP00000301457,…	NDUFB4,NDUFB7,NDUFS7,NDUFB3,TP53I3,NDUFA2,NDUFA10,NDUFB5,NDUFS3,NDUFA9,NDUFB10,NDUFS6,NDUFB9,NDUFC2,CBR1,NDUFAF2,NDUFS4,NDUFB8,NDUFA7,DCXR,CBR4,NDUFS8,NQO1,NDUFV1,DHRS4,NDUFV2,NDUFA12,NDUFB1,NDUFA4,NDUFV3,NDUFS2,NDUFA1,NDUFS5,NDUFA8,NDUFB6,AKR1C4,AKR1C1,CRYZL1,NDUFS1,CRYZ,NDUFA5,NDUFA3,NDUFA6,NDUFB2,NDUFA13,NDUFAB1	FALSE	FALSE
GO Function	GO:0004930	G protein-coupled receptor activity	165	0.584217	bottom	8.26e-07	ks	9606.ENSP00000164024,9606.ENSP00000171757,9606.ENSP00000176183,9606.ENSP00000229955,9606.ENSP00000234371,9606.ENSP00000239032,9606.ENSP00000243673,9606.ENSP00000245222,9606.ENSP00000245457,9606.ENSP00000249373,9606.ENSP00000252660,9606.ENSP00000253673,9606.ENSP00000255380,9606.ENSP00000258456,9606.ENSP00000261799,9606.ENSP00000262441,9606.ENSP00000262738,9606.ENSP00000265643,9606.ENSP00000266674,…	CELSR3,P2RY10,DRD4,GPR63,KISS1R,PRLHR,GPR83,SPHK2,PTGER2,SMO,MAS1,EMR3,CHRM3,GPR45,PDGFRB,GLP2R,CELSR1,GAL,LGR5,CELSR2,PTH2R,ACKR3,HTR2C,SIGMAR1,ADRA2A,GPR116,FZD7,FZD1,OGFR,PTGIR,CCR5,CCKAR,CCR1,F2RL1,GPR85,GPR182,OR52K1,GPR22,PTGER4,ADORA2B,P2RY1,ADRB2,S1PR1,DRD5,GRM5,GPR37,APLF,P2RY12,HTR1E,NPFFR2,GPR113,GPR151,MRGPRD,EMR1,CMKLR1,SPHK1,EDNRA,MC5R,CXCR2,AGTRAP,GPR4,P2RY13,F2R,LPHN2,OR52N4,FZD2,…	FALSE	FALSE
GO Function	GO:0015078	Proton transmembrane transporter activity	82	1.49607	top	1.13e-05	ks	9606.ENSP00000016171,9606.ENSP00000215375,9606.ENSP00000216442,9606.ENSP00000228318,9606.ENSP00000229379,9606.ENSP00000234396,9606.ENSP00000243389,9606.ENSP00000243997,9606.ENSP00000246554,9606.ENSP00000253413,9606.ENSP00000258424,9606.ENSP00000261514,9606.ENSP00000262030,9606.ENSP00000262623,9606.ENSP00000263980,9606.ENSP00000264649,9606.ENSP00000264663,9606.ENSP00000264784,9606.ENSP00000264938,…	COX15,ATP5D,ATP6V1D,SLC25A3,COX6A1,ATP6V1B1,SLC36A1,ATP5E,COX6B1,ATP6V1E1,COX5B,CLCN3,ATP5B,ATP4A,SLC9A1,ATP6V0A1,NNT,SLC2A9,SLC9A3,TCIRG1,SLC15A4,ATP6V1A,ATP6V1B2,SLC2A13,ATP5G3,ATP5O,ATP6V0D1,SLC45A2,ATP5L,MFSD3,ATP5H,LETM1,ATP5S,COX5A,SLC9A9,OTOP3,ATP6V0C,ATP6V0A2,OTOP2,SLC36A2,CYB5A,SLC17A5,ATP5C1,HVCN1,SLC2A10,ATP6V1H,ATP2A3,SLC45A3,ATP5F1,COX7A2,SLC9A6,SURF1,SLC2A8,ATP6V1G1,COX4I2,CLCN5,COX…	FALSE	FALSE
GO Function	GO:0019843	rRNA binding	56	2.04248	top	4.38e-05	ks	9606.ENSP00000236980,9606.ENSP00000245539,9606.ENSP00000246802,9606.ENSP00000246868,9606.ENSP00000254630,9606.ENSP00000254928,9606.ENSP00000258149,9606.ENSP00000258975,9606.ENSP00000262584,9606.ENSP00000270625,9606.ENSP00000274242,9606.ENSP00000278572,9606.ENSP00000285298,9606.ENSP00000295491,9606.ENSP00000300151,9606.ENSP00000302896,9606.ENSP00000307940,9606.ENSP00000308332,9606.ENSP00000308897,…	FASTKD2,MRPS7,GLTSCR2,SBDS,PTCD3,ERAL1,MDM2,TACO1,RPL8,RPS11,RPL37,RPS3,RPMS17,MRPS18C,MRPL16,RPS9,EEF2,UTP23,MRPL11,MRPS11,RRS1,IMP3,DDX28,MRPL20,RPL3,DDX21,NOL12,RPL12,MRPL18,RPL5,RPF1,MRPS18A,RPS4X,RPL11,KDM2B,NGRN,FASTKD5,GTF3A,MRPS6,RPS14,RPL23A,RPS18,RPL9,RPF2,DIEXF,NSUN4,RPL23,MRPS27,ERI1,RPS13,RPLP0,CIRBP,EMG1,RPS5,WBSCR16,MTERF4	FALSE	FALSE
GO Function	GO:0004129	Cytochrome-c oxidase activity	14	2.86413	top	9.87e-05	afc	9606.ENSP00000016171,9606.ENSP00000229379,9606.ENSP00000246554,9606.ENSP00000258424,9606.ENSP00000317780,9606.ENSP00000341625,9606.ENSP00000359098,9606.ENSP00000361042,9606.ENSP00000365243,9606.ENSP00000367938,9606.ENSP00000417656,9606.ENSP00000425759,9606.ENSP00000428895,9606.ENSP00000457513	COX15,COX6A1,COX6B1,COX5B,COX5A,CYB5A,COX7A2,SURF1,COX4I2,COX7A2L,COX7B,COX7C,COX6C,COX4I1	FALSE	FALSE
GO Function	GO:0003743	Translation initiation factor activity	44	1.45369	top	0.00017	ks	9606.ENSP00000216190,9606.ENSP00000216554,9606.ENSP00000220592,9606.ENSP00000220849,9606.ENSP00000232905,9606.ENSP00000248342,9606.ENSP00000253039,9606.ENSP00000253108,9606.ENSP00000256383,9606.ENSP00000258416,9606.ENSP00000261868,9606.ENSP00000263629,9606.ENSP00000265753,9606.ENSP00000266126,9606.ENSP00000271764,9606.ENSP00000273783,9606.ENSP00000280557,9606.ENSP00000289371,9606.ENSP00000293831,…	EIF3D,EIF5,AGO2,EIF3E,EIF1B,EIF3K,EIF2S3,EIF3G,EIF2S1,EIF4E2,EIF3J,MTIF2,EIF4H,EIF2B2,EIF2D,EIF2B5,DENR,EIF5B,EIF4A1,EIF1AD,COPS5,EIF2B3,EIF3B,EIF3A,MCTS1,EIF3I,EIF6,EIF2S2,EIF1AX,EIF3CL,MTIF3,EIF4G3,EIF4B,EIF4E3,EIF2B1,EIF4G1,EIF2A,EIF1,EIF4E,EIF3H,EIF3F,EIF4G2,EIF3M,EIF3L	FALSE	FALSE
GO Function	GO:0005267	Potassium channel activity	43	0.941325	bottom	0.0002	ks	9606.ENSP00000155840,9606.ENSP00000237596,9606.ENSP00000243457,9606.ENSP00000251287,9606.ENSP00000252321,9606.ENSP00000282146,9606.ENSP00000286628,9606.ENSP00000294725,9606.ENSP00000303960,9606.ENSP00000304127,9606.ENSP00000307342,9606.ENSP00000312129,9606.ENSP00000319370,9606.ENSP00000319591,9606.ENSP00000321427,9606.ENSP00000325296,9606.ENSP00000328511,9606.ENSP00000328813,9606.ENSP00000331727,…	KCNQ1,PKD2,KCNJ2,HCN2,KCNA5,KCNK13,KCNMA1,KCNT2,ABCC8,KCNG3,HCN1,KCNG4,KCNMB3,KCND3,KCNH5,PKD2L1,KCNA4,KCNH8,KCNH7,KCNQ5,KCNK5,KCNK1,KCNC4,KCNT1,KCNE1L,KCNK17,TMEM38B,KCNAB2,KCNIP4,KCNS3,KCNK2,GRIK2,KCNAB1,KCNN2,KCNK9,KCNA2,KCNJ5,GRIK4,KCNV1,KCNC2,KCNH6,KCNJ16,KCNN3	FALSE	FALSE
GO Function	GO:0005085	Guanyl-nucleotide exchange factor activity	164	0.325499	bottom	0.00025	ks	9606.ENSP00000056217,9606.ENSP00000216373,9606.ENSP00000216487,9606.ENSP00000223641,9606.ENSP00000226105,9606.ENSP00000240874,9606.ENSP00000245796,9606.ENSP00000247226,9606.ENSP00000248901,9606.ENSP00000250617,9606.ENSP00000251157,9606.ENSP00000251691,9606.ENSP00000253401,9606.ENSP00000255006,9606.ENSP00000256190,9606.ENSP00000259351,9606.ENSP00000260643,9606.ENSP00000261609,9606.ENSP00000262215,…	ARHGEF5,SOS2,RIN3,SEC61B,RANGRF,KALRN,PSD4,PLEKHG3,CYTH4,ARHGEF6,DOCK7,KIAA1244,ARHGEF9,RIN2,SBF2,RALGPS1,PREB,HERC2,ARFGEF1,DENND3,ARHGEF17,FARP2,ALS2,RASGEF1B,RAPGEF2,RAPGEFL1,RASGRF2,EGF,SERGEF,DOCK3,ARHGEF19,EIF2B5,PSD2,DENND2A,DOCK5,DOCK1,PLEKHG4B,FGD5,FLCN,TIAM1,PREX2,PTGIR,MON1A,RAPGEF6,CYTH3,ARHGEF40,BCR,ABR,ANKRD27,KNDC1,ARF4,P2RY12,RASGRP1,MADD,DENND6A,DNMBP,PSD3,CCZ1,RIC8A,HPS1,ARHGEF3…	FALSE	FALSE
GO Function	GO:0016675	Oxidoreductase activity, acting on a heme group of donors	15	2.61115	top	0.00025	afc	9606.ENSP00000016171,9606.ENSP00000229379,9606.ENSP00000246554,9606.ENSP00000258424,9606.ENSP00000317780,9606.ENSP00000341625,9606.ENSP00000359098,9606.ENSP00000361042,9606.ENSP00000365243,9606.ENSP00000367938,9606.ENSP00000417656,9606.ENSP00000419970,9606.ENSP00000425759,9606.ENSP00000428895,9606.ENSP00000457513	COX15,COX6A1,COX6B1,COX5B,COX5A,CYB5A,COX7A2,SURF1,COX4I2,COX7A2L,COX7B,POR,COX7C,COX6C,COX4I1	FALSE	FALSE
GO Function	GO:0070181	Small ribosomal subunit rrna binding	10	3.17598	top	0.00025	afc	9606.ENSP00000278572,9606.ENSP00000295491,9606.ENSP00000308332,9606.ENSP00000317376,9606.ENSP00000361206,9606.ENSP00000382250,9606.ENSP00000385958,9606.ENSP00000419740,9606.ENSP00000435777,9606.ENSP00000466897	RPS3,MRPS18C,UTP23,MRPS11,MRPS18A,MRPS6,RPS14,NSUN4,RPS13,CIRBP	FALSE	FALSE
GO Function	GO:0046933	Proton-transporting atp synthase activity, rotational mechanism	9	3.32415	top	0.00033	afc	9606.ENSP00000215375,9606.ENSP00000243997,9606.ENSP00000262030,9606.ENSP00000284727,9606.ENSP00000290299,9606.ENSP00000329757,9606.ENSP00000349142,9606.ENSP00000377878,9606.ENSP00000381736	ATP5D,ATP5E,ATP5B,ATP5G3,ATP5O,ATP6V0C,ATP5C1,ATP5G2,ATP5A1	FALSE	FALSE
GO Function	GO:0008528	G protein-coupled peptide receptor activity	56	0.509346	both ends	0.00048	ks	9606.ENSP00000234371,9606.ENSP00000239032,9606.ENSP00000243673,9606.ENSP00000252660,9606.ENSP00000262441,9606.ENSP00000265643,9606.ENSP00000266674,9606.ENSP00000272847,9606.ENSP00000272928,9606.ENSP00000277010,9606.ENSP00000290291,9606.ENSP00000292303,9606.ENSP00000295589,9606.ENSP00000296140,9606.ENSP00000296677,9606.ENSP00000306449,9606.ENSP00000307004,9606.ENSP00000307822,9606.ENSP00000311733,…	KISS1R,PRLHR,GPR83,MAS1,GLP2R,GAL,LGR5,PTH2R,ACKR3,SIGMAR1,OGFR,CCR5,CCKAR,CCR1,F2RL1,GPR37,APLF,NPFFR2,CMKLR1,EDNRA,MC5R,CXCR2,AGTRAP,F2R,OXTR,VIPR1,GALR2,MC2R,SSTR2,AVPR2,GPR37L1,SORCS3,NTSR1,BRS3,GLP1R,CXCR3,EDNRB,LGR4,NPSR1,QRFPR,GPR75,CRCP,GCGR,CXCR4,CALCRL,OPRM1,RXFP1,GPR35,INPP5K,GPR143,AGTR1,NPY5R,BDKRB2,GIPR,HCRTR2,CYSLTR1	FALSE	FALSE
GO Function	GO:0022836	Gated channel activity	156	0.49251	bottom	0.00048	ks	9606.ENSP00000003084,9606.ENSP00000005284,9606.ENSP00000155840,9606.ENSP00000159087,9606.ENSP00000185206,9606.ENSP00000221485,9606.ENSP00000225823,9606.ENSP00000228468,9606.ENSP00000234389,9606.ENSP00000234488,9606.ENSP00000234701,9606.ENSP00000237596,9606.ENSP00000243457,9606.ENSP00000251127,9606.ENSP00000251287,9606.ENSP00000252321,9606.ENSP00000252729,9606.ENSP00000258796,9606.ENSP00000259746,…	CFTR,CACNG3,KCNQ1,ANO8,CLIC5,SLC17A7,ASIC2,ASIC1,GRIN3B,CLCN6,CLCA1,PKD2,KCNJ2,NALCN,HCN2,KCNA5,CACNG6,TTYH3,TMEM63B,CHRNA1,ITGAV,CLCN3,CHRNB4,TRPA1,GRIN2D,MCOLN1,GLRB,VDAC1,CLCN2,CACNA1C,TTYH2,GLRA3,GABRB2,GRID2,KCNK13,GRIA4,KCNMA1,CACNA1D,CHRNB3,CACHD1,CLIC6,ANO10,TPCN2,KCNT2,GABRB1,GRIA2,TMEM63C,CHRNA5,SCNN1G,PIEZO1,TMEM37,SCN1A,KCNG3,ITPR1,HCN1,GABRB3,KCNG4,ANO5,KCNMB3,KCND3,CACNB2,KCNH5,SCN4…	FALSE	FALSE
GO Function	GO:0003777	Microtubule motor activity	58	0.532688	bottom	0.00065	ks	9606.ENSP00000083182,9606.ENSP00000160827,9606.ENSP00000216068,9606.ENSP00000247986,9606.ENSP00000258198,9606.ENSP00000259708,9606.ENSP00000259711,9606.ENSP00000260363,9606.ENSP00000260731,9606.ENSP00000261383,9606.ENSP00000262442,9606.ENSP00000263181,9606.ENSP00000263934,9606.ENSP00000265104,9606.ENSP00000265148,9606.ENSP00000268057,9606.ENSP00000273130,9606.ENSP00000287152,9606.ENSP00000290607,…	APPBP2,KIF22,DNAL4,KIF17,DYNC1LI2,KLC4,KIF13A,KIF23,KIF11,DNAH3,DNAH9,KIF18A,KIF1B,DNAH5,CENPE,BBS4,DYNC1LI1,KIF6,STARD9,KIF27,DYNLRB2,KIF5B,DNAH12,KIF1C,KIF15,KIF9,DYNC1H1,DYNLRB1,SMC3,KIF21A,KIF14,KIF20B,KIF2C,KIF4A,KIF3B,KIF24,KIFC3,KIF19,KIF7,KIF20A,DYNC1I2,DYNC2H1,DNAH14,KIF16B,KIF2A,KIF3A,DNAH10,KIF4B,KIF26A,KIFC1,DNAH1,KIF5A,KLC1,KIF13B,KIF1A,DNAH2,KIF18B,DNAH11	FALSE	FALSE
GO Function	GO:0015252	Proton channel activity	13	2.66928	top	0.00065	afc	9606.ENSP00000215375,9606.ENSP00000243997,9606.ENSP00000262030,9606.ENSP00000284727,9606.ENSP00000290299,9606.ENSP00000328090,9606.ENSP00000329757,9606.ENSP00000332528,9606.ENSP00000349142,9606.ENSP00000349181,9606.ENSP00000369399,9606.ENSP00000377878,9606.ENSP00000381736	ATP5D,ATP5E,ATP5B,ATP5G3,ATP5O,OTOP3,ATP6V0C,OTOP2,ATP5C1,HVCN1,SLC4A11,ATP5G2,ATP5A1	FALSE	FALSE
GO Function	GO:0022843	Voltage-gated cation channel activity	61	0.732371	bottom	0.00065	ks	9606.ENSP00000005284,9606.ENSP00000155840,9606.ENSP00000237596,9606.ENSP00000243457,9606.ENSP00000251287,9606.ENSP00000252321,9606.ENSP00000252729,9606.ENSP00000261023,9606.ENSP00000263269,9606.ENSP00000266376,9606.ENSP00000286628,9606.ENSP00000288139,9606.ENSP00000290039,9606.ENSP00000294309,9606.ENSP00000294725,9606.ENSP00000304127,9606.ENSP00000307342,9606.ENSP00000312129,9606.ENSP00000319591,…	CACNG3,KCNQ1,PKD2,KCNJ2,HCN2,KCNA5,CACNG6,ITGAV,GRIN2D,CACNA1C,KCNMA1,CACNA1D,CACHD1,TPCN2,KCNT2,KCNG3,HCN1,KCNG4,KCND3,CACNB2,KCNH5,KCNA4,KCNH8,KCNH7,CACNA1H,KCNQ5,BZRAP1,HVCN1,CACNA2D1,CACNA1G,KCNK5,CACNA1A,CACNA1S,KCNK1,CACNA1E,KCNC4,GRIN1,KCNT1,KCNE1L,NCS1,CACNA1F,KCNAB2,CACNA2D4,CACNA1I,KCNS3,KCNK2,OPRM1,CACNA2D2,CACNA2D3,CDK5,KCNAB1,KCNK9,KCNA2,KCNJ5,KCNV1,CACNB4,TPCN1,KCNC2,KCNH6,KCNJ16,GR…	FALSE	FALSE
GO Function	GO:0001653	Peptide receptor activity	59	0.489794	both ends	0.00069	ks	9606.ENSP00000218006,9606.ENSP00000234371,9606.ENSP00000239032,9606.ENSP00000243673,9606.ENSP00000252660,9606.ENSP00000261170,9606.ENSP00000262441,9606.ENSP00000265643,9606.ENSP00000266674,9606.ENSP00000272847,9606.ENSP00000272928,9606.ENSP00000277010,9606.ENSP00000290291,9606.ENSP00000292303,9606.ENSP00000295589,9606.ENSP00000296140,9606.ENSP00000296677,9606.ENSP00000306449,9606.ENSP00000307004,…	GUCY2F,KISS1R,PRLHR,GPR83,MAS1,GUCY2C,GLP2R,GAL,LGR5,PTH2R,ACKR3,SIGMAR1,OGFR,CCR5,CCKAR,CCR1,F2RL1,GPR37,APLF,NPFFR2,CMKLR1,EDNRA,MC5R,CXCR2,AGTRAP,F2R,OXTR,VIPR1,GALR2,MC2R,NPR2,SSTR2,AVPR2,GPR37L1,SORCS3,NTSR1,BRS3,GLP1R,CXCR3,EDNRB,LGR4,NPSR1,QRFPR,GPR75,CRCP,GCGR,CXCR4,CALCRL,OPRM1,RXFP1,GPR35,INPP5K,GPR143,AGTR1,NPY5R,BDKRB2,GIPR,HCRTR2,CYSLTR1	FALSE	FALSE
GO Function	GO:0019838	Growth factor binding	75	0.634716	bottom	0.0011	ks	9606.ENSP00000172229,9606.ENSP00000205061,9606.ENSP00000212355,9606.ENSP00000223641,9606.ENSP00000233813,9606.ENSP00000239223,9606.ENSP00000241416,9606.ENSP00000241453,9606.ENSP00000252804,9606.ENSP00000256637,9606.ENSP00000257290,9606.ENSP00000257408,9606.ENSP00000259526,9606.ENSP00000261023,9606.ENSP00000261799,9606.ENSP00000261937,9606.ENSP00000262120,9606.ENSP00000262316,9606.ENSP00000263409,…	NGFR,GLG1,TGFBR3,SEC61B,IGFBP5,DUSP1,ACVR2A,FLT3,PXDN,SORT1,PDGFRA,KLB,NOV,ITGAV,PDGFRB,FLT4,TWSG1,RHBDF1,LIFR,ACVR1,LRP2,KDR,GPC1,ERBB3,IGF1R,CRIM1,FLT1,CXCL13,CD109,KIT,INSR,VASN,LTBP4,CEP57,RHBDF2,A2M,NRROS,HAX1,PDGFB,FGFR3,ACVR2B,RPS2,FIBP,PDGFA,NRD1,IGF2R,TGFBR2,NRP2,COL6A1,CTGF,S100A13,KAZALD1,COL5A1,ENG,BMPR2,TGFBR1,TEK,KL,IL6ST,FGFBP1,LRRC32,LTBP1,ITGA6,FGFR1,SHC1,HYAL2,SCN5A,FGFR2,API5,I…	TRUE	FALSE
GO Function	GO:0090079	Translation regulator activity, nucleic acid binding	87	1.03144	top	0.0014	ks	9606.ENSP00000216044,9606.ENSP00000216190,9606.ENSP00000216554,9606.ENSP00000217182,9606.ENSP00000220592,9606.ENSP00000220849,9606.ENSP00000225698,9606.ENSP00000232744,9606.ENSP00000232905,9606.ENSP00000244221,9606.ENSP00000248342,9606.ENSP00000250863,9606.ENSP00000253039,9606.ENSP00000253108,9606.ENSP00000254066,9606.ENSP00000254730,9606.ENSP00000256383,9606.ENSP00000258416,9606.ENSP00000261868,…	GTPBP1,EIF3D,EIF5,EEF1A2,AGO2,EIF3E,C1QBP,ABTB1,EIF1B,PAIP2B,EIF3K,DAZL,EIF2S3,EIF3G,RARA,EEFSEC,EIF2S1,EIF4E2,EIF3J,EEF2K,MTIF2,CPEB4,EIF4H,EIF2B2,EFTUD1,EIF2D,EIF2B5,DENR,EIF5B,EIF4A1,GCN1L1,ICT1,PAIP1,GTPBP2,EEF2,EIF1AD,PABPC1,ABCF1,TSFM,TYMS,SHMT1,TUFM,RPS27L,EEF1G,PURA,EIF5A,LARP1,EEF1A1,COPS5,EIF2B3,ETF1,EIF3B,MTRF1L,HBS1L,EIF3A,MCTS1,EIF3I,EIF6,EIF2S2,MTRF1,EIF1AX,EIF3CL,MTIF3,CTIF,EEF1B2,…	FALSE	FALSE
GO Function	GO:0016616	Oxidoreductase activity, acting on the ch-oh group of donors, nad or nadp as acceptor	84	0.862907	top	0.0015	ks	9606.ENSP00000168216,9606.ENSP00000199936,9606.ENSP00000217901,9606.ENSP00000221403,9606.ENSP00000231887,9606.ENSP00000234454,9606.ENSP00000235835,9606.ENSP00000240285,9606.ENSP00000242375,9606.ENSP00000254521,9606.ENSP00000257895,9606.ENSP00000263278,9606.ENSP00000265395,9606.ENSP00000267814,9606.ENSP00000270776,9606.ENSP00000278353,9606.ENSP00000282541,9606.ENSP00000285930,9606.ENSP00000287936,…	HSD17B10,HSD17B2,IDH3G,DHDH,EHHADH,SPR,AKR7A2,RDH10,AKR1D1,HSD17B7,RDH5,HSD17B14,HIBADH,SORD,PGD,HSD17B12,GPD1L,AKR1B1,HMGCR,CBR1,CTBP1,ADH5,BDH2,HSD3B7,CRYL1,IDH3A,GPD1,DCXR,CBR4,FASN,ADH1B,SDR16C5,CTBP2,GRHPR,HSD11B2,UGDH,ME2,IMPDH2,ZADH2,HADHB,DHRS4,MDH2,IDH2,SDR42E1,IMPDH1,AKR1B10,HSD11B1,PHGDH,NSDHL,AKR1A1,MDH1B,HSD17B8,HSD17B3,ABCC4,KCNAB2,BMP2,AKR1C4,HADHA,IDH3B,AKR1C1,RDH14,BDH1,G6PD,LDHB…	FALSE	FALSE
GO Function	GO:0004298	Threonine-type endopeptidase activity	16	2.23859	top	0.0018	afc	9606.ENSP00000044462,9606.ENSP00000216455,9606.ENSP00000223321,9606.ENSP00000259457,9606.ENSP00000261479,9606.ENSP00000262193,9606.ENSP00000270586,9606.ENSP00000271308,9606.ENSP00000290541,9606.ENSP00000338624,9606.ENSP00000355325,9606.ENSP00000359910,9606.ENSP00000362334,9606.ENSP00000364016,9606.ENSP00000414359,9606.ENSP00000483688	PSMA4,PSMA3,PSMA2,PSMB7,PSMA6,PSMB1,PSMB6,PSMA5,PSMB4,TASP1,PSMB5,PSMA7,PSMB2,PSMB8,PSMA1,PSMB3	FALSE	FALSE
GO Function	GO:0005096	GTPase activator activity	195	0.28843	bottom	0.0018	ks	9606.ENSP00000019317,9606.ENSP00000033079,9606.ENSP00000158762,9606.ENSP00000202677,9606.ENSP00000216487,9606.ENSP00000218340,9606.ENSP00000219476,9606.ENSP00000221543,9606.ENSP00000222345,9606.ENSP00000225235,9606.ENSP00000232501,9606.ENSP00000239440,9606.ENSP00000248929,9606.ENSP00000250617,9606.ENSP00000251507,9606.ENSP00000254695,9606.ENSP00000255006,9606.ENSP00000259371,9606.ENSP00000260283,…	RALBP1,FAM13B,ACAP1,RALGAPA2,RIN3,RP2,TSC2,TBC1D17,SIPA1L3,TBC1D12,NPRL2,ARAP3,SGSM3,ARHGEF6,RABGAP1L,RAP1GAP2,RIN2,DAB2IP,ARHGAP20,ARHGAP29,PREB,TBC1D1,GNB5,PTPLAD1,RGS9,RALGAPB,ARFGAP3,ARHGAP31,ALS2,FAM13A,RAPGEF2,TBC1D19,DEPDC1B,ELMOD1,BNIP2,IQGAP1,ARHGDIA,ARHGEF19,STXBP5L,TBCK,RASA1,ARHGAP26,DLC1,DOCK5,USP6NL,CDC42EP2,DOCK1,ASAP2,FLCN,RASA2,GNAQ,PREX2,ARHGAP17,NCKAP1L,TBC1D24,RGS20,ARHGAP42,L…	FALSE	FALSE
GO Function	GO:0017048	Rho GTPase binding	117	0.384762	bottom	0.0021	ks	9606.ENSP00000005340,9606.ENSP00000019317,9606.ENSP00000056217,9606.ENSP00000225655,9606.ENSP00000226225,9606.ENSP00000228495,9606.ENSP00000240874,9606.ENSP00000247226,9606.ENSP00000249014,9606.ENSP00000250617,9606.ENSP00000251157,9606.ENSP00000262903,9606.ENSP00000263674,9606.ENSP00000264042,9606.ENSP00000264276,9606.ENSP00000265748,9606.ENSP00000266037,9606.ENSP00000268182,9606.ENSP00000269321,…	DVL2,RALBP1,ARHGEF5,PFN1,TNFAIP1,KCTD10,KALRN,PLEKHG3,CDC42EP1,ARHGEF6,DOCK7,HACE1,ARHGEF17,FARP2,ALS2,ANLN,DOCK3,IQGAP1,ARHGDIA,SOD1,ARHGEF19,RTKN,CDC42EP2,DOCK1,EPS8,FGD5,WHAMM,TIAM1,PREX2,FMNL2,ARHGAP17,ELMO2,PKN3,CDC42EP3,LRRK2,CDC42EP5,BCR,ELMO1,PAK2,DNMBP,DVL3,ROCK2,STXBP6,ARHGEF37,ARHGEF25,FMNL3,ARHGEF1,CDC42EP4,TRIO,ARHGEF10,ARHGEF3,MTSS1L,PARD6G,PKN1,FGD6,ATP7A,NET1,SRGAP1,ARHGEF26,SH3BP…	FALSE	FALSE
GO Function	GO:0016614	Oxidoreductase activity, acting on ch-oh group of donors	89	0.821818	top	0.003	ks	9606.ENSP00000168216,9606.ENSP00000199936,9606.ENSP00000217901,9606.ENSP00000221403,9606.ENSP00000231887,9606.ENSP00000234454,9606.ENSP00000235835,9606.ENSP00000240285,9606.ENSP00000242375,9606.ENSP00000254521,9606.ENSP00000257895,9606.ENSP00000263278,9606.ENSP00000265395,9606.ENSP00000267436,9606.ENSP00000267814,9606.ENSP00000270776,9606.ENSP00000278353,9606.ENSP00000282541,9606.ENSP00000285930,…	HSD17B10,HSD17B2,IDH3G,DHDH,EHHADH,SPR,AKR7A2,RDH10,AKR1D1,HSD17B7,RDH5,HSD17B14,HIBADH,L2HGDH,SORD,PGD,HSD17B12,GPD1L,AKR1B1,HMGCR,CBR1,CTBP1,ADH5,BDH2,HSD3B7,CRYL1,IDH3A,GPD1,DCXR,CBR4,FASN,ADH1B,SDR16C5,GPD2,CTBP2,GRHPR,D2HGDH,HSD11B2,UGDH,ME2,IMPDH2,ZADH2,HADHB,DHRS4,MDH2,IDH2,SDR42E1,IMPDH1,ALDH3A2,AKR1B10,HSD11B1,PHGDH,NSDHL,AKR1A1,MDH1B,HSD17B8,HSD17B3,ABCC4,KCNAB2,BMP2,AKR1C4,HADHA,IDH3B,…	FALSE	FALSE
GO Function	GO:0016836	Hydro-lyase activity	41	1.37728	top	0.003	ks	9606.ENSP00000178638,9606.ENSP00000216254,9606.ENSP00000231887,9606.ENSP00000233379,9606.ENSP00000234590,9606.ENSP00000258886,9606.ENSP00000261296,9606.ENSP00000261875,9606.ENSP00000299299,9606.ENSP00000301729,9606.ENSP00000304592,9606.ENSP00000309477,9606.ENSP00000311984,9606.ENSP00000314099,9606.ENSP00000314407,9606.ENSP00000325136,9606.ENSP00000345659,9606.ENSP00000345974,9606.ENSP00000355308,…	CA12,ACO2,EHHADH,FAHD2A,ENO1,IREB2,TGDS,PTPLAD1,PCBD1,ECI1,FASN,ACO1,CARKD,CA5B,CA8,HADHB,CA7,ENOSF1,PTPLA,FH,ECHS1,UROS,ECHDC2,AUH,CA6,HADHA,GMDS,UROC1,PTPLB,APIP,CDYL,CBSL,ALAD,CA10,PARK7,PTPLAD2,HSD17B4,PCBD2,C14orf159,ECHDC1,HTD2	FALSE	FALSE
GO Function	GO:0016853	Isomerase activity	122	0.643903	top	0.0034	ks	9606.ENSP00000001008,9606.ENSP00000003084,9606.ENSP00000040663,9606.ENSP00000215754,9606.ENSP00000216259,9606.ENSP00000216330,9606.ENSP00000221418,9606.ENSP00000222803,9606.ENSP00000225174,9606.ENSP00000227474,9606.ENSP00000229270,9606.ENSP00000231887,9606.ENSP00000238256,9606.ENSP00000242827,9606.ENSP00000244217,9606.ENSP00000245121,9606.ENSP00000247970,9606.ENSP00000253329,9606.ENSP00000260970,…	FKBP4,CFTR,MRI1,MIF,PMM1,FKBP3,ECH1,FKBP14,PPIF,PUS3,TPI1,EHHADH,FKBP15,EBPL,MCEE,KATNAL2,PIN1,PPIL4,PPIG,PPWD1,GLCE,ERP44,ITPK1,PMM2,GALM,ENOPH1,MUT,AIP,RPIA,PDIA4,PPIL3,HPGDS,GNPDA2,PGAM2,PGM2L1,RPUSD4,TRUB1,TMX3,PPIB,PDIA3,ECI1,PPIC,PPID,PPIH,DSEL,ALOX12B,DEGS1,FKBP10,MPI,CRELD1,HMGCS1,RPUSD2,PDIA5,PUS10,P4HB,TOP1MT,DSE,GSTA1,ISYNA1,SRR,PTGES,PTGES2,ENOSF1,ERO1LB,PUS7,BCO2,QSOX2,RPE,TOP1,KATNA…	FALSE	FALSE
GO Function	GO:0008135	Translation factor activity, rna binding	72	1.18021	top	0.004	ks	9606.ENSP00000216044,9606.ENSP00000216190,9606.ENSP00000216554,9606.ENSP00000217182,9606.ENSP00000220592,9606.ENSP00000220849,9606.ENSP00000232744,9606.ENSP00000232905,9606.ENSP00000248342,9606.ENSP00000253039,9606.ENSP00000253108,9606.ENSP00000254730,9606.ENSP00000256383,9606.ENSP00000258416,9606.ENSP00000261868,9606.ENSP00000263026,9606.ENSP00000263629,9606.ENSP00000265085,9606.ENSP00000265753,…	GTPBP1,EIF3D,EIF5,EEF1A2,AGO2,EIF3E,ABTB1,EIF1B,EIF3K,EIF2S3,EIF3G,EEFSEC,EIF2S1,EIF4E2,EIF3J,EEF2K,MTIF2,CPEB4,EIF4H,EIF2B2,EFTUD1,EIF2D,EIF2B5,DENR,EIF5B,EIF4A1,GCN1L1,ICT1,GTPBP2,EEF2,EIF1AD,ABCF1,TSFM,TUFM,EEF1G,EIF5A,EEF1A1,COPS5,EIF2B3,ETF1,EIF3B,MTRF1L,HBS1L,EIF3A,MCTS1,EIF3I,EIF6,EIF2S2,MTRF1,EIF1AX,EIF3CL,MTIF3,EEF1B2,EIF4G3,EIF4B,EIF4E3,GSPT1,EEF1D,EIF2B1,EIF4G1,EIF2A,GFM1,EIF1,EIF4E,EI…	FALSE	FALSE
GO Function	GO:0051287	NAD binding	50	1.2152	top	0.004	ks	9606.ENSP00000202967,9606.ENSP00000205402,9606.ENSP00000212015,9606.ENSP00000217426,9606.ENSP00000217901,9606.ENSP00000229239,9606.ENSP00000249396,9606.ENSP00000261733,9606.ENSP00000264663,9606.ENSP00000265395,9606.ENSP00000267814,9606.ENSP00000277865,9606.ENSP00000281243,9606.ENSP00000282541,9606.ENSP00000283148,9606.ENSP00000290921,9606.ENSP00000296424,9606.ENSP00000298248,9606.ENSP00000299518,…	SIRT4,DLD,SIRT1,AHCY,IDH3G,GAPDH,SIRT2,ALDH2,NNT,HIBADH,SORD,GLUD1,QDPR,GPD1L,UXS1,CTBP1,BDH2,CRYL1,IDH3A,GPD1,NUDT6,CTBP2,GRHPR,HSD11B2,UGDH,ME2,NDUFV1,GLYR1,SIRT7,IDH2,ALDH1A3,RNLS,SIRT6,CYB5R3,PARP1,NDUFS2,PHGDH,HSD17B8,AOX1,HADHA,IDH3B,SIRT3,IDH1,PARP15,PARP14,MDH1,ME3,LDHA,HADH,SIRT5	FALSE	FALSE
GO Function	GO:0098960	Postsynaptic neurotransmitter receptor activity	35	0.740937	bottom	0.004	ks	9606.ENSP00000176183,9606.ENSP00000234389,9606.ENSP00000255380,9606.ENSP00000261007,9606.ENSP00000261751,9606.ENSP00000263269,9606.ENSP00000264428,9606.ENSP00000274547,9606.ENSP00000282020,9606.ENSP00000282499,9606.ENSP00000289957,9606.ENSP00000295454,9606.ENSP00000296526,9606.ENSP00000299565,9606.ENSP00000306129,9606.ENSP00000306138,9606.ENSP00000308725,9606.ENSP00000330148,9606.ENSP00000342560,…	DRD4,GRIN3B,CHRM3,CHRNA1,CHRNB4,GRIN2D,GLRB,GABRB2,GRID2,GRIA4,CHRNB3,GABRB1,GRIA2,CHRNA5,DRD5,GRM5,GABRB3,GRID1,HRH3,GRM1,ADRB1,CHRNA4,GRIN1,GABBR1,GABRD,CHRNA2,GRIK2,CHRNA7,CHRM4,GABRR1,GABRA2,GRIA1,GRIK4,GRIN2B,GABRG3	FALSE	FALSE
GO Function	GO:0005088	Ras guanyl-nucleotide exchange factor activity	87	0.397909	bottom	0.0046	ks	9606.ENSP00000056217,9606.ENSP00000216487,9606.ENSP00000226105,9606.ENSP00000240874,9606.ENSP00000247226,9606.ENSP00000250617,9606.ENSP00000255006,9606.ENSP00000256190,9606.ENSP00000259351,9606.ENSP00000262585,9606.ENSP00000263674,9606.ENSP00000264042,9606.ENSP00000264276,9606.ENSP00000264400,9606.ENSP00000264431,9606.ENSP00000265080,9606.ENSP00000265171,9606.ENSP00000265965,9606.ENSP00000266037,…	ARHGEF5,RIN3,RANGRF,KALRN,PLEKHG3,ARHGEF6,RIN2,SBF2,RALGPS1,DENND3,ARHGEF17,FARP2,ALS2,RASGEF1B,RAPGEF2,RASGRF2,EGF,SERGEF,DOCK3,ARHGEF19,DENND2A,DOCK1,FGD5,TIAM1,PREX2,BCR,KNDC1,RASGRP1,MADD,DENND6A,DNMBP,ARHGEF37,DENND5A,ARHGEF25,ARHGEF1,TRIO,ARHGEF10,ARHGEF3,RAPGEF5,FGD6,NET1,ARHGEF26,DENND2D,ARHGEF18,DENND4B,AKAP13,ARHGEF2,ARHGEF15,ARHGEF10L,SH3BP5L,PLEKHG1,ARHGEF11,ADRB1,PREX1,RAPGEF1,DENND1…	FALSE	FALSE
GO Function	GO:0005244	Voltage-gated ion channel activity	89	0.590349	bottom	0.0049	ks	9606.ENSP00000005284,9606.ENSP00000155840,9606.ENSP00000185206,9606.ENSP00000234488,9606.ENSP00000237596,9606.ENSP00000243457,9606.ENSP00000251127,9606.ENSP00000251287,9606.ENSP00000252321,9606.ENSP00000252729,9606.ENSP00000261023,9606.ENSP00000261514,9606.ENSP00000263269,9606.ENSP00000265333,9606.ENSP00000265593,9606.ENSP00000266376,9606.ENSP00000282146,9606.ENSP00000286628,9606.ENSP00000288139,…	CACNG3,KCNQ1,CLIC5,CLCN6,PKD2,KCNJ2,NALCN,HCN2,KCNA5,CACNG6,ITGAV,CLCN3,GRIN2D,VDAC1,CLCN2,CACNA1C,KCNK13,KCNMA1,CACNA1D,CACHD1,CLIC6,TPCN2,KCNT2,TMEM37,SCN1A,KCNG3,HCN1,KCNG4,KCND3,CACNB2,KCNH5,SCN4B,KCNA4,KCNH8,KCNH7,CACNA1H,KCNQ5,BZRAP1,SCN8A,ANO1,HVCN1,CACNA2D1,CACNA1G,KCNK5,CACNA1A,CACNA1S,KCNK1,CACNA1E,GPR89B,KCNC4,GRIN1,KCNT1,KCNE1L,NCS1,VDAC2,KCNK17,CLIC4,CLIC1,CLCN5,CACNA1F,KCNAB2,CLCN4,…	FALSE	FALSE
GO Function	GO:0045182	Translation regulator activity	110	0.972354	top	0.0049	ks	9606.ENSP00000199389,9606.ENSP00000216044,9606.ENSP00000216190,9606.ENSP00000216554,9606.ENSP00000217182,9606.ENSP00000220592,9606.ENSP00000220849,9606.ENSP00000225698,9606.ENSP00000232744,9606.ENSP00000232905,9606.ENSP00000233057,9606.ENSP00000244221,9606.ENSP00000248342,9606.ENSP00000250863,9606.ENSP00000253039,9606.ENSP00000253108,9606.ENSP00000254066,9606.ENSP00000254730,9606.ENSP00000256383,…	EIF2AK1,GTPBP1,EIF3D,EIF5,EEF1A2,AGO2,EIF3E,C1QBP,ABTB1,EIF1B,EIF2AK2,PAIP2B,EIF3K,DAZL,EIF2S3,EIF3G,RARA,EEFSEC,EIF2S1,EIF4E2,IGF2BP3,IREB2,AARS,EIF3J,EEF2K,MTIF2,EIF2AK4,CPEB4,EIF4H,EIF2B2,EFTUD1,EIF4A3,EIF2D,EIF2B5,DENR,EIF5B,EIF4A1,GCN1L1,ICT1,PAIP1,RPS9,GTPBP2,EIF2AK3,EEF2,EIF1AD,PABPC1,ABCF1,TSFM,TYMS,SAMD4B,SHMT1,TUFM,RPS27L,EEF1G,PURA,EIF5A,LARP1,EEF1A1,FXR1,COPS5,EIF2B3,ETF1,EIF3B,MTOR,M…	FALSE	FALSE
GO Function	GO:0030594	Neurotransmitter receptor activity	44	0.550137	bottom	0.0051	ks	9606.ENSP00000176183,9606.ENSP00000234389,9606.ENSP00000255380,9606.ENSP00000261007,9606.ENSP00000261751,9606.ENSP00000263269,9606.ENSP00000264428,9606.ENSP00000274093,9606.ENSP00000274547,9606.ENSP00000276198,9606.ENSP00000282020,9606.ENSP00000282499,9606.ENSP00000289957,9606.ENSP00000295454,9606.ENSP00000296526,9606.ENSP00000299565,9606.ENSP00000306129,9606.ENSP00000306138,9606.ENSP00000307766,…	DRD4,GRIN3B,CHRM3,CHRNA1,CHRNB4,GRIN2D,GLRB,GLRA3,GABRB2,HTR2C,GRID2,GRIA4,CHRNB3,GABRB1,GRIA2,CHRNA5,DRD5,GRM5,HTR1E,GABRB3,GRID1,HTR7,HRH3,HTR3A,HTR4,GRM1,ADORA1,ADRB1,CHRNA4,GRIN1,GABBR1,HRH2,GABRD,TSPO,CHRNA2,GRIK2,CHRNA7,CHRM4,GABRR1,GABRA2,GRIA1,GRIK4,GRIN2B,GABRG3	FALSE	FALSE
GO Function	GO:0016627	Oxidoreductase activity, acting on the ch-ch group of donors	54	1.09519	top	0.0059	ks	9606.ENSP00000016171,9606.ENSP00000215567,9606.ENSP00000219240,9606.ENSP00000219481,9606.ENSP00000220764,9606.ENSP00000221403,9606.ENSP00000222214,9606.ENSP00000233710,9606.ENSP00000242375,9606.ENSP00000242592,9606.ENSP00000258955,9606.ENSP00000263368,9606.ENSP00000263702,9606.ENSP00000264193,9606.ENSP00000264228,9606.ENSP00000264932,9606.ENSP00000264990,9606.ENSP00000265322,9606.ENSP00000265720,…	COX15,TECR,DHODH,DECR2,DECR1,DHDH,GCDH,ACADL,AKR1D1,ACADS,RSAD1,BLVRB,MECR,CPOX,SRD5A3,SDHA,ACAD11,PECR,DUS4L,SRD5A1,TM7SF2,ACAD8,ACOX1,RETSAT,BDH2,FASN,ACOX2,DUS3L,ACAD9,CRAT,ZADH2,ACAA1,LBR,DUS1L,DHCR7,ACOX3,SDHC,PPOX,ACADSB,DPYD,C6orf57,ACADM,DHCR24,SDHB,SDHD,AKR1C1,PTGR1,TBXAS1,ACAD10,ACOXL,IVD,ACADVL,PTGR2,DUS2	FALSE	FALSE
GO Function	GO:0016917	GABA receptor activity	8	2.05403	bottom	0.0072	afc	9606.ENSP00000274547,9606.ENSP00000295454,9606.ENSP00000308725,9606.ENSP00000366233,9606.ENSP00000367848,9606.ENSP00000412673,9606.ENSP00000421828,9606.ENSP00000479113	GABRB2,GABRB1,GABRB3,GABBR1,GABRD,GABRR1,GABRA2,GABRG3	FALSE	FALSE
GO Function	GO:0015077	Monovalent inorganic cation transmembrane transporter activity	193	0.254826	both ends	0.0077	ks	9606.ENSP00000016171,9606.ENSP00000155840,9606.ENSP00000194130,9606.ENSP00000215375,9606.ENSP00000216442,9606.ENSP00000221485,9606.ENSP00000222248,9606.ENSP00000225823,9606.ENSP00000228318,9606.ENSP00000228468,9606.ENSP00000229379,9606.ENSP00000230671,9606.ENSP00000234396,9606.ENSP00000236495,9606.ENSP00000236877,9606.ENSP00000237596,9606.ENSP00000243389,9606.ENSP00000243457,9606.ENSP00000243997,…	COX15,KCNQ1,SLC13A1,ATP5D,ATP6V1D,SLC17A7,SLC5A5,ASIC2,SLC25A3,ASIC1,COX6A1,SLC6A7,ATP6V1B1,SLC5A9,SLC8A2,PKD2,SLC36A1,KCNJ2,ATP5E,COX6B1,NALCN,HCN2,KCNA5,SLC6A8,ATP6V1E1,COX5B,CLCN3,SLC6A4,ATP5B,SLC12A2,ATP4A,SLC10A3,SLC9A1,SLC5A7,ATP6V0A1,NNT,SLC2A9,SLC9A3,SLC1A3,TCIRG1,SLC5A1,SLC6A15,SLC15A4,SLC20A1,ATP6V1A,SLC12A9,ATP6V1B2,SLC1A2,SLC13A3,SLC2A13,KCNK13,ATP5G3,ATP1B3,KCNMA1,ATP5O,ATP6V0D1,FXYD…	FALSE	FALSE
GO Function	GO:1990939	ATP-dependent microtubule motor activity	25	0.998337	bottom	0.0079	ks	9606.ENSP00000247986,9606.ENSP00000260731,9606.ENSP00000261383,9606.ENSP00000262442,9606.ENSP00000263181,9606.ENSP00000263934,9606.ENSP00000265104,9606.ENSP00000307078,9606.ENSP00000320821,9606.ENSP00000356319,9606.ENSP00000360793,9606.ENSP00000364864,9606.ENSP00000368976,9606.ENSP00000374566,9606.ENSP00000383737,9606.ENSP00000384164,9606.ENSP00000385808,9606.ENSP00000386770,9606.ENSP00000388241,…	KIF17,KIF11,DNAH3,DNAH9,KIF18A,KIF1B,DNAH5,KIF5B,KIF1C,KIF14,KIF20B,KIF3B,KIFC3,KIF19,DNAH14,KIF16B,KIF3A,DNAH10,KIF26A,DNAH1,KIF5A,KIF1A,DNAH2,KIF18B,DNAH11	FALSE	FALSE
GO Function	GO:0005021	Vascular endothelial growth factor-activated receptor activity	6	2.43209	bottom	0.0089	afc	9606.ENSP00000241453,9606.ENSP00000257290,9606.ENSP00000261937,9606.ENSP00000263923,9606.ENSP00000282397,9606.ENSP00000353582	FLT3,PDGFRA,FLT4,KDR,FLT1,NRP2	TRUE	FALSE
GO Function	GO:0070180	Large ribosomal subunit rrna binding	4	4.05351	top	0.0089	afc	9606.ENSP00000308897,9606.ENSP00000354739,9606.ENSP00000420311,9606.ENSP00000449328	MRPL11,RPL12,RPL23,RPLP0	FALSE	FALSE
GO Component	GO:0044391	Ribosomal subunit	160	2.55276	top	1.52e-47	ks	9606.ENSP00000053468,9606.ENSP00000081029,9606.ENSP00000177742,9606.ENSP00000199706,9606.ENSP00000222247,9606.ENSP00000223324,9606.ENSP00000225430,9606.ENSP00000225969,9606.ENSP00000229238,9606.ENSP00000230050,9606.ENSP00000245539,9606.ENSP00000251453,9606.ENSP00000252602,9606.ENSP00000253099,9606.ENSP00000258105,9606.ENSP00000258383,9606.ENSP00000258455,9606.ENSP00000259469,9606.ENSP00000259873,…	MRPS10,MRPS35,MRPS34,MRPL28,RPL18A,MRPL32,RPL19,MRPL27,MRPL51,RPS12,MRPS7,RPS16,MRPL34,MRPL4,MRPL53,MRPL44,MRPS9,RPL35,MRPS18B,MRPL15,RSL24D1,RPL8,MRPL3,RPS11,RPS27A,MRPS5,RPL37,MRPS28,RPS3,MRPL49,RPMS17,MRPL17,MRPL10,MRPS18C,MRPL33,RPS23,MRPL16,ICT1,RPS9,MRPL39,MRPL13,RPL13,MRPL38,MRPL48,MRPL11,RPL15,RPL38,MRPL57,RPL4,MRPL46,MRPL1,MRPS31,MRPS11,MRPS24,RPS15A,NSUN3,RPLP2,RPS27L,MRPL54,MRPL40,MRPL…	FALSE	FALSE
GO Component	GO:0005840	Ribosome	192	2.16389	top	4.91e-39	ks	9606.ENSP00000053468,9606.ENSP00000081029,9606.ENSP00000177742,9606.ENSP00000199706,9606.ENSP00000216714,9606.ENSP00000222247,9606.ENSP00000223324,9606.ENSP00000225388,9606.ENSP00000225430,9606.ENSP00000225969,9606.ENSP00000229238,9606.ENSP00000230050,9606.ENSP00000233057,9606.ENSP00000245539,9606.ENSP00000247461,9606.ENSP00000251453,9606.ENSP00000252602,9606.ENSP00000253099,9606.ENSP00000253686,…	MRPS10,MRPS35,MRPS34,MRPL28,APEX1,RPL18A,MRPL32,NUFIP2,RPL19,MRPL27,MRPL51,RPS12,EIF2AK2,MRPS7,CANX,RPS16,MRPL34,MRPL4,MRPS25,PTCD3,MRPL53,MRPL44,MRPS9,RPL35,MRPS18B,MRPL15,RSL24D1,RPL8,EIF2AK4,PPARGC1A,MRPL3,RPS11,RPS27A,MRPS5,RPL37,MRPS28,RPS3,MRPL49,RPMS17,MRPL17,MRPL10,MRPS18C,MRPL33,RPS23,MRPL16,GCN1L1,NDUFA7,ICT1,RPS9,MRPL39,MRPL13,RPL13,EEF2,MRPL38,MRPL48,MRPL11,RPL15,RPL38,MRPL57,RPL4,SRP…	FALSE	FALSE
GO Component	GO:0022626	Cytosolic ribosome	84	3.18012	top	1.51e-38	ks	9606.ENSP00000222247,9606.ENSP00000225430,9606.ENSP00000230050,9606.ENSP00000251453,9606.ENSP00000259469,9606.ENSP00000260443,9606.ENSP00000262584,9606.ENSP00000263791,9606.ENSP00000264867,9606.ENSP00000270625,9606.ENSP00000272317,9606.ENSP00000274242,9606.ENSP00000278572,9606.ENSP00000296674,9606.ENSP00000302896,9606.ENSP00000307889,9606.ENSP00000309334,9606.ENSP00000309830,9606.ENSP00000311430,…	RPL18A,RPL19,RPS12,RPS16,RPL35,RSL24D1,RPL8,EIF2AK4,PPARGC1A,RPS11,RPS27A,RPL37,RPS3,RPS23,RPS9,RPL13,RPL15,RPL38,RPL4,RPS15A,RPLP2,RPS27L,RPS7,RPL7,RPS2,RPS21,RPL3,RPL27A,RPL21,RPLP1,RPS17,RPS3A,RPSA,RPL22,RPS26,RPL12,RPL39,RPS27,RPL5,RPL7A,RPS4X,RPL11,RPS6,RPL13A,RPL24,RPL34,RPS29,RPL14,RPS8,RPS14,RPL31,UBA52,RPL23A,RPS18,RPL17,RPL9,RPL6,RPL36A,RPL10,RPS24,RPL32,EIF2A,RPL37A,RPL7L1,RPL29,RPL35A…	FALSE	FALSE
GO Component	GO:0098800	Inner mitochondrial membrane protein complex	105	2.46357	top	1.52e-27	ks	9606.ENSP00000169551,9606.ENSP00000184266,9606.ENSP00000203407,9606.ENSP00000215375,9606.ENSP00000215565,9606.ENSP00000229379,9606.ENSP00000233627,9606.ENSP00000237889,9606.ENSP00000243997,9606.ENSP00000252102,9606.ENSP00000252711,9606.ENSP00000254616,9606.ENSP00000257245,9606.ENSP00000259037,9606.ENSP00000260361,9606.ENSP00000262030,9606.ENSP00000262570,9606.ENSP00000263578,9606.ENSP00000263774,…	TIMM21,NDUFB4,UQCRC1,ATP5D,NDUFB7,COX6A1,NDUFS7,NDUFB3,ATP5E,NDUFA2,NDUFA10,TIMM10B,TIMM10,NDUFB5,NDUFAF1,ATP5B,CHCHD3,FOXRED1,NDUFS3,SDHA,GRPEL1,NDUFA9,UQCRC2,NDUFB10,SPG7,AFG3L2,C19orf52,NDUFS6,NDUFB11,NDUFB9,IMMP1L,NDUFC2,ATP5G3,ATP5O,CHCHD6,ATP5J2,NDUFS4,NDUFB8,ATP5L,NDUFA7,ATP5H,UQCRFS1,C19orf70,UQCRH,PAM16,NDUFS8,CYC1,COX5A,TIMM22,NDUFV1,MINOS1,NDUFV2,SMDT1,GRPEL2,NDUFA12,NDUFB1,UQCR10,NDUF…	FALSE	FALSE
GO Component	GO:0015934	Large ribosomal subunit	100	2.30015	top	7.33e-26	ks	9606.ENSP00000199706,9606.ENSP00000222247,9606.ENSP00000223324,9606.ENSP00000225430,9606.ENSP00000225969,9606.ENSP00000229238,9606.ENSP00000252602,9606.ENSP00000253099,9606.ENSP00000258105,9606.ENSP00000258383,9606.ENSP00000259469,9606.ENSP00000260102,9606.ENSP00000260443,9606.ENSP00000262584,9606.ENSP00000264995,9606.ENSP00000274242,9606.ENSP00000279242,9606.ENSP00000288937,9606.ENSP00000290208,…	MRPL28,RPL18A,MRPL32,RPL19,MRPL27,MRPL51,MRPL34,MRPL4,MRPL53,MRPL44,RPL35,MRPL15,RSL24D1,RPL8,MRPL3,RPL37,MRPL49,MRPL17,MRPL10,MRPL33,MRPL16,ICT1,MRPL39,MRPL13,RPL13,MRPL38,MRPL48,MRPL11,RPL15,RPL38,MRPL57,RPL4,MRPL46,MRPL1,NSUN3,RPLP2,MRPL54,MRPL40,MRPL12,MRPL30,MRPL35,RPL7,MRPL43,MRPL20,RPL3,RPL27A,RPL21,RPLP1,RPL22,MRPL52,MRPL37,MRPL24,MRPL21,RPL12,RPL39,MRPL18,MRPL9,RPL5,MRPL41,RPL7A,MRPL14,M…	FALSE	FALSE
GO Component	GO:0015935	Small ribosomal subunit	63	3.02787	top	3.76e-24	ks	9606.ENSP00000053468,9606.ENSP00000081029,9606.ENSP00000177742,9606.ENSP00000230050,9606.ENSP00000245539,9606.ENSP00000251453,9606.ENSP00000258455,9606.ENSP00000259873,9606.ENSP00000270625,9606.ENSP00000272317,9606.ENSP00000272418,9606.ENSP00000276585,9606.ENSP00000278572,9606.ENSP00000285298,9606.ENSP00000295491,9606.ENSP00000296674,9606.ENSP00000302896,9606.ENSP00000315397,9606.ENSP00000317376,…	MRPS10,MRPS35,MRPS34,RPS12,MRPS7,RPS16,MRPS9,MRPS18B,RPS11,RPS27A,MRPS5,MRPS28,RPS3,RPMS17,MRPS18C,RPS23,RPS9,MRPS31,MRPS11,MRPS24,RPS15A,RPS27L,RPS7,RPS2,RPS21,RPS17,RPS3A,RPSA,RPS26,DAP3,RPS27,MRPS2,MRPS18A,MRPS16,MRPS15,RPS4X,MRPS26,RPS6,MRPS33,RPS29,RPS8,MRPS6,MRPS12,RPS14,UBA52,RPS18,RPS24,EIF2A,MRPS22,MRPS14,GNB2L1,MRPS27,RPS20,RPS25,FAU,RPS13,MRPL42,MRPS21,RPS15,RPS19,RPS28,RPS5,RPS10	FALSE	FALSE
GO Component	GO:0070469	Respirasome	72	2.4354	top	3.31e-22	ks	9606.ENSP00000016171,9606.ENSP00000184266,9606.ENSP00000203407,9606.ENSP00000215565,9606.ENSP00000229379,9606.ENSP00000233627,9606.ENSP00000237889,9606.ENSP00000246554,9606.ENSP00000252102,9606.ENSP00000252711,9606.ENSP00000259037,9606.ENSP00000260361,9606.ENSP00000261647,9606.ENSP00000263578,9606.ENSP00000263774,9606.ENSP00000264663,9606.ENSP00000264932,9606.ENSP00000266544,9606.ENSP00000268379,…	COX15,NDUFB4,UQCRC1,NDUFB7,COX6A1,NDUFS7,NDUFB3,COX6B1,NDUFA2,NDUFA10,NDUFB5,NDUFAF1,TTC19,FOXRED1,NDUFS3,NNT,SDHA,NDUFA9,UQCRC2,NDUFB10,NDUFS6,HIGD2A,NDUFB11,NDUFB9,NDUFC2,NDUFS4,NDUFB8,NDUFA7,UQCRFS1,CYCS,UQCRH,NDUFS8,CYC1,COX5A,NDUFV1,NDUFV2,NDUFA12,NDUFB1,UQCR10,NDUFA4,NDUFV3,SDHC,NDUFS2,COX7A2,C6orf57,NDUFA1,SURF1,NDUFS5,NDUFA8,SDHB,SDHD,COX4I2,COX7A2L,UQCRQ,NDUFB6,NDUFA11,NDUFS1,HIGD1A,BCS1…	FALSE	FALSE
GO Component	GO:0005746	Mitochondrial respirasome	66	2.56314	top	1.22e-21	ks	9606.ENSP00000016171,9606.ENSP00000184266,9606.ENSP00000203407,9606.ENSP00000215565,9606.ENSP00000229379,9606.ENSP00000233627,9606.ENSP00000237889,9606.ENSP00000252102,9606.ENSP00000252711,9606.ENSP00000259037,9606.ENSP00000260361,9606.ENSP00000263578,9606.ENSP00000263774,9606.ENSP00000264663,9606.ENSP00000264932,9606.ENSP00000266544,9606.ENSP00000268379,9606.ENSP00000268668,9606.ENSP00000274137,…	COX15,NDUFB4,UQCRC1,NDUFB7,COX6A1,NDUFS7,NDUFB3,NDUFA2,NDUFA10,NDUFB5,NDUFAF1,FOXRED1,NDUFS3,NNT,SDHA,NDUFA9,UQCRC2,NDUFB10,NDUFS6,NDUFB11,NDUFB9,NDUFC2,NDUFS4,NDUFB8,NDUFA7,UQCRFS1,UQCRH,NDUFS8,CYC1,COX5A,NDUFV1,NDUFV2,NDUFA12,NDUFB1,UQCR10,NDUFA4,NDUFV3,SDHC,NDUFS2,COX7A2,C6orf57,NDUFA1,SURF1,NDUFS5,NDUFA8,SDHB,SDHD,COX4I2,COX7A2L,UQCRQ,NDUFB6,NDUFA11,NDUFS1,BCS1L,NDUFA5,COX7B,NDUFA3,NDUFA6,NDU…	FALSE	FALSE
GO Component	GO:0022627	Cytosolic small ribosomal subunit	36	3.51068	top	1.78e-21	ks	9606.ENSP00000230050,9606.ENSP00000251453,9606.ENSP00000270625,9606.ENSP00000272317,9606.ENSP00000278572,9606.ENSP00000296674,9606.ENSP00000302896,9606.ENSP00000318646,9606.ENSP00000331019,9606.ENSP00000339095,9606.ENSP00000341885,9606.ENSP00000345957,9606.ENSP00000346046,9606.ENSP00000346050,9606.ENSP00000346067,9606.ENSP00000348849,9606.ENSP00000357555,9606.ENSP00000362744,9606.ENSP00000369757,…	RPS12,RPS16,RPS11,RPS27A,RPS3,RPS23,RPS9,RPS15A,RPS27L,RPS7,RPS2,RPS21,RPS17,RPS3A,RPSA,RPS26,RPS27,RPS4X,RPS6,RPS29,RPS8,RPS14,UBA52,RPS18,RPS24,EIF2A,GNB2L1,RPS20,RPS25,FAU,RPS13,RPS15,RPS19,RPS28,RPS5,RPS10	FALSE	FALSE
GO Component	GO:0022625	Cytosolic large ribosomal subunit	47	3.07855	top	6.83e-21	ks	9606.ENSP00000222247,9606.ENSP00000225430,9606.ENSP00000259469,9606.ENSP00000260443,9606.ENSP00000262584,9606.ENSP00000274242,9606.ENSP00000307889,9606.ENSP00000309334,9606.ENSP00000309830,9606.ENSP00000311430,9606.ENSP00000322419,9606.ENSP00000339795,9606.ENSP00000346001,9606.ENSP00000346015,9606.ENSP00000346027,9606.ENSP00000346037,9606.ENSP00000346088,9606.ENSP00000354739,9606.ENSP00000355315,…	RPL18A,RPL19,RPL35,RSL24D1,RPL8,RPL37,RPL13,RPL15,RPL38,RPL4,RPLP2,RPL7,RPL3,RPL27A,RPL21,RPLP1,RPL22,RPL12,RPL39,RPL5,RPL7A,RPL11,RPL13A,RPL24,RPL34,RPL14,RPL31,UBA52,RPL23A,RPL17,RPL9,RPL6,RPL36A,RPL10,RPL32,RPL37A,RPL7L1,RPL29,RPL35A,RPL23,RPL30,RPL18,RPLP0,RPL28,RPL26,RPL36,RPL27	FALSE	FALSE
GO Component	GO:0098803	Respiratory chain complex	60	2.61013	top	4.24e-19	ks	9606.ENSP00000184266,9606.ENSP00000203407,9606.ENSP00000215565,9606.ENSP00000229379,9606.ENSP00000233627,9606.ENSP00000237889,9606.ENSP00000246554,9606.ENSP00000252102,9606.ENSP00000252711,9606.ENSP00000259037,9606.ENSP00000260361,9606.ENSP00000263578,9606.ENSP00000263774,9606.ENSP00000264932,9606.ENSP00000266544,9606.ENSP00000268379,9606.ENSP00000268668,9606.ENSP00000274137,9606.ENSP00000276062,…	NDUFB4,UQCRC1,NDUFB7,COX6A1,NDUFS7,NDUFB3,COX6B1,NDUFA2,NDUFA10,NDUFB5,NDUFAF1,FOXRED1,NDUFS3,SDHA,NDUFA9,UQCRC2,NDUFB10,NDUFS6,NDUFB11,NDUFB9,NDUFC2,NDUFS4,NDUFB8,NDUFA7,UQCRFS1,UQCRH,NDUFS8,CYC1,COX5A,NDUFV1,NDUFV2,NDUFA12,NDUFB1,UQCR10,NDUFA4,NDUFV3,SDHC,NDUFS2,C6orf57,NDUFA1,NDUFS5,NDUFA8,SDHB,SDHD,COX4I2,UQCRQ,NDUFB6,NDUFA11,NDUFS1,BCS1L,NDUFA5,COX7B,NDUFA3,NDUFA6,NDUFB2,NDUFA13,COX7C,UQCRB,…	FALSE	FALSE
GO Component	GO:1990204	Oxidoreductase complex	81	2.07286	top	8.92e-16	ks	9606.ENSP00000184266,9606.ENSP00000203407,9606.ENSP00000205402,9606.ENSP00000215565,9606.ENSP00000222673,9606.ENSP00000227868,9606.ENSP00000233627,9606.ENSP00000237889,9606.ENSP00000252102,9606.ENSP00000252711,9606.ENSP00000259037,9606.ENSP00000259727,9606.ENSP00000260361,9606.ENSP00000263035,9606.ENSP00000263317,9606.ENSP00000263556,9606.ENSP00000263578,9606.ENSP00000263774,9606.ENSP00000264932,…	NDUFB4,UQCRC1,DLD,NDUFB7,OGDH,PDHX,NDUFS7,NDUFB3,NDUFA2,NDUFA10,NDUFB5,GMPR,NDUFAF1,DHTKD1,NOX4,P4HA1,FOXRED1,NDUFS3,SDHA,NDUFA9,UQCRC2,NDUFB10,BCKDHA,NDUFS6,NDUFB11,NDUFB9,DLAT,NDUFC2,GPD1L,NDUFS4,NDUFB8,RRM1,GPD1,NDUFA7,CBR4,UQCRFS1,PDHB,GPD2,UQCRH,NDUFS8,CYC1,BCKDHB,GCSH,NDUFV1,NDUFV2,P4HB,NDUFA12,NDUFB1,UQCR10,DLST,NDUFA4,NDUFV3,RRM2,SDHC,NDUFS2,DBT,C6orf57,NDUFA1,NDUFS5,NDUFA8,OGDHL,SDHB,SDH…	FALSE	FALSE
GO Component	GO:0005761	Mitochondrial ribosome	81	1.72939	top	1.1e-12	ks	9606.ENSP00000053468,9606.ENSP00000081029,9606.ENSP00000177742,9606.ENSP00000199706,9606.ENSP00000223324,9606.ENSP00000225969,9606.ENSP00000229238,9606.ENSP00000245539,9606.ENSP00000252602,9606.ENSP00000253099,9606.ENSP00000258105,9606.ENSP00000258383,9606.ENSP00000258455,9606.ENSP00000259873,9606.ENSP00000260102,9606.ENSP00000264995,9606.ENSP00000272418,9606.ENSP00000276585,9606.ENSP00000279242,…	MRPS10,MRPS35,MRPS34,MRPL28,MRPL32,MRPL27,MRPL51,MRPS7,MRPL34,MRPL4,MRPL53,MRPL44,MRPS9,MRPS18B,MRPL15,MRPL3,MRPS5,MRPS28,MRPL49,RPMS17,MRPL17,MRPL10,MRPS18C,MRPL33,MRPL16,NDUFA7,ICT1,MRPL39,MRPL13,MRPL38,MRPL48,MRPL11,MRPL57,MRPL46,MRPS31,MRPS11,MRPS24,NSUN3,MTG1,MRPL54,MRPL40,MRPL12,MRPL30,MRPL35,MRPL43,MRPL20,MRPL52,MRPL37,MRPL24,MRPL21,MRPL18,DAP3,MRPL9,MTG2,MRPL41,MRPS2,MRPL14,MRPS18A,CHCHD1…	FALSE	FALSE
GO Component	GO:0005747	Mitochondrial respiratory chain complex i	39	2.59627	top	1.82e-10	ks	9606.ENSP00000184266,9606.ENSP00000215565,9606.ENSP00000233627,9606.ENSP00000237889,9606.ENSP00000252102,9606.ENSP00000252711,9606.ENSP00000259037,9606.ENSP00000260361,9606.ENSP00000263578,9606.ENSP00000263774,9606.ENSP00000266544,9606.ENSP00000268668,9606.ENSP00000274137,9606.ENSP00000276062,9606.ENSP00000276689,9606.ENSP00000281031,9606.ENSP00000296684,9606.ENSP00000299166,9606.ENSP00000301457,…	NDUFB4,NDUFB7,NDUFS7,NDUFB3,NDUFA2,NDUFA10,NDUFB5,NDUFAF1,FOXRED1,NDUFS3,NDUFA9,NDUFB10,NDUFS6,NDUFB11,NDUFB9,NDUFC2,NDUFS4,NDUFB8,NDUFA7,NDUFS8,NDUFV1,NDUFV2,NDUFA12,NDUFB1,NDUFA4,NDUFV3,NDUFS2,NDUFA1,NDUFS5,NDUFA8,NDUFB6,NDUFA11,NDUFS1,NDUFA5,NDUFA3,NDUFA6,NDUFB2,NDUFA13,NDUFAB1	FALSE	FALSE
GO Component	GO:0042788	Polysomal ribosome	28	2.47836	top	1.2e-08	ks	9606.ENSP00000222247,9606.ENSP00000225388,9606.ENSP00000225430,9606.ENSP00000262584,9606.ENSP00000296674,9606.ENSP00000307940,9606.ENSP00000309830,9606.ENSP00000313603,9606.ENSP00000345957,9606.ENSP00000348849,9606.ENSP00000355315,9606.ENSP00000356520,9606.ENSP00000361076,9606.ENSP00000363676,9606.ENSP00000369965,9606.ENSP00000377640,9606.ENSP00000379339,9606.ENSP00000386717,9606.ENSP00000400646,…	RPL18A,NUFIP2,RPL19,RPL8,RPS23,EEF2,RPL38,ABCF1,RPS21,RPS26,RPL39,DHX9,RPL7A,RPL11,BTF3,RPL24,RPS29,RPL31,PNPT1,RPL6,RPL36A,RPL32,RPL30,EIF3H,RPL18,RPL36,RPS28,LARP4B	FALSE	FALSE
GO Component	GO:0005762	Mitochondrial large ribosomal subunit	52	1.62689	top	1.18e-07	ks	9606.ENSP00000199706,9606.ENSP00000223324,9606.ENSP00000225969,9606.ENSP00000229238,9606.ENSP00000252602,9606.ENSP00000253099,9606.ENSP00000258105,9606.ENSP00000258383,9606.ENSP00000260102,9606.ENSP00000264995,9606.ENSP00000279242,9606.ENSP00000288937,9606.ENSP00000290208,9606.ENSP00000296102,9606.ENSP00000300151,9606.ENSP00000301585,9606.ENSP00000305682,9606.ENSP00000306548,9606.ENSP00000308275,…	MRPL28,MRPL32,MRPL27,MRPL51,MRPL34,MRPL4,MRPL53,MRPL44,MRPL15,MRPL3,MRPL49,MRPL17,MRPL10,MRPL33,MRPL16,ICT1,MRPL39,MRPL13,MRPL38,MRPL48,MRPL11,MRPL57,MRPL46,NSUN3,MRPL54,MRPL40,MRPL12,MRPL30,MRPL35,MRPL43,MRPL20,MRPL52,MRPL37,MRPL24,MRPL21,MRPL18,MRPL9,MRPL41,MRPL14,MRPS18A,MRPL2,MRPL19,RPL23L,MRPL55,MRPL47,NSUN4,MRPS30,MRPL22,MRPL42,MPV17L2,MTERF4,MRPL45	FALSE	FALSE
GO Component	GO:0005763	Mitochondrial small ribosomal subunit	27	2.38411	top	4.24e-07	ks	9606.ENSP00000053468,9606.ENSP00000081029,9606.ENSP00000177742,9606.ENSP00000245539,9606.ENSP00000258455,9606.ENSP00000259873,9606.ENSP00000272418,9606.ENSP00000276585,9606.ENSP00000285298,9606.ENSP00000295491,9606.ENSP00000315397,9606.ENSP00000317376,9606.ENSP00000318158,9606.ENSP00000357320,9606.ENSP00000360850,9606.ENSP00000361206,9606.ENSP00000362036,9606.ENSP00000362208,9606.ENSP00000369682,…	MRPS10,MRPS35,MRPS34,MRPS7,MRPS9,MRPS18B,MRPS5,MRPS28,RPMS17,MRPS18C,MRPS31,MRPS11,MRPS24,DAP3,MRPS2,MRPS18A,MRPS16,MRPS15,MRPS26,MRPS33,MRPS6,MRPS12,MRPS22,MRPS14,MRPS27,MRPL42,MRPS21	FALSE	FALSE
GO Component	GO:0005681	Spliceosomal complex	173	0.794405	top	7.51e-07	ks	9606.ENSP00000156109,9606.ENSP00000156471,9606.ENSP00000170564,9606.ENSP00000199814,9606.ENSP00000204549,9606.ENSP00000215793,9606.ENSP00000215829,9606.ENSP00000216252,9606.ENSP00000216832,9606.ENSP00000221494,9606.ENSP00000223073,9606.ENSP00000225792,9606.ENSP00000226798,9606.ENSP00000227524,9606.ENSP00000230640,9606.ENSP00000233468,9606.ENSP00000236273,9606.ENSP00000243563,9606.ENSP00000244520,…	GPKOW,AQR,GPATCH1,RBM22,PDCD7,SF3A1,SNRPD3,PHF5A,PNN,SF3A2,RBM28,DDX5,FRG1,PRPF19,SKIV2L2,SF3B6,SYF2,SNRPA,SNRPC,SNRPB2,SUGP1,LSM8,DHX40,DHX35,DGCR14,LSM7,SNRPA1,LGALS3,PRPF38A,SRSF1,BUD13,WBP11,PPWD1,SNW1,RHEB,DHX8,CCDC94,SNRNP40,CASC3,PRPF6,ZCRB1,SNRPF,MFAP1,DHX38,EIF4A3,TXNL4A,SF3B4,SNRPG,ISY1,ZMAT2,CWF19L2,HNRNPU,DHX32,PPIL3,U2AFBP,CCDC12,LUC7L,SNIP1,TRA2A,SLU7,SNRPD1,SRRM2,LSM3,ZRSR2,SF3B3,P…	FALSE	FALSE
GO Component	GO:0016469	Proton-transporting two-sector atpase complex	35	2.16489	top	1.66e-06	ks	9606.ENSP00000215375,9606.ENSP00000216442,9606.ENSP00000234396,9606.ENSP00000243997,9606.ENSP00000253413,9606.ENSP00000259229,9606.ENSP00000262030,9606.ENSP00000264649,9606.ENSP00000265686,9606.ENSP00000273398,9606.ENSP00000276390,9606.ENSP00000284727,9606.ENSP00000290299,9606.ENSP00000290949,9606.ENSP00000292114,9606.ENSP00000292475,9606.ENSP00000300688,9606.ENSP00000301587,9606.ENSP00000308334,…	ATP5D,ATP6V1D,ATP6V1B1,ATP5E,ATP6V1E1,CCDC115,ATP5B,ATP6V0A1,TCIRG1,ATP6V1A,ATP6V1B2,ATP5G3,ATP5O,ATP6V0D1,TMEM199,ATP5J2,ATP5L,ATP5H,ATP5S,ATP6V0C,ATP6V0A2,ATP5C1,ATP6V1H,ATP5F1,ATP6AP1,ATP6V1G1,ATP6AP2,ATP5G2,ATP6V1C1,ATP5A1,ATP5J,ATP6V0E2,ATP6V1F,ATP6V0E1,ATP6V0B	FALSE	FALSE
GO Component	GO:0045259	Proton-transporting atp synthase complex	14	3.4037	top	2.07e-06	afc	9606.ENSP00000215375,9606.ENSP00000243997,9606.ENSP00000262030,9606.ENSP00000284727,9606.ENSP00000290299,9606.ENSP00000292475,9606.ENSP00000300688,9606.ENSP00000301587,9606.ENSP00000308334,9606.ENSP00000349142,9606.ENSP00000358737,9606.ENSP00000377878,9606.ENSP00000381736,9606.ENSP00000389649	ATP5D,ATP5E,ATP5B,ATP5G3,ATP5O,ATP5J2,ATP5L,ATP5H,ATP5S,ATP5C1,ATP5F1,ATP5G2,ATP5A1,ATP5J	FALSE	FALSE
GO Component	GO:0070069	Cytochrome complex	19	2.76816	top	2.07e-06	afc	9606.ENSP00000016171,9606.ENSP00000203407,9606.ENSP00000229379,9606.ENSP00000246554,9606.ENSP00000261643,9606.ENSP00000268379,9606.ENSP00000306397,9606.ENSP00000309565,9606.ENSP00000317159,9606.ENSP00000317780,9606.ENSP00000332887,9606.ENSP00000339720,9606.ENSP00000365243,9606.ENSP00000367939,9606.ENSP00000413908,9606.ENSP00000417656,9606.ENSP00000425759,9606.ENSP00000430494,9606.ENSP00000457513	COX15,UQCRC1,COX6A1,COX6B1,COX10,UQCRC2,UQCRFS1,UQCRH,CYC1,COX5A,UQCR10,NDUFA4,COX4I2,UQCRQ,BCS1L,COX7B,COX7C,UQCRB,COX4I1	FALSE	FALSE
GO Component	GO:0005753	Mitochondrial proton-transporting atp synthase complex	13	3.34356	top	5.94e-06	afc	9606.ENSP00000215375,9606.ENSP00000243997,9606.ENSP00000262030,9606.ENSP00000284727,9606.ENSP00000290299,9606.ENSP00000292475,9606.ENSP00000300688,9606.ENSP00000301587,9606.ENSP00000349142,9606.ENSP00000358737,9606.ENSP00000377878,9606.ENSP00000381736,9606.ENSP00000389649	ATP5D,ATP5E,ATP5B,ATP5G3,ATP5O,ATP5J2,ATP5L,ATP5H,ATP5C1,ATP5F1,ATP5G2,ATP5A1,ATP5J	FALSE	FALSE
GO Component	GO:0005844	Polysome	61	1.72402	top	8.9e-06	ks	9606.ENSP00000220592,9606.ENSP00000222247,9606.ENSP00000225388,9606.ENSP00000225430,9606.ENSP00000250863,9606.ENSP00000254108,9606.ENSP00000256383,9606.ENSP00000257552,9606.ENSP00000261479,9606.ENSP00000262584,9606.ENSP00000263791,9606.ENSP00000265753,9606.ENSP00000278572,9606.ENSP00000284073,9606.ENSP00000284202,9606.ENSP00000286428,9606.ENSP00000296674,9606.ENSP00000299213,9606.ENSP00000300648,…	AGO2,RPL18A,NUFIP2,RPL19,DAZL,FUS,EIF2S1,MSI1,PSMA6,RPL8,EIF2AK4,EIF4H,RPS3,MSI2,IMPACT,VBP1,RPS23,LARP6,GCN1L1,EEF2,RPL38,ABCF1,DIS3L2,CALR,DRG1,RPS21,UPF2,RPS26,MCRS1,FXR1,MYH10,RPL39,DHX9,FMR1,RPL7A,AGO1,RPS4X,RPL11,ATXN2,HSPA14,BTF3,HDLBP,RPL24,RPS29,RPL31,EIF4B,PNPT1,RPL6,RPL36A,PSMA1,EIF4G1,RPL32,RWDD1,RPL30,EIF3H,VIM,RPL18,RPL36,UNK,RPS28,LARP4B	FALSE	FALSE
GO Component	GO:1905368	Peptidase complex	81	1.3981	top	1.01e-05	ks	9606.ENSP00000044462,9606.ENSP00000157812,9606.ENSP00000210313,9606.ENSP00000215071,9606.ENSP00000216455,9606.ENSP00000216802,9606.ENSP00000217446,9606.ENSP00000217515,9606.ENSP00000217958,9606.ENSP00000219313,9606.ENSP00000223321,9606.ENSP00000232165,9606.ENSP00000258080,9606.ENSP00000259335,9606.ENSP00000259457,9606.ENSP00000261303,9606.ENSP00000261479,9606.ENSP00000261497,9606.ENSP00000261601,…	PSMA4,PSMC4,PSMD5,PSMD8,PSMA3,PSME2,PIGU,TXNL1,PSMD10,PSMD7,PSMA2,UBE3A,HTRA2,KIAA0368,PSMB7,PSMC1,PSMA6,USP22,USP14,PSMD11,PSMB1,SPCS2,TAF12,PSMD3,IDE,SPG7,AFG3L2,PSMB6,PSMA5,PIGT,ZFAND2B,PSMB4,UBR1,PSME3,TAF6L,TADA3,UBE3C,PSMD1,PSMD2,PSMC5,PAAF1,CCDC101,F3,PSMF1,GPAA1,PSMD12,RAD23B,VCP,TRRAP,PSMB5,UCHL5,TADA1,PSMD4,PIGK,PSMA7,PSMB2,PSMB8,UBQLN1,AK6,TAF9,PSME1,PSME4,PSMD14,PSMC2,PSMD13,ATXN7L3,T…	FALSE	FALSE
GO Component	GO:0034774	Secretory granule lumen	196	0.673633	top	4.1e-05	ks	9606.ENSP00000002165,9606.ENSP00000035383,9606.ENSP00000053867,9606.ENSP00000211998,9606.ENSP00000215754,9606.ENSP00000215832,9606.ENSP00000216124,9606.ENSP00000216392,9606.ENSP00000216962,9606.ENSP00000218516,9606.ENSP00000219313,9606.ENSP00000222390,9606.ENSP00000223321,9606.ENSP00000226253,9606.ENSP00000226574,9606.ENSP00000227266,9606.ENSP00000229795,9606.ENSP00000236671,9606.ENSP00000237014,…	FUCA2,LRRC7,GRN,VCL,MIF,MAPK1,ARSA,PYGL,PYGB,GLA,PSMD7,HGF,PSMA2,ALDOC,NFKB1,CTSC,MAPK14,CTSD,TTR,CAT,ACTN4,ACLY,ACTR10,GNS,CAB39,PSMB7,GGH,SDCBP,VWF,HEXB,PSMD11,FAF2,PSMB1,COTL1,ERP44,BPI,CNN2,COMMD9,AGA,PSMD3,F13A1,ARSB,EGF,ITIH4,TIMP3,SRP14,GALNS,PSMA5,S100A11,C1orf35,PCYOX1L,OLA1,APP,CCT8,KPNB1,PDXK,CSTB,AGL,ARPC5,STK11IP,SERPINI1,PTX3,CCT2,GHDC,GUSB,TRAPPC1,PA2G4,GTPBP2,GLB1,CANT1,EEF2,PLG,P…	FALSE	FALSE
GO Component	GO:1904813	ficolin-1-rich granule lumen	92	1.20371	top	4.17e-05	ks	9606.ENSP00000181839,9606.ENSP00000211998,9606.ENSP00000215754,9606.ENSP00000215832,9606.ENSP00000216392,9606.ENSP00000219313,9606.ENSP00000222968,9606.ENSP00000223321,9606.ENSP00000226253,9606.ENSP00000228740,9606.ENSP00000229795,9606.ENSP00000236671,9606.ENSP00000241052,9606.ENSP00000253792,9606.ENSP00000254286,9606.ENSP00000258145,9606.ENSP00000258418,9606.ENSP00000259457,9606.ENSP00000261712,…	CDK13,VCL,MIF,MAPK1,PYGL,PSMD7,PDAP1,PSMA2,ALDOC,LTA4H,MAPK14,CTSD,CAT,ACLY,ACTR10,GNS,CAB39,PSMB7,PSMD11,PSMB1,COTL1,COMMD9,PSMD3,ARSB,SRP14,PSMA5,C1orf35,FTH1,CCT8,KPNB1,CSTB,AGL,ARPC5,GUSB,GLB1,CANT1,EEF2,PSMD2,PKM,IMPDH2,HSP90AA1,EEF1A1,HUWE1,GYG1,OSTF1,IMPDH1,HMGB1,CTSB,ATG7,PSMD12,VCP,XRCC6,PNP,ILF2,DYNLT1,PGAM1,PGM1,HSP90AB1,FCN1,PPIE,GSN,ALOX5,CSNK2B,COMMD3,ACTR2,PRDX4,YPEL5,ASAH1,PGM2,NM…	FALSE	FALSE
GO Component	GO:0060205	Cytoplasmic vesicle lumen	198	0.647834	top	7.23e-05	ks	9606.ENSP00000002165,9606.ENSP00000035383,9606.ENSP00000053867,9606.ENSP00000211998,9606.ENSP00000215754,9606.ENSP00000215832,9606.ENSP00000216124,9606.ENSP00000216392,9606.ENSP00000216962,9606.ENSP00000218516,9606.ENSP00000219313,9606.ENSP00000222390,9606.ENSP00000223321,9606.ENSP00000226253,9606.ENSP00000226574,9606.ENSP00000227266,9606.ENSP00000229795,9606.ENSP00000236671,9606.ENSP00000237014,…	FUCA2,LRRC7,GRN,VCL,MIF,MAPK1,ARSA,PYGL,PYGB,GLA,PSMD7,HGF,PSMA2,ALDOC,NFKB1,CTSC,MAPK14,CTSD,TTR,CAT,ACTN4,ACLY,ACTR10,GNS,CAB39,PSMB7,GGH,SDCBP,VWF,HEXB,PSMD11,FAF2,PSMB1,COTL1,ERP44,BPI,CNN2,COMMD9,AGA,PSMD3,F13A1,ARSB,EGF,ITIH4,TIMP3,SRP14,GALNS,PSMA5,S100A11,C1orf35,PCYOX1L,OLA1,APP,CCT8,KPNB1,PDXK,CSTB,AGL,ARPC5,STK11IP,SERPINI1,PTX3,CCT2,GHDC,GUSB,TRAPPC1,PA2G4,GTPBP2,GLB1,CANT1,EEF2,PLG,P…	FALSE	FALSE
GO Component	GO:0120114	Sm-like protein family complex	68	1.1307	top	7.23e-05	ks	9606.ENSP00000215793,9606.ENSP00000215829,9606.ENSP00000216252,9606.ENSP00000221494,9606.ENSP00000243563,9606.ENSP00000244520,9606.ENSP00000246071,9606.ENSP00000249299,9606.ENSP00000252622,9606.ENSP00000254193,9606.ENSP00000260129,9606.ENSP00000262215,9606.ENSP00000263694,9606.ENSP00000266079,9606.ENSP00000266735,9606.ENSP00000268483,9606.ENSP00000269601,9606.ENSP00000270257,9606.ENSP00000272348,…	SF3A1,SNRPD3,PHF5A,SF3A2,SNRPA,SNRPC,SNRPB2,LSM8,LSM7,SNRPA1,TGS1,ARFGEF1,SNRNP40,PRPF6,SNRPF,TXNL4B,TXNL4A,GEMIN7,SNRPG,ZMAT2,GEMIN6,GEMIN5,LSM11,LUC7L,SLU7,SNRPD1,LSM3,CD2BP2,PPIH,GEMIN2,SART1,LSM1,DDX23,USP39,PRPF3,SNRNP200,SF3B2,LSM10,GEMIN4,PRPF31,SF3B1,SNRPD2,PRPF39,SF3B5,DDX20,SF3A3,PRPF4,LSM2,PRPF18,GEMIN8,SMN1,SMN2,SNRPN,NHP2L1,EFTUD2,STRAP,SNRPE,LSM5,SNRPB,LSM6,LUC7L3,CLNS1A,LUC7L2,HTAT…	FALSE	FALSE
GO Component	GO:0005839	Proteasome core complex	16	2.42504	top	0.00017	afc	9606.ENSP00000044462,9606.ENSP00000216455,9606.ENSP00000223321,9606.ENSP00000259457,9606.ENSP00000261479,9606.ENSP00000262193,9606.ENSP00000270586,9606.ENSP00000271308,9606.ENSP00000290541,9606.ENSP00000338039,9606.ENSP00000355325,9606.ENSP00000359910,9606.ENSP00000362334,9606.ENSP00000364016,9606.ENSP00000414359,9606.ENSP00000483688	PSMA4,PSMA3,PSMA2,PSMB7,PSMA6,PSMB1,PSMB6,PSMA5,PSMB4,PSMF1,PSMB5,PSMA7,PSMB2,PSMB8,PSMA1,PSMB3	FALSE	FALSE
GO Component	GO:0045277	Respiratory chain complex iv	10	3.10893	top	0.00017	afc	9606.ENSP00000229379,9606.ENSP00000246554,9606.ENSP00000268379,9606.ENSP00000306397,9606.ENSP00000317780,9606.ENSP00000339720,9606.ENSP00000365243,9606.ENSP00000417656,9606.ENSP00000425759,9606.ENSP00000457513	COX6A1,COX6B1,UQCRC2,UQCRFS1,COX5A,NDUFA4,COX4I2,COX7B,COX7C,COX4I1	FALSE	FALSE
GO Component	GO:0033177	Proton-transporting two-sector atpase complex, proton-transporting domain	16	2.39871	top	0.0002	afc	9606.ENSP00000264649,9606.ENSP00000265686,9606.ENSP00000284727,9606.ENSP00000290949,9606.ENSP00000292475,9606.ENSP00000300688,9606.ENSP00000301587,9606.ENSP00000308334,9606.ENSP00000329757,9606.ENSP00000332247,9606.ENSP00000358737,9606.ENSP00000377878,9606.ENSP00000389649,9606.ENSP00000411672,9606.ENSP00000429690,9606.ENSP00000434729	ATP6V0A1,TCIRG1,ATP5G3,ATP6V0D1,ATP5J2,ATP5L,ATP5H,ATP5S,ATP6V0C,ATP6V0A2,ATP5F1,ATP5G2,ATP5J,ATP6V0E2,ATP6V0E1,ATP6V0B	FALSE	FALSE
GO Component	GO:0045263	Proton-transporting atp synthase complex, coupling factor f(o)	8	3.4114	top	0.00022	afc	9606.ENSP00000284727,9606.ENSP00000292475,9606.ENSP00000300688,9606.ENSP00000301587,9606.ENSP00000308334,9606.ENSP00000358737,9606.ENSP00000377878,9606.ENSP00000389649	ATP5G3,ATP5J2,ATP5L,ATP5H,ATP5S,ATP5F1,ATP5G2,ATP5J	FALSE	FALSE
GO Component	GO:0070993	Translation preinitiation complex	16	2.37242	top	0.00024	afc	9606.ENSP00000216190,9606.ENSP00000220849,9606.ENSP00000232905,9606.ENSP00000248342,9606.ENSP00000253108,9606.ENSP00000256383,9606.ENSP00000261868,9606.ENSP00000354125,9606.ENSP00000358140,9606.ENSP00000362688,9606.ENSP00000370258,9606.ENSP00000419449,9606.ENSP00000429931,9606.ENSP00000431800,9606.ENSP00000436049,9606.ENSP00000485663	EIF3D,EIF3E,EIF1B,EIF3K,EIF3G,EIF2S1,EIF3J,EIF3B,EIF3A,EIF3I,EIF3CL,EIF1,EIF3H,EIF3F,EIF3M,EIF3L	FALSE	FALSE
GO Component	GO:0034702	Ion channel complex	139	0.439591	bottom	0.00026	ks	9606.ENSP00000003084,9606.ENSP00000005284,9606.ENSP00000155840,9606.ENSP00000185206,9606.ENSP00000234389,9606.ENSP00000237596,9606.ENSP00000243457,9606.ENSP00000251287,9606.ENSP00000252321,9606.ENSP00000252729,9606.ENSP00000258796,9606.ENSP00000259324,9606.ENSP00000261007,9606.ENSP00000261751,9606.ENSP00000262304,9606.ENSP00000262719,9606.ENSP00000263269,9606.ENSP00000264428,9606.ENSP00000265593,…	CFTR,CACNG3,KCNQ1,CLIC5,GRIN3B,PKD2,KCNJ2,HCN2,KCNA5,CACNG6,TTYH3,LRRC8A,CHRNA1,CHRNB4,PKD1,PHLPP1,GRIN2D,GLRB,CLCN2,CACNA1C,TTYH2,GLRA3,GABRB2,EPS8,GRID2,GRIA4,KCNMA1,CACNA1D,PKD1L1,CHRNB3,CACHD1,CLIC6,CALM3,SHANK1,GABRB1,GRIA2,CHRNA5,SCNN1G,SCN1A,ABCC8,KCNG3,LRRC28,HCN1,GABRB3,PRKACA,CNIH2,KCNG4,KCNMB3,KCND3,CACNB2,STXBP5,PORCN,SCN4B,PKD2L1,SMDT1,KCNA4,BEST3,LRRC8B,CACNA1H,LRRC8D,KCNQ5,OLFM3,SC…	FALSE	FALSE
GO Component	GO:0071013	Catalytic step 2 spliceosome	81	0.974731	top	0.00026	ks	9606.ENSP00000156471,9606.ENSP00000170564,9606.ENSP00000199814,9606.ENSP00000215793,9606.ENSP00000215829,9606.ENSP00000216832,9606.ENSP00000221494,9606.ENSP00000225792,9606.ENSP00000226798,9606.ENSP00000227524,9606.ENSP00000230640,9606.ENSP00000236273,9606.ENSP00000246071,9606.ENSP00000252011,9606.ENSP00000252137,9606.ENSP00000252622,9606.ENSP00000254193,9606.ENSP00000258962,9606.ENSP00000261308,…	AQR,GPATCH1,RBM22,SF3A1,SNRPD3,PNN,SF3A2,DDX5,FRG1,PRPF19,SKIV2L2,SYF2,SNRPB2,DHX35,DGCR14,LSM7,SNRPA1,SRSF1,PPWD1,SNW1,DHX8,SNRNP40,PRPF6,SNRPF,DHX38,EIF4A3,SNRPG,ISY1,HNRNPU,PPIL3,U2AFBP,SLU7,SNRPD1,SRRM2,LSM3,SF3B3,SART1,DDX23,PABPC1,SNRNP200,SF3B2,MAGOHB,HNRNPM,SF3B1,PRPF4B,HNRNPA1,SNRPD2,HNRNPA2B1,HNRNPH1,XAB2,CDC40,BCAS2,SYNCRIP,RBMX,MAGOH,CDC5L,PPIE,SF3A3,PPIL1,HNRNPR,LSM2,HNRNPK,CRNKL1,CW…	FALSE	FALSE
GO Component	GO:0016282	Eukaryotic 43s preinitiation complex	15	2.43321	top	0.0003	afc	9606.ENSP00000216190,9606.ENSP00000220849,9606.ENSP00000232905,9606.ENSP00000248342,9606.ENSP00000253108,9606.ENSP00000261868,9606.ENSP00000354125,9606.ENSP00000358140,9606.ENSP00000362688,9606.ENSP00000370258,9606.ENSP00000419449,9606.ENSP00000429931,9606.ENSP00000431800,9606.ENSP00000436049,9606.ENSP00000485663	EIF3D,EIF3E,EIF1B,EIF3K,EIF3G,EIF3J,EIF3B,EIF3A,EIF3I,EIF3CL,EIF1,EIF3H,EIF3F,EIF3M,EIF3L	FALSE	FALSE
GO Component	GO:0035578	Azurophil granule lumen	62	1.18514	top	0.00037	ks	9606.ENSP00000002165,9606.ENSP00000053867,9606.ENSP00000215832,9606.ENSP00000216124,9606.ENSP00000216962,9606.ENSP00000218516,9606.ENSP00000227266,9606.ENSP00000237014,9606.ENSP00000253792,9606.ENSP00000254286,9606.ENSP00000258145,9606.ENSP00000260118,9606.ENSP00000260130,9606.ENSP00000261416,9606.ENSP00000261942,9606.ENSP00000262865,9606.ENSP00000264595,9606.ENSP00000264914,9606.ENSP00000268695,…	FUCA2,GRN,MAPK1,ARSA,PYGB,GLA,CTSC,TTR,ACLY,ACTR10,GNS,GGH,SDCBP,HEXB,FAF2,BPI,AGA,ARSB,GALNS,CCT8,STK11IP,CCT2,GUSB,TRAPPC1,PA2G4,GLB1,PSMD1,TOLLIP,TUBB,TUBB4B,PRDX6,IMPDH1,PTGES2,ANXA2,C6orf120,VAT1,DYNC1H1,VCP,CYB5R3,CREG1,CTSA,CAP1,FUCA1,PADI2,ACTR2,NHLRC3,TXNDC5,GDI2,CPPED1,PRKCD,DSN1,GCA,MAN2B1,NAPRT,RNASET2,IST1,HMHA1,NPC2,DNAJC3,HEBP2,PRSS57,PRSS3P2	FALSE	FALSE
GO Component	GO:0005684	U2-type spliceosomal complex	86	1.04807	top	0.00052	ks	9606.ENSP00000156471,9606.ENSP00000199814,9606.ENSP00000215793,9606.ENSP00000215829,9606.ENSP00000216252,9606.ENSP00000221494,9606.ENSP00000227524,9606.ENSP00000236273,9606.ENSP00000244520,9606.ENSP00000246071,9606.ENSP00000249299,9606.ENSP00000252622,9606.ENSP00000254193,9606.ENSP00000257181,9606.ENSP00000260210,9606.ENSP00000261531,9606.ENSP00000262415,9606.ENSP00000262962,9606.ENSP00000263694,…	AQR,RBM22,SF3A1,SNRPD3,PHF5A,SF3A2,PRPF19,SYF2,SNRPC,SNRPB2,LSM8,LSM7,SNRPA1,PRPF38A,BUD13,SNW1,DHX8,CCDC94,SNRNP40,CASC3,PRPF6,SNRPF,MFAP1,EIF4A3,TXNL4A,SF3B4,SNRPG,ISY1,ZMAT2,CCDC12,LUC7L,SNIP1,SNRPD1,SRRM2,LSM3,SF3B3,U2AF2,SART1,PRPF3,SNRNP200,GCFC2,SF3B2,MAGOHB,PRPF31,SF3B1,SNRPD2,PRPF39,XAB2,SF3B5,CDC40,BCAS2,RNF113A,CDC5L,PPIE,SF3A3,PPIL1,PRPF4,LSM2,DHX16,CRNKL1,PRPF18,WBP4,CWC27,SMU1,SNRPN…	FALSE	FALSE
GO Component	GO:0097525	Spliceosomal snrnp complex	51	1.22461	top	0.00052	ks	9606.ENSP00000215793,9606.ENSP00000215829,9606.ENSP00000216252,9606.ENSP00000221494,9606.ENSP00000243563,9606.ENSP00000244520,9606.ENSP00000246071,9606.ENSP00000249299,9606.ENSP00000252622,9606.ENSP00000254193,9606.ENSP00000263694,9606.ENSP00000266079,9606.ENSP00000266735,9606.ENSP00000268483,9606.ENSP00000269601,9606.ENSP00000272348,9606.ENSP00000274712,9606.ENSP00000293872,9606.ENSP00000300413,…	SF3A1,SNRPD3,PHF5A,SF3A2,SNRPA,SNRPC,SNRPB2,LSM8,LSM7,SNRPA1,SNRNP40,PRPF6,SNRPF,TXNL4B,TXNL4A,SNRPG,ZMAT2,LUC7L,SNRPD1,LSM3,CD2BP2,PPIH,SART1,DDX23,USP39,PRPF3,SNRNP200,SF3B2,PRPF31,SF3B1,SNRPD2,PRPF39,SF3B5,SF3A3,PRPF4,LSM2,PRPF18,SNRPN,NHP2L1,EFTUD2,SNRPE,LSM5,SNRPB,LSM6,LUC7L3,LUC7L2,HTATSF1,PRPF40B,PRPF8,LSM4,SNRNP70	FALSE	FALSE
GO Component	GO:1905369	Endopeptidase complex	60	1.38935	top	0.0006	ks	9606.ENSP00000044462,9606.ENSP00000157812,9606.ENSP00000210313,9606.ENSP00000215071,9606.ENSP00000216455,9606.ENSP00000216802,9606.ENSP00000217446,9606.ENSP00000217515,9606.ENSP00000217958,9606.ENSP00000219313,9606.ENSP00000223321,9606.ENSP00000232165,9606.ENSP00000258080,9606.ENSP00000259335,9606.ENSP00000259457,9606.ENSP00000261303,9606.ENSP00000261479,9606.ENSP00000261601,9606.ENSP00000261712,…	PSMA4,PSMC4,PSMD5,PSMD8,PSMA3,PSME2,PIGU,TXNL1,PSMD10,PSMD7,PSMA2,UBE3A,HTRA2,KIAA0368,PSMB7,PSMC1,PSMA6,USP14,PSMD11,PSMB1,PSMD3,IDE,PSMB6,PSMA5,PIGT,ZFAND2B,PSMB4,UBR1,PSME3,UBE3C,PSMD1,PSMD2,PSMC5,PAAF1,PSMF1,GPAA1,PSMD12,RAD23B,VCP,PSMB5,UCHL5,PSMD4,PIGK,PSMA7,PSMB2,PSMB8,UBQLN1,PSME1,PSME4,PSMD14,PSMC2,PSMD13,PSMC6,PSMA1,PSMD6,PSMD9,ADRM1,SHFM1,PSMC3,PSMB3	FALSE	FALSE
GO Component	GO:0030176	Integral component of endoplasmic reticulum membrane	124	0.880762	top	0.00071	ks	9606.ENSP00000006777,9606.ENSP00000009530,9606.ENSP00000158771,9606.ENSP00000215567,9606.ENSP00000216037,9606.ENSP00000217446,9606.ENSP00000220853,9606.ENSP00000226760,9606.ENSP00000228027,9606.ENSP00000231668,9606.ENSP00000237596,9606.ENSP00000240333,9606.ENSP00000243253,9606.ENSP00000245046,9606.ENSP00000245787,9606.ENSP00000247461,9606.ENSP00000253457,9606.ENSP00000256255,9606.ENSP00000256497,…	RHBDD2,CD74,DERL2,TECR,XBP1,PIGU,EMC2,WFS1,DGAT2,BNIP1,PKD2,SLC35B1,SEC61A1,EMC3,INSIG2,CANX,EMC8,SARAF,EDEM1,EMC7,DERL1,PREB,BFAR,SPPL2A,PTPLAD1,TRAM1,ESYT1,RTN1,EMC4,SLC27A2,TEX261,KIAA1715,MARCH6,PIGT,TM7SF2,SPPL3,AMFR,PDIA3,FAM134B,ARL6IP1,EIF2AK3,TBL2,RCE1,XXYLT1,SLC37A2,CALR,SLC37A3,DPM2,PORCN,HSPA5,EMC10,SEC62,RTN4,HLA-DQA1,SLC37A1,INSIG1,DNAJB12,GPAA1,DHCR7,ERGIC3,ANKLE2,ERGIC2,BSCL2,SREB…	FALSE	FALSE
GO Component	GO:0033290	Eukaryotic 48s preinitiation complex	14	2.37426	top	0.00074	afc	9606.ENSP00000216190,9606.ENSP00000220849,9606.ENSP00000248342,9606.ENSP00000253108,9606.ENSP00000256383,9606.ENSP00000261868,9606.ENSP00000354125,9606.ENSP00000358140,9606.ENSP00000362688,9606.ENSP00000370258,9606.ENSP00000429931,9606.ENSP00000431800,9606.ENSP00000436049,9606.ENSP00000485663	EIF3D,EIF3E,EIF3K,EIF3G,EIF2S1,EIF3J,EIF3B,EIF3A,EIF3I,EIF3CL,EIF3H,EIF3F,EIF3M,EIF3L	FALSE	FALSE
GO Component	GO:0042582	Azurophil granule	107	0.815591	top	0.00081	ks	9606.ENSP00000002165,9606.ENSP00000053867,9606.ENSP00000199764,9606.ENSP00000205636,9606.ENSP00000215730,9606.ENSP00000215832,9606.ENSP00000216124,9606.ENSP00000216962,9606.ENSP00000218516,9606.ENSP00000222120,9606.ENSP00000226578,9606.ENSP00000227266,9606.ENSP00000230461,9606.ENSP00000237014,9606.ENSP00000244336,9606.ENSP00000249647,9606.ENSP00000250559,9606.ENSP00000253792,9606.ENSP00000254286,…	FUCA2,GRN,CEACAM6,CMTM6,SNAP29,MAPK1,ARSA,PYGB,GLA,RAB3D,MANBA,CTSC,TMEM30A,TTR,CEACAM8,SNAP23,RAP1B,ACLY,ACTR10,GNS,GGH,SDCBP,DNAJC13,HEXB,FAF2,VAMP7,BPI,VAMP8,AGA,ARSB,GALNS,ARL8A,LAMTOR1,NDUFC2,LPCAT1,STOM,CCT8,NCSTN,STK11IP,BRI3,CCT2,GUSB,TRAPPC1,PA2G4,GAA,GLB1,PSMD1,TOLLIP,CPNE1,ATP11B,PSEN1,ATP6V0C,SYNGR1,LAMP1,STX3,TUBB,TUBB4B,PRDX6,IMPDH1,PTGES2,VAPA,ANXA2,LRMP,C6orf120,VAT1,DYNC1H1,VCP,D…	FALSE	FALSE
GO Component	GO:0000276	Mitochondrial proton-transporting atp synthase complex, coupling factor f(o)	7	3.30081	top	0.00098	afc	9606.ENSP00000284727,9606.ENSP00000292475,9606.ENSP00000300688,9606.ENSP00000301587,9606.ENSP00000358737,9606.ENSP00000377878,9606.ENSP00000389649	ATP5G3,ATP5J2,ATP5L,ATP5H,ATP5F1,ATP5G2,ATP5J	FALSE	FALSE
GO Component	GO:0008250	Oligosaccharyltransferase complex	13	2.49744	top	0.00098	afc	9606.ENSP00000237530,9606.ENSP00000250498,9606.ENSP00000295682,9606.ENSP00000295770,9606.ENSP00000296255,9606.ENSP00000323099,9606.ENSP00000354649,9606.ENSP00000376472,9606.ENSP00000399457,9606.ENSP00000424544,9606.ENSP00000426167,9606.ENSP00000443216,9606.ENSP00000457935	RPN2,DAD1,KRTCAP2,STT3B,RPN1,ATRIP,MAGT1,STT3A,DDOST,TUSC3,OSTC,TMEM258,OST4	FALSE	FALSE
GO Component	GO:0005751	Mitochondrial respiratory chain complex iv	8	2.96722	top	0.001	afc	9606.ENSP00000229379,9606.ENSP00000268379,9606.ENSP00000306397,9606.ENSP00000317780,9606.ENSP00000339720,9606.ENSP00000365243,9606.ENSP00000425759,9606.ENSP00000457513	COX6A1,UQCRC2,UQCRFS1,COX5A,NDUFA4,COX4I2,COX7C,COX4I1	FALSE	FALSE
GO Component	GO:0030532	Small nuclear ribonucleoprotein complex	57	1.04627	top	0.0013	ks	9606.ENSP00000215793,9606.ENSP00000215829,9606.ENSP00000216252,9606.ENSP00000221494,9606.ENSP00000243563,9606.ENSP00000244520,9606.ENSP00000246071,9606.ENSP00000249299,9606.ENSP00000252622,9606.ENSP00000254193,9606.ENSP00000260129,9606.ENSP00000262215,9606.ENSP00000263694,9606.ENSP00000266079,9606.ENSP00000266735,9606.ENSP00000268483,9606.ENSP00000269601,9606.ENSP00000272348,9606.ENSP00000274712,…	SF3A1,SNRPD3,PHF5A,SF3A2,SNRPA,SNRPC,SNRPB2,LSM8,LSM7,SNRPA1,TGS1,ARFGEF1,SNRNP40,PRPF6,SNRPF,TXNL4B,TXNL4A,SNRPG,ZMAT2,LSM11,LUC7L,SLU7,SNRPD1,LSM3,CD2BP2,PPIH,SART1,DDX23,USP39,PRPF3,SNRNP200,SF3B2,LSM10,GEMIN4,PRPF31,SF3B1,SNRPD2,PRPF39,SF3B5,SF3A3,PRPF4,LSM2,PRPF18,SNRPN,NHP2L1,EFTUD2,SNRPE,LSM5,SNRPB,LSM6,LUC7L3,LUC7L2,HTATSF1,PRPF40B,PRPF8,LSM4,SNRNP70	FALSE	FALSE
GO Component	GO:0031227	Intrinsic component of endoplasmic reticulum membrane	131	0.834069	top	0.0013	ks	9606.ENSP00000006777,9606.ENSP00000009530,9606.ENSP00000158771,9606.ENSP00000215567,9606.ENSP00000216037,9606.ENSP00000217446,9606.ENSP00000220853,9606.ENSP00000226760,9606.ENSP00000228027,9606.ENSP00000231668,9606.ENSP00000237596,9606.ENSP00000240333,9606.ENSP00000243253,9606.ENSP00000245046,9606.ENSP00000245787,9606.ENSP00000247461,9606.ENSP00000251527,9606.ENSP00000253457,9606.ENSP00000256255,…	RHBDD2,CD74,DERL2,TECR,XBP1,PIGU,EMC2,WFS1,DGAT2,BNIP1,PKD2,SLC35B1,SEC61A1,EMC3,INSIG2,CANX,ESYT2,EMC8,SARAF,EDEM1,EMC7,DERL1,PREB,BFAR,SPPL2A,PTPLAD1,TRAM1,ESYT1,RTN1,EMC4,SLC27A2,TEX261,KIAA1715,MARCH6,PIGT,TM7SF2,SPPL3,AMFR,PDIA3,PGAP3,FAM134B,ARL6IP1,EIF2AK3,TBL2,RCE1,XXYLT1,SLC37A2,CALR,SLC37A3,DPM2,PORCN,HSPA5,EMC10,SEC62,RTN4,DNAJB2,HLA-DQA1,SLC37A1,INSIG1,DNAJB12,GPAA1,DHCR7,ERGIC3,ANKLE…	FALSE	FALSE
GO Component	GO:0005852	Eukaryotic translation initiation factor 3 complex	14	2.2382	top	0.0016	afc	9606.ENSP00000216190,9606.ENSP00000220849,9606.ENSP00000248342,9606.ENSP00000253108,9606.ENSP00000261868,9606.ENSP00000350512,9606.ENSP00000354125,9606.ENSP00000358140,9606.ENSP00000362688,9606.ENSP00000370258,9606.ENSP00000429931,9606.ENSP00000431800,9606.ENSP00000436049,9606.ENSP00000485663	EIF3D,EIF3E,EIF3K,EIF3G,EIF3J,COPS5,EIF3B,EIF3A,EIF3I,EIF3CL,EIF3H,EIF3F,EIF3M,EIF3L	FALSE	FALSE
GO Component	GO:0101031	Chaperone complex	21	1.25798	top	0.0017	ks	9606.ENSP00000012443,9606.ENSP00000219548,9606.ENSP00000222005,9606.ENSP00000258091,9606.ENSP00000275603,9606.ENSP00000280326,9606.ENSP00000286788,9606.ENSP00000295688,9606.ENSP00000298552,9606.ENSP00000299300,9606.ENSP00000317334,9606.ENSP00000325919,9606.ENSP00000329915,9606.ENSP00000351646,9606.ENSP00000358081,9606.ENSP00000359727,9606.ENSP00000360609,9606.ENSP00000377958,9606.ENSP00000431512,…	PPP5C,STUB1,CDC37,CCT7,CCT6A,CCT5,CCT8,CCT3,TSC1,CCT2,TCP1,PSMG2,PSMG1,STIP1,BAG3,BAG2,HSP90AB1,CCT4,HSF1,HSPA8,PTGES3	FALSE	FALSE
GO Component	GO:0034705	Potassium channel complex	32	0.704479	bottom	0.0021	ks	9606.ENSP00000155840,9606.ENSP00000243457,9606.ENSP00000251287,9606.ENSP00000252321,9606.ENSP00000286628,9606.ENSP00000291295,9606.ENSP00000303960,9606.ENSP00000304127,9606.ENSP00000307342,9606.ENSP00000312129,9606.ENSP00000319370,9606.ENSP00000319591,9606.ENSP00000328511,9606.ENSP00000345055,9606.ENSP00000348573,9606.ENSP00000354778,9606.ENSP00000355580,9606.ENSP00000358802,9606.ENSP00000361173,…	KCNQ1,KCNJ2,HCN2,KCNA5,KCNMA1,CALM3,ABCC8,KCNG3,HCN1,KCNG4,KCNMB3,KCND3,KCNA4,KCNQ5,AKAP9,CNTNAP2,KCNK1,KCNC4,KCNE1L,CTTN,KCNAB2,KCNIP4,KCNS3,KCNK2,GRIK2,KCNAB1,KCNA2,KCNJ5,GRIK4,KCNV1,KCNC2,KCNJ16	FALSE	FALSE
GO Component	GO:0000502	Proteasome complex	55	1.34536	top	0.0026	ks	9606.ENSP00000044462,9606.ENSP00000157812,9606.ENSP00000210313,9606.ENSP00000215071,9606.ENSP00000216455,9606.ENSP00000216802,9606.ENSP00000217515,9606.ENSP00000217958,9606.ENSP00000219313,9606.ENSP00000223321,9606.ENSP00000232165,9606.ENSP00000259335,9606.ENSP00000259457,9606.ENSP00000261303,9606.ENSP00000261479,9606.ENSP00000261601,9606.ENSP00000261712,9606.ENSP00000262193,9606.ENSP00000264639,…	PSMA4,PSMC4,PSMD5,PSMD8,PSMA3,PSME2,TXNL1,PSMD10,PSMD7,PSMA2,UBE3A,KIAA0368,PSMB7,PSMC1,PSMA6,USP14,PSMD11,PSMB1,PSMD3,IDE,PSMB6,PSMA5,ZFAND2B,PSMB4,UBR1,PSME3,UBE3C,PSMD1,PSMD2,PSMC5,PAAF1,PSMF1,PSMD12,RAD23B,VCP,PSMB5,UCHL5,PSMD4,PSMA7,PSMB2,PSMB8,UBQLN1,PSME1,PSME4,PSMD14,PSMC2,PSMD13,PSMC6,PSMA1,PSMD6,PSMD9,ADRM1,SHFM1,PSMC3,PSMB3	FALSE	FALSE
GO Component	GO:1902495	Transmembrane transporter complex	150	0.392117	bottom	0.003	ks	9606.ENSP00000003084,9606.ENSP00000005284,9606.ENSP00000155840,9606.ENSP00000185206,9606.ENSP00000234389,9606.ENSP00000237596,9606.ENSP00000243457,9606.ENSP00000251287,9606.ENSP00000252321,9606.ENSP00000252729,9606.ENSP00000258796,9606.ENSP00000259324,9606.ENSP00000261007,9606.ENSP00000261751,9606.ENSP00000262304,9606.ENSP00000262719,9606.ENSP00000263269,9606.ENSP00000263980,9606.ENSP00000264428,…	CFTR,CACNG3,KCNQ1,CLIC5,GRIN3B,PKD2,KCNJ2,HCN2,KCNA5,CACNG6,TTYH3,LRRC8A,CHRNA1,CHRNB4,PKD1,PHLPP1,GRIN2D,SLC9A1,GLRB,ABCB6,CLCN2,CACNA1C,TTYH2,GLRA3,GABRB2,EPS8,GRID2,GRIA4,ATP1B3,KCNMA1,CACNA1D,PKD1L1,CHRNB3,CACHD1,CLIC6,CALM3,FXYD2,SHANK1,GABRB1,GRIA2,ABCB8,CHRNA5,SCNN1G,SCN1A,ABCC8,KCNG3,LRRC28,HCN1,GABRB3,PRKACA,CNIH2,KCNG4,KCNMB3,KCND3,CACNB2,STXBP5,PORCN,SCN4B,PKD2L1,SMDT1,KCNA4,BEST3,LRRC…	FALSE	FALSE
GO Component	GO:0045211	Postsynaptic membrane	150	0.40859	bottom	0.0036	ks	9606.ENSP00000005284,9606.ENSP00000221459,9606.ENSP00000226091,9606.ENSP00000234389,9606.ENSP00000245323,9606.ENSP00000247461,9606.ENSP00000250974,9606.ENSP00000253754,9606.ENSP00000255380,9606.ENSP00000256366,9606.ENSP00000257215,9606.ENSP00000258884,9606.ENSP00000260408,9606.ENSP00000261007,9606.ENSP00000261707,9606.ENSP00000261751,9606.ENSP00000262375,9606.ENSP00000262406,9606.ENSP00000263269,…	CACNG3,LIN7B,EFNB3,GRIN3B,EFNB2,CANX,ABHD17A,PDLIM4,CHRM3,SYNJ2BP,DAGLA,ABHD17C,ADAM10,CHRNA1,SLC6A4,CHRNB4,DNAJA3,RGS9,GRIN2D,STRN,GLRB,CDH10,ANK1,ADAM22,CACNA1C,CLSTN3,GLRA3,GABRB2,SIGMAR1,LIN7C,ANK3,PTPRO,EPHA4,GRID2,GRIA4,KCNMA1,TIAM1,DGKI,CHRNB3,NPTN,DBN1,SHANK1,GRASP,GABRB1,GRIA2,DAGLB,ADCY1,CHRNA5,P2RY1,GRM5,SEMA4C,GABRB3,CNIH2,FBXO45,NETO1,KCND3,F2R,GRID1,CNTN2,RGS7BP,HIP1,ATAD1,DTNBP1,ER…	FALSE	FALSE
GO Component	GO:0098936	Intrinsic component of postsynaptic membrane	59	0.676034	bottom	0.0036	ks	9606.ENSP00000005284,9606.ENSP00000226091,9606.ENSP00000245323,9606.ENSP00000247461,9606.ENSP00000250974,9606.ENSP00000255380,9606.ENSP00000257215,9606.ENSP00000261007,9606.ENSP00000261707,9606.ENSP00000264463,9606.ENSP00000265727,9606.ENSP00000266546,9606.ENSP00000274547,9606.ENSP00000281171,9606.ENSP00000281821,9606.ENSP00000282020,9606.ENSP00000290401,9606.ENSP00000297323,9606.ENSP00000310003,…	CACNG3,EFNB3,EFNB2,CANX,ABHD17A,CHRM3,DAGLA,CHRNA1,SLC6A4,CDH10,ADAM22,CLSTN3,GABRB2,PTPRO,EPHA4,GRID2,NPTN,ADCY1,CNIH2,NETO1,KCND3,GRID1,CNTN2,RGS7BP,ERBB4,HTR3A,PTPRS,NRP2,SLC6A9,GRM3,SLC30A1,ADORA1,EPHA7,SORCS3,SLITRK2,GRIN1,EPHB2,ABHD17B,CLSTN1,PCDH17,PCDH8,FLRT3,GABRD,NRCAM,SLC8A3,NRG1,SHISA6,NLGN1,OPRM1,CLSTN2,PVRL3,ABHD6,GRIA1,GRIK4,CNTN1,SHISA9,SLC16A3,LRRC4B,FXYD6	FALSE	FALSE
GO Component	GO:0031305	Integral component of mitochondrial inner membrane	44	1.19929	top	0.0043	ks	9606.ENSP00000224807,9606.ENSP00000228318,9606.ENSP00000255390,9606.ENSP00000262570,9606.ENSP00000267436,9606.ENSP00000268704,9606.ENSP00000269143,9606.ENSP00000272433,9606.ENSP00000290913,9606.ENSP00000299335,9606.ENSP00000309561,9606.ENSP00000310873,9606.ENSP00000316905,9606.ENSP00000319992,9606.ENSP00000325562,9606.ENSP00000327467,9606.ENSP00000347581,9606.ENSP00000347924,9606.ENSP00000354223,…	SFXN3,SLC25A3,SCO1,CHCHD3,L2HGDH,SPG7,AFG3L2,SFXN5,CHCHD6,COX11,C19orf70,COQ2,SFXN1,TMEM11,MINOS1,SMDT1,AGK,SFXN4,MPC1,COA3,TIMM17A,MPC2,PPOX,SFXN2,MCU,MCUR1,APOO,PISD,COX16,CCDC109B,CCDC51,TIMM17B,SLC25A19,IMMT,TMEM177,CHCHD10,COX18,ETFDH,UQCC3,SCO2,TIMM23,PET100,OXA1L,LINC00116	FALSE	FALSE
GO Component	GO:0005643	Nuclear pore	63	0.594682	top	0.0062	ks	9606.ENSP00000209873,9606.ENSP00000218004,9606.ENSP00000219169,9606.ENSP00000228820,9606.ENSP00000229179,9606.ENSP00000231498,9606.ENSP00000245544,9606.ENSP00000252512,9606.ENSP00000254508,9606.ENSP00000255305,9606.ENSP00000261396,9606.ENSP00000261574,9606.ENSP00000261667,9606.ENSP00000264883,9606.ENSP00000283195,9606.ENSP00000285968,9606.ENSP00000288071,9606.ENSP00000290158,9606.ENSP00000295119,…	AAAS,NXT2,NUTF2,PARP11,NUP107,NUP155,NUP85,XPO7,NUP210,XPO4,NUP133,IPO5,KPNA3,NUP54,RANBP2,NUP205,DDX19B,KPNB1,NUP35,MAD2L1,RGPD8,GLE1,NUP93,TNKS,NUP98,EIF5A,RANBP3,NUP43,KPNA1,NUP50,BICD2,MYO1C,AHCTF1,TPR,CETN2,NDC1,NUP188,NUP160,IPO7,NUPL1,SEC13,SUMO1,POM121,MVP,RAE1,MCM3AP,SEH1L,MAD1L1,AGFG1,POM121L2,RANGAP1,RANBP1,RANBP3L,CETN3,ENY2,NXF1,NUP153,RAN,NUP37,SNUPN,NUP88,NUP62,PCID2	FALSE	FALSE
GO Component	GO:0042734	Presynaptic membrane	96	0.597382	bottom	0.0066	ks	9606.ENSP00000204961,9606.ENSP00000226091,9606.ENSP00000242285,9606.ENSP00000245323,9606.ENSP00000247461,9606.ENSP00000255380,9606.ENSP00000260323,9606.ENSP00000261205,9606.ENSP00000261368,9606.ENSP00000261707,9606.ENSP00000262231,9606.ENSP00000263233,9606.ENSP00000264025,9606.ENSP00000264377,9606.ENSP00000264463,9606.ENSP00000265381,9606.ENSP00000272371,9606.ENSP00000278379,9606.ENSP00000280187,…	EFNB1,EFNB3,CLTA,EFNB2,CANX,CHRM3,UNC13C,SYT1,SNCAIP,SLC6A4,RIMS2,SYP,PVRL1,ADAM23,CDH10,APBA1,OTOF,SLC1A2,GPM6A,EPHA4,ADCY8,CACNA1D,ERC2,DGKI,NPTN,NCSTN,P2RY1,CLTB,FOSL1,FBXO45,STX4,STX19,STXBP5,ZNRF2,PSEN1,RGS7BP,HIP1,STX3,ERBB4,CTNNB1,HTR3A,PTPRS,ATP2B4,SLC6A9,GRM3,PSEN2,ADORA1,STX11,SYT11,APH1A,CHRNA4,FMR1,PI4K2A,GPC4,RIMS3,STXBP1,DENND1A,P2RY4,EPHB2,GABBR1,PCDH17,PCDH8,CASK,UNC13B,SYAP1,SNPH…	FALSE	FALSE
GO Component	GO:0099240	Intrinsic component of synaptic membrane	86	0.497397	bottom	0.0066	ks	9606.ENSP00000005284,9606.ENSP00000204961,9606.ENSP00000226091,9606.ENSP00000245323,9606.ENSP00000247461,9606.ENSP00000250974,9606.ENSP00000255380,9606.ENSP00000257215,9606.ENSP00000261007,9606.ENSP00000261707,9606.ENSP00000264025,9606.ENSP00000264377,9606.ENSP00000264463,9606.ENSP00000265727,9606.ENSP00000266546,9606.ENSP00000274547,9606.ENSP00000278379,9606.ENSP00000280187,9606.ENSP00000281171,…	CACNG3,EFNB1,EFNB3,EFNB2,CANX,ABHD17A,CHRM3,DAGLA,CHRNA1,SLC6A4,PVRL1,ADAM23,CDH10,ADAM22,CLSTN3,GABRB2,SLC1A2,GPM6A,PTPRO,EPHA4,GRID2,ADCY8,CACNA1D,NPTN,NCSTN,ADCY1,P2RY1,CNIH2,NETO1,KCND3,PSEN1,GRID1,CNTN2,RGS7BP,ERBB4,HTR3A,PTPRS,ATP2B4,NRP2,SLC6A9,GRM3,PSEN2,SLC30A1,ADORA1,SYT11,APH1A,EPHA7,SORCS3,CHRNA4,SLITRK2,GPC4,GRIN1,P2RY4,EPHB2,ABHD17B,CLSTN1,PCDH17,PCDH8,FLRT3,GABRD,NRCAM,PTPRA,SLC8A3…	FALSE	FALSE
GO Component	GO:0099055	Integral component of postsynaptic membrane	54	0.688581	bottom	0.007	ks	9606.ENSP00000005284,9606.ENSP00000226091,9606.ENSP00000245323,9606.ENSP00000247461,9606.ENSP00000255380,9606.ENSP00000257215,9606.ENSP00000261007,9606.ENSP00000261707,9606.ENSP00000264463,9606.ENSP00000265727,9606.ENSP00000266546,9606.ENSP00000274547,9606.ENSP00000281171,9606.ENSP00000281821,9606.ENSP00000282020,9606.ENSP00000290401,9606.ENSP00000297323,9606.ENSP00000310003,9606.ENSP00000313088,…	CACNG3,EFNB3,EFNB2,CANX,CHRM3,DAGLA,CHRNA1,SLC6A4,CDH10,ADAM22,CLSTN3,GABRB2,PTPRO,EPHA4,GRID2,NPTN,ADCY1,CNIH2,NETO1,KCND3,GRID1,ERBB4,HTR3A,PTPRS,NRP2,SLC6A9,GRM3,SLC30A1,ADORA1,EPHA7,SORCS3,SLITRK2,GRIN1,EPHB2,CLSTN1,PCDH17,PCDH8,FLRT3,GABRD,NRCAM,SLC8A3,NRG1,SHISA6,NLGN1,OPRM1,CLSTN2,PVRL3,ABHD6,GRIA1,GRIK4,SHISA9,SLC16A3,LRRC4B,FXYD6	FALSE	FALSE
GO Component	GO:0005758	Mitochondrial intermembrane space	72	1.07159	top	0.0074	ks	9606.ENSP00000215565,9606.ENSP00000215570,9606.ENSP00000219204,9606.ENSP00000219479,9606.ENSP00000241052,9606.ENSP00000246747,9606.ENSP00000246957,9606.ENSP00000248114,9606.ENSP00000254616,9606.ENSP00000257245,9606.ENSP00000258080,9606.ENSP00000261070,9606.ENSP00000264193,9606.ENSP00000265070,9606.ENSP00000265881,9606.ENSP00000270142,9606.ENSP00000270502,9606.ENSP00000287295,9606.ENSP00000294053,…	NDUFB7,TIMM13,ARL2BP,NME4,CAT,ARL2,TRAP1,GFER,TIMM10B,TIMM10,HTRA2,COX17,CPOX,GOLPH3,REXO2,SOD1,C19orf52,AIFM1,CLPB,CAPN2,CHCHD4,PRELID1,THOP1,DTYMK,CEP89,CHCHD7,CYCS,PANK2,CHCHD5,HAX1,SHMT2,PRELID2,COX19,AK2,AGK,COA4,SLMO2,STOML2,MICU1,OPA1,COA6,PPOX,THEM4,FBXL4,COA7,TIMM8A,NDUFS5,NDUFA8,NLN,MICU2,SUOX,CIAPIN1,TIMM9,CHCHD2,GATM,IMMT,NDUFS1,DIABLO,PNPT1,ACN9,CHCHD10,PARK7,C7orf73,RNASET2,LYN,TIMM…	FALSE	FALSE
GO Component	GO:0034703	Cation channel complex	96	0.397976	bottom	0.008	ks	9606.ENSP00000005284,9606.ENSP00000155840,9606.ENSP00000234389,9606.ENSP00000237596,9606.ENSP00000243457,9606.ENSP00000251287,9606.ENSP00000252321,9606.ENSP00000252729,9606.ENSP00000262304,9606.ENSP00000263269,9606.ENSP00000266376,9606.ENSP00000281172,9606.ENSP00000282499,9606.ENSP00000286628,9606.ENSP00000288139,9606.ENSP00000289672,9606.ENSP00000290039,9606.ENSP00000291295,9606.ENSP00000293441,…	CACNG3,KCNQ1,GRIN3B,PKD2,KCNJ2,HCN2,KCNA5,CACNG6,PKD1,GRIN2D,CACNA1C,EPS8,GRIA4,KCNMA1,CACNA1D,PKD1L1,CACHD1,CALM3,SHANK1,GRIA2,SCNN1G,SCN1A,ABCC8,KCNG3,HCN1,PRKACA,CNIH2,KCNG4,KCNMB3,KCND3,CACNB2,PORCN,SCN4B,PKD2L1,SMDT1,KCNA4,CACNA1H,KCNQ5,OLFM3,SCNN1B,SCN8A,HTR3A,AKAP9,CACNA2D1,CACNA1G,CACNA1A,MICU1,CNTNAP2,CACNA1S,KCNK1,CACNA1E,KCNC4,GRIN1,KCNE1L,MCU,DLG3,CACNA1F,ABHD12,CTTN,KCNAB2,ASPH,TRPC3…	FALSE	FALSE
GO Component	GO:0045261	Proton-transporting atp synthase complex, catalytic core f(1)	5	3.36574	top	0.008	afc	9606.ENSP00000215375,9606.ENSP00000243997,9606.ENSP00000262030,9606.ENSP00000349142,9606.ENSP00000381736	ATP5D,ATP5E,ATP5B,ATP5C1,ATP5A1	FALSE	FALSE
GO Component	GO:0048788	Cytoskeleton of presynaptic active zone	4	2.89237	bottom	0.008	afc	9606.ENSP00000262231,9606.ENSP00000296452,9606.ENSP00000334319,9606.ENSP00000361769	RIMS2,BSN,PCLO,RIMS3	FALSE	FALSE
GO Component	GO:0099699	Integral component of synaptic membrane	77	0.526157	bottom	0.008	ks	9606.ENSP00000005284,9606.ENSP00000204961,9606.ENSP00000226091,9606.ENSP00000245323,9606.ENSP00000247461,9606.ENSP00000255380,9606.ENSP00000257215,9606.ENSP00000261007,9606.ENSP00000261707,9606.ENSP00000264025,9606.ENSP00000264377,9606.ENSP00000264463,9606.ENSP00000265727,9606.ENSP00000266546,9606.ENSP00000274547,9606.ENSP00000278379,9606.ENSP00000280187,9606.ENSP00000281171,9606.ENSP00000281821,…	CACNG3,EFNB1,EFNB3,EFNB2,CANX,CHRM3,DAGLA,CHRNA1,SLC6A4,PVRL1,ADAM23,CDH10,ADAM22,CLSTN3,GABRB2,SLC1A2,GPM6A,PTPRO,EPHA4,GRID2,ADCY8,CACNA1D,NPTN,NCSTN,ADCY1,P2RY1,CNIH2,NETO1,KCND3,PSEN1,GRID1,ERBB4,HTR3A,PTPRS,ATP2B4,NRP2,SLC6A9,GRM3,PSEN2,SLC30A1,ADORA1,SYT11,APH1A,EPHA7,SORCS3,CHRNA4,SLITRK2,GRIN1,P2RY4,EPHB2,CLSTN1,PCDH17,PCDH8,FLRT3,GABRD,NRCAM,PTPRA,SLC8A3,ITGB1,NRG1,NRXN1,SHISA6,ATP2B1,NL…	FALSE	FALSE
GO Component	GO:0031970	Organelle envelope lumen	80	0.98884	top	0.0082	ks	9606.ENSP00000215565,9606.ENSP00000215570,9606.ENSP00000219204,9606.ENSP00000219479,9606.ENSP00000241052,9606.ENSP00000246747,9606.ENSP00000246957,9606.ENSP00000248114,9606.ENSP00000254616,9606.ENSP00000257245,9606.ENSP00000258080,9606.ENSP00000260197,9606.ENSP00000261070,9606.ENSP00000264193,9606.ENSP00000265070,9606.ENSP00000265872,9606.ENSP00000265881,9606.ENSP00000270142,9606.ENSP00000270502,…	NDUFB7,TIMM13,ARL2BP,NME4,CAT,ARL2,TRAP1,GFER,TIMM10B,TIMM10,HTRA2,SORL1,COX17,CPOX,GOLPH3,CCAR1,REXO2,SOD1,C19orf52,APP,AIFM1,CLPB,CAPN2,CHCHD4,PRELID1,THOP1,DTYMK,CEP89,CHCHD7,CYCS,PANK2,CHCHD5,HAX1,SHMT2,PRELID2,TUBB,COX19,PTGES,AK2,AGK,COA4,SLMO2,STOML2,IGF2R,MICU1,OPA1,COA6,CACYBP,PPOX,THEM4,FBXL4,COA7,TIMM8A,NDUFS5,NDUFA8,ALOX5,NLN,MICU2,SUOX,CIAPIN1,TIMM9,CHCHD2,GATM,IMMT,NDUFS1,DIABLO,PNP…	FALSE	FALSE
GO Component	GO:0009897	External side of plasma membrane	133	0.288126	bottom	0.01	ks	9606.ENSP00000007722,9606.ENSP00000009530,9606.ENSP00000011653,9606.ENSP00000212355,9606.ENSP00000221130,9606.ENSP00000221972,9606.ENSP00000221992,9606.ENSP00000228434,9606.ENSP00000237612,9606.ENSP00000244513,9606.ENSP00000244519,9606.ENSP00000257290,9606.ENSP00000261023,9606.ENSP00000261488,9606.ENSP00000261514,9606.ENSP00000261622,9606.ENSP00000263087,9606.ENSP00000263409,9606.ENSP00000263636,…	ITGA3,CD74,CD4,TGFBR3,GSR,CD79A,CEACAM5,CD69,ABCG2,BTN1A1,BTN3A3,PDGFRA,ITGAV,ENOX1,CLCN3,SLC7A5,ITGAE,LIFR,LY75,LRP2,IDE,MFGE8,BCAM,ACKR3,SLC4A3,ITGB6,KIT,ACE,CCR5,AZGP1,ITGA5,CAPN2,CCR1,ANXA5,GRIA2,ITGA2,SCNN1G,ANTXR1,INSR,S1PR1,ALCAM,ANTXR2,P2RY12,PLG,CD200R1,EMR1,BTN2A1,CD209,CXCR2,CD276,CALR,P4HB,EFNA5,P2RX7,LAMP1,F3,GPR125,CLPTM1,CDH5,CTSB,SCNN1B,GFRA1,FAS,BTN3A2,BTN2A2,TGFBR2,MAP3K5,CD163,…	FALSE	FALSE
GO Component	GO:0098839	Postsynaptic density membrane	57	0.446185	bottom	0.01	ks	9606.ENSP00000005284,9606.ENSP00000221459,9606.ENSP00000226091,9606.ENSP00000234389,9606.ENSP00000245323,9606.ENSP00000250974,9606.ENSP00000255380,9606.ENSP00000256366,9606.ENSP00000257215,9606.ENSP00000258884,9606.ENSP00000262406,9606.ENSP00000263269,9606.ENSP00000265727,9606.ENSP00000266376,9606.ENSP00000266546,9606.ENSP00000277010,9606.ENSP00000278193,9606.ENSP00000281171,9606.ENSP00000281821,…	CACNG3,LIN7B,EFNB3,GRIN3B,EFNB2,ABHD17A,CHRM3,SYNJ2BP,DAGLA,ABHD17C,RGS9,GRIN2D,ADAM22,CACNA1C,CLSTN3,SIGMAR1,LIN7C,PTPRO,EPHA4,GRID2,GRIA4,TIAM1,DGKI,NPTN,GRIA2,ADCY1,GRM5,SEMA4C,CNIH2,NETO1,GRID1,RGS7BP,ERBB4,DLG1,AKAP9,SCRIB,PTPRS,GRM1,SLC30A1,EPHA7,SORCS3,GRIN1,ABHD17B,CLSTN1,NRCAM,CNKSR2,NRG1,SHISA6,GRIK2,CLSTN2,PVRL3,GRIA1,GRIK4,SHISA9,SLC16A3,LRRC4B,GRIN2B	FALSE	FALSE
STRING clusters	CL:148	Eukaryotic Translation Elongation	89	3.12771	top	9.3e-42	ks	9606.ENSP00000222247,9606.ENSP00000225430,9606.ENSP00000230050,9606.ENSP00000251453,9606.ENSP00000259469,9606.ENSP00000262584,9606.ENSP00000270625,9606.ENSP00000272317,9606.ENSP00000274242,9606.ENSP00000278572,9606.ENSP00000296674,9606.ENSP00000302896,9606.ENSP00000307889,9606.ENSP00000307940,9606.ENSP00000309334,9606.ENSP00000309830,9606.ENSP00000311430,9606.ENSP00000318646,9606.ENSP00000322419,…	RPL18A,RPL19,RPS12,RPS16,RPL35,RPL8,RPS11,RPS27A,RPL37,RPS3,RPS23,RPS9,RPL13,EEF2,RPL15,RPL38,RPL4,RPS15A,RPLP2,RPS27L,EEF1G,EEF1A1,RPS7,RPL7,RPS21,RPL3,RPL27A,RPL21,RPLP1,RPS17,RPS3A,RPSA,RPL22L1,RPL22,RPS26,RPL12,RPL39,RPS27,RPL5,BTF3L4,RPL7A,RPS4X,WDR31,RPL11,RPS6,BTF3,EEF1B2,RPL24,RPL34,RPS29,RPL14,RPS8,RPS14,RPL31,UBA52,RPL23A,RPS18,RPL17,RPL9,RPL6,RPL36A,EEF1D,RPL10,RPS24,RPL32,RPL37A,RPL29…	FALSE	FALSE
STRING clusters	CL:153	Eukaryotic Translation Elongation	85	3.23786	top	9.3e-42	ks	9606.ENSP00000222247,9606.ENSP00000225430,9606.ENSP00000230050,9606.ENSP00000251453,9606.ENSP00000259469,9606.ENSP00000262584,9606.ENSP00000270625,9606.ENSP00000272317,9606.ENSP00000274242,9606.ENSP00000278572,9606.ENSP00000296674,9606.ENSP00000302896,9606.ENSP00000307889,9606.ENSP00000307940,9606.ENSP00000309334,9606.ENSP00000309830,9606.ENSP00000311430,9606.ENSP00000318646,9606.ENSP00000322419,…	RPL18A,RPL19,RPS12,RPS16,RPL35,RPL8,RPS11,RPS27A,RPL37,RPS3,RPS23,RPS9,RPL13,EEF2,RPL15,RPL38,RPL4,RPS15A,RPLP2,RPS27L,EEF1G,EEF1A1,RPS7,RPL7,RPS21,RPL3,RPL27A,RPL21,RPLP1,RPS17,RPS3A,RPSA,RPL22L1,RPL22,RPS26,RPL12,RPL39,RPS27,RPL5,RPL7A,RPS4X,WDR31,RPL11,RPS6,EEF1B2,RPL24,RPL34,RPS29,RPL14,RPS8,RPS14,RPL31,UBA52,RPL23A,RPS18,RPL17,RPL9,RPL6,RPL36A,EEF1D,RPL10,RPS24,RPL32,RPL37A,RPL29,RPL35A,RPL2…	FALSE	FALSE
STRING clusters	CL:159	Peptide chain elongation	78	3.33454	top	6.99e-41	ks	9606.ENSP00000222247,9606.ENSP00000225430,9606.ENSP00000230050,9606.ENSP00000251453,9606.ENSP00000259469,9606.ENSP00000262584,9606.ENSP00000270625,9606.ENSP00000272317,9606.ENSP00000274242,9606.ENSP00000278572,9606.ENSP00000296674,9606.ENSP00000302896,9606.ENSP00000307889,9606.ENSP00000307940,9606.ENSP00000309334,9606.ENSP00000309830,9606.ENSP00000311430,9606.ENSP00000318646,9606.ENSP00000322419,…	RPL18A,RPL19,RPS12,RPS16,RPL35,RPL8,RPS11,RPS27A,RPL37,RPS3,RPS23,RPS9,RPL13,EEF2,RPL15,RPL38,RPL4,RPS15A,RPLP2,RPS27L,RPS7,RPL7,RPS21,RPL3,RPL27A,RPL21,RPLP1,RPS17,RPS3A,RPSA,RPL22L1,RPL22,RPS26,RPL12,RPL39,RPS27,RPL5,RPL7A,RPS4X,RPL11,RPS6,RPL24,RPL34,RPS29,RPL14,RPS8,RPS14,RPL31,UBA52,RPL23A,RPS18,RPL17,RPL9,RPL6,RPL36A,RPL10,RPS24,RPL32,RPL37A,RPL29,RPL35A,RPL23,GNB2L1,RPL30,RPS20,RPS25,FAU,R…	FALSE	FALSE
STRING clusters	CL:146	Formation of a pool of free 40S subunits, and Elongation factor	113	2.86018	top	2.8e-40	ks	9606.ENSP00000216190,9606.ENSP00000216554,9606.ENSP00000220849,9606.ENSP00000222247,9606.ENSP00000225430,9606.ENSP00000229239,9606.ENSP00000230050,9606.ENSP00000232905,9606.ENSP00000248342,9606.ENSP00000251453,9606.ENSP00000253108,9606.ENSP00000259469,9606.ENSP00000261868,9606.ENSP00000262584,9606.ENSP00000270625,9606.ENSP00000272317,9606.ENSP00000274242,9606.ENSP00000278572,9606.ENSP00000289371,…	EIF3D,EIF5,EIF3E,RPL18A,RPL19,GAPDH,RPS12,EIF1B,EIF3K,RPS16,EIF3G,RPL35,EIF3J,RPL8,RPS11,RPS27A,RPL37,RPS3,EIF5B,ABCE1,RPS23,RPS9,RPL13,EEF2,RPL15,RPL38,RPL4,RPS15A,RPLP2,RPS27L,EEF1G,EEF1A1,RPS7,RPL7,RPS21,RPL3,RPL27A,RPL21,RPLP1,RPS17,RPS3A,RPSA,RPL22L1,RPL22,RPS26,EIF3B,RPL12,RPL39,RPS27,EIF3A,SYNCRIP,RPL5,BTF3L4,RPL7A,EIF3I,RPS4X,WDR31,RPL11,EIF2S2,EIF1AX,RPS6,BTF3,EIF3CL,RPL13A,EEF1B2,RPL24,…	FALSE	FALSE
STRING clusters	CL:154	Peptide chain elongation	79	3.27487	top	2.8e-40	ks	9606.ENSP00000222247,9606.ENSP00000225430,9606.ENSP00000230050,9606.ENSP00000251453,9606.ENSP00000259469,9606.ENSP00000262584,9606.ENSP00000270625,9606.ENSP00000272317,9606.ENSP00000274242,9606.ENSP00000278572,9606.ENSP00000296674,9606.ENSP00000302896,9606.ENSP00000307889,9606.ENSP00000307940,9606.ENSP00000309334,9606.ENSP00000309830,9606.ENSP00000311430,9606.ENSP00000318646,9606.ENSP00000322419,…	RPL18A,RPL19,RPS12,RPS16,RPL35,RPL8,RPS11,RPS27A,RPL37,RPS3,RPS23,RPS9,RPL13,EEF2,RPL15,RPL38,RPL4,RPS15A,RPLP2,RPS27L,RPS7,RPL7,RPS21,RPL3,RPL27A,RPL21,RPLP1,RPS17,RPS3A,RPSA,RPL22L1,RPL22,RPS26,RPL12,RPL39,RPS27,RPL5,RPL7A,RPS4X,WDR31,RPL11,RPS6,RPL24,RPL34,RPS29,RPL14,RPS8,RPS14,RPL31,UBA52,RPL23A,RPS18,RPL17,RPL9,RPL6,RPL36A,RPL10,RPS24,RPL32,RPL37A,RPL29,RPL35A,RPL23,GNB2L1,RPL30,RPS20,RPS25…	FALSE	FALSE
STRING clusters	CL:168	Cytoplasmic ribosomal proteins	74	3.38211	top	4.05e-40	ks	9606.ENSP00000222247,9606.ENSP00000225430,9606.ENSP00000230050,9606.ENSP00000251453,9606.ENSP00000259469,9606.ENSP00000262584,9606.ENSP00000270625,9606.ENSP00000272317,9606.ENSP00000274242,9606.ENSP00000278572,9606.ENSP00000296674,9606.ENSP00000302896,9606.ENSP00000307889,9606.ENSP00000307940,9606.ENSP00000309334,9606.ENSP00000309830,9606.ENSP00000311430,9606.ENSP00000318646,9606.ENSP00000322419,…	RPL18A,RPL19,RPS12,RPS16,RPL35,RPL8,RPS11,RPS27A,RPL37,RPS3,RPS23,RPS9,RPL13,EEF2,RPL15,RPL38,RPL4,RPS15A,RPLP2,RPS7,RPL7,RPS21,RPL3,RPL27A,RPL21,RPLP1,RPS17,RPS3A,RPSA,RPL22,RPS26,RPL12,RPL39,RPS27,RPL5,RPL7A,RPS4X,RPL11,RPS6,RPL24,RPL34,RPS29,RPL14,RPS8,RPS14,RPL31,UBA52,RPL23A,RPS18,RPL17,RPL9,RPL6,RPL10,RPS24,RPL32,RPL37A,RPL29,RPL35A,RPL23,GNB2L1,RPL30,RPS20,RPS25,FAU,RPS13,RPL28,RPL26,RPL36…	FALSE	FALSE
STRING clusters	CL:164	Peptide chain elongation	76	3.34357	top	5.74e-40	ks	9606.ENSP00000222247,9606.ENSP00000225430,9606.ENSP00000230050,9606.ENSP00000251453,9606.ENSP00000259469,9606.ENSP00000262584,9606.ENSP00000270625,9606.ENSP00000272317,9606.ENSP00000274242,9606.ENSP00000278572,9606.ENSP00000296674,9606.ENSP00000302896,9606.ENSP00000307889,9606.ENSP00000307940,9606.ENSP00000309334,9606.ENSP00000309830,9606.ENSP00000311430,9606.ENSP00000318646,9606.ENSP00000322419,…	RPL18A,RPL19,RPS12,RPS16,RPL35,RPL8,RPS11,RPS27A,RPL37,RPS3,RPS23,RPS9,RPL13,EEF2,RPL15,RPL38,RPL4,RPS15A,RPLP2,RPS7,RPL7,RPS21,RPL3,RPL27A,RPL21,RPLP1,RPS17,RPS3A,RPSA,RPL22,RPS26,RPL12,RPL39,RPS27,RPL5,RPL7A,RPS4X,RPL11,RPS6,RPL24,RPL34,RPS29,RPL14,RPS8,RPS14,RPL31,UBA52,RPL23A,RPS18,RPL17,RPL9,RPL6,RPL36A,RPL10,RPS24,RPL32,RPL37A,RPL29,RPL35A,RPL23,GNB2L1,RPL30,RPS20,RPS25,FAU,RPS13,RPL18,RPL2…	FALSE	FALSE
STRING clusters	CL:170	Cytoplasmic ribosomal proteins	69	3.37632	top	2.57e-38	ks	9606.ENSP00000222247,9606.ENSP00000225430,9606.ENSP00000230050,9606.ENSP00000251453,9606.ENSP00000259469,9606.ENSP00000262584,9606.ENSP00000270625,9606.ENSP00000272317,9606.ENSP00000278572,9606.ENSP00000296674,9606.ENSP00000302896,9606.ENSP00000307889,9606.ENSP00000309334,9606.ENSP00000309830,9606.ENSP00000311430,9606.ENSP00000318646,9606.ENSP00000339095,9606.ENSP00000339795,9606.ENSP00000345957,…	RPL18A,RPL19,RPS12,RPS16,RPL35,RPL8,RPS11,RPS27A,RPS3,RPS23,RPS9,RPL13,RPL15,RPL38,RPL4,RPS15A,RPS7,RPL7,RPS21,RPL27A,RPL21,RPLP1,RPS17,RPS3A,RPSA,RPL22,RPS26,RPL12,RPL39,RPS27,RPL5,RPL7A,RPS4X,RPL11,RPS6,RPL24,RPL34,RPS29,RPL14,RPS8,RPS14,RPL31,UBA52,RPL23A,RPS18,RPL17,RPL9,RPL6,RPL10,RPS24,RPL37A,RPL29,RPL35A,RPL23,GNB2L1,RPL30,RPS20,RPS25,FAU,RPS13,RPL28,RPL26,RPL36,RPL27,RPS15,RPS19,RPS28,RPS…	FALSE	FALSE
STRING clusters	CL:145	Formation of a pool of free 40S subunits, and Signal recognition particle	121	2.72432	top	3.72e-37	ks	9606.ENSP00000216190,9606.ENSP00000216554,9606.ENSP00000220849,9606.ENSP00000222247,9606.ENSP00000225430,9606.ENSP00000229239,9606.ENSP00000230050,9606.ENSP00000232905,9606.ENSP00000248342,9606.ENSP00000251453,9606.ENSP00000253108,9606.ENSP00000259469,9606.ENSP00000261868,9606.ENSP00000262584,9606.ENSP00000267884,9606.ENSP00000270625,9606.ENSP00000272317,9606.ENSP00000274242,9606.ENSP00000278572,…	EIF3D,EIF5,EIF3E,RPL18A,RPL19,GAPDH,RPS12,EIF1B,EIF3K,RPS16,EIF3G,RPL35,EIF3J,RPL8,SRP14,RPS11,RPS27A,RPL37,RPS3,EIF5B,ABCE1,RPS23,RPS9,SRP9,RPL13,EEF2,RPL15,RPL38,RPL4,SRP68,RPS15A,RPLP2,SRPR,RPS27L,EEF1G,EEF1A1,RPS7,RPL7,SRP72,RPS21,RPL3,RPL27A,RPL21,RPLP1,RPS17,RPS3A,RPSA,RPL22L1,RPL22,RPS26,EIF3B,RPL12,RPL39,RPS27,EIF3A,SYNCRIP,RPL5,BTF3L4,RPL7A,EIF3I,RPS4X,WDR31,RPL11,EIF2S2,EIF1AX,RPS6,BTF3…	FALSE	FALSE
STRING clusters	CL:13334	Respiratory electron transport, ATP synthesis by chemiosmotic coupling, and heat production by uncoupling proteins., and cytochrome complex	99	2.54019	top	1.09e-31	ks	9606.ENSP00000002125,9606.ENSP00000016171,9606.ENSP00000184266,9606.ENSP00000203407,9606.ENSP00000215375,9606.ENSP00000215565,9606.ENSP00000229379,9606.ENSP00000233627,9606.ENSP00000237889,9606.ENSP00000243997,9606.ENSP00000246554,9606.ENSP00000252102,9606.ENSP00000252711,9606.ENSP00000255390,9606.ENSP00000258424,9606.ENSP00000258975,9606.ENSP00000259037,9606.ENSP00000259229,9606.ENSP00000260361,…	NDUFAF7,COX15,NDUFB4,UQCRC1,ATP5D,NDUFB7,COX6A1,NDUFS7,NDUFB3,ATP5E,COX6B1,NDUFA2,NDUFA10,SCO1,COX5B,TACO1,NDUFB5,CCDC115,NDUFAF1,COX10,ATP5B,FOXRED1,NDUFS3,NDUFA9,UQCRC2,NDUFB10,ECSIT,NDUFS6,NDUFB11,NDUFB9,NDUFC2,NUBPL,ATP5G3,ATP5O,TMEM199,ATP5J2,NDUFS4,NDUFB8,COX11,ATP5L,NDUFA7,ATP5H,UQCRFS1,ATP5S,UQCRH,ACAD9,NDUFS8,CYC1,COX5A,NDUFV1,NDUFAF3,NDUFV2,COA5,NDUFA12,NDUFB1,UQCR10,ATPIF1,NDUFA4,NDUFV…	FALSE	FALSE
STRING clusters	CL:171	Cytoplasmic ribosomal proteins	56	3.36108	top	2.79e-30	ks	9606.ENSP00000222247,9606.ENSP00000225430,9606.ENSP00000230050,9606.ENSP00000251453,9606.ENSP00000262584,9606.ENSP00000296674,9606.ENSP00000302896,9606.ENSP00000307889,9606.ENSP00000309334,9606.ENSP00000309830,9606.ENSP00000311430,9606.ENSP00000318646,9606.ENSP00000339095,9606.ENSP00000339795,9606.ENSP00000345957,9606.ENSP00000346027,9606.ENSP00000346037,9606.ENSP00000346050,9606.ENSP00000346067,…	RPL18A,RPL19,RPS12,RPS16,RPL8,RPS23,RPS9,RPL13,RPL15,RPL38,RPL4,RPS15A,RPS7,RPL7,RPS21,RPL21,RPLP1,RPS3A,RPSA,RPL22,RPS26,RPL12,RPS27,RPL5,RPL7A,RPS4X,RPL11,RPL24,RPL34,RPS29,RPL14,RPS8,RPS14,RPL23A,RPS18,RPL17,RPL9,RPL6,RPL10,RPS24,RPL29,RPL35A,RPL23,GNB2L1,RPL30,RPS20,RPS13,RPL28,RPL26,RPL36,RPL27,RPS15,RPS19,RPS28,RPS5,RPS10	FALSE	FALSE
STRING clusters	CL:13336	Oxidative phosphorylation, and mitochondrial complex i deficiency	86	2.63645	top	2.15e-27	ks	9606.ENSP00000002125,9606.ENSP00000184266,9606.ENSP00000203407,9606.ENSP00000215375,9606.ENSP00000215565,9606.ENSP00000229379,9606.ENSP00000233627,9606.ENSP00000237889,9606.ENSP00000243997,9606.ENSP00000246554,9606.ENSP00000252102,9606.ENSP00000252711,9606.ENSP00000258424,9606.ENSP00000259037,9606.ENSP00000259229,9606.ENSP00000260361,9606.ENSP00000262030,9606.ENSP00000263578,9606.ENSP00000263774,…	NDUFAF7,NDUFB4,UQCRC1,ATP5D,NDUFB7,COX6A1,NDUFS7,NDUFB3,ATP5E,COX6B1,NDUFA2,NDUFA10,COX5B,NDUFB5,CCDC115,NDUFAF1,ATP5B,FOXRED1,NDUFS3,NDUFA9,UQCRC2,NDUFB10,ECSIT,NDUFS6,NDUFB11,NDUFB9,NDUFC2,NUBPL,ATP5G3,ATP5O,TMEM199,ATP5J2,NDUFS4,NDUFB8,ATP5L,NDUFA7,ATP5H,UQCRFS1,ATP5S,UQCRH,ACAD9,NDUFS8,CYC1,COX5A,NDUFV1,NDUFAF3,NDUFV2,NDUFA12,NDUFB1,UQCR10,ATPIF1,NDUFA4,NDUFV3,ATP5C1,NDUFS2,NDUFAF4,ATP5F1,COX…	FALSE	FALSE
STRING clusters	CL:13337	Oxidative phosphorylation	75	2.81739	top	1.56e-26	ks	9606.ENSP00000184266,9606.ENSP00000203407,9606.ENSP00000215375,9606.ENSP00000215565,9606.ENSP00000229379,9606.ENSP00000233627,9606.ENSP00000237889,9606.ENSP00000243997,9606.ENSP00000246554,9606.ENSP00000252102,9606.ENSP00000252711,9606.ENSP00000258424,9606.ENSP00000259037,9606.ENSP00000259229,9606.ENSP00000262030,9606.ENSP00000263774,9606.ENSP00000266544,9606.ENSP00000268379,9606.ENSP00000268668,…	NDUFB4,UQCRC1,ATP5D,NDUFB7,COX6A1,NDUFS7,NDUFB3,ATP5E,COX6B1,NDUFA2,NDUFA10,COX5B,NDUFB5,CCDC115,ATP5B,NDUFS3,NDUFA9,UQCRC2,NDUFB10,NDUFS6,NDUFB11,NDUFB9,NDUFC2,ATP5G3,ATP5O,TMEM199,ATP5J2,NDUFS4,NDUFB8,ATP5L,NDUFA7,ATP5H,UQCRFS1,ATP5S,UQCRH,NDUFS8,CYC1,COX5A,NDUFV1,NDUFV2,NDUFA12,NDUFB1,UQCR10,ATPIF1,NDUFA4,NDUFV3,ATP5C1,NDUFS2,ATP5F1,COX7A2,NDUFA1,NDUFS5,NDUFA8,COX4I2,COX7A2L,UQCRQ,NDUFB6,ATP5G…	FALSE	FALSE
STRING clusters	CL:13339	Oxidative phosphorylation	74	2.82711	top	5.26e-26	ks	9606.ENSP00000184266,9606.ENSP00000203407,9606.ENSP00000215375,9606.ENSP00000215565,9606.ENSP00000229379,9606.ENSP00000233627,9606.ENSP00000237889,9606.ENSP00000243997,9606.ENSP00000246554,9606.ENSP00000252102,9606.ENSP00000252711,9606.ENSP00000258424,9606.ENSP00000259037,9606.ENSP00000259229,9606.ENSP00000262030,9606.ENSP00000263774,9606.ENSP00000266544,9606.ENSP00000268379,9606.ENSP00000268668,…	NDUFB4,UQCRC1,ATP5D,NDUFB7,COX6A1,NDUFS7,NDUFB3,ATP5E,COX6B1,NDUFA2,NDUFA10,COX5B,NDUFB5,CCDC115,ATP5B,NDUFS3,NDUFA9,UQCRC2,NDUFB10,NDUFS6,NDUFB11,NDUFB9,NDUFC2,ATP5G3,ATP5O,TMEM199,ATP5J2,NDUFS4,NDUFB8,ATP5L,NDUFA7,ATP5H,UQCRFS1,ATP5S,UQCRH,NDUFS8,CYC1,COX5A,NDUFV1,NDUFV2,NDUFA12,NDUFB1,UQCR10,ATPIF1,NDUFA4,NDUFV3,ATP5C1,NDUFS2,ATP5F1,COX7A2,NDUFA1,NDUFS5,NDUFA8,COX4I2,COX7A2L,UQCRQ,NDUFB6,ATP5G…	FALSE	FALSE
STRING clusters	CL:173	Cytoplasmic ribosomal proteins	46	3.37722	top	5.58e-24	ks	9606.ENSP00000222247,9606.ENSP00000230050,9606.ENSP00000251453,9606.ENSP00000262584,9606.ENSP00000296674,9606.ENSP00000302896,9606.ENSP00000307889,9606.ENSP00000309334,9606.ENSP00000309830,9606.ENSP00000311430,9606.ENSP00000318646,9606.ENSP00000339095,9606.ENSP00000339795,9606.ENSP00000345957,9606.ENSP00000346027,9606.ENSP00000346050,9606.ENSP00000346088,9606.ENSP00000348849,9606.ENSP00000354739,…	RPL18A,RPS12,RPS16,RPL8,RPS23,RPS9,RPL13,RPL15,RPL38,RPL4,RPS15A,RPS7,RPL7,RPS21,RPL21,RPS3A,RPL22,RPS26,RPL12,RPS27,RPL5,RPL7A,RPS4X,RPL24,RPS29,RPL14,RPS8,RPS14,RPL23A,RPL9,RPL6,RPL10,RPS24,RPL35A,RPL23,GNB2L1,RPS20,RPL28,RPL26,RPL36,RPL27,RPS15,RPS19,RPS28,RPS5,RPS10	FALSE	FALSE
STRING clusters	CL:13341	Mitochondrial atp synthesis coupled electron transport	57	2.68555	top	2.58e-18	ks	9606.ENSP00000184266,9606.ENSP00000203407,9606.ENSP00000215565,9606.ENSP00000229379,9606.ENSP00000233627,9606.ENSP00000237889,9606.ENSP00000246554,9606.ENSP00000252102,9606.ENSP00000252711,9606.ENSP00000258424,9606.ENSP00000259037,9606.ENSP00000263774,9606.ENSP00000266544,9606.ENSP00000268379,9606.ENSP00000268668,9606.ENSP00000274137,9606.ENSP00000276062,9606.ENSP00000276689,9606.ENSP00000281031,…	NDUFB4,UQCRC1,NDUFB7,COX6A1,NDUFS7,NDUFB3,COX6B1,NDUFA2,NDUFA10,COX5B,NDUFB5,NDUFS3,NDUFA9,UQCRC2,NDUFB10,NDUFS6,NDUFB11,NDUFB9,NDUFC2,NDUFS4,NDUFB8,NDUFA7,UQCRFS1,UQCRH,NDUFS8,CYC1,COX5A,NDUFV1,NDUFV2,NDUFA12,NDUFB1,UQCR10,NDUFA4,NDUFV3,NDUFS2,COX7A2,NDUFA1,NDUFS5,NDUFA8,COX4I2,COX7A2L,UQCRQ,NDUFB6,NDUFA11,NDUFS1,NDUFA5,COX7B,NDUFA3,NDUFA6,NDUFB2,NDUFA13,COX7C,COX6C,UQCRB,COX4I1,NDUFAB1,UQCR11	FALSE	FALSE
STRING clusters	CL:429	Mitochondrial translation initiation	82	1.73998	top	1.85e-12	ks	9606.ENSP00000053468,9606.ENSP00000081029,9606.ENSP00000177742,9606.ENSP00000199706,9606.ENSP00000223324,9606.ENSP00000225969,9606.ENSP00000229238,9606.ENSP00000245539,9606.ENSP00000252602,9606.ENSP00000253099,9606.ENSP00000253686,9606.ENSP00000254630,9606.ENSP00000258105,9606.ENSP00000258383,9606.ENSP00000258455,9606.ENSP00000259873,9606.ENSP00000260102,9606.ENSP00000263629,9606.ENSP00000264995,…	MRPS10,MRPS35,MRPS34,MRPL28,MRPL32,MRPL27,MRPL51,MRPS7,MRPL34,MRPL4,MRPS25,PTCD3,MRPL53,MRPL44,MRPS9,MRPS18B,MRPL15,MTIF2,MRPL3,MRPS5,MRPS28,MRPL49,RPMS17,MRPL17,MRPL10,MRPS18C,MRPL33,MRPL16,ICT1,MRPL39,MRPL13,MRPL38,MRPL48,MRPL11,MRPL57,MRPL46,MRPL1,MRPS31,MRPS11,MRPS24,MRPS23,GADD45GIP1,MRPL54,MRPL40,MRPL12,MRPL30,MRPL35,MRPL43,MRPL20,AURKAIP1,MRPL52,MRPL37,MRPL24,MRPL21,MRPL18,DAP3,MRPL9,MRPL4…	FALSE	FALSE
STRING clusters	CL:13343	Respiratory chain	44	2.57015	top	5.64e-12	ks	9606.ENSP00000184266,9606.ENSP00000203407,9606.ENSP00000215565,9606.ENSP00000233627,9606.ENSP00000237889,9606.ENSP00000252102,9606.ENSP00000252711,9606.ENSP00000259037,9606.ENSP00000263774,9606.ENSP00000266544,9606.ENSP00000268379,9606.ENSP00000268668,9606.ENSP00000274137,9606.ENSP00000276062,9606.ENSP00000276689,9606.ENSP00000281031,9606.ENSP00000296684,9606.ENSP00000299166,9606.ENSP00000301457,…	NDUFB4,UQCRC1,NDUFB7,NDUFS7,NDUFB3,NDUFA2,NDUFA10,NDUFB5,NDUFS3,NDUFA9,UQCRC2,NDUFB10,NDUFS6,NDUFB11,NDUFB9,NDUFC2,NDUFS4,NDUFB8,NDUFA7,UQCRFS1,UQCRH,NDUFS8,CYC1,NDUFV1,NDUFV2,NDUFA12,NDUFB1,UQCR10,NDUFV3,NDUFS2,NDUFA1,NDUFS5,NDUFA8,NDUFB6,NDUFA11,NDUFS1,NDUFA5,NDUFA3,NDUFA6,NDUFB2,NDUFA13,UQCRB,NDUFAB1,UQCR11	FALSE	FALSE
STRING clusters	CL:13344	Mitochondrial electron transport, nadh to ubiquinone	35	2.66567	top	3.02e-09	ks	9606.ENSP00000184266,9606.ENSP00000215565,9606.ENSP00000233627,9606.ENSP00000237889,9606.ENSP00000252102,9606.ENSP00000252711,9606.ENSP00000259037,9606.ENSP00000263774,9606.ENSP00000266544,9606.ENSP00000268668,9606.ENSP00000274137,9606.ENSP00000276062,9606.ENSP00000276689,9606.ENSP00000281031,9606.ENSP00000296684,9606.ENSP00000299166,9606.ENSP00000301457,9606.ENSP00000315774,9606.ENSP00000322450,…	NDUFB4,NDUFB7,NDUFS7,NDUFB3,NDUFA2,NDUFA10,NDUFB5,NDUFS3,NDUFA9,NDUFB10,NDUFS6,NDUFB11,NDUFB9,NDUFC2,NDUFS4,NDUFB8,NDUFA7,NDUFS8,NDUFV1,NDUFV2,NDUFA12,NDUFB1,NDUFV3,NDUFS2,NDUFA1,NDUFS5,NDUFA8,NDUFB6,NDUFA11,NDUFA5,NDUFA3,NDUFA6,NDUFB2,NDUFA13,NDUFAB1	FALSE	FALSE
STRING clusters	CL:13345	NADH dehydrogenase complex	34	2.62786	top	9.2e-09	ks	9606.ENSP00000184266,9606.ENSP00000215565,9606.ENSP00000233627,9606.ENSP00000237889,9606.ENSP00000252102,9606.ENSP00000252711,9606.ENSP00000259037,9606.ENSP00000266544,9606.ENSP00000268668,9606.ENSP00000274137,9606.ENSP00000276062,9606.ENSP00000276689,9606.ENSP00000281031,9606.ENSP00000296684,9606.ENSP00000299166,9606.ENSP00000301457,9606.ENSP00000315774,9606.ENSP00000322450,9606.ENSP00000327268,…	NDUFB4,NDUFB7,NDUFS7,NDUFB3,NDUFA2,NDUFA10,NDUFB5,NDUFA9,NDUFB10,NDUFS6,NDUFB11,NDUFB9,NDUFC2,NDUFS4,NDUFB8,NDUFA7,NDUFS8,NDUFV1,NDUFV2,NDUFA12,NDUFB1,NDUFV3,NDUFS2,NDUFA1,NDUFS5,NDUFA8,NDUFB6,NDUFA11,NDUFA5,NDUFA3,NDUFA6,NDUFB2,NDUFA13,NDUFAB1	FALSE	FALSE
STRING clusters	CL:13347	NADH dehydrogenase complex	27	2.65361	top	2.27e-07	ks	9606.ENSP00000184266,9606.ENSP00000215565,9606.ENSP00000233627,9606.ENSP00000237889,9606.ENSP00000252102,9606.ENSP00000252711,9606.ENSP00000259037,9606.ENSP00000266544,9606.ENSP00000268668,9606.ENSP00000274137,9606.ENSP00000276689,9606.ENSP00000281031,9606.ENSP00000296684,9606.ENSP00000299166,9606.ENSP00000301457,9606.ENSP00000322450,9606.ENSP00000327268,9606.ENSP00000330737,9606.ENSP00000346196,…	NDUFB4,NDUFB7,NDUFS7,NDUFB3,NDUFA2,NDUFA10,NDUFB5,NDUFA9,NDUFB10,NDUFS6,NDUFB9,NDUFC2,NDUFS4,NDUFB8,NDUFA7,NDUFV1,NDUFV2,NDUFA12,NDUFV3,NDUFS2,NDUFS5,NDUFA8,NDUFB6,NDUFA11,NDUFA5,NDUFA3,NDUFA13	FALSE	FALSE
STRING clusters	CL:533	Organellar small ribosomal subunit	32	2.13346	top	1.12e-06	ks	9606.ENSP00000053468,9606.ENSP00000081029,9606.ENSP00000177742,9606.ENSP00000245539,9606.ENSP00000253686,9606.ENSP00000254630,9606.ENSP00000258455,9606.ENSP00000259873,9606.ENSP00000272418,9606.ENSP00000276585,9606.ENSP00000285298,9606.ENSP00000295491,9606.ENSP00000315397,9606.ENSP00000317376,9606.ENSP00000318158,9606.ENSP00000320184,9606.ENSP00000342676,9606.ENSP00000357320,9606.ENSP00000360850,…	MRPS10,MRPS35,MRPS34,MRPS7,MRPS25,PTCD3,MRPS9,MRPS18B,MRPS5,MRPS28,RPMS17,MRPS18C,MRPS31,MRPS11,MRPS24,MRPS23,AURKAIP1,DAP3,MRPS2,MRPS18A,CHCHD1,MRPS16,MRPS15,MRPS26,MRPS33,MRPS6,MRPS12,MRPS22,MRPS14,MRPS30,MRPS27,MRPS21	FALSE	FALSE
STRING clusters	CL:23085	Voltage-gated channel, and calcium-activated potassium channel activity	74	0.785103	bottom	2.38e-06	ks	9606.ENSP00000005284,9606.ENSP00000155840,9606.ENSP00000226105,9606.ENSP00000229268,9606.ENSP00000243457,9606.ENSP00000251287,9606.ENSP00000252321,9606.ENSP00000252729,9606.ENSP00000263373,9606.ENSP00000265080,9606.ENSP00000265709,9606.ENSP00000266376,9606.ENSP00000280772,9606.ENSP00000282146,9606.ENSP00000286628,9606.ENSP00000288139,9606.ENSP00000290039,9606.ENSP00000291295,9606.ENSP00000303540,…	CACNG3,KCNQ1,RANGRF,USP5,KCNJ2,HCN2,KCNA5,CACNG6,SPTBN4,RASGRF2,ANK1,CACNA1C,ANK3,KCNK13,KCNMA1,CACNA1D,CACHD1,CALM3,SCN1A,HCN1,KCNG4,KCNMB3,KCND3,CACNB2,KCNH5,TMTC2,FGF13,SCN4B,KCNA4,KCNH8,KCNH7,CACNA1H,MTSS1L,KCNQ5,SCN8A,AKAP9,CACNA2D1,ANK2,KCNK5,CACNA1A,CACNA1S,KCNK1,NAV1,CACNA1E,KCNC4,KCNE1L,KCNK17,FGF14,CACNA1F,PLXDC2,KCNAB2,KCNIP4,CACNA2D4,FKBP1A,KCNS3,SCN9A,KCNK2,SCN1B,RASGRF1,SCN5A,FGF12,…	FALSE	FALSE
STRING clusters	CL:435	Organellar large ribosomal subunit	42	1.68848	top	2.93e-06	ks	9606.ENSP00000199706,9606.ENSP00000223324,9606.ENSP00000225969,9606.ENSP00000252602,9606.ENSP00000253099,9606.ENSP00000258383,9606.ENSP00000260102,9606.ENSP00000264995,9606.ENSP00000279242,9606.ENSP00000288937,9606.ENSP00000290208,9606.ENSP00000296102,9606.ENSP00000300151,9606.ENSP00000301585,9606.ENSP00000305682,9606.ENSP00000306548,9606.ENSP00000308275,9606.ENSP00000308717,9606.ENSP00000308897,…	MRPL28,MRPL32,MRPL27,MRPL34,MRPL4,MRPL44,MRPL15,MRPL3,MRPL49,MRPL17,MRPL10,MRPL33,MRPL16,ICT1,MRPL39,MRPL13,MRPL38,MRPL48,MRPL11,MRPL57,MRPL46,MRPL1,MRPL54,MRPL40,MRPL12,MRPL30,MRPL35,MRPL43,MRPL20,MRPL37,MRPL24,MRPL21,MRPL18,MRPL9,MRPL41,MRPL14,MRPL2,MRPL19,MRPL47,MRPL22,MRPL42,MRPL45	FALSE	FALSE
STRING clusters	CL:13349	NADH dehydrogenase complex	18	2.78954	top	5.38e-06	afc	9606.ENSP00000215565,9606.ENSP00000233627,9606.ENSP00000237889,9606.ENSP00000252711,9606.ENSP00000259037,9606.ENSP00000268668,9606.ENSP00000276689,9606.ENSP00000281031,9606.ENSP00000296684,9606.ENSP00000299166,9606.ENSP00000301457,9606.ENSP00000356972,9606.ENSP00000362060,9606.ENSP00000362873,9606.ENSP00000369176,9606.ENSP00000389160,9606.ENSP00000417142,9606.ENSP00000423673	NDUFB7,NDUFS7,NDUFB3,NDUFA10,NDUFB5,NDUFB10,NDUFB9,NDUFC2,NDUFS4,NDUFB8,NDUFA7,NDUFS2,NDUFS5,NDUFA8,NDUFB6,NDUFA11,NDUFA5,NDUFA13	FALSE	FALSE
STRING clusters	CL:13494	Proton-transporting atp synthase complex	16	3.22294	top	5.38e-06	afc	9606.ENSP00000215375,9606.ENSP00000243997,9606.ENSP00000259229,9606.ENSP00000262030,9606.ENSP00000284727,9606.ENSP00000290299,9606.ENSP00000292114,9606.ENSP00000292475,9606.ENSP00000300688,9606.ENSP00000301587,9606.ENSP00000308334,9606.ENSP00000349142,9606.ENSP00000358737,9606.ENSP00000377878,9606.ENSP00000381736,9606.ENSP00000389649	ATP5D,ATP5E,CCDC115,ATP5B,ATP5G3,ATP5O,TMEM199,ATP5J2,ATP5L,ATP5H,ATP5S,ATP5C1,ATP5F1,ATP5G2,ATP5A1,ATP5J	FALSE	FALSE
STRING clusters	CL:284	Cytosolic small ribosomal subunit, and ribosomal_l31e	13	3.44199	top	5.38e-06	afc	9606.ENSP00000259469,9606.ENSP00000270625,9606.ENSP00000272317,9606.ENSP00000278572,9606.ENSP00000346015,9606.ENSP00000346046,9606.ENSP00000355315,9606.ENSP00000369757,9606.ENSP00000386717,9606.ENSP00000388107,9606.ENSP00000418082,9606.ENSP00000435096,9606.ENSP00000435370	RPL35,RPS11,RPS27A,RPS3,RPL27A,RPS17,RPL39,RPS6,RPL31,UBA52,RPL37A,RPS25,FAU	FALSE	FALSE
STRING clusters	CL:534	Organellar small ribosomal subunit	26	2.22414	top	9.53e-06	ks	9606.ENSP00000053468,9606.ENSP00000081029,9606.ENSP00000177742,9606.ENSP00000245539,9606.ENSP00000253686,9606.ENSP00000258455,9606.ENSP00000259873,9606.ENSP00000272418,9606.ENSP00000276585,9606.ENSP00000285298,9606.ENSP00000295491,9606.ENSP00000315397,9606.ENSP00000317376,9606.ENSP00000357320,9606.ENSP00000360850,9606.ENSP00000361206,9606.ENSP00000362036,9606.ENSP00000362208,9606.ENSP00000369682,…	MRPS10,MRPS35,MRPS34,MRPS7,MRPS25,MRPS9,MRPS18B,MRPS5,MRPS28,RPMS17,MRPS18C,MRPS31,MRPS11,DAP3,MRPS2,MRPS18A,MRPS16,MRPS15,MRPS26,MRPS33,MRPS6,MRPS12,MRPS22,MRPS14,MRPS27,MRPS21	FALSE	FALSE
STRING clusters	CL:13498	Mitochondrial proton-transporting atp synthase complex	13	3.34356	top	1.45e-05	afc	9606.ENSP00000215375,9606.ENSP00000243997,9606.ENSP00000262030,9606.ENSP00000284727,9606.ENSP00000290299,9606.ENSP00000292475,9606.ENSP00000300688,9606.ENSP00000301587,9606.ENSP00000349142,9606.ENSP00000358737,9606.ENSP00000377878,9606.ENSP00000381736,9606.ENSP00000389649	ATP5D,ATP5E,ATP5B,ATP5G3,ATP5O,ATP5J2,ATP5L,ATP5H,ATP5C1,ATP5F1,ATP5G2,ATP5A1,ATP5J	FALSE	FALSE
STRING clusters	CL:13502	Formation of ATP by chemiosmotic coupling	12	3.35119	top	1.45e-05	afc	9606.ENSP00000215375,9606.ENSP00000243997,9606.ENSP00000262030,9606.ENSP00000284727,9606.ENSP00000290299,9606.ENSP00000292475,9606.ENSP00000300688,9606.ENSP00000301587,9606.ENSP00000349142,9606.ENSP00000358737,9606.ENSP00000381736,9606.ENSP00000389649	ATP5D,ATP5E,ATP5B,ATP5G3,ATP5O,ATP5J2,ATP5L,ATP5H,ATP5C1,ATP5F1,ATP5A1,ATP5J	FALSE	FALSE
STRING clusters	CL:432	Organellar large ribosomal subunit	47	1.52216	top	2.38e-05	ks	9606.ENSP00000199706,9606.ENSP00000223324,9606.ENSP00000225969,9606.ENSP00000229238,9606.ENSP00000252602,9606.ENSP00000253099,9606.ENSP00000258105,9606.ENSP00000258383,9606.ENSP00000260102,9606.ENSP00000264995,9606.ENSP00000279242,9606.ENSP00000288937,9606.ENSP00000290208,9606.ENSP00000296102,9606.ENSP00000300151,9606.ENSP00000301585,9606.ENSP00000305682,9606.ENSP00000306548,9606.ENSP00000308275,…	MRPL28,MRPL32,MRPL27,MRPL51,MRPL34,MRPL4,MRPL53,MRPL44,MRPL15,MRPL3,MRPL49,MRPL17,MRPL10,MRPL33,MRPL16,ICT1,MRPL39,MRPL13,MRPL38,MRPL48,MRPL11,MRPL57,MRPL46,MRPL1,GADD45GIP1,MRPL54,MRPL40,MRPL12,MRPL30,MRPL35,MRPL43,MRPL20,MRPL52,MRPL37,MRPL24,MRPL21,MRPL18,MRPL9,MRPL41,MRPL14,MRPL2,MRPL19,MRPL55,MRPL47,MRPL22,MRPL42,MRPL45	FALSE	FALSE
STRING clusters	CL:13450	Aerobic electron transport chain, and ucrq family	13	3.07611	top	2.68e-05	afc	9606.ENSP00000229379,9606.ENSP00000246554,9606.ENSP00000258424,9606.ENSP00000317780,9606.ENSP00000339720,9606.ENSP00000359098,9606.ENSP00000365243,9606.ENSP00000367938,9606.ENSP00000367939,9606.ENSP00000417656,9606.ENSP00000425759,9606.ENSP00000428895,9606.ENSP00000457513	COX6A1,COX6B1,COX5B,COX5A,NDUFA4,COX7A2,COX4I2,COX7A2L,UQCRQ,COX7B,COX7C,COX6C,COX4I1	FALSE	FALSE
STRING clusters	CL:1441	mRNA 3-end processing, and RNA recognition motif. (a.k.a. RRM, RBD, or RNP domain)	107	0.700586	top	2.68e-05	ks	9606.ENSP00000216277,9606.ENSP00000216727,9606.ENSP00000217109,9606.ENSP00000221419,9606.ENSP00000225792,9606.ENSP00000229390,9606.ENSP00000238112,9606.ENSP00000238714,9606.ENSP00000241502,9606.ENSP00000242776,9606.ENSP00000244020,9606.ENSP00000245838,9606.ENSP00000245934,9606.ENSP00000252542,9606.ENSP00000254108,9606.ENSP00000258962,9606.ENSP00000261600,9606.ENSP00000262710,9606.ENSP00000263209,…	PAPOLA,PABPN1,CSTF1,HNRNPL,DDX5,SRSF9,CPSF3,PAPOLG,FYTTD1,DDX39A,SRSF6,THOC2,SYMPK,SAFB2,FUS,SRSF1,THOC1,ACIN1,DGCR8,DNAJC8,THOC3,CPSF6,NONO,HNRNPU,SSU72,U2AFBP,CPSF4,RAVER1,THOC7,TRA2A,PHAX,PCF11,CPSF2,NUDT21,SRRM2,U2AF2,RBM14,HNRNPD,KHDRBS1,CSTF3,HNRNPA0,RBBP6,FUBP3,HNRNPM,WDR33,SRSF7,THOC6,NCBP2,TNPO1,FIP1L1,SRA1,SARNP,HNRNPA1,CPSF7,HNRNPA2B1,KHDRBS3,HNRNPH1,PTBP1,SFPQ,PCBP2,MATR3,ILF2,DHX9,CH…	FALSE	FALSE
STRING clusters	CL:2709	Proteasome subunit, and proteasome regulatory particle	20	2.32597	top	8.97e-05	afc	9606.ENSP00000044462,9606.ENSP00000215071,9606.ENSP00000216455,9606.ENSP00000259457,9606.ENSP00000261479,9606.ENSP00000262193,9606.ENSP00000264639,9606.ENSP00000270586,9606.ENSP00000271308,9606.ENSP00000290541,9606.ENSP00000309474,9606.ENSP00000310129,9606.ENSP00000310572,9606.ENSP00000348442,9606.ENSP00000355325,9606.ENSP00000362334,9606.ENSP00000396937,9606.ENSP00000418695,9606.ENSP00000481029,…	PSMA4,PSMD8,PSMA3,PSMB7,PSMA6,PSMB1,PSMD3,PSMB6,PSMA5,PSMB4,PSMD1,PSMD2,PSMC5,PSMD12,PSMB5,PSMB2,PSMD13,PSMD6,PSMC3,PSMB3	FALSE	FALSE
STRING clusters	CL:438	Organellar large ribosomal subunit	36	1.5733	top	0.00012	ks	9606.ENSP00000199706,9606.ENSP00000223324,9606.ENSP00000225969,9606.ENSP00000253099,9606.ENSP00000258383,9606.ENSP00000260102,9606.ENSP00000264995,9606.ENSP00000279242,9606.ENSP00000288937,9606.ENSP00000290208,9606.ENSP00000296102,9606.ENSP00000300151,9606.ENSP00000301585,9606.ENSP00000305682,9606.ENSP00000306548,9606.ENSP00000308275,9606.ENSP00000308897,9606.ENSP00000312311,9606.ENSP00000315017,…	MRPL28,MRPL32,MRPL27,MRPL4,MRPL44,MRPL15,MRPL3,MRPL49,MRPL17,MRPL10,MRPL33,MRPL16,ICT1,MRPL39,MRPL13,MRPL38,MRPL11,MRPL46,MRPL1,MRPL54,MRPL40,MRPL12,MRPL43,MRPL20,MRPL37,MRPL24,MRPL21,MRPL18,MRPL9,MRPL41,MRPL2,MRPL19,MRPL47,MRPL22,MRPL42,MRPL45	FALSE	FALSE
STRING clusters	CL:13504	Formation of ATP by chemiosmotic coupling	9	3.39999	top	0.00017	afc	9606.ENSP00000215375,9606.ENSP00000243997,9606.ENSP00000262030,9606.ENSP00000290299,9606.ENSP00000292475,9606.ENSP00000300688,9606.ENSP00000301587,9606.ENSP00000381736,9606.ENSP00000389649	ATP5D,ATP5E,ATP5B,ATP5O,ATP5J2,ATP5L,ATP5H,ATP5A1,ATP5J	FALSE	FALSE
STRING clusters	CL:537	Organellar small ribosomal subunit	21	2.2768	top	0.00028	ks	9606.ENSP00000053468,9606.ENSP00000081029,9606.ENSP00000245539,9606.ENSP00000258455,9606.ENSP00000259873,9606.ENSP00000272418,9606.ENSP00000295491,9606.ENSP00000315397,9606.ENSP00000317376,9606.ENSP00000357320,9606.ENSP00000360850,9606.ENSP00000361206,9606.ENSP00000362036,9606.ENSP00000362208,9606.ENSP00000376732,9606.ENSP00000382250,9606.ENSP00000384952,9606.ENSP00000418008,9606.ENSP00000420714,…	MRPS10,MRPS35,MRPS7,MRPS9,MRPS18B,MRPS5,MRPS18C,MRPS31,MRPS11,DAP3,MRPS2,MRPS18A,MRPS16,MRPS15,MRPS33,MRPS6,MRPS12,MRPS22,MRPS14,MRPS27,MRPS21	FALSE	FALSE
STRING clusters	CL:1688	U2-type spliceosomal complex, and mRNA cis splicing, via spliceosome	91	1.05987	top	0.00031	ks	9606.ENSP00000156471,9606.ENSP00000199814,9606.ENSP00000215793,9606.ENSP00000216252,9606.ENSP00000221494,9606.ENSP00000226798,9606.ENSP00000227524,9606.ENSP00000233468,9606.ENSP00000236273,9606.ENSP00000243563,9606.ENSP00000244227,9606.ENSP00000244520,9606.ENSP00000246071,9606.ENSP00000249299,9606.ENSP00000252011,9606.ENSP00000252622,9606.ENSP00000254193,9606.ENSP00000257181,9606.ENSP00000260210,…	AQR,RBM22,SF3A1,PHF5A,SF3A2,FRG1,PRPF19,SF3B6,SYF2,SNRPA,SNRNP27,SNRPC,SNRPB2,LSM8,DHX35,LSM7,SNRPA1,PRPF38A,BUD13,PPWD1,SNW1,RBM25,DHX8,CCDC94,FAM32A,SNRNP40,PRPF6,SNRPF,MFAP1,DHX38,TXNL4A,SF3B4,SDE2,SNRPG,ISY1,ZMAT2,LUC7L,SNIP1,TCERG1,SLU7,SNRPD1,LSM3,SF3B3,PPIH,SART1,DDX23,USP39,PRPF3,SNRNP200,SF3B2,PRPF31,SF3B1,CIR1,SNRPD2,PRPF39,XAB2,SF3B5,CDC40,BCAS2,RNF113A,C10orf11,SF3A3,PPIL1,TRNAU1AP,PR…	FALSE	FALSE
STRING clusters	CL:13454	Aerobic electron transport chain	10	3.12437	top	0.0004	afc	9606.ENSP00000229379,9606.ENSP00000246554,9606.ENSP00000258424,9606.ENSP00000317780,9606.ENSP00000339720,9606.ENSP00000367939,9606.ENSP00000417656,9606.ENSP00000425759,9606.ENSP00000428895,9606.ENSP00000457513	COX6A1,COX6B1,COX5B,COX5A,NDUFA4,UQCRQ,COX7B,COX7C,COX6C,COX4I1	FALSE	FALSE
STRING clusters	CL:1686	U2-type spliceosomal complex, and Spliceosome	101	1.00434	top	0.0004	ks	9606.ENSP00000156471,9606.ENSP00000199814,9606.ENSP00000215793,9606.ENSP00000216252,9606.ENSP00000218224,9606.ENSP00000221494,9606.ENSP00000226798,9606.ENSP00000227524,9606.ENSP00000233468,9606.ENSP00000236273,9606.ENSP00000243563,9606.ENSP00000244227,9606.ENSP00000244520,9606.ENSP00000246071,9606.ENSP00000249299,9606.ENSP00000250454,9606.ENSP00000252011,9606.ENSP00000252622,9606.ENSP00000254193,…	AQR,RBM22,SF3A1,PHF5A,PQBP1,SF3A2,FRG1,PRPF19,SF3B6,SYF2,SNRPA,SNRNP27,SNRPC,SNRPB2,LSM8,EAPP,DHX35,LSM7,SNRPA1,PRPF38A,BUD13,WBP11,PPWD1,SNW1,RBM25,DHX8,CCDC94,FAM32A,SNRNP40,PRPF6,SNRPF,MFAP1,DHX38,TXNL4A,SF3B4,SDE2,SNRPG,ISY1,ZMAT2,LUC7L,SNIP1,TCERG1,SLU7,SNRPD1,LSM3,CD2BP2,SF3B3,PPIH,ZNHIT2,SART1,DDX23,USP39,PRPF3,SNRNP200,SF3B2,PRPF31,TSSC4,SF3B1,CIR1,SNRPD2,PRPF39,XAB2,CTNNBL1,SF3B5,CDC40,B…	FALSE	FALSE
STRING clusters	CL:23084	Voltage-gated channel, and TRP channels	102	0.615729	bottom	0.00058	ks	9606.ENSP00000005284,9606.ENSP00000155840,9606.ENSP00000225823,9606.ENSP00000226105,9606.ENSP00000228468,9606.ENSP00000229268,9606.ENSP00000243457,9606.ENSP00000251287,9606.ENSP00000252321,9606.ENSP00000252729,9606.ENSP00000262209,9606.ENSP00000263373,9606.ENSP00000264079,9606.ENSP00000265080,9606.ENSP00000265310,9606.ENSP00000265709,9606.ENSP00000266376,9606.ENSP00000280772,9606.ENSP00000282146,…	CACNG3,KCNQ1,ASIC2,RANGRF,ASIC1,USP5,KCNJ2,HCN2,KCNA5,CACNG6,TRPA1,SPTBN4,MCOLN1,RASGRF2,TRPV5,ANK1,CACNA1C,ANK3,KCNK13,KCNMA1,CACNA1D,CACHD1,CALM3,TPCN2,PIEZO1,SCN1A,HCN1,KCNG4,KCNMB3,KCND3,CACNB2,TRPM7,KCNH5,TMTC2,FGF13,SCN4B,CLIP4,KCNA4,KCNH8,KCNH7,CACNA1H,MTSS1L,KCNQ5,SCN8A,AKAP9,CACNA2D1,ANK2,CACNA1G,KCNK5,CACNA1A,TRPM6,CACNA1S,KCNK1,NAV1,CACNA1E,KCNC4,MCOLN3,MCOLN2,KCNE1L,KCNK17,FGF14,CACNA…	FALSE	FALSE
STRING clusters	CL:1446	mRNA processing, and primary miRNA binding	50	0.816988	top	0.00062	ks	9606.ENSP00000221419,9606.ENSP00000225792,9606.ENSP00000229390,9606.ENSP00000244020,9606.ENSP00000254108,9606.ENSP00000258962,9606.ENSP00000262710,9606.ENSP00000263209,9606.ENSP00000276079,9606.ENSP00000283179,9606.ENSP00000291552,9606.ENSP00000297071,9606.ENSP00000301740,9606.ENSP00000307863,9606.ENSP00000311747,9606.ENSP00000313199,9606.ENSP00000313829,9606.ENSP00000316042,9606.ENSP00000325376,…	HNRNPL,DDX5,SRSF9,SRSF6,FUS,SRSF1,ACIN1,DGCR8,NONO,HNRNPU,U2AFBP,TRA2A,SRRM2,U2AF2,RBM14,HNRNPD,KHDRBS1,HNRNPA0,HNRNPM,SRSF7,TNPO1,HNRNPA1,HNRNPA2B1,HNRNPH1,PTBP1,SFPQ,PCBP2,MATR3,ILF2,DHX9,RBMX,SRSF3,SRSF4,SRPK1,HNRNPR,HNRNPK,SF1,SRSF2,HNRNPA3,SRPK2,KHSRP,EWSR1,ILF3,TRA2B,SRSF10,DROSHA,SRSF5,RNPS1,TAF15,HNRNPDL	FALSE	FALSE
STRING clusters	CL:2708	Proteasome	25	2.09627	top	0.00062	ks	9606.ENSP00000044462,9606.ENSP00000215071,9606.ENSP00000216455,9606.ENSP00000219313,9606.ENSP00000259457,9606.ENSP00000261479,9606.ENSP00000261601,9606.ENSP00000261712,9606.ENSP00000262193,9606.ENSP00000264639,9606.ENSP00000270586,9606.ENSP00000271308,9606.ENSP00000290541,9606.ENSP00000309474,9606.ENSP00000310129,9606.ENSP00000310572,9606.ENSP00000348442,9606.ENSP00000355325,9606.ENSP00000362334,…	PSMA4,PSMD8,PSMA3,PSMD7,PSMB7,PSMA6,USP14,PSMD11,PSMB1,PSMD3,PSMB6,PSMA5,PSMB4,PSMD1,PSMD2,PSMC5,PSMD12,PSMB5,PSMB2,PSMD14,PSMD13,PSMD6,ADRM1,PSMC3,PSMB3	FALSE	FALSE
STRING clusters	CL:1684	U2-type spliceosomal complex, and U12-type spliceosomal complex	112	0.941416	top	0.00065	ks	9606.ENSP00000156471,9606.ENSP00000199814,9606.ENSP00000204549,9606.ENSP00000215793,9606.ENSP00000216252,9606.ENSP00000218224,9606.ENSP00000221494,9606.ENSP00000226798,9606.ENSP00000227524,9606.ENSP00000233468,9606.ENSP00000236273,9606.ENSP00000243563,9606.ENSP00000244227,9606.ENSP00000244520,9606.ENSP00000246071,9606.ENSP00000249299,9606.ENSP00000250454,9606.ENSP00000252011,9606.ENSP00000252622,…	AQR,RBM22,PDCD7,SF3A1,PHF5A,PQBP1,SF3A2,FRG1,PRPF19,SF3B6,SYF2,SNRPA,SNRNP27,SNRPC,SNRPB2,LSM8,EAPP,DHX35,LSM7,SNRPA1,PRPF38A,BUD13,WBP11,PPWD1,SNW1,RBM25,DHX8,RBM42,CCDC94,FAM32A,SNRNP40,PRPF6,ZCRB1,SNRPF,MFAP1,DHX38,TXNL4A,SF3B4,SDE2,SNRPG,ISY1,ZMAT2,LUC7L,SNIP1,TCERG1,SLU7,SNRPD1,LSM3,ZRSR2,CD2BP2,SF3B3,PPIH,ZNHIT2,SART1,DDX23,USP39,PRPF3,SNRNP200,SF3B2,PRPF31,TSSC4,SF3B1,PRPF4B,CIR1,SNRNP48,S…	FALSE	FALSE
STRING clusters	CL:440	Organellar large ribosomal subunit	30	1.67689	top	0.00079	ks	9606.ENSP00000223324,9606.ENSP00000225969,9606.ENSP00000253099,9606.ENSP00000258383,9606.ENSP00000260102,9606.ENSP00000264995,9606.ENSP00000279242,9606.ENSP00000288937,9606.ENSP00000290208,9606.ENSP00000296102,9606.ENSP00000300151,9606.ENSP00000301585,9606.ENSP00000305682,9606.ENSP00000306548,9606.ENSP00000308897,9606.ENSP00000312311,9606.ENSP00000315017,9606.ENSP00000333401,9606.ENSP00000333837,…	MRPL32,MRPL27,MRPL4,MRPL44,MRPL15,MRPL3,MRPL49,MRPL17,MRPL10,MRPL33,MRPL16,ICT1,MRPL39,MRPL13,MRPL11,MRPL46,MRPL1,MRPL40,MRPL12,MRPL43,MRPL20,MRPL24,MRPL21,MRPL9,MRPL41,MRPL2,MRPL19,MRPL47,MRPL22,MRPL42	FALSE	FALSE
STRING clusters	CL:13620	Mitochondrial protein import, and outer mitochondrial membrane protein complex	76	1.46366	top	0.00087	ks	9606.ENSP00000169551,9606.ENSP00000215570,9606.ENSP00000216034,9606.ENSP00000219400,9606.ENSP00000225174,9606.ENSP00000228318,9606.ENSP00000233893,9606.ENSP00000245816,9606.ENSP00000248114,9606.ENSP00000249269,9606.ENSP00000249442,9606.ENSP00000251691,9606.ENSP00000254616,9606.ENSP00000257245,9606.ENSP00000261070,9606.ENSP00000262375,9606.ENSP00000262570,9606.ENSP00000264954,9606.ENSP00000265333,…	TIMM21,TIMM13,TOMM22,CMC2,PPIF,SLC25A3,HSPE1,CLPP,GFER,PMPCB,MTX2,KIAA1244,TIMM10B,TIMM10,COX17,DNAJA3,CHCHD3,GRPEL1,VDAC1,SPG7,AFG3L2,C19orf52,TIMM44,TOMM70A,CHCHD6,CLPB,C2orf47,CHCHD4,HSPA9,CLPX,CHCHD7,C19orf70,PAM16,TIMM22,MINOS1,CHCHD5,GRPEL2,COX19,SAMM50,AGK,COA4,TOMM7,LONP1,TOMM20,COA6,TIMM17A,TOMM40L,MTX1,SLC25A5,PMPCA,VDAC2,TIMM8A,ROMO1,DNAJC11,DNAJC15,APOO,SLC25A6,DNAJC19,HSPD1,TIMM9,CHC…	FALSE	FALSE
STRING clusters	CL:11549	Carbon metabolism, and Pyruvate metabolism	70	0.976511	top	0.00088	ks	9606.ENSP00000179259,9606.ENSP00000205402,9606.ENSP00000207870,9606.ENSP00000216254,9606.ENSP00000216780,9606.ENSP00000217901,9606.ENSP00000222673,9606.ENSP00000226253,9606.ENSP00000227868,9606.ENSP00000229270,9606.ENSP00000232375,9606.ENSP00000234590,9606.ENSP00000252603,9606.ENSP00000264932,9606.ENSP00000270776,9606.ENSP00000280346,9606.ENSP00000283646,9606.ENSP00000288050,9606.ENSP00000290573,…	C12orf5,DLD,XYLB,ACO2,PCK2,IDH3G,OGDH,ALDOC,PDHX,TPI1,PFKFB4,ENO1,PGLS,SDHA,PGD,DLAT,RPIA,PDPR,HK2,PGAM2,IDH3A,RBKS,PDHB,ACO1,PDP2,PKM,ME2,TALDO1,MDH2,IDH2,DLST,CS,PFKM,RPE,FH,SDHC,PGAM1,PGK1,OGDHL,MDH1B,ALDOB,PFKFB1,FBP2,SDHB,SDHD,SUCLA2,PDHA1,IDH3B,PFKP,PDK1,BPGM,G6PD,SUCLG1,ALDOA,LDHB,PDK3,GLYCTK,IDH1,TKT,KDM8,HK1,GPI,FBP1,DERA,PDK2,MDH1,ME3,PFKFB3,LDHA,H6PD	FALSE	FALSE
STRING clusters	CL:23089	Voltage-gated potassium channel complex, and interaction between l1 and ankyrins	42	0.835491	bottom	0.00088	ks	9606.ENSP00000155840,9606.ENSP00000226105,9606.ENSP00000243457,9606.ENSP00000252321,9606.ENSP00000263373,9606.ENSP00000265709,9606.ENSP00000280772,9606.ENSP00000286628,9606.ENSP00000291295,9606.ENSP00000303540,9606.ENSP00000312129,9606.ENSP00000319370,9606.ENSP00000319591,9606.ENSP00000321427,9606.ENSP00000322390,9606.ENSP00000322460,9606.ENSP00000328511,9606.ENSP00000328813,9606.ENSP00000331727,…	KCNQ1,RANGRF,KCNJ2,KCNA5,SPTBN4,ANK1,ANK3,KCNMA1,CALM3,SCN1A,KCNG4,KCNMB3,KCND3,KCNH5,FGF13,SCN4B,KCNA4,KCNH8,KCNH7,MTSS1L,KCNQ5,SCN8A,AKAP9,ANK2,NAV1,KCNC4,KCNE1L,FGF14,KCNAB2,KCNIP4,KCNS3,SCN9A,SCN1B,SCN5A,FGF12,KCNAB1,KCNN2,KCNA2,KCNV1,OBSCN,KCNH6,KCNN3	FALSE	FALSE
STRING clusters	CL:15701	Mixed, incl. constitutive signaling by aberrant pi3k in cancer, and sh2 domain	106	0.486706	bottom	0.0011	ks	9606.ENSP00000216373,9606.ENSP00000220003,9606.ENSP00000220597,9606.ENSP00000221972,9606.ENSP00000222254,9606.ENSP00000222390,9606.ENSP00000224337,9606.ENSP00000230990,9606.ENSP00000233668,9606.ENSP00000244007,9606.ENSP00000256637,9606.ENSP00000256707,9606.ENSP00000257290,9606.ENSP00000257408,9606.ENSP00000261799,9606.ENSP00000261937,9606.ENSP00000262593,9606.ENSP00000262741,9606.ENSP00000262995,…	SOS2,CSK,PAG1,CD79A,PIK3R2,HGF,BLNK,HBEGF,DOK1,PLCG1,SORT1,KIDINS220,PDGFRA,KLB,PDGFRB,FLT4,DOK5,PIK3R3,GAB1,KDR,PIK3CA,CBL,FGF2,ZAP70,EGF,ERBB3,FGF7,ERBB2,LRIG1,RASA1,DOK2,DOCK1,PDE3B,FLT1,PIK3CB,TGFA,INPPL1,CRK,BCR,INSR,IRS1,IBTK,PDGFB,CD8B,SKAP1,FGFR3,PTPN11,PTK2,ERBB4,CRKL,PDGFA,FYN,GFRA1,RET,KLRG1,EPHA2,PIK3CG,NRP2,GAB2,FCER1A,INSRR,PTPRK,RIT1,NGF,PTPN1,VAV2,PREX1,RAPGEF1,TIE1,PKIG,FRS3,PTPN…	FALSE	FALSE
STRING clusters	CL:3272	Oligosaccharyltransferase complex, and protein export	30	2.10342	top	0.0011	ks	9606.ENSP00000223641,9606.ENSP00000228506,9606.ENSP00000233616,9606.ENSP00000237530,9606.ENSP00000243253,9606.ENSP00000244763,9606.ENSP00000250498,9606.ENSP00000262213,9606.ENSP00000263672,9606.ENSP00000265044,9606.ENSP00000288680,9606.ENSP00000295682,9606.ENSP00000295702,9606.ENSP00000295770,9606.ENSP00000296255,9606.ENSP00000317331,9606.ENSP00000337688,9606.ENSP00000354649,9606.ENSP00000357998,…	SEC61B,MLEC,MOGS,RPN2,SEC61A1,SSR1,DAD1,TRAM1,SPCS2,SSR3,SPPL3,KRTCAP2,SSR2,STT3B,RPN1,SSR4,SEC62,MAGT1,SEC63,STT3A,SEC61G,DDOST,TUSC3,OSTC,SPCS3,TMEM258,SEC11A,OST4,SEC11C,SPCS1	FALSE	FALSE
STRING clusters	CL:11548	Carbon metabolism, and Starch and sucrose metabolism	88	0.724976	top	0.0017	ks	9606.ENSP00000179259,9606.ENSP00000205402,9606.ENSP00000207870,9606.ENSP00000216254,9606.ENSP00000216392,9606.ENSP00000216780,9606.ENSP00000216962,9606.ENSP00000217901,9606.ENSP00000218516,9606.ENSP00000222673,9606.ENSP00000226253,9606.ENSP00000227868,9606.ENSP00000229270,9606.ENSP00000232375,9606.ENSP00000234590,9606.ENSP00000237642,9606.ENSP00000238994,9606.ENSP00000252603,9606.ENSP00000264932,…	C12orf5,DLD,XYLB,ACO2,PYGL,PCK2,PYGB,IDH3G,GLA,OGDH,ALDOC,PDHX,TPI1,PFKFB4,ENO1,STBD1,PPP1R3C,PGLS,SDHA,PGD,DLAT,RPIA,PDPR,HK2,AGL,PGAM2,PGM2L1,IDH3A,GAA,RBKS,PDHB,ACO1,PDP2,GYS1,PKM,ME2,TALDO1,GANC,MDH2,IDH2,DLST,UGP2,GYG1,CS,PFKM,RPE,FH,EPM2A,SDHC,PGAM1,PGM1,PGK1,OGDHL,MDH1B,ALDOB,PFKFB1,FBP2,SDHB,SDHD,SUCLA2,PDHA1,IDH3B,PFKP,GYG2,PGM2,PDK1,BPGM,G6PD,SUCLG1,ALDOA,LDHB,PGM5,PDK3,GLYCTK,IDH1,TKT,…	FALSE	FALSE
STRING clusters	CL:269	Mixed, incl. psoriasis 13, and ribosomal protein l5	8	3.19425	top	0.0017	afc	9606.ENSP00000225430,9606.ENSP00000346037,9606.ENSP00000363676,9606.ENSP00000378163,9606.ENSP00000393241,9606.ENSP00000397798,9606.ENSP00000418868,9606.ENSP00000435777	RPL19,RPLP1,RPL11,RPL34,RPS18,RPL17,RPL29,RPS13	FALSE	FALSE
STRING clusters	CL:3308	Oligosaccharyltransferase complex	11	2.70253	top	0.0019	afc	9606.ENSP00000237530,9606.ENSP00000250498,9606.ENSP00000295682,9606.ENSP00000295770,9606.ENSP00000296255,9606.ENSP00000354649,9606.ENSP00000376472,9606.ENSP00000399457,9606.ENSP00000426167,9606.ENSP00000443216,9606.ENSP00000457935	RPN2,DAD1,KRTCAP2,STT3B,RPN1,MAGT1,STT3A,DDOST,OSTC,TMEM258,OST4	FALSE	FALSE
STRING clusters	CL:1690	U2-type precatalytic spliceosome, and U1 snRNP	56	1.13002	top	0.0021	ks	9606.ENSP00000215793,9606.ENSP00000216252,9606.ENSP00000221494,9606.ENSP00000233468,9606.ENSP00000243563,9606.ENSP00000244227,9606.ENSP00000244520,9606.ENSP00000246071,9606.ENSP00000249299,9606.ENSP00000252622,9606.ENSP00000254193,9606.ENSP00000257181,9606.ENSP00000260210,9606.ENSP00000261973,9606.ENSP00000266079,9606.ENSP00000266735,9606.ENSP00000267812,9606.ENSP00000269601,9606.ENSP00000271628,…	SF3A1,PHF5A,SF3A2,SF3B6,SNRPA,SNRNP27,SNRPC,SNRPB2,LSM8,LSM7,SNRPA1,PRPF38A,BUD13,RBM25,PRPF6,SNRPF,MFAP1,TXNL4A,SF3B4,SNRPG,ZMAT2,LUC7L,SNIP1,SNRPD1,LSM3,SF3B3,PPIH,SART1,DDX23,USP39,PRPF3,SNRNP200,SF3B2,PRPF31,SF3B1,SNRPD2,PRPF39,SF3B5,RNF113A,SF3A3,TRNAU1AP,PRPF4,LSM2,DHX16,WBP4,CWC27,SMU1,SNRPN,NHP2L1,IK,LSM5,SNRPB,LSM6,PRPF40B,LSM4,SNRNP70	FALSE	FALSE
STRING clusters	CL:17369	Mixed, incl. muscle protein, and sarcoplasmic reticulum	34	0.516134	both ends	0.0021	ks	9606.ENSP00000216181,9606.ENSP00000239926,9606.ENSP00000253122,9606.ENSP00000279022,9606.ENSP00000299198,9606.ENSP00000300961,9606.ENSP00000317985,9606.ENSP00000345230,9606.ENSP00000351022,9606.ENSP00000353072,9606.ENSP00000353452,9606.ENSP00000353590,9606.ENSP00000354488,9606.ENSP00000354826,9606.ENSP00000357516,9606.ENSP00000358888,9606.ENSP00000361636,9606.ENSP00000362071,9606.ENSP00000368767,…	MYH9,MYOT,SLC6A8,MYL9,CKB,JSRP1,ROCK2,TPM4,TPM1,ATP2A3,MYLK,MYH10,TNNI1,CALD1,TPM3,SYPL2,TNNC2,JPH2,ASPH,ASB9,FKBP1B,RYR3,MYLK3,GATM,ASB15,GAMT,IQUB,LMO7,ATP2A2,VIM,MYL6,MYL12B,TTN,SMTN	FALSE	FALSE
STRING clusters	CL:23087	Potassium channel activity, and phase 0 - rapid depolarisation	50	0.730162	bottom	0.0021	ks	9606.ENSP00000155840,9606.ENSP00000226105,9606.ENSP00000243457,9606.ENSP00000251287,9606.ENSP00000252321,9606.ENSP00000263373,9606.ENSP00000265709,9606.ENSP00000280772,9606.ENSP00000282146,9606.ENSP00000286628,9606.ENSP00000291295,9606.ENSP00000303540,9606.ENSP00000307342,9606.ENSP00000312129,9606.ENSP00000319370,9606.ENSP00000319591,9606.ENSP00000321427,9606.ENSP00000322390,9606.ENSP00000322460,…	KCNQ1,RANGRF,KCNJ2,HCN2,KCNA5,SPTBN4,ANK1,ANK3,KCNK13,KCNMA1,CALM3,SCN1A,HCN1,KCNG4,KCNMB3,KCND3,KCNH5,FGF13,SCN4B,KCNA4,KCNH8,KCNH7,MTSS1L,KCNQ5,SCN8A,AKAP9,ANK2,KCNK5,KCNK1,NAV1,KCNC4,KCNE1L,KCNK17,FGF14,KCNAB2,KCNIP4,KCNS3,SCN9A,KCNK2,SCN1B,SCN5A,FGF12,KCNAB1,KCNN2,KCNK9,KCNA2,KCNV1,OBSCN,KCNH6,KCNN3	FALSE	FALSE
STRING clusters	CL:363	Formation of cytoplasmic translation initiation complex, and eukaryotic translation initiation factor sui1	20	1.98169	top	0.0021	afc	9606.ENSP00000216190,9606.ENSP00000216554,9606.ENSP00000220849,9606.ENSP00000232905,9606.ENSP00000248342,9606.ENSP00000253108,9606.ENSP00000261868,9606.ENSP00000289371,9606.ENSP00000296577,9606.ENSP00000354125,9606.ENSP00000358140,9606.ENSP00000362688,9606.ENSP00000364119,9606.ENSP00000368927,9606.ENSP00000370258,9606.ENSP00000419449,9606.ENSP00000429931,9606.ENSP00000431800,9606.ENSP00000436049,…	EIF3D,EIF5,EIF3E,EIF1B,EIF3K,EIF3G,EIF3J,EIF5B,ABCE1,EIF3B,EIF3A,EIF3I,EIF2S2,EIF1AX,EIF3CL,EIF1,EIF3H,EIF3F,EIF3M,EIF3L	FALSE	FALSE
STRING clusters	CL:23088	Potassium channel activity, and phase 0 - rapid depolarisation	48	0.738775	bottom	0.0023	ks	9606.ENSP00000155840,9606.ENSP00000226105,9606.ENSP00000243457,9606.ENSP00000252321,9606.ENSP00000263373,9606.ENSP00000265709,9606.ENSP00000280772,9606.ENSP00000282146,9606.ENSP00000286628,9606.ENSP00000291295,9606.ENSP00000303540,9606.ENSP00000312129,9606.ENSP00000319370,9606.ENSP00000319591,9606.ENSP00000321427,9606.ENSP00000322390,9606.ENSP00000322460,9606.ENSP00000328511,9606.ENSP00000328813,…	KCNQ1,RANGRF,KCNJ2,KCNA5,SPTBN4,ANK1,ANK3,KCNK13,KCNMA1,CALM3,SCN1A,KCNG4,KCNMB3,KCND3,KCNH5,FGF13,SCN4B,KCNA4,KCNH8,KCNH7,MTSS1L,KCNQ5,SCN8A,AKAP9,ANK2,KCNK5,KCNK1,NAV1,KCNC4,KCNE1L,KCNK17,FGF14,KCNAB2,KCNIP4,KCNS3,SCN9A,KCNK2,SCN1B,SCN5A,FGF12,KCNAB1,KCNN2,KCNK9,KCNA2,KCNV1,OBSCN,KCNH6,KCNN3	FALSE	FALSE
STRING clusters	CL:11547	Mixed, incl. carbon metabolism, and starch and sucrose metabolism	115	0.710733	top	0.0025	ks	9606.ENSP00000179259,9606.ENSP00000205402,9606.ENSP00000207870,9606.ENSP00000210444,9606.ENSP00000216254,9606.ENSP00000216392,9606.ENSP00000216410,9606.ENSP00000216780,9606.ENSP00000216962,9606.ENSP00000217901,9606.ENSP00000218516,9606.ENSP00000221403,9606.ENSP00000222673,9606.ENSP00000226253,9606.ENSP00000227868,9606.ENSP00000229270,9606.ENSP00000229329,9606.ENSP00000232375,9606.ENSP00000234590,…	C12orf5,DLD,XYLB,NANS,ACO2,PYGL,GNPNAT1,PCK2,PYGB,IDH3G,GLA,DHDH,OGDH,ALDOC,PDHX,TPI1,CMAS,PFKFB4,ENO1,STBD1,PPP1R3C,PGLS,NPL,SDHA,SORD,G6PC3,PGD,GALM,DLAT,RPIA,AKR1B1,PDPR,HK2,AGL,GNPDA2,PGAM2,PGM2L1,IDH3A,NANP,DCXR,GAA,RBKS,PDHB,ACO1,PDP2,GYS1,PKM,ME2,TALDO1,GANC,MDH2,IDH2,DLST,UGP2,GYG1,CS,PFKM,GFPT1,RPE,AKR1B10,FH,EPM2A,UAP1,SDHC,PGAM1,PGM1,PGK1,OGDHL,MDH1B,ALDOB,PFKFB1,FBP2,SDHB,SDHD,SUCLA2,…	FALSE	FALSE
STRING clusters	CL:15702	Mixed, incl. constitutive signaling by aberrant pi3k in cancer, and ret signaling	52	0.761938	bottom	0.0025	ks	9606.ENSP00000216373,9606.ENSP00000220003,9606.ENSP00000220597,9606.ENSP00000230990,9606.ENSP00000256637,9606.ENSP00000256707,9606.ENSP00000257290,9606.ENSP00000257408,9606.ENSP00000261799,9606.ENSP00000261937,9606.ENSP00000262593,9606.ENSP00000263923,9606.ENSP00000264498,9606.ENSP00000265171,9606.ENSP00000267101,9606.ENSP00000267843,9606.ENSP00000269571,9606.ENSP00000273261,9606.ENSP00000276420,…	SOS2,CSK,PAG1,HBEGF,SORT1,KIDINS220,PDGFRA,KLB,PDGFRB,FLT4,DOK5,KDR,FGF2,EGF,ERBB3,FGF7,ERBB2,LRIG1,DOK2,FLT1,TGFA,PDGFB,FGFR3,ERBB4,PDGFA,GFRA1,RET,NRP2,INSRR,PTPRK,RIT1,NGF,TIE1,PKIG,FRS3,PTPN3,SHC3,TEK,KL,FGFBP1,FGF9,AREG,NRG1,FGFR1,NTF3,SHC1,FGFR2,ERBB2IP,ANGPT1,FRS2,VEGFA,VEGFC	FALSE	FALSE
STRING clusters	CL:3273	Protein export, and Translocon-associated	16	2.1433	top	0.0025	afc	9606.ENSP00000223641,9606.ENSP00000243253,9606.ENSP00000244763,9606.ENSP00000262213,9606.ENSP00000263672,9606.ENSP00000265044,9606.ENSP00000288680,9606.ENSP00000295702,9606.ENSP00000317331,9606.ENSP00000337688,9606.ENSP00000357998,9606.ENSP00000388337,9606.ENSP00000427463,9606.ENSP00000452697,9606.ENSP00000468633,9606.ENSP00000478310	SEC61B,SEC61A1,SSR1,TRAM1,SPCS2,SSR3,SPPL3,SSR2,SSR4,SEC62,SEC63,SEC61G,SPCS3,SEC11A,SEC11C,SPCS1	FALSE	FALSE
STRING clusters	CL:13506	Formation of ATP by chemiosmotic coupling	5	3.95426	top	0.0026	afc	9606.ENSP00000215375,9606.ENSP00000262030,9606.ENSP00000290299,9606.ENSP00000301587,9606.ENSP00000389649	ATP5D,ATP5B,ATP5O,ATP5H,ATP5J	FALSE	FALSE
STRING clusters	CL:2021	snRNP Assembly, and nucleocytoplasmic carrier activity	82	0.811589	top	0.0028	ks	9606.ENSP00000209873,9606.ENSP00000215829,9606.ENSP00000218004,9606.ENSP00000219169,9606.ENSP00000229179,9606.ENSP00000231498,9606.ENSP00000235090,9606.ENSP00000238616,9606.ENSP00000240316,9606.ENSP00000245544,9606.ENSP00000246548,9606.ENSP00000252512,9606.ENSP00000254508,9606.ENSP00000255305,9606.ENSP00000256079,9606.ENSP00000261396,9606.ENSP00000261574,9606.ENSP00000261667,9606.ENSP00000262982,…	AAAS,SNRPD3,NXT2,NUTF2,NUP107,NUP155,WDR77,NEK9,COIL,NUP85,UBA2,XPO7,NUP210,XPO4,IPO8,NUP133,IPO5,KPNA3,CSE1L,GCKR,NUP54,TNPO3,SAE1,GEMIN7,C11orf73,GEMIN6,RANBP2,GEMIN5,NUP205,KPNB1,NUP35,XPO6,GEMIN2,GLE1,NUP93,NUP98,PRMT5,GEMIN4,XPOT,KPNA4,NUP43,KPNA1,NUP50,IPO4,UBE2I,IPO9,AHCTF1,TPR,DDX20,NDC1,IPO13,NUP188,KPNA6,RCC1,NUP160,IPO7,GEMIN8,SMN1,SMN2,NUPL1,SUMO1,POM121,RAE1,XPO1,NOLC1,STRAP,SENP1,SN…	FALSE	FALSE
STRING clusters	CL:3164	Mixed, incl. protein processing in endoplasmic reticulum, and er membrane protein complex	136	0.84777	top	0.0028	ks	9606.ENSP00000158771,9606.ENSP00000175506,9606.ENSP00000185150,9606.ENSP00000216037,9606.ENSP00000220853,9606.ENSP00000221566,9606.ENSP00000223641,9606.ENSP00000228506,9606.ENSP00000233057,9606.ENSP00000233616,9606.ENSP00000237530,9606.ENSP00000243253,9606.ENSP00000244763,9606.ENSP00000245046,9606.ENSP00000247461,9606.ENSP00000248958,9606.ENSP00000249356,9606.ENSP00000250498,9606.ENSP00000253457,…	DERL2,ASNS,ERLEC1,XBP1,EMC2,SGTA,SEC61B,MLEC,EIF2AK2,MOGS,RPN2,SEC61A1,SSR1,EMC3,CANX,SDF2L1,DNAJB9,DAD1,EMC8,EIF2S1,EDEM1,EMC7,DERL1,FAM8A1,FAF2,TRAM1,ERP44,UFD1L,SPCS2,DNAJC10,SSR3,GET4,EMC4,OTOF,UBXN4,MARCH6,ERLIN2,TXNDC16,TXNDC11,CEBPG,PDIA4,SPPL3,AMFR,RNF126,UBXN1,KRTCAP2,SSR2,STT3B,RPN1,UBXN7,CAMLG,HSP90B1,PDIA3,UBXN6,CSDC2,RNF139,CEBPB,ASPSCR1,EIF2AK3,VCPIP1,UBXN2A,SSR4,EDEM3,OS9,RNF185,CA…	FALSE	FALSE
STRING clusters	CL:364	Eukaryotic 48s preinitiation complex	13	2.43959	top	0.0028	afc	9606.ENSP00000216190,9606.ENSP00000220849,9606.ENSP00000248342,9606.ENSP00000253108,9606.ENSP00000261868,9606.ENSP00000296577,9606.ENSP00000354125,9606.ENSP00000362688,9606.ENSP00000370258,9606.ENSP00000429931,9606.ENSP00000431800,9606.ENSP00000436049,9606.ENSP00000485663	EIF3D,EIF3E,EIF3K,EIF3G,EIF3J,ABCE1,EIF3B,EIF3I,EIF3CL,EIF3H,EIF3F,EIF3M,EIF3L	FALSE	FALSE
STRING clusters	CL:12051	Peroxisome, and Valine, leucine and isoleucine degradation	123	0.618923	top	0.0029	ks	9606.ENSP00000196371,9606.ENSP00000217455,9606.ENSP00000218104,9606.ENSP00000219481,9606.ENSP00000221418,9606.ENSP00000221480,9606.ENSP00000222214,9606.ENSP00000228476,9606.ENSP00000231887,9606.ENSP00000233710,9606.ENSP00000238618,9606.ENSP00000238651,9606.ENSP00000241041,9606.ENSP00000242592,9606.ENSP00000244217,9606.ENSP00000248633,9606.ENSP00000253382,9606.ENSP00000259407,9606.ENSP00000262430,…	OXCT1,ACOT8,ABCD1,DECR2,ECH1,PEX11G,GCDH,DAO,EHHADH,ACADL,ACYP1,ACOT2,PEX16,ACADS,MCEE,PEX1,ACSS2,BAAT,MLYCD,DHTKD1,PHYH,MECR,AGPS,PECR,HIBADH,MCCC1,ACAT1,SLC27A2,NUDT7,BCKDHA,OXSM,ACAD8,ACAA2,LONP2,TYSND1,PEX10,MCAT,ACOX1,PEX13,BDH2,PEX11A,ECI1,ACOT12,PEX6,CBR4,ACOX2,ALDH5A1,CRAT,PEX7,PIPOX,BCKDHB,PXMP2,HACL1,AACS,HADHB,DHRS4,SLC25A20,PEX26,ACAA1,ATAD1,ACACB,MCCC2,ETFB,FAR1,ACSL5,ACOX3,PEX14,PEX…	FALSE	FALSE
STRING clusters	CL:28165	Mostly uncharacterized, incl. phospholipid translocation, and domain of unknown function duf4210	73	0.469243	bottom	0.0032	ks	9606.ENSP00000009105,9606.ENSP00000040738,9606.ENSP00000159087,9606.ENSP00000227065,9606.ENSP00000230461,9606.ENSP00000253159,9606.ENSP00000261435,9606.ENSP00000261839,9606.ENSP00000262146,9606.ENSP00000262198,9606.ENSP00000262215,9606.ENSP00000265036,9606.ENSP00000265806,9606.ENSP00000275162,9606.ENSP00000284509,9606.ENSP00000292246,9606.ENSP00000296603,9606.ENSP00000298912,9606.ENSP00000299687,…	CAMK1G,BOD1L1,ANO8,FAM149A,TMEM30A,ZNF236,N4BP2,MYO5C,MTFR1,ADNP2,ARFGEF1,DEPDC1B,R3HCC1,CLVS2,ATP8B4,ANO10,LMBRD2,CLMN,ZNF407,ABCA3,RBFA,DLEC1,TNS3,ADPGK,ATP10B,KIAA2018,KBTBD11,TSHZ1,ZADH2,BRAT1,SYDE2,ATP9A,PAPLN,ZNF770,VPS13B,DENND4B,SASH1,ATP8B2,SLC44A5,CCSER2,PADI2,SOWAHC,FAM214B,CYP4V2,RNF6,ATP8A2,ATP8A1,PRTG,ANKLE1,NAV2,ZNF665,IPP,ZNF384,CAPSL,PQLC1,NAV3,MEX3D,ZNF516,ATP9B,BRAP,FAM107A,C1o…	FALSE	FALSE
STRING clusters	CL:2707	Proteasome	32	1.73334	top	0.0034	ks	9606.ENSP00000044462,9606.ENSP00000210313,9606.ENSP00000215071,9606.ENSP00000216455,9606.ENSP00000219313,9606.ENSP00000223321,9606.ENSP00000259457,9606.ENSP00000261303,9606.ENSP00000261479,9606.ENSP00000261601,9606.ENSP00000261712,9606.ENSP00000262193,9606.ENSP00000264639,9606.ENSP00000270586,9606.ENSP00000271308,9606.ENSP00000290541,9606.ENSP00000309474,9606.ENSP00000310129,9606.ENSP00000310572,…	PSMA4,PSMD5,PSMD8,PSMA3,PSMD7,PSMA2,PSMB7,PSMC1,PSMA6,USP14,PSMD11,PSMB1,PSMD3,PSMB6,PSMA5,PSMB4,PSMD1,PSMD2,PSMC5,PSMD12,PSMB5,PSMA7,PSMB2,PSMB8,PSMD14,PSMC2,PSMD13,PSMC6,PSMD6,ADRM1,PSMC3,PSMB3	FALSE	FALSE
STRING clusters	CL:21039	Wnt signaling pathway, and Hedgehog signaling pathway Netpath	77	0.432269	bottom	0.0036	ks	9606.ENSP00000005340,9606.ENSP00000222330,9606.ENSP00000222462,9606.ENSP00000222747,9606.ENSP00000231656,9606.ENSP00000234739,9606.ENSP00000257312,9606.ENSP00000257430,9606.ENSP00000261349,9606.ENSP00000262320,9606.ENSP00000262738,9606.ENSP00000264634,9606.ENSP00000266066,9606.ENSP00000266674,9606.ENSP00000268459,9606.ENSP00000274063,9606.ENSP00000276659,9606.ENSP00000282111,9606.ENSP00000284476,…	DVL2,GSK3A,WNT16,TSPAN12,CDX1,BCL9,DZIP1,APC,LRP6,AXIN1,CELSR1,WNT5A,SFRP5,LGR5,NKD1,SFRP2,RSPO2,TCF7L1,DISP1,FZD7,FZD1,LRP5,PTCHD2,STK36,PRICKLE2,KIF27,GAS1,WNT10B,PYGO1,AXIN2,DVL3,PORCN,FZD2,GSK3B,WNT11,AMER1,PTCH1,BCL9L,DACT1,PPP2R5E,PTCHD4,PRICKLE1,FZD9,VANGL1,SIAH1,FZD6,RGS22,FZD5,CACYBP,VANGL2,PYGO2,SUFU,FRAT2,ROR1,ROR2,ZIC2,CTNNBIP1,NDP,LGR4,PTCHD1,CDON,SPOP,KIF7,DAAM1,GLI3,DAAM2,NLK,GLI2,…	FALSE	FALSE
STRING clusters	CL:1445	mRNA processing, and Qua1 domain	54	0.581648	top	0.0037	ks	9606.ENSP00000221419,9606.ENSP00000225792,9606.ENSP00000229390,9606.ENSP00000244020,9606.ENSP00000254108,9606.ENSP00000258962,9606.ENSP00000262710,9606.ENSP00000263209,9606.ENSP00000276079,9606.ENSP00000283179,9606.ENSP00000291552,9606.ENSP00000293677,9606.ENSP00000297071,9606.ENSP00000301740,9606.ENSP00000307863,9606.ENSP00000311747,9606.ENSP00000313199,9606.ENSP00000313829,9606.ENSP00000316042,…	HNRNPL,DDX5,SRSF9,SRSF6,FUS,SRSF1,ACIN1,DGCR8,NONO,HNRNPU,U2AFBP,RAVER1,TRA2A,SRRM2,U2AF2,RBM14,HNRNPD,KHDRBS1,HNRNPA0,HNRNPM,SRSF7,TNPO1,HNRNPA1,HNRNPA2B1,KHDRBS3,HNRNPH1,PTBP1,SFPQ,PCBP2,MATR3,ILF2,DHX9,PTBP2,RBMX,SRSF3,SRSF4,SRPK1,HNRNPR,HNRNPK,SF1,SRSF2,HNRNPA3,SRPK2,KHSRP,RBM4,EWSR1,ILF3,TRA2B,SRSF10,DROSHA,SRSF5,RNPS1,TAF15,HNRNPDL	FALSE	FALSE
STRING clusters	CL:1443	mRNA processing, and K Homology domain, type 1	65	0.490926	top	0.0042	ks	9606.ENSP00000221419,9606.ENSP00000225792,9606.ENSP00000229390,9606.ENSP00000244020,9606.ENSP00000254108,9606.ENSP00000258962,9606.ENSP00000262710,9606.ENSP00000263209,9606.ENSP00000263697,9606.ENSP00000276079,9606.ENSP00000283179,9606.ENSP00000291552,9606.ENSP00000293677,9606.ENSP00000297071,9606.ENSP00000301740,9606.ENSP00000307863,9606.ENSP00000311747,9606.ENSP00000313199,9606.ENSP00000313829,…	HNRNPL,DDX5,SRSF9,SRSF6,FUS,SRSF1,ACIN1,DGCR8,DNAJC8,NONO,HNRNPU,U2AFBP,RAVER1,TRA2A,SRRM2,U2AF2,RBM14,HNRNPD,KHDRBS1,HNRNPA0,FUBP3,HNRNPM,SRSF7,TNPO1,SRA1,HNRNPA1,HNRNPA2B1,KHDRBS3,HNRNPH1,PTBP1,SFPQ,PCBP2,MATR3,ILF2,DHX9,SMNDC1,PTBP2,RBMX,FUBP1,SRSF3,SRSF4,SRPK1,HNRNPR,HNRNPK,SF1,SRSF2,HNRNPA3,SRPK2,DDX17,KHSRP,RBM4,RBM17,EWSR1,ILF3,TRA2B,U2SURP,SRSF10,DROSHA,PUF60,CHERP,SRSF5,RNPS1,DDX42,TAF15…	FALSE	FALSE
STRING clusters	CL:2710	Proteasome regulatory particle, and proteasome subunit	16	2.06032	top	0.0046	afc	9606.ENSP00000044462,9606.ENSP00000215071,9606.ENSP00000216455,9606.ENSP00000259457,9606.ENSP00000261479,9606.ENSP00000264639,9606.ENSP00000271308,9606.ENSP00000290541,9606.ENSP00000309474,9606.ENSP00000310129,9606.ENSP00000310572,9606.ENSP00000348442,9606.ENSP00000355325,9606.ENSP00000396937,9606.ENSP00000418695,9606.ENSP00000481029	PSMA4,PSMD8,PSMA3,PSMB7,PSMA6,PSMD3,PSMA5,PSMB4,PSMD1,PSMD2,PSMC5,PSMD12,PSMB5,PSMD13,PSMD6,PSMC3	FALSE	FALSE
STRING clusters	CL:19088	Mixed, incl. immunoregulatory interactions between a lymphoid and a non-lymphoid cell, and natural killer cell mediated immunity	18	1.26842	bottom	0.005	afc	9606.ENSP00000228434,9606.ENSP00000248071,9606.ENSP00000300134,9606.ENSP00000305416,9606.ENSP00000312367,9606.ENSP00000341637,9606.ENSP00000357022,9606.ENSP00000357036,9606.ENSP00000357072,9606.ENSP00000358092,9606.ENSP00000358501,9606.ENSP00000379191,9606.ENSP00000382800,9606.ENSP00000386722,9606.ENSP00000404833,9606.ENSP00000406286,9606.ENSP00000414147,9606.ENSP00000482957	CD69,KLF2,STAT6,S1PR1,CD84,NCR3LG1,SLAMF7,SLAMF6,SLAMF9,PRDM1,CD58,CD59,RUNX3,FCHSD2,TAPBP,ZBTB7B,SPG20,FAM65B	FALSE	FALSE
STRING clusters	CL:13666	TIM23 mitochondrial import inner membrane translocase complex, and TIM22 mitochondrial import inner membrane insertion complex	20	1.81171	top	0.0062	afc	9606.ENSP00000169551,9606.ENSP00000254616,9606.ENSP00000257245,9606.ENSP00000264954,9606.ENSP00000270502,9606.ENSP00000270538,9606.ENSP00000297185,9606.ENSP00000315693,9606.ENSP00000320236,9606.ENSP00000329558,9606.ENSP00000347581,9606.ENSP00000356256,9606.ENSP00000363191,9606.ENSP00000368523,9606.ENSP00000372005,9606.ENSP00000378588,9606.ENSP00000379999,9606.ENSP00000445806,9606.ENSP00000460885,…	TIMM21,TIMM10B,TIMM10,GRPEL1,C19orf52,TIMM44,HSPA9,PAM16,TIMM22,GRPEL2,AGK,TIMM17A,ROMO1,DNAJC15,DNAJC19,TIMM9,TIMM17B,TIMM50,CORO7-PAM16,TIMM23	FALSE	FALSE
STRING clusters	CL:2688	Mixed, incl. proteasome complex, and ubiquitin-conjugating enzyme	139	0.779803	top	0.0062	ks	9606.ENSP00000013070,9606.ENSP00000044462,9606.ENSP00000157812,9606.ENSP00000210313,9606.ENSP00000215071,9606.ENSP00000216455,9606.ENSP00000216802,9606.ENSP00000217958,9606.ENSP00000219313,9606.ENSP00000219548,9606.ENSP00000222402,9606.ENSP00000223321,9606.ENSP00000224652,9606.ENSP00000232165,9606.ENSP00000234111,9606.ENSP00000238789,9606.ENSP00000250495,9606.ENSP00000253023,9606.ENSP00000255499,…	UBR7,PSMA4,PSMC4,PSMD5,PSMD8,PSMA3,PSME2,PSMD10,PSMD7,STUB1,UBE2D4,PSMA2,ATE1,UBE3A,ODC1,ATAD2B,NEDD8,UBE2M,RNF128,KIAA0368,PSMB7,RNF144B,PSMC1,UBE2K,PSMA6,USP14,PSMD11,PSMB1,UBE2R2,UBE2S,PSMD3,FBXO7,UBE2Q2,PSMB6,PSMA5,CNPY2,NGLY1,WDYHV1,NTAN1,PSMG3,PSMB4,UBR1,DCUN1D1,PSME3,UBLCP1,SPRED1,UBE2E1,UBE3C,PSMD1,PSMD2,PSMC5,PAAF1,UBA6,DCUN1D3,UBE2O,RNF40,PSMG2,CUL1,PSMG1,TREX2,AZIN1,PSMF1,UBA1,UBE2V1,S…	FALSE	FALSE
STRING clusters	CL:13369	NADH dehydrogenase complex	8	2.83469	top	0.0069	afc	9606.ENSP00000237889,9606.ENSP00000252711,9606.ENSP00000259037,9606.ENSP00000296684,9606.ENSP00000362060,9606.ENSP00000369176,9606.ENSP00000389160,9606.ENSP00000417142	NDUFB3,NDUFA10,NDUFB5,NDUFS4,NDUFS5,NDUFB6,NDUFA11,NDUFA5	FALSE	FALSE
STRING clusters	CL:2701	Proteasome	42	1.42875	top	0.0072	ks	9606.ENSP00000044462,9606.ENSP00000157812,9606.ENSP00000210313,9606.ENSP00000215071,9606.ENSP00000216455,9606.ENSP00000216802,9606.ENSP00000217958,9606.ENSP00000219313,9606.ENSP00000223321,9606.ENSP00000259457,9606.ENSP00000261303,9606.ENSP00000261479,9606.ENSP00000261601,9606.ENSP00000261712,9606.ENSP00000262193,9606.ENSP00000264639,9606.ENSP00000270586,9606.ENSP00000271308,9606.ENSP00000290541,…	PSMA4,PSMC4,PSMD5,PSMD8,PSMA3,PSME2,PSMD10,PSMD7,PSMA2,PSMB7,PSMC1,PSMA6,USP14,PSMD11,PSMB1,PSMD3,PSMB6,PSMA5,PSMB4,PSME3,PSMD1,PSMD2,PSMC5,PAAF1,PSMD12,PSMB5,PSMA7,PSMB2,PSMB8,PSME1,PSME4,PSMD14,PSMC2,PSMD13,PSMC6,PSMA1,PSMD6,FBXL7,PSMD9,ADRM1,PSMC3,PSMB3	FALSE	FALSE
STRING clusters	CL:539	Organellar small ribosomal subunit	13	2.25091	top	0.0072	afc	9606.ENSP00000053468,9606.ENSP00000081029,9606.ENSP00000245539,9606.ENSP00000258455,9606.ENSP00000272418,9606.ENSP00000317376,9606.ENSP00000357320,9606.ENSP00000360850,9606.ENSP00000362036,9606.ENSP00000362208,9606.ENSP00000382250,9606.ENSP00000384952,9606.ENSP00000420714	MRPS10,MRPS35,MRPS7,MRPS9,MRPS5,MRPS11,DAP3,MRPS2,MRPS16,MRPS15,MRPS6,MRPS12,MRPS14	FALSE	FALSE
STRING clusters	CL:13621	Mitochondrial protein import, and SAM complex	68	1.32266	top	0.0074	ks	9606.ENSP00000169551,9606.ENSP00000215570,9606.ENSP00000216034,9606.ENSP00000219400,9606.ENSP00000233893,9606.ENSP00000245816,9606.ENSP00000248114,9606.ENSP00000249269,9606.ENSP00000249442,9606.ENSP00000251691,9606.ENSP00000254616,9606.ENSP00000257245,9606.ENSP00000261070,9606.ENSP00000262375,9606.ENSP00000262570,9606.ENSP00000264954,9606.ENSP00000268704,9606.ENSP00000269143,9606.ENSP00000270502,…	TIMM21,TIMM13,TOMM22,CMC2,HSPE1,CLPP,GFER,PMPCB,MTX2,KIAA1244,TIMM10B,TIMM10,COX17,DNAJA3,CHCHD3,GRPEL1,SPG7,AFG3L2,C19orf52,TIMM44,TOMM70A,CHCHD6,CLPB,C2orf47,CHCHD4,HSPA9,CLPX,CHCHD7,C19orf70,PAM16,TIMM22,MINOS1,CHCHD5,GRPEL2,COX19,SAMM50,AGK,COA4,TOMM7,LONP1,TOMM20,COA6,TIMM17A,TOMM40L,MTX1,PMPCA,TIMM8A,ROMO1,DNAJC11,DNAJC15,APOO,DNAJC19,HSPD1,TIMM9,CHCHD2,TIMM17B,TOMM6,IMMT,TOMM40,BCS1L,CHCHD…	FALSE	FALSE
STRING clusters	CL:15707	Mixed, incl. pdgf/vegf domain, and vascular endothelial growth factor binding	14	1.47201	bottom	0.0074	afc	9606.ENSP00000257290,9606.ENSP00000261799,9606.ENSP00000261937,9606.ENSP00000263923,9606.ENSP00000276420,9606.ENSP00000282397,9606.ENSP00000330382,9606.ENSP00000346508,9606.ENSP00000353582,9606.ENSP00000361554,9606.ENSP00000369375,9606.ENSP00000428340,9606.ENSP00000478570,9606.ENSP00000480043	PDGFRA,PDGFRB,FLT4,KDR,DOK2,FLT1,PDGFB,PDGFA,NRP2,TIE1,TEK,ANGPT1,VEGFA,VEGFC	TRUE	FALSE
STRING clusters	CL:2698	Regulation of ornithine decarboxylase (ODC)	47	1.34021	top	0.0074	ks	9606.ENSP00000044462,9606.ENSP00000157812,9606.ENSP00000210313,9606.ENSP00000215071,9606.ENSP00000216455,9606.ENSP00000216802,9606.ENSP00000217958,9606.ENSP00000219313,9606.ENSP00000223321,9606.ENSP00000234111,9606.ENSP00000259457,9606.ENSP00000261303,9606.ENSP00000261479,9606.ENSP00000261601,9606.ENSP00000261712,9606.ENSP00000262193,9606.ENSP00000264639,9606.ENSP00000270586,9606.ENSP00000271308,…	PSMA4,PSMC4,PSMD5,PSMD8,PSMA3,PSME2,PSMD10,PSMD7,PSMA2,ODC1,PSMB7,PSMC1,PSMA6,USP14,PSMD11,PSMB1,PSMD3,PSMB6,PSMA5,PSMB4,PSME3,PSMD1,PSMD2,PSMC5,PAAF1,AZIN1,PSMD12,SPRED2,PSMB5,PSMA7,PSMB2,PSMB8,PSME1,PSME4,PSMD14,PSMC2,PSMD13,PSMC6,PSMA1,PSMD6,FBXL7,PSMD9,OAZ2,OAZ1,ADRM1,PSMC3,PSMB3	FALSE	FALSE
STRING clusters	CL:13624	Outer mitochondrial membrane protein complex, and tim23 mitochondrial import inner membrane translocase complex	39	1.72499	top	0.0094	ks	9606.ENSP00000169551,9606.ENSP00000216034,9606.ENSP00000249442,9606.ENSP00000254616,9606.ENSP00000257245,9606.ENSP00000262570,9606.ENSP00000264954,9606.ENSP00000270502,9606.ENSP00000270538,9606.ENSP00000284320,9606.ENSP00000290913,9606.ENSP00000297185,9606.ENSP00000309561,9606.ENSP00000315693,9606.ENSP00000320236,9606.ENSP00000325562,9606.ENSP00000329558,9606.ENSP00000345445,9606.ENSP00000347581,…	TIMM21,TOMM22,MTX2,TIMM10B,TIMM10,CHCHD3,GRPEL1,C19orf52,TIMM44,TOMM70A,CHCHD6,HSPA9,C19orf70,PAM16,TIMM22,MINOS1,GRPEL2,SAMM50,AGK,TOMM7,TOMM20,TIMM17A,MTX1,ROMO1,DNAJC11,DNAJC15,APOO,DNAJC19,TIMM9,TIMM17B,TOMM6,IMMT,TOMM40,BCS1L,MTX3,TOMM5,TIMM50,CORO7-PAM16,TIMM23	FALSE	FALSE
STRING clusters	CL:15708	PDGF/VEGF domain, and vascular endothelial growth factor binding	10	1.73282	bottom	0.0094	afc	9606.ENSP00000257290,9606.ENSP00000261799,9606.ENSP00000261937,9606.ENSP00000263923,9606.ENSP00000282397,9606.ENSP00000330382,9606.ENSP00000346508,9606.ENSP00000353582,9606.ENSP00000478570,9606.ENSP00000480043	PDGFRA,PDGFRB,FLT4,KDR,FLT1,PDGFB,PDGFA,NRP2,VEGFA,VEGFC	TRUE	FALSE
STRING clusters	CL:13629	SAM complex	9	2.5816	top	0.0099	afc	9606.ENSP00000249442,9606.ENSP00000262570,9606.ENSP00000290913,9606.ENSP00000309561,9606.ENSP00000325562,9606.ENSP00000345445,9606.ENSP00000357360,9606.ENSP00000368528,9606.ENSP00000387262	MTX2,CHCHD3,CHCHD6,C19orf70,MINOS1,SAMM50,MTX1,APOO,IMMT	FALSE	FALSE
STRING clusters	CL:22534	Mixed, incl. protein-protein interactions at synapses, and neurotransmitter transport	104	0.519272	bottom	0.01	ks	9606.ENSP00000221459,9606.ENSP00000221485,9606.ENSP00000222008,9606.ENSP00000222256,9606.ENSP00000222374,9606.ENSP00000225525,9606.ENSP00000247986,9606.ENSP00000253925,9606.ENSP00000255078,9606.ENSP00000255224,9606.ENSP00000260323,9606.ENSP00000261655,9606.ENSP00000262231,9606.ENSP00000263233,9606.ENSP00000263269,9606.ENSP00000263431,9606.ENSP00000264025,9606.ENSP00000265381,9606.ENSP00000265459,…	LIN7B,SLC17A7,RABAC1,RAB3A,CADM4,TAX1BP3,KIF17,PPFIA1,IGHMBP2,SYT4,UNC13C,RIMBP2,RIMS2,SYP,GRIN2D,PRKCG,PVRL1,APBA1,NRXN2,ADAM22,RTKN,LIN7C,GRID2,GRIA4,ERC2,SHANK1,BSN,GRIA2,SLC18A2,PPFIBP2,HOMER2,GRM5,CALB2,CNIH2,CTBP2,NETO1,PPFIBP1,SLC17A8,CAMK2G,CADM1,CNTN2,PCLO,HOMER1,PPFIA3,EPB41L1,CAMK2D,EPB41L3,NFASC,CASKIN1,DLG1,BZRAP1,PTPRS,GAD1,PTPRF,CNTNAP2,GRM1,SYT2,SV2A,LGI1,GRIN1,TJAP1,SRC,DLG3,SLIT…	FALSE	FALSE
KEGG	hsa03010	Ribosome	121	2.75639	top	3.76e-45	ks	9606.ENSP00000053468,9606.ENSP00000199706,9606.ENSP00000222247,9606.ENSP00000223324,9606.ENSP00000225430,9606.ENSP00000225969,9606.ENSP00000230050,9606.ENSP00000245539,9606.ENSP00000251453,9606.ENSP00000252602,9606.ENSP00000253099,9606.ENSP00000258455,9606.ENSP00000259469,9606.ENSP00000260102,9606.ENSP00000260443,9606.ENSP00000262584,9606.ENSP00000264995,9606.ENSP00000270625,9606.ENSP00000272317,…	MRPS10,MRPL28,RPL18A,MRPL32,RPL19,MRPL27,RPS12,MRPS7,RPS16,MRPL34,MRPL4,MRPS9,RPL35,MRPL15,RSL24D1,RPL8,MRPL3,RPS11,RPS27A,MRPS5,RPL37,RPMS17,MRPL17,MRPL10,MRPS18C,MRPL33,RPS23,MRPL16,RPS9,MRPL13,RPL13,MRPL11,RPL15,RPL38,RPL4,MRPL1,MRPS11,RPS15A,RPLP2,RPS27L,MRPL12,MRPL30,MRPL35,RPS7,RPL7,MRPL20,RPS2,RPS21,RPL3,RPL27A,RPL21,RPLP1,RPS17,RPS3A,RPSA,RPL22L1,RPL22,RPS26,MRPL24,MRPL21,RPL12,RPL39,MRPL…	FALSE	FALSE
KEGG	hsa00190	Oxidative phosphorylation	97	2.47082	top	2.23e-27	ks	9606.ENSP00000016171,9606.ENSP00000184266,9606.ENSP00000203407,9606.ENSP00000215375,9606.ENSP00000215565,9606.ENSP00000216442,9606.ENSP00000229379,9606.ENSP00000233627,9606.ENSP00000234396,9606.ENSP00000237889,9606.ENSP00000243997,9606.ENSP00000246554,9606.ENSP00000252102,9606.ENSP00000252711,9606.ENSP00000253413,9606.ENSP00000258424,9606.ENSP00000259037,9606.ENSP00000261070,9606.ENSP00000261643,…	COX15,NDUFB4,UQCRC1,ATP5D,NDUFB7,ATP6V1D,COX6A1,NDUFS7,ATP6V1B1,NDUFB3,ATP5E,COX6B1,NDUFA2,NDUFA10,ATP6V1E1,COX5B,NDUFB5,COX17,COX10,ATP5B,ATP4A,NDUFS3,ATP6V0A1,SDHA,TCIRG1,NDUFA9,UQCRC2,NDUFB10,ATP6V1A,NDUFS6,ATP6V1B2,NDUFB9,NDUFC2,ATP5G3,ATP5O,ATP6V0D1,ATP5J2,NDUFS4,NDUFB8,COX11,ATP5L,NDUFA7,ATP5H,UQCRFS1,UQCRH,NDUFS8,CYC1,COX5A,NDUFV1,NDUFV2,ATP6V0C,NDUFA12,NDUFB1,ATP6V0A2,UQCR10,NDUFA4,PPA2,N…	FALSE	FALSE
KEGG	hsa05012	Parkinson disease	180	1.49978	top	2.36e-20	ks	9606.ENSP00000044462,9606.ENSP00000157812,9606.ENSP00000184266,9606.ENSP00000203407,9606.ENSP00000215071,9606.ENSP00000215375,9606.ENSP00000215565,9606.ENSP00000216037,9606.ENSP00000216185,9606.ENSP00000216455,9606.ENSP00000219313,9606.ENSP00000223321,9606.ENSP00000225174,9606.ENSP00000229379,9606.ENSP00000233627,9606.ENSP00000235329,9606.ENSP00000237889,9606.ENSP00000239223,9606.ENSP00000243997,…	PSMA4,PSMC4,NDUFB4,UQCRC1,PSMD8,ATP5D,NDUFB7,XBP1,TXN2,PSMA3,PSMD7,PSMA2,PPIF,COX6A1,NDUFS7,MFN2,NDUFB3,DUSP1,ATP5E,PLCG1,COX6B1,TRAP1,TUBA4A,NDUFA2,NDUFA10,EIF2S1,HTRA2,COX5B,NDUFB5,PSMB7,KLC4,TUBB2B,PSMC1,SNCAIP,PSMA6,PSMD11,ATP5B,PSMB1,NDUFS3,PSMD3,SDHA,VDAC1,NDUFA9,UQCRC2,NDUFB10,TP53,PSMB6,PSMA5,RPS27A,NDUFS6,NDUFB9,NDUFC2,UCHL1,ATP5G3,ATP5O,PSMB4,BAX,NDUFS4,SLC18A2,LRRK2,NDUFB8,TUBA1C,NDUFA…	FALSE	FALSE
KEGG	hsa05020	Prion disease	190	1.40934	top	5.88e-18	ks	9606.ENSP00000044462,9606.ENSP00000078445,9606.ENSP00000157812,9606.ENSP00000184266,9606.ENSP00000203407,9606.ENSP00000211287,9606.ENSP00000215071,9606.ENSP00000215375,9606.ENSP00000215565,9606.ENSP00000215659,9606.ENSP00000215832,9606.ENSP00000216455,9606.ENSP00000217244,9606.ENSP00000219313,9606.ENSP00000222254,9606.ENSP00000222693,9606.ENSP00000223321,9606.ENSP00000223642,9606.ENSP00000225174,…	PSMA4,CREB3L3,PSMC4,NDUFB4,UQCRC1,MAPK13,PSMD8,ATP5D,NDUFB7,MAPK12,MAPK1,PSMA3,CSNK2A1,PSMD7,PIK3R2,CAV2,PSMA2,C5,PPIF,COX6A1,MAPK14,NDUFS7,PPP3R1,GRIN3B,NDUFB3,EGR1,ATP5E,COX6B1,TUBA4A,NDUFA2,NDUFA10,EIF2S1,LAMC1,COX5B,NDUFB5,PSMB7,KLC4,TUBB2B,PSMC1,PSMA6,PSMD11,ATP5B,PSMB1,CSNK2A2,PIK3R3,MAPK3,GRIN2D,C9,NDUFS3,PIK3CA,ATF2,PSMD3,SDHA,VDAC1,CACNA1C,NDUFA9,UQCRC2,NDUFB10,SOD1,PSMB6,PSMA5,NDUFS6,ND…	FALSE	FALSE
KEGG	hsa04714	Thermogenesis	180	1.30894	top	9.28e-12	ks	9606.ENSP00000002125,9606.ENSP00000016171,9606.ENSP00000078445,9606.ENSP00000184266,9606.ENSP00000203407,9606.ENSP00000211287,9606.ENSP00000215375,9606.ENSP00000215565,9606.ENSP00000215659,9606.ENSP00000216373,9606.ENSP00000219476,9606.ENSP00000225577,9606.ENSP00000229328,9606.ENSP00000229379,9606.ENSP00000229795,9606.ENSP00000233627,9606.ENSP00000237889,9606.ENSP00000243997,9606.ENSP00000244289,…	NDUFAF7,COX15,CREB3L3,NDUFB4,UQCRC1,MAPK13,ATP5D,NDUFB7,MAPK12,SOS2,TSC2,RPS6KB1,PRKAB1,COX6A1,MAPK14,NDUFS7,NDUFB3,ATP5E,LIPE,COX6B1,NDUFA2,NDUFA10,PRKAB2,SMARCC1,KRAS,KLB,COX5B,NDUFB5,NDUFAF1,ADCY3,COX17,COX10,ATP5B,RHEB,SMARCD3,RPS6KA6,SMARCB1,NDUFS3,ATF2,PRKG2,PPARGC1A,SDHA,MGLL,CPT1A,SMARCA2,NDUFA9,SMARCC2,UQCRC2,NDUFB10,NDUFS6,NDUFB9,NDUFC2,ATP5G3,ADCY8,PRKAG2,ATP5O,ATP5J2,ADCY9,NDUFAF2,NDU…	FALSE	FALSE
KEGG	hsa04932	Non-alcoholic fatty liver disease	117	1.31368	top	7.25e-10	ks	9606.ENSP00000162749,9606.ENSP00000184266,9606.ENSP00000203407,9606.ENSP00000215565,9606.ENSP00000216037,9606.ENSP00000222254,9606.ENSP00000222330,9606.ENSP00000226574,9606.ENSP00000229328,9606.ENSP00000229379,9606.ENSP00000233627,9606.ENSP00000237889,9606.ENSP00000246554,9606.ENSP00000246912,9606.ENSP00000247668,9606.ENSP00000252102,9606.ENSP00000252711,9606.ENSP00000254101,9606.ENSP00000256383,…	TNFRSF1A,NDUFB4,UQCRC1,NDUFB7,XBP1,PIK3R2,GSK3A,NFKB1,PRKAB1,COX6A1,NDUFS7,NDUFB3,COX6B1,MLX,TRAF2,NDUFA2,NDUFA10,PRKAB2,EIF2S1,COX5B,NDUFB5,PIK3R3,NDUFS3,PIK3CA,SDHA,NDUFA9,UQCRC2,NDUFB10,NDUFS6,NDUFB9,NDUFC2,PRKAG2,PIK3CB,BAX,NDUFS4,NDUFB8,NDUFA7,INSR,IRS1,FOS,UQCRFS1,CXCL8,EIF2AK3,CYCS,UQCRH,CASP3,MLXIP,NDUFS8,CYC1,COX5A,BID,MLXIPL,NDUFV1,PRKAG1,GSK3B,NDUFV2,SOCS3,NDUFA12,NDUFB1,UQCR10,ATF4,ND…	FALSE	FALSE
KEGG	hsa03040	Spliceosome	118	1.04708	top	1.45e-07	ks	9606.ENSP00000156471,9606.ENSP00000199814,9606.ENSP00000215793,9606.ENSP00000215829,9606.ENSP00000216252,9606.ENSP00000218224,9606.ENSP00000221494,9606.ENSP00000225792,9606.ENSP00000227524,9606.ENSP00000229390,9606.ENSP00000233468,9606.ENSP00000236273,9606.ENSP00000243563,9606.ENSP00000244020,9606.ENSP00000244227,9606.ENSP00000244520,9606.ENSP00000245838,9606.ENSP00000246071,9606.ENSP00000249299,…	AQR,RBM22,SF3A1,SNRPD3,PHF5A,PQBP1,SF3A2,DDX5,PRPF19,SRSF9,SF3B6,SYF2,SNRPA,SRSF6,SNRNP27,SNRPC,THOC2,SNRPB2,LSM8,LSM7,FUS,SNRPA1,PRPF38A,SRSF1,WBP11,SNW1,THOC1,RBM25,DHX8,ACIN1,SNRNP40,THOC3,PRPF6,SNRPF,DHX38,EIF4A3,TXNL4A,SF3B4,SNRPG,ZMAT2,HNRNPU,U2AFBP,CCDC12,TCERG1,TRA2A,SLU7,RP9,SNRPD1,LSM3,SF3B3,PPIH,U2AF2,SART1,DDX23,USP39,PRPF3,SNRNP200,SF3B2,MAGOHB,PRPF31,HNRNPM,SRSF7,NCBP2,SF3B1,DHX15,H…	FALSE	FALSE
KEGG	hsa04080	Neuroactive ligand-receptor interaction	115	0.530985	bottom	1.21e-05	ks	9606.ENSP00000171757,9606.ENSP00000176183,9606.ENSP00000223642,9606.ENSP00000231509,9606.ENSP00000234371,9606.ENSP00000234389,9606.ENSP00000239032,9606.ENSP00000243673,9606.ENSP00000245457,9606.ENSP00000252660,9606.ENSP00000255380,9606.ENSP00000261007,9606.ENSP00000261751,9606.ENSP00000262441,9606.ENSP00000263269,9606.ENSP00000264218,9606.ENSP00000264428,9606.ENSP00000264637,9606.ENSP00000265643,…	P2RY10,DRD4,C5,NR3C1,KISS1R,GRIN3B,PRLHR,GPR83,PTGER2,MAS1,CHRM3,CHRNA1,CHRNB4,GLP2R,GRIN2D,NMU,GLRB,THRA,GAL,PTH2R,GLRA3,GZMA,GABRB2,HTR2C,ADRA2A,GRID2,GRIA4,CHRNB3,PTGIR,GABRB1,CCKAR,GRIA2,F2RL1,CHRNA5,PRL,PTGER4,ADORA2B,P2RY1,ADRB2,S1PR1,DRD5,GRM5,HTR1E,NPFFR2,PRSS1,GABRB3,PLG,EDNRA,MC5R,P2RY13,F2R,OXTR,VIPR1,GALR2,GRID1,P2RX7,MC2R,EDN3,HTR7,HRH3,GRM8,GIP,SSTR2,AVPR2,P2RX4,GRM1,GRM3,ADORA1,ADR…	FALSE	FALSE
KEGG	hsa01200	Carbon metabolism	91	0.940502	top	3.08e-05	ks	9606.ENSP00000205402,9606.ENSP00000216254,9606.ENSP00000217901,9606.ENSP00000222673,9606.ENSP00000226253,9606.ENSP00000229239,9606.ENSP00000229270,9606.ENSP00000231887,9606.ENSP00000234590,9606.ENSP00000241052,9606.ENSP00000242592,9606.ENSP00000244217,9606.ENSP00000245206,9606.ENSP00000252603,9606.ENSP00000253382,9606.ENSP00000257549,9606.ENSP00000264932,9606.ENSP00000265838,9606.ENSP00000270776,…	DLD,ACO2,IDH3G,OGDH,ALDOC,GAPDH,TPI1,EHHADH,ENO1,CAT,ACADS,MCEE,GOT2,PGLS,ACSS2,SDS,SDHA,ACAT1,PGD,AMT,MUT,GLUD1,DLAT,RPIA,HK2,ACOX1,ADH5,PGAM2,IDH3A,PDHB,ACO1,ADPGK,SHMT1,GCSH,PKM,ME2,TALDO1,MDH2,PGP,IDH2,SHMT2,DLST,CS,GPT2,PFKM,ACOX3,RPE,HIBCH,FH,ACAT2,SDHC,ECHS1,PHGDH,GOT1,PGAM1,PRPS1,PGK1,OGDHL,ALDOB,FBP2,SDHB,SDHD,PCCA,PSAT1,MTHFR,SUCLA2,ESD,HADHA,IDH3B,PFKP,GLDC,G6PD,SUCLG1,PC,DAK,GPT,ALDOA…	FALSE	FALSE
KEGG	hsa03013	RNA transport	134	0.951373	top	0.00017	ks	9606.ENSP00000209873,9606.ENSP00000216190,9606.ENSP00000216554,9606.ENSP00000216832,9606.ENSP00000217182,9606.ENSP00000218004,9606.ENSP00000220849,9606.ENSP00000229179,9606.ENSP00000231498,9606.ENSP00000232905,9606.ENSP00000240185,9606.ENSP00000245544,9606.ENSP00000245838,9606.ENSP00000251607,9606.ENSP00000253039,9606.ENSP00000253108,9606.ENSP00000254108,9606.ENSP00000254508,9606.ENSP00000256383,…	AAAS,EIF3D,EIF5,PNN,EEF1A2,NXT2,EIF3E,NUP107,NUP155,EIF1B,TARDBP,NUP85,THOC2,TRNT1,EIF2S3,EIF3G,FUS,NUP210,EIF2S1,EIF4E2,TGS1,NUP133,THOC1,EIF3J,ACIN1,CASC3,NUP54,THOC3,XPO5,EIF2B2,EIF4A3,ELAC1,GEMIN7,EIF2B5,GEMIN6,RANBP2,GEMIN5,NUP205,DDX19B,EIF5B,KPNB1,EIF4A1,NUP35,THOC7,PHAX,RPP25L,PAIP1,POP7,DDX19A,GEMIN2,GLE1,NUP93,PABPC1,NUP98,PRMT5,MAGOHB,GEMIN4,THOC6,TACC3,NCBP2,XPOT,ELAC2,EEF1A1,NUP43,NU…	FALSE	FALSE
KEGG	hsa04611	Platelet activation	80	0.471658	bottom	0.00079	ks	9606.ENSP00000211287,9606.ENSP00000215659,9606.ENSP00000215832,9606.ENSP00000222254,9606.ENSP00000229795,9606.ENSP00000249647,9606.ENSP00000250559,9606.ENSP00000260600,9606.ENSP00000261405,9606.ENSP00000262741,9606.ENSP00000263025,9606.ENSP00000263864,9606.ENSP00000263967,9606.ENSP00000264399,9606.ENSP00000282249,9606.ENSP00000286355,9606.ENSP00000286548,9606.ENSP00000289153,9606.ENSP00000290472,…	MAPK13,MAPK12,MAPK1,PIK3R2,MAPK14,SNAP23,RAP1B,ADCY3,VWF,PIK3R3,MAPK3,VAMP8,PIK3CA,PRKG2,GUCY1A2,ADCY8,GNAQ,PIK3CB,PLA2G4D,PTGIR,ADCY9,PRKCI,ITGA2,ADCY1,P2RY1,ITPR1,P2RY12,PRKACA,RASGRP1,ADCY6,ADCY4,GNAI2,TLN1,ROCK2,F2R,PPP1CA,MAPK11,ARHGEF1,PLCB1,PPP1CC,ADCY2,GNAI1,FYN,ACTB,PIK3CG,MYLK,PTGS1,PLA2G4A,GNAI3,PRKACB,GNAS,SRC,APBB1IP,PLCB4,PRKCZ,ITPR2,AKT2,ADCY7,MYLK3,PPP1CB,ITGB1,PLA2G4F,ARHGEF12,RO…	FALSE	FALSE
KEGG	hsa03050	Proteasome	38	1.54817	top	0.0018	ks	9606.ENSP00000044462,9606.ENSP00000157812,9606.ENSP00000215071,9606.ENSP00000216455,9606.ENSP00000216802,9606.ENSP00000219313,9606.ENSP00000223321,9606.ENSP00000259457,9606.ENSP00000261303,9606.ENSP00000261479,9606.ENSP00000261712,9606.ENSP00000262193,9606.ENSP00000264639,9606.ENSP00000270586,9606.ENSP00000271308,9606.ENSP00000290541,9606.ENSP00000293362,9606.ENSP00000309474,9606.ENSP00000310129,…	PSMA4,PSMC4,PSMD8,PSMA3,PSME2,PSMD7,PSMA2,PSMB7,PSMC1,PSMA6,PSMD11,PSMB1,PSMD3,PSMB6,PSMA5,PSMB4,PSME3,PSMD1,PSMD2,PSMC5,PSMF1,PSMD12,PSMB5,PSMD4,PSMA7,PSMB2,PSMB8,POMP,PSME1,PSME4,PSMD14,PSMC2,PSMC6,PSMA1,PSMD9,ADRM1,PSMC3,PSMB3	FALSE	FALSE
KEGG	hsa04723	Retrograde endocannabinoid signaling	102	0.391413	both ends	0.0018	ks	9606.ENSP00000184266,9606.ENSP00000211287,9606.ENSP00000215565,9606.ENSP00000215659,9606.ENSP00000215832,9606.ENSP00000221485,9606.ENSP00000229795,9606.ENSP00000232564,9606.ENSP00000233627,9606.ENSP00000237889,9606.ENSP00000243167,9606.ENSP00000252102,9606.ENSP00000252711,9606.ENSP00000257215,9606.ENSP00000259037,9606.ENSP00000260600,9606.ENSP00000261837,9606.ENSP00000263025,9606.ENSP00000263431,…	NDUFB4,MAPK13,NDUFB7,MAPK12,MAPK1,SLC17A7,MAPK14,GNB4,NDUFS7,NDUFB3,FAAH,NDUFA2,NDUFA10,DAGLA,NDUFB5,ADCY3,GNB5,MAPK3,PRKCG,NDUFS3,MGLL,CACNA1C,NDUFA9,NDUFB10,NDUFS6,GABRB2,NDUFB9,NDUFC2,GRIA4,ADCY8,GNAQ,CACNA1D,ADCY9,GABRB1,GRIA2,NDUFS4,DAGLB,ADCY1,NDUFB8,NDUFA7,PRKCB,GRM5,ITPR1,GABRB3,PRKACA,ADCY6,ADCY4,GNAI2,NDUFS8,SLC17A8,NDUFV1,NDUFV2,NDUFA12,NDUFB1,MAPK11,GNG2,PLCB1,NDUFA4,ADCY2,GNAI1,NDUFV…	FALSE	FALSE
KEGG	hsa00020	Citrate cycle (TCA cycle)	27	1.4001	top	0.0022	ks	9606.ENSP00000205402,9606.ENSP00000216254,9606.ENSP00000216780,9606.ENSP00000217901,9606.ENSP00000222673,9606.ENSP00000253792,9606.ENSP00000264932,9606.ENSP00000280346,9606.ENSP00000299518,9606.ENSP00000307241,9606.ENSP00000309477,9606.ENSP00000327070,9606.ENSP00000331897,9606.ENSP00000335304,9606.ENSP00000342056,9606.ENSP00000355518,9606.ENSP00000356953,9606.ENSP00000363216,9606.ENSP00000364649,…	DLD,ACO2,PCK2,IDH3G,OGDH,ACLY,SDHA,DLAT,IDH3A,PDHB,ACO1,MDH2,IDH2,DLST,CS,FH,SDHC,OGDHL,SDHB,SDHD,SUCLA2,IDH3B,SUCLG1,PC,IDH1,SUCLG2,MDH1	FALSE	FALSE
KEGG	hsa04014	Ras signaling pathway	141	0.364399	bottom	0.0025	ks	9606.ENSP00000005257,9606.ENSP00000019317,9606.ENSP00000172229,9606.ENSP00000215368,9606.ENSP00000215832,9606.ENSP00000215885,9606.ENSP00000216373,9606.ENSP00000222254,9606.ENSP00000222390,9606.ENSP00000226574,9606.ENSP00000228280,9606.ENSP00000230449,9606.ENSP00000232564,9606.ENSP00000241453,9606.ENSP00000243501,9606.ENSP00000244007,9606.ENSP00000250559,9606.ENSP00000251849,9606.ENSP00000256078,…	RALA,RALBP1,NGFR,EFNA2,MAPK1,PLA2G3,SOS2,PIK3R2,HGF,NFKB1,KITLG,EXOC2,GNB4,FLT3,PLA2G12A,PLCG1,RAP1B,RAF1,KRAS,RRAS2,PDGFRA,PDGFRB,GNB5,FLT4,PIK3R3,MAP2K2,GAB1,MAPK3,PLD2,PRKCG,KDR,PIK3CA,FGF2,ZAP70,RASGRF2,EGF,FGF7,IGF1R,RALB,RAB5A,RASA1,PAK1,FLT1,RASA2,TIAM1,KIT,MRAS,PIK3CB,PLA2G4D,REL,TGFA,ARF6,MAP2K1,BCL2L1,INSR,PRKCB,PRKACA,RASGRP1,PAK2,PLA2G16,CSF1,EFNA5,TBK1,PDGFB,PLA2G6,GNG2,RASA3,HTR7,FG…	FALSE	FALSE
KEGG	hsa01230	Biosynthesis of amino acids	51	1.04866	top	0.0034	ks	9606.ENSP00000175506,9606.ENSP00000216254,9606.ENSP00000217901,9606.ENSP00000226253,9606.ENSP00000229239,9606.ENSP00000229270,9606.ENSP00000234590,9606.ENSP00000245206,9606.ENSP00000257549,9606.ENSP00000261783,9606.ENSP00000283646,9606.ENSP00000297283,9606.ENSP00000299518,9606.ENSP00000303147,9606.ENSP00000307188,9606.ENSP00000307900,9606.ENSP00000309477,9606.ENSP00000318868,9606.ENSP00000320171,…	ASNS,ACO2,IDH3G,ALDOC,GAPDH,TPI1,ENO1,GOT2,SDS,ARG2,RPIA,PGAM2,IDH3A,MAT2A,ASL,GLUL,ACO1,SHMT1,PKM,TALDO1,MAT2B,IDH2,SHMT2,CS,PYCR2,GPT2,PFKM,RPE,MTR,PHGDH,GOT1,CTH,PGAM1,ALDH18A1,MAT1A,PRPS1,PGK1,ALDOB,PSAT1,IDH3B,PFKP,PC,GPT,ALDOA,PSPH,CBSL,PRPS2,ACY1,IDH1,TKT,BCAT1	FALSE	FALSE
KEGG	hsa04512	ECM-receptor interaction	42	0.800579	bottom	0.0034	ks	9606.ENSP00000007722,9606.ENSP00000222399,9606.ENSP00000222573,9606.ENSP00000230538,9606.ENSP00000252999,9606.ENSP00000258341,9606.ENSP00000261023,9606.ENSP00000261405,9606.ENSP00000264144,9606.ENSP00000264741,9606.ENSP00000280481,9606.ENSP00000283249,9606.ENSP00000293379,9606.ENSP00000295550,9606.ENSP00000296181,9606.ENSP00000296585,9606.ENSP00000326330,9606.ENSP00000339730,9606.ENSP00000346839,…	ITGA3,LAMB1,ITGB8,LAMA4,LAMA5,LAMC1,ITGAV,VWF,LAMC2,ITGA9,FREM2,ITGB6,ITGA5,COL6A3,ITGB5,ITGA2,FRAS1,THBS4,FN1,COL9A1,COL6A6,COL4A2,COL6A1,TNR,THBS3,SV2A,SDC4,COL9A2,HSPG2,AGRN,SDC1,LAMB3,HMMR,SV2B,COL4A6,ITGB1,GP5,ITGA6,RELN,TNXB,DAG1,ITGB3	FALSE	FALSE
KEGG	hsa05412	Arrhythmogenic right ventricular cardiomyopathy	44	0.75578	bottom	0.0036	ks	9606.ENSP00000005284,9606.ENSP00000007722,9606.ENSP00000070846,9606.ENSP00000218867,9606.ENSP00000222573,9606.ENSP00000236877,9606.ENSP00000252729,9606.ENSP00000261023,9606.ENSP00000261590,9606.ENSP00000264741,9606.ENSP00000266376,9606.ENSP00000280904,9606.ENSP00000282111,9606.ENSP00000283249,9606.ENSP00000288139,9606.ENSP00000293379,9606.ENSP00000296181,9606.ENSP00000296585,9606.ENSP00000304669,…	CACNG3,ITGA3,PKP2,SGCG,ITGB8,SLC8A2,CACNG6,ITGAV,DSG2,ITGA9,CACNA1C,DSC2,TCF7L1,ITGB6,CACNA1D,ITGA5,ITGB5,ITGA2,CTNNA1,CACNB2,CTNNB1,CACNA2D1,ACTB,ATP2A3,DMD,CACNA1S,LMNA,EMD,CACNA1F,DSP,SLC8A3,SGCB,CACNA2D4,JUP,ITGB1,CTNNA2,ITGA6,CACNA2D2,CACNA2D3,CACNB4,ATP2A2,DAG1,ITGB3,ACTG1	FALSE	FALSE
KEGG	hsa04514	Cell adhesion molecules	60	0.695048	bottom	0.0037	ks	9606.ENSP00000011653,9606.ENSP00000064724,9606.ENSP00000205061,9606.ENSP00000222573,9606.ENSP00000261023,9606.ENSP00000261769,9606.ENSP00000264025,9606.ENSP00000264741,9606.ENSP00000265077,9606.ENSP00000265459,9606.ENSP00000299106,9606.ENSP00000305988,9606.ENSP00000307046,9606.ENSP00000320084,9606.ENSP00000330633,9606.ENSP00000331172,9606.ENSP00000339398,9606.ENSP00000341141,9606.ENSP00000341198,…	CD4,CLDN11,GLG1,ITGB8,ITGAV,CDH1,PVRL1,ITGA9,VCAN,NRXN2,JAM3,ALCAM,SDC2,CD276,CNTN2,CD8B,HLA-DQA1,SIGLEC1,NEO1,CDH5,NFASC,OCLN,NEGR1,MPZL1,PTPRF,CLDN7,CNTNAP2,F11R,VTCN1,CD58,L1CAM,CD40,SDC4,HLA-DMA,NRCAM,SDC1,CD99,CD274,NTNG2,IGSF11,C10orf54,CLDN3,ITGB1,CLDN6,PDCD1LG2,JAM2,NCAM2,NRXN1,ITGA6,NLGN1,CLDN34,CLDN4,PVRL3,CLDN23,CNTN1,PECAM1,PTPRM,LRRC4B,NCAM1,CDH4	FALSE	FALSE
KEGG	hsa04060	Cytokine-cytokine receptor interaction	74	0.480951	bottom	0.004	ks	9606.ENSP00000011653,9606.ENSP00000162749,9606.ENSP00000172229,9606.ENSP00000221132,9606.ENSP00000221496,9606.ENSP00000241416,9606.ENSP00000245451,9606.ENSP00000252677,9606.ENSP00000252723,9606.ENSP00000259607,9606.ENSP00000261796,9606.ENSP00000263409,9606.ENSP00000263640,9606.ENSP00000264497,9606.ENSP00000270139,9606.ENSP00000272928,9606.ENSP00000279804,9606.ENSP00000283147,9606.ENSP00000286758,…	CD4,TNFRSF1A,NGFR,TNFRSF10A,AMH,ACVR2A,BMP4,BMP15,EPO,CCL21,IL17B,LIFR,ACVR1,IL21,IFNAR1,ACKR3,CTF1,BMP6,CXCL13,NODAL,IL10RB,IFNGR2,CCR5,IL17RC,CCR1,IL15,TNFRSF21,PRL,CXCL8,INHBC,IL20RA,CXCR2,IL17RA,CSF1,IFNLR1,GDF3,ACVR2B,IL19,FAS,TGFBR2,IFNGR1,NGF,BMPR1A,CD40,CSF3R,CXCR3,TNFSF15,EDA,BMPR2,TGFBR1,GDF9,BMP2,CNTFR,IL6ST,TNFRSF19,IL17RE,CXCL1,IL4R,CXCL12,BMP7,TNFSF11,CSF2RB,IL6,CXCR4,TNF,CCL24,BMPR…	FALSE	FALSE
KEGG	hsa04072	Phospholipase D signaling pathway	107	0.459743	bottom	0.0058	ks	9606.ENSP00000005257,9606.ENSP00000215832,9606.ENSP00000216373,9606.ENSP00000219476,9606.ENSP00000222254,9606.ENSP00000228280,9606.ENSP00000244007,9606.ENSP00000245222,9606.ENSP00000248901,9606.ENSP00000251849,9606.ENSP00000256078,9606.ENSP00000256196,9606.ENSP00000257290,9606.ENSP00000260600,9606.ENSP00000261799,9606.ENSP00000262187,9606.ENSP00000262741,9606.ENSP00000262948,9606.ENSP00000262995,…	RALA,MAPK1,SOS2,TSC2,PIK3R2,KITLG,PLCG1,SPHK2,CYTH4,RAF1,KRAS,RRAS2,PDGFRA,ADCY3,PDGFRB,RHEB,PIK3R3,MAP2K2,GAB1,MAPK3,PLD2,PIK3CA,DGKD,EGF,PIP5K1B,RALB,DGKQ,DGKE,AGPAT5,ADCY8,KIT,DGKI,MRAS,PIK3CB,PLA2G4D,ADCY9,CYTH3,ADCY1,ARF6,TSC1,MAP2K1,INSR,GRM5,CXCL8,ADCY6,ADCY4,SPHK1,AGPAT4,CXCR2,F2R,LPAR5,DGKA,PPAP2C,PDGFB,DGKH,PLCB1,PTPN11,PLD1,ADCY2,GRM8,PDGFA,FYN,AVPR2,PIK3CG,CYTH1,MTOR,GRM1,GAB2,GRM3,PL…	FALSE	FALSE
KEGG	hsa00630	Glyoxylate and dicarboxylate metabolism	26	1.16993	top	0.0062	ks	9606.ENSP00000205402,9606.ENSP00000216254,9606.ENSP00000241052,9606.ENSP00000244217,9606.ENSP00000253382,9606.ENSP00000265838,9606.ENSP00000273588,9606.ENSP00000274813,9606.ENSP00000307900,9606.ENSP00000309477,9606.ENSP00000313432,9606.ENSP00000318868,9606.ENSP00000319531,9606.ENSP00000327070,9606.ENSP00000328938,9606.ENSP00000330918,9606.ENSP00000333667,9606.ENSP00000342056,9606.ENSP00000356015,…	DLD,ACO2,CAT,MCEE,ACSS2,ACAT1,AMT,MUT,GLUL,ACO1,GRHPR,SHMT1,GCSH,MDH2,AFMID,PGP,SHMT2,CS,ACAT2,HOGA1,HYI,PCCA,GLDC,GLYCTK,PCCB,MDH1	FALSE	FALSE
KEGG	hsa04141	Protein processing in endoplasmic reticulum	142	0.593407	top	0.0066	ks	9606.ENSP00000158771,9606.ENSP00000185150,9606.ENSP00000199389,9606.ENSP00000216037,9606.ENSP00000216225,9606.ENSP00000219548,9606.ENSP00000222402,9606.ENSP00000223641,9606.ENSP00000226760,9606.ENSP00000231487,9606.ENSP00000233057,9606.ENSP00000233616,9606.ENSP00000237530,9606.ENSP00000243253,9606.ENSP00000244763,9606.ENSP00000247461,9606.ENSP00000247668,9606.ENSP00000250498,9606.ENSP00000251047,…	DERL2,ERLEC1,EIF2AK1,XBP1,RBX1,STUB1,UBE2D4,SEC61B,WFS1,SKP1,EIF2AK2,MOGS,RPN2,SEC61A1,SSR1,CANX,TRAF2,DAD1,LMAN1,DNAJB1,HSPBP1,EIF2S1,EDEM1,UGGT1,DERL1,PREB,ERP29,TRAM1,UFD1L,EIF2AK4,DNAJC10,SSR3,UBXN4,MARCH6,SEC24D,NGLY1,PDIA4,AMFR,BAX,UBXN1,CAPN2,SSR2,STT3B,RPN1,HSP90B1,PDIA3,UBXN6,LMAN2,SEC23A,EIF2AK3,UBXN2A,DNAJA2,SSR4,EDEM3,OS9,HSPH1,RNF185,CALR,HSPA5,CUL1,YOD1,P4HB,NPLOC4,HSP90AA1,ATF4,SEL…	FALSE	FALSE
KEGG	hsa04015	Rap1 signaling pathway	137	0.265571	bottom	0.007	ks	9606.ENSP00000005257,9606.ENSP00000172229,9606.ENSP00000211287,9606.ENSP00000215368,9606.ENSP00000215659,9606.ENSP00000215832,9606.ENSP00000222254,9606.ENSP00000222345,9606.ENSP00000222390,9606.ENSP00000225655,9606.ENSP00000228280,9606.ENSP00000229795,9606.ENSP00000239440,9606.ENSP00000244007,9606.ENSP00000250559,9606.ENSP00000251849,9606.ENSP00000256078,9606.ENSP00000257290,9606.ENSP00000260600,…	RALA,NGFR,MAPK13,EFNA2,MAPK12,MAPK1,PIK3R2,SIPA1L3,HGF,PFN1,KITLG,MAPK14,ARAP3,PLCG1,RAP1B,RAF1,KRAS,PDGFRA,ADCY3,CDH1,PDGFRB,FLT4,PIK3R3,MAP2K2,MAPK3,PRKCG,KDR,PIK3CA,FARP2,RAPGEF2,FGF2,EGF,FGF7,IGF1R,RALB,FLT1,ADCY8,GNAQ,TIAM1,KIT,BRAF,MRAS,PIK3CB,ADCY9,PRKCI,RAPGEF6,ADCY1,CRK,MAP2K1,INSR,ADORA2B,MAGI3,P2RY1,PRKCB,ADCY6,ADCY4,GNAI2,TLN1,F2R,CSF1,LPAR5,EFNA5,PDGFB,PRKD1,MAPK11,SKAP1,PLCB1,FGFR3,…	FALSE	FALSE
KEGG	hsa04070	Phosphatidylinositol signaling system	78	0.36363	bottom	0.0079	ks	9606.ENSP00000074304,9606.ENSP00000180173,9606.ENSP00000219789,9606.ENSP00000222254,9606.ENSP00000244007,9606.ENSP00000255882,9606.ENSP00000262039,9606.ENSP00000262644,9606.ENSP00000262741,9606.ENSP00000263431,9606.ENSP00000263967,9606.ENSP00000264057,9606.ENSP00000264380,9606.ENSP00000264864,9606.ENSP00000265382,9606.ENSP00000265970,9606.ENSP00000267615,9606.ENSP00000269159,9606.ENSP00000273814,…	INPP4A,MTMR7,CDIPT,PIK3R2,PLCG1,PI4KA,PIK3C3,IMPAD1,PIK3R3,PRKCG,PIK3CA,DGKD,PIKFYVE,PI4K2B,PIP5K1B,PIK3C2A,ITPK1,IMPA2,DGKQ,DGKE,TMEM55A,IPPK,DGKI,PIK3CB,CDS1,MTMR14,INPPL1,PRKCB,ITPR1,MTMR4,DGKA,IP6K2,DGKH,PLCB1,MTMR2,PIP4K2C,SYNJ2,INPP5F,PIK3C2B,INPP5A,PI4KB,PIP5K1A,MTMR1,MTM1,PI4K2A,OCRL,INPP5E,PTEN,INPP5B,IPMK,MTMR8,PIP4K2A,PLCB4,ITPR2,MTMR6,SACM1L,INPP1,TMEM55B,MTMR3,PPIP5K1,INPP5D,IMPA1,PR…	FALSE	FALSE
KEGG	hsa05414	Dilated cardiomyopathy	53	0.658919	bottom	0.0088	ks	9606.ENSP00000005284,9606.ENSP00000007722,9606.ENSP00000218867,9606.ENSP00000222573,9606.ENSP00000236877,9606.ENSP00000252729,9606.ENSP00000260600,9606.ENSP00000261023,9606.ENSP00000264741,9606.ENSP00000266376,9606.ENSP00000283249,9606.ENSP00000286355,9606.ENSP00000288139,9606.ENSP00000293379,9606.ENSP00000294016,9606.ENSP00000296181,9606.ENSP00000296585,9606.ENSP00000297323,9606.ENSP00000309591,…	CACNG3,ITGA3,SGCG,ITGB8,SLC8A2,CACNG6,ADCY3,ITGAV,ITGA9,CACNA1C,ITGB6,ADCY8,CACNA1D,ITGA5,ADCY9,ITGB5,ITGA2,ADCY1,PRKACA,ADCY6,ADCY4,CACNB2,ADCY2,TPM4,CACNA2D1,ACTB,TPM1,ATP2A3,DMD,CACNA1S,LMNA,TPM3,ADRB1,EMD,PRKACB,GNAS,CACNA1F,SLC8A3,SGCB,CACNA2D4,ADCY7,ITGB1,ITGA6,TNF,CACNA2D2,CACNA2D3,ADCY5,CACNB4,ATP2A2,DAG1,ITGB3,ACTG1,TTN	FALSE	FALSE
KEGG	hsa05224	Breast cancer	92	0.281832	bottom	0.0089	ks	9606.ENSP00000005340,9606.ENSP00000215832,9606.ENSP00000216373,9606.ENSP00000222254,9606.ENSP00000222462,9606.ENSP00000225577,9606.ENSP00000227507,9606.ENSP00000232424,9606.ENSP00000241436,9606.ENSP00000249749,9606.ENSP00000251849,9606.ENSP00000254958,9606.ENSP00000256078,9606.ENSP00000256646,9606.ENSP00000256996,9606.ENSP00000257430,9606.ENSP00000257904,9606.ENSP00000261349,9606.ENSP00000261937,…	DVL2,MAPK1,SOS2,PIK3R2,WNT16,RPS6KB1,CCND1,HES1,POLK,DLL4,RAF1,JAG1,KRAS,NOTCH2,DDB2,APC,CDK4,LRP6,FLT4,AXIN1,PIK3R3,E2F3,MAP2K2,MAPK3,PIK3CA,FGF2,WNT5A,EGF,CDK6,RB1,FGF7,IGF1R,TP53,ERBB2,NOTCH1,TCF7L1,FZD7,FZD1,KIT,BRAF,PIK3CB,ARAF,BAX,LRP5,WNT10B,MAP2K1,AXIN2,FOS,DVL3,FZD2,GSK3B,WNT11,JAG2,SP1,HEY1,CTNNB1,E2F1,FZD9,FZD6,MTOR,FZD5,NRAS,NFKB2,GADD45A,FRAT2,JUN,PTEN,NCOA3,BAK1,NOTCH4,SHC3,HES5,BRC…	FALSE	FALSE
KEGG	hsa04550	Signaling pathways regulating pluripotency of stem cells	89	0.33374	bottom	0.0091	ks	9606.ENSP00000005340,9606.ENSP00000211287,9606.ENSP00000215659,9606.ENSP00000215832,9606.ENSP00000222254,9606.ENSP00000222462,9606.ENSP00000229795,9606.ENSP00000230658,9606.ENSP00000233630,9606.ENSP00000234091,9606.ENSP00000241416,9606.ENSP00000243326,9606.ENSP00000245451,9606.ENSP00000251849,9606.ENSP00000256078,9606.ENSP00000257430,9606.ENSP00000257566,9606.ENSP00000259915,9606.ENSP00000262160,…	DVL2,MAPK13,MAPK12,MAPK1,PIK3R2,WNT16,MAPK14,ISL1,PCGF1,ID2,ACVR2A,RIF1,BMP4,RAF1,KRAS,APC,TBX3,POU5F1,SMAD2,AXIN1,PIK3R3,MAP2K2,TCF3,MAPK3,LIFR,ACVR1,PIK3CA,FGF2,WNT5A,STAT3,IGF1R,ZFHX3,SETDB1,MEIS1,OTX1,FZD7,NODAL,FZD1,PIK3CB,WNT10B,MAP2K1,AXIN2,INHBC,REST,DVL3,SOX2,FZD2,GSK3B,WNT11,SMAD3,MAPK11,FGFR3,ACVR2B,JARID2,SMAD4,JAK1,CTNNB1,FZD9,DUSP9,FZD6,SMARCAD1,FZD5,PCGF3,NRAS,PCGF6,BMPR1A,BMPR2,SM…	FALSE	FALSE
Reactome	HSA-156842	Eukaryotic Translation Elongation	84	3.29009	top	8.99e-43	ks	9606.ENSP00000217182,9606.ENSP00000222247,9606.ENSP00000225430,9606.ENSP00000230050,9606.ENSP00000251453,9606.ENSP00000259469,9606.ENSP00000262584,9606.ENSP00000270625,9606.ENSP00000272317,9606.ENSP00000274242,9606.ENSP00000278572,9606.ENSP00000296674,9606.ENSP00000302896,9606.ENSP00000307889,9606.ENSP00000307940,9606.ENSP00000309334,9606.ENSP00000309830,9606.ENSP00000311430,9606.ENSP00000318646,…	EEF1A2,RPL18A,RPL19,RPS12,RPS16,RPL35,RPL8,RPS11,RPS27A,RPL37,RPS3,RPS23,RPS9,RPL13,EEF2,RPL15,RPL38,RPL4,RPS15A,RPLP2,RPS27L,EEF1G,EEF1A1,RPS7,RPL7,RPS2,RPS21,RPL3,RPL27A,RPL21,RPLP1,RPS17,RPS3A,RPSA,RPL22L1,RPL22,RPS26,RPL12,RPL39,RPS27,RPL5,RPL7A,RPS4X,RPL11,RPS6,RPL13A,EEF1B2,RPL24,RPL34,RPS29,RPL14,RPS8,RPS14,RPL31,UBA52,RPL23A,RPS18,RPL17,RPL9,RPL6,RPL36A,EEF1D,RPL10,RPS24,RPL32,RPL37A,RPL2…	FALSE	FALSE
Reactome	HSA-72689	Formation of a pool of free 40S subunits	91	3.21501	top	2.86e-42	ks	9606.ENSP00000216190,9606.ENSP00000220849,9606.ENSP00000222247,9606.ENSP00000225430,9606.ENSP00000230050,9606.ENSP00000248342,9606.ENSP00000251453,9606.ENSP00000253108,9606.ENSP00000259469,9606.ENSP00000261868,9606.ENSP00000262584,9606.ENSP00000270625,9606.ENSP00000272317,9606.ENSP00000274242,9606.ENSP00000278572,9606.ENSP00000296674,9606.ENSP00000302896,9606.ENSP00000307889,9606.ENSP00000309334,…	EIF3D,EIF3E,RPL18A,RPL19,RPS12,EIF3K,RPS16,EIF3G,RPL35,EIF3J,RPL8,RPS11,RPS27A,RPL37,RPS3,RPS23,RPS9,RPL13,RPL15,RPL38,RPL4,RPS15A,RPLP2,RPS27L,RPS7,RPL7,RPS2,RPS21,RPL3,RPL27A,RPL21,RPLP1,RPS17,RPS3A,RPSA,RPL22L1,RPL22,RPS26,EIF3B,RPL12,RPL39,RPS27,EIF3A,RPL5,RPL7A,EIF3I,RPS4X,RPL11,EIF1AX,RPS6,RPL13A,RPL24,RPL34,RPS29,RPL14,RPS8,RPS14,RPL31,UBA52,RPL23A,RPS18,RPL17,RPL9,RPL6,RPL36A,RPL10,RPS24,…	FALSE	FALSE
Reactome	HSA-156902	Peptide chain elongation	80	3.30507	top	4.13e-41	ks	9606.ENSP00000222247,9606.ENSP00000225430,9606.ENSP00000230050,9606.ENSP00000251453,9606.ENSP00000259469,9606.ENSP00000262584,9606.ENSP00000270625,9606.ENSP00000272317,9606.ENSP00000274242,9606.ENSP00000278572,9606.ENSP00000296674,9606.ENSP00000302896,9606.ENSP00000307889,9606.ENSP00000307940,9606.ENSP00000309334,9606.ENSP00000309830,9606.ENSP00000311430,9606.ENSP00000318646,9606.ENSP00000322419,…	RPL18A,RPL19,RPS12,RPS16,RPL35,RPL8,RPS11,RPS27A,RPL37,RPS3,RPS23,RPS9,RPL13,EEF2,RPL15,RPL38,RPL4,RPS15A,RPLP2,RPS27L,EEF1A1,RPS7,RPL7,RPS2,RPS21,RPL3,RPL27A,RPL21,RPLP1,RPS17,RPS3A,RPSA,RPL22L1,RPL22,RPS26,RPL12,RPL39,RPS27,RPL5,RPL7A,RPS4X,RPL11,RPS6,RPL13A,RPL24,RPL34,RPS29,RPL14,RPS8,RPS14,RPL31,UBA52,RPL23A,RPS18,RPL17,RPL9,RPL6,RPL36A,RPL10,RPS24,RPL32,RPL37A,RPL29,RPL35A,RPL23,RPL30,RPS20…	FALSE	FALSE
Reactome	HSA-192823	Viral mRNA Translation	79	3.30337	top	1.09e-40	ks	9606.ENSP00000222247,9606.ENSP00000225430,9606.ENSP00000230050,9606.ENSP00000251453,9606.ENSP00000259469,9606.ENSP00000262584,9606.ENSP00000270625,9606.ENSP00000272317,9606.ENSP00000274242,9606.ENSP00000278572,9606.ENSP00000296674,9606.ENSP00000302896,9606.ENSP00000307889,9606.ENSP00000309334,9606.ENSP00000309830,9606.ENSP00000311430,9606.ENSP00000318646,9606.ENSP00000322419,9606.ENSP00000331019,…	RPL18A,RPL19,RPS12,RPS16,RPL35,RPL8,RPS11,RPS27A,RPL37,RPS3,RPS23,RPS9,RPL13,RPL15,RPL38,RPL4,RPS15A,RPLP2,RPS27L,RPS7,RPL7,RPS2,RPS21,RPL3,RPL27A,RPL21,RPLP1,RPS17,RPS3A,RPSA,RPL22L1,RPL22,RPS26,RPL12,RPL39,RPS27,RPL5,RPL7A,RPS4X,RPL11,RPS6,RPL13A,RPL24,RPL34,RPS29,RPL14,RPS8,RPS14,RPL31,UBA52,RPL23A,RPS18,RPL17,RPL9,RPL6,RPL36A,RPL10,RPS24,RPL32,RPL37A,RPL29,RPL35A,RPL23,RPL30,RPS20,RPS25,RPS13…	FALSE	FALSE
Reactome	HSA-72706	GTP hydrolysis and joining of the 60S ribosomal subunit	100	3.01317	top	1.09e-40	ks	9606.ENSP00000216190,9606.ENSP00000216554,9606.ENSP00000220849,9606.ENSP00000222247,9606.ENSP00000225430,9606.ENSP00000230050,9606.ENSP00000248342,9606.ENSP00000251453,9606.ENSP00000253039,9606.ENSP00000253108,9606.ENSP00000256383,9606.ENSP00000259469,9606.ENSP00000261868,9606.ENSP00000262584,9606.ENSP00000265753,9606.ENSP00000270625,9606.ENSP00000272317,9606.ENSP00000274242,9606.ENSP00000278572,…	EIF3D,EIF5,EIF3E,RPL18A,RPL19,RPS12,EIF3K,RPS16,EIF2S3,EIF3G,EIF2S1,RPL35,EIF3J,RPL8,EIF4H,RPS11,RPS27A,RPL37,RPS3,EIF5B,EIF4A1,RPS23,RPS9,RPL13,RPL15,RPL38,RPL4,RPS15A,RPLP2,RPS27L,RPS7,RPL7,RPS2,RPS21,RPL3,RPL27A,RPL21,RPLP1,RPS17,RPS3A,RPSA,RPL22L1,RPL22,RPS26,EIF3B,RPL12,RPL39,RPS27,EIF3A,RPL5,RPL7A,EIF3I,RPS4X,RPL11,EIF2S2,EIF1AX,RPS6,RPL13A,RPL24,RPL34,RPS29,RPL14,RPS8,RPS14,RPL31,UBA52,EIF…	FALSE	FALSE
Reactome	HSA-156827	L13a-mediated translational silencing of Ceruloplasmin expression	99	3.04603	top	2.74e-40	ks	9606.ENSP00000216190,9606.ENSP00000220849,9606.ENSP00000222247,9606.ENSP00000225430,9606.ENSP00000230050,9606.ENSP00000248342,9606.ENSP00000251453,9606.ENSP00000253039,9606.ENSP00000253108,9606.ENSP00000256383,9606.ENSP00000259469,9606.ENSP00000261868,9606.ENSP00000262584,9606.ENSP00000265753,9606.ENSP00000270625,9606.ENSP00000272317,9606.ENSP00000274242,9606.ENSP00000278572,9606.ENSP00000293831,…	EIF3D,EIF3E,RPL18A,RPL19,RPS12,EIF3K,RPS16,EIF2S3,EIF3G,EIF2S1,RPL35,EIF3J,RPL8,EIF4H,RPS11,RPS27A,RPL37,RPS3,EIF4A1,RPS23,RPS9,RPL13,RPL15,RPL38,RPL4,PABPC1,RPS15A,RPLP2,RPS27L,RPS7,RPL7,RPS2,RPS21,RPL3,RPL27A,RPL21,RPLP1,RPS17,RPS3A,RPSA,RPL22L1,RPL22,RPS26,EIF3B,RPL12,RPL39,RPS27,EIF3A,RPL5,RPL7A,EIF3I,RPS4X,RPL11,EIF2S2,EIF1AX,RPS6,RPL13A,RPL24,RPL34,RPS29,RPL14,RPS8,RPS14,RPL31,UBA52,EIF4B,R…	FALSE	FALSE
Reactome	HSA-72737	Cap-dependent Translation Initiation	105	2.92096	top	9.33e-40	ks	9606.ENSP00000216190,9606.ENSP00000216554,9606.ENSP00000220849,9606.ENSP00000222247,9606.ENSP00000225430,9606.ENSP00000230050,9606.ENSP00000248342,9606.ENSP00000251453,9606.ENSP00000253039,9606.ENSP00000253108,9606.ENSP00000256383,9606.ENSP00000259469,9606.ENSP00000261868,9606.ENSP00000262584,9606.ENSP00000265753,9606.ENSP00000266126,9606.ENSP00000270625,9606.ENSP00000272317,9606.ENSP00000273783,…	EIF3D,EIF5,EIF3E,RPL18A,RPL19,RPS12,EIF3K,RPS16,EIF2S3,EIF3G,EIF2S1,RPL35,EIF3J,RPL8,EIF4H,EIF2B2,RPS11,RPS27A,EIF2B5,RPL37,RPS3,EIF5B,EIF4A1,RPS23,RPS9,RPL13,RPL15,RPL38,RPL4,PABPC1,RPS15A,RPLP2,RPS27L,RPS7,RPL7,RPS2,RPS21,RPL3,RPL27A,RPL21,RPLP1,RPS17,RPS3A,RPSA,RPL22L1,RPL22,RPS26,EIF2B3,EIF3B,RPL12,RPL39,RPS27,EIF3A,RPL5,RPL7A,EIF3I,RPS4X,RPL11,EIF2S2,EIF1AX,RPS6,RPL13A,RPL24,RPL34,RPS29,RPL1…	FALSE	FALSE
Reactome	HSA-72764	Eukaryotic Translation Termination	82	3.16954	top	8.44e-39	ks	9606.ENSP00000222247,9606.ENSP00000225430,9606.ENSP00000230050,9606.ENSP00000251453,9606.ENSP00000259469,9606.ENSP00000262584,9606.ENSP00000270625,9606.ENSP00000272317,9606.ENSP00000274242,9606.ENSP00000278572,9606.ENSP00000296674,9606.ENSP00000302896,9606.ENSP00000303584,9606.ENSP00000307889,9606.ENSP00000309334,9606.ENSP00000309830,9606.ENSP00000311430,9606.ENSP00000318646,9606.ENSP00000322419,…	RPL18A,RPL19,RPS12,RPS16,RPL35,RPL8,RPS11,RPS27A,RPL37,RPS3,RPS23,RPS9,N6AMT1,RPL13,RPL15,RPL38,RPL4,RPS15A,RPLP2,RPS27L,RPS7,RPL7,RPS2,RPS21,RPL3,RPL27A,RPL21,RPLP1,RPS17,RPS3A,RPSA,RPL22L1,RPL22,RPS26,ETF1,RPL12,RPL39,RPS27,RPL5,RPL7A,RPS4X,RPL11,RPS6,RPL13A,RPL24,RPL34,RPS29,RPL14,RPS8,RPS14,RPL31,UBA52,RPL23A,RPS18,RPL17,GSPT1,RPL9,RPL6,RPL36A,RPL10,RPS24,RPL32,RPL37A,RPL29,RPL35A,RPL23,RPL30…	FALSE	FALSE
Reactome	HSA-1799339	SRP-dependent cotranslational protein targeting to membrane	102	3.01299	top	8.1e-38	ks	9606.ENSP00000222247,9606.ENSP00000223641,9606.ENSP00000225430,9606.ENSP00000230050,9606.ENSP00000237530,9606.ENSP00000243253,9606.ENSP00000244763,9606.ENSP00000251453,9606.ENSP00000259469,9606.ENSP00000262213,9606.ENSP00000262584,9606.ENSP00000263672,9606.ENSP00000265044,9606.ENSP00000267884,9606.ENSP00000270625,9606.ENSP00000272317,9606.ENSP00000274242,9606.ENSP00000278572,9606.ENSP00000295702,…	RPL18A,SEC61B,RPL19,RPS12,RPN2,SEC61A1,SSR1,RPS16,RPL35,TRAM1,RPL8,SPCS2,SSR3,SRP14,RPS11,RPS27A,RPL37,RPS3,SSR2,RPN1,RPS23,RPS9,SRP9,RPL13,RPL15,RPL38,RPL4,SRP68,SSR4,RPS15A,RPLP2,SRPR,RPS27L,RPS7,RPL7,RPS2,SRP72,RPS21,RPL3,RPL27A,RPL21,RPLP1,RPS17,RPS3A,RPSA,RPL22L1,RPL22,RPS26,RPL12,RPL39,RPS27,RPL5,RPL7A,RPS4X,RPL11,RPS6,RPL13A,RPL24,RPL34,RPS29,RPL14,RPS8,RPS14,RPL31,UBA52,SEC61G,RPL23A,RPS1…	FALSE	FALSE
Reactome	HSA-975956	Nonsense Mediated Decay (NMD) independent of the Exon Junction Complex (EJC)	85	3.09752	top	9.03e-38	ks	9606.ENSP00000222247,9606.ENSP00000225430,9606.ENSP00000230050,9606.ENSP00000251453,9606.ENSP00000259469,9606.ENSP00000262584,9606.ENSP00000270625,9606.ENSP00000272317,9606.ENSP00000274242,9606.ENSP00000278572,9606.ENSP00000296674,9606.ENSP00000302896,9606.ENSP00000307889,9606.ENSP00000309334,9606.ENSP00000309830,9606.ENSP00000311430,9606.ENSP00000313007,9606.ENSP00000318646,9606.ENSP00000322419,…	RPL18A,RPL19,RPS12,RPS16,RPL35,RPL8,RPS11,RPS27A,RPL37,RPS3,RPS23,RPS9,RPL13,RPL15,RPL38,RPL4,PABPC1,RPS15A,RPLP2,NCBP2,RPS27L,RPS7,RPL7,RPS2,RPS21,RPL3,RPL27A,RPL21,RPLP1,RPS17,RPS3A,RPSA,RPL22L1,RPL22,RPS26,ETF1,RPL12,RPL39,RPS27,RPL5,RPL7A,RPS4X,RPL11,NCBP1,RPS6,RPL13A,RPL24,RPL34,RPS29,RPL14,RPS8,RPS14,RPL31,UBA52,RPL23A,RPS18,RPL17,GSPT1,RPL9,RPL6,RPL36A,RPL10,RPS24,EIF4G1,RPL32,RPL37A,RPL29…	FALSE	FALSE
Reactome	HSA-2408557	Selenocysteine synthesis	84	3.03393	top	1.26e-37	ks	9606.ENSP00000222247,9606.ENSP00000225430,9606.ENSP00000230050,9606.ENSP00000234677,9606.ENSP00000251453,9606.ENSP00000254730,9606.ENSP00000259469,9606.ENSP00000262584,9606.ENSP00000270625,9606.ENSP00000272317,9606.ENSP00000274242,9606.ENSP00000278572,9606.ENSP00000296674,9606.ENSP00000302896,9606.ENSP00000307889,9606.ENSP00000309334,9606.ENSP00000309830,9606.ENSP00000311430,9606.ENSP00000318646,…	RPL18A,RPL19,RPS12,SARS,RPS16,EEFSEC,RPL35,RPL8,RPS11,RPS27A,RPL37,RPS3,RPS23,RPS9,RPL13,RPL15,RPL38,RPL4,RPS15A,RPLP2,RPS27L,RPS7,RPL7,RPS2,RPS21,RPL3,RPL27A,RPL21,RPLP1,RPS17,RPS3A,RPSA,RPL22L1,RPL22,RPS26,RPL12,RPL39,RPS27,PSTK,RPL5,RPL7A,RPS4X,RPL11,SECISBP2,RPS6,SEPSECS,RPL13A,RPL24,RPL34,RPS29,RPL14,RPS8,RPS14,RPL31,UBA52,RPL23A,RPS18,RPL17,RPL9,RPL6,RPL36A,RPL10,RPS24,RPL32,RPL37A,SEPHS2,R…	FALSE	FALSE
Reactome	HSA-9633012	Response of EIF2AK4 (GCN2) to amino acid deficiency	90	2.87195	top	2.86e-35	ks	9606.ENSP00000175506,9606.ENSP00000222247,9606.ENSP00000225430,9606.ENSP00000230050,9606.ENSP00000251453,9606.ENSP00000253039,9606.ENSP00000256383,9606.ENSP00000259469,9606.ENSP00000262584,9606.ENSP00000263791,9606.ENSP00000264110,9606.ENSP00000270625,9606.ENSP00000272317,9606.ENSP00000274242,9606.ENSP00000278572,9606.ENSP00000284000,9606.ENSP00000284202,9606.ENSP00000296674,9606.ENSP00000300648,…	ASNS,RPL18A,RPL19,RPS12,RPS16,EIF2S3,EIF2S1,RPL35,RPL8,EIF2AK4,ATF2,RPS11,RPS27A,RPL37,RPS3,CEBPG,IMPACT,RPS23,GCN1L1,RPS9,CEBPB,RPL13,RPL15,RPL38,RPL4,RPS15A,RPLP2,RPS27L,ATF4,RPS7,RPL7,RPS2,RPS21,RPL3,RPL27A,RPL21,RPLP1,RPS17,RPS3A,RPSA,RPL22L1,RPL22,RPS26,RPL12,RPL39,RPS27,RPL5,RPL7A,RPS4X,RPL11,EIF2S2,RPS6,RPL13A,RPL24,RPL34,RPS29,RPL14,RPS8,RPS14,RPL31,UBA52,RPL23A,RPS18,RPL17,RPL9,RPL6,RPL3…	FALSE	FALSE
Reactome	HSA-9010553	Regulation of expression of SLITs and ROBOs	146	2.20575	top	1.19e-30	ks	9606.ENSP00000044462,9606.ENSP00000157812,9606.ENSP00000210313,9606.ENSP00000215071,9606.ENSP00000216225,9606.ENSP00000216455,9606.ENSP00000216802,9606.ENSP00000217958,9606.ENSP00000219313,9606.ENSP00000222247,9606.ENSP00000223321,9606.ENSP00000225430,9606.ENSP00000230050,9606.ENSP00000230658,9606.ENSP00000251453,9606.ENSP00000257552,9606.ENSP00000259457,9606.ENSP00000259469,9606.ENSP00000261303,…	PSMA4,PSMC4,PSMD5,PSMD8,RBX1,PSMA3,PSME2,PSMD10,PSMD7,RPL18A,PSMA2,RPL19,RPS12,ISL1,RPS16,MSI1,PSMB7,RPL35,PSMC1,PSMA6,PSMD11,PSMB1,TCEB2,RPL8,LHX4,PSMD3,CASC3,SLIT1,EIF4A3,PSMB6,RPS11,PSMA5,RPS27A,RPL37,RPS3,PSMB4,PSME3,RPS23,RPS9,RPL13,RPL15,PSMD1,RPL38,PSMD2,PSMC5,RPL4,PABPC1,RPS15A,MAGOHB,RPLP2,NCBP2,RPS27L,PSMF1,RPS7,RPL7,RPS2,RPS21,RPL3,RPL27A,RPL21,RPLP1,RPS17,RPS3A,RPSA,RPL22L1,RPL22,PSMD…	FALSE	FALSE
Reactome	HSA-975957	Nonsense Mediated Decay (NMD) enhanced by the Exon Junction Complex (EJC)	103	2.59107	top	7.82e-30	ks	9606.ENSP00000222247,9606.ENSP00000225430,9606.ENSP00000230050,9606.ENSP00000251453,9606.ENSP00000259469,9606.ENSP00000262584,9606.ENSP00000263073,9606.ENSP00000264645,9606.ENSP00000269349,9606.ENSP00000270625,9606.ENSP00000272317,9606.ENSP00000274242,9606.ENSP00000278572,9606.ENSP00000296674,9606.ENSP00000302896,9606.ENSP00000307889,9606.ENSP00000309334,9606.ENSP00000309830,9606.ENSP00000311430,…	RPL18A,RPL19,RPS12,RPS16,RPL35,RPL8,SMG6,CASC3,EIF4A3,RPS11,RPS27A,RPL37,RPS3,RPS23,RPS9,RPL13,RPL15,RPL38,RPL4,PABPC1,RPS15A,MAGOHB,RPLP2,PPP2R1A,PPP2R2A,NCBP2,RPS27L,PNRC2,RPS7,RPL7,RPS2,RPS21,RPL3,RPL27A,RPL21,RPLP1,RPS17,RPS3A,RPSA,RPL22L1,RPL22,UPF2,RPS26,ETF1,RPL12,SMG5,RPL39,RPS27,RPL5,MAGOH,RPL7A,RPS4X,RPL11,NCBP1,UPF3A,RPS6,RPL13A,RPL24,RPL34,RPS29,RPL14,RPS8,RPS14,RPL31,UBA52,RPL23A,RPS…	FALSE	FALSE
Reactome	HSA-2408522	Selenoamino acid metabolism	106	2.42139	top	1.24e-28	ks	9606.ENSP00000013222,9606.ENSP00000217426,9606.ENSP00000221130,9606.ENSP00000222247,9606.ENSP00000223029,9606.ENSP00000225430,9606.ENSP00000230050,9606.ENSP00000231572,9606.ENSP00000234677,9606.ENSP00000251453,9606.ENSP00000254663,9606.ENSP00000254730,9606.ENSP00000259469,9606.ENSP00000262027,9606.ENSP00000262584,9606.ENSP00000264161,9606.ENSP00000265174,9606.ENSP00000270625,9606.ENSP00000272317,…	INMT,AHCY,GSR,RPL18A,AIMP2,RPL19,RPS12,RARS,SARS,RPS16,SCLY,EEFSEC,RPL35,MARS,RPL8,DARS,PAPSS1,RPS11,RPS27A,RPL37,RPS3,HNMT,RPS23,RPS9,QARS,RPL13,RPL15,RPL38,RPL4,RPS15A,RPLP2,KARS,RPS27L,RPS7,RPL7,RPS2,RPS21,RPL3,RPL27A,RPL21,RPLP1,RPS17,RPS3A,RPSA,RPL22L1,RPL22,RPS26,RPL12,RPL39,EPRS,RPS27,PSTK,RPL5,CTH,RPL7A,MAT1A,GNMT,RPS4X,RPL11,IARS,SECISBP2,EEF1E1,RPS6,SEPSECS,RPL13A,RPL24,LARS,RPL34,AIMP1…	FALSE	FALSE
Reactome	HSA-163200	Respiratory electron transport, ATP synthesis by chemiosmotic coupling, and heat production by uncoupling proteins.	105	2.32541	top	5.71e-27	ks	9606.ENSP00000002125,9606.ENSP00000184266,9606.ENSP00000203407,9606.ENSP00000215375,9606.ENSP00000215565,9606.ENSP00000229379,9606.ENSP00000233627,9606.ENSP00000237889,9606.ENSP00000243997,9606.ENSP00000246554,9606.ENSP00000246957,9606.ENSP00000252102,9606.ENSP00000252711,9606.ENSP00000255390,9606.ENSP00000258424,9606.ENSP00000258975,9606.ENSP00000259037,9606.ENSP00000260361,9606.ENSP00000260665,…	NDUFAF7,NDUFB4,UQCRC1,ATP5D,NDUFB7,COX6A1,NDUFS7,NDUFB3,ATP5E,COX6B1,TRAP1,NDUFA2,NDUFA10,SCO1,COX5B,TACO1,NDUFB5,NDUFAF1,LRPPRC,ATP5B,NDUFS3,COQ10B,SDHA,NDUFA9,UQCRC2,NDUFB10,ECSIT,NDUFS6,NDUFB11,NDUFB9,NDUFC2,NUBPL,ATP5G3,ATP5O,ATP5J2,NDUFAF2,NDUFS4,NDUFB8,COX11,ATP5L,NDUFA7,ATP5H,UQCRFS1,CYCS,ATP5S,UQCRH,UCP2,COQ10A,ACAD9,NDUFS8,CYC1,COX5A,NDUFV1,NDUFAF3,NDUFV2,NDUFA12,NDUFB1,UQCR10,NDUFA4,COX…	FALSE	FALSE
Reactome	HSA-6791226	Major pathway of rRNA processing in the nucleolus and cytosol	169	1.98254	top	6.1e-27	ks	9606.ENSP00000221233,9606.ENSP00000221801,9606.ENSP00000222247,9606.ENSP00000223073,9606.ENSP00000225298,9606.ENSP00000225430,9606.ENSP00000229214,9606.ENSP00000230050,9606.ENSP00000230340,9606.ENSP00000230640,9606.ENSP00000232888,9606.ENSP00000244230,9606.ENSP00000244496,9606.ENSP00000247003,9606.ENSP00000251453,9606.ENSP00000253247,9606.ENSP00000254803,9606.ENSP00000254940,9606.ENSP00000258169,…	EXOSC5,FBL,RPL18A,RBM28,UTP18,RPL19,KRR1,RPS12,BYSL,SKIV2L2,RRP9,MPHOSPH10,RRP36,DDX49,RPS16,NOL11,UTP3,NIP7,MPHOSPH6,IMP4,RPL35,WDR12,UTP20,UTP6,RPL8,PNO1,NOP58,EXOSC7,RPS11,RPS27A,RPL37,RPS3,RIOK2,PWP2,RPS23,UTP15,DCAF13,NOL6,TSR1,PELP1,RPS9,RPL13,WDR3,RPL15,RPL38,DHX37,RPL4,WDR75,EXOSC4,NCL,RPS15A,RRP7A,RPLP2,EXOSC3,ISG20L2,CSNK1D,IMP3,CIRH1A,NOC4L,RPS27L,RPS7,RPL7,RIOK3,RPS2,FCF1,RPS21,RPL3,R…	FALSE	FALSE
Reactome	HSA-168273	Influenza Viral RNA Transcription and Replication	122	2.35544	top	1.2e-25	ks	9606.ENSP00000209873,9606.ENSP00000219252,9606.ENSP00000221859,9606.ENSP00000222247,9606.ENSP00000225430,9606.ENSP00000229179,9606.ENSP00000230050,9606.ENSP00000231498,9606.ENSP00000245544,9606.ENSP00000251453,9606.ENSP00000254508,9606.ENSP00000259469,9606.ENSP00000261396,9606.ENSP00000261574,9606.ENSP00000262584,9606.ENSP00000264883,9606.ENSP00000270625,9606.ENSP00000272317,9606.ENSP00000272645,…	AAAS,POLR2C,POLR2I,RPL18A,RPL19,NUP107,RPS12,NUP155,NUP85,RPS16,NUP210,RPL35,NUP133,IPO5,RPL8,NUP54,RPS11,RPS27A,POLR2D,RPL37,RPS3,RANBP2,NUP205,POLR2J,NUP35,RPS23,POLR2G,RPS9,RPL13,RPL15,RPL38,NUP93,RPL4,NUP98,RPS15A,RPLP2,POLR2L,RPS27L,HSP90AA1,RPS7,RPL7,GTF2F2,RPS2,NUP43,POLR2K,NUP50,RPS21,RPL3,RPL27A,RPL21,RPLP1,RPS17,RPS3A,RPSA,RPL22L1,RPL22,RPS26,RPL12,RPL39,PARP1,TPR,RPS27,RPL5,NDC1,RPL7A,…	FALSE	FALSE
Reactome	HSA-1428517	The citric acid (TCA) cycle and respiratory electron transport	147	1.84263	top	1.28e-25	ks	9606.ENSP00000002125,9606.ENSP00000184266,9606.ENSP00000203407,9606.ENSP00000205402,9606.ENSP00000215375,9606.ENSP00000215565,9606.ENSP00000216254,9606.ENSP00000217901,9606.ENSP00000222673,9606.ENSP00000227868,9606.ENSP00000229379,9606.ENSP00000233627,9606.ENSP00000237889,9606.ENSP00000243997,9606.ENSP00000246554,9606.ENSP00000246957,9606.ENSP00000252102,9606.ENSP00000252711,9606.ENSP00000255390,…	NDUFAF7,NDUFB4,UQCRC1,DLD,ATP5D,NDUFB7,ACO2,IDH3G,OGDH,PDHX,COX6A1,NDUFS7,NDUFB3,ATP5E,COX6B1,TRAP1,NDUFA2,NDUFA10,SCO1,COX5B,TACO1,NDUFB5,NDUFAF1,LRPPRC,ATP5B,NDUFS3,COQ10B,NNT,SDHA,VDAC1,NDUFA9,L2HGDH,UQCRC2,NDUFB10,ECSIT,NDUFS6,NDUFB11,NDUFB9,DLAT,NDUFC2,NUBPL,ATP5G3,PDPR,ATP5O,ATP5J2,NDUFAF2,NDUFS4,NDUFB8,COX11,IDH3A,ATP5L,NDUFA7,ATP5H,UQCRFS1,PDHB,CYCS,ATP5S,PDP2,UQCRH,PPARD,UCP2,COQ10A,ACAD…	FALSE	FALSE
Reactome	HSA-8868773	rRNA processing in the nucleus and cytosol	179	1.88187	top	2.18e-25	ks	9606.ENSP00000007390,9606.ENSP00000199320,9606.ENSP00000221233,9606.ENSP00000221801,9606.ENSP00000222247,9606.ENSP00000223073,9606.ENSP00000225298,9606.ENSP00000225430,9606.ENSP00000226796,9606.ENSP00000229214,9606.ENSP00000230050,9606.ENSP00000230340,9606.ENSP00000230640,9606.ENSP00000232888,9606.ENSP00000244230,9606.ENSP00000244496,9606.ENSP00000247003,9606.ENSP00000251453,9606.ENSP00000253247,…	TSR3,DIMT1,EXOSC5,FBL,RPL18A,RBM28,UTP18,RPL19,GAR1,KRR1,RPS12,BYSL,SKIV2L2,RRP9,MPHOSPH10,RRP36,DDX49,RPS16,NOL11,UTP3,NIP7,NAT10,MPHOSPH6,IMP4,RPL35,WDR12,UTP20,UTP6,RPL8,PNO1,NOP58,EXOSC7,RPS11,RPS27A,RPL37,NHP2,RPS3,RIOK2,PWP2,RPS23,UTP15,DCAF13,NOL6,TSR1,PELP1,RPS9,RPL13,WDR3,RPL15,RPL38,DHX37,RPL4,WDR75,EXOSC4,NCL,RPS15A,RRP7A,RPLP2,EXOSC3,ISG20L2,CSNK1D,IMP3,CIRH1A,NOC4L,RPS27L,NOP10,RPS7,…	FALSE	FALSE
Reactome	HSA-72312	rRNA processing	188	1.81867	top	6.13e-25	ks	9606.ENSP00000007390,9606.ENSP00000168216,9606.ENSP00000199320,9606.ENSP00000221233,9606.ENSP00000221801,9606.ENSP00000222247,9606.ENSP00000223073,9606.ENSP00000225298,9606.ENSP00000225430,9606.ENSP00000226796,9606.ENSP00000229214,9606.ENSP00000230050,9606.ENSP00000230340,9606.ENSP00000230640,9606.ENSP00000232888,9606.ENSP00000242257,9606.ENSP00000244230,9606.ENSP00000244496,9606.ENSP00000247003,…	TSR3,HSD17B10,DIMT1,EXOSC5,FBL,RPL18A,RBM28,UTP18,RPL19,GAR1,KRR1,RPS12,BYSL,SKIV2L2,RRP9,FTSJ2,MPHOSPH10,RRP36,DDX49,RPS16,NOL11,UTP3,NIP7,NAT10,MPHOSPH6,IMP4,RPL35,WDR12,UTP20,UTP6,RPL8,PNO1,NOP58,EXOSC7,RPS11,RPS27A,RPL37,NHP2,RPS3,RIOK2,PWP2,RPS23,UTP15,DCAF13,NOL6,TSR1,PELP1,RPS9,RNMTL1,RPL13,WDR3,RPL15,RPL38,DHX37,RPL4,TRMT10C,WDR75,EXOSC4,NCL,RPS15A,RRP7A,RPLP2,EXOSC3,ISG20L2,CSNK1D,IMP3,C…	FALSE	FALSE
Reactome	HSA-376176	Signaling by ROBO receptors	185	1.6539	top	2.54e-23	ks	9606.ENSP00000044462,9606.ENSP00000157812,9606.ENSP00000173229,9606.ENSP00000210313,9606.ENSP00000215071,9606.ENSP00000216225,9606.ENSP00000216373,9606.ENSP00000216455,9606.ENSP00000216802,9606.ENSP00000217958,9606.ENSP00000219313,9606.ENSP00000222247,9606.ENSP00000223321,9606.ENSP00000225430,9606.ENSP00000225655,9606.ENSP00000229922,9606.ENSP00000230050,9606.ENSP00000230658,9606.ENSP00000233154,…	PSMA4,PSMC4,NTN1,PSMD5,PSMD8,RBX1,SOS2,PSMA3,PSME2,PSMD10,PSMD7,RPL18A,PSMA2,RPL19,PFN1,CAP2,RPS12,ISL1,NCK2,PFN2,RPS16,MSI1,PSMB7,RPL35,PSMC1,PSMA6,PSMD11,PSMB1,TCEB2,RPL8,CLASP1,LHX4,GPC1,PSMD3,CASC3,PRKAR2A,SLIT1,EIF4A3,PSMB6,RPS11,PSMA5,RPS27A,RPL37,PAK1,RPS3,PSMB4,PSME3,RPS23,RPS9,RPL13,RPL15,PSMD1,PRKACA,RPL38,PSMD2,PSMC5,RPL4,PABPC1,PAK2,RPS15A,MAGOHB,RPLP2,NCBP2,RPS27L,SLIT3,PSMF1,RPS7,RP…	FALSE	FALSE
Reactome	HSA-168255	Influenza Infection	138	2.1579	top	2.43e-22	ks	9606.ENSP00000209873,9606.ENSP00000216727,9606.ENSP00000219252,9606.ENSP00000221859,9606.ENSP00000222247,9606.ENSP00000225430,9606.ENSP00000229179,9606.ENSP00000230050,9606.ENSP00000231498,9606.ENSP00000233057,9606.ENSP00000242285,9606.ENSP00000245544,9606.ENSP00000247461,9606.ENSP00000251453,9606.ENSP00000254508,9606.ENSP00000259469,9606.ENSP00000261396,9606.ENSP00000261574,9606.ENSP00000261667,…	AAAS,PABPN1,POLR2C,POLR2I,RPL18A,RPL19,NUP107,RPS12,NUP155,EIF2AK2,CLTA,NUP85,CANX,RPS16,NUP210,RPL35,NUP133,IPO5,KPNA3,RPL8,NUP54,RPS11,RPS27A,POLR2D,RPL37,RPS3,RANBP2,NUP205,KPNB1,CPSF4,POLR2J,NUP35,RPS23,POLR2G,RPS9,RPL13,RPL15,RPL38,NUP93,RPL4,NUP98,RPS15A,CALR,RPLP2,POLR2L,KPNA7,RPS27L,KPNA4,HSP90AA1,RPS7,RPL7,GTF2F2,RPS2,NUP43,POLR2K,KPNA1,NUP50,RPS21,RPL3,RPL27A,RPL21,RPLP1,RPS17,RPS3A,RPS…	FALSE	FALSE
Reactome	HSA-611105	Respiratory electron transport	88	2.24211	top	4.51e-22	ks	9606.ENSP00000002125,9606.ENSP00000184266,9606.ENSP00000203407,9606.ENSP00000215565,9606.ENSP00000229379,9606.ENSP00000233627,9606.ENSP00000237889,9606.ENSP00000246554,9606.ENSP00000246957,9606.ENSP00000252102,9606.ENSP00000252711,9606.ENSP00000255390,9606.ENSP00000258424,9606.ENSP00000258975,9606.ENSP00000259037,9606.ENSP00000260361,9606.ENSP00000260665,9606.ENSP00000263774,9606.ENSP00000263960,…	NDUFAF7,NDUFB4,UQCRC1,NDUFB7,COX6A1,NDUFS7,NDUFB3,COX6B1,TRAP1,NDUFA2,NDUFA10,SCO1,COX5B,TACO1,NDUFB5,NDUFAF1,LRPPRC,NDUFS3,COQ10B,SDHA,NDUFA9,UQCRC2,NDUFB10,ECSIT,NDUFS6,NDUFB11,NDUFB9,NDUFC2,NUBPL,NDUFAF2,NDUFS4,NDUFB8,COX11,NDUFA7,UQCRFS1,CYCS,UQCRH,COQ10A,ACAD9,NDUFS8,CYC1,COX5A,NDUFV1,NDUFAF3,NDUFV2,NDUFA12,NDUFB1,UQCR10,NDUFA4,COX19,ETFB,NDUFV3,SDHC,NDUFS2,NDUFAF4,NDUFA1,SURF1,NDUFS5,NDUFA8…	FALSE	FALSE
Reactome	HSA-72702	Ribosomal scanning and start codon recognition	53	2.96138	top	2.19e-20	ks	9606.ENSP00000216190,9606.ENSP00000216554,9606.ENSP00000220849,9606.ENSP00000230050,9606.ENSP00000248342,9606.ENSP00000251453,9606.ENSP00000253039,9606.ENSP00000253108,9606.ENSP00000256383,9606.ENSP00000261868,9606.ENSP00000265753,9606.ENSP00000270625,9606.ENSP00000272317,9606.ENSP00000278572,9606.ENSP00000293831,9606.ENSP00000296674,9606.ENSP00000302896,9606.ENSP00000318646,9606.ENSP00000331019,…	EIF3D,EIF5,EIF3E,RPS12,EIF3K,RPS16,EIF2S3,EIF3G,EIF2S1,EIF3J,EIF4H,RPS11,RPS27A,RPS3,EIF4A1,RPS23,RPS9,RPS15A,RPS27L,RPS7,RPS2,RPS21,RPS17,RPS3A,RPSA,RPS26,EIF3B,RPS27,EIF3A,EIF3I,RPS4X,EIF2S2,EIF1AX,RPS6,RPS29,RPS8,RPS14,EIF4B,RPS18,RPS24,EIF4G1,RPS20,EIF3H,EIF3F,RPS25,RPS13,EIF3M,RPS15,RPS19,RPS28,RPS5,RPS10,EIF3L	FALSE	FALSE
Reactome	HSA-72695	Formation of the ternary complex, and subsequently, the 43S complex	48	3.15951	top	1.34e-19	ks	9606.ENSP00000216190,9606.ENSP00000220849,9606.ENSP00000230050,9606.ENSP00000248342,9606.ENSP00000251453,9606.ENSP00000253039,9606.ENSP00000253108,9606.ENSP00000256383,9606.ENSP00000261868,9606.ENSP00000270625,9606.ENSP00000272317,9606.ENSP00000278572,9606.ENSP00000296674,9606.ENSP00000302896,9606.ENSP00000318646,9606.ENSP00000331019,9606.ENSP00000339095,9606.ENSP00000341885,9606.ENSP00000345957,…	EIF3D,EIF3E,RPS12,EIF3K,RPS16,EIF2S3,EIF3G,EIF2S1,EIF3J,RPS11,RPS27A,RPS3,RPS23,RPS9,RPS15A,RPS27L,RPS7,RPS2,RPS21,RPS17,RPS3A,RPSA,RPS26,EIF3B,RPS27,EIF3A,EIF3I,RPS4X,EIF2S2,EIF1AX,RPS6,RPS29,RPS8,RPS14,RPS18,RPS24,RPS20,EIF3H,EIF3F,RPS25,RPS13,EIF3M,RPS15,RPS19,RPS28,RPS5,RPS10,EIF3L	FALSE	FALSE
Reactome	HSA-72649	Translation initiation complex formation	53	2.95168	top	3.04e-19	ks	9606.ENSP00000216190,9606.ENSP00000220849,9606.ENSP00000230050,9606.ENSP00000248342,9606.ENSP00000251453,9606.ENSP00000253039,9606.ENSP00000253108,9606.ENSP00000256383,9606.ENSP00000261868,9606.ENSP00000265753,9606.ENSP00000270625,9606.ENSP00000272317,9606.ENSP00000278572,9606.ENSP00000293831,9606.ENSP00000296674,9606.ENSP00000302896,9606.ENSP00000313007,9606.ENSP00000318646,9606.ENSP00000331019,…	EIF3D,EIF3E,RPS12,EIF3K,RPS16,EIF2S3,EIF3G,EIF2S1,EIF3J,EIF4H,RPS11,RPS27A,RPS3,EIF4A1,RPS23,RPS9,PABPC1,RPS15A,RPS27L,RPS7,RPS2,RPS21,RPS17,RPS3A,RPSA,RPS26,EIF3B,RPS27,EIF3A,EIF3I,RPS4X,EIF2S2,EIF1AX,RPS6,RPS29,RPS8,RPS14,EIF4B,RPS18,RPS24,EIF4G1,RPS20,EIF3H,EIF3F,RPS25,RPS13,EIF3M,RPS15,RPS19,RPS28,RPS5,RPS10,EIF3L	FALSE	FALSE
Reactome	HSA-5368286	Mitochondrial translation initiation	85	1.6063	top	1.26e-12	ks	9606.ENSP00000053468,9606.ENSP00000081029,9606.ENSP00000177742,9606.ENSP00000199706,9606.ENSP00000220058,9606.ENSP00000223324,9606.ENSP00000225969,9606.ENSP00000229238,9606.ENSP00000245539,9606.ENSP00000252602,9606.ENSP00000253099,9606.ENSP00000253686,9606.ENSP00000254630,9606.ENSP00000254928,9606.ENSP00000258105,9606.ENSP00000258383,9606.ENSP00000258455,9606.ENSP00000259873,9606.ENSP00000260102,…	MRPS10,MRPS35,MRPS34,MRPL28,MTFMT,MRPL32,MRPL27,MRPL51,MRPS7,MRPL34,MRPL4,MRPS25,PTCD3,ERAL1,MRPL53,MRPL44,MRPS9,MRPS18B,MRPL15,MTIF2,MRPL3,MRPS5,MRPS28,MRPL49,RPMS17,MRPL17,MRPL10,MRPS18C,MRPL33,MRPL16,ICT1,MRPL39,MRPL13,MRPL38,MRPL48,MRPL11,MRPL57,MRPL46,MRPL1,MRPS31,MRPS11,MRPS24,MRPS23,GADD45GIP1,MRPL54,MRPL40,MRPL12,MRPL30,MRPL35,MRPL43,MRPL20,AURKAIP1,MRPL52,MRPL37,MRPL24,MRPL21,MRPL18,DAP3…	FALSE	FALSE
Reactome	HSA-5419276	Mitochondrial translation termination	85	1.68314	top	1.26e-12	ks	9606.ENSP00000053468,9606.ENSP00000081029,9606.ENSP00000177742,9606.ENSP00000199706,9606.ENSP00000223324,9606.ENSP00000225969,9606.ENSP00000229238,9606.ENSP00000245539,9606.ENSP00000252602,9606.ENSP00000253099,9606.ENSP00000253686,9606.ENSP00000254630,9606.ENSP00000254928,9606.ENSP00000258105,9606.ENSP00000258383,9606.ENSP00000258455,9606.ENSP00000259873,9606.ENSP00000260102,9606.ENSP00000264995,…	MRPS10,MRPS35,MRPS34,MRPL28,MRPL32,MRPL27,MRPL51,MRPS7,MRPL34,MRPL4,MRPS25,PTCD3,ERAL1,MRPL53,MRPL44,MRPS9,MRPS18B,MRPL15,MRPL3,MRPS5,MRPS28,MRPL49,RPMS17,MRPL17,MRPL10,MRPS18C,MRPL33,GFM2,MRPL16,ICT1,MRPL39,MRPL13,MRPL38,MRPL48,MRPL11,MRPL57,MRPL46,MRPL1,MRPS31,MRPS11,MRPS24,MRPS23,GADD45GIP1,MRPL54,MRPL40,MRPL12,MRPL30,MRPL35,MRPL43,MRPL20,AURKAIP1,MRRF,MRPL52,MRPL37,MRPL24,MRPL21,MRPL18,MTRF1L…	FALSE	FALSE
Reactome	HSA-5389840	Mitochondrial translation elongation	85	1.64941	top	6.87e-12	ks	9606.ENSP00000053468,9606.ENSP00000081029,9606.ENSP00000177742,9606.ENSP00000199706,9606.ENSP00000223324,9606.ENSP00000225969,9606.ENSP00000229238,9606.ENSP00000245539,9606.ENSP00000252602,9606.ENSP00000253099,9606.ENSP00000253686,9606.ENSP00000254630,9606.ENSP00000254928,9606.ENSP00000258105,9606.ENSP00000258383,9606.ENSP00000258455,9606.ENSP00000259873,9606.ENSP00000260102,9606.ENSP00000264995,…	MRPS10,MRPS35,MRPS34,MRPL28,MRPL32,MRPL27,MRPL51,MRPS7,MRPL34,MRPL4,MRPS25,PTCD3,ERAL1,MRPL53,MRPL44,MRPS9,MRPS18B,MRPL15,MRPL3,MRPS5,MRPS28,MRPL49,RPMS17,MRPL17,MRPL10,MRPS18C,MRPL33,MRPL16,ICT1,MRPL39,MRPL13,MRPL38,MRPL48,MRPL11,MRPL57,MRPL46,TSFM,MRPL1,MRPS31,MRPS11,MRPS24,MRPS23,TUFM,GADD45GIP1,MRPL54,MRPL40,MRPL12,MRPL30,MRPL35,MRPL43,MRPL20,AURKAIP1,MRPL52,MRPL37,MRPL24,MRPL21,MRPL18,DAP3,M…	FALSE	FALSE
[truncated: 19,398 more rows]

## Sheet: ExtendedDataFigure 5d
GeneSymbol	log2FC_T1	Housekeeping	Development_rel	Lbody
RCCD1	-11.2007	FALSE	FALSE	FALSE
SLC1A1	-10.9516	FALSE	FALSE	FALSE
CPT1B	-9.81861	FALSE	FALSE	FALSE
ATP6V1FNB	-9.43221	FALSE	FALSE	FALSE
SPAG17	-8.34192	FALSE	FALSE	FALSE
FAXDC2	-8.25127	FALSE	FALSE	FALSE
CHIA	-8.22388	FALSE	FALSE	FALSE
HTR2B	-8.21601	FALSE	FALSE	FALSE
TMEM269	-8.20059	FALSE	FALSE	FALSE
SASH3	-7.91074	FALSE	FALSE	FALSE
[truncated: 12,671 more rows]
