# Supplementary material for: Evidence for widespread cytoplasmic structuring into mesoscale condensates
Source: Nat Cell Biol. Author manuscript; Available in PMC 2025 Mar 1. (PMC10981939; doi:10.1038/s41556-024-01363-5)
Supplement: Source_data_ED_8 [file NIHMS1974258-supplement-Source_data_ED_8.xlsx]

## Sheet: Contents
Source Data Extended Data Figure 8
Contents
ExtendedDataFigure 8b
ExtendedDataFigure 8c
Column descriptions
ExtendedDataFigure 8b
x_um	x coordinates [µm]		Intensity values are background corrected and normalized to the concentration outside the bead.
I_bead_400kDa_Dextran	Intensity values, background corrected and normalized to the concentration outside the bead. Dextran 70kDa, 400kDa size cutoff bead.
I_bead_400kDa_WDR1	Intensity values, background corrected and normalized to the concentration outside the bead. WDR1, 400kDa size cutoff bead.
I_bead_400kDa_CIRBP	Intensity values, background corrected and normalized to the concentration outside the bead. CIRBP, 400kDa size cutoff bead.
I_bead_2MDa_Dextran	Intensity values, background corrected and normalized to the concentration outside the bead. Dextran 70kDa, 2MDa size cutoff bead.
I_bead_2MDa_WDR1	Intensity values, background corrected and normalized to the concentration outside the bead. WDR1, 2MDa size cutoff bead.
I_bead_2MDa_CIRBP	Intensity values, background corrected and normalized to the concentration outside the bead. CIRBP, 2MDa size cutoff bead.
I_bead_9MDa_Dextran	Intensity values, background corrected and normalized to the concentration outside the bead. Dextran 70kDa, 9MDa size cutoff bead.
I_bead_9MDa_WDR1	Intensity values, background corrected and normalized to the concentration outside the bead. WDR1, 9MDa size cutoff bead.
I_bead_9MDa_CIRBP	Intensity values, background corrected and normalized to the concentration outside the bead. CIRBP, 9MDa size cutoff bead.
I_bead_100MDa_Dextran	Intensity values, background corrected and normalized to the concentration outside the bead. Dextran 70kDa, 100MDa size cutoff bead.
I_bead_100MDa_WDR1	Intensity values, background corrected and normalized to the concentration outside the bead. WDR1, 100MDa size cutoff bead.
I_bead_100MDa_CIRBP	Intensity values, background corrected and normalized to the concentration outside the bead. CIRBP,100MDa size cutoff bead.
ExtendedDataFigure 8c
Probe	The accessible volume was measured using rhoadime labeled Dextran 70kDa.
Bead	Cutoff size of the size exclusion bead in nm, calculated from the molecular weight cutoff by Zetasizer.
Ratio	Ratio of the concentrations inside and outside the bead cin and cout.

## Sheet: ExtendedDataFigure 9b
x_um	I_bead_400kDa_Dextran	I_bead_400kDa_WDR1	I_bead_400kDa_CIRBP	I_bead_2MDa_Dextran	I_bead_2MDa_WDR1	I_bead_2MDa_CIRBP	I_bead_9MDa_Dextran	I_bead_9MDa_WDR1	I_bead_9MDa_CIRBP	I_bead_100MDa_Dextran	I_bead_100MDa_WDR1	I_bead_100MDa_CIRBP
0	0.96381	0.932381	0.934	0.917895	0.97	1.051	0.927778	0.955455	1.094	0.980952	0.86	1.112
0.622422	0.951429	1.00667	0.995	0.910526	0.968	1.041	0.948889	0.975455	1.041	0.964762	0.858095	1.165
1.24484	0.952381	1.07048	0.935	0.934737	0.968	1.052	0.933333	0.965455	1.063	0.962857	0.894286	1.169
1.86727	0.965714	1.0181	0.983	0.946316	0.92	1.029	0.932222	1.00727	0.994	0.964762	0.866667	1.198
2.48969	0.961905	0.989524	0.93	0.932632	0.926	1	0.927778	0.94	1.034	0.966667	0.925714	1.182
3.11211	0.968571	1.08571	0.964	0.924211	0.972	1.012	0.94	0.944545	1.011	0.978095	0.954286	1.166
3.73453	0.957143	1.04	0.943	0.922105	1.01	1.036	0.934444	0.995455	1.002	0.966667	0.97619	1.177
4.35695	0.94	1.00095	0.979	0.949474	0.996	1.016	0.932222	0.998182	1.012	0.981905	1.0219	1.185
4.97938	0.952381	0.942857	1.049	0.949474	0.967	1.127	0.925556	0.993636	1.054	0.988571	0.993333	1.172
5.6018	0.958095	1.04	1.007	0.929474	0.965	1.054	0.923333	1.00909	1.008	0.979048	0.987619	1.203
6.22422	0.969524	1.03238	1.036	0.967368	0.924	1.031	0.931111	0.948182	0.964	0.973333	0.986667	1.157
6.84664	0.965714	0.997143	0.963	0.936842	0.963	0.944	0.916667	0.978182	0.98	0.988571	1.02286	1.164
7.46906	0.962857	1.02095	0.948	0.932632	1.004	1.001	0.911111	0.897273	0.983	0.967619	1.04	1.204
8.09148	0.969524	1.07048	0.966	0.942105	0.986	1.012	0.92	0.945455	0.952	0.974286	1.01048	1.212
8.71391	0.988571	0.966667	0.966	0.941053	0.986	0.925	0.933333	0.963636	0.942	0.981905	1.03143	1.174
9.33633	0.989524	0.964762	0.966	0.944211	1.014	0.976	0.948889	0.993636	0.91	0.975238	0.998095	1.139
9.95875	0.975238	1.05429	0.973	0.954737	0.936	0.953	0.942222	1.02727	0.953	0.95619	1	1.131
10.5812	0.971429	0.951429	0.955	0.941053	0.975	0.931	0.931111	0.992727	0.936	0.978095	0.958095	1.14
11.2036	0.974286	0.912381	0.998	0.917895	0.99	0.932	0.951111	0.971818	0.981	0.961905	0.893333	1.157
11.826	0.98381	0.971429	1.003	0.931579	1.034	0.919	0.96	1.01273	0.929	0.982857	0.94	1.175
12.4484	0.994286	0.999048	1.036	0.946316	1.011	0.911	0.95	1.02818	0.917	0.982857	0.937143	1.155
13.0709	0.986667	1.02667	0.967	0.941053	0.945	0.911	0.972222	0.929091	0.897	0.962857	0.910476	1.143
13.6933	0.986667	1.03143	0.96	0.955789	0.932	0.847	0.97	0.880909	0.865	0.967619	0.937143	1.134
14.3157	0.984762	1.04	0.948	0.956842	0.987	0.896	0.962222	0.937273	0.857	0.978095	0.893333	1.14
14.9381	0.988571	1.02857	0.936	0.951579	1.067	0.89	0.955556	0.910909	0.883	0.972381	0.859048	1.094
15.5605	0.997143	0.989524	0.986	0.942105	1.011	0.918	0.943333	0.892727	0.925	0.977143	0.793333	1.085
16.183	1.01238	0.951429	1.016	0.964211	1.009	0.936	0.943333	0.800909	0.902	0.964762	0.754286	1.088
16.8054	1.0019	0.94	0.992	0.962105	0.944	0.838	0.938889	0.761818	0.861	0.959048	0.753333	1.034
17.4278	0.99619	1.00667	0.992	0.934737	0.977	0.868	0.954444	0.77	0.817	0.972381	0.733333	1.047
18.0502	0.985714	0.999048	0.977	0.946316	0.941	0.908	0.938889	0.690909	0.804	0.959048	0.731429	1.093
18.6727	0.990476	1.00476	0.946	0.946316	0.931	0.913	0.911111	0.721818	0.802	0.955238	0.692381	1.061
19.2951	0.985714	0.973333	0.916	0.938947	0.984	0.932	0.851111	0.707273	0.675	0.952381	0.691429	1.079
19.9175	0.988571	0.982857	0.944	0.938947	0.99	0.965	0.835556	0.679091	0.592	0.907619	0.754286	1.065
20.5399	0.984762	1.00381	0.913	0.926316	0.937	0.899	0.831111	0.648182	0.498	0.891429	0.722857	1.053
21.1623	0.967619	0.971429	0.872	0.951579	0.963	0.862	0.806667	0.664545	0.486	0.873333	0.730476	1.025
21.7848	0.953333	1.03429	0.878	0.927368	0.991	0.858	0.798889	0.687273	0.431	0.83619	0.694286	1.007
22.4072	0.931429	1.04857	0.884	0.938947	1.032	0.896	0.806667	0.637273	0.392	0.811429	0.640952	0.985
23.0296	0.894286	0.981905	0.931	0.942105	1.049	0.992	0.795556	0.691818	0.456	0.805714	0.640952	0.99
23.652	0.83619	1.06286	0.966	0.924211	1	0.938	0.773333	0.686364	0.438	0.769524	0.619048	0.905
24.2745	0.771429	1.04381	0.938	0.936842	0.958	0.896	0.767778	0.619091	0.391	0.753333	0.653333	0.839
24.8969	0.640952	0.946667	0.943	0.934737	1.026	0.895	0.746667	0.616364	0.377	0.729524	0.650476	0.767
25.5193	0.551429	1.01524	0.904	0.928421	1.024	0.892	0.774444	0.599091	0.393	0.746667	0.64	0.754
26.1417	0.492381	0.929524	0.868	0.929474	1.028	0.868	0.753333	0.590909	0.381	0.738095	0.66	0.697
26.7641	0.460952	0.966667	0.89	0.896842	0.979	0.823	0.752222	0.596364	0.375	0.704762	0.604762	0.644
27.3866	0.435238	0.995238	0.814	0.891579	0.922	0.862	0.748889	0.603636	0.398	0.69619	0.641905	0.612
28.009	0.419048	1.02476	0.706	0.875789	0.906	0.835	0.743333	0.609091	0.405	0.695238	0.655238	0.594
28.6314	0.399048	1.06381	0.603	0.873684	0.882	0.71	0.736667	0.614545	0.404	0.698095	0.644762	0.577
29.2538	0.386667	1.0381	0.55	0.829474	0.86	0.628	0.723333	0.619091	0.38	0.69619	0.658095	0.581
29.8762	0.385714	0.952381	0.413	0.787368	0.781	0.49	0.728889	0.64	0.402	0.693333	0.627619	0.58
30.4987	0.382857	0.880952	0.314	0.758947	0.703	0.415	0.72	0.582727	0.369	0.682857	0.648571	0.526
31.1211	0.37619	0.864762	0.263	0.715789	0.657	0.389	0.713333	0.630909	0.36	0.68381	0.699048	0.486
31.7435	0.373333	0.715238	0.239	0.670526	0.635	0.337	0.72	0.637273	0.378	0.677143	0.682857	0.485
32.3659	0.379048	0.528571	0.186	0.641053	0.591	0.325	0.722222	0.568182	0.397	0.668571	0.713333	0.477
32.9884	0.375238	0.452381	0.153	0.615789	0.569	0.257	0.712222	0.577273	0.35	0.65619	0.628571	0.533
33.6108	0.371429	0.464762	0.174	0.594737	0.577	0.288	0.708889	0.606364	0.365	0.651429	0.645714	0.492
34.2332	0.371429	0.407619	0.144	0.565263	0.534	0.272	0.712222	0.638182	0.358	0.651429	0.657143	0.503
34.8556	0.36	0.380952	0.127	0.549474	0.504	0.246	0.723333	0.625455	0.372	0.658095	0.607619	0.501
35.478	0.365714	0.422857	0.164	0.550526	0.522	0.205	0.726667	0.618182	0.353	0.664762	0.612381	0.473
36.1005	0.35619	0.333333	0.16	0.530526	0.492	0.26	0.705556	0.618182	0.374	0.658095	0.642857	0.474
36.7229	0.362857	0.359048	0.145	0.521053	0.542	0.275	0.711111	0.657273	0.352	0.654286	0.619048	0.46
37.3453	0.357143	0.248571	0.125	0.522105	0.552	0.268	0.718889	0.678182	0.362	0.657143	0.587619	0.494
37.9677	0.357143	0.262857	0.115	0.522105	0.506	0.259	0.704444	0.616364	0.366	0.650476	0.621905	0.486
38.5902	0.355238	0.28381	0.144	0.510526	0.493	0.223	0.714444	0.624545	0.354	0.64	0.635238	0.496
39.2126	0.36	0.273333	0.158	0.5	0.493	0.265	0.7	0.627273	0.356	0.631429	0.63619	0.495
39.835	0.362857	0.26381	0.139	0.498947	0.508	0.245	0.701111	0.618182	0.349	0.631429	0.587619	0.471
40.4574	0.35619	0.301905	0.14	0.488421	0.526	0.25	0.705556	0.610909	0.346	0.629524	0.58	0.468
41.0798	0.351429	0.292381	0.12	0.489474	0.536	0.233	0.7	0.629091	0.359	0.619048	0.550476	0.484
41.7023	0.349524	0.291429	0.116	0.496842	0.518	0.255	0.687778	0.623636	0.345	0.63619	0.588571	0.481
42.3247	0.357143	0.269524	0.125	0.491579	0.525	0.248	0.676667	0.652727	0.356	0.629524	0.604762	0.452
42.9471	0.361905	0.31619	0.128	0.494737	0.484	0.271	0.684444	0.590909	0.372	0.62381	0.650476	0.475
43.5695	0.352381	0.308571	0.151	0.498947	0.484	0.271	0.691111	0.602727	0.392	0.614286	0.598095	0.443
44.192	0.34381	0.301905	0.137	0.482105	0.535	0.247	0.678889	0.595455	0.396	0.614286	0.599048	0.468
44.8144	0.362857	0.351429	0.126	0.470526	0.494	0.253	0.684444	0.614545	0.361	0.625714	0.618095	0.487
45.4368	0.361905	0.299048	0.116	0.474737	0.494	0.221	0.698889	0.633636	0.377	0.619048	0.63619	0.532
46.0592	0.347619	0.32381	0.099	0.470526	0.496	0.272	0.672222	0.645455	0.364	0.613333	0.640952	0.48
46.6816	0.358095	0.312381	0.098	0.484211	0.524	0.278	0.687778	0.663636	0.37	0.610476	0.580952	0.49
47.3041	0.36	0.3	0.116	0.470526	0.496	0.26	0.698889	0.672727	0.358	0.595238	0.62	0.497
47.9265	0.347619	0.319048	0.135	0.489474	0.511	0.224	0.695556	0.636364	0.343	0.611429	0.645714	0.487
48.5489	0.354286	0.291429	0.126	0.481053	0.533	0.238	0.684444	0.635455	0.36	0.606667	0.654286	0.495
49.1713	0.365714	0.319048	0.14	0.466316	0.514	0.246	0.687778	0.637273	0.353	0.615238	0.578095	0.543
49.7938	0.37619	0.35619	0.13	0.478947	0.481	0.208	0.684444	0.651818	0.358	0.620952	0.600952	0.566
50.4162	0.380952	0.335238	0.113	0.486316	0.487	0.21	0.68	0.672727	0.357	0.605714	0.621905	0.543
51.0386	0.370476	0.270476	0.123	0.472632	0.473	0.182	0.687778	0.617273	0.383	0.604762	0.589524	0.546
51.661	0.36	0.292381	0.122	0.46	0.496	0.217	0.698889	0.615455	0.364	0.609524	0.605714	0.545
52.2834	0.359048	0.31619	0.121	0.473684	0.531	0.226	0.685556	0.633636	0.344	0.597143	0.62	0.526
52.9059	0.348571	0.315238	0.11	0.48	0.558	0.273	0.685556	0.628182	0.371	0.602857	0.640952	0.508
53.5283	0.345714	0.312381	0.118	0.472632	0.501	0.24	0.677778	0.648182	0.342	0.598095	0.64	0.534
54.1507	0.348571	0.295238	0.101	0.477895	0.486	0.196	0.691111	0.645455	0.361	0.593333	0.55619	0.519
54.7731	0.353333	0.281905	0.108	0.478947	0.485	0.212	0.693333	0.609091	0.362	0.599048	0.586667	0.517
55.3955	0.338095	0.312381	0.112	0.471579	0.521	0.219	0.701111	0.628182	0.338	0.598095	0.633333	0.517
56.018	0.342857	0.322857	0.104	0.471579	0.446	0.226	0.696667	0.618182	0.376	0.595238	0.577143	0.525
56.6404	0.333333	0.329524	0.121	0.481053	0.485	0.205	0.683333	0.563636	0.347	0.581905	0.58381	0.505
57.2628	0.352381	0.292381	0.122	0.473684	0.461	0.183	0.684444	0.569091	0.374	0.582857	0.582857	0.49
57.8852	0.346667	0.277143	0.096	0.463158	0.402	0.21	0.67	0.619091	0.407	0.584762	0.620952	0.525
58.5077	0.352381	0.31619	0.097	0.471579	0.443	0.215	0.673333	0.555455	0.351	0.589524	0.62381	0.501
59.1301	0.345714	0.289524	0.1	0.474737	0.445	0.195	0.674444	0.601818	0.356	0.597143	0.62381	0.535
59.7525	0.348571	0.240952	0.103	0.468421	0.487	0.204	0.68	0.58	0.392	0.59619	0.607619	0.539
60.3749	0.354286	0.245714	0.094	0.473684	0.473	0.215	0.684444	0.633636	0.376	0.59619	0.56	0.528
60.9973	0.349524	0.235238	0.098	0.48	0.491	0.228	0.688889	0.660909	0.391	0.59619	0.577143	0.557
61.6198	0.349524	0.290476	0.108	0.478947	0.503	0.226	0.691111	0.611818	0.369	0.592381	0.61619	0.558
62.2422	0.352381	0.293333	0.093	0.478947	0.57	0.223	0.685556	0.604545	0.366	0.590476	0.608571	0.542
62.8646	0.34381	0.267619	0.094	0.461053	0.485	0.232	0.683333	0.620909	0.373	0.586667	0.627619	0.529
63.487	0.350476	0.269524	0.081	0.469474	0.467	0.203	0.692222	0.61	0.383	0.59619	0.655238	0.534
64.1095	0.35619	0.24381	0.083	0.461053	0.525	0.209	0.69	0.626364	0.374	0.58381	0.628571	0.546
64.7319	0.344762	0.207619	0.097	0.475789	0.503	0.197	0.687778	0.640909	0.377	0.578095	0.658095	0.554
65.3543	0.339048	0.285714	0.089	0.493684	0.463	0.201	0.695556	0.615455	0.384	0.590476	0.653333	0.515
65.9767	0.347619	0.327619	0.084	0.476842	0.456	0.207	0.698889	0.609091	0.39	0.594286	0.604762	0.517
66.5991	0.349524	0.301905	0.09	0.469474	0.484	0.206	0.708889	0.6	0.416	0.585714	0.568571	0.527
67.2216	0.351429	0.278095	0.091	0.46	0.44	0.215	0.697778	0.646364	0.416	0.585714	0.546667	0.559
67.844	0.339048	0.284762	0.099	0.456842	0.453	0.246	0.697778	0.634545	0.399	0.57619	0.538095	0.568
68.4664	0.349524	0.313333	0.107	0.472632	0.464	0.227	0.696667	0.677273	0.387	0.573333	0.571429	0.565
69.0888	0.350476	0.311429	0.097	0.475789	0.488	0.225	0.695556	0.650909	0.402	0.58381	0.562857	0.6
69.7113	0.355238	0.318095	0.089	0.469474	0.476	0.231	0.687778	0.606364	0.37	0.586667	0.569524	0.571
70.3337	0.349524	0.278095	0.087	0.477895	0.477	0.222	0.686667	0.626364	0.368	0.584762	0.61619	0.527
70.9561	0.34	0.300952	0.101	0.465263	0.42	0.221	0.695556	0.652727	0.405	0.589524	0.582857	0.561
71.5785	0.348571	0.306667	0.082	0.463158	0.457	0.247	0.686667	0.57	0.387	0.581905	0.601905	0.54
72.2009	0.349524	0.291429	0.093	0.481053	0.453	0.224	0.694444	0.650909	0.369	0.572381	0.638095	0.56
72.8234	0.348571	0.325714	0.091	0.472632	0.47	0.222	0.685556	0.600909	0.412	0.57619	0.619048	0.529
73.4458	0.349524	0.28381	0.1	0.467368	0.448	0.247	0.698889	0.613636	0.386	0.595238	0.612381	0.52
74.0682	0.348571	0.291429	0.092	0.457895	0.432	0.228	0.7	0.560909	0.424	0.593333	0.594286	0.582
74.6906	0.350476	0.289524	0.097	0.463158	0.506	0.197	0.703333	0.607273	0.417	0.591429	0.591429	0.546
75.313	0.351429	0.269524	0.08	0.466316	0.479	0.219	0.703333	0.598182	0.376	0.590476	0.582857	0.525
75.9355	0.349524	0.324762	0.087	0.48	0.438	0.197	0.707778	0.57	0.374	0.589524	0.564762	0.522
76.5579	0.341905	0.274286	0.096	0.475789	0.45	0.221	0.705556	0.646364	0.407	0.582857	0.560952	0.497
77.1803	0.34381	0.269524	0.108	0.467368	0.475	0.226	0.705556	0.6	0.377	0.587619	0.598095	0.578
77.8027	0.340952	0.294286	0.086	0.456842	0.476	0.203	0.704444	0.57	0.405	0.588571	0.587619	0.561
78.4252	0.351429	0.281905	0.09	0.473684	0.47	0.21	0.713333	0.589091	0.409	0.571429	0.566667	0.539
79.0476	0.347619	0.279048	0.104	0.471579	0.468	0.192	0.718889	0.584545	0.423	0.57619	0.612381	0.532
79.67	0.341905	0.305714	0.098	0.487368	0.446	0.202	0.7	0.619091	0.446	0.591429	0.572381	0.502
80.2924	0.338095	0.310476	0.089	0.482105	0.441	0.253	0.691111	0.624545	0.404	0.584762	0.55619	0.526
80.9148	0.345714	0.290476	0.087	0.470526	0.466	0.27	0.704444	0.598182	0.432	0.589524	0.580952	0.558
81.5373	0.342857	0.270476	0.093	0.464211	0.526	0.252	0.693333	0.577273	0.407	0.593333	0.55619	0.538
82.1597	0.340952	0.249524	0.1	0.456842	0.485	0.206	0.706667	0.568182	0.441	0.58	0.580952	0.514
82.7821	0.339048	0.262857	0.102	0.468421	0.461	0.221	0.713333	0.659091	0.409	0.579048	0.549524	0.553
83.4045	0.341905	0.295238	0.104	0.474737	0.485	0.236	0.732222	0.582727	0.409	0.591429	0.54381	0.575
84.027	0.346667	0.302857	0.107	0.462105	0.499	0.201	0.724444	0.591818	0.446	0.606667	0.588571	0.559
84.6494	0.339048	0.275238	0.107	0.475789	0.481	0.225	0.724444	0.656364	0.391	0.606667	0.605714	0.529
85.2718	0.344762	0.254286	0.117	0.478947	0.491	0.214	0.726667	0.635455	0.38	0.594286	0.641905	0.528
85.8942	0.344762	0.305714	0.087	0.46	0.465	0.224	0.717778	0.626364	0.384	0.594286	0.590476	0.524
86.5166	0.347619	0.267619	0.09	0.472632	0.507	0.256	0.725556	0.643636	0.385	0.593333	0.56381	0.547
87.1391	0.349524	0.280952	0.094	0.477895	0.484	0.23	0.741111	0.669091	0.397	0.592381	0.580952	0.548
87.7615	0.353333	0.293333	0.103	0.471579	0.442	0.237	0.742222	0.743636	0.402	0.60381	0.608571	0.513
88.3839	0.345714	0.297143	0.094	0.463158	0.494	0.222	0.743333	0.64	0.414	0.62	0.585714	0.519
89.0063	0.34381	0.294286	0.09	0.474737	0.465	0.222	0.76	0.634545	0.422	0.611429	0.638095	0.555
89.6287	0.347619	0.28	0.094	0.464211	0.472	0.227	0.751111	0.672727	0.41	0.606667	0.630476	0.519
90.2512	0.347619	0.260952	0.087	0.476842	0.489	0.2	0.746667	0.668182	0.404	0.607619	0.601905	0.52
90.8736	0.346667	0.257143	0.093	0.455789	0.44	0.181	0.767778	0.681818	0.395	0.607619	0.607619	0.514
91.496	0.347619	0.26	0.089	0.46	0.488	0.201	0.773333	0.685455	0.399	0.604762	0.61619	0.536
92.1184	0.345714	0.26381	0.085	0.463158	0.516	0.218	0.753333	0.67	0.417	0.600952	0.621905	0.553
92.7409	0.36381	0.282857	0.09	0.470526	0.503	0.196	0.743333	0.662727	0.391	0.625714	0.597143	0.573
93.3633	0.346667	0.277143	0.086	0.472632	0.49	0.226	0.764444	0.690909	0.375	0.62381	0.610476	0.51
93.9857	0.340952	0.285714	0.106	0.472632	0.499	0.222	0.77	0.737273	0.391	0.627619	0.618095	0.545
94.6081	0.34	0.294286	0.088	0.474737	0.486	0.181	0.768889	0.723636	0.385	0.627619	0.580952	0.567
95.2305	0.34381	0.302857	0.078	0.461053	0.509	0.19	0.771111	0.678182	0.41	0.614286	0.629524	0.565
95.853	0.361905	0.29619	0.091	0.472632	0.501	0.212	0.776667	0.659091	0.408	0.633333	0.645714	0.573
96.4754	0.351429	0.270476	0.092	0.474737	0.489	0.205	0.788889	0.648182	0.386	0.618095	0.629524	0.569
97.0978	0.35619	0.292381	0.091	0.474737	0.499	0.229	0.796667	0.68	0.393	0.62381	0.641905	0.573
97.7202	0.341905	0.277143	0.07	0.463158	0.531	0.231	0.805556	0.680909	0.418	0.633333	0.624762	0.556
98.3427	0.348571	0.29619	0.077	0.462105	0.521	0.19	0.803333	0.700909	0.401	0.635238	0.632381	0.536
98.9651	0.345714	0.32	0.086	0.465263	0.493	0.196	0.816667	0.664545	0.356	0.627619	0.613333	0.486
99.5875	0.344762	0.26	0.106	0.471579	0.511	0.24	0.843333	0.662727	0.356	0.629524	0.613333	0.494
100.21	0.346667	0.250476	0.09	0.467368	0.487	0.233	0.864444	0.647273	0.392	0.639048	0.607619	0.55
100.832	0.332381	0.260952	0.077	0.481053	0.433	0.237	0.87	0.644545	0.385	0.647619	0.592381	0.552
101.455	0.348571	0.242857	0.081	0.474737	0.482	0.256	0.891111	0.672727	0.401	0.638095	0.658095	0.606
102.077	0.346667	0.248571	0.085	0.472632	0.492	0.227	0.913333	0.682727	0.396	0.64	0.677143	0.556
102.7	0.339048	0.267619	0.092	0.478947	0.454	0.239	0.964444	0.670909	0.358	0.641905	0.678095	0.509
103.322	0.340952	0.291429	0.093	0.478947	0.44	0.237	0.983333	0.640909	0.346	0.642857	0.685714	0.541
103.944	0.352381	0.245714	0.09	0.473684	0.471	0.236	0.981111	0.639091	0.395	0.633333	0.659048	0.52
104.567	0.346667	0.275238	0.088	0.484211	0.455	0.239	1.01	0.610909	0.379	0.647619	0.671429	0.533
105.189	0.35619	0.279048	0.095	0.484211	0.442	0.25	1.02333	0.657273	0.384	0.661905	0.680952	0.54
105.812	0.340952	0.277143	0.089	0.472632	0.488	0.231	1.03444	0.687273	0.376	0.664762	0.668571	0.552
106.434	0.346667	0.285714	0.103	0.469474	0.483	0.246	1.02556	0.603636	0.374	0.652381	0.675238	0.54
107.057	0.355238	0.227619	0.104	0.481053	0.463	0.234	1.01111	0.615455	0.364	0.657143	0.682857	0.555
107.679	0.357143	0.245714	0.086	0.476842	0.421	0.245	0.995556	0.631818	0.325	0.654286	0.655238	0.565
108.301	0.366667	0.240952	0.089	0.473684	0.474	0.265	0.998889	0.643636	0.335	0.660952	0.68381	0.547
108.924	0.354286	0.292381	0.085	0.481053	0.451	0.217	1.02556	0.631818	0.346	0.675238	0.670476	0.543
109.546	0.347619	0.239048	0.101	0.481053	0.46	0.218	1.01667	0.620909	0.332	0.664762	0.7	0.566
110.169	0.346667	0.245714	0.105	0.481053	0.527	0.235	1.02111	0.623636	0.305	0.667619	0.68381	0.533
110.791	0.352381	0.254286	0.106	0.486316	0.482	0.253	1.01889	0.645455	0.346	0.672381	0.67619	0.527
111.414	0.351429	0.280952	0.104	0.470526	0.469	0.272	0.998889	0.612727	0.325	0.675238	0.68381	0.549
112.036	0.357143	0.266667	0.092	0.477895	0.5	0.263	1.01444	0.668182	0.348	0.67619	0.667619	0.546
112.658	0.350476	0.28	0.087	0.483158	0.513	0.222	1.01333	0.661818	0.362	0.688571	0.66	0.542
113.281	0.351429	0.281905	0.093	0.474737	0.516	0.252	0.985556	0.656364	0.337	0.685714	0.69619	0.502
113.903	0.355238	0.286667	0.096	0.474737	0.493	0.238	0.981111	0.686364	0.326	0.702857	0.707619	0.518
114.526	0.351429	0.287619	0.096	0.481053	0.462	0.266	0.981111	0.749091	0.341	0.693333	0.744762	0.532
115.148	0.346667	0.321905	0.088	0.48	0.486	0.264		0.777273	0.346	0.700952	0.719048	0.504
115.77	0.35619	0.277143	0.112	0.488421	0.432	0.332		0.801818	0.363	0.699048	0.789524	0.513
116.393	0.355238	0.26381	0.103	0.492632	0.443	0.374		0.869091	0.333	0.72	0.758095	0.523
117.015	0.369524	0.277143	0.106	0.490526	0.431	0.48		0.94	0.381	0.715238	0.795238	0.524
117.638	0.370476	0.269524	0.097	0.488421	0.461	0.555		0.942727	0.374	0.728571	0.841905	0.54
118.26	0.358095	0.298095	0.11	0.483158	0.505	0.636		1.02	0.413	0.725714	0.882857	0.515
118.883	0.353333	0.282857	0.129	0.497895	0.509	0.722		0.973636	0.461	0.729524	0.942857	0.483
119.505	0.353333	0.24381	0.132	0.502105	0.509	0.769		1.00273	0.483	0.730476	0.927619	0.49
120.127	0.359048	0.267619	0.102	0.506316	0.495	0.717		1.01636	0.504	0.732381	0.914286	0.504
120.75	0.359048	0.280952	0.092	0.493684	0.524	0.779		1.00091	0.554	0.738095	0.908571	0.509
121.372	0.360952	0.274286	0.109	0.501053	0.51	0.843		0.964545	0.602	0.76	0.908571	0.472
121.995	0.369524	0.247619	0.099	0.503158	0.505	0.802		0.983636	0.547	0.758095	0.93619	0.444
122.617	0.359048	0.258095	0.101	0.515789	0.489	0.797		0.993636	0.554	0.765714	0.96	0.502
123.24	0.366667	0.266667	0.122	0.52	0.512	0.857		0.999091	0.511	0.772381	0.900952	0.485
123.862	0.353333	0.299048	0.11	0.518947	0.553	0.82		0.985455	0.54	0.788571	0.92381	0.451
124.484	0.35619	0.294286	0.118	0.529474	0.538	0.813		0.936364	0.556	0.805714	0.955238	0.428
125.107	0.353333	0.291429	0.107	0.54	0.505	0.789		1.01091	0.544	0.824762	0.88381	0.467
125.729	0.361905	0.333333	0.098	0.542105	0.489	0.818		0.997273	0.555	0.849524	0.92381	0.431
126.352	0.369524	0.322857	0.09	0.538947	0.52	0.843		0.979091	0.573	0.88381	0.96381	0.44
126.974	0.366667	0.338095	0.107	0.553684	0.51	0.88		0.954545	0.594	0.900952	0.964762	0.43
127.596	0.365714	0.334286	0.114	0.566316	0.535	0.884		1.00545	0.594	0.94	1.03333	0.463
128.219	0.389524	0.337143	0.098	0.6	0.534	0.883		1.00273	0.538	0.960952	0.939048	0.447
128.841	0.390476	0.31619	0.114	0.604211	0.535	0.929		1.01636	0.594	0.95619	0.964762	0.46
129.464	0.381905	0.327619	0.113	0.607368	0.567	0.902		1.12909	0.578	0.970476	0.96381	0.487
130.086	0.397143	0.382857	0.094	0.638947	0.536	0.925		1.06	0.56	0.988571	1.00286	0.503
130.709	0.391429	0.361905	0.1	0.677895	0.576	0.889		0.998182	0.612	0.989524	1.02286	0.523
131.331	0.42	0.399048	0.122	0.708421	0.615	0.902		0.973636	0.569	0.990476	1.00095	0.534
131.953	0.428571	0.42	0.109	0.721053	0.617	0.872		0.926364	0.624	0.995238	1.0019	0.523
132.576	0.442857	0.394286	0.103	0.774737	0.653	0.883		1.03364	0.633	1.00762	0.93619	0.566
133.198	0.48	0.431429	0.115	0.808421	0.721	0.886			0.599	1.0219	0.965714	0.568
133.821	0.519048	0.51619	0.12	0.836842	0.781	0.871			0.595	1.00095		0.578
134.443	0.565714	0.619048	0.133	0.865263	0.802	0.832			0.64	1.00381		0.6
135.066	0.64381	0.710476	0.109	0.9	0.837	0.885			0.653	1.00095		0.665
135.688	0.738095	0.709524	0.104	0.925263	0.816	0.929			0.705	1.00381		0.756
136.31	0.80381	0.849524	0.107	0.933684	0.832	0.898			0.723	1		0.808
136.933	0.88381	0.888571	0.119	0.954737	0.901	0.899			0.743	0.998095		0.877
137.555	0.942857	0.912381	0.101	0.950526	0.964	0.932			0.758			0.902
138.178	0.987619	0.972381	0.111	0.948421	0.914	0.979			0.783			0.934
138.8	1.00095	1.01429	0.133	0.968421	0.962	0.94			0.823			0.89
139.423	1.01905	0.989524	0.126	0.954737	0.941	0.908			0.855			0.914
140.045	1.03333	0.932381	0.118	0.973684	1.002	0.991			0.883			0.901
140.667	1.02095	0.919048	0.125	0.985263	1.084	0.994			0.906			0.936
141.29	1.03524	0.977143	0.116	0.989474	1.089	1.034			0.849			0.983
141.912	1.03333	1.00857	0.115	0.972632	1.014	1.009			0.907			0.924
142.535	1.03619	1.08667	0.133	0.992632	1.116	0.97			0.903			0.958
143.157	1.03429	1.09048	0.13	1.01368	1.134	0.949			0.906			0.977
143.779	1.05714	1.03048	0.112	1.01474	1.134	0.925			0.876			1.054
144.402	1.04857	0.91619	0.116	1.00421	1.103	0.898			0.904			1.02
145.024	1.05238	1.02095	0.132	1.01789	1.032	0.944			0.943			1.097
145.647	1.04095	1.05619	0.132	1.00737	0.991	0.915			0.955			1.077
146.269	1.04952	1.02667	0.139	1.01158	0.954	0.943			0.988			1.066
146.892	1.04857	1.1	0.135	0.995789	0.899	0.963			1.026			1.085
147.514	1.05048	1.12571	0.162	0.994737	0.945				1.048			1.073
148.136	1.06476	1.02952	0.135	1.01474	0.993							1.068
148.759	1.02571	1.06667	0.139	0.995789	0.918							1.115
149.381	1.04286	1.01524	0.183	1.01474	0.97							1.082
150.004	1.0419	0.975238	0.195	1.03053	0.985							1.047
150.626	1.04857	1.00476	0.186	1.02105	1.019							1.055
151.249	1.04095	1.01238	0.225	1.00737	0.919							1.083
151.871	1.06857	0.990476	0.264	1.01053	0.924							1.073
152.493		0.813333	0.282	1.01368	0.988							1.087
153.116		0.894286	0.319	1.00421	0.955							1.083
153.738		1.03333	0.416	1.00947	1.004							1.106
154.361		1.01714	0.496	1.02737	0.946							1.089
154.983		1.01143	0.581	1	0.945							1.11
155.605		1.01238	0.718	1.01474	0.971							1.08
156.228		1.00381	0.862	1.00842	0.953							1.074
156.85		0.969524	0.903	1.01368	0.943
157.473		1.05429	0.877	1.00842	0.94
158.095		1.02762	0.968	1.02421	0.959
158.718		1.04	0.968	1.02105	0.984
159.34		1.01143	1.051	1.03368	0.929
159.962		0.998095	1.019	1.02842	0.982
160.585		0.994286	0.916	1.01684
161.207		1.02571	0.988	1.03158
161.83		0.969524	0.973	1.01895
162.452		0.954286	1.042	1.00526
163.075		0.938095	1.069	1.00632
163.697		1.0381	1.026	1.02421
164.319		0.949524	1.059	1.03263
164.942			1.118
165.564			1.047
166.187			0.965
166.809			0.981
167.431			0.996
168.054			1
168.676			1.016
169.299			1.044
169.921			1.049
170.544			0.992
171.166			0.98
171.788			1.007
172.411			0.939
173.033			1.006
173.656			0.971
174.278			0.981
174.901			0.984
175.523			1.007
176.145			1.009
176.768			0.975
177.39			0.973
178.013			0.987
178.635			1.031
179.257			0.998
179.88			1.069
180.502			1.071
181.125			1.071
181.747			1.032
182.37			1.027

## Sheet: ExtendedDataFigure 9c
Probe	Bead	Ratio
Dextran 70 kDa	7.7	0.356586
Dextran 70 kDa	7.7	0.357908
Dextran 70 kDa	7.7	0.358957
Dextran 70 kDa	7.7	0.36053
Dextran 70 kDa	7.7	0.359552
Dextran 70 kDa	7.7	0.373691
Dextran 70 kDa	7.7	0.355155
Dextran 70 kDa	7.7	0.344243
Dextran 70 kDa	15.3	0.484573
Dextran 70 kDa	15.3	0.462678
Dextran 70 kDa	15.3	0.503037
Dextran 70 kDa	15.3	0.495033
Dextran 70 kDa	15.3	0.493899
Dextran 70 kDa	15.3	0.48631
Dextran 70 kDa	29	0.697908
Dextran 70 kDa	29	0.686388
Dextran 70 kDa	29	0.69982
Dextran 70 kDa	29	0.68379
Dextran 70 kDa	29	0.688958
Dextran 70 kDa	53	0.621534
Dextran 70 kDa	53	0.629004
Dextran 70 kDa	53	0.622396
Dextran 70 kDa	53	0.597911
Dextran 70 kDa	53	0.617954
Dextran 70 kDa	53	0.632497
Dextran 70 kDa	53	0.617327
