# Supplementary material for: Evidence for widespread cytoplasmic structuring into mesoscale condensates
Source: Nat Cell Biol. Author manuscript; Available in PMC 2025 Mar 1. (PMC10981939; doi:10.1038/s41556-024-01363-5)
Supplement: Source_data_ED_9 [file NIHMS1974258-supplement-Source_data_ED_9.xlsx]

## Sheet: Contents
Source Data Extended Data Figure 9
Contents
ExtendedDataFigure 9
Column descriptions
ExtendedDataFigure 9
ProteinId	Protein identifier in the Xenopus Laevis gene annotation version 9.2, from Xenbase (http://www.xenbase.org/, RRID:SCR_003280), Fortriede et al. 2020, Nucleic Acids Research, Volume 48, Issue D1, Pages D776–D782, doi:10.1093/nar/gkz933.
GeneSymbol	Human gene symbol in UniProt, mapped by BLAST.
GeneSpecifier	UniProt Entry number
Name	Protein name or description.
Liquidlike_behavior	see Figure 5
MBO	merging the membrane bound organelles below.
BMC	merging the biomolecular condensates below, excluding mitochondrial RNA granule.
mitochondrion	from QuickGo_locatedin
peroxisome	from QuickGo_locatedin
lysosome	from QuickGo_locatedin
vesicle	from QuickGo_locatedin
endoplasmicReticulum	from QuickGo_locatedin
endosome	from QuickGo_locatedin
GolgiApparatus	from QuickGo_locatedin
cytoplasmicVesicle	from QuickGo_locatedin
MitochondrialRNAGranule	from DrLLPS_Condensate
SpindleApparatus	from DrLLPS_Condensate
PostsynapticDensity	from DrLLPS_Condensate, restricted by UniProt_SubcellularLoc
GeminiOfCajalBody	from DrLLPS_Condensate
Nucleolus	from DrLLPS_Condensate, restricted by UniProt_SubcellularLoc
PMLNuclearBody	from DrLLPS_Condensate, restricted by UniProt_SubcellularLoc
CajalBody	from DrLLPS_Condensate
NuclearSpeckle	from DrLLPS_Condensate
Centrosome_SpindlePoleBody	from DrLLPS_Condensate, restricted by UniProt_SubcellularLoc
StressGranule	from DrLLPS_Condensate, restricted by RNPgranuleTier1
P_body	from DrLLPS_Condensate, restricted by RNPgranuleTier1
Sam68NuclearBody	from DrLLPS_Condensate
Paraspeckle	from DrLLPS_Condensate
HistoneLocusBody	from DrLLPS_Condensate
QuickGO_locatedin	Huntley, R. P. et al. The GOA database: gene Ontology annotation updates for 2015. Nucleic Acids Res 43, D1057-1063, doi:10.1093/nar/gku1113 (2015).
DrLLPS_Condensate	Ning, W. et al. DrLLPS: a data resource of liquid-liquid phase separation in eukaryotes. Nucleic Acids Res 48, D288-D295, doi:10.1093/nar/gkz1027 (2020).
UniProt_SubcellularLoc	UniProt, C. UniProt: the universal protein knowledgebase in 2021. Nucleic Acids Res 49, D480-D489, doi:10.1093/nar/gkaa1100 (2021).
RNPgranuleTier1	Youn, J. Y. et al. Properties of Stress Granule and P-Body Proteomes. Mol Cell 76, 286-294, doi:10.1016/j.molcel.2019.09.014 (2019).

## Sheet: ExtendedDataFigure 9
ProteinId	GeneSymbol	GeneSpecifier	Name	Liquidlike_behavior	MBO	BMC	mitochondrion	peroxisome	lysosome	vesicle	endoplasmicReticulum	endosome	GolgiApparatus	cytoplasmicVesicle	MitochondrialRNAGranule	SpindleApparatus	PostsynapticDensity	GeminiOfCajalBody	Nucleolus	PMLNuclearBody	CajalBody	NuclearSpeckle	Centrosome_SpindlePoleBody	StressGranule	P_body	Sam68NuclearBody	Paraspeckle	HistoneLocusBody	QuickGO_locatedin	DrLLPS_Condensate	UniProt_SubcellularLoc	RNPgranuleTier1
gnl|gene20193|rna58938|	ZCCHC4	Q9H5U6	rRNA N6-adenosine-methyltransferase ZCCHC4	2.5283	FALSE	FALSE	FALSE	FALSE	FALSE	FALSE	FALSE	FALSE	FALSE	FALSE	FALSE	FALSE	FALSE	FALSE	FALSE	FALSE	FALSE	FALSE	FALSE	FALSE	FALSE	FALSE	FALSE	FALSE			Nucleus, nucleolus {ECO:0000269|PubMed:30531910, ECO:0000269|PubMed:31799605}. Cytoplasm {ECO:0000269|PubMed:30531910}. Note=Accumulates in the nucleolus, where ribosome biogenesis takes place. {ECO:0000269|PubMed:30531910}.	FALSE
gnl|gene6659|rna19490|	ETAA1	Q9NY74	Ewing's tumor-associated antigen 1	2.28377	FALSE	FALSE	FALSE	FALSE	FALSE	FALSE	FALSE	FALSE	FALSE	FALSE	FALSE	FALSE	FALSE	FALSE	FALSE	FALSE	FALSE	FALSE	FALSE	FALSE	FALSE	FALSE	FALSE	FALSE			Nucleus {ECO:0000269|PubMed:27601467, ECO:0000269|PubMed:27723717, ECO:0000269|PubMed:27723720}. Note=Localizes at sites of DNA damage following replication stress (PubMed:27601467, PubMed:27723720, PubMed:27723717). Recruited to stalled replication forks via interaction with RPA1 and RPA2 subunits of the RPA complex (PubMed:27601467, PubMed:27723720). {ECO:0000269|PubMed:27601467, ECO:0000269|Pu…	FALSE
gnl|gene37179|rna77829|	ASCC2	Q9H1I8	Activating signal cointegrator 1 complex subunit 2	2.23437	FALSE	FALSE	FALSE	FALSE	FALSE	FALSE	FALSE	FALSE	FALSE	FALSE	FALSE	FALSE	FALSE	FALSE	FALSE	FALSE	FALSE	FALSE	FALSE	FALSE	FALSE	FALSE	FALSE	FALSE			Nucleus {ECO:0000269|PubMed:12077347, ECO:0000269|PubMed:26924529, ECO:0000269|PubMed:29144457}. Nucleus speckle {ECO:0000269|PubMed:29144457, ECO:0000269|PubMed:29997253}. Note=Colocalizes with the spliceosomal components PRPF8 and SNRNP200/BRR2 in nuclear foci when cells have been exposed to alkylating agents that cause DNA damage. Colocalizes with RNF113A and 'Lys-63'-linked polyubiquitinated …	FALSE
gnl|gene15161|rna44266|	HDAC3	O15379	Histone deacetylase 3	2.04298	TRUE	FALSE	FALSE	FALSE	FALSE	FALSE	FALSE	FALSE	TRUE	FALSE	FALSE	FALSE	FALSE	FALSE	FALSE	FALSE	FALSE	FALSE	FALSE	FALSE	FALSE	FALSE	FALSE	FALSE	Golgi apparatus		Nucleus {ECO:0000269|PubMed:21030595}. Cytoplasm {ECO:0000269|PubMed:25190803}. Cytoplasm, cytosol {ECO:0000269|PubMed:21030595}. Note=Colocalizes with XBP1 and AKT1 in the cytoplasm (PubMed:25190803). Predominantly expressed in the nucleus in the presence of CCAR2 (PubMed:21030595). {ECO:0000269|PubMed:21030595, ECO:0000269|PubMed:25190803}.	FALSE
gnl|gene9731|rna28303|	SDE2	Q6IQ49	Replication stress response regulator SDE2	1.90654	TRUE	FALSE	FALSE	FALSE	FALSE	FALSE	FALSE	FALSE	TRUE	FALSE	FALSE	FALSE	FALSE	FALSE	FALSE	FALSE	FALSE	FALSE	FALSE	FALSE	FALSE	FALSE	FALSE	FALSE	Golgi apparatus		Nucleus {ECO:0000269|PubMed:27906959, ECO:0000269|PubMed:34365507}. Cytoplasm {ECO:0000269|PubMed:34365507}.	FALSE
gnl|gene43958|rna87622|	ZWINT	O95229	ZW10 interactor	1.83765	FALSE	FALSE	FALSE	FALSE	FALSE	FALSE	FALSE	FALSE	FALSE	FALSE	FALSE	FALSE	FALSE	FALSE	FALSE	FALSE	FALSE	FALSE	FALSE	FALSE	FALSE	FALSE	FALSE	FALSE			Nucleus. Chromosome, centromere, kinetochore. Note=Localizes to kinetochores from late prophase to anaphase.	FALSE
gnl|gene4035|rna11736|	GPATCH4	Q5T3I0	G patch domain-containing protein 4	1.73212	FALSE	FALSE	FALSE	FALSE	FALSE	FALSE	FALSE	FALSE	FALSE	FALSE	FALSE	FALSE	FALSE	FALSE	FALSE	FALSE	FALSE	FALSE	FALSE	FALSE	FALSE	FALSE	FALSE	FALSE		Nucleolus		FALSE
gnl|gene3063|rna8869|	RC3H2	Q9HBD1	RING-type E3 ubiquitin transferase	1.69639	FALSE	TRUE	FALSE	FALSE	FALSE	FALSE	FALSE	FALSE	FALSE	FALSE	FALSE	FALSE	FALSE	FALSE	FALSE	FALSE	FALSE	FALSE	FALSE	TRUE	TRUE	FALSE	FALSE	FALSE	intracellular membrane-bounded organelle	P-body, Stress granule	Cytoplasm, P-body {ECO:0000250}. Note=During stress, such as that induced by arsenite, localizes to cytosolic stress granules. Localization to stress granules, but not to P-bodies, depends upon the RING-type zinc finger. {ECO:0000269|PubMed:20412057}.	TRUE
gnl|gene9547|rna27779|	CAPRIN1	Q14444	Caprin-1	1.61339	FALSE	TRUE	FALSE	FALSE	FALSE	FALSE	FALSE	FALSE	FALSE	FALSE	FALSE	FALSE	FALSE	FALSE	FALSE	FALSE	FALSE	FALSE	FALSE	TRUE	TRUE	FALSE	FALSE	FALSE		Neuronal granule, P-body, Stress granule	Cytoplasm, cytosol {ECO:0000269|PubMed:28733330}. Cell projection, dendrite {ECO:0000250|UniProtKB:Q5M9G3}. Cell projection, lamellipodium {ECO:0000269|PubMed:28733330}. Note=Associated with RNA granules. At the leading edge of migrating fibroblasts, colocalizes with DDX3X (PubMed:28733330). {ECO:0000269|PubMed:28733330}.	TRUE
gnl|gene6384|rna18684|	SEC23A	Q15436	Protein transport protein Sec23A	1.55557	FALSE	FALSE	FALSE	FALSE	FALSE	FALSE	FALSE	FALSE	FALSE	FALSE	FALSE	FALSE	FALSE	FALSE	FALSE	FALSE	FALSE	FALSE	FALSE	FALSE	FALSE	FALSE	FALSE	FALSE	endoplasmic reticulum exit site;endoplasmic reticulum membrane	Nucleolus, Stress granule, Postsynaptic density	Cytoplasmic vesicle, COPII-coated vesicle membrane {ECO:0000305|PubMed:8898360}; Peripheral membrane protein {ECO:0000269|PubMed:8898360}; Cytoplasmic side {ECO:0000269|PubMed:8898360}. Endoplasmic reticulum membrane {ECO:0000269|PubMed:8898360}; Peripheral membrane protein {ECO:0000269|PubMed:8898360}; Cytoplasmic side {ECO:0000269|PubMed:8898360}. Cytoplasm, cytosol {ECO:0000269|PubMed:8898360}…	FALSE
gnl|gene9257|rna26885|	TIMM8A	O60220	Mitochondrial import inner membrane translocase subunit Tim8 A	1.53148	FALSE	FALSE	FALSE	FALSE	FALSE	FALSE	FALSE	FALSE	FALSE	FALSE	FALSE	FALSE	FALSE	FALSE	FALSE	FALSE	FALSE	FALSE	FALSE	FALSE	FALSE	FALSE	FALSE	FALSE	mitochondrial intermembrane space;mitochondrion	Nucleolus	Mitochondrion inner membrane {ECO:0000269|PubMed:11489896}; Peripheral membrane protein {ECO:0000269|PubMed:11489896}; Intermembrane side {ECO:0000269|PubMed:11489896}.	FALSE
gnl|gene167|rna465|	SSR4	P51571	Translocon-associated protein subunit delta	1.52324	TRUE	FALSE	FALSE	FALSE	FALSE	FALSE	TRUE	FALSE	FALSE	FALSE	FALSE	FALSE	FALSE	FALSE	FALSE	FALSE	FALSE	FALSE	FALSE	FALSE	FALSE	FALSE	FALSE	FALSE	endoplasmic reticulum;extracellular exosome		Endoplasmic reticulum membrane; Single-pass type I membrane protein.	FALSE
gnl|gene39689|rna81365|	IRAK1	P51617	Interleukin-1 receptor-associated kinase 1	1.51428	TRUE	FALSE	FALSE	FALSE	FALSE	FALSE	FALSE	FALSE	FALSE	FALSE	FALSE	FALSE	FALSE	FALSE	FALSE	FALSE	FALSE	FALSE	FALSE	FALSE	FALSE	FALSE	FALSE	FALSE	endosome membrane		Cytoplasm {ECO:0000269|PubMed:16690127}. Nucleus {ECO:0000269|PubMed:16690127}. Lipid droplet {ECO:0000250}. Note=Translocates to the nucleus when sumoylated. RSAD2/viperin recruits it to the lipid droplet (By similarity). {ECO:0000250}.	FALSE
gnl|gene10644|rna30931|	LGALS3	P17931	Galectin-3	1.50863	FALSE	FALSE	FALSE	FALSE	FALSE	FALSE	FALSE	FALSE	FALSE	FALSE	FALSE	FALSE	FALSE	FALSE	FALSE	FALSE	FALSE	FALSE	FALSE	FALSE	FALSE	FALSE	FALSE	FALSE	extracellular exosome;mitochondrial inner membrane	Droplet	Cytoplasm {ECO:0000269|PubMed:32272059}. Nucleus. Secreted {ECO:0000269|PubMed:32272059}. Note=Secreted by a non-classical secretory pathway and associates with the cell surface. Can be secreted; the secretion is dependent on protein unfolding and facilitated by the cargo receptor TMED10; it results in protein translocation from the cytoplasm into the ERGIC (endoplasmic reticulum-Golgi intermedia…	FALSE
gnl|gene12684|rna36843|	KHSRP	Q92945	Far upstream element-binding protein 2	1.48498	FALSE	TRUE	FALSE	FALSE	FALSE	FALSE	FALSE	FALSE	FALSE	FALSE	FALSE	FALSE	FALSE	FALSE	FALSE	FALSE	FALSE	FALSE	FALSE	TRUE	TRUE	FALSE	FALSE	FALSE		Perinucleolar compartment, P-body, Stress granule	Nucleus {ECO:0000269|PubMed:19198587}. Cytoplasm {ECO:0000269|PubMed:19198587}. Note=A small proportion is also found in the cytoplasm of neuronal cell bodies and dendrites. {ECO:0000250}.	TRUE
gnl|gene14491|rna42192|	NCOA5	Q9HCD5	Nuclear receptor coactivator 5	1.46648	FALSE	FALSE	FALSE	FALSE	FALSE	FALSE	FALSE	FALSE	FALSE	FALSE	FALSE	FALSE	FALSE	FALSE	FALSE	FALSE	FALSE	FALSE	FALSE	FALSE	FALSE	FALSE	FALSE	FALSE		P-body	Nucleus.	FALSE
gnl|gene11688|rna33964|	STT3B	Q8TCJ2	Dolichyl-diphosphooligosaccharide--protein glycosyltransferase subunit STT3B	1.45565	TRUE	FALSE	FALSE	FALSE	FALSE	FALSE	TRUE	FALSE	FALSE	FALSE	FALSE	FALSE	FALSE	FALSE	FALSE	FALSE	FALSE	FALSE	FALSE	FALSE	FALSE	FALSE	FALSE	FALSE	endoplasmic reticulum		Endoplasmic reticulum {ECO:0000269|PubMed:12887896}. Endoplasmic reticulum membrane; Multi-pass membrane protein {ECO:0000250|UniProtKB:P39007}.	FALSE
gnl|gene43481|rna86905|	ADAM10	O14672	Disintegrin and metalloproteinase domain-containing protein 10	1.43723	TRUE	FALSE	FALSE	FALSE	FALSE	FALSE	FALSE	FALSE	TRUE	FALSE	FALSE	FALSE	FALSE	FALSE	FALSE	FALSE	FALSE	FALSE	FALSE	FALSE	FALSE	FALSE	FALSE	FALSE	Golgi apparatus;endoplasmic reticulum lumen;extracellular exosome;intracellular membrane-bounded organelle		Cell membrane {ECO:0000269|PubMed:20624979, ECO:0000269|PubMed:23676497, ECO:0000269|PubMed:24990881, ECO:0000269|PubMed:26686862, ECO:0000269|PubMed:29430990, ECO:0000269|PubMed:30463011}; Single-pass type I membrane protein {ECO:0000305}. Golgi apparatus membrane {ECO:0000269|PubMed:12475894}; Single-pass type I membrane protein {ECO:0000305}. Cytoplasmic vesicle, clathrin-coated vesicle {ECO:0…	FALSE
gnl|gene12086|rna35112|	EXO1	Q9UQ84	Exonuclease 1	1.43692	FALSE	FALSE	FALSE	FALSE	FALSE	FALSE	FALSE	FALSE	FALSE	FALSE	FALSE	FALSE	FALSE	FALSE	FALSE	FALSE	FALSE	FALSE	FALSE	FALSE	FALSE	FALSE	FALSE	FALSE			Nucleus {ECO:0000269|PubMed:11429708, ECO:0000269|PubMed:14676842, ECO:0000269|PubMed:17426132}. Note=Colocalizes with PCNA to discrete nuclear foci in S-phase.	FALSE
gnl|gene13034|rna37871|	SACM1L	Q9NTJ5	Phosphatidylinositol-3-phosphatase SAC1	1.39515	FALSE	FALSE	FALSE	FALSE	FALSE	FALSE	FALSE	FALSE	FALSE	FALSE	FALSE	FALSE	FALSE	FALSE	FALSE	FALSE	FALSE	FALSE	FALSE	FALSE	FALSE	FALSE	FALSE	FALSE	Golgi apparatus;Golgi membrane;endoplasmic reticulum membrane	Postsynaptic density	Endoplasmic reticulum membrane {ECO:0000269|PubMed:27044890, ECO:0000269|PubMed:29461204, ECO:0000269|PubMed:31806350}; Multi-pass membrane protein {ECO:0000255}. Golgi apparatus membrane {ECO:0000269|PubMed:29461204, ECO:0000269|PubMed:31806350}. Note=Trafficking between the ER and Golgi is regulated by nutrient status and by TMEM39A (PubMed:31806350). Localizes to endoplasmic reticulum-plasma m…	FALSE
gnl|gene3560|rna10361|	TMEM43	Q9BTV4	Transmembrane protein 43	1.38953	TRUE	FALSE	FALSE	FALSE	FALSE	FALSE	FALSE	FALSE	TRUE	FALSE	FALSE	FALSE	FALSE	FALSE	FALSE	FALSE	FALSE	FALSE	FALSE	FALSE	FALSE	FALSE	FALSE	FALSE	Golgi apparatus		Endoplasmic reticulum membrane {ECO:0000269|PubMed:32614325}. Nucleus inner membrane; Multi-pass membrane protein. Cell membrane {ECO:0000269|PubMed:34050020}. Note=Retained in the inner nuclear membrane through interaction with EMD and A- and B-lamins. The N- and C-termini are oriented towards the nucleoplasm. The majority of the hydrophilic domain resides in the endoplasmic reticulum lumen (By …	FALSE
gnl|gene1150|rna3338|	DDX3X	O00571	RNA helicase	1.38356	FALSE	TRUE	FALSE	FALSE	FALSE	FALSE	FALSE	FALSE	FALSE	FALSE	FALSE	FALSE	TRUE	FALSE	TRUE	FALSE	FALSE	FALSE	FALSE	TRUE	TRUE	FALSE	FALSE	FALSE	extracellular exosome	Droplet, Nucleolus, P-body, Stress granule, Postsynaptic density	Cell membrane {ECO:0000269|PubMed:23413191, ECO:0000269|PubMed:29899501}. Nucleus {ECO:0000269|PubMed:10329544, ECO:0000269|PubMed:15507209, ECO:0000269|PubMed:16818630, ECO:0000269|PubMed:18596238, ECO:0000269|PubMed:18636090, ECO:0000269|PubMed:22034099, ECO:0000269|PubMed:29899501, ECO:0000269|PubMed:30131165, ECO:0000269|PubMed:31575075}. Cytoplasm {ECO:0000269|PubMed:10329544, ECO:0000269|Pu…	TRUE
gnl|gene18089|rna52869|	PPP1R3B	Q86XI6	Protein phosphatase 1 regulatory subunit 3B	1.38158	FALSE	FALSE	FALSE	FALSE	FALSE	FALSE	FALSE	FALSE	FALSE	FALSE	FALSE	FALSE	FALSE	FALSE	FALSE	FALSE	FALSE	FALSE	FALSE	FALSE	FALSE	FALSE	FALSE	FALSE				FALSE
gnl|gene18885|rna55120|	SARG	Q9BW04	Specifically androgen-regulated gene protein	1.3719	TRUE	FALSE	FALSE	FALSE	FALSE	FALSE	FALSE	FALSE	FALSE	FALSE	FALSE	FALSE	FALSE	FALSE	FALSE	FALSE	FALSE	FALSE	FALSE	FALSE	FALSE	FALSE	FALSE	FALSE	extracellular exosome		Cytoplasm {ECO:0000269|PubMed:15525603}.	FALSE
gnl|gene50075|rna96366|	TCF20	Q9UGU0	Transcription factor 20 (Fragment)	1.369	FALSE	FALSE	FALSE	FALSE	FALSE	FALSE	FALSE	FALSE	FALSE	FALSE	FALSE	FALSE	FALSE	FALSE	FALSE	FALSE	FALSE	FALSE	FALSE	FALSE	FALSE	FALSE	FALSE	FALSE			Nucleus {ECO:0000269|PubMed:10995766}.	FALSE
gnl|gene38747|rna80021|	FIS1	Q9Y3D6	Mitochondrial fission 1 protein	1.36045	TRUE	FALSE	TRUE	TRUE	FALSE	FALSE	FALSE	FALSE	FALSE	FALSE	FALSE	FALSE	FALSE	FALSE	FALSE	FALSE	FALSE	FALSE	FALSE	FALSE	FALSE	FALSE	FALSE	FALSE	mitochondrion;peroxisomal membrane;peroxisome		Mitochondrion outer membrane; Single-pass membrane protein. Peroxisome membrane; Single-pass membrane protein.	FALSE
gnl|gene45486|rna89878|	KDM3A	Q9Y4C1	Lysine-specific demethylase 3A	1.34882	FALSE	FALSE	FALSE	FALSE	FALSE	FALSE	FALSE	FALSE	FALSE	FALSE	FALSE	FALSE	FALSE	FALSE	FALSE	FALSE	FALSE	FALSE	FALSE	FALSE	FALSE	FALSE	FALSE	FALSE		Nucleolus	Cytoplasm {ECO:0000250}. Nucleus {ECO:0000250}. Note=Nuclear in round spermatids. When spermatids start to elongate, localizes to the cytoplasm where it forms distinct foci which disappear in mature spermatozoa (By similarity). {ECO:0000250}.	FALSE
gnl|gene759|rna2205|	GREB1L	Q9C091	GREB1-like protein	1.33805	FALSE	FALSE	FALSE	FALSE	FALSE	FALSE	FALSE	FALSE	FALSE	FALSE	FALSE	FALSE	FALSE	FALSE	FALSE	FALSE	FALSE	FALSE	FALSE	FALSE	FALSE	FALSE	FALSE	FALSE			Membrane {ECO:0000255}; Single-pass membrane protein {ECO:0000255}.	FALSE
gnl|gene7459|rna21737|	IK	Q13123	Protein Red	1.3306	FALSE	FALSE	FALSE	FALSE	FALSE	FALSE	FALSE	FALSE	FALSE	FALSE	FALSE	FALSE	FALSE	FALSE	FALSE	FALSE	FALSE	FALSE	TRUE	FALSE	FALSE	FALSE	FALSE	FALSE		Centrosome/Spindle pole body, Stress granule, Others	Nucleus {ECO:0000269|PubMed:24945353, ECO:0000269|PubMed:28781166}. Nucleus, nucleoplasm {ECO:0000269|PubMed:24252166, ECO:0000269|PubMed:24945353}. Chromosome {ECO:0000269|PubMed:24252166}. Cytoplasm, cytoskeleton, spindle pole {ECO:0000269|PubMed:22351768}. Note=Predominantly present throughout the nucleoplasm during prometaphase, metaphase and anaphase. Is also detected in nuclear foci that ar…	FALSE
gnl|gene1519|rna4416|	BAG3	O95817	BAG family molecular chaperone regulator 3	1.31318	FALSE	FALSE	FALSE	FALSE	FALSE	FALSE	FALSE	FALSE	FALSE	FALSE	FALSE	FALSE	FALSE	FALSE	FALSE	FALSE	FALSE	FALSE	FALSE	FALSE	FALSE	FALSE	FALSE	FALSE		Stress granule, Postsynaptic density	Nucleus {ECO:0000269|PubMed:26159920}. Cytoplasm {ECO:0000269|PubMed:26159920}. Note=Colocalizes with HSF1 to the nucleus upon heat stress (PubMed:26159920). {ECO:0000269|PubMed:26159920}.	FALSE
gnl|gene1470|rna4282|	BORA	Q6PGQ7	Protein aurora borealis	1.29958	FALSE	FALSE	FALSE	FALSE	FALSE	FALSE	FALSE	FALSE	FALSE	FALSE	FALSE	FALSE	FALSE	FALSE	FALSE	FALSE	FALSE	FALSE	FALSE	FALSE	FALSE	FALSE	FALSE	FALSE				FALSE
gnl|gene14429|rna42000|	GET4	Q7L5D6	Golgi to ER traffic protein 4 homolog	1.29088	FALSE	FALSE	FALSE	FALSE	FALSE	FALSE	FALSE	FALSE	FALSE	FALSE	FALSE	FALSE	FALSE	FALSE	FALSE	FALSE	FALSE	FALSE	FALSE	FALSE	FALSE	FALSE	FALSE	FALSE			Cytoplasm, cytosol {ECO:0000269|PubMed:20676083, ECO:0000269|PubMed:21636303, ECO:0000269|PubMed:29042515}.	FALSE
gnl|gene7821|rna22828|	RBBP8	Q99708	DNA endonuclease RBBP8	1.29074	FALSE	FALSE	FALSE	FALSE	FALSE	FALSE	FALSE	FALSE	FALSE	FALSE	FALSE	FALSE	FALSE	FALSE	FALSE	FALSE	FALSE	FALSE	FALSE	FALSE	FALSE	FALSE	FALSE	FALSE	intracellular membrane-bounded organelle	Others	Nucleus {ECO:0000269|PubMed:10764811, ECO:0000269|PubMed:17965729, ECO:0000269|PubMed:23623683}. Chromosome {ECO:0000269|PubMed:10764811, ECO:0000269|PubMed:16818604, ECO:0000269|PubMed:29042561}. Note=Associates with sites of DNA damage in S/G2 phase (PubMed:10764811, PubMed:25349192). Ubiquitinated RBBP8 binds to chromatin following DNA damage (PubMed:16818604). {ECO:0000269|PubMed:10764811, EC…	FALSE
gnl|gene2025|rna5877|	TAOK2	Q9UL54	Serine/threonine-protein kinase TAO2	1.28558	FALSE	FALSE	FALSE	FALSE	FALSE	FALSE	FALSE	FALSE	FALSE	FALSE	FALSE	FALSE	FALSE	FALSE	FALSE	FALSE	FALSE	FALSE	FALSE	FALSE	FALSE	FALSE	FALSE	FALSE	cytoplasmic vesicle	Postsynaptic density	Cytoplasmic vesicle membrane {ECO:0000305}; Multi-pass membrane protein {ECO:0000305}. Cytoplasm, cytoskeleton. Nucleus. Note=Catalytically active full-length phosphorylated isoform 1 localizes to microtubules in the cytoplasm predominantly on microtubule cables positioned around the nucleus. A C-terminally truncated form of isoform 1 is present in the nucleus; isoform 2 and kinase-defective, as …	FALSE
gnl|gene19090|rna55742|	NPAT	Q14207	Protein NPAT	1.28382	FALSE	TRUE	FALSE	FALSE	FALSE	FALSE	FALSE	FALSE	FALSE	FALSE	FALSE	FALSE	FALSE	FALSE	FALSE	FALSE	TRUE	FALSE	FALSE	FALSE	FALSE	FALSE	FALSE	TRUE		Cajal body, Histone locus body	Nucleus. Nucleus, Cajal body. Note=Concentrates in two Cajal bodies tethered to histone gene clusters at chromosome 6p21 during G1, S and G2 phases. Also concentrates in two additional Cajal bodies tethered to histone gene clusters at chromosome 1q21 specifically during S and G2 phases.	FALSE
gnl|gene19361|rna56569|	U2SURP	O15042	U2 snRNP-associated SURP motif-containing protein	1.28361	FALSE	TRUE	FALSE	FALSE	FALSE	FALSE	FALSE	FALSE	FALSE	FALSE	FALSE	FALSE	FALSE	FALSE	FALSE	FALSE	FALSE	TRUE	FALSE	FALSE	FALSE	FALSE	FALSE	FALSE		Nuclear speckle	Nucleus {ECO:0000269|PubMed:20858735}.	FALSE
gnl|gene18451|rna53884|	DNAJC8	O75937	DnaJ homolog subfamily C member 8	1.26678	FALSE	FALSE	FALSE	FALSE	FALSE	FALSE	FALSE	FALSE	FALSE	FALSE	FALSE	FALSE	FALSE	FALSE	FALSE	FALSE	FALSE	FALSE	FALSE	FALSE	FALSE	FALSE	FALSE	FALSE		Nucleolus, Stress granule	Nucleus {ECO:0000269|PubMed:27133716}.	FALSE
gnl|gene39721|rna81413|	NCOR1	O75376	Nuclear receptor corepressor 1 (Fragment)	1.24787	FALSE	FALSE	FALSE	FALSE	FALSE	FALSE	FALSE	FALSE	FALSE	FALSE	FALSE	FALSE	FALSE	FALSE	FALSE	FALSE	FALSE	FALSE	FALSE	FALSE	FALSE	FALSE	FALSE	FALSE			Nucleus {ECO:0000255|PROSITE-ProRule:PRU00624}.	FALSE
gnl|gene10556|rna30674|	PPFIBP1	Q86W92	Liprin-beta-1	1.24536	FALSE	FALSE	FALSE	FALSE	FALSE	FALSE	FALSE	FALSE	FALSE	FALSE	FALSE	FALSE	FALSE	FALSE	FALSE	FALSE	FALSE	FALSE	FALSE	FALSE	FALSE	FALSE	FALSE	FALSE				FALSE
gnl|gene4650|rna13574|	ZHX3	Q9H4I2	Zinc fingers and homeoboxes protein 3 (Fragment)	1.23001	FALSE	FALSE	FALSE	FALSE	FALSE	FALSE	FALSE	FALSE	FALSE	FALSE	FALSE	FALSE	FALSE	FALSE	FALSE	FALSE	FALSE	FALSE	FALSE	FALSE	FALSE	FALSE	FALSE	FALSE			Nucleus {ECO:0000255|PROSITE-ProRule:PRU00108, ECO:0000269|PubMed:12659632}.	FALSE
gnl|gene36024|rna76186|	PQBP1	O60828	Polyglutamine tract-binding protein 1 (Fragment)	1.22693	FALSE	TRUE	FALSE	FALSE	FALSE	FALSE	FALSE	FALSE	FALSE	FALSE	FALSE	FALSE	FALSE	FALSE	FALSE	FALSE	FALSE	FALSE	FALSE	TRUE	FALSE	FALSE	FALSE	FALSE		Nucleolus, Stress granule	Nucleus {ECO:0000269|PubMed:10198427, ECO:0000269|PubMed:10332029, ECO:0000269|PubMed:12062018, ECO:0000269|PubMed:23512658}. Nucleus speckle {ECO:0000250|UniProtKB:Q91VJ5}. Cytoplasmic granule {ECO:0000269|PubMed:21933836}. Note=Colocalizes with SRSF2 in nuclear speckles (By similarity). Colocalized with POU3F2 (PubMed:10332029). Colocalized with ATXN1 in nuclear inclusion bodies (PubMed:1206201…	TRUE
gnl|gene9726|rna28289|	RBM24	Q9BX46	RNA-binding protein 24	1.22285	FALSE	FALSE	FALSE	FALSE	FALSE	FALSE	FALSE	FALSE	FALSE	FALSE	FALSE	FALSE	FALSE	FALSE	FALSE	FALSE	FALSE	FALSE	FALSE	FALSE	FALSE	FALSE	FALSE	FALSE			Nucleus {ECO:0000250|UniProtKB:Q6GQD3}. Cytoplasm {ECO:0000250|UniProtKB:D3Z4I3}.	FALSE
gnl|gene19328|rna56463|	TTK	P33981	Dual specificity protein kinase TTK	1.21428	FALSE	FALSE	FALSE	FALSE	FALSE	FALSE	FALSE	FALSE	FALSE	FALSE	FALSE	FALSE	FALSE	FALSE	FALSE	FALSE	FALSE	FALSE	FALSE	FALSE	FALSE	FALSE	FALSE	FALSE		Centrosome/Spindle pole body		FALSE
gnl|gene19578|rna57206|	EIF4G1	Q04637	Eukaryotic translation initiation factor 4 gamma 1	1.20563	FALSE	TRUE	FALSE	FALSE	FALSE	FALSE	FALSE	FALSE	FALSE	FALSE	FALSE	FALSE	FALSE	FALSE	FALSE	FALSE	FALSE	FALSE	FALSE	TRUE	FALSE	FALSE	FALSE	FALSE		Stress granule, Postsynaptic density	Cytoplasm {ECO:0000269|PubMed:17984221}. Nucleus {ECO:0000269|PubMed:17984221}. Cytoplasm, Stress granule {ECO:0000269|PubMed:22872150}.	TRUE
gnl|gene18405|rna53768|	SART1	O43290	U4/U6.U5 tri-snRNP-associated protein 1	1.19501	TRUE	FALSE	FALSE	FALSE	FALSE	FALSE	FALSE	FALSE	TRUE	FALSE	FALSE	FALSE	FALSE	FALSE	FALSE	FALSE	FALSE	FALSE	FALSE	FALSE	FALSE	FALSE	FALSE	FALSE	Golgi apparatus		Nucleus {ECO:0000269|PubMed:11350945, ECO:0000269|PubMed:9449708}. Note=Found in the nucleus of mitogen-activated peripheral blood mononuclear cells (PBMCs), tumor cells, or normal cell lines, but not in normal tissues except testis and fetal liver or in unstimulated PBMCs, suggesting preferential expression in proliferating cells.	FALSE
gnl|gene12651|rna36754|	TMEM33	P57088	Transmembrane protein 33	1.19454	TRUE	FALSE	FALSE	FALSE	FALSE	FALSE	TRUE	FALSE	FALSE	FALSE	FALSE	FALSE	FALSE	FALSE	FALSE	FALSE	FALSE	FALSE	FALSE	FALSE	FALSE	FALSE	FALSE	FALSE	endoplasmic reticulum;endoplasmic reticulum membrane		Endoplasmic reticulum membrane {ECO:0000269|PubMed:25612671, ECO:0000269|PubMed:26268696}; Multi-pass membrane protein {ECO:0000255}. Melanosome {ECO:0000269|PubMed:17081065}. Nucleus envelope {ECO:0000269|PubMed:25612671}. Note=Identified by mass spectrometry in melanosome fractions from stage I to stage IV. Co-localizes with RTN4 at the ER sheets. {ECO:0000269|PubMed:17081065, ECO:0000269|PubMe…	FALSE
gnl|gene11347|rna32988|	ELOA	Q14241	Elongin-A	1.18374	FALSE	FALSE	FALSE	FALSE	FALSE	FALSE	FALSE	FALSE	FALSE	FALSE	FALSE	FALSE	FALSE	FALSE	FALSE	FALSE	FALSE	FALSE	FALSE	FALSE	FALSE	FALSE	FALSE	FALSE		Nucleolus	Nucleus {ECO:0000269|PubMed:35633597}. Note=Localizes to sites of DNA damage. {ECO:0000269|PubMed:35633597}.	FALSE
gnl|gene14793|rna43159|	GLE1	Q53GS7	Nucleoporin GLE1	1.18319	FALSE	TRUE	FALSE	FALSE	FALSE	FALSE	FALSE	FALSE	FALSE	FALSE	FALSE	FALSE	FALSE	FALSE	FALSE	FALSE	FALSE	FALSE	FALSE	TRUE	TRUE	FALSE	FALSE	FALSE		P-body, Stress granule	Nucleus {ECO:0000269|PubMed:12668658}. Cytoplasm {ECO:0000269|PubMed:12668658}. Note=Shuttles between the nucleus and the cytoplasm (PubMed:12668658). Shuttling is essential for its mRNA export function (PubMed:12668658). {ECO:0000269|PubMed:12668658}.; [Isoform 1]: Cytoplasm {ECO:0000269|PubMed:12668658}. Nucleus, nuclear pore complex {ECO:0000269|PubMed:12668658}. Note=Shuttles between the nucl…	TRUE
gnl|gene10982|rna31923|	SPATS2	Q86XZ4	Spermatogenesis-associated serine-rich protein 2	1.17652	FALSE	FALSE	FALSE	FALSE	FALSE	FALSE	FALSE	FALSE	FALSE	FALSE	FALSE	FALSE	FALSE	FALSE	FALSE	FALSE	FALSE	FALSE	FALSE	FALSE	FALSE	FALSE	FALSE	FALSE		Stress granule	Cytoplasm {ECO:0000250}.	FALSE
gnl|gene18071|rna52818|	KHDRBS1	Q07666	KH domain-containing, RNA-binding, signal transduction-associated protein 1	1.15559	FALSE	TRUE	FALSE	FALSE	FALSE	FALSE	FALSE	FALSE	FALSE	FALSE	FALSE	FALSE	FALSE	FALSE	FALSE	FALSE	FALSE	FALSE	FALSE	TRUE	FALSE	TRUE	FALSE	FALSE		Nucleolus, Sam68 nuclear body, Stress granule	Nucleus {ECO:0000269|PubMed:1374686, ECO:0000269|PubMed:29496907}. Cytoplasm {ECO:0000269|PubMed:29496907}. Membrane {ECO:0000269|PubMed:1374686}. Note=Predominantly located in the nucleus but also located partially in the cytoplasm. {ECO:0000269|PubMed:29496907}.	TRUE
gnl|gene3569|rna10383|	CFAP97	Q9P2B7	Cilia- and flagella-associated protein 97	1.15517	FALSE	FALSE	FALSE	FALSE	FALSE	FALSE	FALSE	FALSE	FALSE	FALSE	FALSE	FALSE	FALSE	FALSE	FALSE	FALSE	FALSE	FALSE	FALSE	FALSE	FALSE	FALSE	FALSE	FALSE				FALSE
gnl|gene11435|rna33249|	SMTN	P53814	Smoothelin	1.15361	FALSE	FALSE	FALSE	FALSE	FALSE	FALSE	FALSE	FALSE	FALSE	FALSE	FALSE	FALSE	FALSE	FALSE	FALSE	FALSE	FALSE	FALSE	FALSE	FALSE	FALSE	FALSE	FALSE	FALSE			Cytoplasm, cytoskeleton. Note=Exhibits a filamentous organization.	FALSE
gnl|gene20383|rna59541|	CAPRIN2	Q6IMN6	Caprin-2	1.15214	FALSE	FALSE	FALSE	FALSE	FALSE	FALSE	FALSE	FALSE	FALSE	FALSE	FALSE	FALSE	FALSE	FALSE	FALSE	FALSE	FALSE	FALSE	FALSE	FALSE	FALSE	FALSE	FALSE	FALSE	mitochondrion		[Isoform 1]: Cytoplasm.; [Isoform 2]: Mitochondrion. Cytoplasm. Note=Expressed throughout the cytoplasm.; [Isoform 5]: Mitochondrion. Note=Colocalizes with aggregated mitochondria.; Cell membrane {ECO:0000305|PubMed:27821587}; Peripheral membrane protein {ECO:0000305}.	FALSE
gnl|gene14714|rna42888|	VGLL4	Q14135	Transcription cofactor vestigial-like protein 4	1.144	FALSE	FALSE	FALSE	FALSE	FALSE	FALSE	FALSE	FALSE	FALSE	FALSE	FALSE	FALSE	FALSE	FALSE	FALSE	FALSE	FALSE	FALSE	FALSE	FALSE	FALSE	FALSE	FALSE	FALSE			Nucleus {ECO:0000250}.	FALSE
gnl|gene10899|rna31688|	INCENP	Q9NQS7	Inner centromere protein	1.1408	FALSE	FALSE	FALSE	FALSE	FALSE	FALSE	FALSE	FALSE	FALSE	FALSE	FALSE	FALSE	FALSE	FALSE	FALSE	FALSE	FALSE	FALSE	FALSE	FALSE	FALSE	FALSE	FALSE	FALSE		Nucleolus	Nucleus {ECO:0000269|PubMed:11453556}. Chromosome, centromere {ECO:0000269|PubMed:11453556, ECO:0000269|PubMed:12925766, ECO:0000269|PubMed:15316025, ECO:0000269|PubMed:16760428}. Cytoplasm, cytoskeleton, spindle {ECO:0000269|PubMed:11453556, ECO:0000269|PubMed:15316025}. Midbody {ECO:0000269|PubMed:15316025}. Chromosome, centromere, kinetochore {ECO:0000269|PubMed:14610074}. Note=Colocalized at …	FALSE
gnl|gene12831|rna37290|	CHD8	Q9HCK8	Chromodomain-helicase-DNA-binding protein 8 (Fragment)	1.13771	FALSE	FALSE	FALSE	FALSE	FALSE	FALSE	FALSE	FALSE	FALSE	FALSE	FALSE	FALSE	FALSE	FALSE	FALSE	FALSE	FALSE	FALSE	FALSE	FALSE	FALSE	FALSE	FALSE	FALSE			Nucleus {ECO:0000255|HAMAP-Rule:MF_03071, ECO:0000269|PubMed:18378692, ECO:0000269|PubMed:20453063}. Note=Localizes to the promoter regions of several CTNNB1-responsive genes. Also present at known CTCF target sites. {ECO:0000255|HAMAP-Rule:MF_03071}.	FALSE
gnl|gene12007|rna34888|	SEC24D	O94855	Protein transport protein Sec24D	1.13243	TRUE	FALSE	FALSE	FALSE	FALSE	FALSE	FALSE	FALSE	FALSE	FALSE	FALSE	FALSE	FALSE	FALSE	FALSE	FALSE	FALSE	FALSE	FALSE	FALSE	FALSE	FALSE	FALSE	FALSE	endoplasmic reticulum membrane;intracellular membrane-bounded organelle		Cytoplasmic vesicle, COPII-coated vesicle membrane {ECO:0000269|PubMed:10329445}; Peripheral membrane protein {ECO:0000250|UniProtKB:P53992}; Cytoplasmic side {ECO:0000250|UniProtKB:P53992}. Endoplasmic reticulum membrane {ECO:0000305|PubMed:10329445}; Peripheral membrane protein {ECO:0000250|UniProtKB:P53992}; Cytoplasmic side {ECO:0000250|UniProtKB:P53992}. Cytoplasm, cytosol {ECO:0000250|UniPr…	FALSE
gnl|gene5867|rna17187|	RAB6A	P20340	Ras-related protein Rab-6A	1.12445	FALSE	FALSE	FALSE	FALSE	FALSE	FALSE	FALSE	FALSE	FALSE	FALSE	FALSE	FALSE	FALSE	FALSE	FALSE	FALSE	FALSE	FALSE	FALSE	FALSE	FALSE	FALSE	FALSE	FALSE	Golgi apparatus;Golgi membrane;cytoplasmic vesicle;endoplasmic reticulum membrane;extracellular exosome;trans-Golgi network	Nucleolus, Postsynaptic density	Golgi apparatus membrane {ECO:0000269|PubMed:23091056, ECO:0000269|PubMed:25962623}; Lipid-anchor {ECO:0000269|PubMed:25962623}. Cytoplasmic vesicle, secretory vesicle, acrosome membrane {ECO:0000250|UniProtKB:P35279}; Peripheral membrane protein {ECO:0000305}. Note=BICD2 facilitates its targeting to Golgi apparatus membrane. {ECO:0000269|PubMed:25962623}.; [Isoform 1]: Golgi apparatus membrane {…	FALSE
gnl|gene2292|rna6675|	CDCA8	Q53HL2	Borealin	1.12221	FALSE	TRUE	FALSE	FALSE	FALSE	FALSE	FALSE	FALSE	FALSE	FALSE	FALSE	FALSE	FALSE	FALSE	TRUE	FALSE	FALSE	FALSE	FALSE	FALSE	FALSE	FALSE	FALSE	FALSE		Nucleolus	Nucleus, nucleolus {ECO:0000269|PubMed:18946085}. Cytoplasm {ECO:0000269|PubMed:18946085}. Cytoplasm, cytoskeleton, spindle {ECO:0000269|PubMed:15561729}. Chromosome, centromere {ECO:0000269|PubMed:20739936}. Note=Localizes on chromosome arms and inner centromeres from prophase through metaphase and then transferring to the spindle midzone and midbody from anaphase through cytokinesis. Colocalize…	FALSE
gnl|gene21|rna65|	TCF25	Q9BQ70	PRO2620	1.11484	FALSE	FALSE	FALSE	FALSE	FALSE	FALSE	FALSE	FALSE	FALSE	FALSE	FALSE	FALSE	FALSE	FALSE	FALSE	FALSE	FALSE	FALSE	FALSE	FALSE	FALSE	FALSE	FALSE	FALSE			Nucleus {ECO:0000269|PubMed:16574069, ECO:0000269|PubMed:18068114}. Note=Some staining in the cytosol.	FALSE
gnl|gene5168|rna15110|	SUGP2	Q8IX01	SURP and G-patch domain-containing protein 2	1.10782	FALSE	FALSE	FALSE	FALSE	FALSE	FALSE	FALSE	FALSE	FALSE	FALSE	FALSE	FALSE	FALSE	FALSE	FALSE	FALSE	FALSE	FALSE	FALSE	FALSE	FALSE	FALSE	FALSE	FALSE		Stress granule	Nucleus {ECO:0000305}.	FALSE
gnl|gene11773|rna34191|	SFPQ	P23246	Splicing factor, proline- and glutamine-rich	1.10724	FALSE	TRUE	FALSE	FALSE	FALSE	FALSE	FALSE	FALSE	FALSE	FALSE	FALSE	FALSE	FALSE	FALSE	FALSE	FALSE	FALSE	TRUE	FALSE	FALSE	FALSE	FALSE	TRUE	FALSE		Nuclear speckle, Nucleolus, Paraspeckle, Stress granule	Nucleus speckle {ECO:0000269|PubMed:25765647}. Nucleus matrix {ECO:0000269|PubMed:10653975, ECO:0000269|PubMed:19439179, ECO:0000269|PubMed:9848648}. Cytoplasm {ECO:0000269|PubMed:19439179}. Note=Predominantly in nuclear matrix. {ECO:0000269|PubMed:19439179}.	FALSE
gnl|gene36153|rna76369|	TPX2	Q9ULW0	Targeting protein for Xklp2	1.10303	FALSE	TRUE	FALSE	FALSE	FALSE	FALSE	FALSE	FALSE	FALSE	FALSE	FALSE	FALSE	FALSE	FALSE	FALSE	FALSE	FALSE	FALSE	FALSE	FALSE	FALSE	FALSE	FALSE	FALSE			Nucleus {ECO:0000269|PubMed:19208764}. Cytoplasm, cytoskeleton, spindle {ECO:0000269|PubMed:18663142, ECO:0000269|PubMed:19208764}. Cytoplasm, cytoskeleton, spindle pole {ECO:0000269|PubMed:18663142, ECO:0000269|PubMed:19208764}. Note=During mitosis it is strictly associated with the spindle pole and with the mitotic spindle, whereas during S and G2, it is diffusely distributed throughout the nuc…	FALSE
gnl|gene42936|rna86107|	CENPE	Q02224	Centromere-associated protein E	1.09786	FALSE	FALSE	FALSE	FALSE	FALSE	FALSE	FALSE	FALSE	FALSE	FALSE	FALSE	FALSE	FALSE	FALSE	FALSE	FALSE	FALSE	FALSE	FALSE	FALSE	FALSE	FALSE	FALSE	FALSE			Chromosome, centromere, kinetochore {ECO:0000269|PubMed:17535814, ECO:0000269|PubMed:18374647, ECO:0000269|PubMed:18460473, ECO:0000269|PubMed:25395579, ECO:0000269|PubMed:25918224, ECO:0000269|PubMed:9763420}. Cytoplasm, cytoskeleton, spindle {ECO:0000269|PubMed:9763420}. Chromosome, centromere {ECO:0000269|PubMed:26321640}. Note=Associates with kinetochores during congression (as early as prome…	FALSE
gnl|gene34965|rna74708|	ZNF598	Q86UK7	E3 ubiquitin-protein ligase ZNF598	1.08947	FALSE	TRUE	FALSE	FALSE	FALSE	FALSE	FALSE	FALSE	FALSE	FALSE	FALSE	FALSE	FALSE	FALSE	FALSE	FALSE	FALSE	FALSE	FALSE	TRUE	TRUE	FALSE	FALSE	FALSE		P-body, Stress granule		TRUE
gnl|gene5042|rna14726|	KRT8	P05787	Keratin, type II cytoskeletal 8	1.08654	FALSE	FALSE	FALSE	FALSE	FALSE	FALSE	FALSE	FALSE	FALSE	FALSE	FALSE	FALSE	FALSE	FALSE	FALSE	FALSE	FALSE	FALSE	FALSE	FALSE	FALSE	FALSE	FALSE	FALSE	extracellular exosome	Nucleolus	Cytoplasm {ECO:0000269|PubMed:10973561, ECO:0000269|PubMed:19188445}. Nucleus, nucleoplasm {ECO:0000250|UniProtKB:Q10758}. Nucleus matrix {ECO:0000250|UniProtKB:Q10758}.	FALSE
gnl|gene18842|rna54996|	ATXN2L	Q8WWM7	Ataxin-2-like protein	1.08556	FALSE	TRUE	FALSE	FALSE	FALSE	FALSE	FALSE	FALSE	FALSE	FALSE	FALSE	FALSE	FALSE	FALSE	FALSE	FALSE	FALSE	FALSE	FALSE	TRUE	TRUE	FALSE	FALSE	FALSE		P-body, Stress granule	Membrane {ECO:0000269|PubMed:11784712}; Peripheral membrane protein {ECO:0000269|PubMed:11784712}. Cytoplasm {ECO:0000269|PubMed:23209657}. Nucleus speckle {ECO:0000269|PubMed:23209657}. Cytoplasmic granule {ECO:0000269|PubMed:23209657}. Note=Predominantly cytoplasmic but is also detected in nuclear speckles (PubMed:23209657). Component of cytoplasmic stress granules (PubMed:23209657). Inhibition…	TRUE
gnl|gene577|rna1675|	SEC24B	O95487	Protein transport protein Sec24B	1.07374	TRUE	FALSE	FALSE	FALSE	FALSE	FALSE	FALSE	FALSE	FALSE	FALSE	FALSE	FALSE	FALSE	FALSE	FALSE	FALSE	FALSE	FALSE	FALSE	FALSE	FALSE	FALSE	FALSE	FALSE	endoplasmic reticulum membrane		Cytoplasmic vesicle, COPII-coated vesicle membrane {ECO:0000269|PubMed:10075675}; Peripheral membrane protein {ECO:0000305|PubMed:10075675}; Cytoplasmic side {ECO:0000305|PubMed:10075675}. Endoplasmic reticulum membrane {ECO:0000269|PubMed:10075675}; Peripheral membrane protein {ECO:0000269|PubMed:10075675}; Cytoplasmic side {ECO:0000269|PubMed:10075675}. Cytoplasm, cytosol {ECO:0000269|PubMed:10…	FALSE
gnl|gene20444|rna59714|	SLU7	O95391	Pre-mRNA-splicing factor SLU7	1.05861	TRUE	FALSE	FALSE	FALSE	FALSE	FALSE	FALSE	FALSE	FALSE	FALSE	FALSE	FALSE	FALSE	FALSE	FALSE	FALSE	FALSE	FALSE	FALSE	FALSE	FALSE	FALSE	FALSE	FALSE	intracellular membrane-bounded organelle		Nucleus {ECO:0000269|PubMed:10197984, ECO:0000269|PubMed:15728250, ECO:0000269|PubMed:28502770, ECO:0000269|PubMed:30705154}. Nucleus speckle {ECO:0000269|PubMed:15181151}. Cytoplasm {ECO:0000269|PubMed:15728250}. Note=Predominantly nuclear. Shuttling between the nucleus and the cytoplasm is regulated by the CCHC-type zinc finger. Upon UV-C stress stimulus, the nuclear concentration of the protei…	FALSE
gnl|gene13458|rna39162|	PATL1	Q86TB9	Protein PAT1 homolog 1	1.05794	FALSE	TRUE	FALSE	FALSE	FALSE	FALSE	FALSE	FALSE	FALSE	FALSE	FALSE	FALSE	FALSE	FALSE	FALSE	FALSE	TRUE	FALSE	FALSE	TRUE	TRUE	FALSE	FALSE	FALSE		Cajal body, P-body, Stress granule	Cytoplasm, P-body {ECO:0000269|PubMed:17936923, ECO:0000269|PubMed:20543818, ECO:0000269|PubMed:20584987, ECO:0000269|PubMed:20826699, ECO:0000269|PubMed:20852261, ECO:0000269|PubMed:22090346, ECO:0000269|PubMed:32354837}. Nucleus {ECO:0000269|PubMed:22090346}. Nucleus, PML body {ECO:0000269|PubMed:22090346}. Nucleus speckle {ECO:0000269|PubMed:22090346}. Note=Predominantly cytoplasmic (PubMed:22…	TRUE
gnl|gene6199|rna18108|	SF3B4	Q15427	Splicing factor 3B subunit 4	1.05312	FALSE	FALSE	FALSE	FALSE	FALSE	FALSE	FALSE	FALSE	FALSE	FALSE	FALSE	FALSE	FALSE	FALSE	FALSE	FALSE	FALSE	FALSE	FALSE	FALSE	FALSE	FALSE	FALSE	FALSE			Nucleus {ECO:0000269|PubMed:27720643, ECO:0000269|PubMed:28541300}.	FALSE
gnl|gene14409|rna41954|	GAS8	O95995	Dynein regulatory complex subunit 4	1.05254	FALSE	FALSE	FALSE	FALSE	FALSE	FALSE	FALSE	FALSE	FALSE	FALSE	FALSE	FALSE	FALSE	FALSE	FALSE	FALSE	FALSE	FALSE	FALSE	FALSE	FALSE	FALSE	FALSE	FALSE			Cytoplasm {ECO:0000250|UniProtKB:Q60779}. Cytoplasm, cytoskeleton {ECO:0000269|PubMed:10969087}. Cell projection, cilium, flagellum {ECO:0000250|UniProtKB:Q60779}. Cytoplasm, cytoskeleton, cilium axoneme {ECO:0000269|PubMed:16643277, ECO:0000269|PubMed:26387594}. Cytoplasm, cytoskeleton, cilium basal body {ECO:0000250|UniProtKB:Q60779}. Golgi apparatus {ECO:0000269|PubMed:16643277}. Cell projecti…	FALSE
gnl|gene8389|rna24426|	CLASP1	Q7Z460	CLIP-associating protein 1	1.04985	FALSE	FALSE	FALSE	FALSE	FALSE	FALSE	FALSE	FALSE	FALSE	FALSE	FALSE	FALSE	FALSE	FALSE	FALSE	FALSE	FALSE	FALSE	FALSE	FALSE	FALSE	FALSE	FALSE	FALSE	Golgi apparatus	Nucleolus, Postsynaptic density	Cytoplasm, cytoskeleton. Cytoplasm, cytoskeleton, microtubule organizing center, centrosome {ECO:0000269|PubMed:14654843}. Chromosome, centromere, kinetochore. Cytoplasm, cytoskeleton, spindle. Golgi apparatus, trans-Golgi network {ECO:0000305}. Note=Localizes to microtubule plus ends. Localizes to centrosomes, kinetochores and the mitotic spindle from prometaphase. Subsequently localizes to the …	FALSE
gnl|gene6726|rna19693|	TATDN2	Q93075	Putative deoxyribonuclease TATDN2	1.04343	FALSE	FALSE	FALSE	FALSE	FALSE	FALSE	FALSE	FALSE	FALSE	FALSE	FALSE	FALSE	FALSE	FALSE	FALSE	FALSE	FALSE	FALSE	FALSE	FALSE	FALSE	FALSE	FALSE	FALSE			Nucleus {ECO:0000305}.	FALSE
gnl|gene15622|rna45612|	TDRD3	Q9H7E2	Tudor domain-containing protein 3	1.04073	FALSE	TRUE	FALSE	FALSE	FALSE	FALSE	FALSE	FALSE	FALSE	FALSE	FALSE	FALSE	FALSE	FALSE	FALSE	FALSE	FALSE	FALSE	FALSE	TRUE	TRUE	FALSE	FALSE	FALSE	Golgi apparatus	P-body, Stress granule	Cytoplasm {ECO:0000269|PubMed:18632687}. Nucleus {ECO:0000269|PubMed:21172665}. Note=Predominantly cytoplasmic. Associated with actively translating polyribosomes and with mRNA stress granules. {ECO:0000269|PubMed:18632687, ECO:0000269|PubMed:18664458}.	TRUE
gnl|gene17549|rna51263|	BDP1	A6H8Y1	Transcription factor TFIIIB component B'' homolog	1.0397	FALSE	FALSE	FALSE	FALSE	FALSE	FALSE	FALSE	FALSE	FALSE	FALSE	FALSE	FALSE	FALSE	FALSE	FALSE	FALSE	FALSE	FALSE	FALSE	FALSE	FALSE	FALSE	FALSE	FALSE		P-body, Stress granule	Nucleus {ECO:0000269|PubMed:11161782}.	FALSE
gnl|gene2293|rna6676|	MVB12B	Q9H7P6	Multivesicular body subunit 12B	1.03961	TRUE	FALSE	FALSE	FALSE	FALSE	TRUE	FALSE	FALSE	FALSE	FALSE	FALSE	FALSE	FALSE	FALSE	FALSE	FALSE	FALSE	FALSE	FALSE	FALSE	FALSE	FALSE	FALSE	FALSE	early endosome;endosome membrane;extracellular exosome;late endosome;vesicle		Endosome {ECO:0000305}. Late endosome membrane {ECO:0000305}; Peripheral membrane protein {ECO:0000305}.	FALSE
gnl|gene1943|rna5653|	RNF214	Q8ND24	RING finger protein 214	1.03685	FALSE	TRUE	FALSE	FALSE	FALSE	FALSE	FALSE	FALSE	FALSE	FALSE	FALSE	FALSE	FALSE	FALSE	FALSE	FALSE	FALSE	FALSE	FALSE	TRUE	FALSE	FALSE	FALSE	FALSE		Stress granule		TRUE
gnl|gene36568|rna76956|	DNM2	P50570	Dynamin-2	1.03443	FALSE	TRUE	FALSE	FALSE	FALSE	FALSE	FALSE	FALSE	FALSE	FALSE	FALSE	FALSE	TRUE	FALSE	FALSE	FALSE	FALSE	FALSE	FALSE	FALSE	FALSE	FALSE	FALSE	FALSE	Golgi apparatus;Golgi membrane;extracellular exosome	Centrosome/Spindle pole body, Postsynaptic density	Cytoplasm. Cytoplasm, cytoskeleton. Cell junction {ECO:0000250|UniProtKB:P39052}. Membrane, clathrin-coated pit {ECO:0000250|UniProtKB:P39052}. Postsynaptic density. Synapse. Midbody. Cell projection, phagocytic cup {ECO:0000250|UniProtKB:P39054}. Cytoplasmic vesicle, phagosome membrane {ECO:0000250|UniProtKB:P39054}; Peripheral membrane protein {ECO:0000250|UniProtKB:P39054}. Note=Colocalizes wi…	FALSE
gnl|gene633|rna1846|	EPS8	Q12929	Epidermal growth factor receptor kinase substrate 8	1.02969	TRUE	FALSE	FALSE	FALSE	FALSE	TRUE	FALSE	FALSE	FALSE	FALSE	FALSE	FALSE	FALSE	FALSE	FALSE	FALSE	FALSE	FALSE	FALSE	FALSE	FALSE	FALSE	FALSE	FALSE	extracellular exosome;vesicle		Cytoplasm, cell cortex {ECO:0000250}. Cell projection, ruffle membrane {ECO:0000250}. Cell projection, growth cone {ECO:0000250}. Cell projection, stereocilium {ECO:0000250, ECO:0000250|UniProtKB:Q08509}. Synapse, synaptosome {ECO:0000250}. Note=Localizes at the tips of the stereocilia of the inner and outer hair cells (By similarity). Localizes to the midzone of dividing cells. {ECO:0000250, ECO…	FALSE
gnl|gene17171|rna50143|	GTSE1	Q9NYZ3	G2 and S phase-expressed protein 1	1.02859	FALSE	FALSE	FALSE	FALSE	FALSE	FALSE	FALSE	FALSE	FALSE	FALSE	FALSE	FALSE	FALSE	FALSE	FALSE	FALSE	FALSE	FALSE	FALSE	FALSE	FALSE	FALSE	FALSE	FALSE			Cytoplasm, cytoskeleton. Note=Associated with microtubules.	FALSE
gnl|gene17810|rna52050|	KRT5	P13647	Keratin, type II cytoskeletal 5	1.02531	TRUE	FALSE	FALSE	FALSE	FALSE	FALSE	FALSE	FALSE	FALSE	FALSE	FALSE	FALSE	FALSE	FALSE	FALSE	FALSE	FALSE	FALSE	FALSE	FALSE	FALSE	FALSE	FALSE	FALSE	extracellular exosome		Cytoplasm {ECO:0000269|PubMed:20128788}.	FALSE
gnl|gene10620|rna30852|	ZNF326	Q5BKZ1	DBIRD complex subunit ZNF326	1.02245	FALSE	FALSE	FALSE	FALSE	FALSE	FALSE	FALSE	FALSE	FALSE	FALSE	FALSE	FALSE	FALSE	FALSE	FALSE	FALSE	FALSE	FALSE	FALSE	FALSE	FALSE	FALSE	FALSE	FALSE	intracellular membrane-bounded organelle	Nucleolus	Nucleus matrix {ECO:0000250}.	FALSE
gnl|gene18233|rna53265|	RAB11FIP5	Q9BXF6	Rab11 family-interacting protein 5	1.01841	FALSE	FALSE	FALSE	FALSE	FALSE	FALSE	FALSE	FALSE	FALSE	FALSE	FALSE	FALSE	FALSE	FALSE	FALSE	FALSE	FALSE	FALSE	FALSE	FALSE	FALSE	FALSE	FALSE	FALSE	Golgi apparatus;early endosome;intracellular membrane-bounded organelle;mitochondrial outer membrane;recycling endosome	Postsynaptic density	Cytoplasm. Recycling endosome membrane; Peripheral membrane protein. Early endosome membrane {ECO:0000250}; Peripheral membrane protein {ECO:0000250}. Golgi apparatus membrane {ECO:0000250}; Peripheral membrane protein {ECO:0000250}. Cytoplasmic vesicle, secretory vesicle membrane {ECO:0000250}; Peripheral membrane protein {ECO:0000250}. Mitochondrion membrane; Peripheral membrane protein.	FALSE
gnl|gene18756|rna54752|	NELFCD	Q8IXH7	Negative elongation factor C/D	1.01679	FALSE	FALSE	FALSE	FALSE	FALSE	FALSE	FALSE	FALSE	FALSE	FALSE	FALSE	FALSE	FALSE	FALSE	FALSE	FALSE	FALSE	FALSE	FALSE	FALSE	FALSE	FALSE	FALSE	FALSE			Nucleus {ECO:0000305}.	FALSE
gnl|gene10458|rna30383|	DONSON	Q9NYP3	Protein downstream neighbor of Son (Fragment)	1.0146	FALSE	FALSE	FALSE	FALSE	FALSE	FALSE	FALSE	FALSE	FALSE	FALSE	FALSE	FALSE	FALSE	FALSE	FALSE	FALSE	FALSE	FALSE	FALSE	FALSE	FALSE	FALSE	FALSE	FALSE		Centrosome/Spindle pole body	Nucleus {ECO:0000269|PubMed:28191891}. Note=Localizes at DNA replication sites. {ECO:0000269|PubMed:28191891}.	FALSE
gnl|gene12237|rna35567|	ESCO2	Q56NI9	N-acetyltransferase ESCO2	1.01288	TRUE	FALSE	FALSE	FALSE	FALSE	FALSE	FALSE	FALSE	TRUE	FALSE	FALSE	FALSE	FALSE	FALSE	FALSE	FALSE	FALSE	FALSE	FALSE	FALSE	FALSE	FALSE	FALSE	FALSE	Golgi apparatus		Nucleus {ECO:0000269|PubMed:15958495, ECO:0000269|PubMed:19907496}. Chromosome {ECO:0000269|PubMed:15958495, ECO:0000269|PubMed:19907496}. Note=Nuclear in interphase cells, excluded from chromosomes during metaphase but reassociates with chromosomes in telophase. {ECO:0000269|PubMed:15958495}.	FALSE
gnl|gene7504|rna21879|	RGPD6	Q99666	RANBP2-like and GRIP domain-containing protein 5/6	1.00694	FALSE	FALSE	FALSE	FALSE	FALSE	FALSE	FALSE	FALSE	FALSE	FALSE	FALSE	FALSE	FALSE	FALSE	FALSE	FALSE	FALSE	FALSE	FALSE	FALSE	FALSE	FALSE	FALSE	FALSE			Cytoplasm {ECO:0000269|PubMed:15710750}.	FALSE
gnl|gene7585|rna22117|	DNAJB6	O75190	DnaJ homolog subfamily B member 6	1.00524	FALSE	FALSE	FALSE	FALSE	FALSE	FALSE	FALSE	FALSE	FALSE	FALSE	FALSE	FALSE	FALSE	FALSE	FALSE	FALSE	FALSE	FALSE	FALSE	FALSE	FALSE	FALSE	FALSE	FALSE		Postsynaptic density	Cytoplasm, perinuclear region {ECO:0000269|PubMed:10954706}. Nucleus {ECO:0000269|PubMed:10954706}. Cytoplasm, myofibril, sarcomere, Z line {ECO:0000269|PubMed:22366786}.	FALSE
gnl|gene1509|rna4384|	MED26	O95402	Mediator of RNA polymerase II transcription subunit 26	0.994726	FALSE	TRUE	FALSE	FALSE	FALSE	FALSE	FALSE	FALSE	FALSE	FALSE	FALSE	FALSE	FALSE	FALSE	FALSE	FALSE	TRUE	FALSE	FALSE	FALSE	FALSE	FALSE	FALSE	FALSE		Cajal body, Stress granule	Nucleus {ECO:0000305}.	FALSE
gnl|gene1914|rna5572|	PPHLN1	Q8NEY8	Periphilin-1	0.992867	TRUE	FALSE	FALSE	FALSE	FALSE	FALSE	FALSE	FALSE	TRUE	FALSE	FALSE	FALSE	FALSE	FALSE	FALSE	FALSE	FALSE	FALSE	FALSE	FALSE	FALSE	FALSE	FALSE	FALSE	Golgi apparatus		Nucleus {ECO:0000269|PubMed:12853457, ECO:0000269|PubMed:15474462, ECO:0000269|PubMed:26022416}. Cytoplasm {ECO:0000269|PubMed:12853457}. Chromosome {ECO:0000269|PubMed:26022416}. Note=In undifferentiated keratinocytes expressed in speckle-type nuclear granules and at the nuclear membrane, but in the differentiated keratinocytes colocalized with periplakin at the cell periphery and at cell-cell j…	FALSE
gnl|gene3508|rna10209|	IST1	P53990	IST1 homolog	0.987765	FALSE	FALSE	FALSE	FALSE	FALSE	FALSE	FALSE	FALSE	FALSE	FALSE	FALSE	FALSE	FALSE	FALSE	FALSE	FALSE	FALSE	FALSE	TRUE	FALSE	FALSE	FALSE	FALSE	FALSE	endoplasmic reticulum-Golgi intermediate compartment;extracellular exosome;intracellular membrane-bounded organelle	Centrosome/Spindle pole body, Postsynaptic density	Cytoplasmic vesicle {ECO:0000269|PubMed:19129479, ECO:0000269|PubMed:19129480}. Cytoplasm, cytoskeleton, microtubule organizing center, centrosome {ECO:0000269|PubMed:20719964}. Midbody {ECO:0000269|PubMed:20719964}. Nucleus envelope {ECO:0000269|PubMed:26040712, ECO:0000269|PubMed:28242692}. Note=Localizes to centrosome and midbody of dividing cells (PubMed:19129480, PubMed:19129479, PubMed:2071…	FALSE
gnl|gene35217|rna75076|	PRPF3	O43395	U4/U6 small nuclear ribonucleoprotein Prp3	0.987284	FALSE	FALSE	FALSE	FALSE	FALSE	FALSE	FALSE	FALSE	FALSE	FALSE	FALSE	FALSE	FALSE	FALSE	FALSE	FALSE	FALSE	FALSE	FALSE	FALSE	FALSE	FALSE	FALSE	FALSE		Nucleolus	Nucleus {ECO:0000269|PubMed:17932117, ECO:0000269|PubMed:26912367, ECO:0000269|PubMed:28781166, ECO:0000269|PubMed:9328476, ECO:0000269|PubMed:9404889}. Nucleus speckle.	FALSE
gnl|gene7780|rna22708|	PIWIL2	Q8TC59	Piwi-like protein 2	0.98695	FALSE	FALSE	FALSE	FALSE	FALSE	FALSE	FALSE	FALSE	FALSE	FALSE	FALSE	FALSE	FALSE	FALSE	FALSE	FALSE	FALSE	FALSE	FALSE	FALSE	FALSE	FALSE	FALSE	FALSE		Stress granule	Cytoplasm {ECO:0000250|UniProtKB:Q8CDG1}. Note=Present in chromatoid body. Probable component of the meiotic nuage, also named P granule, a germ-cell-specific organelle required to repress transposon activity during meiosis. {ECO:0000250|UniProtKB:Q8CDG1}.	FALSE
gnl|gene4316|rna12582|	THRAP3	Q9Y2W1	Thyroid hormone receptor-associated protein 3	0.985233	TRUE	FALSE	FALSE	FALSE	FALSE	FALSE	FALSE	FALSE	FALSE	FALSE	FALSE	FALSE	FALSE	FALSE	FALSE	FALSE	FALSE	FALSE	FALSE	FALSE	FALSE	FALSE	FALSE	FALSE	extracellular exosome		Nucleus {ECO:0000269|PubMed:20123736, ECO:0000269|PubMed:23525231}. Nucleus, nucleoplasm {ECO:0000269|PubMed:24100041}. Nucleus speckle {ECO:0000269|PubMed:24100041}.	FALSE
gnl|gene11344|rna32979|	MTBP	Q96DY7	Mdm2-binding protein	0.985005	FALSE	FALSE	FALSE	FALSE	FALSE	FALSE	FALSE	FALSE	FALSE	FALSE	FALSE	FALSE	FALSE	FALSE	FALSE	FALSE	FALSE	FALSE	FALSE	FALSE	FALSE	FALSE	FALSE	FALSE				FALSE
gnl|gene44273|rna88097|	PAN3	Q58A45	PAN2-PAN3 deadenylation complex subunit PAN3	0.98469	FALSE	TRUE	FALSE	FALSE	FALSE	FALSE	FALSE	FALSE	FALSE	FALSE	FALSE	FALSE	FALSE	FALSE	FALSE	FALSE	FALSE	FALSE	FALSE	TRUE	TRUE	FALSE	FALSE	FALSE		P-body, Stress granule	Cytoplasm, P-body {ECO:0000255|HAMAP-Rule:MF_03181, ECO:0000269|PubMed:14583602, ECO:0000269|PubMed:18625844}.	TRUE
gnl|gene13563|rna39471|	ARHGAP29	Q52LW3	Rho GTPase-activating protein 29	0.98184	FALSE	FALSE	FALSE	FALSE	FALSE	FALSE	FALSE	FALSE	FALSE	FALSE	FALSE	FALSE	FALSE	FALSE	FALSE	FALSE	FALSE	FALSE	FALSE	FALSE	FALSE	FALSE	FALSE	FALSE				FALSE
gnl|gene5861|rna17171|	TOP3B	O95985	DNA topoisomerase (Fragment)	0.981061	FALSE	TRUE	FALSE	FALSE	FALSE	FALSE	FALSE	FALSE	FALSE	FALSE	FALSE	FALSE	FALSE	FALSE	FALSE	FALSE	FALSE	FALSE	FALSE	TRUE	TRUE	FALSE	FALSE	FALSE		P-body, Stress granule		TRUE
gnl|gene34584|rna74194|	TICRR	Q7Z2Z1	Treslin	0.975581	FALSE	FALSE	FALSE	FALSE	FALSE	FALSE	FALSE	FALSE	FALSE	FALSE	FALSE	FALSE	FALSE	FALSE	FALSE	FALSE	FALSE	FALSE	FALSE	FALSE	FALSE	FALSE	FALSE	FALSE			Nucleus {ECO:0000269|PubMed:20080954}. Note=Associates with chromatin.	FALSE
gnl|gene14504|rna42239|	RGPD4	Q7Z3J3	RanBP2-like and GRIP domain-containing protein 4	0.972078	FALSE	FALSE	FALSE	FALSE	FALSE	FALSE	FALSE	FALSE	FALSE	FALSE	FALSE	FALSE	FALSE	FALSE	FALSE	FALSE	FALSE	FALSE	FALSE	FALSE	FALSE	FALSE	FALSE	FALSE				FALSE
gnl|gene8580|rna24966|	CCDC18	Q5T9S5	Coiled-coil domain-containing protein 18	0.971634	FALSE	FALSE	FALSE	FALSE	FALSE	FALSE	FALSE	FALSE	FALSE	FALSE	FALSE	FALSE	FALSE	FALSE	FALSE	FALSE	FALSE	FALSE	FALSE	FALSE	FALSE	FALSE	FALSE	FALSE			Cytoplasm, cytoskeleton, microtubule organizing center, centrosome, centriolar satellite {ECO:0000269|PubMed:26638075}.	FALSE
gnl|gene10672|rna31008|	NUMA1	Q14980	Nuclear mitotic apparatus protein 1 (Fragment)	0.969074	FALSE	FALSE	FALSE	FALSE	FALSE	FALSE	FALSE	FALSE	FALSE	FALSE	FALSE	FALSE	FALSE	FALSE	FALSE	FALSE	FALSE	FALSE	TRUE	FALSE	FALSE	FALSE	FALSE	FALSE	extracellular exosome	Nucleolus, Centrosome/Spindle pole body, P-body	Nucleus {ECO:0000269|PubMed:1541630, ECO:0000269|PubMed:23921553, ECO:0000269|PubMed:27462074}. Nucleus, nucleoplasm {ECO:0000269|PubMed:10811826}. Nucleus matrix {ECO:0000269|PubMed:10075938, ECO:0000269|PubMed:11956313, ECO:0000269|PubMed:1541636, ECO:0000269|PubMed:7962183}. Chromosome {ECO:0000269|PubMed:1541630}. Cytoplasm, cytoskeleton {ECO:0000269|PubMed:11956313, ECO:0000269|PubMed:124453…	FALSE
gnl|gene2045|rna5932|	SF3A1	Q15459	Splicing factor 3A subunit 1	0.967215	FALSE	TRUE	FALSE	FALSE	FALSE	FALSE	FALSE	FALSE	FALSE	FALSE	FALSE	FALSE	FALSE	FALSE	FALSE	FALSE	FALSE	TRUE	FALSE	FALSE	FALSE	FALSE	FALSE	FALSE		Nuclear speckle	Nucleus {ECO:0000269|PubMed:10882114, ECO:0000269|PubMed:29360106, ECO:0000269|PubMed:30315277}. Nucleus speckle {ECO:0000269|PubMed:21349847}.	FALSE
gnl|gene12482|rna36284|	SRSF9	Q13242	Serine/arginine-rich splicing factor 9	0.961419	FALSE	TRUE	FALSE	FALSE	FALSE	FALSE	FALSE	FALSE	FALSE	FALSE	FALSE	FALSE	FALSE	FALSE	FALSE	FALSE	FALSE	FALSE	FALSE	TRUE	FALSE	FALSE	FALSE	FALSE		Nuclear stress body, Stress granule	Nucleus {ECO:0000269|PubMed:10196175, ECO:0000269|PubMed:11694584, ECO:0000269|PubMed:12024014, ECO:0000269|PubMed:12604611}. Note=Cellular stresses such as heat shock may induce localization to discrete nuclear bodies termed SAM68 nuclear bodies (SNBs), HAP bodies, or stress bodies. Numerous splicing factors including SRSF1/SFRS1/SF2, SRSF7/SFRS7, SAFB and KHDRBS1/SAM68 accumulate at these struc…	TRUE
gnl|gene15380|rna44877|	SEC31B	Q9NQW1	Protein transport protein Sec31B	0.960216	FALSE	FALSE	FALSE	FALSE	FALSE	FALSE	FALSE	FALSE	FALSE	FALSE	FALSE	FALSE	FALSE	FALSE	FALSE	FALSE	FALSE	FALSE	FALSE	FALSE	FALSE	FALSE	FALSE	FALSE			Cytoplasm {ECO:0000269|PubMed:16495487}. Cytoplasmic vesicle, COPII-coated vesicle membrane {ECO:0000269|PubMed:16495487}; Peripheral membrane protein {ECO:0000269|PubMed:16495487}; Cytoplasmic side {ECO:0000269|PubMed:16495487}. Endoplasmic reticulum membrane {ECO:0000269|PubMed:16495487}; Peripheral membrane protein {ECO:0000269|PubMed:16495487}.	FALSE
gnl|gene14349|rna41797|	SEC61A1	P61619	Protein transport protein Sec61 subunit alpha isoform 1	0.957061	TRUE	FALSE	FALSE	FALSE	FALSE	FALSE	FALSE	FALSE	FALSE	FALSE	FALSE	FALSE	FALSE	FALSE	FALSE	FALSE	FALSE	FALSE	FALSE	FALSE	FALSE	FALSE	FALSE	FALSE	endoplasmic reticulum membrane		Endoplasmic reticulum membrane {ECO:0000269|PubMed:12475939, ECO:0000269|PubMed:27392076, ECO:0000269|PubMed:32814900, ECO:0000269|PubMed:8616892}; Multi-pass membrane protein {ECO:0000305}. Note=Localizes exclusively in granular structures in the endoplasmic reticulum (ER). {ECO:0000269|PubMed:27392076}.	FALSE
gnl|gene3339|rna9705|	CCNK	O75909	Cyclin-K	0.950566	FALSE	FALSE	FALSE	FALSE	FALSE	FALSE	FALSE	FALSE	FALSE	FALSE	FALSE	FALSE	FALSE	FALSE	FALSE	FALSE	FALSE	FALSE	FALSE	FALSE	FALSE	FALSE	FALSE	FALSE			Nucleus {ECO:0000269|PubMed:22012619}.	FALSE
gnl|gene5348|rna15668|	TDRP	Q86YL5	Testis development-related protein	0.950149	TRUE	FALSE	FALSE	FALSE	FALSE	FALSE	FALSE	FALSE	FALSE	FALSE	FALSE	FALSE	FALSE	FALSE	FALSE	FALSE	FALSE	FALSE	FALSE	FALSE	FALSE	FALSE	FALSE	FALSE	intracellular membrane-bounded organelle		Nucleus {ECO:0000269|PubMed:20170638, ECO:0000269|PubMed:27069551}. Cytoplasm {ECO:0000269|PubMed:20170638, ECO:0000269|PubMed:27069551}. Note=Mainly nuclear. Also detected in cytoplasm near the midpiece of the flagellum. {ECO:0000269|PubMed:27069551}.	FALSE
gnl|gene12657|rna36767|	API5	Q9BZZ5	Apoptosis inhibitor 5	0.946894	FALSE	FALSE	FALSE	FALSE	FALSE	FALSE	FALSE	FALSE	FALSE	FALSE	FALSE	FALSE	FALSE	FALSE	FALSE	FALSE	FALSE	FALSE	FALSE	FALSE	FALSE	FALSE	FALSE	FALSE		Nucleolus	Nucleus {ECO:0000269|PubMed:11075807}. Cytoplasm {ECO:0000269|PubMed:11075807}. Note=Mainly nuclear. Can also be cytoplasmic.; [Isoform 3]: Cytoplasm.	FALSE
gnl|gene42048|rna84769|	ATRX	P46100	Transcriptional regulator ATRX	0.946461	FALSE	TRUE	FALSE	FALSE	FALSE	FALSE	FALSE	FALSE	FALSE	FALSE	FALSE	FALSE	FALSE	FALSE	FALSE	TRUE	FALSE	FALSE	FALSE	FALSE	FALSE	FALSE	FALSE	FALSE		Nucleolus, PML nuclear body	Nucleus. Chromosome, telomere. Nucleus, PML body. Note=Associated with pericentromeric heterochromatin during interphase and mitosis, probably by interacting with CBX5/HP1 alpha. Colocalizes with histone H3.3, DAXX, HIRA and ASF1A at PML-nuclear bodies. Colocalizes with cohesin (SMC1 and SMC3) and MECP2 at the maternal H19 ICR (By similarity). {ECO:0000250}.	FALSE
gnl|gene8522|rna24809|	TDRD7	Q8NHU6	Tudor domain-containing protein 7	0.94267	FALSE	TRUE	FALSE	FALSE	FALSE	FALSE	FALSE	FALSE	FALSE	FALSE	FALSE	FALSE	FALSE	FALSE	FALSE	FALSE	FALSE	FALSE	FALSE	TRUE	TRUE	FALSE	FALSE	FALSE		P-body, Stress granule	Cytoplasm {ECO:0000269|PubMed:21436445}. Note=Localizes to cytoplasmic RNA granules. Present in chromatoid body (CB) of spermatids (mammalian counterpart of germplasm, pole plasm or polar granules in Drosophila germ cells), also named processing bodies (P-bodies) in somatic cells. Detected in the multilobular cytoplasmic CBs (also called intermitochondrial cementin) in pachytene spermatocytes and…	TRUE
gnl|gene34353|rna73880|	DHX9	Q08211	ATP-dependent RNA helicase A	0.941142	FALSE	TRUE	FALSE	FALSE	FALSE	FALSE	FALSE	FALSE	FALSE	FALSE	FALSE	FALSE	FALSE	FALSE	TRUE	FALSE	FALSE	FALSE	TRUE	FALSE	FALSE	FALSE	TRUE	FALSE		Nucleolus, Paraspeckle, Centrosome/Spindle pole body, P-body, Stress granule	Nucleus {ECO:0000269|PubMed:10198287, ECO:0000269|PubMed:10207077, ECO:0000269|PubMed:11687588, ECO:0000269|PubMed:16375861, ECO:0000269|PubMed:17303075, ECO:0000269|PubMed:9162007}. Nucleus, nucleoplasm {ECO:0000269|PubMed:28221134}. Nucleus, nucleolus {ECO:0000269|PubMed:12429849}. Cytoplasm {ECO:0000269|PubMed:10198287, ECO:0000269|PubMed:10207077, ECO:0000269|PubMed:16375861, ECO:0000269|PubM…	FALSE
gnl|gene16369|rna47806|	RPAIN	Q86UA6	RPA-interacting protein	0.936923	FALSE	FALSE	FALSE	FALSE	FALSE	FALSE	FALSE	FALSE	FALSE	FALSE	FALSE	FALSE	FALSE	FALSE	FALSE	FALSE	FALSE	FALSE	FALSE	FALSE	FALSE	FALSE	FALSE	FALSE			[Isoform 1]: Cytoplasm. Nucleus.; [Isoform 2]: Nucleus, PML body.	FALSE
gnl|gene22630|rna62118|	ARID1A	O14497	AT-rich interactive domain-containing protein 1A	0.936041	FALSE	FALSE	FALSE	FALSE	FALSE	FALSE	FALSE	FALSE	FALSE	FALSE	FALSE	FALSE	FALSE	FALSE	FALSE	FALSE	FALSE	FALSE	FALSE	FALSE	FALSE	FALSE	FALSE	FALSE			Nucleus {ECO:0000255|PROSITE-ProRule:PRU00355, ECO:0000269|PubMed:11318604, ECO:0000269|PubMed:26614907}.	FALSE
gnl|gene13892|rna40454|	NKAPL	Q5M9Q1	NKAP-like protein	0.935747	FALSE	FALSE	FALSE	FALSE	FALSE	FALSE	FALSE	FALSE	FALSE	FALSE	FALSE	FALSE	FALSE	FALSE	FALSE	FALSE	FALSE	FALSE	FALSE	FALSE	FALSE	FALSE	FALSE	FALSE		Others	Nucleus {ECO:0000250|UniProtKB:Q5SZT7}.	FALSE
gnl|gene35365|rna75320|	AAK1	Q2M2I8	AP2-associated protein kinase 1	0.935541	FALSE	FALSE	FALSE	FALSE	FALSE	FALSE	FALSE	FALSE	FALSE	FALSE	FALSE	FALSE	FALSE	FALSE	FALSE	FALSE	FALSE	FALSE	FALSE	FALSE	FALSE	FALSE	FALSE	FALSE	clathrin-coated vesicle	Postsynaptic density	Cell membrane {ECO:0000250|UniProtKB:F1MH24}; Peripheral membrane protein {ECO:0000250|UniProtKB:F1MH24}. Membrane, clathrin-coated pit {ECO:0000269|PubMed:11877461}. Presynapse {ECO:0000250|UniProtKB:P0C1X8}. Note=Active when found in clathrin-coated pits at the plasma membrane. In neuronal cells, enriched at presynaptic terminals. In non-neuronal cells, enriched at leading edge of migrating cel…	FALSE
gnl|gene16847|rna49228|	NUSAP1	Q9BXS6	Nucleolar and spindle-associated protein 1	0.93421	FALSE	TRUE	FALSE	FALSE	FALSE	FALSE	FALSE	FALSE	FALSE	FALSE	FALSE	FALSE	FALSE	FALSE	TRUE	FALSE	FALSE	FALSE	FALSE	FALSE	FALSE	FALSE	FALSE	FALSE		Nucleolus	Cytoplasm {ECO:0000250}. Nucleus, nucleolus {ECO:0000250}. Cytoplasm, cytoskeleton, spindle {ECO:0000250}. Chromosome {ECO:0000250}. Note=Found in the cytoplasm and nucleolus during interphase and redistributes to the mitotic spindle in prometaphase (By similarity). Localizes to the mitotic spindle during anaphase and telophase then disappears from around the chromosomes during cytokinesis (By si…	FALSE
gnl|gene17387|rna50761|	ANLN	Q9NQW6	Anillin	0.930997	FALSE	FALSE	FALSE	FALSE	FALSE	FALSE	FALSE	FALSE	FALSE	FALSE	FALSE	FALSE	FALSE	FALSE	FALSE	FALSE	FALSE	FALSE	FALSE	FALSE	FALSE	FALSE	FALSE	FALSE		Nucleolus	Nucleus. Cytoplasm, cytoskeleton. Cytoplasm, cell cortex {ECO:0000269|PubMed:23870127}. Cell projection, bleb {ECO:0000269|PubMed:23870127}. Note=Mainly found in the nucleus during interphase. Colocalizes with cortical F-actin upon nuclear envelope breakdown in mitosis and subsequently concentrates in the area of the prospective contractile ring in anaphase. This pattern persists until telophase,…	FALSE
gnl|gene13440|rna39114|	IRF2BPL	Q9H1B7	Probable E3 ubiquitin-protein ligase IRF2BPL	0.930824	FALSE	FALSE	FALSE	FALSE	FALSE	FALSE	FALSE	FALSE	FALSE	FALSE	FALSE	FALSE	FALSE	FALSE	FALSE	FALSE	FALSE	FALSE	FALSE	FALSE	FALSE	FALSE	FALSE	FALSE			Nucleus {ECO:0000250|UniProtKB:Q5EIC4}.	FALSE
gnl|gene18302|rna53467|	SUPT6H	Q7KZ85	Transcription elongation factor SPT6	0.930617	FALSE	FALSE	FALSE	FALSE	FALSE	FALSE	FALSE	FALSE	FALSE	FALSE	FALSE	FALSE	FALSE	FALSE	FALSE	FALSE	FALSE	FALSE	FALSE	FALSE	FALSE	FALSE	FALSE	FALSE		P-body, Stress granule	Nucleus {ECO:0000305}.	FALSE
gnl|gene11595|rna33680|	MED24	O75448	Mediator complex subunit 24	0.925693	FALSE	FALSE	FALSE	FALSE	FALSE	FALSE	FALSE	FALSE	FALSE	FALSE	FALSE	FALSE	FALSE	FALSE	FALSE	FALSE	FALSE	FALSE	FALSE	FALSE	FALSE	FALSE	FALSE	FALSE			Nucleus {ECO:0000305}.	FALSE
gnl|gene11939|rna34670|	BRD4	O60885	Bromodomain-containing protein 4	0.923837	FALSE	FALSE	FALSE	FALSE	FALSE	FALSE	FALSE	FALSE	FALSE	FALSE	FALSE	FALSE	FALSE	FALSE	FALSE	FALSE	FALSE	FALSE	FALSE	FALSE	FALSE	FALSE	FALSE	FALSE		Droplet	Nucleus {ECO:0000269|PubMed:16109376}. Chromosome {ECO:0000269|PubMed:16109376, ECO:0000269|PubMed:21890894}. Note=Associates with acetylated chromatin (PubMed:21890894, PubMed:16109376). Released from chromatin upon deacetylation of histones that can be triggered by different signals such as activation of the JNK pathway or nocodazole treatment (PubMed:21890894, PubMed:16109376). Preferentially …	FALSE
gnl|gene45671|rna90165|	MTDH	Q86UE4	Protein LYRIC	0.921139	FALSE	FALSE	FALSE	FALSE	FALSE	FALSE	FALSE	FALSE	FALSE	FALSE	FALSE	FALSE	FALSE	FALSE	FALSE	FALSE	FALSE	FALSE	FALSE	FALSE	FALSE	FALSE	FALSE	FALSE	endoplasmic reticulum;endoplasmic reticulum membrane	Postsynaptic density	Endoplasmic reticulum membrane; Single-pass membrane protein. Nucleus membrane {ECO:0000250}; Single-pass membrane protein {ECO:0000250}. Cell junction, tight junction {ECO:0000250}. Nucleus, nucleolus {ECO:0000250}. Cytoplasm, perinuclear region. Note=In epithelial cells, recruited to tight junctions (TJ) during the maturation of the TJ complexes. A nucleolar staining may be due to nuclear targe…	FALSE
gnl|gene46650|rna91512|	ZC3H14	Q6PJT7	Zinc finger CCCH domain-containing protein 14	0.919003	FALSE	FALSE	FALSE	FALSE	FALSE	FALSE	FALSE	FALSE	FALSE	FALSE	FALSE	FALSE	FALSE	FALSE	FALSE	FALSE	FALSE	FALSE	FALSE	FALSE	FALSE	FALSE	FALSE	FALSE		Stress granule	Nucleus speckle {ECO:0000269|PubMed:17630287, ECO:0000269|PubMed:19303045, ECO:0000269|PubMed:24671764}. Note=Colocalizes with poly(A) RNA in nuclear speckles. {ECO:0000250|UniProtKB:Q7TMD5}.; [Isoform 1]: Nucleus speckle.; [Isoform 3]: Nucleus speckle.; [Isoform 6]: Cytoplasm {ECO:0000269|PubMed:21734151}.	FALSE
gnl|gene50474|rna96989|	SF3A3	Q12874	Splicing factor 3A subunit 3	0.918845	FALSE	TRUE	FALSE	FALSE	FALSE	FALSE	FALSE	FALSE	FALSE	FALSE	FALSE	FALSE	FALSE	FALSE	FALSE	FALSE	FALSE	TRUE	FALSE	FALSE	FALSE	FALSE	FALSE	FALSE		Nuclear speckle, Nucleolus, Stress granule	Nucleus speckle {ECO:0000269|PubMed:8022796}. Nucleus {ECO:0000269|PubMed:10882114, ECO:0000269|PubMed:21349847, ECO:0000269|PubMed:29360106, ECO:0000269|PubMed:30315277}.	FALSE
gnl|gene35703|rna75762|	GPATCH8	Q9UKJ3	G patch domain-containing protein 8	0.918769	FALSE	FALSE	FALSE	FALSE	FALSE	FALSE	FALSE	FALSE	FALSE	FALSE	FALSE	FALSE	FALSE	FALSE	FALSE	FALSE	FALSE	FALSE	FALSE	FALSE	FALSE	FALSE	FALSE	FALSE				FALSE
gnl|gene8693|rna25306|	PRPF6	O94906	Pre-mRNA-processing factor 6	0.917243	FALSE	FALSE	FALSE	FALSE	FALSE	FALSE	FALSE	FALSE	FALSE	FALSE	FALSE	FALSE	FALSE	FALSE	FALSE	FALSE	FALSE	FALSE	FALSE	FALSE	FALSE	FALSE	FALSE	FALSE			Nucleus, nucleoplasm {ECO:0000269|PubMed:10561546, ECO:0000269|PubMed:26912367, ECO:0000269|PubMed:28781166, ECO:0000269|PubMed:34023904}. Nucleus speckle {ECO:0000269|PubMed:21549338}. Note=Localized in splicing speckles. {ECO:0000269|PubMed:21549338}.	FALSE
gnl|gene16451|rna48053|	PCBP2	Q15366	Poly(rC)-binding protein 2	0.916629	FALSE	TRUE	FALSE	FALSE	FALSE	FALSE	FALSE	FALSE	FALSE	FALSE	FALSE	FALSE	FALSE	FALSE	FALSE	FALSE	FALSE	FALSE	FALSE	TRUE	TRUE	FALSE	FALSE	FALSE	extracellular exosome	Nucleolus, P-body, Stress granule, Postsynaptic density	Nucleus {ECO:0000269|PubMed:7607214}. Cytoplasm {ECO:0000269|PubMed:19029303, ECO:0000269|PubMed:7607214}. Note=Loosely bound in the nucleus (PubMed:7607214). May shuttle between the nucleus and the cytoplasm (PubMed:7607214). {ECO:0000269|PubMed:7607214}.	TRUE
gnl|gene14834|rna43275|	HNRNPR	O43390	Heterogeneous nuclear ribonucleoprotein R	0.915164	FALSE	TRUE	FALSE	FALSE	FALSE	FALSE	FALSE	FALSE	FALSE	FALSE	FALSE	FALSE	FALSE	FALSE	FALSE	FALSE	FALSE	FALSE	FALSE	TRUE	TRUE	FALSE	FALSE	FALSE		Nucleolus, P-body, Stress granule	Nucleus {ECO:0000250|UniProtKB:Q7TMK9}. Microsome {ECO:0000250|UniProtKB:Q7TMK9}. Nucleus, nucleoplasm {ECO:0000269|PubMed:17289661}. Cytoplasm {ECO:0000269|PubMed:17289661}. Note=Localized in cytoplasmic mRNP granules containing untranslated mRNAs. The tyrosine phosphorylated form bound to RNA is found in microsomes (By similarity). {ECO:0000250|UniProtKB:Q7TMK9, ECO:0000269|PubMed:17289661}.	TRUE
gnl|gene5174|rna15140|	GAK	O14976	Cyclin-G-associated kinase	0.911436	FALSE	FALSE	FALSE	FALSE	FALSE	FALSE	FALSE	FALSE	FALSE	FALSE	FALSE	FALSE	FALSE	FALSE	FALSE	FALSE	FALSE	FALSE	FALSE	FALSE	FALSE	FALSE	FALSE	FALSE	Golgi apparatus;intracellular membrane-bounded organelle;vesicle	Postsynaptic density	Cytoplasm, perinuclear region {ECO:0000269|PubMed:10625686}. Golgi apparatus, trans-Golgi network {ECO:0000269|PubMed:10625686}. Cell junction, focal adhesion {ECO:0000305|PubMed:10625686}. Note=Localizes to the perinuclear area and to the trans-Golgi network. Also seen on the plasma membrane, probably at focal adhesions.	FALSE
gnl|gene18986|rna55429|	NUP107	P57740	Nuclear pore complex protein Nup107	0.911343	FALSE	FALSE	FALSE	FALSE	FALSE	FALSE	FALSE	FALSE	FALSE	FALSE	FALSE	FALSE	FALSE	FALSE	FALSE	FALSE	FALSE	FALSE	FALSE	FALSE	FALSE	FALSE	FALSE	FALSE			Nucleus membrane {ECO:0000269|PubMed:11564755, ECO:0000269|PubMed:12802065, ECO:0000269|PubMed:15229283, ECO:0000269|PubMed:26411495}. Nucleus, nuclear pore complex {ECO:0000269|PubMed:11564755, ECO:0000269|PubMed:12802065, ECO:0000269|PubMed:15229283, ECO:0000269|PubMed:26411495}. Chromosome, centromere, kinetochore {ECO:0000269|PubMed:11564755}. Note=Located on both the cytoplasmic and nuclear …	FALSE
gnl|gene40037|rna81867|	TAF15	Q92804	TATA-binding protein-associated factor 2N	0.909151	FALSE	TRUE	FALSE	FALSE	FALSE	FALSE	FALSE	FALSE	FALSE	FALSE	FALSE	FALSE	FALSE	FALSE	TRUE	FALSE	FALSE	FALSE	FALSE	TRUE	FALSE	FALSE	FALSE	FALSE		Droplet, Nucleolus, Stress granule	Nucleus {ECO:0000269|PubMed:19124016}. Cytoplasm {ECO:0000269|PubMed:19124016}. Note=Shuttles from the nucleus to the cytoplasm.	TRUE
gnl|gene2507|rna7293|	ITGB1	P05556	Integrin beta-1	0.90486	FALSE	FALSE	FALSE	FALSE	FALSE	FALSE	FALSE	FALSE	FALSE	FALSE	FALSE	FALSE	FALSE	FALSE	FALSE	FALSE	FALSE	FALSE	FALSE	FALSE	FALSE	FALSE	FALSE	FALSE	endosome membrane;extracellular exosome	Stress granule	Cell membrane {ECO:0000269|PubMed:32487760, ECO:0000303|PubMed:10455171}; Single-pass type I membrane protein {ECO:0000255}. Cell projection, invadopodium membrane {ECO:0000269|PubMed:10455171}; Single-pass type I membrane protein {ECO:0000255}. Cell projection, ruffle membrane {ECO:0000303|PubMed:10455171}; Single-pass type I membrane protein {ECO:0000255}. Recycling endosome {ECO:0000269|PubMed…	FALSE
gnl|gene8359|rna24338|	SKA1	Q96BD8	Spindle and kinetochore-associated protein 1	0.901064	FALSE	FALSE	FALSE	FALSE	FALSE	FALSE	FALSE	FALSE	FALSE	FALSE	FALSE	FALSE	FALSE	FALSE	FALSE	FALSE	FALSE	FALSE	FALSE	FALSE	FALSE	FALSE	FALSE	FALSE			Cytoplasm, cytoskeleton, spindle {ECO:0000269|PubMed:15561729}. Chromosome, centromere, kinetochore {ECO:0000269|PubMed:17093495}. Note=Localizes to the outer kinetochore and spindle microtubules during mitosis in a NDC80 complex-dependent manner (PubMed:17093495). Localizes to both the mitotic spindle and kinetochore-associated proteins (PubMed:17093495). Associates with kinetochores following m…	FALSE
gnl|gene12054|rna35019|	NUP153	P49790	Nuclear pore complex protein Nup153	0.899415	FALSE	TRUE	FALSE	FALSE	FALSE	FALSE	FALSE	FALSE	FALSE	FALSE	FALSE	FALSE	FALSE	FALSE	FALSE	FALSE	FALSE	FALSE	FALSE	TRUE	FALSE	FALSE	FALSE	FALSE		Droplet, Stress granule	Nucleus. Nucleus membrane. Nucleus, nuclear pore complex. Note=Tightly associated with the nuclear membrane and lamina (By similarity). Localized to the nucleoplasmic side of the nuclear pore complex (NPC) core structure, forming a fibrous structure called the nuclear basket. Dissociates from the NPC structure early during prophase of mitosis. Integrated in the newly assembled nuclear envelope of…	FALSE
gnl|gene35025|rna74791|	TRRAP	Q9Y4A5	Transformation/transcription domain-associated protein (Fragment)	0.898459	TRUE	FALSE	FALSE	FALSE	FALSE	FALSE	FALSE	FALSE	TRUE	FALSE	FALSE	FALSE	FALSE	FALSE	FALSE	FALSE	FALSE	FALSE	FALSE	FALSE	FALSE	FALSE	FALSE	FALSE	Golgi apparatus		Nucleus {ECO:0000269|PubMed:11564863, ECO:0000269|PubMed:9708738}.	FALSE
gnl|gene5566|rna16289|	CCDC61	Q9Y6R9	Centrosomal protein CCDC61	0.897203	FALSE	FALSE	FALSE	FALSE	FALSE	FALSE	FALSE	FALSE	FALSE	FALSE	FALSE	FALSE	FALSE	FALSE	FALSE	FALSE	FALSE	FALSE	FALSE	FALSE	FALSE	FALSE	FALSE	FALSE			Cytoplasm, cytoskeleton, microtubule organizing center, centrosome {ECO:0000269|PubMed:30354798, ECO:0000269|PubMed:31789463}. Cytoplasm, cytoskeleton, microtubule organizing center, centrosome, centriolar satellite {ECO:0000269|PubMed:30354798, ECO:0000269|PubMed:31789463}. Cytoplasm, cytoskeleton, cilium basal body {ECO:0000269|PubMed:32375023}. Note=Localization at the centriolar satellite is …	FALSE
gnl|gene37184|rna77834|	NUP214	P35658	Nuclear pore complex protein Nup214	0.89263	FALSE	FALSE	FALSE	FALSE	FALSE	FALSE	FALSE	FALSE	FALSE	FALSE	FALSE	FALSE	FALSE	FALSE	FALSE	FALSE	FALSE	FALSE	FALSE	FALSE	FALSE	FALSE	FALSE	FALSE			Nucleus, nuclear pore complex {ECO:0000269|PubMed:8108440}. Note=Cytoplasmic side of the nuclear pore complex. {ECO:0000269|PubMed:8108440}.	FALSE
gnl|gene49206|rna95093|	EIF4E2	O60573	Eukaryotic translation initiation factor 4E type 2	0.8915	FALSE	TRUE	FALSE	FALSE	FALSE	FALSE	FALSE	FALSE	FALSE	FALSE	FALSE	FALSE	FALSE	FALSE	FALSE	FALSE	FALSE	FALSE	FALSE	TRUE	TRUE	FALSE	FALSE	FALSE		P-body, Stress granule	Cytoplasm {ECO:0000269|PubMed:23991149}. Cytoplasm, P-body {ECO:0000269|PubMed:23991149}.	TRUE
gnl|gene3721|rna10839|	WIZ	O95785	Protein Wiz	0.888879	TRUE	FALSE	FALSE	FALSE	FALSE	FALSE	FALSE	FALSE	FALSE	FALSE	FALSE	FALSE	FALSE	FALSE	FALSE	FALSE	FALSE	FALSE	FALSE	FALSE	FALSE	FALSE	FALSE	FALSE	extracellular exosome		Nucleus {ECO:0000250}.	FALSE
gnl|gene10879|rna31624|	STAU1	O95793	Double-stranded RNA-binding protein Staufen homolog 1	0.887241	FALSE	TRUE	FALSE	FALSE	FALSE	FALSE	FALSE	FALSE	FALSE	FALSE	FALSE	FALSE	FALSE	FALSE	FALSE	FALSE	FALSE	FALSE	FALSE	TRUE	TRUE	FALSE	FALSE	FALSE	endoplasmic reticulum;extracellular exosome;rough endoplasmic reticulum	P-body, Stress granule, Others	Cytoplasm {ECO:0000269|PubMed:19029303}. Rough endoplasmic reticulum {ECO:0000269|PubMed:19029303}. Note=Localizes exclusively with the rough reticulum endoplasmic (RER).	TRUE
gnl|gene11493|rna33393|	YLPM1	P49750	YLP motif-containing protein 1	0.886826	FALSE	FALSE	FALSE	FALSE	FALSE	FALSE	FALSE	FALSE	FALSE	FALSE	FALSE	FALSE	FALSE	FALSE	FALSE	FALSE	FALSE	FALSE	FALSE	FALSE	FALSE	FALSE	FALSE	FALSE		Stress granule	Nucleus {ECO:0000269|PubMed:17890166}. Nucleus speckle {ECO:0000250}. Note=Migrates to nucleolar caps upon blockage of transcription.	FALSE
gnl|gene3055|rna8847|	DEPDC7	Q96QD5	DEP domain-containing protein 7	0.886483	FALSE	FALSE	FALSE	FALSE	FALSE	FALSE	FALSE	FALSE	FALSE	FALSE	FALSE	FALSE	FALSE	FALSE	FALSE	FALSE	FALSE	FALSE	FALSE	FALSE	FALSE	FALSE	FALSE	FALSE				FALSE
gnl|gene4488|rna13101|	FOXK2	Q01167	Forkhead box protein K2	0.886216	TRUE	FALSE	TRUE	FALSE	FALSE	FALSE	FALSE	FALSE	FALSE	FALSE	FALSE	FALSE	FALSE	FALSE	FALSE	FALSE	FALSE	FALSE	FALSE	FALSE	FALSE	FALSE	FALSE	FALSE	intracellular membrane-bounded organelle;mitochondrion		Nucleus {ECO:0000269|PubMed:20810654, ECO:0000269|PubMed:24748658, ECO:0000269|PubMed:25805136}. Cytoplasm {ECO:0000250|UniProtKB:Q3UCQ1}.	FALSE
gnl|gene8352|rna24318|	NCBP3	Q53F19	Nuclear cap-binding protein subunit 3	0.879532	FALSE	FALSE	FALSE	FALSE	FALSE	FALSE	FALSE	FALSE	FALSE	FALSE	FALSE	FALSE	FALSE	FALSE	FALSE	FALSE	FALSE	FALSE	FALSE	FALSE	FALSE	FALSE	FALSE	FALSE			Nucleus {ECO:0000269|PubMed:26382858}. Cytoplasm {ECO:0000269|PubMed:26382858}.	FALSE
gnl|gene18557|rna54182|	LIN54	Q6MZP7	Protein lin-54 homolog	0.879445	FALSE	FALSE	FALSE	FALSE	FALSE	FALSE	FALSE	FALSE	FALSE	FALSE	FALSE	FALSE	FALSE	FALSE	FALSE	FALSE	FALSE	FALSE	FALSE	FALSE	FALSE	FALSE	FALSE	FALSE			Nucleus {ECO:0000305}.	FALSE
gnl|gene327|rna939|	HNRNPDL	O14979	Heterogeneous nuclear ribonucleoprotein D-like	0.874809	FALSE	TRUE	FALSE	FALSE	FALSE	FALSE	FALSE	FALSE	FALSE	FALSE	FALSE	FALSE	FALSE	FALSE	TRUE	FALSE	FALSE	FALSE	FALSE	TRUE	FALSE	FALSE	FALSE	FALSE		Droplet, Nucleolus, Stress granule	Nucleus {ECO:0000269|PubMed:11705999, ECO:0000269|PubMed:12406575}. Cytoplasm {ECO:0000269|PubMed:11705999, ECO:0000269|PubMed:12406575}. Note=Shuttles between the nucleus and the cytoplasm in a TNPO1-dependent manner. {ECO:0000269|PubMed:11705999, ECO:0000269|PubMed:12406575}.	TRUE
gnl|gene3193|rna9245|	SP1	P08047	Transcription factor Sp1	0.872316	FALSE	FALSE	FALSE	FALSE	FALSE	FALSE	FALSE	FALSE	FALSE	FALSE	FALSE	FALSE	FALSE	FALSE	FALSE	FALSE	FALSE	FALSE	FALSE	FALSE	FALSE	FALSE	FALSE	FALSE		PML nuclear body, Centrosome/Spindle pole body	Nucleus. Cytoplasm. Note=Nuclear location is governed by glycosylated/phosphorylated states. Insulin promotes nuclear location, while glucagon favors cytoplasmic location.	FALSE
gnl|gene19214|rna56135|	CLSPN	Q9HAW4	Claspin	0.870585	TRUE	FALSE	FALSE	FALSE	FALSE	FALSE	FALSE	FALSE	TRUE	FALSE	FALSE	FALSE	FALSE	FALSE	FALSE	FALSE	FALSE	FALSE	FALSE	FALSE	FALSE	FALSE	FALSE	FALSE	Golgi apparatus		Nucleus {ECO:0000269|PubMed:12766152}.	FALSE
gnl|gene1349|rna3939|	RBM12	Q9NTZ6	RNA-binding protein 12	0.869554	FALSE	FALSE	FALSE	FALSE	FALSE	FALSE	FALSE	FALSE	FALSE	FALSE	FALSE	FALSE	FALSE	FALSE	FALSE	FALSE	FALSE	FALSE	FALSE	FALSE	FALSE	FALSE	FALSE	FALSE		Stress granule	Nucleus {ECO:0000269|PubMed:9853615}.	FALSE
gnl|gene2119|rna6155|	SSX2IP	Q9Y2D8	Afadin- and alpha-actinin-binding protein	0.868063	FALSE	FALSE	FALSE	FALSE	FALSE	FALSE	FALSE	FALSE	FALSE	FALSE	FALSE	FALSE	FALSE	FALSE	FALSE	FALSE	FALSE	FALSE	FALSE	FALSE	FALSE	FALSE	FALSE	FALSE			Cell junction, adherens junction {ECO:0000250}. Nucleus. Cytoplasm, cytoskeleton, microtubule organizing center, centrosome, centriolar satellite {ECO:0000269|PubMed:23816619, ECO:0000269|PubMed:24356449}. Cytoplasm, cytoskeleton, cilium basal body {ECO:0000269|PubMed:24356449}. Note=Not found at cell-matrix AJs. {ECO:0000250}.	FALSE
gnl|gene12469|rna36248|	LARP4	Q71RC2	C-Mpl binding protein	0.86792	FALSE	TRUE	FALSE	FALSE	FALSE	FALSE	FALSE	FALSE	FALSE	FALSE	FALSE	FALSE	FALSE	FALSE	FALSE	FALSE	FALSE	FALSE	FALSE	TRUE	TRUE	FALSE	FALSE	FALSE		P-body, Stress granule	Cytoplasm, Stress granule {ECO:0000269|PubMed:21098120}. Cytoplasm, cytosol {ECO:0000269|PubMed:21098120, ECO:0000269|PubMed:27615744}. Note=Localized throughout the cytosol. Partially localized in stress granules in response to arsenite treatment. {ECO:0000269|PubMed:21098120}.	TRUE
gnl|gene6536|rna19120|	ECT2	Q9H8V3	Protein ECT2	0.863651	FALSE	FALSE	FALSE	FALSE	FALSE	FALSE	FALSE	FALSE	FALSE	FALSE	FALSE	FALSE	FALSE	FALSE	FALSE	FALSE	FALSE	FALSE	FALSE	FALSE	FALSE	FALSE	FALSE	FALSE			Nucleus {ECO:0000269|PubMed:10579713, ECO:0000269|PubMed:14645260, ECO:0000269|PubMed:15254234, ECO:0000269|PubMed:16103226, ECO:0000269|PubMed:16495035, ECO:0000269|PubMed:19617897}. Cytoplasm {ECO:0000269|PubMed:10579713, ECO:0000269|PubMed:16236794, ECO:0000269|PubMed:16394104}. Cytoplasm, cytoskeleton, spindle {ECO:0000269|PubMed:10579713, ECO:0000269|PubMed:16103226, ECO:0000269|PubMed:16236…	FALSE
gnl|gene12761|rna37089|	HNRNPAB	Q99729	Heterogeneous nuclear ribonucleoprotein A/B	0.85881	FALSE	TRUE	FALSE	FALSE	FALSE	FALSE	FALSE	FALSE	FALSE	FALSE	FALSE	FALSE	FALSE	FALSE	FALSE	FALSE	FALSE	FALSE	FALSE	TRUE	TRUE	FALSE	FALSE	FALSE		Nucleolus, P-body, Stress granule	Nucleus {ECO:0000269|PubMed:17289661}. Cytoplasm {ECO:0000269|PubMed:17289661}. Note=Localized in cytoplasmic mRNP granules containing untranslated mRNAs.	TRUE
gnl|gene6790|rna19876|	KIF22	Q14807	Kinesin-like protein KIF22	0.85525	FALSE	FALSE	FALSE	FALSE	FALSE	FALSE	FALSE	FALSE	FALSE	FALSE	FALSE	FALSE	FALSE	FALSE	FALSE	FALSE	FALSE	FALSE	FALSE	FALSE	FALSE	FALSE	FALSE	FALSE			Nucleus {ECO:0000269|PubMed:8599929}. Cytoplasm, cytoskeleton {ECO:0000305}.	FALSE
gnl|gene36330|rna76609|	SF1	Q15637	Splicing factor 1	0.853615	FALSE	TRUE	FALSE	FALSE	FALSE	FALSE	FALSE	FALSE	FALSE	FALSE	FALSE	FALSE	FALSE	FALSE	FALSE	FALSE	FALSE	TRUE	FALSE	TRUE	FALSE	FALSE	FALSE	FALSE		Nuclear speckle, Stress granule	Nucleus.	TRUE
gnl|gene9209|rna26747|	AURKB	Q96GD4	Aurora kinase B	0.852591	FALSE	FALSE	FALSE	FALSE	FALSE	FALSE	FALSE	FALSE	FALSE	FALSE	FALSE	FALSE	FALSE	FALSE	FALSE	FALSE	FALSE	FALSE	FALSE	FALSE	FALSE	FALSE	FALSE	FALSE		Droplet, Nucleolus	Nucleus {ECO:0000269|PubMed:20959462}. Chromosome {ECO:0000269|PubMed:20929775}. Chromosome, centromere {ECO:0000269|PubMed:11756469, ECO:0000269|PubMed:12925766, ECO:0000269|PubMed:20929775}. Chromosome, centromere, kinetochore {ECO:0000269|PubMed:26829474}. Cytoplasm, cytoskeleton, spindle {ECO:0000269|PubMed:11516652, ECO:0000269|PubMed:12458200, ECO:0000269|PubMed:12925766, ECO:0000269|PubMed…	FALSE
gnl|gene12752|rna37052|	DIAPH1	O60610	Protein diaphanous homolog 1	0.852075	FALSE	FALSE	FALSE	FALSE	FALSE	FALSE	FALSE	FALSE	FALSE	FALSE	FALSE	FALSE	FALSE	FALSE	FALSE	FALSE	FALSE	FALSE	FALSE	FALSE	FALSE	FALSE	FALSE	FALSE			Cell membrane {ECO:0000250|UniProtKB:O08808}. Cell projection, ruffle membrane {ECO:0000250|UniProtKB:O08808}. Cytoplasm, cytoskeleton {ECO:0000269|PubMed:24781755}. Cytoplasm, cytoskeleton, microtubule organizing center, centrosome {ECO:0000269|PubMed:24781755}. Cytoplasm, cytoskeleton, spindle {ECO:0000269|PubMed:24781755}. Cytoplasm {ECO:0000250|UniProtKB:O08808}. Nucleus {ECO:0000250|UniProtK…	FALSE
gnl|gene16551|rna48351|	DDX17	Q92841	RNA helicase	0.850204	FALSE	TRUE	FALSE	FALSE	FALSE	FALSE	FALSE	FALSE	FALSE	FALSE	FALSE	FALSE	FALSE	FALSE	TRUE	FALSE	FALSE	FALSE	FALSE	FALSE	FALSE	FALSE	FALSE	FALSE		Nucleolus, Postsynaptic density	Nucleus {ECO:0000269|PubMed:12138182, ECO:0000269|PubMed:12595555, ECO:0000269|PubMed:17226766, ECO:0000269|PubMed:17699760, ECO:0000269|PubMed:19995069, ECO:0000269|PubMed:22002106, ECO:0000269|PubMed:24581491, ECO:0000269|PubMed:25126784}. Nucleus, nucleolus {ECO:0000269|PubMed:17226766, ECO:0000269|PubMed:22002106}. Cytoplasm, cytosol {ECO:0000269|PubMed:25126784}. Note=In the course of bunyav…	FALSE
gnl|gene14678|rna42776|	PIKFYVE	Q9Y2I7	1-phosphatidylinositol 3-phosphate 5-kinase	0.849921	TRUE	FALSE	FALSE	FALSE	FALSE	FALSE	FALSE	FALSE	FALSE	FALSE	FALSE	FALSE	FALSE	FALSE	FALSE	FALSE	FALSE	FALSE	FALSE	FALSE	FALSE	FALSE	FALSE	FALSE	Golgi membrane;early endosome membrane;endosome membrane;intracellular membrane-bounded organelle		Endosome membrane {ECO:0000269|PubMed:11706043, ECO:0000269|PubMed:17556371}; Peripheral membrane protein {ECO:0000250|UniProtKB:Q9Z1T6}. Early endosome membrane {ECO:0000269|PubMed:30612035}; Peripheral membrane protein. Cytoplasmic vesicle, phagosome membrane {ECO:0000269|PubMed:30612035}; Peripheral membrane protein {ECO:0000305}. Late endosome membrane {ECO:0000269|PubMed:11706043}; Periphera…	FALSE
gnl|gene39424|rna81000|	URB1	O60287	Nucleolar pre-ribosomal-associated protein 1	0.849445	FALSE	TRUE	FALSE	FALSE	FALSE	FALSE	FALSE	FALSE	FALSE	FALSE	FALSE	FALSE	FALSE	FALSE	TRUE	FALSE	FALSE	FALSE	FALSE	FALSE	FALSE	FALSE	FALSE	FALSE		Nucleolus	Nucleus, nucleolus {ECO:0000269|PubMed:12429849, ECO:0000269|PubMed:16963496}.	FALSE
gnl|gene10837|rna31496|	BRIP1	Q9BX63	Fanconi anemia group J protein	0.848729	FALSE	FALSE	FALSE	FALSE	FALSE	FALSE	FALSE	FALSE	FALSE	FALSE	FALSE	FALSE	FALSE	FALSE	FALSE	FALSE	FALSE	FALSE	FALSE	FALSE	FALSE	FALSE	FALSE	FALSE			Nucleus {ECO:0000269|PubMed:11301010, ECO:0000269|PubMed:23585563}. Cytoplasm {ECO:0000269|PubMed:23585563}.	FALSE
gnl|gene908|rna2675|	PCNT	O95613	Pericentrin	0.846239	FALSE	FALSE	FALSE	FALSE	FALSE	FALSE	FALSE	FALSE	FALSE	FALSE	FALSE	FALSE	FALSE	FALSE	FALSE	FALSE	FALSE	FALSE	TRUE	FALSE	FALSE	FALSE	FALSE	FALSE		Centrosome/Spindle pole body	Cytoplasm, cytoskeleton, microtubule organizing center, centrosome {ECO:0000269|PubMed:10823944, ECO:0000269|PubMed:11171385, ECO:0000269|PubMed:14654843, ECO:0000269|PubMed:18955030, ECO:0000269|PubMed:22797915, ECO:0000269|PubMed:27137183}. Note=Centrosomal at all stages of the cell cycle. Remains associated with centrosomes following microtubule depolymerization. Colocalized with DISC1 at the …	FALSE
gnl|gene41128|rna83442|	MAST2	Q6P0Q8	Microtubule-associated serine/threonine-protein kinase 2 (Fragment)	0.846216	FALSE	FALSE	FALSE	FALSE	FALSE	FALSE	FALSE	FALSE	FALSE	FALSE	FALSE	FALSE	FALSE	FALSE	FALSE	FALSE	FALSE	FALSE	FALSE	FALSE	FALSE	FALSE	FALSE	FALSE			Cytoplasm, cytoskeleton {ECO:0000269|PubMed:12117771}. Cell membrane {ECO:0000305}; Peripheral membrane protein {ECO:0000305}; Cytoplasmic side {ECO:0000305}. Note=Recruited to the sub-membranous area on interaction with CDHR2.	FALSE
gnl|gene6652|rna19471|	TSG101	Q99816	Tumor susceptibility gene 101 protein	0.845373	FALSE	FALSE	FALSE	FALSE	FALSE	FALSE	FALSE	FALSE	FALSE	FALSE	FALSE	FALSE	FALSE	FALSE	FALSE	FALSE	FALSE	FALSE	TRUE	FALSE	FALSE	FALSE	FALSE	FALSE	early endosome;endosome;endosome membrane;extracellular exosome;late endosome	Centrosome/Spindle pole body, Postsynaptic density	Cytoplasm {ECO:0000269|PubMed:17853893}. Early endosome membrane {ECO:0000269|PubMed:23166352}; Peripheral membrane protein {ECO:0000305|PubMed:23166352}; Cytoplasmic side {ECO:0000305|PubMed:23166352}. Late endosome membrane {ECO:0000269|PubMed:11916981, ECO:0000269|PubMed:17229889}; Peripheral membrane protein. Cytoplasm, cytoskeleton, microtubule organizing center, centrosome {ECO:0000269|PubM…	FALSE
gnl|gene10434|rna30323|	RBM17	Q96I25	Splicing factor 45	0.84273	FALSE	TRUE	FALSE	FALSE	FALSE	FALSE	FALSE	FALSE	FALSE	FALSE	FALSE	FALSE	FALSE	FALSE	FALSE	FALSE	FALSE	TRUE	FALSE	TRUE	FALSE	FALSE	FALSE	FALSE		Nuclear speckle, Stress granule	Nucleus {ECO:0000269|PubMed:9731529}.	TRUE
gnl|gene17379|rna50732|	SF3B2	Q13435	Splicing factor 3B subunit 2	0.841008	FALSE	FALSE	FALSE	FALSE	FALSE	FALSE	FALSE	FALSE	FALSE	FALSE	FALSE	FALSE	FALSE	FALSE	FALSE	FALSE	FALSE	FALSE	FALSE	FALSE	FALSE	FALSE	FALSE	FALSE		Nucleolus	Nucleus {ECO:0000269|PubMed:27720643, ECO:0000269|PubMed:28541300}. Nucleus speckle {ECO:0000269|PubMed:16923959}.	FALSE
gnl|gene15527|rna45340|	SRP54	P61011	Signal recognition particle 54 kDa protein	0.840738	FALSE	FALSE	FALSE	FALSE	FALSE	FALSE	FALSE	FALSE	FALSE	FALSE	FALSE	FALSE	FALSE	FALSE	FALSE	FALSE	FALSE	FALSE	FALSE	FALSE	FALSE	FALSE	FALSE	FALSE			Nucleus speckle {ECO:0000269|PubMed:14729963}. Cytoplasm {ECO:0000269|PubMed:14729963, ECO:0000269|PubMed:29914977}. Endoplasmic reticulum {ECO:0000269|PubMed:29914977}.	FALSE
gnl|gene42039|rna84760|	NECAP2	Q9NVZ3	Adaptin ear-binding coat-associated protein 2	0.839623	FALSE	FALSE	FALSE	FALSE	FALSE	FALSE	FALSE	FALSE	FALSE	FALSE	FALSE	FALSE	FALSE	FALSE	FALSE	FALSE	FALSE	FALSE	FALSE	FALSE	FALSE	FALSE	FALSE	FALSE			Cytoplasmic vesicle, clathrin-coated vesicle membrane {ECO:0000250}. Cell membrane {ECO:0000250}. Note=Colocalizes with AP-2 at the plasma membrane. {ECO:0000250}.	FALSE
gnl|gene12956|rna37656|	PPP1R13L	Q8WUF5	RelA-associated inhibitor	0.836759	FALSE	FALSE	FALSE	FALSE	FALSE	FALSE	FALSE	FALSE	FALSE	FALSE	FALSE	FALSE	FALSE	FALSE	FALSE	FALSE	FALSE	FALSE	FALSE	FALSE	FALSE	FALSE	FALSE	FALSE			Cytoplasm {ECO:0000269|PubMed:15489900}. Nucleus {ECO:0000269|PubMed:10336463, ECO:0000269|PubMed:15489900}. Note=Predominantly cytoplasmic but also nuclear. {ECO:0000269|PubMed:15489900}.	FALSE
gnl|gene40052|rna81885|	FUS	P35637	RNA-binding protein FUS	0.836684	FALSE	FALSE	FALSE	FALSE	FALSE	FALSE	FALSE	FALSE	FALSE	FALSE	FALSE	FALSE	FALSE	FALSE	FALSE	FALSE	FALSE	FALSE	FALSE	FALSE	FALSE	FALSE	FALSE	FALSE			Nucleus {ECO:0000269|PubMed:19251627, ECO:0000269|PubMed:19251628, ECO:0000269|PubMed:24204307, ECO:0000269|PubMed:25453086, ECO:0000269|PubMed:30354839}. Note=Displays a punctate pattern inside the nucleus and is excluded from nucleoli. {ECO:0000269|PubMed:25453086}.	TRUE
gnl|gene4169|rna12135|	FIP1L1	Q6UN15	Pre-mRNA 3'-end-processing factor FIP1	0.834983	FALSE	TRUE	FALSE	FALSE	FALSE	FALSE	FALSE	FALSE	FALSE	FALSE	FALSE	FALSE	FALSE	FALSE	FALSE	FALSE	FALSE	FALSE	FALSE	FALSE	FALSE	FALSE	FALSE	TRUE		Histone locus body	Nucleus.	FALSE
gnl|gene45058|rna89244|	RASAL2	Q9UJF2	Ras GTPase-activating protein nGAP	0.834287	FALSE	FALSE	FALSE	FALSE	FALSE	FALSE	FALSE	FALSE	FALSE	FALSE	FALSE	FALSE	FALSE	FALSE	FALSE	FALSE	FALSE	FALSE	FALSE	FALSE	FALSE	FALSE	FALSE	FALSE		Postsynaptic density		FALSE
gnl|gene36306|rna76585|	SPAG5	Q96R06	Sperm-associated antigen 5	0.833792	FALSE	FALSE	FALSE	FALSE	FALSE	FALSE	FALSE	FALSE	FALSE	FALSE	FALSE	FALSE	FALSE	FALSE	FALSE	FALSE	FALSE	FALSE	TRUE	FALSE	FALSE	FALSE	FALSE	FALSE		Centrosome/Spindle pole body	Cytoplasm {ECO:0000269|PubMed:27462074}. Cytoplasm, cytoskeleton {ECO:0000269|PubMed:27462074}. Cytoplasm, cytoskeleton, spindle {ECO:0000269|PubMed:27462074}. Cytoplasm, cytoskeleton, spindle pole {ECO:0000269|PubMed:27462074}. Chromosome, centromere, kinetochore {ECO:0000269|PubMed:27462074}. Midbody. Cytoplasm, cytoskeleton, microtubule organizing center, centrosome. Cytoplasmic granule. Cytop…	TRUE
gnl|gene15138|rna44186|	ARFGAP3	Q9NP61	ADP-ribosylation factor GTPase-activating protein 3	0.833135	TRUE	FALSE	FALSE	FALSE	FALSE	FALSE	FALSE	FALSE	TRUE	FALSE	FALSE	FALSE	FALSE	FALSE	FALSE	FALSE	FALSE	FALSE	FALSE	FALSE	FALSE	FALSE	FALSE	FALSE	Golgi apparatus		Cytoplasm {ECO:0000269|PubMed:17760859}. Golgi apparatus membrane {ECO:0000269|PubMed:17760859}; Peripheral membrane protein {ECO:0000269|PubMed:17760859}; Cytoplasmic side {ECO:0000269|PubMed:17760859}. Note=Also found on peripheral punctate structures likely to be endoplasmic reticulum-Golgi intermediate compartment.	FALSE
gnl|gene16455|rna48064|	SEC23IP	Q9Y6Y8	SEC23-interacting protein	0.830503	TRUE	FALSE	FALSE	FALSE	FALSE	FALSE	FALSE	FALSE	TRUE	FALSE	FALSE	FALSE	FALSE	FALSE	FALSE	FALSE	FALSE	FALSE	FALSE	FALSE	FALSE	FALSE	FALSE	FALSE	COPII-coated ER to Golgi transport vesicle;Golgi apparatus;endoplasmic reticulum-Golgi intermediate compartment;intracellular membrane-bounded organelle		Cytoplasmic vesicle, COPII-coated vesicle membrane; Peripheral membrane protein; Cytoplasmic side. Endoplasmic reticulum {ECO:0000305}.	FALSE
gnl|gene2612|rna7586|	BICC1	Q9H694	Protein bicaudal C homolog 1	0.830245	FALSE	TRUE	FALSE	FALSE	FALSE	FALSE	FALSE	FALSE	FALSE	FALSE	FALSE	FALSE	FALSE	FALSE	FALSE	FALSE	FALSE	FALSE	FALSE	TRUE	TRUE	FALSE	FALSE	FALSE		P-body, Stress granule	Cytoplasm {ECO:0000250}.	TRUE
gnl|gene43984|rna87654|	DHRS7	Q9Y394	Dehydrogenase/reductase SDR family member 7	0.827123	TRUE	FALSE	FALSE	FALSE	FALSE	FALSE	FALSE	FALSE	FALSE	FALSE	FALSE	FALSE	FALSE	FALSE	FALSE	FALSE	FALSE	FALSE	FALSE	FALSE	FALSE	FALSE	FALSE	FALSE			Endoplasmic reticulum membrane {ECO:0000269|PubMed:24246760, ECO:0000269|PubMed:28457967}. Note=Bound to the endoplasmic reticulum membrane, possibly through a N-terminus anchor. The main bulk of the polypeptide chain was first reported to be facing toward the lumen of the endoplasmic reticulum (PubMed:24246760). However, it was later shown to be facing the cytosol (PubMed:28457967). {ECO:0000269…	FALSE
gnl|gene44103|rna87847|	MORF4L1	Q9UBU8	Mortality factor 4-like protein 1	0.826891	FALSE	FALSE	FALSE	FALSE	FALSE	FALSE	FALSE	FALSE	FALSE	FALSE	FALSE	FALSE	FALSE	FALSE	FALSE	FALSE	FALSE	FALSE	FALSE	FALSE	FALSE	FALSE	FALSE	FALSE		Nucleolus	Nucleus.	FALSE
gnl|gene6913|rna20198|	CNOT1	A5YKK6	CCR4-NOT transcription complex subunit 1	0.826845	FALSE	TRUE	FALSE	FALSE	FALSE	FALSE	FALSE	FALSE	FALSE	FALSE	FALSE	FALSE	FALSE	FALSE	FALSE	FALSE	FALSE	FALSE	FALSE	TRUE	TRUE	FALSE	FALSE	FALSE	peroxisomal membrane	P-body, Stress granule	Cytoplasm, P-body {ECO:0000269|PubMed:21976065}. Nucleus {ECO:0000305|PubMed:21976065}. Note=NANOS2 promotes its localization to P-body. {ECO:0000250|UniProtKB:Q6ZQ08}.	TRUE
gnl|gene4392|rna12793|	SCAF11	Q99590	Protein SCAF11	0.826517	FALSE	FALSE	FALSE	FALSE	FALSE	FALSE	FALSE	FALSE	FALSE	FALSE	FALSE	FALSE	FALSE	FALSE	FALSE	FALSE	FALSE	FALSE	FALSE	FALSE	FALSE	FALSE	FALSE	FALSE			Nucleus {ECO:0000269|PubMed:9447963}.	FALSE
gnl|gene6149|rna17967|	PMF1	Q6P1K2	Polyamine-modulated factor 1	0.825102	TRUE	FALSE	FALSE	FALSE	FALSE	FALSE	FALSE	FALSE	TRUE	FALSE	FALSE	FALSE	FALSE	FALSE	FALSE	FALSE	FALSE	FALSE	FALSE	FALSE	FALSE	FALSE	FALSE	FALSE	Golgi apparatus;intracellular membrane-bounded organelle		Nucleus {ECO:0000269|PubMed:16585270}. Chromosome, centromere, kinetochore {ECO:0000269|PubMed:16585270}. Note=Associated with the kinetochore.	FALSE
gnl|gene35117|rna74936|	PTK2	Q05397	Non-specific protein-tyrosine kinase (Fragment)	0.818202	FALSE	FALSE	FALSE	FALSE	FALSE	FALSE	FALSE	FALSE	FALSE	FALSE	FALSE	FALSE	FALSE	FALSE	FALSE	FALSE	FALSE	FALSE	TRUE	FALSE	FALSE	FALSE	FALSE	FALSE	intracellular membrane-bounded organelle	Centrosome/Spindle pole body, Stress granule, Postsynaptic density	Cell junction, focal adhesion {ECO:0000269|PubMed:10655584, ECO:0000269|PubMed:15855171, ECO:0000269|PubMed:18206965, ECO:0000269|PubMed:18256281, ECO:0000269|PubMed:31630787}. Cell membrane {ECO:0000250|UniProtKB:Q00944}; Peripheral membrane protein {ECO:0000250|UniProtKB:Q00944}; Cytoplasmic side {ECO:0000250|UniProtKB:Q00944}. Cytoplasm, perinuclear region {ECO:0000269|PubMed:15855171}. Cytopl…	FALSE
gnl|gene13910|rna40498|	ARGLU1	Q9NWB6	Arginine and glutamate-rich protein 1	0.817059	TRUE	FALSE	TRUE	FALSE	FALSE	FALSE	FALSE	FALSE	FALSE	FALSE	FALSE	FALSE	FALSE	FALSE	FALSE	FALSE	FALSE	FALSE	FALSE	FALSE	FALSE	FALSE	FALSE	FALSE	mitochondrion		Nucleus {ECO:0000269|PubMed:21454576}. Note=Recruited, in an estrogen-dependent manner, to ESR1 target gene promoters. Colocalizes with MED1.	FALSE
gnl|gene10906|rna31707|	RECQL5	O94762	ATP-dependent DNA helicase (Fragment)	0.814308	FALSE	FALSE	FALSE	FALSE	FALSE	FALSE	FALSE	FALSE	FALSE	FALSE	FALSE	FALSE	FALSE	FALSE	FALSE	FALSE	FALSE	FALSE	FALSE	FALSE	FALSE	FALSE	FALSE	FALSE			[Isoform Beta]: Nucleus, nucleoplasm {ECO:0000269|PubMed:10710432, ECO:0000269|PubMed:23180761, ECO:0000269|PubMed:23715498}. Nucleus {ECO:0000269|PubMed:23180761}. Note=Recruited to sites of DNA damage, such as single-strand breaks and inter-strand cross-links, and at stalled replication forks. Re-localizes from the nucleolus into the nucleus after replicative stress and significantly associates…	FALSE
gnl|gene36439|rna76786|	SF3A2	Q15428	Splicing factor 3A subunit 2	0.813842	FALSE	TRUE	FALSE	FALSE	FALSE	FALSE	FALSE	FALSE	FALSE	FALSE	FALSE	FALSE	FALSE	FALSE	FALSE	FALSE	FALSE	TRUE	FALSE	FALSE	FALSE	FALSE	FALSE	FALSE		Nuclear speckle	Nucleus {ECO:0000255|PROSITE-ProRule:PRU00130, ECO:0000269|PubMed:10882114, ECO:0000269|PubMed:21349847, ECO:0000269|PubMed:29360106, ECO:0000269|PubMed:29361316, ECO:0000269|PubMed:30315277}.	FALSE
gnl|gene10624|rna30866|	MAD1L1	Q9Y6D9	Mitotic spindle assembly checkpoint protein MAD1	0.807958	FALSE	FALSE	FALSE	FALSE	FALSE	FALSE	FALSE	FALSE	FALSE	FALSE	FALSE	FALSE	FALSE	FALSE	FALSE	FALSE	FALSE	FALSE	TRUE	FALSE	FALSE	FALSE	FALSE	FALSE		Centrosome/Spindle pole body, Others	Nucleus {ECO:0000269|PubMed:19010891, ECO:0000269|PubMed:9546394}. Chromosome, centromere, kinetochore {ECO:0000269|PubMed:14978040, ECO:0000269|PubMed:18981471, ECO:0000269|PubMed:22351768, ECO:0000269|PubMed:29162720}. Nucleus envelope {ECO:0000269|PubMed:18981471, ECO:0000269|PubMed:22351768}. Cytoplasm, cytoskeleton, microtubule organizing center, centrosome {ECO:0000269|PubMed:14978040, ECO:…	FALSE
gnl|gene10478|rna30441|	CKAP5	Q14008	Cytoskeleton-associated protein 5	0.80738	FALSE	FALSE	FALSE	FALSE	FALSE	FALSE	FALSE	FALSE	FALSE	FALSE	FALSE	FALSE	FALSE	FALSE	FALSE	FALSE	FALSE	FALSE	TRUE	FALSE	FALSE	FALSE	FALSE	FALSE		Nucleolus, Centrosome/Spindle pole body, Postsynaptic density	Cytoplasm, cytoskeleton, microtubule organizing center, centrosome {ECO:0000269|PubMed:14654843, ECO:0000269|PubMed:21646404, ECO:0000269|PubMed:25596274, ECO:0000269|PubMed:9570755}. Cytoplasm, cytoskeleton, spindle pole {ECO:0000269|PubMed:21646404}. Cytoplasm, cytoskeleton, spindle {ECO:0000269|PubMed:21297582, ECO:0000269|PubMed:25596274, ECO:0000269|PubMed:9570755}. Chromosome, centromere, k…	FALSE
gnl|gene19848|rna57965|	ZSCAN21	Q9Y5A6	Zinc finger and SCAN domain-containing protein 21	0.806995	FALSE	FALSE	FALSE	FALSE	FALSE	FALSE	FALSE	FALSE	FALSE	FALSE	FALSE	FALSE	FALSE	FALSE	FALSE	FALSE	FALSE	FALSE	FALSE	FALSE	FALSE	FALSE	FALSE	FALSE			Nucleus {ECO:0000255|PROSITE-ProRule:PRU00187}.	FALSE
gnl|gene17906|rna52342|	DAD1	P61803	Dolichyl-diphosphooligosaccharide--protein glycosyltransferase subunit DAD1	0.806539	FALSE	FALSE	FALSE	FALSE	FALSE	FALSE	FALSE	FALSE	FALSE	FALSE	FALSE	FALSE	FALSE	FALSE	FALSE	FALSE	FALSE	FALSE	FALSE	FALSE	FALSE	FALSE	FALSE	FALSE	endoplasmic reticulum membrane	Postsynaptic density	Endoplasmic reticulum membrane; Multi-pass membrane protein {ECO:0000305}.	FALSE
gnl|gene12874|rna37423|	CNOT2	Q9NZN8	CCR4-NOT transcription complex subunit 2	0.80614	FALSE	TRUE	FALSE	FALSE	FALSE	FALSE	FALSE	FALSE	FALSE	FALSE	FALSE	FALSE	FALSE	FALSE	FALSE	FALSE	FALSE	FALSE	FALSE	TRUE	TRUE	FALSE	FALSE	FALSE		P-body, Stress granule	Cytoplasm {ECO:0000269|PubMed:21299754}. Nucleus {ECO:0000305|PubMed:21299754}.	TRUE
gnl|gene12783|rna37163|	EPN1	Q9Y6I3	Epsin-1	0.805723	FALSE	FALSE	FALSE	FALSE	FALSE	FALSE	FALSE	FALSE	FALSE	FALSE	FALSE	FALSE	FALSE	FALSE	FALSE	FALSE	FALSE	FALSE	FALSE	FALSE	FALSE	FALSE	FALSE	FALSE			Cytoplasm {ECO:0000250}. Cell membrane {ECO:0000250}; Peripheral membrane protein {ECO:0000250}. Nucleus {ECO:0000250}. Membrane, clathrin-coated pit {ECO:0000250}. Note=Associated with the cytoplasmic membrane at sites where clathrin-coated pits are forming. Colocalizes with clathrin and AP-2 in a punctate pattern on the plasma membrane. Detected in presynaptic nerve terminals and in Golgi stack…	FALSE
gnl|gene20525|rna59923|	PRKAB1	Q9Y478	5'-AMP-activated protein kinase subunit beta-1	0.803965	FALSE	FALSE	FALSE	FALSE	FALSE	FALSE	FALSE	FALSE	FALSE	FALSE	FALSE	FALSE	FALSE	FALSE	FALSE	FALSE	FALSE	FALSE	FALSE	FALSE	FALSE	FALSE	FALSE	FALSE				FALSE
gnl|gene9124|rna26532|	WAPL	Q7Z5K2	Wings apart-like protein homolog (Fragment)	0.802604	TRUE	FALSE	FALSE	FALSE	FALSE	FALSE	FALSE	FALSE	TRUE	FALSE	FALSE	FALSE	FALSE	FALSE	FALSE	FALSE	FALSE	FALSE	FALSE	FALSE	FALSE	FALSE	FALSE	FALSE	Golgi apparatus		[Isoform 2]: Nucleus.; Nucleus. Chromosome. Cytoplasm. Note=Associates with chromatin through the cohesin complex during interphase. Released in the cytoplasm from nuclear envelope breakdown until anaphase, it reaccumulates in nucleus at telophase.	FALSE
gnl|gene17535|rna51201|	HID1	Q8IV36	Protein HID1	0.801916	TRUE	FALSE	FALSE	FALSE	FALSE	FALSE	FALSE	FALSE	TRUE	FALSE	FALSE	FALSE	FALSE	FALSE	FALSE	FALSE	FALSE	FALSE	FALSE	FALSE	FALSE	FALSE	FALSE	FALSE	Golgi apparatus;Golgi medial cisterna;extracellular exosome;extrinsic component of Golgi membrane		Cytoplasm {ECO:0000269|PubMed:21337012}. Golgi apparatus membrane {ECO:0000269|PubMed:21337012}; Lipid-anchor {ECO:0000269|PubMed:21337012}. Note=Shuttles between the cytosol and the Golgi apparatus.	FALSE
gnl|gene19107|rna55791|	CEP192	Q8TEP8	Centrosomal protein of 192 kDa (Fragment)	0.801795	FALSE	TRUE	FALSE	FALSE	FALSE	FALSE	FALSE	FALSE	FALSE	FALSE	FALSE	FALSE	FALSE	FALSE	FALSE	FALSE	FALSE	FALSE	TRUE	TRUE	TRUE	FALSE	FALSE	FALSE		Centrosome/Spindle pole body, P-body, Stress granule	Cytoplasm, cytoskeleton, microtubule organizing center, centrosome, centriole {ECO:0000269|PubMed:14654843, ECO:0000269|PubMed:17980596, ECO:0000269|PubMed:18207742, ECO:0000269|PubMed:32060285}. Note=Pericentriolar location in mitotic centrosomes.	TRUE
gnl|gene13162|rna38270|	CASC3	O15234	Protein CASC3	0.800836	FALSE	TRUE	FALSE	FALSE	FALSE	FALSE	FALSE	FALSE	FALSE	FALSE	FALSE	FALSE	FALSE	FALSE	FALSE	FALSE	FALSE	TRUE	FALSE	TRUE	TRUE	FALSE	FALSE	FALSE		Nuclear speckle, P-body, Stress granule	Cytoplasm {ECO:0000269|PubMed:12080473}. Cytoplasm, perinuclear region {ECO:0000250|UniProtKB:Q8K3W3}. Nucleus {ECO:0000269|PubMed:12080473, ECO:0000269|PubMed:28502770, ECO:0000269|PubMed:29301961}. Nucleus speckle {ECO:0000269|PubMed:16170325}. Cytoplasm, Stress granule {ECO:0000269|PubMed:17652158}. Cytoplasm, Cytoplasmic ribonucleoprotein granule {ECO:0000250|UniProtKB:Q8K3X0}. Cell projectio…	TRUE
gnl|gene41485|rna83946|	DDX5	P17844	DEAD box protein 5	0.79925	FALSE	TRUE	FALSE	FALSE	FALSE	FALSE	FALSE	FALSE	FALSE	FALSE	FALSE	FALSE	FALSE	FALSE	TRUE	FALSE	FALSE	FALSE	FALSE	FALSE	FALSE	FALSE	FALSE	FALSE	extracellular exosome	Nucleolus, Stress granule	Nucleus {ECO:0000269|PubMed:22034099}. Nucleus, nucleolus {ECO:0000269|PubMed:10837141, ECO:0000269|PubMed:1996094}. Nucleus speckle {ECO:0000269|PubMed:24644279}. Cytoplasm {ECO:0000269|PubMed:22034099}. Note=During the G0 phase, predominantly located in the nucleus. Cytoplasmic levels increase during the G1/S phase. During the M phase, located at the vicinity of the condensed chromosomes. At G1…	FALSE
gnl|gene11661|rna33897|	RIF1	Q5UIP0	Telomere-associated protein RIF1 (Fragment)	0.798827	FALSE	FALSE	FALSE	FALSE	FALSE	FALSE	FALSE	FALSE	FALSE	FALSE	FALSE	FALSE	FALSE	FALSE	FALSE	FALSE	FALSE	FALSE	FALSE	FALSE	FALSE	FALSE	FALSE	FALSE		Nucleolus	Nucleus {ECO:0000269|PubMed:15583028}. Chromosome {ECO:0000250|UniProtKB:Q6PR54}. Chromosome, telomere {ECO:0000269|PubMed:15342490, ECO:0000269|PubMed:15583028}. Cytoplasm, cytoskeleton, spindle {ECO:0000269|PubMed:15583028}. Note=Following interaction with TP53BP1, recruited to sites of DNA damage, such as DSBs (By similarity). Exhibits ATM- and TP53BP1-dependent localization to uncapped or abe…	FALSE
gnl|gene251|rna716|	METTL14	Q9HCE5	N6-adenosine-methyltransferase non-catalytic subunit	0.79684	FALSE	FALSE	FALSE	FALSE	FALSE	FALSE	FALSE	FALSE	FALSE	FALSE	FALSE	FALSE	FALSE	FALSE	FALSE	FALSE	FALSE	FALSE	FALSE	FALSE	FALSE	FALSE	FALSE	FALSE			Nucleus {ECO:0000269|PubMed:24316715, ECO:0000269|PubMed:24407421, ECO:0000269|PubMed:26458103, ECO:0000269|PubMed:29348140}.	FALSE
gnl|gene43158|rna86424|	RFX1	P22670	MHC class II regulatory factor RFX1	0.795728	TRUE	FALSE	FALSE	FALSE	FALSE	FALSE	FALSE	FALSE	FALSE	FALSE	FALSE	FALSE	FALSE	FALSE	FALSE	FALSE	FALSE	FALSE	FALSE	FALSE	FALSE	FALSE	FALSE	FALSE	intracellular membrane-bounded organelle		Nucleus.	FALSE
gnl|gene11631|rna33789|	NUFIP1	Q9UHK0	Nuclear fragile X mental retardation-interacting protein 1	0.795311	FALSE	FALSE	FALSE	FALSE	FALSE	FALSE	FALSE	FALSE	FALSE	FALSE	FALSE	FALSE	FALSE	FALSE	FALSE	FALSE	FALSE	FALSE	FALSE	FALSE	FALSE	FALSE	FALSE	FALSE			Nucleus {ECO:0000269|PubMed:10556305}. Note=Distributed in the nucleus in a dot-like pattern.	FALSE
gnl|gene6176|rna18036|	WDR33	Q9C0J8	pre-mRNA 3' end processing protein WDR33	0.792737	FALSE	FALSE	FALSE	FALSE	FALSE	FALSE	FALSE	FALSE	FALSE	FALSE	FALSE	FALSE	FALSE	FALSE	FALSE	FALSE	FALSE	FALSE	FALSE	FALSE	FALSE	FALSE	FALSE	FALSE		P-body	Nucleus {ECO:0000269|PubMed:11162572, ECO:0000269|PubMed:19217410}.	FALSE
gnl|gene44610|rna88599|	DCP1B	Q8IZD4	mRNA-decapping enzyme 1B	0.79185	FALSE	TRUE	FALSE	FALSE	FALSE	FALSE	FALSE	FALSE	FALSE	FALSE	FALSE	FALSE	FALSE	FALSE	FALSE	FALSE	FALSE	FALSE	FALSE	TRUE	TRUE	FALSE	FALSE	FALSE	intracellular membrane-bounded organelle	P-body, Stress granule	Cytoplasm {ECO:0000269|PubMed:15067023}. Nucleus {ECO:0000250|UniProtKB:Q9NPI6}.	TRUE
gnl|gene4282|rna12464|	TBC1D5	Q92609	TBC1 domain family member 5	0.790753	TRUE	FALSE	FALSE	FALSE	FALSE	FALSE	FALSE	FALSE	TRUE	FALSE	FALSE	FALSE	FALSE	FALSE	FALSE	FALSE	FALSE	FALSE	FALSE	FALSE	FALSE	FALSE	FALSE	FALSE	Golgi apparatus;autophagosome;endosome membrane;intracellular membrane-bounded organelle		Endosome membrane {ECO:0000269|PubMed:20923837}. Cytoplasmic vesicle, autophagosome {ECO:0000269|PubMed:22354992}. Note=During starvation induced autophagy is relocalized from endosomal localization to LC3-positive autophagosomes. {ECO:0000269|PubMed:22354992}.	FALSE
gnl|gene6184|rna18073|	TMEM209	Q96SK2	Transmembrane protein 209	0.789068	TRUE	FALSE	FALSE	FALSE	FALSE	FALSE	FALSE	FALSE	FALSE	FALSE	FALSE	FALSE	FALSE	FALSE	FALSE	FALSE	FALSE	FALSE	FALSE	FALSE	FALSE	FALSE	FALSE	FALSE			Membrane {ECO:0000305}; Multi-pass membrane protein {ECO:0000305}.	FALSE
gnl|gene14425|rna41988|	PTPN23	Q9H3S7	Tyrosine-protein phosphatase non-receptor type 23	0.788544	FALSE	FALSE	FALSE	FALSE	FALSE	FALSE	FALSE	FALSE	FALSE	FALSE	FALSE	FALSE	FALSE	FALSE	FALSE	FALSE	FALSE	FALSE	FALSE	FALSE	FALSE	FALSE	FALSE	FALSE	early endosome;endosome;extracellular exosome;intracellular membrane-bounded organelle	Postsynaptic density	Nucleus. Cytoplasm. Cytoplasmic vesicle. Endosome. Cytoplasm, cytoskeleton, cilium basal body. Early endosome.	FALSE
gnl|gene48761|rna94502|	LRMP	Q12912	Inositol 1,4,5-triphosphate receptor-associated 2	0.787726	FALSE	FALSE	FALSE	FALSE	FALSE	FALSE	FALSE	FALSE	FALSE	FALSE	FALSE	FALSE	FALSE	FALSE	FALSE	FALSE	FALSE	FALSE	FALSE	FALSE	FALSE	FALSE	FALSE	FALSE			[Processed inositol 1,4,5-triphosphate receptor associated 2]: Cytoplasm {ECO:0000250|UniProtKB:Q60664}.; Endoplasmic reticulum membrane {ECO:0000250|UniProtKB:Q60664}; Single-pass type IV membrane protein {ECO:0000255}. Nucleus envelope {ECO:0000250|UniProtKB:Q60664}. Cytoplasm, cytoskeleton, microtubule organizing center, centrosome {ECO:0000250|UniProtKB:Q5RHB5}. Cytoplasm, cytoskeleton, spind…	FALSE
gnl|gene15483|rna45204|	NR2C1	P13056	Nuclear receptor subfamily 2 group C member 1	0.78538	FALSE	FALSE	FALSE	FALSE	FALSE	FALSE	FALSE	FALSE	FALSE	FALSE	FALSE	FALSE	FALSE	FALSE	FALSE	FALSE	FALSE	FALSE	FALSE	FALSE	FALSE	FALSE	FALSE	FALSE			Nucleus {ECO:0000255|PROSITE-ProRule:PRU00407}. Nucleus, PML body {ECO:0000250}. Note=Recruited by HDAC3, after all-trans retinoic acid stimulated MAPK1-mediated Thr-223 phosphorylation, to PML bodies for subsequent sumoylation. {ECO:0000250}.	FALSE
gnl|gene15117|rna44122|	GOLGA1	Q92805	Golgin subfamily A member 1	0.784687	FALSE	FALSE	FALSE	FALSE	FALSE	FALSE	FALSE	FALSE	FALSE	FALSE	FALSE	FALSE	FALSE	FALSE	FALSE	FALSE	FALSE	FALSE	FALSE	FALSE	FALSE	FALSE	FALSE	FALSE	Golgi apparatus		Golgi apparatus membrane {ECO:0000269|PubMed:10209123, ECO:0000269|PubMed:10209125, ECO:0000269|PubMed:9324025}; Peripheral membrane protein {ECO:0000305}. Golgi apparatus, trans-Golgi network membrane {ECO:0000269|PubMed:29084197}. Cytoplasmic vesicle, secretory vesicle, acrosome {ECO:0000250|UniProtKB:Q9CW79}.	FALSE
gnl|gene4331|rna12630|	NONO	Q15233	Non-POU domain-containing octamer-binding protein	0.784607	FALSE	TRUE	FALSE	FALSE	FALSE	FALSE	FALSE	FALSE	FALSE	FALSE	FALSE	FALSE	FALSE	FALSE	TRUE	FALSE	FALSE	TRUE	FALSE	TRUE	TRUE	FALSE	TRUE	FALSE		Nuclear speckle, Nucleolus, Paraspeckle, Neuronal granule, P-body, Stress granule	Nucleus {ECO:0000269|PubMed:22416126, ECO:0000269|PubMed:28712728}. Nucleus, nucleolus. Nucleus speckle {ECO:0000269|PubMed:22416126, ECO:0000269|PubMed:28712728}. Chromosome {ECO:0000250|UniProtKB:Q99K48}. Note=Detected in punctate subnuclear structures often located adjacent to splicing speckles, called paraspeckles. {ECO:0000269|PubMed:22416126, ECO:0000269|PubMed:28712728}.	TRUE
gnl|gene1672|rna4872|	CDK13	Q14004	CDC2L5 protein	0.783159	FALSE	FALSE	FALSE	FALSE	FALSE	FALSE	FALSE	FALSE	FALSE	FALSE	FALSE	FALSE	FALSE	FALSE	FALSE	FALSE	FALSE	FALSE	FALSE	FALSE	FALSE	FALSE	FALSE	FALSE	Golgi apparatus	Nucleolus	Nucleus speckle {ECO:0000269|PubMed:16721827}.	FALSE
gnl|gene11872|rna34481|	LPIN1	Q14693	Phosphatidate phosphatase LPIN1	0.780072	TRUE	FALSE	FALSE	FALSE	FALSE	FALSE	FALSE	FALSE	FALSE	FALSE	FALSE	FALSE	FALSE	FALSE	FALSE	FALSE	FALSE	FALSE	FALSE	FALSE	FALSE	FALSE	FALSE	FALSE	endoplasmic reticulum membrane		Cytoplasm, cytosol {ECO:0000269|PubMed:29765047}. Endoplasmic reticulum membrane {ECO:0000269|PubMed:29765047}. Nucleus membrane {ECO:0000250|UniProtKB:Q91ZP3}. Note=Translocates from the cytosol to the endoplasmic reticulum following acetylation by KAT5. {ECO:0000269|PubMed:29765047}.	FALSE
gnl|gene1012|rna2963|	RTTN	Q86VV8	Rotatin (Fragment)	0.77985	FALSE	FALSE	FALSE	FALSE	FALSE	FALSE	FALSE	FALSE	FALSE	FALSE	FALSE	FALSE	FALSE	FALSE	FALSE	FALSE	FALSE	FALSE	FALSE	FALSE	FALSE	FALSE	FALSE	FALSE			Cytoplasm, cytoskeleton, cilium basal body {ECO:0000269|PubMed:22939636}. Cytoplasm, cytoskeleton, microtubule organizing center, centrosome {ECO:0000269|PubMed:14654843}. Note=Colocalizes with the basal bodies at the primary cilium.	FALSE
gnl|gene16880|rna49334|	PLRG1	O43660	Pleiotropic regulator 1	0.779376	FALSE	TRUE	FALSE	FALSE	FALSE	FALSE	FALSE	FALSE	FALSE	FALSE	FALSE	FALSE	FALSE	FALSE	FALSE	FALSE	FALSE	TRUE	FALSE	FALSE	FALSE	FALSE	FALSE	FALSE		Nuclear speckle, Nucleolus, Stress granule	Nucleus {ECO:0000269|PubMed:11101529, ECO:0000269|PubMed:20176811, ECO:0000269|PubMed:28076346, ECO:0000269|PubMed:28502770}. Nucleus speckle {ECO:0000269|PubMed:11544257}.	FALSE
gnl|gene16099|rna47066|	PRRC2C	Q9Y520	Protein PRRC2C	0.77891	FALSE	TRUE	FALSE	FALSE	FALSE	FALSE	FALSE	FALSE	FALSE	FALSE	FALSE	FALSE	FALSE	FALSE	FALSE	FALSE	FALSE	FALSE	FALSE	TRUE	TRUE	FALSE	FALSE	FALSE		P-body, Stress granule	Cytoplasm, Stress granule {ECO:0000305|PubMed:29395067}.	TRUE
gnl|gene49975|rna96220|	RAD51AP1	Q96B01	RAD51-associated protein 1	0.778506	FALSE	FALSE	FALSE	FALSE	FALSE	FALSE	FALSE	FALSE	FALSE	FALSE	FALSE	FALSE	FALSE	FALSE	FALSE	FALSE	FALSE	FALSE	FALSE	FALSE	FALSE	FALSE	FALSE	FALSE			Chromosome {ECO:0000269|PubMed:26323318, ECO:0000269|PubMed:31400850}. Nucleus {ECO:0000269|PubMed:26323318}. Chromosome, telomere {ECO:0000269|PubMed:31400850}. Note=Colocalizes with RAD51 to multiple nuclear foci (By similarity). Colocalizes with DMC1 on meiotic chromatin (By similarity). {ECO:0000250|UniProtKB:Q8C551}.	FALSE
gnl|gene12839|rna37311|	NXF1	Q9UBU9	Nuclear RNA export factor 1	0.778419	FALSE	TRUE	FALSE	FALSE	FALSE	FALSE	FALSE	FALSE	FALSE	FALSE	FALSE	FALSE	FALSE	FALSE	FALSE	FALSE	FALSE	TRUE	FALSE	FALSE	FALSE	FALSE	FALSE	FALSE		Nuclear speckle, Stress granule	Nucleus {ECO:0000269|PubMed:10924507, ECO:0000269|PubMed:18596238, ECO:0000269|PubMed:19864460, ECO:0000269|PubMed:23591820, ECO:0000269|PubMed:25662211}. Nucleus, nucleoplasm {ECO:0000269|PubMed:19324961, ECO:0000269|PubMed:23826332}. Nucleus speckle {ECO:0000269|PubMed:19324961, ECO:0000269|PubMed:23826332}. Nucleus, nuclear pore complex {ECO:0000269|PubMed:23591820}. Nucleus envelope {ECO:0000…	FALSE
gnl|gene13493|rna39254|	EP400	Q96L91	E1A-binding protein p400	0.778279	FALSE	FALSE	FALSE	FALSE	FALSE	FALSE	FALSE	FALSE	FALSE	FALSE	FALSE	FALSE	FALSE	FALSE	FALSE	FALSE	FALSE	FALSE	FALSE	FALSE	FALSE	FALSE	FALSE	FALSE			Nucleus {ECO:0000255|PROSITE-ProRule:PRU00549}.	FALSE
gnl|gene12195|rna35442|	GAPVD1	Q14C86	GTPase-activating protein and VPS9 domain-containing protein 1	0.774784	FALSE	FALSE	FALSE	FALSE	FALSE	FALSE	FALSE	FALSE	FALSE	FALSE	FALSE	FALSE	FALSE	FALSE	FALSE	FALSE	FALSE	FALSE	FALSE	FALSE	FALSE	FALSE	FALSE	FALSE		Postsynaptic density	Membrane {ECO:0000269|PubMed:16410077}; Peripheral membrane protein {ECO:0000269|PubMed:16410077}. Endosome {ECO:0000269|PubMed:16410077}. Note=Recruited to the plasma membrane by TRIP10/CIP4 in response to insulin.	FALSE
gnl|gene14514|rna42265|	ANKHD1	Q8IWZ3	Ankyrin repeat and KH domain-containing protein 1 (Fragment)	0.773748	FALSE	TRUE	FALSE	FALSE	FALSE	FALSE	FALSE	FALSE	FALSE	FALSE	FALSE	FALSE	FALSE	FALSE	FALSE	FALSE	FALSE	FALSE	FALSE	TRUE	TRUE	FALSE	FALSE	FALSE		P-body, Stress granule	Cytoplasm {ECO:0000269|PubMed:16098192, ECO:0000269|PubMed:16956752}.	TRUE
gnl|gene17286|rna50449|	GCFC2	P16383	Intron Large complex component GCFC2	0.773321	FALSE	FALSE	FALSE	FALSE	FALSE	FALSE	FALSE	FALSE	FALSE	FALSE	FALSE	FALSE	FALSE	FALSE	FALSE	FALSE	FALSE	FALSE	FALSE	FALSE	FALSE	FALSE	FALSE	FALSE			Nucleus, nucleoplasm {ECO:0000269|PubMed:24304693}. Nucleus, nucleolus {ECO:0000269|PubMed:24304693}.	FALSE
gnl|gene8613|rna25081|	SRSF5	Q13243	Serine/arginine-rich splicing factor 5	0.771683	FALSE	TRUE	FALSE	FALSE	FALSE	FALSE	FALSE	FALSE	FALSE	FALSE	FALSE	FALSE	FALSE	FALSE	FALSE	FALSE	FALSE	FALSE	FALSE	TRUE	FALSE	FALSE	FALSE	FALSE		Nucleolus, Stress granule	Nucleus.	TRUE
gnl|gene4944|rna14443|	GTF2H4	Q92759	General transcription factor IIH subunit 4	0.771333	FALSE	FALSE	FALSE	FALSE	FALSE	FALSE	FALSE	FALSE	FALSE	FALSE	FALSE	FALSE	FALSE	FALSE	FALSE	FALSE	FALSE	FALSE	FALSE	FALSE	FALSE	FALSE	FALSE	FALSE		Nucleolus	Nucleus.	FALSE
gnl|gene46160|rna90802|	SKA3	Q8IX90	Spindle and kinetochore-associated protein 3	0.769697	FALSE	FALSE	FALSE	FALSE	FALSE	FALSE	FALSE	FALSE	FALSE	FALSE	FALSE	FALSE	FALSE	FALSE	FALSE	FALSE	FALSE	FALSE	FALSE	FALSE	FALSE	FALSE	FALSE	FALSE			Cytoplasm, cytoskeleton, spindle. Chromosome, centromere, kinetochore {ECO:0000269|PubMed:19289083, ECO:0000269|PubMed:19360002, ECO:0000269|PubMed:20813266}. Note=Localizes to the outer kinetochore and spindle microtubules during mitosis in a NDC80 complex-dependent manner. {ECO:0000269|PubMed:19360002}.	FALSE
gnl|gene11480|rna33366|	MTHFSD	Q2M296	Methenyltetrahydrofolate synthase domain-containing protein	0.765778	FALSE	FALSE	FALSE	FALSE	FALSE	FALSE	FALSE	FALSE	FALSE	FALSE	FALSE	FALSE	FALSE	FALSE	FALSE	FALSE	FALSE	FALSE	FALSE	FALSE	FALSE	FALSE	FALSE	FALSE				FALSE
gnl|gene6014|rna17596|	TACC1	O75410	Transforming acidic coiled-coil-containing protein 1	0.763423	FALSE	FALSE	FALSE	FALSE	FALSE	FALSE	FALSE	FALSE	FALSE	FALSE	FALSE	FALSE	FALSE	FALSE	FALSE	FALSE	FALSE	FALSE	TRUE	FALSE	FALSE	FALSE	FALSE	FALSE		Centrosome/Spindle pole body, Postsynaptic density	Cytoplasm {ECO:0000269|PubMed:14767476}. Nucleus {ECO:0000269|PubMed:14767476}. Cytoplasm, cytoskeleton, microtubule organizing center, centrosome {ECO:0000269|PubMed:21531210}. Midbody {ECO:0000269|PubMed:21531210}. Note=Nucleus during interphase. Weakly concentrated at centrosomes during mitosis and colocalizes with AURKC at the midbody during cytokinesis. {ECO:0000269|PubMed:21531210}.; [Isofo…	FALSE
gnl|gene47723|rna92963|	SPAG7	O75391	Sperm-associated antigen 7	0.763228	FALSE	FALSE	FALSE	FALSE	FALSE	FALSE	FALSE	FALSE	FALSE	FALSE	FALSE	FALSE	FALSE	FALSE	FALSE	FALSE	FALSE	FALSE	FALSE	FALSE	FALSE	FALSE	FALSE	FALSE			Nucleus {ECO:0000305}.	FALSE
gnl|gene15508|rna45282|	CKS2	P33552	Cyclin-dependent kinases regulatory subunit 2	0.762838	FALSE	FALSE	FALSE	FALSE	FALSE	FALSE	FALSE	FALSE	FALSE	FALSE	FALSE	FALSE	FALSE	FALSE	FALSE	FALSE	FALSE	FALSE	FALSE	FALSE	FALSE	FALSE	FALSE	FALSE				FALSE
gnl|gene2504|rna7284|	LIMA1	Q9UHB6	LIM domain and actin-binding protein 1	0.760876	FALSE	FALSE	FALSE	FALSE	FALSE	FALSE	FALSE	FALSE	FALSE	FALSE	FALSE	FALSE	FALSE	FALSE	FALSE	FALSE	FALSE	FALSE	FALSE	FALSE	FALSE	FALSE	FALSE	FALSE		Postsynaptic density	Cytoplasm. Cell junction, focal adhesion {ECO:0000269|PubMed:10618726, ECO:0000269|PubMed:24694988}. Cytoplasm, cytoskeleton. Cytoplasm, cytoskeleton, stress fiber {ECO:0000269|PubMed:10618726}. Cell membrane {ECO:0000250|UniProtKB:Q9ERG0}. Note=Expressed in the brush border membrane of the small intestine and colocalizes with NPC1L1 and MYO5B (PubMed:29880681). Colocalizes with PXN at focal adhe…	FALSE
gnl|gene16114|rna47116|	GPKOW	Q92917	G-patch domain and KOW motifs-containing protein	0.75999	FALSE	FALSE	FALSE	FALSE	FALSE	FALSE	FALSE	FALSE	FALSE	FALSE	FALSE	FALSE	FALSE	FALSE	FALSE	FALSE	FALSE	FALSE	FALSE	FALSE	FALSE	FALSE	FALSE	FALSE			Nucleus {ECO:0000269|PubMed:21880142, ECO:0000269|PubMed:25296192}.	FALSE
gnl|gene2711|rna7865|	COBLL1	Q53SF7	Cordon-bleu protein-like 1	0.759724	TRUE	FALSE	FALSE	FALSE	FALSE	FALSE	FALSE	FALSE	FALSE	FALSE	FALSE	FALSE	FALSE	FALSE	FALSE	FALSE	FALSE	FALSE	FALSE	FALSE	FALSE	FALSE	FALSE	FALSE	extracellular exosome			FALSE
gnl|gene1214|rna3530|	SPAST	Q9UBP0	Spastin	0.759608	FALSE	FALSE	FALSE	FALSE	FALSE	FALSE	FALSE	FALSE	FALSE	FALSE	FALSE	FALSE	FALSE	FALSE	FALSE	FALSE	FALSE	FALSE	TRUE	FALSE	FALSE	FALSE	FALSE	FALSE	cytoplasmic vesicle;endoplasmic reticulum tubular network;extracellular exosome	Centrosome/Spindle pole body	Membrane {ECO:0000255|HAMAP-Rule:MF_03021, ECO:0000269|PubMed:19000169}; Peripheral membrane protein {ECO:0000255|HAMAP-Rule:MF_03021, ECO:0000305|PubMed:20200447}. Endoplasmic reticulum {ECO:0000255|HAMAP-Rule:MF_03021, ECO:0000269|PubMed:16602018}. Midbody {ECO:0000255|HAMAP-Rule:MF_03021, ECO:0000269|PubMed:18997780, ECO:0000269|PubMed:21310966, ECO:0000269|PubMed:25390646}. Cytoplasm, cytoske…	FALSE
gnl|gene15478|rna45184|	DDX41	Q9UJV9	Probable ATP-dependent RNA helicase DDX41	0.758068	FALSE	FALSE	FALSE	FALSE	FALSE	FALSE	FALSE	FALSE	FALSE	FALSE	FALSE	FALSE	FALSE	FALSE	FALSE	FALSE	FALSE	FALSE	FALSE	FALSE	FALSE	FALSE	FALSE	FALSE		Nucleolus, P-body	Nucleus {ECO:0000269|PubMed:26712909}.	FALSE
gnl|gene1621|rna4734|	TUBGCP6	Q96RT7	Gamma-tubulin complex component 6	0.757916	FALSE	FALSE	FALSE	FALSE	FALSE	FALSE	FALSE	FALSE	FALSE	FALSE	FALSE	FALSE	FALSE	FALSE	FALSE	FALSE	FALSE	FALSE	TRUE	FALSE	FALSE	FALSE	FALSE	FALSE		Centrosome/Spindle pole body	Cytoplasm, cytoskeleton, microtubule organizing center, centrosome {ECO:0000269|PubMed:11694571, ECO:0000269|PubMed:14654843}.	FALSE
gnl|gene11108|rna32278|	AHNAK	Q09666	Neuroblast differentiation-associated protein AHNAK	0.757575	FALSE	FALSE	FALSE	FALSE	FALSE	FALSE	FALSE	FALSE	FALSE	FALSE	FALSE	FALSE	FALSE	FALSE	FALSE	FALSE	FALSE	FALSE	FALSE	FALSE	FALSE	FALSE	FALSE	FALSE	extracellular exosome;lysosomal membrane;vesicle	Postsynaptic density	Nucleus.	FALSE
gnl|gene15861|rna46345|	TEX10	Q9NXF1	Testis-expressed protein 10	0.756714	FALSE	TRUE	FALSE	FALSE	FALSE	FALSE	FALSE	FALSE	FALSE	FALSE	FALSE	FALSE	FALSE	FALSE	TRUE	FALSE	FALSE	FALSE	FALSE	FALSE	FALSE	FALSE	FALSE	FALSE	mitochondrion	Nucleolus	Nucleus, nucleoplasm {ECO:0000250|UniProtKB:Q3URQ0}. Cytoplasm {ECO:0000250|UniProtKB:Q3URQ0}. Nucleus, nucleolus {ECO:0000269|PubMed:12429849, ECO:0000269|PubMed:21326211}. Note=Mainly found in the nucleoplasm, with low levels detected in the cytoplasmic and chromatin fractions. {ECO:0000250|UniProtKB:Q3URQ0}.	FALSE
gnl|gene11114|rna32304|	SALL4	Q9UJQ4	Sal-like protein 4	0.756058	TRUE	FALSE	FALSE	FALSE	FALSE	FALSE	FALSE	FALSE	FALSE	FALSE	FALSE	FALSE	FALSE	FALSE	FALSE	FALSE	FALSE	FALSE	FALSE	FALSE	FALSE	FALSE	FALSE	FALSE	intracellular membrane-bounded organelle		Cytoplasm. Nucleus.	FALSE
gnl|gene586|rna1706|	EVI5L	Q96CN4	EVI5-like protein	0.749393	FALSE	FALSE	FALSE	FALSE	FALSE	FALSE	FALSE	FALSE	FALSE	FALSE	FALSE	FALSE	FALSE	FALSE	FALSE	FALSE	FALSE	FALSE	FALSE	FALSE	FALSE	FALSE	FALSE	FALSE				FALSE
gnl|gene4139|rna12054|	SYMPK	Q92797	Symplekin	0.748459	FALSE	TRUE	FALSE	FALSE	FALSE	FALSE	FALSE	FALSE	FALSE	FALSE	FALSE	FALSE	FALSE	FALSE	FALSE	FALSE	FALSE	FALSE	FALSE	FALSE	FALSE	FALSE	FALSE	TRUE		Histone locus body	Cytoplasm, cytoskeleton. Cell junction, tight junction. Cell membrane; Peripheral membrane protein; Cytoplasmic side. Cell junction. Nucleus, nucleoplasm. Note=Cytoplasmic face of adhesion plaques (major) and nucleoplasm (minor) (in cells with TJ). Nucleoplasm (in cells without TJ). Nuclear bodies of heat-stressed cells. Colocalizes with HSF1 in nuclear stress bodies upon heat shock (PubMed:14707…	FALSE
gnl|gene2829|rna8219|	PPIL2	Q13356	RING-type E3 ubiquitin-protein ligase PPIL2	0.748086	FALSE	FALSE	FALSE	FALSE	FALSE	FALSE	FALSE	FALSE	FALSE	FALSE	FALSE	FALSE	FALSE	FALSE	FALSE	FALSE	FALSE	FALSE	FALSE	FALSE	FALSE	FALSE	FALSE	FALSE			Nucleus {ECO:0000269|PubMed:11435423, ECO:0000269|PubMed:8660300}. Note=May also localize to the cytoplasm and the cell membrane. {ECO:0000269|PubMed:15946952}.	FALSE
gnl|gene39019|rna80458|	SGF29	Q96ES7	SAGA-associated factor 29	0.746813	FALSE	FALSE	FALSE	FALSE	FALSE	FALSE	FALSE	FALSE	FALSE	FALSE	FALSE	FALSE	FALSE	FALSE	FALSE	FALSE	FALSE	FALSE	FALSE	FALSE	FALSE	FALSE	FALSE	FALSE			Nucleus {ECO:0000250|UniProtKB:P0C606}.	FALSE
gnl|gene2286|rna6648|	STAM2	O75886	Signal transducing adapter molecule 2	0.746533	TRUE	FALSE	FALSE	FALSE	FALSE	FALSE	FALSE	FALSE	FALSE	FALSE	FALSE	FALSE	FALSE	FALSE	FALSE	FALSE	FALSE	FALSE	FALSE	FALSE	FALSE	FALSE	FALSE	FALSE	intracellular membrane-bounded organelle		Cytoplasm {ECO:0000250}. Early endosome membrane {ECO:0000269|PubMed:12551915}; Peripheral membrane protein {ECO:0000269|PubMed:12551915}; Cytoplasmic side {ECO:0000269|PubMed:12551915}.	FALSE
gnl|gene14679|rna42781|	CGNL1	Q0VF96	Cingulin-like protein 1	0.746062	FALSE	FALSE	FALSE	FALSE	FALSE	FALSE	FALSE	FALSE	FALSE	FALSE	FALSE	FALSE	FALSE	FALSE	FALSE	FALSE	FALSE	FALSE	FALSE	FALSE	FALSE	FALSE	FALSE	FALSE			Cell junction, tight junction {ECO:0000250|UniProtKB:Q6AW69}. Note=Localizes to the apical junction complex composed of tight and adherens junctions (PubMed:22891260). In the liver and kidney, it is also found along non-junctional actin filament bundles in addition to the apical junction (By similarity). {ECO:0000250|UniProtKB:Q6AW69, ECO:0000269|PubMed:22891260}.	FALSE
gnl|gene3167|rna9173|	NDUFB11	Q9NX14	NADH dehydrogenase [ubiquinone] 1 beta subcomplex subunit 11, mitochondrial	0.744931	TRUE	FALSE	TRUE	FALSE	FALSE	FALSE	FALSE	FALSE	FALSE	FALSE	FALSE	FALSE	FALSE	FALSE	FALSE	FALSE	FALSE	FALSE	FALSE	FALSE	FALSE	FALSE	FALSE	FALSE	mitochondrial inner membrane;mitochondrion		Mitochondrion inner membrane {ECO:0000269|PubMed:31206022, ECO:0000305|PubMed:12611891}; Single-pass membrane protein {ECO:0000305}. Note=The interaction with BCAP31 mediates mitochondria localization. {ECO:0000269|PubMed:31206022}.	FALSE
gnl|gene10306|rna29957|	PARD3	Q8TEW0	Partitioning defective 3 homolog	0.744909	FALSE	FALSE	FALSE	FALSE	FALSE	FALSE	FALSE	FALSE	FALSE	FALSE	FALSE	FALSE	FALSE	FALSE	FALSE	FALSE	FALSE	FALSE	FALSE	FALSE	FALSE	FALSE	FALSE	FALSE			Cytoplasm {ECO:0000250}. Endomembrane system {ECO:0000269|PubMed:20332120}. Cell junction {ECO:0000269|PubMed:20332120, ECO:0000269|PubMed:27925688}. Cell junction, tight junction {ECO:0000269|PubMed:20332120, ECO:0000269|PubMed:27925688}. Cell junction, adherens junction {ECO:0000250|UniProtKB:Q99NH2}. Cell membrane {ECO:0000269|PubMed:20332120, ECO:0000269|PubMed:27925688}. Cytoplasm, cell cort…	FALSE
gnl|gene2023|rna5873|	PPP1R12A	O14974	Protein phosphatase 1 regulatory subunit 12A (Fragment)	0.744569	FALSE	FALSE	FALSE	FALSE	FALSE	FALSE	FALSE	FALSE	FALSE	FALSE	FALSE	FALSE	FALSE	FALSE	FALSE	FALSE	FALSE	FALSE	FALSE	FALSE	FALSE	FALSE	FALSE	FALSE		Stress granule, Postsynaptic density	Cytoplasm {ECO:0000269|PubMed:12923170, ECO:0000269|PubMed:18477460}. Cytoplasm, cytoskeleton, stress fiber {ECO:0000269|PubMed:12923170}. Note=Also along actomyosin filaments. {ECO:0000269|PubMed:12923170}.	FALSE
gnl|gene39436|rna81017|	SSBP1	Q04837	Single-stranded DNA-binding protein, mitochondrial	0.740642	FALSE	FALSE	FALSE	FALSE	FALSE	FALSE	FALSE	FALSE	FALSE	FALSE	FALSE	FALSE	FALSE	FALSE	FALSE	FALSE	FALSE	FALSE	FALSE	FALSE	FALSE	FALSE	FALSE	FALSE	extracellular exosome;mitochondrial matrix;mitochondrial nucleoid;mitochondrion	Nucleolus, Postsynaptic density	Mitochondrion {ECO:0000269|PubMed:18063578, ECO:0000269|PubMed:31550237, ECO:0000269|PubMed:31550240}. Mitochondrion matrix, mitochondrion nucleoid {ECO:0000269|PubMed:18063578, ECO:0000269|PubMed:31550240}.	FALSE
gnl|gene43827|rna87427|	KNL1	Q8NG31	Kinetochore scaffold 1	0.74056	TRUE	FALSE	FALSE	FALSE	FALSE	FALSE	FALSE	FALSE	FALSE	FALSE	FALSE	FALSE	FALSE	FALSE	FALSE	FALSE	FALSE	FALSE	FALSE	FALSE	FALSE	FALSE	FALSE	FALSE	acrosomal vesicle		Nucleus. Chromosome, centromere, kinetochore. Note=Weakly expressed in interphase nuclei. Expression increases from prophase to late anaphase, but greatly diminishes from the telophase and cytokinesis to early G1 phase of cell cycle.	FALSE
gnl|gene1340|rna3909|	POF1B	Q8WVV4	Protein POF1B	0.740024	FALSE	FALSE	FALSE	FALSE	FALSE	FALSE	FALSE	FALSE	FALSE	FALSE	FALSE	FALSE	FALSE	FALSE	FALSE	FALSE	FALSE	FALSE	FALSE	FALSE	FALSE	FALSE	FALSE	FALSE			Cell junction, tight junction {ECO:0000269|PubMed:21940798}.	FALSE
gnl|gene34894|rna74601|	CAMSAP1	Q5T5Y3	Calmodulin-regulated spectrin-associated protein 1	0.739767	FALSE	FALSE	FALSE	FALSE	FALSE	FALSE	FALSE	FALSE	FALSE	FALSE	FALSE	FALSE	FALSE	FALSE	FALSE	FALSE	FALSE	FALSE	FALSE	FALSE	FALSE	FALSE	FALSE	FALSE		Stress granule	Cytoplasm, cytoskeleton {ECO:0000269|PubMed:19508979}. Note=Associates with the minus-end of microtubules (PubMed:24486153, PubMed:24706919). In contrast to CAMSAP2 and CAMSAP3, does not form stretches of decorated microtubule minus-ends (PubMed:24486153, PubMed:24706919). {ECO:0000269|PubMed:19508979, ECO:0000269|PubMed:24486153, ECO:0000269|PubMed:24706919}.	FALSE
gnl|gene16019|rna46825|	SEC31A	O94979	Protein transport protein Sec31A	0.73889	FALSE	FALSE	FALSE	FALSE	FALSE	FALSE	FALSE	FALSE	FALSE	FALSE	FALSE	FALSE	FALSE	FALSE	FALSE	FALSE	FALSE	FALSE	FALSE	FALSE	FALSE	FALSE	FALSE	FALSE	COPII-coated ER to Golgi transport vesicle;endoplasmic reticulum;endoplasmic reticulum exit site;endoplasmic reticulum membrane;intracellular membrane-bounded organelle	Postsynaptic density	Cytoplasm {ECO:0000250}. Cytoplasmic vesicle, COPII-coated vesicle membrane {ECO:0000269|PubMed:10788476, ECO:0000269|PubMed:16957052, ECO:0000269|PubMed:22358839, ECO:0000269|PubMed:27716508}; Peripheral membrane protein; Cytoplasmic side. Endoplasmic reticulum membrane {ECO:0000250}; Peripheral membrane protein {ECO:0000250}. Cytoplasm, cytosol {ECO:0000269|PubMed:17428803}. Note=Associates wit…	FALSE
gnl|gene50378|rna96862|	KIF4A	O95239	Chromosome-associated kinesin KIF4A	0.738871	FALSE	FALSE	FALSE	FALSE	FALSE	FALSE	FALSE	FALSE	FALSE	FALSE	FALSE	FALSE	FALSE	FALSE	FALSE	FALSE	FALSE	FALSE	FALSE	FALSE	FALSE	FALSE	FALSE	FALSE			Nucleus matrix {ECO:0000269|PubMed:11736643}. Cytoplasm {ECO:0000269|PubMed:11736643}. Cytoplasm, cytoskeleton, spindle {ECO:0000269|PubMed:15297875, ECO:0000269|PubMed:29848660}. Midbody {ECO:0000269|PubMed:15297875, ECO:0000269|PubMed:29848660}. Chromosome {ECO:0000269|PubMed:11736643, ECO:0000269|PubMed:15297875, ECO:0000269|PubMed:29848660}. Note=Associates with chromosomes at all stage of mi…	FALSE
gnl|gene5140|rna15036|	SNRPN	P63162	Small nuclear ribonucleoprotein-associated protein N (Fragment)	0.734527	FALSE	TRUE	FALSE	FALSE	FALSE	FALSE	FALSE	FALSE	FALSE	FALSE	FALSE	FALSE	FALSE	FALSE	FALSE	FALSE	TRUE	FALSE	FALSE	FALSE	FALSE	FALSE	FALSE	FALSE		Cajal body	Nucleus.	FALSE
gnl|gene12875|rna37424|	WBP2	Q969T9	WW domain-binding protein 2	0.733877	FALSE	FALSE	FALSE	FALSE	FALSE	FALSE	FALSE	FALSE	FALSE	FALSE	FALSE	FALSE	FALSE	FALSE	FALSE	FALSE	FALSE	FALSE	FALSE	FALSE	FALSE	FALSE	FALSE	FALSE		Stress granule	Cytoplasm {ECO:0000269|PubMed:21642474}. Nucleus {ECO:0000269|PubMed:21642474}. Note=Translocates from cytoplasm to nucleus when phosphorylated. {ECO:0000269|PubMed:21642474}.	FALSE
gnl|gene1378|rna4032|	SEC23B	Q15437	Protein transport protein SEC23 (Fragment)	0.733594	FALSE	FALSE	FALSE	FALSE	FALSE	FALSE	FALSE	FALSE	FALSE	FALSE	FALSE	FALSE	FALSE	FALSE	FALSE	FALSE	FALSE	FALSE	FALSE	FALSE	FALSE	FALSE	FALSE	FALSE	endoplasmic reticulum	Nucleolus	Cytoplasmic vesicle, COPII-coated vesicle membrane {ECO:0000250|UniProtKB:Q15436}; Peripheral membrane protein {ECO:0000250|UniProtKB:Q15436}; Cytoplasmic side {ECO:0000250|UniProtKB:Q15436}. Endoplasmic reticulum membrane {ECO:0000269|PubMed:26522472}; Peripheral membrane protein {ECO:0000250|UniProtKB:Q15436}; Cytoplasmic side {ECO:0000250|UniProtKB:Q15436}. Cytoplasm, cytosol {ECO:0000250|UniP…	FALSE
gnl|gene20025|rna58442|	PIBF1	Q8WXW3	Progesterone-induced-blocking factor 1	0.733482	FALSE	FALSE	FALSE	FALSE	FALSE	FALSE	FALSE	FALSE	FALSE	FALSE	FALSE	FALSE	FALSE	FALSE	FALSE	FALSE	FALSE	FALSE	TRUE	FALSE	FALSE	FALSE	FALSE	FALSE		Centrosome/Spindle pole body	Cytoplasm, cytoskeleton, microtubule organizing center, centrosome {ECO:0000269|PubMed:14654843}. Cytoplasm {ECO:0000269|PubMed:25218441}. Secreted {ECO:0000269|PubMed:25218441}. Note=In progesterone-treated astrocytoma cells a 57 kDa protein and isoform 1 (90 kDa) have been described, both being located in the intracellular medium and secreted. Respective predominant forms are isoform 1 in the i…	FALSE
gnl|gene1265|rna3680|	PRR14L	Q5THK1	Protein PRR14L	0.728204	FALSE	FALSE	FALSE	FALSE	FALSE	FALSE	FALSE	FALSE	FALSE	FALSE	FALSE	FALSE	FALSE	FALSE	FALSE	FALSE	FALSE	FALSE	FALSE	FALSE	FALSE	FALSE	FALSE	FALSE				FALSE
gnl|gene17999|rna52605|	KIFC1	Q9BW19	Kinesin-like protein KIFC1	0.727281	FALSE	FALSE	FALSE	FALSE	FALSE	FALSE	FALSE	FALSE	FALSE	FALSE	FALSE	FALSE	FALSE	FALSE	FALSE	FALSE	FALSE	FALSE	TRUE	FALSE	FALSE	FALSE	FALSE	FALSE		Centrosome/Spindle pole body	Nucleus {ECO:0000250|UniProtKB:Q9QWT9}. Cytoplasm, cytoskeleton, microtubule organizing center, centrosome {ECO:0000250|UniProtKB:Q9QWT9}. Cytoplasm, cytoskeleton, spindle {ECO:0000250|UniProtKB:Q9QWT9}. Early endosome {ECO:0000250|UniProtKB:Q9QWT9}. Note=Associated with nucleus during interphase, centrosomes in early and spindle in later mitosis. {ECO:0000250|UniProtKB:Q9QWT9}.	FALSE
gnl|gene17115|rna49993|	MED23	Q9ULK4	Mediator complex subunit 23	0.727164	FALSE	FALSE	FALSE	FALSE	FALSE	FALSE	FALSE	FALSE	FALSE	FALSE	FALSE	FALSE	FALSE	FALSE	FALSE	FALSE	FALSE	FALSE	FALSE	FALSE	FALSE	FALSE	FALSE	FALSE			Nucleus {ECO:0000305}.	FALSE
gnl|gene18438|rna53849|	NUP133	Q8WUM0	Nuclear pore complex protein Nup133	0.725736	FALSE	FALSE	FALSE	FALSE	FALSE	FALSE	FALSE	FALSE	FALSE	FALSE	FALSE	FALSE	FALSE	FALSE	FALSE	FALSE	FALSE	FALSE	FALSE	FALSE	FALSE	FALSE	FALSE	FALSE			Nucleus, nuclear pore complex {ECO:0000269|PubMed:11564755, ECO:0000269|PubMed:11684705}. Chromosome, centromere, kinetochore {ECO:0000269|PubMed:11564755}. Note=Located on both the cytoplasmic and nuclear sides of the nuclear pore (PubMed:11564755). During mitosis, localizes to the kinetochores (PubMed:11564755). {ECO:0000269|PubMed:11564755, ECO:0000269|PubMed:11684705}.	FALSE
gnl|gene4702|rna13736|	SRP68	Q9UHB9	Signal recognition particle subunit SRP68	0.724836	FALSE	TRUE	FALSE	FALSE	FALSE	FALSE	FALSE	FALSE	FALSE	FALSE	FALSE	FALSE	FALSE	FALSE	TRUE	FALSE	FALSE	FALSE	FALSE	TRUE	FALSE	FALSE	FALSE	FALSE	endoplasmic reticulum	Nucleolus, Stress granule	Cytoplasm {ECO:0000269|PubMed:10618370}. Nucleus, nucleolus {ECO:0000269|PubMed:10618370}. Endoplasmic reticulum {ECO:0000269|PubMed:28369529}.	TRUE
gnl|gene3719|rna10831|	GTF2A2	P52657	Transcription initiation factor IIA subunit 2	0.721969	FALSE	FALSE	FALSE	FALSE	FALSE	FALSE	FALSE	FALSE	FALSE	FALSE	FALSE	FALSE	FALSE	FALSE	FALSE	FALSE	FALSE	FALSE	FALSE	FALSE	FALSE	FALSE	FALSE	FALSE			Nucleus.	FALSE
gnl|gene18223|rna53238|	ANKZF1	Q9H8Y5	Ankyrin repeat and zinc finger domain-containing protein 1	0.721242	FALSE	FALSE	FALSE	FALSE	FALSE	FALSE	FALSE	FALSE	FALSE	FALSE	FALSE	FALSE	FALSE	FALSE	FALSE	FALSE	FALSE	FALSE	FALSE	FALSE	FALSE	FALSE	FALSE	FALSE			Cytoplasm {ECO:0000269|PubMed:28302725}. Note=Translocates to the mitochondria upon exposure to hydrogen peroxide. {ECO:0000269|PubMed:28302725}.	FALSE
gnl|gene13518|rna39329|	ILF3	Q12906	Interleukin enhancer-binding factor 3	0.72102	FALSE	TRUE	FALSE	FALSE	FALSE	FALSE	FALSE	FALSE	FALSE	FALSE	FALSE	FALSE	FALSE	FALSE	TRUE	FALSE	FALSE	TRUE	FALSE	TRUE	TRUE	FALSE	FALSE	FALSE	mitochondrion	Nuclear speckle, Nucleolus, P-body, Stress granule, Others	Nucleus, nucleolus {ECO:0000269|PubMed:26240280}. Cytoplasm {ECO:0000269|PubMed:28625552}. Nucleus {ECO:0000269|PubMed:10749851, ECO:0000269|PubMed:26240280, ECO:0000269|PubMed:28625552}. Note=Localizes in the cytoplasm in response to viral infection. The unphosphorylated form is retained in the nucleus by ILF2. Phosphorylation at Thr-188 and Thr-315 causes the dissociation of ILF2 from the ILF2-…	TRUE
gnl|gene41101|rna83407|	RBM39	Q14498	RNA-binding protein 39	0.719586	FALSE	FALSE	FALSE	FALSE	FALSE	FALSE	FALSE	FALSE	FALSE	FALSE	FALSE	FALSE	FALSE	FALSE	FALSE	FALSE	FALSE	FALSE	FALSE	FALSE	FALSE	FALSE	FALSE	FALSE		Nucleolus	Nucleus speckle {ECO:0000269|PubMed:8227358}. Note=Concentrated in nuclear speckles (PubMed:8227358). Colocalizes with the core spliceosomal snRNP proteins (PubMed:8227358). {ECO:0000269|PubMed:8227358}.	FALSE
gnl|gene8757|rna25496|	CDC6	Q99741	Cell division control protein 6 homolog	0.719239	FALSE	FALSE	FALSE	FALSE	FALSE	FALSE	FALSE	FALSE	FALSE	FALSE	FALSE	FALSE	FALSE	FALSE	FALSE	FALSE	FALSE	FALSE	FALSE	FALSE	FALSE	FALSE	FALSE	FALSE			Nucleus {ECO:0000269|PubMed:26818844, ECO:0000269|PubMed:9566895}. Cytoplasm {ECO:0000269|PubMed:9566895}. Note=The protein is nuclear in G1 and cytoplasmic in S-phase cells (PubMed:9566895). {ECO:0000269|PubMed:9566895}.	FALSE
gnl|gene13196|rna38401|	FUBP1	Q96AE4	Far upstream element-binding protein 1	0.715738	FALSE	TRUE	FALSE	FALSE	FALSE	FALSE	FALSE	FALSE	FALSE	FALSE	FALSE	FALSE	FALSE	FALSE	FALSE	FALSE	FALSE	FALSE	FALSE	TRUE	FALSE	FALSE	FALSE	FALSE		Stress granule	Nucleus {ECO:0000305}.	TRUE
gnl|gene1868|rna5456|	CARM1	Q86X55	Coactivator-associated arginine methyltransferase 1 (Fragment)	0.714537	FALSE	TRUE	FALSE	FALSE	FALSE	FALSE	FALSE	FALSE	FALSE	FALSE	FALSE	FALSE	FALSE	FALSE	FALSE	FALSE	FALSE	TRUE	FALSE	FALSE	FALSE	FALSE	FALSE	FALSE		Nuclear speckle, Stress granule	Nucleus {ECO:0000269|PubMed:19843527}. Cytoplasm {ECO:0000269|PubMed:19843527}. Chromosome {ECO:0000269|PubMed:33412112}. Note=Mainly nuclear during the G1, S and G2 phases of the cell cycle (PubMed:19843527). Cytoplasmic during mitosis, after breakup of the nuclear membrane (PubMed:19843527). Localizes to replication forks (PubMed:33412112). {ECO:0000269|PubMed:19843527, ECO:0000269|PubMed:33412…	FALSE
gnl|gene15148|rna44214|	GTF2E2	P29084	Transcription initiation factor IIE subunit beta	0.713045	FALSE	FALSE	FALSE	FALSE	FALSE	FALSE	FALSE	FALSE	FALSE	FALSE	FALSE	FALSE	FALSE	FALSE	FALSE	FALSE	FALSE	FALSE	FALSE	FALSE	FALSE	FALSE	FALSE	FALSE		Nucleolus	Nucleus {ECO:0000269|PubMed:7651391}.	FALSE
gnl|gene1197|rna3482|	TOPBP1	Q92547	DNA topoisomerase 2-binding protein 1	0.710791	FALSE	FALSE	FALSE	FALSE	FALSE	FALSE	FALSE	FALSE	FALSE	FALSE	FALSE	FALSE	FALSE	FALSE	FALSE	FALSE	FALSE	FALSE	TRUE	FALSE	FALSE	FALSE	FALSE	FALSE	intracellular membrane-bounded organelle	Nucleolus, Centrosome/Spindle pole body	Nucleus. Cytoplasm, cytoskeleton, microtubule organizing center, centrosome. Cytoplasm, cytoskeleton, spindle pole. Chromosome. Note=Detected on unpaired autosomes in meiotic prophase cells. Detected on X and Y chromosomes during later stages of prophase. Colocalizes with ATR and H2AX at unsynapsed chromosome cores during prophase (By similarity). Has a uniform nuclear distribution during G phase…	FALSE
gnl|gene3544|rna10317|	TFIP11	Q9UBB9	Tuftelin-interacting protein 11	0.710715	FALSE	FALSE	FALSE	FALSE	FALSE	FALSE	FALSE	FALSE	FALSE	FALSE	FALSE	FALSE	FALSE	FALSE	FALSE	FALSE	FALSE	FALSE	FALSE	FALSE	FALSE	FALSE	FALSE	FALSE		Others	Cytoplasm {ECO:0000250}. Nucleus {ECO:0000250}. Note=In the nucleus localizes to unique speckle domains in close proximity to nuclear speckles and not identical to paraspeckles. {ECO:0000250}.	FALSE
gnl|gene5997|rna17546|	CSTF2	P33240	Cleavage stimulation factor subunit 2	0.71067	FALSE	TRUE	FALSE	FALSE	FALSE	FALSE	FALSE	FALSE	FALSE	FALSE	FALSE	FALSE	FALSE	FALSE	FALSE	FALSE	FALSE	FALSE	FALSE	FALSE	FALSE	FALSE	FALSE	FALSE		Droplet, Cleavage body, DDX1 body	Nucleus {ECO:0000269|PubMed:11598190}. Note=Localized with DDX1 in cleavage bodies.	FALSE
gnl|gene34888|rna74595|	EIF4G3	O43432	Eukaryotic translation initiation factor 4 gamma 3	0.707657	FALSE	TRUE	FALSE	FALSE	FALSE	FALSE	FALSE	FALSE	FALSE	FALSE	FALSE	FALSE	FALSE	FALSE	FALSE	FALSE	FALSE	FALSE	FALSE	TRUE	FALSE	FALSE	FALSE	FALSE		Stress granule		TRUE
gnl|gene3698|rna10769|	MYO18A	Q92614	Unconventional myosin-XVIIIa	0.705766	FALSE	FALSE	FALSE	FALSE	FALSE	FALSE	FALSE	FALSE	FALSE	FALSE	FALSE	FALSE	FALSE	FALSE	FALSE	FALSE	FALSE	FALSE	FALSE	FALSE	FALSE	FALSE	FALSE	FALSE	trans-Golgi network	Postsynaptic density	Golgi apparatus {ECO:0000269|PubMed:19837035}. Golgi apparatus, trans-Golgi network {ECO:0000269|PubMed:19837035}. Golgi outpost {ECO:0000250|UniProtKB:D3ZFD0}. Cytoplasm, cytoskeleton, microtubule organizing center {ECO:0000250|UniProtKB:D3ZFD0}. Note=Recruited to the Golgi apparatus by GOLPH3 (PubMed:19837035). Localizes to the postsynaptic Golgi apparatus region, also named Golgi outpost, whic…	FALSE
gnl|gene15012|rna43804|	UPF3B	Q9BZI7	Regulator of nonsense transcripts 3B	0.705265	FALSE	TRUE	FALSE	FALSE	FALSE	FALSE	FALSE	FALSE	FALSE	FALSE	FALSE	FALSE	FALSE	FALSE	FALSE	FALSE	FALSE	FALSE	FALSE	TRUE	FALSE	FALSE	FALSE	FALSE		Nucleolus, Stress granule	Nucleus {ECO:0000269|PubMed:11113196, ECO:0000269|PubMed:11163187}. Cytoplasm {ECO:0000269|PubMed:11163187}. Note=Shuttling between the nucleus and the cytoplasm. {ECO:0000269|PubMed:11163187}.	TRUE
gnl|gene2306|rna6717|	PIAS4	Q8N2W9	E3 SUMO-protein ligase PIAS4	0.7045	FALSE	FALSE	FALSE	FALSE	FALSE	FALSE	FALSE	FALSE	FALSE	FALSE	FALSE	FALSE	FALSE	FALSE	FALSE	FALSE	FALSE	FALSE	FALSE	FALSE	FALSE	FALSE	FALSE	FALSE			Nucleus, PML body {ECO:0000269|PubMed:11248056, ECO:0000269|PubMed:12727872, ECO:0000269|PubMed:15831457}. Note=Colocalizes with SUMO1 and TCF7L2/TCF4 and LEF1 in a subset of PML (promyelocytic leukemia) nuclear bodies. {ECO:0000269|PubMed:12727872, ECO:0000269|PubMed:15831457}.	FALSE
gnl|gene35541|rna75551|	HNRNPU	Q00839	Heterogeneous nuclear ribonucleoprotein U	0.704144	FALSE	FALSE	FALSE	FALSE	FALSE	FALSE	FALSE	FALSE	FALSE	FALSE	FALSE	FALSE	FALSE	FALSE	FALSE	FALSE	FALSE	FALSE	FALSE	FALSE	FALSE	FALSE	FALSE	FALSE		Nucleolus, P-body, Stress granule	Nucleus {ECO:0000269|PubMed:10671544, ECO:0000269|PubMed:11003645, ECO:0000269|PubMed:1324173, ECO:0000269|PubMed:14608463, ECO:0000269|PubMed:15563465, ECO:0000269|PubMed:19617346, ECO:0000269|PubMed:21242313, ECO:0000269|PubMed:8174554, ECO:0000269|PubMed:9353307, ECO:0000269|PubMed:9405365}. Nucleus matrix {ECO:0000269|PubMed:1324173, ECO:0000269|PubMed:14608463, ECO:0000269|PubMed:8174554}. C…	FALSE
gnl|gene4808|rna14048|	SMARCE1	Q969G3	SWI/SNF-related matrix-associated actin-dependent regulator of chromatin subfamily E member 1 (Fragment)	0.703914	FALSE	FALSE	FALSE	FALSE	FALSE	FALSE	FALSE	FALSE	FALSE	FALSE	FALSE	FALSE	FALSE	FALSE	FALSE	FALSE	FALSE	FALSE	FALSE	FALSE	FALSE	FALSE	FALSE	FALSE			Nucleus {ECO:0000255|PROSITE-ProRule:PRU00267, ECO:0000269|PubMed:12192000}.	FALSE
gnl|gene38880|rna80243|	UBAP2L	Q14157	Ubiquitin-associated protein 2-like	0.703631	FALSE	TRUE	FALSE	FALSE	FALSE	FALSE	FALSE	FALSE	FALSE	FALSE	FALSE	FALSE	FALSE	FALSE	FALSE	FALSE	FALSE	FALSE	FALSE	TRUE	TRUE	FALSE	FALSE	FALSE		P-body, Stress granule	Nucleus {ECO:0000269|PubMed:35633597}. Chromosome {ECO:0000269|PubMed:35633597}. Cytoplasm {ECO:0000269|PubMed:35633597}. Cytoplasm, Stress granule {ECO:0000305|PubMed:29395067}. Note=Associates with nuclear chromatin. {ECO:0000269|PubMed:35633597}.	TRUE
gnl|gene26985|rna66490|	AHCTF1	Q8WYP5	Protein ELYS	0.703577	FALSE	FALSE	FALSE	FALSE	FALSE	FALSE	FALSE	FALSE	FALSE	FALSE	FALSE	FALSE	FALSE	FALSE	FALSE	FALSE	FALSE	FALSE	FALSE	FALSE	FALSE	FALSE	FALSE	FALSE	extracellular exosome	Nucleolus	Cytoplasm {ECO:0000250|UniProtKB:Q8CJF7}. Nucleus {ECO:0000269|PubMed:17098863, ECO:0000269|PubMed:27341616}. Nucleus envelope {ECO:0000269|PubMed:17098863, ECO:0000269|PubMed:27341616}. Nucleus matrix {ECO:0000269|PubMed:17098863}. Chromosome, centromere, kinetochore {ECO:0000269|PubMed:17098863, ECO:0000269|PubMed:27341616}. Nucleus, nucleoplasm {ECO:0000269|PubMed:17098863}. Nucleus, nuclear p…	FALSE
gnl|gene46749|rna91641|	CTNND1	O60716	Catenin delta-1	0.702845	FALSE	FALSE	FALSE	FALSE	FALSE	FALSE	FALSE	FALSE	FALSE	FALSE	FALSE	FALSE	FALSE	FALSE	FALSE	FALSE	FALSE	FALSE	FALSE	FALSE	FALSE	FALSE	FALSE	FALSE	extracellular exosome	Centrosome/Spindle pole body, Stress granule, Postsynaptic density	Cell junction, adherens junction {ECO:0000269|PubMed:11896187}. Cytoplasm {ECO:0000269|PubMed:15240885, ECO:0000269|PubMed:17047063}. Nucleus {ECO:0000269|PubMed:11896187, ECO:0000269|PubMed:17115030}. Cell membrane {ECO:0000269|PubMed:15240885, ECO:0000269|PubMed:17047063}. Note=Interaction with GLIS2 promotes nuclear translocation (By similarity). Detected at cell-cell contacts (PubMed:15240885…	FALSE
gnl|gene12932|rna37574|	TFG	Q92734	Protein TFG	0.702018	TRUE	FALSE	FALSE	FALSE	FALSE	FALSE	FALSE	FALSE	FALSE	FALSE	FALSE	FALSE	FALSE	FALSE	FALSE	FALSE	FALSE	FALSE	FALSE	FALSE	FALSE	FALSE	FALSE	FALSE	endoplasmic reticulum exit site;intracellular membrane-bounded organelle		Endoplasmic reticulum {ECO:0000269|PubMed:27813252}. Note=Localizes to endoplasmic reticulum exit site (ERES), also known as transitional endoplasmic reticulum (tER) (PubMed:27813252, PubMed:21478858). {ECO:0000269|PubMed:21478858, ECO:0000269|PubMed:27813252}.	FALSE
gnl|gene14804|rna43191|	SRP72	O76094	Signal recognition particle subunit SRP72	0.701654	FALSE	FALSE	FALSE	FALSE	FALSE	FALSE	FALSE	FALSE	FALSE	FALSE	FALSE	FALSE	FALSE	FALSE	FALSE	FALSE	FALSE	FALSE	FALSE	FALSE	FALSE	FALSE	FALSE	FALSE	endoplasmic reticulum	Nucleolus, Stress granule	Cytoplasm {ECO:0000269|PubMed:22541560}. Endoplasmic reticulum {ECO:0000269|PubMed:22541560, ECO:0000269|PubMed:28369529}.	FALSE
gnl|gene16262|rna47497|	SMARCAL1	Q9NZC9	HepA-related protein (Fragment)	0.701417	FALSE	FALSE	FALSE	FALSE	FALSE	FALSE	FALSE	FALSE	FALSE	FALSE	FALSE	FALSE	FALSE	FALSE	FALSE	FALSE	FALSE	FALSE	FALSE	FALSE	FALSE	FALSE	FALSE	FALSE			Nucleus {ECO:0000269|PubMed:19793862, ECO:0000269|PubMed:19793863}. Note=Recruited to damaged DNA regions.	FALSE
gnl|gene2849|rna8270|	BAG4	O95429	BAG family molecular chaperone regulator 4	0.700159	FALSE	FALSE	FALSE	FALSE	FALSE	FALSE	FALSE	FALSE	FALSE	FALSE	FALSE	FALSE	FALSE	FALSE	FALSE	FALSE	FALSE	FALSE	FALSE	FALSE	FALSE	FALSE	FALSE	FALSE		Stress granule	Cytoplasm.	FALSE
gnl|gene14222|rna41431|	CNOT8	Q9UFF9	CCR4-NOT transcription complex subunit 8	0.699875	FALSE	TRUE	FALSE	FALSE	FALSE	FALSE	FALSE	FALSE	FALSE	FALSE	FALSE	FALSE	FALSE	FALSE	FALSE	FALSE	FALSE	FALSE	FALSE	TRUE	TRUE	FALSE	FALSE	FALSE		P-body, Stress granule	Cytoplasm {ECO:0000269|PubMed:12771185}. Nucleus {ECO:0000269|PubMed:12771185}.	TRUE
gnl|gene41668|rna84179|	ACOT9	Q9Y305	Acyl-coenzyme A thioesterase 9, mitochondrial	0.699387	TRUE	FALSE	TRUE	FALSE	FALSE	FALSE	FALSE	FALSE	FALSE	FALSE	FALSE	FALSE	FALSE	FALSE	FALSE	FALSE	FALSE	FALSE	FALSE	FALSE	FALSE	FALSE	FALSE	FALSE	mitochondrial matrix;mitochondrion		Mitochondrion {ECO:0000250}.	FALSE
gnl|gene6456|rna18891|	ZNHIT6	Q9NWK9	Box C/D snoRNA protein 1	0.698852	TRUE	FALSE	FALSE	FALSE	FALSE	FALSE	FALSE	FALSE	FALSE	FALSE	FALSE	FALSE	FALSE	FALSE	FALSE	FALSE	FALSE	FALSE	FALSE	FALSE	FALSE	FALSE	FALSE	FALSE	extracellular exosome			FALSE
gnl|gene14905|rna43508|	CNOT10	Q9H9A5	CCR4-NOT transcription complex subunit 10	0.698581	FALSE	TRUE	FALSE	FALSE	FALSE	FALSE	FALSE	FALSE	FALSE	FALSE	FALSE	FALSE	FALSE	FALSE	FALSE	FALSE	FALSE	FALSE	FALSE	TRUE	TRUE	FALSE	FALSE	FALSE		P-body, Stress granule	Cytoplasm {ECO:0000305}. Nucleus {ECO:0000305}.	TRUE
gnl|gene15401|rna44945|	CPSF6	Q16630	Cleavage and polyadenylation specificity factor subunit 6	0.698447	FALSE	TRUE	FALSE	FALSE	FALSE	FALSE	FALSE	FALSE	FALSE	FALSE	FALSE	FALSE	FALSE	FALSE	FALSE	FALSE	FALSE	FALSE	FALSE	FALSE	FALSE	FALSE	TRUE	FALSE		Nucleolus, Paraspeckle, P-body, Stress granule	Nucleus {ECO:0000269|PubMed:15169763, ECO:0000269|PubMed:19864460, ECO:0000269|PubMed:20695905, ECO:0000269|PubMed:30916345, ECO:0000269|PubMed:9659921}. Nucleus, nucleoplasm {ECO:0000269|PubMed:17267687}. Nucleus speckle {ECO:0000269|PubMed:17267687}. Cytoplasm {ECO:0000269|PubMed:19864460, ECO:0000269|PubMed:30916345}. Note=Shuttles between the nucleus and the cytoplasm in a transcription- and …	FALSE
gnl|gene13480|rna39218|	MCM10	Q7L590	Protein MCM10 homolog	0.698407	FALSE	FALSE	FALSE	FALSE	FALSE	FALSE	FALSE	FALSE	FALSE	FALSE	FALSE	FALSE	FALSE	FALSE	FALSE	FALSE	FALSE	FALSE	FALSE	FALSE	FALSE	FALSE	FALSE	FALSE			Nucleus {ECO:0000269|PubMed:11095689, ECO:0000269|PubMed:15136575, ECO:0000269|PubMed:32865517}. Note=Colocalizes with ORC2 in nuclei foci. Associated with chromatin in S phase. From early to mid-S phase located in discrete nuclear foci. In early S phase, several hundred foci appeared throughout the nucleus. In mid-S phase, the foci appeared at the nuclear periphery and nucleolar regions. In the …	FALSE
gnl|gene2157|rna6258|	ARHGEF16	Q5VV41	Rho guanine nucleotide exchange factor 16	0.698167	FALSE	FALSE	FALSE	FALSE	FALSE	FALSE	FALSE	FALSE	FALSE	FALSE	FALSE	FALSE	FALSE	FALSE	FALSE	FALSE	FALSE	FALSE	FALSE	FALSE	FALSE	FALSE	FALSE	FALSE			Cytoplasm {ECO:0000305}.	FALSE
gnl|gene11374|rna33058|	NUF2	Q9BZD4	Kinetochore protein Nuf2	0.697767	FALSE	FALSE	FALSE	FALSE	FALSE	FALSE	FALSE	FALSE	FALSE	FALSE	FALSE	FALSE	FALSE	FALSE	FALSE	FALSE	FALSE	FALSE	FALSE	FALSE	FALSE	FALSE	FALSE	FALSE		Centrosome/Spindle pole body	Nucleus. Chromosome, centromere, kinetochore. Note=Localizes to kinetochores from late prophase to anaphase. Localizes specifically to the outer plate of the kinetochore. NDC80 is required for efficient kinetochore localization.	FALSE
gnl|gene6161|rna18000|	CDC40	O60508	Pre-mRNA-processing factor 17	0.695415	FALSE	FALSE	FALSE	FALSE	FALSE	FALSE	FALSE	FALSE	FALSE	FALSE	FALSE	FALSE	FALSE	FALSE	FALSE	FALSE	FALSE	FALSE	FALSE	FALSE	FALSE	FALSE	FALSE	FALSE			Nucleus {ECO:0000269|PubMed:28076346, ECO:0000269|PubMed:28502770, ECO:0000269|PubMed:29301961, ECO:0000269|PubMed:29360106, ECO:0000269|PubMed:29361316, ECO:0000269|PubMed:30705154}. Nucleus speckle {ECO:0000269|PubMed:9830021}.	FALSE
gnl|gene48054|rna93466|	TUBGCP5	Q96RT8	Gamma-tubulin complex component 5	0.694322	FALSE	FALSE	FALSE	FALSE	FALSE	FALSE	FALSE	FALSE	FALSE	FALSE	FALSE	FALSE	FALSE	FALSE	FALSE	FALSE	FALSE	FALSE	TRUE	FALSE	FALSE	FALSE	FALSE	FALSE		Centrosome/Spindle pole body	Cytoplasm, cytoskeleton, microtubule organizing center, centrosome {ECO:0000269|PubMed:14654843}.	FALSE
gnl|gene39|rna124|	MAP4K3	Q8IVH8	Mitogen-activated protein kinase kinase kinase kinase 3	0.694244	FALSE	FALSE	FALSE	FALSE	FALSE	FALSE	FALSE	FALSE	FALSE	FALSE	FALSE	FALSE	FALSE	FALSE	FALSE	FALSE	FALSE	FALSE	FALSE	FALSE	FALSE	FALSE	FALSE	FALSE				FALSE
gnl|gene17623|rna51493|	CYCS	P99999	Cytochrome c	0.694102	FALSE	FALSE	FALSE	FALSE	FALSE	FALSE	FALSE	FALSE	FALSE	FALSE	FALSE	FALSE	FALSE	FALSE	FALSE	FALSE	FALSE	FALSE	FALSE	FALSE	FALSE	FALSE	FALSE	FALSE	mitochondrial inner membrane;mitochondrial intermembrane space;mitochondrion	Nucleolus, Postsynaptic density	Mitochondrion intermembrane space. Note=Loosely associated with the inner membrane.	FALSE
gnl|gene19319|rna56432|	VIPAS39	Q9H9C1	Spermatogenesis-defective protein 39 homolog	0.691378	TRUE	FALSE	FALSE	FALSE	FALSE	FALSE	FALSE	FALSE	TRUE	FALSE	FALSE	FALSE	FALSE	FALSE	FALSE	FALSE	FALSE	FALSE	FALSE	FALSE	FALSE	FALSE	FALSE	FALSE	Golgi apparatus;early endosome;late endosome;recycling endosome		Cytoplasm {ECO:0000250}. Cytoplasmic vesicle {ECO:0000250}. Early endosome {ECO:0000269|PubMed:19109425}. Recycling endosome {ECO:0000269|PubMed:19109425, ECO:0000269|PubMed:22753090}. Late endosome {ECO:0000269|PubMed:19109425}. Note=Colocalizes in clusters with VPS33B at cytoplasmic organelles (PubMed:19109425).	FALSE
gnl|gene10490|rna30481|	TLE1	Q04724	Transducin-like enhancer protein 1	0.69003	FALSE	FALSE	FALSE	FALSE	FALSE	FALSE	FALSE	FALSE	FALSE	FALSE	FALSE	FALSE	FALSE	FALSE	FALSE	FALSE	FALSE	FALSE	FALSE	FALSE	FALSE	FALSE	FALSE	FALSE			Nucleus {ECO:0000269|PubMed:12397081}. Note=Nuclear and chromatin-associated, depending on isoforms and phosphorylation status. Hyperphosphorylation decreases the affinity for nuclear components.	FALSE
gnl|gene19462|rna56885|	MORC2	Q9Y6X9	ATPase MORC2	0.688665	FALSE	FALSE	FALSE	FALSE	FALSE	FALSE	FALSE	FALSE	FALSE	FALSE	FALSE	FALSE	FALSE	FALSE	FALSE	FALSE	FALSE	FALSE	FALSE	FALSE	FALSE	FALSE	FALSE	FALSE			Nucleus {ECO:0000269|PubMed:20225202, ECO:0000269|PubMed:23260667, ECO:0000269|PubMed:28581500}. Cytoplasm, cytosol {ECO:0000269|PubMed:20225202, ECO:0000269|PubMed:24286864}. Chromosome {ECO:0000269|PubMed:23260667, ECO:0000269|PubMed:28581500}. Nucleus matrix {ECO:0000269|PubMed:23260667}. Note=Mainly located in the nucleus (PubMed:20225202). Upon phosphorylation at Ser-739, recruited to damage…	FALSE
gnl|gene11615|rna33734|	TRIOBP	Q9H2D6	TRIO and F-actin-binding protein	0.688648	FALSE	FALSE	FALSE	FALSE	FALSE	FALSE	FALSE	FALSE	FALSE	FALSE	FALSE	FALSE	FALSE	FALSE	FALSE	FALSE	FALSE	FALSE	FALSE	FALSE	FALSE	FALSE	FALSE	FALSE			Nucleus {ECO:0000269|PubMed:9853615}. Cytoplasm, cytoskeleton {ECO:0000269|PubMed:9853615}. Note=Localized to F-actin in a periodic pattern. {ECO:0000269|PubMed:9853615}.; [Isoform 1]: Nucleus {ECO:0000269|PubMed:22820163}. Cytoplasm, cytoskeleton, microtubule organizing center, centrosome {ECO:0000269|PubMed:22820163}. Midbody {ECO:0000269|PubMed:22820163}. Note=Centrosomal localization occurs u…	FALSE
gnl|gene16328|rna47688|	ARVCF	O00192	Armadillo repeat protein deleted in velo-cardio-facial syndrome	0.688637	FALSE	FALSE	FALSE	FALSE	FALSE	FALSE	FALSE	FALSE	FALSE	FALSE	FALSE	FALSE	FALSE	FALSE	FALSE	FALSE	FALSE	FALSE	FALSE	FALSE	FALSE	FALSE	FALSE	FALSE			Cell junction, adherens junction {ECO:0000269|PubMed:10725230, ECO:0000269|PubMed:24644279, ECO:0000305|PubMed:30479852}. Nucleus {ECO:0000269|PubMed:10725230, ECO:0000269|PubMed:24644279}. Cytoplasm {ECO:0000269|PubMed:24644279}. Note=In heart, localizes at area composita, the mixed-type junctional structure composed of both desmosomal and adherens junctional proteins. {ECO:0000250|UniProtKB:B4F…	FALSE
gnl|gene48276|rna93795|	TAF6	P49848	Transcription initiation factor TFIID subunit 6	0.687027	FALSE	FALSE	FALSE	FALSE	FALSE	FALSE	FALSE	FALSE	FALSE	FALSE	FALSE	FALSE	FALSE	FALSE	FALSE	FALSE	FALSE	FALSE	FALSE	FALSE	FALSE	FALSE	FALSE	FALSE			Nucleus.; [Isoform 4]: Nucleus {ECO:0000269|PubMed:18628956}.	FALSE
gnl|gene13303|rna38718|	PHF10	Q8WUB8	PHD finger protein 10	0.685573	FALSE	FALSE	FALSE	FALSE	FALSE	FALSE	FALSE	FALSE	FALSE	FALSE	FALSE	FALSE	FALSE	FALSE	FALSE	FALSE	FALSE	FALSE	FALSE	FALSE	FALSE	FALSE	FALSE	FALSE			Nucleus {ECO:0000250}.	FALSE
gnl|gene18201|rna53177|	TRMT12	Q53H54	tRNA wybutosine-synthesizing protein 2 homolog	0.685068	FALSE	FALSE	FALSE	FALSE	FALSE	FALSE	FALSE	FALSE	FALSE	FALSE	FALSE	FALSE	FALSE	FALSE	FALSE	FALSE	FALSE	FALSE	FALSE	FALSE	FALSE	FALSE	FALSE	FALSE				FALSE
gnl|gene11477|rna33353|	POC5	Q8NA72	Centrosomal protein POC5	0.683906	FALSE	FALSE	FALSE	FALSE	FALSE	FALSE	FALSE	FALSE	FALSE	FALSE	FALSE	FALSE	FALSE	FALSE	FALSE	FALSE	FALSE	FALSE	TRUE	FALSE	FALSE	FALSE	FALSE	FALSE		Centrosome/Spindle pole body	Cytoplasm, cytoskeleton, microtubule organizing center, centrosome {ECO:0000269|PubMed:14654843}. Cytoplasm, cytoskeleton, microtubule organizing center, centrosome, centriole {ECO:0000269|PubMed:19349582}. Note=Localized to the distal portion of centrioles.	FALSE
gnl|gene13876|rna40397|	GTF2F1	P35269	General transcription factor IIF subunit 1	0.682168	FALSE	TRUE	FALSE	FALSE	FALSE	FALSE	FALSE	FALSE	FALSE	FALSE	FALSE	FALSE	FALSE	FALSE	FALSE	FALSE	TRUE	FALSE	FALSE	FALSE	FALSE	FALSE	FALSE	FALSE	intracellular membrane-bounded organelle	Cajal body, Nucleolus	Nucleus.	FALSE
gnl|gene13145|rna38208|	COIL	P38432	Coilin	0.68114	FALSE	TRUE	FALSE	FALSE	FALSE	FALSE	FALSE	FALSE	FALSE	FALSE	FALSE	FALSE	FALSE	FALSE	TRUE	FALSE	TRUE	FALSE	FALSE	TRUE	FALSE	FALSE	FALSE	FALSE		Cajal body, Nucleolus, Stress granule	Nucleus {ECO:0000269|PubMed:7679389}. Nucleus, Cajal body {ECO:0000269|PubMed:16079131, ECO:0000269|PubMed:22547674, ECO:0000269|PubMed:7679389}.	FALSE
gnl|gene50038|rna96306|	WDR13	Q9H1Z4	WD repeat-containing protein 13	0.679181	FALSE	FALSE	FALSE	FALSE	FALSE	FALSE	FALSE	FALSE	FALSE	FALSE	FALSE	FALSE	FALSE	FALSE	FALSE	FALSE	FALSE	FALSE	FALSE	FALSE	FALSE	FALSE	FALSE	FALSE			Nucleus {ECO:0000269|PubMed:12659815}.	FALSE
gnl|gene19958|rna58261|	TRIP12	Q14669	E3 ubiquitin-protein ligase TRIP12	0.678201	FALSE	FALSE	FALSE	FALSE	FALSE	FALSE	FALSE	FALSE	FALSE	FALSE	FALSE	FALSE	FALSE	FALSE	FALSE	FALSE	FALSE	FALSE	FALSE	FALSE	FALSE	FALSE	FALSE	FALSE			Nucleus, nucleoplasm {ECO:0000269|PubMed:20208519}.	FALSE
gnl|gene3366|rna9780|	PPP1R9A	Q9ULJ8	Neurabin-1	0.677128	FALSE	FALSE	FALSE	FALSE	FALSE	FALSE	FALSE	FALSE	FALSE	FALSE	FALSE	FALSE	FALSE	FALSE	FALSE	FALSE	FALSE	FALSE	FALSE	FALSE	FALSE	FALSE	FALSE	FALSE		Postsynaptic density	Cytoplasm, cytoskeleton {ECO:0000250}. Synapse, synaptosome {ECO:0000250}.	FALSE
gnl|gene14040|rna40904|	GPA33	Q99795	Cell surface A33 antigen	0.676427	TRUE	FALSE	FALSE	FALSE	FALSE	FALSE	FALSE	FALSE	FALSE	FALSE	FALSE	FALSE	FALSE	FALSE	FALSE	FALSE	FALSE	FALSE	FALSE	FALSE	FALSE	FALSE	FALSE	FALSE	extracellular exosome		Membrane; Single-pass type I membrane protein.	FALSE
gnl|gene36376|rna76680|	TLE3	Q04726	Transducin-like enhancer protein 3	0.676223	FALSE	FALSE	FALSE	FALSE	FALSE	FALSE	FALSE	FALSE	FALSE	FALSE	FALSE	FALSE	FALSE	FALSE	FALSE	FALSE	FALSE	FALSE	FALSE	FALSE	FALSE	TRUE	FALSE	FALSE		Sam68 nuclear body	Nucleus.	FALSE
gnl|gene342|rna997|	APCS	P02743	Serum amyloid P-component	0.675298	FALSE	FALSE	FALSE	FALSE	FALSE	FALSE	FALSE	FALSE	FALSE	FALSE	FALSE	FALSE	FALSE	FALSE	FALSE	FALSE	FALSE	FALSE	FALSE	FALSE	FALSE	FALSE	FALSE	FALSE			Secreted.	FALSE
gnl|gene11690|rna33968|	MED1	Q15648	Mediator of RNA polymerase II transcription subunit 1	0.675247	FALSE	FALSE	FALSE	FALSE	FALSE	FALSE	FALSE	FALSE	FALSE	FALSE	FALSE	FALSE	FALSE	FALSE	FALSE	FALSE	FALSE	FALSE	FALSE	FALSE	FALSE	FALSE	FALSE	FALSE		Droplet	Nucleus {ECO:0000269|PubMed:15471764, ECO:0000269|PubMed:16314496, ECO:0000269|PubMed:16574658}. Note=A subset of the protein may enter the nucleolus subsequent to phosphorylation by MAPK1 or MAPK3.	FALSE
gnl|gene12640|rna36725|	NEK4	P51957	Serine/threonine-protein kinase Nek4	0.674616	FALSE	FALSE	FALSE	FALSE	FALSE	FALSE	FALSE	FALSE	FALSE	FALSE	FALSE	FALSE	FALSE	FALSE	FALSE	FALSE	FALSE	FALSE	FALSE	FALSE	FALSE	FALSE	FALSE	FALSE			Cell projection, cilium {ECO:0000269|PubMed:21685204}. Cytoplasm {ECO:0000269|PubMed:21685204}.	FALSE
gnl|gene6773|rna19822|	TADA3	O75528	Transcriptional adapter 3	0.67445	FALSE	FALSE	FALSE	FALSE	FALSE	FALSE	FALSE	FALSE	FALSE	FALSE	FALSE	FALSE	FALSE	FALSE	FALSE	FALSE	FALSE	FALSE	FALSE	FALSE	FALSE	FALSE	FALSE	FALSE		Others	Nucleus {ECO:0000269|PubMed:11564863, ECO:0000269|PubMed:9674425}.	FALSE
gnl|gene14443|rna42038|	MELK	Q14680	Maternal embryonic leucine zipper kinase	0.673743	FALSE	FALSE	FALSE	FALSE	FALSE	FALSE	FALSE	FALSE	FALSE	FALSE	FALSE	FALSE	FALSE	FALSE	FALSE	FALSE	FALSE	FALSE	FALSE	FALSE	FALSE	FALSE	FALSE	FALSE			Cell membrane {ECO:0000269|PubMed:16159311, ECO:0000269|PubMed:21145462}; Peripheral membrane protein {ECO:0000269|PubMed:16159311, ECO:0000269|PubMed:21145462}.	FALSE
gnl|gene13430|rna39082|	MKI67	P46013	Proliferation marker protein Ki-67	0.673432	FALSE	TRUE	FALSE	FALSE	FALSE	FALSE	FALSE	FALSE	FALSE	FALSE	FALSE	FALSE	FALSE	FALSE	TRUE	FALSE	FALSE	FALSE	FALSE	FALSE	FALSE	FALSE	FALSE	FALSE		Nucleolus, Stress granule	Chromosome {ECO:0000269|PubMed:15896774, ECO:0000269|PubMed:22002106, ECO:0000269|PubMed:27362226, ECO:0000269|PubMed:9510506}. Nucleus {ECO:0000269|PubMed:10878551, ECO:0000269|PubMed:22002106}. Nucleus, nucleolus {ECO:0000269|PubMed:10878551, ECO:0000269|PubMed:22002106, ECO:0000269|PubMed:2674163, ECO:0000269|PubMed:8799815}. Note=Associates with the surface of the mitotic chromosome, the peri…	FALSE
gnl|gene49024|rna94837|	PON2	Q15165	Paraoxonase 2, isoform CRA_a	0.673327	FALSE	FALSE	FALSE	FALSE	FALSE	FALSE	FALSE	FALSE	FALSE	FALSE	FALSE	FALSE	FALSE	FALSE	FALSE	FALSE	FALSE	FALSE	FALSE	FALSE	FALSE	FALSE	FALSE	FALSE			Membrane {ECO:0000269|PubMed:11579088}; Peripheral membrane protein {ECO:0000269|PubMed:11579088}.	FALSE
gnl|gene18272|rna53372|	LTV1	Q96GA3	Protein LTV1 homolog	0.670545	FALSE	FALSE	FALSE	FALSE	FALSE	FALSE	FALSE	FALSE	FALSE	FALSE	FALSE	FALSE	FALSE	FALSE	FALSE	FALSE	FALSE	FALSE	FALSE	FALSE	FALSE	FALSE	FALSE	FALSE				FALSE
gnl|gene1689|rna4921|	RAP1A	P62834	Ras-related protein Rap-1A	0.669127	FALSE	FALSE	FALSE	FALSE	FALSE	FALSE	FALSE	FALSE	FALSE	FALSE	FALSE	FALSE	FALSE	FALSE	FALSE	FALSE	FALSE	FALSE	FALSE	FALSE	FALSE	FALSE	FALSE	FALSE	early endosome;endosome membrane;extracellular exosome;late endosome	Postsynaptic density	Cell membrane {ECO:0000269|PubMed:11359771}; Lipid-anchor {ECO:0000269|PubMed:11359771}. Cytoplasm {ECO:0000269|PubMed:11359771}. Cytoplasm, perinuclear region {ECO:0000269|PubMed:11359771}. Cell junction {ECO:0000250}. Early endosome {ECO:0000250}. Note=Recruited from early endosome to late endosome compartment after nerve growth factor (NGF) stimulation. Localized with RAPGEF2 at cell-cell junc…	FALSE
gnl|gene37354|rna78056|	HIC2	Q96JB3	Hypermethylated in cancer 2 protein	0.669071	FALSE	FALSE	FALSE	FALSE	FALSE	FALSE	FALSE	FALSE	FALSE	FALSE	FALSE	FALSE	FALSE	FALSE	FALSE	FALSE	FALSE	FALSE	FALSE	FALSE	FALSE	FALSE	FALSE	FALSE			Nucleus.	FALSE
gnl|gene19651|rna57435|	NEK1	Q96PY6	Serine/threonine-protein kinase Nek1	0.668865	FALSE	FALSE	FALSE	FALSE	FALSE	FALSE	FALSE	FALSE	FALSE	FALSE	FALSE	FALSE	FALSE	FALSE	FALSE	FALSE	FALSE	FALSE	FALSE	FALSE	FALSE	FALSE	FALSE	FALSE			Nucleus {ECO:0000269|PubMed:15604234, ECO:0000305|PubMed:21211617}. Cytoplasm, cytoskeleton, microtubule organizing center, centrosome {ECO:0000250|UniProtKB:P51954}. Cytoplasm {ECO:0000269|PubMed:18843199}. Note=Associated with the pericentriolar material (PubMed:21211617). Localizes to centrosome during interphase and mitosis (By similarity). Translocated from cytoplasm to discrete nuclear foci…	FALSE
gnl|gene8279|rna24106|	MOB3A	Q96BX8	MOB kinase activator 3A	0.667064	FALSE	FALSE	FALSE	FALSE	FALSE	FALSE	FALSE	FALSE	FALSE	FALSE	FALSE	FALSE	FALSE	FALSE	FALSE	FALSE	FALSE	FALSE	FALSE	FALSE	FALSE	FALSE	FALSE	FALSE				FALSE
gnl|gene15006|rna43791|	ING2	Q9H160	Inhibitor of growth protein 2	0.664574	FALSE	FALSE	FALSE	FALSE	FALSE	FALSE	FALSE	FALSE	FALSE	FALSE	FALSE	FALSE	FALSE	FALSE	FALSE	FALSE	FALSE	FALSE	FALSE	FALSE	FALSE	FALSE	FALSE	FALSE			Nucleus {ECO:0000269|PubMed:12859901}. Note=Predominantly nuclear. Localized to chromatin and nuclear matrix. Upon reduced PtdIns(5)P levels seems to be released from chromatin and, at least partially, translocated to the cytoplasm.	FALSE
gnl|gene9645|rna28074|	GTF2F2	P13984	General transcription factor IIF subunit 2	0.662926	FALSE	FALSE	FALSE	FALSE	FALSE	FALSE	FALSE	FALSE	FALSE	FALSE	FALSE	FALSE	FALSE	FALSE	FALSE	FALSE	FALSE	FALSE	FALSE	FALSE	FALSE	FALSE	FALSE	FALSE		Nucleolus	Nucleus {ECO:0000269|PubMed:10454543}.	FALSE
gnl|gene32136|rna71657|	SPAG1	Q07617	Sperm-associated antigen 1	0.662131	FALSE	FALSE	FALSE	FALSE	FALSE	FALSE	FALSE	FALSE	FALSE	FALSE	FALSE	FALSE	FALSE	FALSE	FALSE	FALSE	FALSE	FALSE	FALSE	FALSE	FALSE	FALSE	FALSE	FALSE			Cytoplasm {ECO:0000269|PubMed:11517287, ECO:0000269|PubMed:16983343}. Dynein axonemal particle {ECO:0000305}. Note=Colocalizes with tubulin.	FALSE
gnl|gene37680|rna78472|	DDOST	P39656	Dolichyl-diphosphooligosaccharide--protein glycosyltransferase 48 kDa subunit	0.661109	FALSE	FALSE	FALSE	FALSE	FALSE	FALSE	FALSE	FALSE	FALSE	FALSE	FALSE	FALSE	FALSE	FALSE	FALSE	FALSE	FALSE	FALSE	FALSE	FALSE	FALSE	FALSE	FALSE	FALSE	azurophil granule membrane;endoplasmic reticulum;endoplasmic reticulum membrane;intracellular membrane-bounded organelle	Nucleolus	Endoplasmic reticulum membrane {ECO:0000250|UniProtKB:Q29381}; Single-pass type I membrane protein {ECO:0000250|UniProtKB:Q29381}.	FALSE
gnl|gene47463|rna92617|	RAD54B	Q9Y620	DNA repair and recombination protein RAD54B	0.66057	FALSE	FALSE	FALSE	FALSE	FALSE	FALSE	FALSE	FALSE	FALSE	FALSE	FALSE	FALSE	FALSE	FALSE	FALSE	FALSE	FALSE	FALSE	FALSE	FALSE	FALSE	FALSE	FALSE	FALSE			Nucleus {ECO:0000305}.	FALSE
gnl|gene41712|rna84255|	SBF1	O95248	Myotubularin-related protein 5	0.659877	FALSE	FALSE	FALSE	FALSE	FALSE	FALSE	FALSE	FALSE	FALSE	FALSE	FALSE	FALSE	FALSE	FALSE	FALSE	FALSE	FALSE	FALSE	FALSE	FALSE	FALSE	FALSE	FALSE	FALSE	endoplasmic reticulum membrane	Postsynaptic density	Cytoplasm {ECO:0000269|PubMed:12668758, ECO:0000269|PubMed:20937701}. Cytoplasm, perinuclear region {ECO:0000269|PubMed:12668758}.	FALSE
gnl|gene3085|rna8937|	ATG101	Q9BSB4	Autophagy-related protein 101	0.659729	TRUE	FALSE	FALSE	FALSE	FALSE	FALSE	FALSE	FALSE	FALSE	FALSE	FALSE	FALSE	FALSE	FALSE	FALSE	FALSE	FALSE	FALSE	FALSE	FALSE	FALSE	FALSE	FALSE	FALSE	endoplasmic reticulum membrane		Cytoplasm {ECO:0000269|PubMed:19597335}. Preautophagosomal structure {ECO:0000269|PubMed:19597335}. Note=Under starvation conditions, it is localized to puncate structures primarily representing the isolation membrane; the isolation membrane sequesters a portion of the cytoplasm resulting in autophagosome formation. {ECO:0000269|PubMed:19597335}.	FALSE
gnl|gene38124|rna79165|	LSM12	Q3MHD2	Protein LSM12 homolog	0.659232	FALSE	TRUE	FALSE	FALSE	FALSE	FALSE	FALSE	FALSE	FALSE	FALSE	FALSE	FALSE	FALSE	FALSE	FALSE	FALSE	FALSE	FALSE	FALSE	TRUE	TRUE	FALSE	FALSE	FALSE		P-body, Stress granule	Cytoplasm {ECO:0000269|PubMed:34362892}. Note=Colocalizes with TPCN2. {ECO:0000269|PubMed:34362892}.	TRUE
gnl|gene12320|rna35808|	KIF23	Q02241	Kinesin-like protein KIF23	0.657431	FALSE	FALSE	FALSE	FALSE	FALSE	FALSE	FALSE	FALSE	FALSE	FALSE	FALSE	FALSE	FALSE	FALSE	FALSE	FALSE	FALSE	FALSE	FALSE	FALSE	FALSE	FALSE	FALSE	FALSE		P-body, Stress granule	Nucleus. Cytoplasm, cytoskeleton, spindle. Midbody, Midbody ring {ECO:0000269|PubMed:16213214}. Note=Localizes to the interzone of mitotic spindles. Detected at the midbody during later stages of mitotic cytokinesis.	FALSE
gnl|gene48860|rna94627|	PNN	Q9H307	Pinin	0.654333	FALSE	TRUE	FALSE	FALSE	FALSE	FALSE	FALSE	FALSE	FALSE	FALSE	FALSE	FALSE	FALSE	FALSE	FALSE	FALSE	FALSE	FALSE	FALSE	FALSE	FALSE	FALSE	FALSE	FALSE			Nucleus speckle. Cell junction, desmosome. Note=Cell-cell contact area, predominantly desmosome of intercellular adherens junction. Not a nucleocytoplasmic shuttling protein.	FALSE
gnl|gene34446|rna74018|	HAUS6	Q7Z4H7	HAUS augmin-like complex subunit 6	0.653656	FALSE	FALSE	FALSE	FALSE	FALSE	FALSE	FALSE	FALSE	FALSE	FALSE	FALSE	FALSE	FALSE	FALSE	FALSE	FALSE	FALSE	FALSE	FALSE	FALSE	FALSE	FALSE	FALSE	FALSE			Cytoplasm, cytoskeleton {ECO:0000269|PubMed:18443220, ECO:0000269|PubMed:19029337}. Cytoplasm, cytoskeleton, spindle {ECO:0000269|PubMed:19029337, ECO:0000269|PubMed:19369198, ECO:0000269|PubMed:19427217, ECO:0000269|PubMed:30723163}. Cytoplasm, cytoskeleton, microtubule organizing center, centrosome {ECO:0000269|PubMed:19369198, ECO:0000269|PubMed:19427217}. Note=Localizes to interphase centroso…	FALSE
gnl|gene15155|rna44245|	NUP35	Q8NFH5	Nucleoporin NUP35	0.653122	FALSE	FALSE	FALSE	FALSE	FALSE	FALSE	FALSE	FALSE	FALSE	FALSE	FALSE	FALSE	FALSE	FALSE	FALSE	FALSE	FALSE	FALSE	FALSE	FALSE	FALSE	FALSE	FALSE	FALSE			Nucleus, nuclear pore complex {ECO:0000269|PubMed:12196509}. Nucleus membrane {ECO:0000269|PubMed:15703211}; Peripheral membrane protein {ECO:0000269|PubMed:15703211}. Note=Tightly associated with the nuclear membrane and lamina. {ECO:0000269|PubMed:15703211}.	FALSE
gnl|gene7866|rna22945|	MPHOSPH8	Q99549	M-phase phosphoprotein 8	0.65227	FALSE	FALSE	FALSE	FALSE	FALSE	FALSE	FALSE	FALSE	FALSE	FALSE	FALSE	FALSE	FALSE	FALSE	FALSE	FALSE	FALSE	FALSE	FALSE	FALSE	FALSE	FALSE	FALSE	FALSE			Nucleus {ECO:0000269|PubMed:20871592, ECO:0000269|PubMed:23416073, ECO:0000269|PubMed:26022416, ECO:0000269|PubMed:28581500, ECO:0000269|PubMed:8885239}. Chromosome {ECO:0000269|PubMed:23416073, ECO:0000269|PubMed:26022416, ECO:0000269|PubMed:28581500}. Note=Detected on heterochromatin (PubMed:20871592, PubMed:26022416). Dissociates from chromatin during interphase and early mitosis (PubMed:23416…	FALSE
gnl|gene14449|rna42061|	HNRNPA1	P09651	Helix-destabilizing protein	0.650789	FALSE	FALSE	FALSE	FALSE	FALSE	FALSE	FALSE	FALSE	FALSE	FALSE	FALSE	FALSE	FALSE	FALSE	FALSE	FALSE	FALSE	FALSE	FALSE	FALSE	FALSE	FALSE	FALSE	FALSE	extracellular exosome		Nucleus {ECO:0000269|PubMed:17289661, ECO:0000269|PubMed:27694260}. Cytoplasm {ECO:0000269|PubMed:17289661}. Note=Localized in cytoplasmic mRNP granules containing untranslated mRNAs. Shuttles continuously between the nucleus and the cytoplasm along with mRNA. Component of ribonucleosomes (PubMed:17289661). {ECO:0000269|PubMed:17289661, ECO:0000269|PubMed:27694260}.; Cytoplasm {ECO:0000269|PubMed…	TRUE
gnl|gene397|rna1151|	VPS37A	Q8NEZ2	Vacuolar protein sorting-associated protein 37A	0.648066	TRUE	FALSE	FALSE	FALSE	FALSE	FALSE	FALSE	FALSE	FALSE	FALSE	FALSE	FALSE	FALSE	FALSE	FALSE	FALSE	FALSE	FALSE	FALSE	FALSE	FALSE	FALSE	FALSE	FALSE	endosome membrane;intracellular membrane-bounded organelle		Late endosome membrane; Peripheral membrane protein. Nucleus.	FALSE
gnl|gene15391|rna44918|	TSPAN15	O95858	Tetraspanin-15	0.647304	TRUE	FALSE	FALSE	FALSE	FALSE	FALSE	FALSE	FALSE	FALSE	FALSE	FALSE	FALSE	FALSE	FALSE	FALSE	FALSE	FALSE	FALSE	FALSE	FALSE	FALSE	FALSE	FALSE	FALSE	endoplasmic reticulum lumen;intracellular membrane-bounded organelle		Cell membrane {ECO:0000269|PubMed:26686862, ECO:0000269|PubMed:30463011}; Multi-pass membrane protein {ECO:0000305}. Late endosome membrane {ECO:0000269|PubMed:26686862}.	FALSE
gnl|gene4767|rna13921|	NVL	O15381	Nuclear valosin-containing protein-like	0.647038	FALSE	TRUE	FALSE	FALSE	FALSE	FALSE	FALSE	FALSE	FALSE	FALSE	FALSE	FALSE	FALSE	FALSE	TRUE	FALSE	FALSE	FALSE	FALSE	FALSE	FALSE	FALSE	FALSE	FALSE		Nucleolus	[Isoform 2]: Nucleus, nucleoplasm {ECO:0000269|PubMed:15469983}.; [Isoform 1]: Nucleus, nucleolus {ECO:0000269|PubMed:12429849, ECO:0000269|PubMed:15469983, ECO:0000269|PubMed:22226966, ECO:0000269|PubMed:26456651, ECO:0000269|PubMed:9286697}. Nucleus, nucleoplasm {ECO:0000269|PubMed:15469983}. Note=Expressed predominantly in the nucleolus. Associates with pre-ribosomal particles in the nucleus. …	FALSE
gnl|gene6311|rna18449|	RBM5	P52756	RNA-binding protein 5	0.646133	FALSE	FALSE	FALSE	FALSE	FALSE	FALSE	FALSE	FALSE	FALSE	FALSE	FALSE	FALSE	FALSE	FALSE	FALSE	FALSE	FALSE	FALSE	FALSE	FALSE	FALSE	FALSE	FALSE	FALSE			Nucleus {ECO:0000269|PubMed:18851835}.	FALSE
gnl|gene40564|rna82628|	SRRT	Q9BXP5	Arsenite-resistance protein 2 (Fragment)	0.645585	FALSE	FALSE	FALSE	FALSE	FALSE	FALSE	FALSE	FALSE	FALSE	FALSE	FALSE	FALSE	FALSE	FALSE	FALSE	FALSE	FALSE	FALSE	FALSE	FALSE	FALSE	FALSE	FALSE	FALSE		Stress granule	Nucleus, nucleoplasm {ECO:0000250}. Cytoplasm {ECO:0000250}. Note=Predominantly nuclear. Shuttles between the nucleus and the cytoplasm in a CRM1-dependent way (By similarity). {ECO:0000250}.	FALSE
gnl|gene2340|rna6806|	UBN2	Q6ZU65	Ubinuclein-2	0.644771	FALSE	FALSE	FALSE	FALSE	FALSE	FALSE	FALSE	FALSE	FALSE	FALSE	FALSE	FALSE	FALSE	FALSE	FALSE	FALSE	FALSE	FALSE	FALSE	FALSE	FALSE	FALSE	FALSE	FALSE				FALSE
gnl|gene45175|rna89417|	NUP160	Q12769	Nuclear pore complex protein Nup160	0.643962	FALSE	FALSE	FALSE	FALSE	FALSE	FALSE	FALSE	FALSE	FALSE	FALSE	FALSE	FALSE	FALSE	FALSE	FALSE	FALSE	FALSE	FALSE	FALSE	FALSE	FALSE	FALSE	FALSE	FALSE		Centrosome/Spindle pole body	Nucleus, nuclear pore complex {ECO:0000269|PubMed:11564755, ECO:0000269|PubMed:11684705}.	FALSE
gnl|gene665|rna1939|	CDC25C	P30307	M-phase inducer phosphatase 3	0.643744	FALSE	FALSE	FALSE	FALSE	FALSE	FALSE	FALSE	FALSE	FALSE	FALSE	FALSE	FALSE	FALSE	FALSE	FALSE	FALSE	FALSE	FALSE	FALSE	FALSE	FALSE	FALSE	FALSE	FALSE		Centrosome/Spindle pole body	Nucleus {ECO:0000269|PubMed:14968113, ECO:0000269|PubMed:8119945}.	FALSE
gnl|gene10102|rna29371|	RNF10	Q8N5U6	RING finger protein 10	0.643659	FALSE	FALSE	FALSE	FALSE	FALSE	FALSE	FALSE	FALSE	FALSE	FALSE	FALSE	FALSE	FALSE	FALSE	FALSE	FALSE	FALSE	FALSE	FALSE	FALSE	FALSE	FALSE	FALSE	FALSE			Cytoplasm {ECO:0000269|PubMed:16335786}. Nucleus {ECO:0000250|UniProtKB:Q5XI59}.	FALSE
gnl|gene12507|rna36378|	CLIP1	P30622	CAP-Gly domain-containing linker protein 1 (Fragment)	0.643504	FALSE	FALSE	FALSE	FALSE	FALSE	FALSE	FALSE	FALSE	FALSE	FALSE	FALSE	FALSE	FALSE	FALSE	FALSE	FALSE	FALSE	FALSE	FALSE	FALSE	FALSE	FALSE	FALSE	FALSE			Cytoplasm {ECO:0000305}. Cytoplasm, cytoskeleton {ECO:0000269|PubMed:17889670, ECO:0000269|PubMed:21646404}. Cytoplasmic vesicle membrane {ECO:0000269|PubMed:12433698}; Peripheral membrane protein; Cytoplasmic side. Cell projection, ruffle {ECO:0000269|PubMed:12433698}. Note=Localizes to microtubule plus ends (PubMed:21646404, PubMed:17889670). Localizes preferentially to the ends of tyrosinated …	FALSE
gnl|gene43173|rna86444|	PIK3C2G	O75747	Phosphatidylinositol-4-phosphate 3-kinase	0.642778	FALSE	FALSE	FALSE	FALSE	FALSE	FALSE	FALSE	FALSE	FALSE	FALSE	FALSE	FALSE	FALSE	FALSE	FALSE	FALSE	FALSE	FALSE	FALSE	FALSE	FALSE	FALSE	FALSE	FALSE			Membrane {ECO:0000250|UniProtKB:O70167}; Peripheral membrane protein {ECO:0000250|UniProtKB:O70167}.	FALSE
gnl|gene3080|rna8924|	SBDS	Q9Y3A5	Ribosome maturation protein SBDS	0.642633	FALSE	TRUE	FALSE	FALSE	FALSE	FALSE	FALSE	FALSE	FALSE	FALSE	FALSE	FALSE	FALSE	FALSE	TRUE	FALSE	FALSE	FALSE	FALSE	FALSE	FALSE	FALSE	FALSE	FALSE		Nucleolus	Cytoplasm. Nucleus, nucleolus. Nucleus, nucleoplasm. Cytoplasm, cytoskeleton, spindle. Note=Primarily detected in the cytoplasm, and at low levels in nucleus and nucleolus (PubMed:19602484 and PubMed:17475909). Detected in the nucleolus during G1 and G2 phase of the cell cycle, and diffusely distributed in the nucleus during S phase. Detected at the mitotic spindle. Colocalizes with the microtubu…	FALSE
gnl|gene15899|rna46466|	UPF2	Q9HAU5	Regulator of nonsense transcripts 2	0.642553	FALSE	TRUE	FALSE	FALSE	FALSE	FALSE	FALSE	FALSE	FALSE	FALSE	FALSE	FALSE	FALSE	FALSE	FALSE	FALSE	FALSE	FALSE	FALSE	TRUE	FALSE	FALSE	FALSE	FALSE		Stress granule	Cytoplasm, perinuclear region {ECO:0000269|PubMed:11073994, ECO:0000269|PubMed:11113196, ECO:0000269|PubMed:11163187}. Cytoplasm {ECO:0000250|UniProtKB:A2AT37}.	TRUE
gnl|gene1033|rna3023|	AP4M1	O00189	AP-4 complex subunit mu-1	0.641786	TRUE	FALSE	FALSE	FALSE	FALSE	FALSE	FALSE	FALSE	FALSE	FALSE	FALSE	FALSE	FALSE	FALSE	FALSE	FALSE	FALSE	FALSE	FALSE	FALSE	FALSE	FALSE	FALSE	FALSE	early endosome;extracellular exosome;trans-Golgi network		Golgi apparatus, trans-Golgi network membrane {ECO:0000269|PubMed:20230749, ECO:0000269|PubMed:29180427, ECO:0000269|PubMed:32073997}; Peripheral membrane protein {ECO:0000305|PubMed:32073997}. Early endosome {ECO:0000269|PubMed:20230749}. Note=Found in soma and dendritic shafts of neuronal cells. {ECO:0000250|UniProtKB:Q2PWT8}.	FALSE
gnl|gene1484|rna4315|	NUP88	Q99567	Nuclear pore complex protein Nup88 (Fragment)	0.641364	FALSE	FALSE	FALSE	FALSE	FALSE	FALSE	FALSE	FALSE	FALSE	FALSE	FALSE	FALSE	FALSE	FALSE	FALSE	FALSE	FALSE	FALSE	FALSE	FALSE	FALSE	FALSE	FALSE	FALSE		Stress granule	Nucleus, nuclear pore complex {ECO:0000269|PubMed:30543681}.	FALSE
gnl|gene14921|rna43549|	APC	P25054	Adenomatous polyposis coli protein (Fragment)	0.641155	FALSE	FALSE	FALSE	FALSE	FALSE	FALSE	FALSE	FALSE	FALSE	FALSE	FALSE	FALSE	FALSE	FALSE	FALSE	FALSE	FALSE	FALSE	FALSE	FALSE	FALSE	FALSE	FALSE	FALSE	Golgi apparatus	Centrosome/Spindle pole body, Postsynaptic density	Cell junction, adherens junction {ECO:0000269|PubMed:16611247}. Cytoplasm, cytoskeleton {ECO:0000269|PubMed:19632184, ECO:0000269|PubMed:20937854}. Cell projection, lamellipodium {ECO:0000269|PubMed:19151759}. Cell projection, ruffle membrane {ECO:0000269|PubMed:19151759}. Cytoplasm {ECO:0000269|PubMed:10947987}. Cell membrane {ECO:0000269|PubMed:10947987, ECO:0000269|PubMed:16611247, ECO:0000269…	FALSE
gnl|gene455|rna1316|	MPHOSPH10	O00566	U3 small nucleolar ribonucleoprotein protein MPP10	0.639604	FALSE	TRUE	FALSE	FALSE	FALSE	FALSE	FALSE	FALSE	FALSE	FALSE	FALSE	FALSE	FALSE	FALSE	TRUE	FALSE	FALSE	FALSE	FALSE	FALSE	FALSE	FALSE	FALSE	FALSE		Nucleolus	Nucleus, nucleolus {ECO:0000269|PubMed:12429849, ECO:0000269|PubMed:12655004, ECO:0000269|PubMed:9450966}. Chromosome {ECO:0000269|PubMed:9450966}. Note=Fibrillar region of the nucleolus (PubMed:9450966). After dissolution of the nucleolus in early M phase becomes associated with chromosomes through metaphase and anaphase (PubMed:9450966). In telophase localized to small cellular prenucleolar bod…	FALSE
gnl|gene18377|rna53682|	FAM76B	Q5HYJ3	Protein FAM76B	0.638972	FALSE	TRUE	FALSE	FALSE	FALSE	FALSE	FALSE	FALSE	FALSE	FALSE	FALSE	FALSE	FALSE	FALSE	FALSE	FALSE	FALSE	TRUE	FALSE	FALSE	FALSE	FALSE	FALSE	FALSE		Nuclear speckle	Nucleus speckle {ECO:0000269|PubMed:19266028}.	FALSE
gnl|gene6876|rna20108|	RAB3GAP2	Q9H2M9	Rab3 GTPase-activating protein non-catalytic subunit	0.638504	FALSE	FALSE	FALSE	FALSE	FALSE	FALSE	FALSE	FALSE	FALSE	FALSE	FALSE	FALSE	FALSE	FALSE	FALSE	FALSE	FALSE	FALSE	FALSE	FALSE	FALSE	FALSE	FALSE	FALSE	endoplasmic reticulum membrane	Postsynaptic density	Cytoplasm {ECO:0000250|UniProtKB:Q5U1Z0}. Endoplasmic reticulum {ECO:0000305|PubMed:24891604}. Note=In neurons, it is enriched in the synaptic soluble fraction. {ECO:0000250|UniProtKB:Q5U1Z0}.	FALSE
gnl|gene10310|rna29967|	STAT6	P42226	Signal transducer and activator of transcription 6	0.637254	FALSE	FALSE	FALSE	FALSE	FALSE	FALSE	FALSE	FALSE	FALSE	FALSE	FALSE	FALSE	FALSE	FALSE	FALSE	FALSE	FALSE	FALSE	FALSE	FALSE	FALSE	FALSE	FALSE	FALSE			Cytoplasm. Nucleus. Note=Translocated into the nucleus in response to phosphorylation.	FALSE
gnl|gene5146|rna15049|	MASTL	Q96GX5	Serine/threonine-protein kinase greatwall	0.6361	FALSE	FALSE	FALSE	FALSE	FALSE	FALSE	FALSE	FALSE	FALSE	FALSE	FALSE	FALSE	FALSE	FALSE	FALSE	FALSE	FALSE	FALSE	FALSE	FALSE	FALSE	FALSE	FALSE	FALSE			Cytoplasm, cytoskeleton, microtubule organizing center, centrosome {ECO:0000269|PubMed:20818157}. Nucleus {ECO:0000269|PubMed:19460416, ECO:0000269|PubMed:20818157}. Cleavage furrow {ECO:0000269|PubMed:20818157}. Note=During interphase is mainly nuclear, upon nuclear envelope breakdown localizes at the cytoplasm and during mitosis at the centrosomes. Upon mitotic exit moves to the cleavage furrow…	FALSE
gnl|gene10415|rna30271|	LSM11	P83369	U7 snRNA-associated Sm-like protein LSm11	0.635981	FALSE	TRUE	FALSE	FALSE	FALSE	FALSE	FALSE	FALSE	FALSE	FALSE	FALSE	FALSE	FALSE	FALSE	FALSE	FALSE	FALSE	FALSE	FALSE	FALSE	FALSE	FALSE	FALSE	TRUE		Histone locus body	Nucleus {ECO:0000269|PubMed:12975319}.	FALSE
gnl|gene41924|rna84571|	TCOF1	Q13428	Treacle protein (Fragment)	0.634487	FALSE	TRUE	FALSE	FALSE	FALSE	FALSE	FALSE	FALSE	FALSE	FALSE	FALSE	FALSE	FALSE	FALSE	TRUE	FALSE	FALSE	FALSE	FALSE	FALSE	FALSE	FALSE	FALSE	FALSE		Nucleolus	Nucleus, nucleolus {ECO:0000269|PubMed:12777385}.	FALSE
gnl|gene6979|rna20377|	HNRNPA2B1	P22626	Heterogeneous nuclear ribonucleoproteins A2/B1	0.631718	FALSE	TRUE	FALSE	FALSE	FALSE	FALSE	FALSE	FALSE	FALSE	FALSE	FALSE	FALSE	FALSE	FALSE	TRUE	FALSE	FALSE	TRUE	FALSE	TRUE	TRUE	FALSE	FALSE	FALSE	extracellular exosome	Droplet, Nuclear speckle, Nucleolus, P-body, Stress granule	Nucleus {ECO:0000269|PubMed:31320558}. Nucleus, nucleoplasm {ECO:0000269|PubMed:17289661}. Cytoplasm {ECO:0000269|PubMed:31320558}. Cytoplasmic granule {ECO:0000269|PubMed:17289661, ECO:0000269|PubMed:24356509}. Secreted, extracellular exosome {ECO:0000269|PubMed:24356509}. Note=Localized in cytoplasmic mRNP granules containing untranslated mRNAs (PubMed:17289661). Component of ribonucleosomes (P…	TRUE
gnl|gene11899|rna34553|	BRIX1	Q8TDN6	Ribosome biogenesis protein BRX1 homolog	0.629821	FALSE	TRUE	FALSE	FALSE	FALSE	FALSE	FALSE	FALSE	FALSE	FALSE	FALSE	FALSE	FALSE	FALSE	TRUE	FALSE	FALSE	FALSE	FALSE	FALSE	FALSE	FALSE	FALSE	FALSE		Nucleolus, P-body	Nucleus, nucleolus.	FALSE
gnl|gene7058|rna20603|	CBL	P22681	E3 ubiquitin-protein ligase CBL	0.627928	TRUE	FALSE	FALSE	FALSE	FALSE	FALSE	FALSE	FALSE	TRUE	FALSE	FALSE	FALSE	FALSE	FALSE	FALSE	FALSE	FALSE	FALSE	FALSE	FALSE	FALSE	FALSE	FALSE	FALSE	Golgi apparatus		Cytoplasm. Cell membrane. Cell projection, cilium {ECO:0000269|PubMed:29237719}. Golgi apparatus {ECO:0000269|PubMed:29237719}. Note=Colocalizes with FGFR2 in lipid rafts at the cell membrane.	FALSE
gnl|gene18508|rna54050|	CNOT3	O75175	CCR4-NOT transcription complex subunit 3 (Fragment)	0.626934	FALSE	TRUE	FALSE	FALSE	FALSE	FALSE	FALSE	FALSE	FALSE	FALSE	FALSE	FALSE	FALSE	FALSE	FALSE	FALSE	FALSE	FALSE	FALSE	TRUE	TRUE	FALSE	FALSE	FALSE		P-body, Stress granule	Cytoplasm {ECO:0000305}. Nucleus {ECO:0000305}. Cytoplasm, P-body {ECO:0000250}. Note=NANOS2 promotes its localization to P-body. {ECO:0000250}.	TRUE
gnl|gene16125|rna47139|	ULK3	Q6PHR2	Serine/threonine-protein kinase ULK3	0.626637	FALSE	FALSE	FALSE	FALSE	FALSE	FALSE	FALSE	FALSE	FALSE	FALSE	FALSE	FALSE	FALSE	FALSE	FALSE	FALSE	FALSE	FALSE	FALSE	FALSE	FALSE	FALSE	FALSE	FALSE			Cytoplasm {ECO:0000269|PubMed:19279323, ECO:0000269|PubMed:19878745}. Note=Localizes to pre-autophagosomal structure during cellular senescence.	FALSE
gnl|gene20398|rna59587|	KDM6A	O15550	Lysine-specific demethylase 6A	0.625799	FALSE	FALSE	FALSE	FALSE	FALSE	FALSE	FALSE	FALSE	FALSE	FALSE	FALSE	FALSE	FALSE	FALSE	FALSE	FALSE	FALSE	FALSE	FALSE	FALSE	FALSE	FALSE	FALSE	FALSE			Nucleus {ECO:0000305}.	FALSE
gnl|gene42918|rna86082|	NPFFR2	Q9Y5X5	Neuropeptide FF receptor 2	0.625437	TRUE	FALSE	FALSE	FALSE	FALSE	FALSE	FALSE	FALSE	FALSE	FALSE	FALSE	FALSE	FALSE	FALSE	FALSE	FALSE	FALSE	FALSE	FALSE	FALSE	FALSE	FALSE	FALSE	FALSE			Cell membrane; Multi-pass membrane protein.	FALSE
gnl|gene11954|rna34725|	RECQL4	O94761	ATP-dependent DNA helicase Q4	0.62392	FALSE	FALSE	FALSE	FALSE	FALSE	FALSE	FALSE	FALSE	FALSE	FALSE	FALSE	FALSE	FALSE	FALSE	FALSE	FALSE	FALSE	FALSE	FALSE	FALSE	FALSE	FALSE	FALSE	FALSE			Cytoplasm {ECO:0000269|PubMed:15317757}. Nucleus {ECO:0000269|PubMed:10552928}.	FALSE
gnl|gene19446|rna56828|	NELFE	P18615	Negative elongation factor E	0.6239	FALSE	TRUE	FALSE	FALSE	FALSE	FALSE	FALSE	FALSE	FALSE	FALSE	FALSE	FALSE	FALSE	FALSE	FALSE	FALSE	FALSE	FALSE	FALSE	TRUE	FALSE	FALSE	FALSE	FALSE		Stress granule	Nucleus {ECO:0000269|PubMed:14701750}. Chromosome {ECO:0000269|PubMed:14701750}. Note=Localizes to chromatin (PubMed:14701750). Phosphorylation by the P-TEFb complex promotes its release from chromatin (PubMed:14701750). {ECO:0000269|PubMed:14701750}.	TRUE
gnl|gene42188|rna84951|	TRA2B	P62995	Transformer-2 protein homolog beta	0.621538	FALSE	TRUE	FALSE	FALSE	FALSE	FALSE	FALSE	FALSE	FALSE	FALSE	FALSE	FALSE	FALSE	FALSE	FALSE	FALSE	FALSE	TRUE	FALSE	TRUE	TRUE	FALSE	FALSE	FALSE		Nuclear speckle, P-body, Stress granule	Nucleus {ECO:0000269|PubMed:9212162, ECO:0000269|PubMed:9546399}.	TRUE
gnl|gene15108|rna44096|	ZC3H18	Q86VM9	Zinc finger CCCH domain-containing protein 18 (Fragment)	0.620135	FALSE	FALSE	FALSE	FALSE	FALSE	FALSE	FALSE	FALSE	FALSE	FALSE	FALSE	FALSE	FALSE	FALSE	FALSE	FALSE	FALSE	FALSE	FALSE	FALSE	FALSE	FALSE	FALSE	FALSE			Nucleus {ECO:0000250}.	FALSE
gnl|gene6724|rna19687|	BRCA1	P38398	Breast cancer type 1 susceptibility protein (Fragment)	0.620123	FALSE	FALSE	FALSE	FALSE	FALSE	FALSE	FALSE	FALSE	FALSE	FALSE	FALSE	FALSE	FALSE	FALSE	FALSE	FALSE	FALSE	FALSE	FALSE	FALSE	FALSE	FALSE	FALSE	FALSE		PML nuclear body, Centrosome/Spindle pole body	Nucleus {ECO:0000269|PubMed:15133502, ECO:0000269|PubMed:17525340, ECO:0000269|PubMed:20160719, ECO:0000269|PubMed:21144835, ECO:0000269|PubMed:26778126, ECO:0000269|PubMed:9528852}. Chromosome {ECO:0000269|PubMed:23269703, ECO:0000269|PubMed:25472942, ECO:0000269|PubMed:26778126}. Cytoplasm {ECO:0000269|PubMed:20160719}. Note=Localizes at sites of DNA damage at double-strand breaks (DSBs); recru…	FALSE
gnl|gene7458|rna21735|	TUBGCP3	Q96CW5	Gamma-tubulin complex component 3	0.620016	FALSE	FALSE	FALSE	FALSE	FALSE	FALSE	FALSE	FALSE	FALSE	FALSE	FALSE	FALSE	FALSE	FALSE	FALSE	FALSE	FALSE	FALSE	TRUE	FALSE	FALSE	FALSE	FALSE	FALSE		Centrosome/Spindle pole body, P-body	Cytoplasm, cytoskeleton, microtubule organizing center, centrosome {ECO:0000269|PubMed:14654843}.	FALSE
gnl|gene8490|rna24717|	URB2	Q14146	Unhealthy ribosome biogenesis protein 2 homolog	0.619106	FALSE	TRUE	FALSE	FALSE	FALSE	FALSE	FALSE	FALSE	FALSE	FALSE	FALSE	FALSE	FALSE	FALSE	TRUE	FALSE	FALSE	FALSE	FALSE	FALSE	FALSE	FALSE	FALSE	FALSE		Nucleolus	Nucleus, nucleolus {ECO:0000269|PubMed:15635413}.	FALSE
gnl|gene6247|rna18268|	DNAJB11	Q9UBS4	DnaJ homolog subfamily B member 11	0.616087	TRUE	FALSE	FALSE	FALSE	FALSE	FALSE	TRUE	FALSE	FALSE	FALSE	FALSE	FALSE	FALSE	FALSE	FALSE	FALSE	FALSE	FALSE	FALSE	FALSE	FALSE	FALSE	FALSE	FALSE	endoplasmic reticulum;endoplasmic reticulum lumen		Endoplasmic reticulum lumen {ECO:0000269|PubMed:10827079, ECO:0000269|PubMed:15195998, ECO:0000269|PubMed:15525676, ECO:0000269|PubMed:15544163}. Note=Associated with the ER membrane in a C-terminally epitope-tagged construct.	FALSE
gnl|gene2750|rna8006|	PABPC1	P11940	Polyadenylate-binding protein 1	0.615293	FALSE	TRUE	FALSE	FALSE	FALSE	FALSE	FALSE	FALSE	FALSE	FALSE	FALSE	FALSE	FALSE	FALSE	FALSE	FALSE	FALSE	FALSE	FALSE	TRUE	TRUE	FALSE	FALSE	FALSE	extracellular exosome	Nucleolus, P-body, Stress granule, Postsynaptic density	Cytoplasm {ECO:0000269|PubMed:20573744, ECO:0000269|PubMed:21883093, ECO:0000269|PubMed:28733330, ECO:0000269|PubMed:31649314, ECO:0000269|PubMed:7908267, ECO:0000269|PubMed:9582337}. Cytoplasm, Stress granule {ECO:0000269|PubMed:21883093, ECO:0000269|PubMed:22872150, ECO:0000269|PubMed:27573237}. Nucleus {ECO:0000269|PubMed:18799579, ECO:0000269|PubMed:9582337}. Cell projection, lamellipodium {E…	TRUE
gnl|gene12616|rna36662|	SPDL1	Q96EA4	Protein Spindly	0.615195	FALSE	FALSE	FALSE	FALSE	FALSE	FALSE	FALSE	FALSE	FALSE	FALSE	FALSE	FALSE	FALSE	FALSE	FALSE	FALSE	FALSE	FALSE	TRUE	FALSE	FALSE	FALSE	FALSE	FALSE		Centrosome/Spindle pole body	Cytoplasm, cytoskeleton, microtubule organizing center, centrosome. Chromosome, centromere, kinetochore. Nucleus. Cytoplasm, cytoskeleton, spindle pole. Note=Localizes to the nucleus in interphase and to the kinetochore in early prometaphase. Relocalizes to the mitotic spindle pole before metaphase and is subsequently lost from the spindle poles after chromosome congression is completed. Removal …	FALSE
gnl|gene4272|rna12439|	RBM43	Q6ZSC3	RNA-binding protein 43	0.613829	FALSE	FALSE	FALSE	FALSE	FALSE	FALSE	FALSE	FALSE	FALSE	FALSE	FALSE	FALSE	FALSE	FALSE	FALSE	FALSE	FALSE	FALSE	FALSE	FALSE	FALSE	FALSE	FALSE	FALSE				FALSE
gnl|gene13625|rna39657|	MTUS1	Q9ULD2	Microtubule-associated tumor suppressor 1	0.613763	FALSE	TRUE	FALSE	FALSE	FALSE	FALSE	FALSE	FALSE	FALSE	FALSE	FALSE	TRUE	FALSE	FALSE	FALSE	FALSE	FALSE	FALSE	TRUE	FALSE	FALSE	FALSE	FALSE	FALSE		Centrosome/Spindle pole body, Spindle apparatus	Mitochondrion {ECO:0000269|PubMed:10697957, ECO:0000269|PubMed:12692079, ECO:0000269|PubMed:19794912}. Golgi apparatus {ECO:0000250}. Cell membrane {ECO:0000250}. Nucleus {ECO:0000250}. Note=In neurons, translocates into the nucleus after treatment with angiotensin-II. {ECO:0000250}.; [Isoform 1]: Cytoplasm, cytoskeleton, microtubule organizing center, centrosome. Cytoplasm, cytoskeleton, spindle…	FALSE
gnl|gene15680|rna45775|	RELCH	Q9P260	RAB11-binding protein RELCH	0.611797	FALSE	FALSE	FALSE	FALSE	FALSE	FALSE	FALSE	FALSE	FALSE	FALSE	FALSE	FALSE	FALSE	FALSE	FALSE	FALSE	FALSE	FALSE	FALSE	FALSE	FALSE	FALSE	FALSE	FALSE	recycling endosome;trans-Golgi network	Postsynaptic density	Recycling endosome {ECO:0000269|PubMed:29514919}. Golgi apparatus, trans-Golgi network {ECO:0000269|PubMed:29514919}. Note=Translocated to the trans-Golgi network area in an OSBP-dependent manner (PubMed:29514919). Colocalizes with RAB11A in recycling endosomes (By similarity). Found in a complex composed of RELCH, OSBP1 and RAB11A (By similarity). {ECO:0000250|UniProtKB:Q148V7, ECO:0000269|PubMe…	FALSE
gnl|gene41136|rna83455|	CWF19L2	Q2TBE0	CWF19-like protein 2 (Fragment)	0.60922	FALSE	FALSE	FALSE	FALSE	FALSE	FALSE	FALSE	FALSE	FALSE	FALSE	FALSE	FALSE	FALSE	FALSE	FALSE	FALSE	FALSE	FALSE	FALSE	FALSE	FALSE	FALSE	FALSE	FALSE				FALSE
gnl|gene14051|rna40934|	HNRNPA0	Q13151	Heterogeneous nuclear ribonucleoprotein A0	0.606496	FALSE	TRUE	FALSE	FALSE	FALSE	FALSE	FALSE	FALSE	FALSE	FALSE	FALSE	FALSE	FALSE	FALSE	TRUE	FALSE	FALSE	FALSE	FALSE	TRUE	FALSE	FALSE	FALSE	FALSE		Droplet, Nucleolus, Stress granule	Nucleus {ECO:0000250}. Note=Component of ribonucleosomes. {ECO:0000250}.	FALSE
gnl|gene20254|rna59134|	SRFBP1	Q8NEF9	Serum response factor-binding protein 1	0.604185	FALSE	FALSE	FALSE	FALSE	FALSE	FALSE	FALSE	FALSE	FALSE	FALSE	FALSE	FALSE	FALSE	FALSE	FALSE	FALSE	FALSE	FALSE	FALSE	FALSE	FALSE	FALSE	FALSE	FALSE		Nucleolus	Cytoplasm, perinuclear region {ECO:0000250|UniProtKB:Q9CZ91}.	FALSE
gnl|gene18006|rna52626|	CWC22	Q9HCG8	Pre-mRNA-splicing factor CWC22 homolog	0.604131	FALSE	FALSE	FALSE	FALSE	FALSE	FALSE	FALSE	FALSE	FALSE	FALSE	FALSE	FALSE	FALSE	FALSE	FALSE	FALSE	FALSE	FALSE	FALSE	FALSE	FALSE	FALSE	FALSE	FALSE		Stress granule	Nucleus {ECO:0000269|PubMed:11991638, ECO:0000269|PubMed:28502770, ECO:0000269|PubMed:29301961, ECO:0000269|PubMed:29360106}. Nucleus speckle {ECO:0000269|PubMed:22961380}. Note=Concentrates around speckles, which are sites of pre-mRNA synthesis and processing, where it colocalizes with EJC core proteins. {ECO:0000269|PubMed:22961380}.	FALSE
gnl|gene19734|rna57663|	YTHDF2	Q9Y5A9	YTH domain-containing family protein 2	0.603869	FALSE	TRUE	FALSE	FALSE	FALSE	FALSE	FALSE	FALSE	FALSE	FALSE	FALSE	FALSE	FALSE	FALSE	FALSE	FALSE	FALSE	FALSE	FALSE	TRUE	TRUE	FALSE	FALSE	FALSE		P-body, Stress granule	Cytoplasm, cytosol {ECO:0000269|PubMed:26458103, ECO:0000269|PubMed:31292544, ECO:0000269|PubMed:32492408}. Cytoplasm, P-body {ECO:0000269|PubMed:24284625, ECO:0000269|PubMed:31292544, ECO:0000269|PubMed:32492408}. Cytoplasm, Stress granule {ECO:0000269|PubMed:31292544, ECO:0000269|PubMed:32451507}. Nucleus {ECO:0000269|PubMed:26458103}. Note=Localizes to the cytosol and relocates to the nucleus …	TRUE
gnl|gene3696|rna10750|	RACGAP1	Q9H0H5	Rac GTPase-activating protein 1	0.602578	FALSE	FALSE	FALSE	FALSE	FALSE	FALSE	FALSE	FALSE	FALSE	FALSE	FALSE	FALSE	FALSE	FALSE	FALSE	FALSE	FALSE	FALSE	FALSE	FALSE	FALSE	FALSE	FALSE	FALSE	extracellular exosome	Stress granule	Nucleus {ECO:0000269|PubMed:18445686}. Cytoplasm. Cytoplasm, cytoskeleton, spindle {ECO:0000269|PubMed:18445686}. Cytoplasmic vesicle, secretory vesicle, acrosome. Cleavage furrow. Midbody, Midbody ring {ECO:0000269|PubMed:16213214}. Cell membrane; Peripheral membrane protein; Cytoplasmic side. Note=Colocalizes with RND2 in Golgi-derived proacrosomal vesicles and the acrosome (By similarity). Dur…	FALSE
gnl|gene16430|rna47990|	MAPKBP1	O60336	Mitogen-activated protein kinase-binding protein 1	0.602533	FALSE	FALSE	FALSE	FALSE	FALSE	FALSE	FALSE	FALSE	FALSE	FALSE	FALSE	FALSE	FALSE	FALSE	FALSE	FALSE	FALSE	FALSE	FALSE	FALSE	FALSE	FALSE	FALSE	FALSE			Cytoplasm {ECO:0000269|PubMed:22700971, ECO:0000269|PubMed:28089251}. Nucleus {ECO:0000269|PubMed:22700971}. Cytoplasm, cytoskeleton, spindle pole {ECO:0000269|PubMed:28089251}. Note=Not detected in the cilium. Localized around the poles of the mitotic spindle from prophase to anaphase in mitotic cells. {ECO:0000269|PubMed:28089251}.	FALSE
gnl|gene42467|rna85387|	NOL6	Q9H6R4	Nucleolar protein 6	0.601353	FALSE	TRUE	FALSE	FALSE	FALSE	FALSE	FALSE	FALSE	FALSE	FALSE	FALSE	FALSE	FALSE	FALSE	TRUE	FALSE	FALSE	FALSE	FALSE	FALSE	FALSE	FALSE	FALSE	FALSE	mitochondrion	Nucleolus, P-body	Nucleus, nucleolus {ECO:0000269|PubMed:12429849}. Chromosome {ECO:0000250}. Note=Localizes to condensed chromosomes in mitosis. {ECO:0000250}.	FALSE
gnl|gene18742|rna54712|	RANGAP1	P46060	Ran GTPase-activating protein 1	0.600232	FALSE	TRUE	FALSE	FALSE	FALSE	FALSE	FALSE	FALSE	FALSE	FALSE	FALSE	FALSE	FALSE	FALSE	FALSE	FALSE	FALSE	FALSE	FALSE	FALSE	FALSE	FALSE	FALSE	FALSE	intracellular membrane-bounded organelle	Stress granule, Postsynaptic density	Cytoplasm {ECO:0000269|PubMed:15037602, ECO:0000305|PubMed:8146159}. Nucleus, nucleoplasm {ECO:0000269|PubMed:8146159}. Nucleus envelope {ECO:0000269|PubMed:11854305, ECO:0000269|PubMed:15037602}. Chromosome, centromere, kinetochore {ECO:0000269|PubMed:11854305}. Cytoplasm, cytoskeleton, spindle {ECO:0000269|PubMed:11854305, ECO:0000269|PubMed:15037602}. Note=Cytoplasmic during interphase. Detect…	FALSE
gnl|gene7463|rna21754|	PTBP1	P26599	Polypyrimidine tract-binding protein 1	0.599612	FALSE	TRUE	FALSE	FALSE	FALSE	FALSE	FALSE	FALSE	FALSE	FALSE	FALSE	FALSE	FALSE	FALSE	TRUE	FALSE	FALSE	TRUE	FALSE	TRUE	FALSE	FALSE	FALSE	FALSE	extracellular exosome	Droplet, Nuclear speckle, Nucleolus, Stress granule, Others	Nucleus.	TRUE
gnl|gene20338|rna59402|	NOC2L	Q9Y3T9	Nucleolar complex protein 2 homolog	0.599258	FALSE	TRUE	FALSE	FALSE	FALSE	FALSE	FALSE	FALSE	FALSE	FALSE	FALSE	FALSE	FALSE	FALSE	TRUE	FALSE	FALSE	FALSE	FALSE	FALSE	FALSE	FALSE	FALSE	FALSE		Nucleolus	Nucleus, nucleoplasm. Nucleus, nucleolus. Note=Translocates from the nucleoli to the nucleoplasm in presence of several stressors like ultraviolet irradiation and actinomycin-D. Predominantly detected in the nucleoli in non-mitotic cells. Predominantly detected in nucleoplasma in cells undergoing mitosis.	FALSE
gnl|gene19590|rna57249|	ANXA7	P20073	Annexin A7	0.597093	FALSE	FALSE	FALSE	FALSE	FALSE	FALSE	FALSE	FALSE	FALSE	FALSE	FALSE	FALSE	FALSE	FALSE	FALSE	FALSE	FALSE	FALSE	FALSE	FALSE	FALSE	FALSE	FALSE	FALSE	endoplasmic reticulum membrane;extracellular exosome	Stress granule, Postsynaptic density		FALSE
gnl|gene2547|rna7410|	MRPL24	Q96A35	39S ribosomal protein L24, mitochondrial	0.59633	TRUE	FALSE	TRUE	FALSE	FALSE	FALSE	FALSE	FALSE	FALSE	FALSE	FALSE	FALSE	FALSE	FALSE	FALSE	FALSE	FALSE	FALSE	FALSE	FALSE	FALSE	FALSE	FALSE	FALSE	mitochondrial inner membrane;mitochondrion		Mitochondrion {ECO:0000269|PubMed:25278503, ECO:0000269|PubMed:25838379, ECO:0000269|PubMed:28892042}.	FALSE
gnl|gene4909|rna14338|	BUB1	O43683	Mitotic checkpoint serine/threonine-protein kinase BUB1	0.594402	TRUE	FALSE	FALSE	FALSE	FALSE	FALSE	FALSE	FALSE	FALSE	FALSE	FALSE	FALSE	FALSE	FALSE	FALSE	FALSE	FALSE	FALSE	FALSE	FALSE	FALSE	FALSE	FALSE	FALSE	intracellular membrane-bounded organelle		Nucleus. Chromosome, centromere, kinetochore. Note=Nuclear in interphase cells. Accumulates gradually during G1 and S phase of the cell cycle, peaks at G2/M, and drops dramatically after mitosis. Localizes to the outer kinetochore. Kinetochore localization is required for normal mitotic timing and checkpoint response to spindle damage and occurs very early in prophase. AURKB, KNL1 and INCENP are …	FALSE
gnl|gene36840|rna77354|	SBNO1	A3KN83	Protein strawberry notch homolog 1	0.594348	FALSE	FALSE	FALSE	FALSE	FALSE	FALSE	FALSE	FALSE	FALSE	FALSE	FALSE	FALSE	FALSE	FALSE	FALSE	FALSE	FALSE	FALSE	FALSE	FALSE	FALSE	FALSE	FALSE	FALSE				FALSE
gnl|gene8999|rna26206|	ZRANB3	Q5FWF4	DNA annealing helicase and endonuclease ZRANB3	0.593887	FALSE	FALSE	FALSE	FALSE	FALSE	FALSE	FALSE	FALSE	FALSE	FALSE	FALSE	FALSE	FALSE	FALSE	FALSE	FALSE	FALSE	FALSE	FALSE	FALSE	FALSE	FALSE	FALSE	FALSE			Nucleus {ECO:0000269|PubMed:22704558, ECO:0000269|PubMed:22705370, ECO:0000269|PubMed:22759634}. Chromosome {ECO:0000269|PubMed:22704558, ECO:0000269|PubMed:22705370, ECO:0000269|PubMed:22759634}. Note=Following DNA damage, recruited to sites of DNA damage and stalled replication forks by polyubiquitinated PCNA (PubMed:22704558, PubMed:22705370, PubMed:22759634). {ECO:0000269|PubMed:22704558, ECO…	FALSE
gnl|gene3294|rna9550|	ZMYM4	Q5VZL5	Zinc finger MYM-type protein 4 (Fragment)	0.593373	FALSE	FALSE	FALSE	FALSE	FALSE	FALSE	FALSE	FALSE	FALSE	FALSE	FALSE	FALSE	FALSE	FALSE	FALSE	FALSE	FALSE	FALSE	FALSE	FALSE	FALSE	FALSE	FALSE	FALSE				FALSE
gnl|gene17831|rna52109|	MED16	Q9Y2X0	Mediator of RNA polymerase II transcription subunit 16 (Fragment)	0.592999	FALSE	FALSE	FALSE	FALSE	FALSE	FALSE	FALSE	FALSE	FALSE	FALSE	FALSE	FALSE	FALSE	FALSE	FALSE	FALSE	FALSE	FALSE	FALSE	FALSE	FALSE	FALSE	FALSE	FALSE			Nucleus {ECO:0000305}.	FALSE
gnl|gene3330|rna9681|	DGCR8	Q8WYQ5	Microprocessor complex subunit DGCR8	0.592821	FALSE	TRUE	FALSE	FALSE	FALSE	FALSE	FALSE	FALSE	FALSE	FALSE	FALSE	FALSE	FALSE	FALSE	TRUE	FALSE	FALSE	TRUE	FALSE	FALSE	FALSE	FALSE	FALSE	FALSE		Nuclear speckle, Nucleolus, P-body	Nucleus {ECO:0000269|PubMed:16906129, ECO:0000269|PubMed:16963499, ECO:0000269|PubMed:17159994, ECO:0000269|PubMed:22118463}. Nucleus, nucleolus {ECO:0000269|PubMed:17159994}. Note=Colocalizes with nucleolin and DROSHA in the nucleolus. Mostly detected in the nucleolus as electron-dense granular patches around the fibrillar center (FC) and granular component (GC). Also detected in the nucleoplasm…	FALSE
gnl|gene1017|rna2981|	MYBBP1A	Q9BQG0	Myb-binding protein 1A	0.59174	FALSE	TRUE	FALSE	FALSE	FALSE	FALSE	FALSE	FALSE	FALSE	FALSE	FALSE	FALSE	FALSE	FALSE	TRUE	FALSE	FALSE	FALSE	FALSE	FALSE	FALSE	FALSE	FALSE	FALSE	intracellular membrane-bounded organelle	Nucleolus	Cytoplasm {ECO:0000269|PubMed:12429849}. Nucleus {ECO:0000269|PubMed:12429849}. Nucleus, nucleolus {ECO:0000269|PubMed:12429849}. Note=Shuttles between the nucleus and cytoplasm. Nuclear import may be mediated by KPNA2, while export appears to depend partially on XPO1/CRM1 (By similarity). Predominantly nucleolar. {ECO:0000250|UniProtKB:Q7TPV4}.	FALSE
gnl|gene19917|rna58160|	KIN	O60870	DNA/RNA-binding protein KIN17	0.590981	FALSE	FALSE	FALSE	FALSE	FALSE	FALSE	FALSE	FALSE	FALSE	FALSE	FALSE	FALSE	FALSE	FALSE	FALSE	FALSE	FALSE	FALSE	FALSE	FALSE	FALSE	FALSE	FALSE	FALSE	intracellular membrane-bounded organelle	Nucleolus	Nucleus {ECO:0000269|PubMed:11880372, ECO:0000269|PubMed:12359749, ECO:0000269|PubMed:12754299, ECO:0000269|PubMed:12853634, ECO:0000269|PubMed:15831485}. Cytoplasm {ECO:0000269|PubMed:11880372, ECO:0000269|PubMed:12359749, ECO:0000269|PubMed:12754299, ECO:0000269|PubMed:12853634, ECO:0000269|PubMed:15831485}. Note=During S phase, strongly associated with the nuclear matrix, and to chromosomal DN…	FALSE
gnl|gene19047|rna55602|	CC2D1A	Q6P1N0	Coiled-coil and C2 domain-containing protein 1A	0.590595	FALSE	FALSE	FALSE	FALSE	FALSE	FALSE	FALSE	FALSE	FALSE	FALSE	FALSE	FALSE	FALSE	FALSE	FALSE	FALSE	FALSE	FALSE	FALSE	FALSE	FALSE	FALSE	FALSE	FALSE	extracellular exosome	Postsynaptic density	Cytoplasm {ECO:0000269|PubMed:16033914}. Nucleus {ECO:0000250|UniProtKB:Q66HA5}. Cytoplasm, cytoskeleton, microtubule organizing center, centrosome {ECO:0000303|PubMed:20171170}.	FALSE
gnl|gene14207|rna41384|	UBE3C	Q15386	Ubiquitin-protein ligase E3C	0.590593	FALSE	FALSE	FALSE	FALSE	FALSE	FALSE	FALSE	FALSE	FALSE	FALSE	FALSE	FALSE	FALSE	FALSE	FALSE	FALSE	FALSE	FALSE	FALSE	FALSE	FALSE	FALSE	FALSE	FALSE		Postsynaptic density		FALSE
gnl|gene6855|rna20038|	DDX59	Q5T1V6	Probable ATP-dependent RNA helicase DDX59	0.588976	FALSE	FALSE	FALSE	FALSE	FALSE	FALSE	FALSE	FALSE	FALSE	FALSE	FALSE	FALSE	FALSE	FALSE	FALSE	FALSE	FALSE	FALSE	FALSE	FALSE	FALSE	FALSE	FALSE	FALSE			Cytoplasm {ECO:0000269|PubMed:23972372}. Nucleus {ECO:0000269|PubMed:23972372}. Note=Exhibits granular localization in the nucleus, as well as in the cytoplasm.	FALSE
gnl|gene10072|rna29268|	VAC14	Q08AM6	Protein VAC14 homolog	0.588437	FALSE	FALSE	FALSE	FALSE	FALSE	FALSE	FALSE	FALSE	FALSE	FALSE	FALSE	FALSE	FALSE	FALSE	FALSE	FALSE	FALSE	FALSE	FALSE	FALSE	FALSE	FALSE	FALSE	FALSE	Golgi membrane;early endosome membrane;endosome membrane;intracellular membrane-bounded organelle	Centrosome/Spindle pole body, Postsynaptic density	Endosome membrane {ECO:0000269|PubMed:15542851, ECO:0000269|PubMed:17556371}. Microsome membrane {ECO:0000250|UniProtKB:Q80W92}. Note=Mainly associated with membranes of the late endocytic pathway.	FALSE
gnl|gene12083|rna35101|	PIK3R4	Q99570	Phosphoinositide 3-kinase regulatory subunit 4	0.588179	TRUE	FALSE	FALSE	FALSE	FALSE	FALSE	FALSE	FALSE	FALSE	FALSE	FALSE	FALSE	FALSE	FALSE	FALSE	FALSE	FALSE	FALSE	FALSE	FALSE	FALSE	FALSE	FALSE	FALSE	intracellular membrane-bounded organelle;late endosome		Late endosome {ECO:0000269|PubMed:14617358}. Cytoplasmic vesicle, autophagosome {ECO:0000305}. Membrane {ECO:0000305}; Lipid-anchor {ECO:0000305}. Note=As component of the PI3K complex I localized to pre-autophagosome structures. As component of the PI3K complex II localized predominantly to endosomes. Localizes also to discrete punctae along the ciliary axoneme (By similarity). {ECO:0000250|UniP…	FALSE
gnl|gene45862|rna90409|	SHC1	P29353	SHC-transforming protein 1	0.588084	FALSE	FALSE	FALSE	FALSE	FALSE	FALSE	FALSE	FALSE	FALSE	FALSE	FALSE	FALSE	FALSE	FALSE	FALSE	FALSE	FALSE	FALSE	FALSE	FALSE	FALSE	FALSE	FALSE	FALSE			Cytoplasm.; [Isoform p46Shc]: Mitochondrion matrix {ECO:0000269|PubMed:14573619}. Note=Localized to the mitochondria matrix. Targeting of isoform p46Shc to mitochondria is mediated by its first 32 amino acids, which behave as a bona fide mitochondrial targeting sequence. Isoform p52Shc and isoform p66Shc, that contain the same sequence but more internally located, display a different subcellular …	FALSE
gnl|gene13801|rna40177|	CDCA2	Q69YH5	Cell division cycle-associated protein 2	0.586356	FALSE	FALSE	FALSE	FALSE	FALSE	FALSE	FALSE	FALSE	FALSE	FALSE	FALSE	FALSE	FALSE	FALSE	FALSE	FALSE	FALSE	FALSE	FALSE	FALSE	FALSE	FALSE	FALSE	FALSE			Nucleus {ECO:0000269|PubMed:16492807}. Note=Excluded from the nucleolus. Present in nucleoplasm throughout the G1, S and G2 stages of the cell cycle. During M phase, it becomes diffuse throughout the cell as the nuclear membrane breaks down, and faintly accumulates later on metaphase chromatin. As the cell progresses to anaphase, it accumulates on chromatin.	FALSE
gnl|gene42438|rna85337|	SUDS3	Q9H7L9	Sin3 histone deacetylase corepressor complex component SDS3	0.585888	FALSE	FALSE	FALSE	FALSE	FALSE	FALSE	FALSE	FALSE	FALSE	FALSE	FALSE	FALSE	FALSE	FALSE	FALSE	FALSE	FALSE	FALSE	FALSE	FALSE	FALSE	FALSE	FALSE	FALSE			Nucleus {ECO:0000269|PubMed:21239494}.	FALSE
gnl|gene3687|rna10730|	OTUD4	Q01804	OTU domain-containing protein 4	0.585744	FALSE	TRUE	FALSE	FALSE	FALSE	FALSE	FALSE	FALSE	FALSE	FALSE	FALSE	FALSE	FALSE	FALSE	FALSE	FALSE	FALSE	FALSE	FALSE	TRUE	TRUE	FALSE	FALSE	FALSE		P-body, Stress granule	Cytoplasm {ECO:0000269|PubMed:25944111}. Nucleus {ECO:0000269|PubMed:25944111}. Note=Primarily cytoplasmic. {ECO:0000269|PubMed:25944111}.	TRUE
gnl|gene46613|rna91447|	CDC7	O00311	Cell division cycle 7-related protein kinase	0.584979	FALSE	FALSE	FALSE	FALSE	FALSE	FALSE	FALSE	FALSE	FALSE	FALSE	FALSE	FALSE	FALSE	FALSE	FALSE	FALSE	FALSE	FALSE	FALSE	FALSE	FALSE	FALSE	FALSE	FALSE			Nucleus {ECO:0000305|PubMed:27401717}.	FALSE
gnl|gene7784|rna22718|	SRCAP	Q6ZRS2	Helicase SRCAP	0.584665	TRUE	FALSE	FALSE	FALSE	FALSE	FALSE	FALSE	FALSE	TRUE	FALSE	FALSE	FALSE	FALSE	FALSE	FALSE	FALSE	FALSE	FALSE	FALSE	FALSE	FALSE	FALSE	FALSE	FALSE	Golgi apparatus		Nucleus {ECO:0000255|PROSITE-ProRule:PRU00549, ECO:0000269|PubMed:10702287}.	FALSE
gnl|gene5729|rna16769|	DDX43	Q9NXZ2	Probable ATP-dependent RNA helicase DDX43	0.58351	FALSE	FALSE	FALSE	FALSE	FALSE	FALSE	FALSE	FALSE	FALSE	FALSE	FALSE	FALSE	FALSE	FALSE	FALSE	FALSE	FALSE	FALSE	FALSE	FALSE	FALSE	FALSE	FALSE	FALSE		Nucleolus		FALSE
gnl|gene431|rna1244|	GTF2B	Q00403	Transcription initiation factor IIB	0.582754	FALSE	FALSE	FALSE	FALSE	FALSE	FALSE	FALSE	FALSE	FALSE	FALSE	FALSE	FALSE	FALSE	FALSE	FALSE	FALSE	FALSE	FALSE	FALSE	FALSE	FALSE	FALSE	FALSE	FALSE		Nucleolus	Nucleus {ECO:0000269|PubMed:12931194}. Chromosome {ECO:0000269|PubMed:24441171}. Note=Non-acetylated form colocalizes with DNA in the G0/1, S and G2 phases of the cell cycle, but not during mitosis (PubMed:24441171). Acetylated form colocalizes at transcriptionally silent mitotic chromatids during mitosis at metaphase, anaphase, and telophase phases of the cell cycle (PubMed:24441171). {ECO:00002…	FALSE
gnl|gene16622|rna48561|	C20orf194	Q5TEA3	Uncharacterized protein C20orf194	0.582661	FALSE	FALSE	FALSE	FALSE	FALSE	FALSE	FALSE	FALSE	FALSE	FALSE	FALSE	FALSE	FALSE	FALSE	FALSE	FALSE	FALSE	FALSE	FALSE	FALSE	FALSE	FALSE	FALSE	FALSE				FALSE
gnl|gene8808|rna25649|	NOL8	Q76FK4	Nucleolar protein 8 (Fragment)	0.58241	FALSE	TRUE	FALSE	FALSE	FALSE	FALSE	FALSE	FALSE	FALSE	FALSE	FALSE	FALSE	FALSE	FALSE	TRUE	FALSE	FALSE	FALSE	FALSE	FALSE	FALSE	FALSE	FALSE	FALSE		Nucleolus	Nucleus, nucleolus {ECO:0000269|PubMed:15132771, ECO:0000269|PubMed:16963496}. Note=Localizes in the nucleolar-organizing region during ribosome biogenesis.	FALSE
gnl|gene15287|rna44617|	LPP	Q93052	Lipoma-preferred partner	0.581481	FALSE	FALSE	FALSE	FALSE	FALSE	FALSE	FALSE	FALSE	FALSE	FALSE	FALSE	FALSE	FALSE	FALSE	FALSE	FALSE	FALSE	FALSE	FALSE	FALSE	FALSE	FALSE	FALSE	FALSE		Stress granule	Nucleus. Cytoplasm. Cell junction. Cell membrane. Note=Found in the nucleus, in the cytoplasm and at cell adhesion sites. Shuttles between the cytoplasm and the nucleus. It has been found in sites of cell adhesion such as cell-to-cell contact and focal adhesion which are membrane attachment sites of cells to the extracellular matrix. Mainly nuclear when fused with HMGA2/HMGIC and KMT2A/MLL1.	FALSE
gnl|gene38482|rna79639|	PSMD5	Q16401	26S proteasome non-ATPase regulatory subunit 5	0.579416	FALSE	FALSE	FALSE	FALSE	FALSE	FALSE	FALSE	FALSE	FALSE	FALSE	FALSE	FALSE	FALSE	FALSE	FALSE	FALSE	FALSE	FALSE	FALSE	FALSE	FALSE	FALSE	FALSE	FALSE				FALSE
gnl|gene11544|rna33519|	STAU2	Q9NUL3	Double-stranded RNA-binding protein Staufen homolog 2	0.578807	FALSE	TRUE	FALSE	FALSE	FALSE	FALSE	FALSE	FALSE	FALSE	FALSE	FALSE	FALSE	FALSE	FALSE	FALSE	FALSE	FALSE	FALSE	FALSE	TRUE	TRUE	FALSE	FALSE	FALSE		P-body, Stress granule	Cytoplasm. Nucleus. Nucleus, nucleolus. Endoplasmic reticulum. Note=Shuttles between the nucleolus, nucleus and the cytoplasm. Nuclear export of isoform 1 is independent of XPO1/CRM1 and requires the exportin XPO5. Nuclear export of isoform 2 and isoform 3 can occur by both XPO1/CRM1-dependent and XPO1/CRM1-independent pathways. Found in large cytoplasmic ribonucleoprotein (RNP) granules which ar…	TRUE
gnl|gene17653|rna51591|	CALU	O43852	Calumenin	0.578265	TRUE	FALSE	FALSE	FALSE	FALSE	FALSE	TRUE	FALSE	TRUE	FALSE	FALSE	FALSE	FALSE	FALSE	FALSE	FALSE	FALSE	FALSE	FALSE	FALSE	FALSE	FALSE	FALSE	FALSE	Golgi apparatus;endoplasmic reticulum;endoplasmic reticulum lumen		Endoplasmic reticulum membrane {ECO:0000269|PubMed:10222138}. Golgi apparatus {ECO:0000269|PubMed:10222138}. Secreted {ECO:0000305}. Melanosome {ECO:0000269|PubMed:12643545}. Sarcoplasmic reticulum lumen {ECO:0000305}. Note=Identified by mass spectrometry in melanosome fractions from stage I to stage IV. {ECO:0000269|PubMed:12643545}.	FALSE
gnl|gene10131|rna29464|	CENPJ	Q9HC77	Centromere protein J	0.577936	FALSE	FALSE	FALSE	FALSE	FALSE	FALSE	FALSE	FALSE	FALSE	FALSE	FALSE	FALSE	FALSE	FALSE	FALSE	FALSE	FALSE	FALSE	TRUE	FALSE	FALSE	FALSE	FALSE	FALSE		Centrosome/Spindle pole body	Cytoplasm, cytoskeleton, microtubule organizing center, centrosome {ECO:0000269|PubMed:11003675, ECO:0000269|PubMed:14654843, ECO:0000269|PubMed:20531387}. Cytoplasm, cytoskeleton, microtubule organizing center, centrosome, centriole {ECO:0000269|PubMed:17681131, ECO:0000269|PubMed:20531387, ECO:0000269|PubMed:22020124}. Note=Localized within the center of microtubule asters (PubMed:11003675). Du…	FALSE
gnl|gene47430|rna92578|	MTMR12	Q9C0I1	Myotubularin-related protein 12	0.576572	FALSE	FALSE	FALSE	FALSE	FALSE	FALSE	FALSE	FALSE	FALSE	FALSE	FALSE	FALSE	FALSE	FALSE	FALSE	FALSE	FALSE	FALSE	FALSE	FALSE	FALSE	FALSE	FALSE	FALSE			Cytoplasm {ECO:0000269|PubMed:12847286}. Sarcoplasmic reticulum {ECO:0000250|UniProtKB:Q80TA6}. Cytoplasm, myofibril, sarcomere {ECO:0000250|UniProtKB:Q80TA6}. Note=Localizes to punctate vesicles when associated with MTM1 (PubMed:12847286). Localizes to triads, a structure formed by a T tubule and two sarcoplasmic reticulum terminal cisterna (By similarity). In skeletal muscles, co-localizes with…	FALSE
gnl|gene36943|rna77492|	RRP7A	Q9Y3A4	Ribosomal RNA-processing protein 7 homolog A	0.576339	FALSE	TRUE	FALSE	FALSE	FALSE	FALSE	FALSE	FALSE	FALSE	FALSE	FALSE	FALSE	FALSE	FALSE	TRUE	FALSE	FALSE	FALSE	FALSE	FALSE	FALSE	FALSE	FALSE	FALSE		Nucleolus	Nucleus, nucleolus {ECO:0000269|PubMed:33199730}. Cell projection, cilium {ECO:0000269|PubMed:33199730}. Cytoplasm, cytoskeleton, microtubule organizing center, centrosome {ECO:0000269|PubMed:33199730}.	FALSE
gnl|gene3259|rna9443|	KIF2C	Q99661	Kinesin-like protein KIF2C	0.575677	FALSE	FALSE	FALSE	FALSE	FALSE	FALSE	FALSE	FALSE	FALSE	FALSE	FALSE	FALSE	FALSE	FALSE	FALSE	FALSE	FALSE	FALSE	FALSE	FALSE	FALSE	FALSE	FALSE	FALSE		Nucleolus, Postsynaptic density	Cytoplasm, cytoskeleton {ECO:0000269|PubMed:19632184, ECO:0000269|PubMed:21820309, ECO:0000269|PubMed:23891108}. Nucleus {ECO:0000250|UniProtKB:P70096}. Chromosome, centromere {ECO:0000269|PubMed:14960279, ECO:0000269|PubMed:17485487}. Chromosome, centromere, kinetochore {ECO:0000269|PubMed:14960279, ECO:0000269|PubMed:17485487, ECO:0000269|PubMed:23891108}. Note=Associates with the microtubule n…	FALSE
gnl|gene13106|rna38098|	POLH	Q9Y253	DNA polymerase eta	0.575233	FALSE	FALSE	FALSE	FALSE	FALSE	FALSE	FALSE	FALSE	FALSE	FALSE	FALSE	FALSE	FALSE	FALSE	FALSE	FALSE	FALSE	FALSE	FALSE	FALSE	FALSE	FALSE	FALSE	FALSE			Nucleus {ECO:0000269|PubMed:12606586, ECO:0000269|PubMed:16357261, ECO:0000269|PubMed:22801543, ECO:0000269|PubMed:24553286}. Note=Binding to ubiquitinated PCNA mediates colocalization to replication foci during DNA replication and persists at sites of stalled replication forks following UV irradiation (PubMed:12606586, PubMed:16357261, PubMed:24553286). After UV irradiation, recruited to DNA dam…	FALSE
gnl|gene1561|rna4538|	WNK4	Q96J92	Serine/threonine-protein kinase WNK4	0.574949	FALSE	FALSE	FALSE	FALSE	FALSE	FALSE	FALSE	FALSE	FALSE	FALSE	FALSE	FALSE	FALSE	FALSE	FALSE	FALSE	FALSE	FALSE	FALSE	FALSE	FALSE	FALSE	FALSE	FALSE			Cell junction, tight junction {ECO:0000250|UniProtKB:Q80UE6}. Note=Present exclusively in intercellular junctions in the distal convoluted tubule and in both the cytoplasm and intercellular junctions in the cortical collecting duct. WNK4 is part of the tight junction complex. {ECO:0000250|UniProtKB:Q80UE6}.	FALSE
gnl|gene1436|rna4187|	WIPF2	Q8TF74	WAS/WASL-interacting protein family member 2	0.574468	FALSE	FALSE	FALSE	FALSE	FALSE	FALSE	FALSE	FALSE	FALSE	FALSE	FALSE	FALSE	FALSE	FALSE	FALSE	FALSE	FALSE	FALSE	FALSE	FALSE	FALSE	FALSE	FALSE	FALSE		Postsynaptic density	Cytoplasm, cytoskeleton {ECO:0000269|PubMed:11829459, ECO:0000269|PubMed:12213210}. Note=Localized to stress fibers and bundles of actin filaments.	FALSE
gnl|gene37084|rna77694|	EPS15L1	Q9UBC2	Epidermal growth factor receptor substrate 15-like 1	0.573899	FALSE	FALSE	FALSE	FALSE	FALSE	FALSE	FALSE	FALSE	FALSE	FALSE	FALSE	FALSE	FALSE	FALSE	FALSE	FALSE	FALSE	FALSE	FALSE	FALSE	FALSE	FALSE	FALSE	FALSE		Postsynaptic density	Cell membrane {ECO:0000250}; Peripheral membrane protein {ECO:0000250}. Nucleus {ECO:0000250}. Membrane, coated pit {ECO:0000250}. Note=Localized to plasma membrane coated pits. {ECO:0000250}.	FALSE
gnl|gene18711|rna54614|	CPSF2	Q9P2I0	Cleavage and polyadenylation specificity factor subunit 2	0.573373	FALSE	TRUE	FALSE	FALSE	FALSE	FALSE	FALSE	FALSE	FALSE	FALSE	FALSE	FALSE	FALSE	FALSE	FALSE	FALSE	FALSE	FALSE	FALSE	FALSE	FALSE	FALSE	FALSE	TRUE		Cleavage body, Histone locus body	Nucleus {ECO:0000305}.	FALSE
gnl|gene3082|rna8931|	ORC3	Q9UBD5	Origin recognition complex subunit 3	0.572769	FALSE	FALSE	FALSE	FALSE	FALSE	FALSE	FALSE	FALSE	FALSE	FALSE	FALSE	FALSE	FALSE	FALSE	FALSE	FALSE	FALSE	FALSE	FALSE	FALSE	FALSE	FALSE	FALSE	FALSE			Nucleus {ECO:0000269|PubMed:31160578}. Chromosome {ECO:0000269|PubMed:31160578}.	FALSE
gnl|gene13096|rna38074|	ZC3H13	Q5T200	Zinc finger CCCH domain-containing protein 13	0.57248	FALSE	FALSE	FALSE	FALSE	FALSE	FALSE	FALSE	FALSE	FALSE	FALSE	FALSE	FALSE	FALSE	FALSE	FALSE	FALSE	FALSE	FALSE	FALSE	FALSE	FALSE	FALSE	FALSE	FALSE			Nucleus speckle {ECO:0000269|PubMed:24100041}. Nucleus, nucleoplasm {ECO:0000269|PubMed:24100041}.	FALSE
gnl|gene15258|rna44526|	KDM3B	Q7LBC6	Lysine-specific demethylase 3B	0.572203	FALSE	FALSE	FALSE	FALSE	FALSE	FALSE	FALSE	FALSE	FALSE	FALSE	FALSE	FALSE	FALSE	FALSE	FALSE	FALSE	FALSE	FALSE	FALSE	FALSE	FALSE	FALSE	FALSE	FALSE		Nucleolus	Nucleus {ECO:0000250}.	FALSE
gnl|gene38949|rna80352|	BPTF	Q12830	Nucleosome-remodeling factor subunit BPTF (Fragment)	0.571627	TRUE	FALSE	FALSE	FALSE	FALSE	FALSE	FALSE	FALSE	FALSE	FALSE	FALSE	FALSE	FALSE	FALSE	FALSE	FALSE	FALSE	FALSE	FALSE	FALSE	FALSE	FALSE	FALSE	FALSE	extracellular exosome		Cytoplasm. Nucleus. Note=In brains of Alzheimer disease patients, present in a subset of amyloid-containing plaques.	FALSE
gnl|gene12287|rna35713|	SYNCRIP	O60506	Heterogeneous nuclear ribonucleoprotein Q	0.571262	FALSE	TRUE	FALSE	FALSE	FALSE	FALSE	FALSE	FALSE	FALSE	FALSE	FALSE	FALSE	FALSE	FALSE	FALSE	FALSE	FALSE	FALSE	FALSE	TRUE	TRUE	FALSE	FALSE	FALSE		Nucleolus, P-body, Stress granule, Postsynaptic density	Cytoplasm {ECO:0000269|PubMed:11574476, ECO:0000269|PubMed:17289661, ECO:0000269|PubMed:19029303, ECO:0000269|PubMed:35538151}. Microsome {ECO:0000250|UniProtKB:Q7TMK9}. Endoplasmic reticulum {ECO:0000250}. Nucleus {ECO:0000250|UniProtKB:Q7TMK9}. Note=The tyrosine phosphorylated form bound to RNA is found in microsomes (By similarity). Localized in cytoplasmic mRNP granules containing untranslate…	TRUE
gnl|gene5639|rna16513|	ZC3H11A	O75152	Zinc finger CCCH domain-containing protein 11A	0.570009	FALSE	TRUE	FALSE	FALSE	FALSE	FALSE	FALSE	FALSE	FALSE	FALSE	FALSE	FALSE	FALSE	FALSE	FALSE	FALSE	FALSE	TRUE	FALSE	TRUE	FALSE	FALSE	FALSE	FALSE		Nuclear speckle, Stress granule	Nucleus {ECO:0000269|PubMed:29610341}.	TRUE
gnl|gene18444|rna53868|	CNN3	Q15417	Calponin-3	0.569648	FALSE	FALSE	FALSE	FALSE	FALSE	FALSE	FALSE	FALSE	FALSE	FALSE	FALSE	FALSE	FALSE	FALSE	FALSE	FALSE	FALSE	FALSE	FALSE	FALSE	FALSE	FALSE	FALSE	FALSE				FALSE
gnl|gene37569|rna78328|	NELFB	Q8WX92	Negative elongation factor B	0.569345	FALSE	FALSE	FALSE	FALSE	FALSE	FALSE	FALSE	FALSE	FALSE	FALSE	FALSE	FALSE	FALSE	FALSE	FALSE	FALSE	FALSE	FALSE	FALSE	FALSE	FALSE	FALSE	FALSE	FALSE			Nucleus {ECO:0000269|PubMed:11739404}.	FALSE
gnl|gene14215|rna41409|	R3HCC1	Q9Y3T6	R3H and coiled-coil domain-containing protein 1	0.568991	FALSE	FALSE	FALSE	FALSE	FALSE	FALSE	FALSE	FALSE	FALSE	FALSE	FALSE	FALSE	FALSE	FALSE	FALSE	FALSE	FALSE	FALSE	FALSE	FALSE	FALSE	FALSE	FALSE	FALSE				FALSE
gnl|gene16508|rna48224|	NUP85	Q9BW27	Nuclear pore complex protein Nup85	0.568123	FALSE	FALSE	FALSE	FALSE	FALSE	FALSE	FALSE	FALSE	FALSE	FALSE	FALSE	FALSE	FALSE	FALSE	FALSE	FALSE	FALSE	FALSE	TRUE	FALSE	FALSE	FALSE	FALSE	FALSE		Centrosome/Spindle pole body	Nucleus, nuclear pore complex {ECO:0000269|PubMed:12196509, ECO:0000269|PubMed:12718872}. Chromosome, centromere, kinetochore {ECO:0000269|PubMed:12718872, ECO:0000269|PubMed:15146057, ECO:0000269|PubMed:16807356}. Cytoplasm, cytoskeleton, spindle {ECO:0000269|PubMed:16807356}. Cytoplasm {ECO:0000269|PubMed:15995708}. Nucleus membrane {ECO:0000269|PubMed:12196509}. Note=During mitosis, localizes …	FALSE
gnl|gene43474|rna86896|	SRSF11	Q05519	Serine/arginine-rich splicing factor 11	0.566853	FALSE	TRUE	FALSE	FALSE	FALSE	FALSE	FALSE	FALSE	FALSE	FALSE	FALSE	FALSE	FALSE	FALSE	FALSE	FALSE	FALSE	TRUE	FALSE	FALSE	FALSE	FALSE	TRUE	FALSE		Nuclear speckle, Paraspeckle	Nucleus. Note=Colocalizes with spliceosome components.	FALSE
gnl|gene173|rna478|	SETX	Q7Z333	Probable helicase senataxin	0.566659	FALSE	FALSE	FALSE	FALSE	FALSE	FALSE	FALSE	FALSE	FALSE	FALSE	FALSE	FALSE	FALSE	FALSE	FALSE	FALSE	FALSE	FALSE	FALSE	FALSE	FALSE	FALSE	FALSE	FALSE			Nucleus {ECO:0000269|PubMed:17562789, ECO:0000269|PubMed:21576111, ECO:0000269|PubMed:24105744}. Nucleus, nucleoplasm {ECO:0000269|PubMed:17562789}. Nucleus, nucleolus {ECO:0000269|PubMed:17562789}. Cytoplasm {ECO:0000269|PubMed:17562789, ECO:0000269|PubMed:21576111}. Chromosome {ECO:0000269|PubMed:23149945}. Chromosome, telomere {ECO:0000269|PubMed:21112256}. Cell projection, axon {ECO:0000269|P…	FALSE
gnl|gene8218|rna23932|	NUP155	O75694	Nuclear pore complex protein Nup155	0.565238	FALSE	FALSE	FALSE	FALSE	FALSE	FALSE	FALSE	FALSE	FALSE	FALSE	FALSE	FALSE	FALSE	FALSE	FALSE	FALSE	FALSE	FALSE	FALSE	FALSE	FALSE	FALSE	FALSE	FALSE		Nucleolus	Nucleus, nuclear pore complex {ECO:0000250|UniProtKB:P37199}. Nucleus membrane {ECO:0000250|UniProtKB:P37199}; Peripheral membrane protein {ECO:0000250|UniProtKB:P37199}; Cytoplasmic side {ECO:0000250|UniProtKB:P37199}. Nucleus membrane {ECO:0000250|UniProtKB:P37199}; Peripheral membrane protein {ECO:0000250|UniProtKB:P37199}; Nucleoplasmic side {ECO:0000250|UniProtKB:P37199}. Note=In mitosis, as…	FALSE
gnl|gene14444|rna42040|	SMARCA4	P51532	Transcription activator BRG1 (Fragment)	0.564019	FALSE	FALSE	FALSE	FALSE	FALSE	FALSE	FALSE	FALSE	FALSE	FALSE	FALSE	FALSE	FALSE	FALSE	FALSE	FALSE	FALSE	FALSE	FALSE	FALSE	FALSE	FALSE	FALSE	FALSE		Nucleolus	Nucleus {ECO:0000255|PROSITE-ProRule:PRU00549, ECO:0000269|PubMed:20418909}. Note=Colocalizes with long non-coding RNA Evf2 in nuclear RNA clouds. {ECO:0000250|UniProtKB:Q3TKT4}.	FALSE
gnl|gene18189|rna53146|	MAP2K7	O14733	Dual specificity mitogen-activated protein kinase kinase 7	0.563997	FALSE	FALSE	FALSE	FALSE	FALSE	FALSE	FALSE	FALSE	FALSE	FALSE	FALSE	FALSE	FALSE	FALSE	FALSE	FALSE	FALSE	FALSE	FALSE	FALSE	FALSE	FALSE	FALSE	FALSE			Nucleus. Cytoplasm {ECO:0000250}.	FALSE
gnl|gene2631|rna7648|	GTF2H2	Q13888	General transcription factor IIH subunit 2	0.563996	FALSE	FALSE	FALSE	FALSE	FALSE	FALSE	FALSE	FALSE	FALSE	FALSE	FALSE	FALSE	FALSE	FALSE	FALSE	FALSE	FALSE	FALSE	FALSE	FALSE	FALSE	FALSE	FALSE	FALSE		Nucleolus	Nucleus {ECO:0000269|PubMed:27193682}.	FALSE
gnl|gene8193|rna23861|	HNRNPUL2	Q1KMD3	Heterogeneous nuclear ribonucleoprotein U-like protein 2	0.563319	FALSE	FALSE	FALSE	FALSE	FALSE	FALSE	FALSE	FALSE	FALSE	FALSE	FALSE	FALSE	FALSE	FALSE	FALSE	FALSE	FALSE	FALSE	FALSE	FALSE	FALSE	FALSE	FALSE	FALSE			Nucleus {ECO:0000250|UniProtKB:Q00PI9}.	FALSE
gnl|gene16608|rna48522|	TRIP4	Q15650	Activating signal cointegrator 1	0.563122	FALSE	FALSE	FALSE	FALSE	FALSE	FALSE	FALSE	FALSE	FALSE	FALSE	FALSE	FALSE	FALSE	FALSE	FALSE	FALSE	FALSE	FALSE	FALSE	FALSE	FALSE	FALSE	FALSE	FALSE			Nucleus {ECO:0000269|PubMed:10454579, ECO:0000269|PubMed:12077347, ECO:0000269|PubMed:20873783, ECO:0000269|PubMed:26924529}. Cytoplasm, cytosol {ECO:0000269|PubMed:10454579, ECO:0000269|PubMed:20873783}. Cytoplasm, cytoskeleton, microtubule organizing center, centrosome {ECO:0000269|PubMed:20873783}. Note=Cytoplasmic under conditions of serum deprivation (PubMed:10454579). Colocalizes with NEK6 …	FALSE
gnl|gene1870|rna5462|	PRRC2B	Q5JSZ5	Protein PRRC2B (Fragment)	0.562378	FALSE	TRUE	FALSE	FALSE	FALSE	FALSE	FALSE	FALSE	FALSE	FALSE	FALSE	FALSE	FALSE	FALSE	FALSE	FALSE	FALSE	FALSE	FALSE	TRUE	TRUE	FALSE	FALSE	FALSE		P-body, Stress granule		TRUE
gnl|gene14522|rna42285|	KRT18	P05783	Keratin, type I cytoskeletal 18	0.561623	FALSE	TRUE	FALSE	FALSE	FALSE	FALSE	FALSE	FALSE	FALSE	FALSE	FALSE	FALSE	FALSE	FALSE	TRUE	FALSE	FALSE	FALSE	FALSE	FALSE	FALSE	FALSE	FALSE	FALSE	extracellular exosome	Nucleolus	Nucleus matrix {ECO:0000250|UniProtKB:Q5BJY9}. Cytoplasm, perinuclear region. Nucleus, nucleolus {ECO:0000269|PubMed:22002106}. Cytoplasm {ECO:0000250|UniProtKB:Q5BJY9}.	FALSE
gnl|gene16964|rna49567|	ATF7IP	Q6VMQ6	Activating transcription factor 7-interacting protein 1	0.56077	FALSE	FALSE	FALSE	FALSE	FALSE	FALSE	FALSE	FALSE	FALSE	FALSE	FALSE	FALSE	FALSE	FALSE	FALSE	FALSE	FALSE	FALSE	FALSE	FALSE	FALSE	FALSE	FALSE	FALSE			Nucleus {ECO:0000269|PubMed:19106100, ECO:0000269|PubMed:27732843}.	FALSE
gnl|gene15282|rna44602|	RCOR2	Q8IZ40	REST corepressor 2	0.559162	FALSE	FALSE	FALSE	FALSE	FALSE	FALSE	FALSE	FALSE	FALSE	FALSE	FALSE	FALSE	FALSE	FALSE	FALSE	FALSE	FALSE	FALSE	FALSE	FALSE	FALSE	FALSE	FALSE	FALSE			Nucleus {ECO:0000255|PROSITE-ProRule:PRU00512, ECO:0000255|PROSITE-ProRule:PRU00624}.	FALSE
gnl|gene8068|rna23527|	DHX8	Q14562	ATP-dependent RNA helicase DHX8	0.558007	FALSE	FALSE	FALSE	FALSE	FALSE	FALSE	FALSE	FALSE	FALSE	FALSE	FALSE	FALSE	FALSE	FALSE	FALSE	FALSE	FALSE	FALSE	FALSE	FALSE	FALSE	FALSE	FALSE	FALSE		Nucleolus	Nucleus {ECO:0000269|PubMed:11991638, ECO:0000269|PubMed:28062851, ECO:0000269|PubMed:28076346, ECO:0000269|PubMed:28502770}.	FALSE
gnl|gene18180|rna53124|	CHMP2B	Q9UQN3	Charged multivesicular body protein 2b	0.557413	TRUE	FALSE	FALSE	FALSE	FALSE	FALSE	FALSE	FALSE	FALSE	FALSE	FALSE	FALSE	FALSE	FALSE	FALSE	FALSE	FALSE	FALSE	FALSE	FALSE	FALSE	FALSE	FALSE	FALSE	extracellular exosome		Cytoplasm, cytosol {ECO:0000269|PubMed:16041373}. Late endosome membrane {ECO:0000305|PubMed:16041373}; Peripheral membrane protein {ECO:0000305|PubMed:16041373}.	FALSE
gnl|gene12998|rna37782|	STIL	Q15468	SCL-interrupting locus protein	0.556972	FALSE	FALSE	FALSE	FALSE	FALSE	FALSE	FALSE	FALSE	FALSE	FALSE	FALSE	FALSE	FALSE	FALSE	FALSE	FALSE	FALSE	FALSE	TRUE	FALSE	FALSE	FALSE	FALSE	FALSE		Centrosome/Spindle pole body	Cytoplasm, cytosol {ECO:0000250|UniProtKB:Q60988}. Cytoplasm, cytoskeleton, microtubule organizing center, centrosome, centriole {ECO:0000269|PubMed:22020124, ECO:0000269|PubMed:25385835}.	FALSE
gnl|gene4414|rna12854|	PKN2	Q16513	Protein kinase C	0.556938	FALSE	FALSE	FALSE	FALSE	FALSE	FALSE	FALSE	FALSE	FALSE	FALSE	FALSE	FALSE	FALSE	FALSE	FALSE	FALSE	FALSE	FALSE	FALSE	FALSE	FALSE	FALSE	FALSE	FALSE			Cytoplasm {ECO:0000269|PubMed:11356191, ECO:0000269|PubMed:17332740}. Nucleus {ECO:0000269|PubMed:11356191}. Membrane {ECO:0000250|UniProtKB:Q8BWW9}. Cell projection, lamellipodium {ECO:0000269|PubMed:11356191}. Cytoplasm, cytoskeleton {ECO:0000269|PubMed:11356191}. Cleavage furrow {ECO:0000269|PubMed:17332740}. Midbody {ECO:0000269|PubMed:17332740}. Cell junction {ECO:0000269|PubMed:20974804}. N…	FALSE
gnl|gene39520|rna81127|	PUF60	Q9UHX1	60 kDa poly(U)-binding-splicing factor (Fragment)	0.556358	FALSE	FALSE	FALSE	FALSE	FALSE	FALSE	FALSE	FALSE	FALSE	FALSE	FALSE	FALSE	FALSE	FALSE	FALSE	FALSE	FALSE	FALSE	FALSE	FALSE	FALSE	FALSE	FALSE	FALSE		P-body	Nucleus {ECO:0000269|PubMed:10606266, ECO:0000269|PubMed:10668799, ECO:0000269|PubMed:17579712}. Note=Colocalizes partially with RO60. {ECO:0000269|PubMed:10668799}.	FALSE
gnl|gene44486|rna88428|	DPF2	Q92785	Zinc finger protein ubi-d4	0.555497	TRUE	FALSE	FALSE	FALSE	FALSE	FALSE	FALSE	FALSE	FALSE	FALSE	FALSE	FALSE	FALSE	FALSE	FALSE	FALSE	FALSE	FALSE	FALSE	FALSE	FALSE	FALSE	FALSE	FALSE	intracellular membrane-bounded organelle		Nucleus {ECO:0000269|PubMed:28533407, ECO:0000269|PubMed:29429572}. Cytoplasm {ECO:0000269|PubMed:28533407}.	FALSE
gnl|gene13944|rna40592|	ELL2	O00472	RNA polymerase II elongation factor ELL2	0.555444	FALSE	FALSE	FALSE	FALSE	FALSE	FALSE	FALSE	FALSE	FALSE	FALSE	FALSE	FALSE	FALSE	FALSE	FALSE	FALSE	FALSE	FALSE	FALSE	FALSE	FALSE	FALSE	FALSE	FALSE			Nucleus.	FALSE
gnl|gene45235|rna89503|	ZC3H4	Q9UPT8	Zinc finger CCCH domain-containing protein 4	0.554929	FALSE	FALSE	FALSE	FALSE	FALSE	FALSE	FALSE	FALSE	FALSE	FALSE	FALSE	FALSE	FALSE	FALSE	FALSE	FALSE	FALSE	FALSE	FALSE	FALSE	FALSE	FALSE	FALSE	FALSE			Chromosome {ECO:0000269|PubMed:33913806}. Note=Recruited at sites of high RNA polymerase II occupancy. {ECO:0000269|PubMed:33913806}.	FALSE
gnl|gene40858|rna83032|	DDX46	Q7L014	RNA helicase	0.554122	FALSE	TRUE	FALSE	FALSE	FALSE	FALSE	FALSE	FALSE	FALSE	FALSE	FALSE	FALSE	FALSE	FALSE	FALSE	FALSE	FALSE	TRUE	FALSE	FALSE	FALSE	FALSE	FALSE	FALSE		Nuclear speckle, Nucleolus	Nucleus speckle {ECO:0000269|PubMed:12234937}. Nucleus, Cajal body {ECO:0000269|PubMed:12234937}. Membrane {ECO:0000305}; Lipid-anchor {ECO:0000305}. Note=Present in Cajal bodies (CBs) and nuclear speckles.	FALSE
gnl|gene4071|rna11850|	PBK	Q96KB5	Lymphokine-activated killer T-cell-originated protein kinase	0.552246	FALSE	FALSE	FALSE	FALSE	FALSE	FALSE	FALSE	FALSE	FALSE	FALSE	FALSE	FALSE	FALSE	FALSE	FALSE	FALSE	FALSE	FALSE	FALSE	FALSE	FALSE	FALSE	FALSE	FALSE				FALSE
gnl|gene10178|rna29594|	ARAF	P10398	Serine/threonine-protein kinase A-Raf	0.551929	FALSE	FALSE	FALSE	FALSE	FALSE	FALSE	FALSE	FALSE	FALSE	FALSE	FALSE	FALSE	FALSE	FALSE	FALSE	FALSE	FALSE	FALSE	FALSE	FALSE	FALSE	FALSE	FALSE	FALSE				FALSE
gnl|gene7987|rna23291|	METTL3	Q86U44	N6-adenosine-methyltransferase catalytic subunit	0.551505	FALSE	FALSE	FALSE	FALSE	FALSE	FALSE	FALSE	FALSE	FALSE	FALSE	FALSE	FALSE	FALSE	FALSE	FALSE	FALSE	FALSE	FALSE	FALSE	FALSE	FALSE	FALSE	FALSE	FALSE			Nucleus {ECO:0000269|PubMed:25719671, ECO:0000269|PubMed:26458103, ECO:0000269|PubMed:27117702, ECO:0000269|PubMed:29348140, ECO:0000269|PubMed:29506078}. Nucleus speckle {ECO:0000269|PubMed:9409616}. Cytoplasm {ECO:0000269|PubMed:27117702}. Note=Colocalizes with speckles in interphase nuclei, suggesting that it may be associated with nuclear pre-mRNA splicing components (PubMed:9409616). In resp…	FALSE
gnl|gene11983|rna34823|	GOLGA4	Q13439	Golgin subfamily A member 4	0.550853	FALSE	FALSE	FALSE	FALSE	FALSE	FALSE	FALSE	FALSE	FALSE	FALSE	FALSE	FALSE	FALSE	FALSE	FALSE	FALSE	FALSE	FALSE	FALSE	FALSE	FALSE	FALSE	FALSE	FALSE	Golgi apparatus;extracellular exosome;trans-Golgi network	Centrosome/Spindle pole body	Cytoplasm. Golgi apparatus membrane {ECO:0000269|PubMed:10209123, ECO:0000269|PubMed:10209125, ECO:0000269|PubMed:11303027, ECO:0000269|PubMed:14718928, ECO:0000269|PubMed:15265687}; Peripheral membrane protein. Golgi apparatus, trans-Golgi network membrane {ECO:0000269|PubMed:29084197}.	FALSE
gnl|gene19754|rna57709|	DCP2	Q8IU60	m7GpppN-mRNA hydrolase	0.549618	FALSE	TRUE	FALSE	FALSE	FALSE	FALSE	FALSE	FALSE	FALSE	FALSE	FALSE	FALSE	FALSE	FALSE	FALSE	FALSE	FALSE	FALSE	FALSE	TRUE	TRUE	FALSE	FALSE	FALSE		P-body, Stress granule	Cytoplasm, P-body {ECO:0000269|PubMed:15067023, ECO:0000269|PubMed:15273322, ECO:0000269|PubMed:16364915, ECO:0000269|PubMed:20616046}. Nucleus {ECO:0000269|PubMed:15273322}. Note=Predominantly cytoplasmic, in processing bodies (PB) (PubMed:15273322). A minor amount is nuclear (PubMed:15273322). {ECO:0000269|PubMed:15273322, ECO:0000269|PubMed:16364915, ECO:0000269|PubMed:20616046}.	TRUE
gnl|gene5470|rna16032|	SLC25A13	Q9UJS0	Calcium-binding mitochondrial carrier protein Aralar2	0.549482	FALSE	FALSE	FALSE	FALSE	FALSE	FALSE	FALSE	FALSE	FALSE	FALSE	FALSE	FALSE	FALSE	FALSE	FALSE	FALSE	FALSE	FALSE	FALSE	FALSE	FALSE	FALSE	FALSE	FALSE	mitochondrial inner membrane;mitochondrion	Postsynaptic density	Mitochondrion inner membrane {ECO:0000269|PubMed:10642534, ECO:0000269|PubMed:11566871}; Multi-pass membrane protein {ECO:0000269|PubMed:11566871}.	FALSE
gnl|gene16966|rna49572|	HOOK2	Q96ED9	Protein Hook homolog 2	0.547672	FALSE	FALSE	FALSE	FALSE	FALSE	FALSE	FALSE	FALSE	FALSE	FALSE	FALSE	FALSE	FALSE	FALSE	FALSE	FALSE	FALSE	FALSE	TRUE	FALSE	FALSE	FALSE	FALSE	FALSE	intracellular membrane-bounded organelle;trans-Golgi network	Centrosome/Spindle pole body	Cytoplasm, cytoskeleton, microtubule organizing center, centrosome {ECO:0000269|PubMed:17140400}. Cytoplasm {ECO:0000269|PubMed:32073997}. Cytoplasm, cytoskeleton {ECO:0000250|UniProtKB:Q7TMK6}. Golgi apparatus, trans-Golgi network {ECO:0000269|PubMed:32073997}. Note=Colocalizes with aggresomes, which are aggregates of misfolded proteins, at the centrosome (PubMed:17540036). Also localizes to pun…	FALSE
gnl|gene1538|rna4467|	CEP85	Q6P2H3	Centrosomal protein of 85 kDa	0.547204	FALSE	TRUE	FALSE	FALSE	FALSE	FALSE	FALSE	FALSE	FALSE	FALSE	FALSE	FALSE	FALSE	FALSE	FALSE	FALSE	FALSE	FALSE	FALSE	TRUE	TRUE	FALSE	FALSE	FALSE	Golgi apparatus	P-body, Stress granule	Cytoplasm, cytoskeleton, microtubule organizing center, centrosome {ECO:0000269|PubMed:21399614, ECO:0000269|PubMed:26220856}. Cytoplasm, cytoskeleton, spindle pole {ECO:0000269|PubMed:21399614, ECO:0000269|PubMed:26220856}. Nucleus, nucleolus {ECO:0000269|PubMed:21399614}. Note=Localizes to centrosomes and nucleolus in interphase. Upon entry into mitosis, relocates from nucleolus and accumulates…	TRUE
gnl|gene11580|rna33632|	ERC1	Q8IUD2	ELKS/Rab6-interacting/CAST family member 1	0.546763	FALSE	FALSE	FALSE	FALSE	FALSE	FALSE	FALSE	FALSE	FALSE	FALSE	FALSE	FALSE	FALSE	FALSE	FALSE	FALSE	FALSE	FALSE	FALSE	FALSE	FALSE	FALSE	FALSE	FALSE		Postsynaptic density	Cytoplasm, cytoskeleton, microtubule organizing center, centrosome {ECO:0000269|PubMed:27224062}. Cytoplasm {ECO:0000250|UniProtKB:Q811U3}. Membrane {ECO:0000250}; Peripheral membrane protein {ECO:0000250}. Golgi apparatus membrane {ECO:0000250}; Peripheral membrane protein {ECO:0000250}. Presynaptic cell membrane {ECO:0000250|UniProtKB:Q811U3}. Note=Recruited on Golgi membranes by RAB6A in a GTP…	FALSE
gnl|gene35516|rna75518|	GCN1	Q92616	eIF-2-alpha kinase activator GCN1	0.545994	FALSE	FALSE	FALSE	FALSE	FALSE	FALSE	FALSE	FALSE	FALSE	FALSE	FALSE	FALSE	FALSE	FALSE	FALSE	FALSE	FALSE	FALSE	FALSE	FALSE	FALSE	FALSE	FALSE	FALSE		Nucleolus	Cytoplasm {ECO:0000250|UniProtKB:E9PVA8}. Note=Associates with ribosomes in undifferentiated neuroblastoma cells and increases after neuronal differentiation. {ECO:0000250|UniProtKB:E9PVA8}.	FALSE
gnl|gene35059|rna74847|	IKZF4	Q9H2S9	Zinc finger protein Eos	0.54496	FALSE	FALSE	FALSE	FALSE	FALSE	FALSE	FALSE	FALSE	FALSE	FALSE	FALSE	FALSE	FALSE	FALSE	FALSE	FALSE	FALSE	FALSE	FALSE	FALSE	FALSE	FALSE	FALSE	FALSE			Nucleus {ECO:0000269|PubMed:12444977}.	FALSE
gnl|gene19892|rna58082|	WWC2	Q6AWC2	Protein WWC2	0.544908	FALSE	FALSE	FALSE	FALSE	FALSE	FALSE	FALSE	FALSE	FALSE	FALSE	FALSE	FALSE	FALSE	FALSE	FALSE	FALSE	FALSE	FALSE	FALSE	FALSE	FALSE	FALSE	FALSE	FALSE				FALSE
gnl|gene12180|rna35385|	KIF20A	O95235	Kinesin-like protein KIF20A	0.544068	FALSE	FALSE	FALSE	FALSE	FALSE	FALSE	FALSE	FALSE	FALSE	FALSE	FALSE	FALSE	FALSE	FALSE	FALSE	FALSE	FALSE	FALSE	FALSE	FALSE	FALSE	FALSE	FALSE	FALSE			Golgi apparatus {ECO:0000250}. Cytoplasm, cytoskeleton, spindle {ECO:0000269|PubMed:12939256, ECO:0000269|PubMed:29357359}. Note=Localizes to the spindle midzone during anaphase and telophase. {ECO:0000269|PubMed:29357359}.	FALSE
gnl|gene15035|rna43870|	HELLS	Q9NRZ9	Lymphoid-specific helicase	0.54379	FALSE	FALSE	FALSE	FALSE	FALSE	FALSE	FALSE	FALSE	FALSE	FALSE	FALSE	FALSE	FALSE	FALSE	FALSE	FALSE	FALSE	FALSE	FALSE	FALSE	FALSE	FALSE	FALSE	FALSE			Nucleus {ECO:0000250}. Note=Closely associated with pericentric heterochromatin. {ECO:0000250}.	FALSE
gnl|gene8414|rna24497|	BRD7	Q9NPI1	Bromodomain-containing protein 7	0.543638	FALSE	FALSE	FALSE	FALSE	FALSE	FALSE	FALSE	FALSE	FALSE	FALSE	FALSE	FALSE	FALSE	FALSE	FALSE	FALSE	FALSE	FALSE	FALSE	FALSE	FALSE	FALSE	FALSE	FALSE		Stress granule	[Isoform 2]: Nucleus.	FALSE
gnl|gene27922|rna67433|	ZCCHC3	Q9NUD5	Zinc finger CCHC domain-containing protein 3	0.543303	FALSE	TRUE	FALSE	FALSE	FALSE	FALSE	FALSE	FALSE	FALSE	FALSE	FALSE	FALSE	FALSE	FALSE	FALSE	FALSE	FALSE	FALSE	FALSE	TRUE	TRUE	FALSE	FALSE	FALSE		P-body, Stress granule	Cytoplasm {ECO:0000269|PubMed:30135424}.	TRUE
gnl|gene47019|rna92015|	INTS3	Q68E01	Integrator complex subunit 3	0.54291	FALSE	FALSE	FALSE	FALSE	FALSE	FALSE	FALSE	FALSE	FALSE	FALSE	FALSE	FALSE	FALSE	FALSE	FALSE	FALSE	FALSE	FALSE	FALSE	FALSE	FALSE	FALSE	FALSE	FALSE			Nucleus {ECO:0000269|PubMed:19605351, ECO:0000269|PubMed:19683501, ECO:0000269|PubMed:23904267}. Cytoplasm {ECO:0000269|PubMed:23904267}. Note=Localizes to nuclear foci following DNA damage.	FALSE
gnl|gene7770|rna22681|	GEMIN4	P57678	Gem-associated protein 4	0.542387	FALSE	TRUE	FALSE	FALSE	FALSE	FALSE	FALSE	FALSE	FALSE	FALSE	FALSE	FALSE	FALSE	TRUE	FALSE	FALSE	FALSE	FALSE	FALSE	FALSE	FALSE	FALSE	FALSE	FALSE	extracellular exosome	Gemini of cajal body	Cytoplasm. Nucleus. Nucleus, nucleolus. Nucleus, gem. Note=Localized in subnuclear structures next to coiled bodies, called gems, which are highly enriched in spliceosomal snRNPs and in the nucleolus.	FALSE
gnl|gene17849|rna52156|	RHEB	Q15382	GTP-binding protein Rheb	0.542379	TRUE	FALSE	FALSE	FALSE	FALSE	FALSE	FALSE	FALSE	FALSE	FALSE	FALSE	FALSE	FALSE	FALSE	FALSE	FALSE	FALSE	FALSE	FALSE	FALSE	FALSE	FALSE	FALSE	FALSE	extracellular exosome;lysosomal membrane		Endomembrane system {ECO:0000269|PubMed:22002721, ECO:0000305}; Lipid-anchor {ECO:0000269|PubMed:22002721, ECO:0000305}; Cytoplasmic side {ECO:0000269|PubMed:15489334, ECO:0000305}. Golgi apparatus membrane {ECO:0000269|PubMed:22002721}; Lipid-anchor {ECO:0000305|PubMed:22002721}; Cytoplasmic side {ECO:0000305|PubMed:22002721}. Cytoplasm, cytosol {ECO:0000269|PubMed:22002721}. Endoplasmic reticul…	FALSE
gnl|gene2850|rna8274|	CCNL2	Q96S94	Cyclin-L2	0.542064	TRUE	FALSE	FALSE	FALSE	FALSE	FALSE	FALSE	FALSE	FALSE	FALSE	FALSE	FALSE	FALSE	FALSE	FALSE	FALSE	FALSE	FALSE	FALSE	FALSE	FALSE	FALSE	FALSE	FALSE	intracellular membrane-bounded organelle		Nucleus speckle {ECO:0000269|PubMed:14684736, ECO:0000269|PubMed:18216018}. Nucleus, nucleoplasm {ECO:0000269|PubMed:18216018}.	FALSE
gnl|gene11727|rna34071|	ZC3H7B	Q9UGR2	Zinc finger CCCH domain-containing protein 7B	0.541723	FALSE	TRUE	FALSE	FALSE	FALSE	FALSE	FALSE	FALSE	FALSE	FALSE	FALSE	FALSE	FALSE	FALSE	FALSE	FALSE	FALSE	FALSE	FALSE	TRUE	TRUE	FALSE	FALSE	FALSE		P-body, Stress granule	Nucleus {ECO:0000269|PubMed:18799579}. Note=Nuclear localization seems to be depleted upon rotavirus A infection.	TRUE
gnl|gene11193|rna32525|	NRDE2	Q9H7Z3	Nuclear exosome regulator NRDE2	0.541132	FALSE	FALSE	FALSE	FALSE	FALSE	FALSE	FALSE	FALSE	FALSE	FALSE	FALSE	FALSE	FALSE	FALSE	FALSE	FALSE	FALSE	FALSE	FALSE	FALSE	FALSE	FALSE	FALSE	FALSE			Nucleus speckle {ECO:0000269|PubMed:30538148, ECO:0000269|PubMed:30842217}. Nucleus, nucleolus {ECO:0000269|PubMed:30842217}. Nucleus, nucleoplasm {ECO:0000269|PubMed:30538148, ECO:0000269|PubMed:30842217}. Nucleus {ECO:0000269|PubMed:29902117}.	FALSE
gnl|gene19858|rna57994|	NUP50	Q9UKX7	Nuclear pore complex protein Nup50	0.540603	FALSE	FALSE	FALSE	FALSE	FALSE	FALSE	FALSE	FALSE	FALSE	FALSE	FALSE	FALSE	FALSE	FALSE	FALSE	FALSE	FALSE	FALSE	FALSE	FALSE	FALSE	FALSE	FALSE	FALSE		Stress granule	Nucleus, nuclear pore complex {ECO:0000269|PubMed:12802065}. Nucleus membrane {ECO:0000250|UniProtKB:O08587}; Peripheral membrane protein {ECO:0000250|UniProtKB:O08587}; Nucleoplasmic side {ECO:0000250|UniProtKB:O08587}. Note=Localizes to the nucleoplasmic fibrils of the nuclear pore complex (By similarity). Dissociates from the NPC structure early during prophase of mitosis (PubMed:12802065). As…	FALSE
gnl|gene12327|rna35833|	UPF1	Q92900	Regulator of nonsense transcripts 1	0.540196	FALSE	TRUE	FALSE	FALSE	FALSE	FALSE	FALSE	FALSE	FALSE	FALSE	FALSE	FALSE	FALSE	FALSE	FALSE	FALSE	FALSE	FALSE	FALSE	TRUE	TRUE	FALSE	FALSE	FALSE		P-body, Stress granule, Postsynaptic density	Cytoplasm {ECO:0000269|PubMed:11163187}. Cytoplasm, P-body. Nucleus {ECO:0000269|PubMed:11163187, ECO:0000269|PubMed:18362360}. Cytoplasm, perinuclear region {ECO:0000250|UniProtKB:Q9EPU0}. Note=Hyperphosphorylated form is targeted to the P-body, while unphosphorylated protein is distributed throughout the cytoplasm. Localized in the chromatoid bodies of round spermatids (By similarity). {ECO:000…	TRUE
gnl|gene11058|rna32155|	PABPN1	Q86U42	Polyadenylate-binding protein 2	0.540083	FALSE	TRUE	FALSE	FALSE	FALSE	FALSE	FALSE	FALSE	FALSE	FALSE	FALSE	FALSE	FALSE	FALSE	FALSE	FALSE	FALSE	TRUE	FALSE	FALSE	FALSE	FALSE	TRUE	FALSE		Nuclear speckle, Paraspeckle	Nucleus {ECO:0000269|PubMed:10688363, ECO:0000269|PubMed:11001936, ECO:0000269|PubMed:14663186, ECO:0000269|PubMed:27209344}. Cytoplasm {ECO:0000269|PubMed:10688363, ECO:0000269|PubMed:11001936, ECO:0000269|PubMed:14663186, ECO:0000269|PubMed:17289661}. Nucleus speckle {ECO:0000269|PubMed:10688363, ECO:0000269|PubMed:11371506}. Note=Localized in cytoplasmic mRNP granules containing untranslated m…	FALSE
gnl|gene4102|rna11946|	ATAT1	Q5SQI0	Alpha-tubulin N-acetyltransferase 1	0.5399	FALSE	FALSE	FALSE	FALSE	FALSE	FALSE	FALSE	FALSE	FALSE	FALSE	FALSE	FALSE	FALSE	FALSE	FALSE	FALSE	FALSE	FALSE	FALSE	FALSE	FALSE	FALSE	FALSE	FALSE	Golgi apparatus	Postsynaptic density	Cytoplasm {ECO:0000255|HAMAP-Rule:MF_03130, ECO:0000269|PubMed:24097348}. Membrane, clathrin-coated pit {ECO:0000255|HAMAP-Rule:MF_03130, ECO:0000269|PubMed:24097348}. Cell junction, focal adhesion {ECO:0000255|HAMAP-Rule:MF_03130, ECO:0000269|PubMed:24097348}. Cell projection, axon {ECO:0000255|HAMAP-Rule:MF_03130}. Cytoplasm, cytoskeleton {ECO:0000255|HAMAP-Rule:MF_03130}. Cytoplasm, cytoskelet…	FALSE
gnl|gene35498|rna75483|	MAP3K7	O43318	Mitogen-activated protein kinase kinase kinase 7	0.538731	TRUE	FALSE	FALSE	FALSE	FALSE	FALSE	FALSE	FALSE	FALSE	FALSE	FALSE	FALSE	FALSE	FALSE	FALSE	FALSE	FALSE	FALSE	FALSE	FALSE	FALSE	FALSE	FALSE	FALSE	endosome membrane		Cytoplasm {ECO:0000269|PubMed:12242293}. Cell membrane {ECO:0000269|PubMed:12242293}; Peripheral membrane protein {ECO:0000269|PubMed:12242293}; Cytoplasmic side {ECO:0000269|PubMed:12242293}. Note=Although the majority of MAP3K7/TAK1 is found in the cytosol, when complexed with TAB1/MAP3K7IP1 and TAB2/MAP3K7IP2, it is also localized at the cell membrane.	FALSE
gnl|gene4002|rna11637|	ADNP	Q9H2P0	Activity-dependent neuroprotector homeobox protein	0.537964	FALSE	FALSE	FALSE	FALSE	FALSE	FALSE	FALSE	FALSE	FALSE	FALSE	FALSE	FALSE	FALSE	FALSE	FALSE	FALSE	FALSE	FALSE	FALSE	FALSE	FALSE	FALSE	FALSE	FALSE			Nucleus {ECO:0000255|PROSITE-ProRule:PRU00108}. Chromosome {ECO:0000250|UniProtKB:Q9Z103}.	FALSE
gnl|gene13637|rna39687|	EDC3	Q96F86	Enhancer of mRNA-decapping protein 3	0.537758	FALSE	TRUE	FALSE	FALSE	FALSE	FALSE	FALSE	FALSE	FALSE	FALSE	FALSE	FALSE	FALSE	FALSE	FALSE	FALSE	FALSE	FALSE	FALSE	TRUE	TRUE	FALSE	FALSE	FALSE		P-body, Stress granule	Cytoplasm, P-body {ECO:0000269|PubMed:16364915}. Note=Processing bodies (PB).	TRUE
gnl|gene19834|rna57926|	SF3B1	O75533	Splicing factor 3B subunit 1	0.537501	FALSE	TRUE	FALSE	FALSE	FALSE	FALSE	FALSE	FALSE	FALSE	FALSE	FALSE	FALSE	FALSE	FALSE	FALSE	FALSE	FALSE	TRUE	FALSE	FALSE	FALSE	FALSE	FALSE	FALSE		Nuclear speckle, P-body	Nucleus {ECO:0000269|PubMed:27720643, ECO:0000269|PubMed:28541300, ECO:0000269|PubMed:34023904}. Nucleus speckle. Note=During mitosis, transiently dispersed from the nuclear speckles to the cytoplasm.	FALSE
gnl|gene17391|rna50774|	PICK1	Q9NRD5	PRKCA-binding protein	0.537448	TRUE	FALSE	FALSE	FALSE	FALSE	FALSE	FALSE	FALSE	TRUE	FALSE	FALSE	FALSE	FALSE	FALSE	FALSE	FALSE	FALSE	FALSE	FALSE	FALSE	FALSE	FALSE	FALSE	FALSE	Golgi apparatus		Cytoplasm, perinuclear region. Membrane {ECO:0000250}; Peripheral membrane protein {ECO:0000250}. Membrane {ECO:0000250}; Lipid-anchor {ECO:0000250}. Postsynaptic density {ECO:0000250}. Synapse, synaptosome {ECO:0000250}. Cytoplasm, cytoskeleton {ECO:0000250}. Note=Also membrane-associated, present at excitatory synapses. {ECO:0000250}.	FALSE
gnl|gene13870|rna40382|	UBTF	P17480	Nucleolar transcription factor 1	0.537389	FALSE	TRUE	FALSE	FALSE	FALSE	FALSE	FALSE	FALSE	FALSE	FALSE	FALSE	FALSE	FALSE	FALSE	TRUE	FALSE	TRUE	FALSE	FALSE	FALSE	FALSE	FALSE	FALSE	FALSE		Cajal body, Nucleolus	Nucleus, nucleolus {ECO:0000250|UniProtKB:P25976}.	FALSE
gnl|gene16333|rna47712|	CDC5L	Q99459	Cell division cycle 5-like protein	0.537317	FALSE	TRUE	FALSE	FALSE	FALSE	FALSE	FALSE	FALSE	FALSE	FALSE	FALSE	FALSE	FALSE	FALSE	FALSE	FALSE	FALSE	TRUE	FALSE	FALSE	FALSE	FALSE	FALSE	FALSE		Nuclear speckle, Stress granule	Nucleus {ECO:0000269|PubMed:10570151, ECO:0000269|PubMed:11544257, ECO:0000269|PubMed:18583928, ECO:0000269|PubMed:28076346, ECO:0000269|PubMed:28502770, ECO:0000269|PubMed:29301961, ECO:0000269|PubMed:29360106, ECO:0000269|PubMed:29361316, ECO:0000269|PubMed:30705154, ECO:0000269|PubMed:30728453, ECO:0000269|PubMed:9038199, ECO:0000269|PubMed:9598309}. Nucleus speckle {ECO:0000269|PubMed:1057015…	FALSE
gnl|gene4034|rna11733|	SPG11	Q96JI7	Spatacsin	0.537003	TRUE	FALSE	FALSE	FALSE	FALSE	FALSE	FALSE	FALSE	FALSE	TRUE	FALSE	FALSE	FALSE	FALSE	FALSE	FALSE	FALSE	FALSE	FALSE	FALSE	FALSE	FALSE	FALSE	FALSE	cytoplasmic vesicle;lysosomal membrane		Cytoplasm, cytosol {ECO:0000269|PubMed:17322883}. Nucleus {ECO:0000269|PubMed:17322883}. Cell projection, axon {ECO:0000269|PubMed:24794856}. Cell projection, dendrite {ECO:0000269|PubMed:24794856}. Note=Mainly cytoplasmic. {ECO:0000269|PubMed:17322883}.	FALSE
gnl|gene35847|rna75959|	TTF2	Q9UNY4	Transcription termination factor 2	0.536744	FALSE	FALSE	FALSE	FALSE	FALSE	FALSE	FALSE	FALSE	FALSE	FALSE	FALSE	FALSE	FALSE	FALSE	FALSE	FALSE	FALSE	FALSE	FALSE	FALSE	FALSE	FALSE	FALSE	FALSE			Cytoplasm {ECO:0000269|PubMed:15125840}. Nucleus {ECO:0000269|PubMed:15125840}. Note=Cytoplasmic during interphase. Relocates to the nucleus as cells enter mitosis.	FALSE
gnl|gene17640|rna51544|	SRSF6	Q13247	Serine/arginine-rich-splicing factor 6	0.535961	FALSE	FALSE	FALSE	FALSE	FALSE	FALSE	FALSE	FALSE	FALSE	FALSE	FALSE	FALSE	FALSE	FALSE	FALSE	FALSE	FALSE	FALSE	FALSE	FALSE	FALSE	FALSE	FALSE	FALSE		Nucleolus	Nucleus {ECO:0000269|PubMed:12549914, ECO:0000269|PubMed:22767602}. Nucleus speckle {ECO:0000269|PubMed:22767602}.	FALSE
gnl|gene10040|rna29173|	RBM12B	Q8IXT5	RNA-binding protein 12B	0.534594	FALSE	FALSE	FALSE	FALSE	FALSE	FALSE	FALSE	FALSE	FALSE	FALSE	FALSE	FALSE	FALSE	FALSE	FALSE	FALSE	FALSE	FALSE	FALSE	FALSE	FALSE	FALSE	FALSE	FALSE		Stress granule		FALSE
gnl|gene12744|rna37029|	HAUS8	Q9BT25	HAUS augmin-like complex subunit 8	0.534452	FALSE	FALSE	FALSE	FALSE	FALSE	FALSE	FALSE	FALSE	FALSE	FALSE	FALSE	FALSE	FALSE	FALSE	FALSE	FALSE	FALSE	FALSE	TRUE	FALSE	FALSE	FALSE	FALSE	FALSE		Centrosome/Spindle pole body	Cytoplasm {ECO:0000305}. Cytoplasm, cytoskeleton, microtubule organizing center, centrosome {ECO:0000269|PubMed:19369198, ECO:0000269|PubMed:19427217}. Cytoplasm, cytoskeleton, spindle {ECO:0000269|PubMed:19369198, ECO:0000269|PubMed:19427217, ECO:0000269|PubMed:30723163}. Cytoplasm, cytoskeleton, spindle pole {ECO:0000305|PubMed:19369198}. Note=During interphase, primarily cytoplasmic and associ…	FALSE
gnl|gene38856|rna80185|	DDX23	Q9BUQ8	Probable ATP-dependent RNA helicase DDX23	0.533572	FALSE	FALSE	FALSE	FALSE	FALSE	FALSE	FALSE	FALSE	FALSE	FALSE	FALSE	FALSE	FALSE	FALSE	FALSE	FALSE	FALSE	FALSE	FALSE	FALSE	FALSE	FALSE	FALSE	FALSE	extracellular exosome	Nucleolus	Nucleus {ECO:0000269|PubMed:20858735, ECO:0000269|PubMed:28076779, ECO:0000269|PubMed:9409622}. Chromosome {ECO:0000269|PubMed:28076779}. Note=During transcription, accumulates at chromatin loci where unscheduled R-loops form and colocalizes with paused 'Ser-5'-phosphorlyated POLR2A/RNA polymerase II and kinase SRPK2. {ECO:0000269|PubMed:28076779}.	FALSE
gnl|gene10056|rna29226|	PARN	O95453	Poly(A)-specific ribonuclease PARN (Fragment)	0.533334	FALSE	TRUE	FALSE	FALSE	FALSE	FALSE	FALSE	FALSE	FALSE	FALSE	FALSE	FALSE	FALSE	FALSE	TRUE	FALSE	FALSE	FALSE	FALSE	TRUE	FALSE	FALSE	FALSE	FALSE		Nucleolus, Stress granule	Nucleus {ECO:0000269|PubMed:9736620}. Cytoplasm {ECO:0000269|PubMed:9736620}. Nucleus, nucleolus {ECO:0000269|PubMed:12429849, ECO:0000269|PubMed:22442037}. Note=Some nuclear fraction is nucleolar.	TRUE
gnl|gene37876|rna78759|	PPTC7	Q8NI37	Protein phosphatase PTC7 homolog	0.533109	TRUE	FALSE	FALSE	FALSE	FALSE	FALSE	FALSE	FALSE	FALSE	FALSE	FALSE	FALSE	FALSE	FALSE	FALSE	FALSE	FALSE	FALSE	FALSE	FALSE	FALSE	FALSE	FALSE	FALSE	mitochondrial matrix		Mitochondrion matrix {ECO:0000269|PubMed:30267671}.	FALSE
gnl|gene40155|rna82029|	YTHDC1	Q96MU7	YTH domain-containing protein 1	0.532867	FALSE	TRUE	FALSE	FALSE	FALSE	FALSE	FALSE	FALSE	FALSE	FALSE	FALSE	FALSE	FALSE	FALSE	FALSE	FALSE	FALSE	TRUE	FALSE	FALSE	FALSE	TRUE	FALSE	FALSE		Nuclear speckle, Sam68 nuclear body	Nucleus {ECO:0000269|PubMed:20167602}. Nucleus speckle {ECO:0000269|PubMed:26876937}. Note=Localizes to a novel subnuclear structure, the YT bodies. {ECO:0000250|UniProtKB:Q9QY02}.	FALSE
gnl|gene3568|rna10379|	NOSIP	Q9Y314	Nitric oxide synthase-interacting protein	0.531349	FALSE	FALSE	FALSE	FALSE	FALSE	FALSE	FALSE	FALSE	FALSE	FALSE	FALSE	FALSE	FALSE	FALSE	FALSE	FALSE	FALSE	FALSE	FALSE	FALSE	FALSE	FALSE	FALSE	FALSE	Golgi membrane	Nucleolus, Stress granule	Cytoplasm {ECO:0000269|PubMed:15548660, ECO:0000269|PubMed:16135813}. Nucleus {ECO:0000269|PubMed:15548660, ECO:0000269|PubMed:16135813}. Note=Translocates from nucleus to cytoplasm in the G2 phase of the cell cycle (PubMed:16135813).	FALSE
gnl|gene16545|rna48334|	R3HCC1L	Q7Z5L2	Coiled-coil domain-containing protein R3HCC1L	0.531229	FALSE	FALSE	FALSE	FALSE	FALSE	FALSE	FALSE	FALSE	FALSE	FALSE	FALSE	FALSE	FALSE	FALSE	FALSE	FALSE	FALSE	FALSE	FALSE	FALSE	FALSE	FALSE	FALSE	FALSE				FALSE
gnl|gene14143|rna41196|	KDM2A	Q9Y2K7	Lysine-specific demethylase 2A	0.530972	FALSE	FALSE	FALSE	FALSE	FALSE	FALSE	FALSE	FALSE	FALSE	FALSE	FALSE	FALSE	FALSE	FALSE	FALSE	FALSE	FALSE	FALSE	FALSE	FALSE	FALSE	FALSE	FALSE	FALSE		Nucleolus	Nucleus, nucleoplasm {ECO:0000269|PubMed:19001877, ECO:0000269|PubMed:20417597}. Chromosome {ECO:0000269|PubMed:19001877, ECO:0000269|PubMed:20417597}. Note=Punctate expression throughout the nucleoplasm and enriched in the perinucleolar region (PubMed:19001877, PubMed:20417597). Specifically nucleates at CpG islands where it's presence results in chromatin depleted in H3K36me2 (PubMed:19001877, …	FALSE
gnl|gene3359|rna9762|	PIK3C3	Q8NEB9	Phosphatidylinositol 3-kinase catalytic subunit type 3	0.530856	TRUE	FALSE	FALSE	FALSE	FALSE	FALSE	FALSE	FALSE	FALSE	FALSE	FALSE	FALSE	FALSE	FALSE	FALSE	FALSE	FALSE	FALSE	FALSE	FALSE	FALSE	FALSE	FALSE	FALSE	late endosome		Midbody {ECO:0000269|PubMed:20208530}. Late endosome {ECO:0000269|PubMed:14617358}. Cytoplasmic vesicle, autophagosome {ECO:0000305|PubMed:14617358}. Note=As component of the PI3K complex I localized to pre-autophagosome structures. As component of the PI3K complex II localized predominantly to endosomes (PubMed:14617358). Localizes also to discrete punctae along the ciliary axoneme and to the ba…	FALSE
gnl|gene6077|rna17778|	AURKA	O14965	Aurora kinase A	0.530384	FALSE	FALSE	FALSE	FALSE	FALSE	FALSE	FALSE	FALSE	FALSE	FALSE	FALSE	FALSE	FALSE	FALSE	FALSE	FALSE	FALSE	FALSE	TRUE	FALSE	FALSE	FALSE	FALSE	FALSE		Droplet, Centrosome/Spindle pole body, Others	Cytoplasm, cytoskeleton, microtubule organizing center, centrosome {ECO:0000269|PubMed:12576638, ECO:0000269|PubMed:13678582, ECO:0000269|PubMed:17229885, ECO:0000269|PubMed:17726514, ECO:0000269|PubMed:19357306, ECO:0000269|PubMed:21225229, ECO:0000269|PubMed:22014574, ECO:0000269|PubMed:23213400, ECO:0000269|PubMed:25657325, ECO:0000269|PubMed:30538148, ECO:0000269|PubMed:9153231}. Cytoplasm, c…	FALSE
gnl|gene13289|rna38676|	POLR3K	Q9Y2Y1	DNA-directed RNA polymerase III subunit RPC10	0.529563	FALSE	FALSE	FALSE	FALSE	FALSE	FALSE	FALSE	FALSE	FALSE	FALSE	FALSE	FALSE	FALSE	FALSE	FALSE	FALSE	FALSE	FALSE	FALSE	FALSE	FALSE	FALSE	FALSE	FALSE			Nucleus, nucleolus {ECO:0000250|UniProtKB:P32529}.	FALSE
gnl|gene16162|rna47242|	TAF6L	Q9Y6J9	TAF6-like RNA polymerase II p300/CBP-associated factor-associated factor 65 kDa subunit 6L	0.529147	TRUE	FALSE	FALSE	FALSE	FALSE	FALSE	FALSE	FALSE	FALSE	FALSE	FALSE	FALSE	FALSE	FALSE	FALSE	FALSE	FALSE	FALSE	FALSE	FALSE	FALSE	FALSE	FALSE	FALSE	extracellular exosome		Nucleus {ECO:0000269|PubMed:11564863, ECO:0000269|PubMed:9674425}.	FALSE
gnl|gene35070|rna74867|	AFDN	P55196	Afadin	0.528259	FALSE	FALSE	FALSE	FALSE	FALSE	FALSE	FALSE	FALSE	FALSE	FALSE	FALSE	FALSE	FALSE	FALSE	FALSE	FALSE	FALSE	FALSE	FALSE	FALSE	FALSE	FALSE	FALSE	FALSE		Postsynaptic density	Cell junction, adherens junction {ECO:0000269|PubMed:30463011}. Note=Not found at cell-matrix AJs. {ECO:0000250|UniProtKB:O35889}.	FALSE
gnl|gene13464|rna39178|	FAN1	Q9Y2M0	Fanconi-associated nuclease	0.527623	FALSE	FALSE	FALSE	FALSE	FALSE	FALSE	FALSE	FALSE	FALSE	FALSE	FALSE	FALSE	FALSE	FALSE	FALSE	FALSE	FALSE	FALSE	FALSE	FALSE	FALSE	FALSE	FALSE	FALSE			Nucleus {ECO:0000269|PubMed:20603015, ECO:0000269|PubMed:20603016, ECO:0000269|PubMed:20603073, ECO:0000269|PubMed:20671156, ECO:0000269|PubMed:20935496}. Note=Localizes at sites of DNA damage following recruitment by monoubiquitinated FANCD2 (PubMed:20603015, PubMed:20603016). Localizes to stalled replication forks via its UBZ4-type zinc finger (PubMed:20935496). {ECO:0000269|PubMed:20603015, EC…	FALSE
gnl|gene47295|rna92382|	ORC5	O43913	Origin recognition complex subunit 5	0.525912	FALSE	FALSE	FALSE	FALSE	FALSE	FALSE	FALSE	FALSE	FALSE	FALSE	FALSE	FALSE	FALSE	FALSE	FALSE	FALSE	FALSE	FALSE	FALSE	FALSE	FALSE	FALSE	FALSE	FALSE			Nucleus {ECO:0000269|PubMed:31160578}. Chromosome {ECO:0000269|PubMed:31160578}.	FALSE
gnl|gene37478|rna78209|	NELFA	Q9H3P2	Negative elongation factor A	0.52353	FALSE	FALSE	FALSE	FALSE	FALSE	FALSE	FALSE	FALSE	FALSE	FALSE	FALSE	FALSE	FALSE	FALSE	FALSE	FALSE	FALSE	FALSE	FALSE	FALSE	FALSE	FALSE	FALSE	FALSE			Nucleus {ECO:0000269|PubMed:11150502}.	FALSE
gnl|gene11883|rna34507|	CYFIP1	Q7L576	Cytoplasmic FMR1-interacting protein 1 (Fragment)	0.523355	TRUE	FALSE	FALSE	FALSE	FALSE	FALSE	FALSE	FALSE	FALSE	FALSE	FALSE	FALSE	FALSE	FALSE	FALSE	FALSE	FALSE	FALSE	FALSE	FALSE	FALSE	FALSE	FALSE	FALSE	extracellular exosome		Cytoplasm {ECO:0000250|UniProtKB:Q7TMB8}. Cytoplasm, perinuclear region {ECO:0000250|UniProtKB:Q7TMB8}. Cell projection, lamellipodium {ECO:0000250|UniProtKB:Q7TMB8}. Cell projection, ruffle {ECO:0000250|UniProtKB:Q7TMB8}. Synapse, synaptosome {ECO:0000250|UniProtKB:Q7TMB8}. Note=Highly expressed in the perinuclear region (By similarity). Enriched in synaptosomes (By similarity). Also enriched in…	FALSE
gnl|gene10090|rna29335|	TAF5L	O75529	TAF5-like RNA polymerase II p300/CBP-associated factor-associated factor 65 kDa subunit 5L	0.523152	FALSE	FALSE	FALSE	FALSE	FALSE	FALSE	FALSE	FALSE	FALSE	FALSE	FALSE	FALSE	FALSE	FALSE	FALSE	FALSE	FALSE	FALSE	FALSE	FALSE	FALSE	FALSE	FALSE	FALSE			Nucleus {ECO:0000269|PubMed:11564863, ECO:0000269|PubMed:9674425}.	FALSE
gnl|gene39647|rna81300|	UACA	Q9BZF9	Uveal autoantigen with coiled-coil domains and ankyrin repeats (Fragment)	0.520829	TRUE	FALSE	FALSE	FALSE	FALSE	FALSE	FALSE	FALSE	FALSE	FALSE	FALSE	FALSE	FALSE	FALSE	FALSE	FALSE	FALSE	FALSE	FALSE	FALSE	FALSE	FALSE	FALSE	FALSE	extracellular exosome		Nucleus {ECO:0000269|PubMed:15358194}. Cytoplasm {ECO:0000269|PubMed:15358194}. Cytoplasm, cytoskeleton {ECO:0000269|PubMed:15358194}. Note=Expressed diffusely in cytoplasm.	FALSE
gnl|gene17627|rna51501|	ZNF217	O75362	Zinc finger protein 217	0.51695	TRUE	FALSE	TRUE	FALSE	FALSE	FALSE	FALSE	FALSE	FALSE	FALSE	FALSE	FALSE	FALSE	FALSE	FALSE	FALSE	FALSE	FALSE	FALSE	FALSE	FALSE	FALSE	FALSE	FALSE	mitochondrion		Nucleus {ECO:0000305}.	FALSE
gnl|gene42244|rna85059|	UTP20	O75691	Small subunit processome component 20 homolog	0.516203	FALSE	TRUE	FALSE	FALSE	FALSE	FALSE	FALSE	FALSE	FALSE	FALSE	FALSE	FALSE	FALSE	FALSE	TRUE	FALSE	FALSE	FALSE	FALSE	FALSE	FALSE	FALSE	FALSE	FALSE		Nucleolus	Nucleus, nucleolus {ECO:0000269|PubMed:11790298, ECO:0000269|PubMed:12429849, ECO:0000269|PubMed:16458307}. Note=Colocalizes with NCL in the nucleolus.	FALSE
gnl|gene46858|rna91792|	DENND2D	Q9H6A0	DENN domain-containing protein 2D	0.516198	FALSE	FALSE	FALSE	FALSE	FALSE	FALSE	FALSE	FALSE	FALSE	FALSE	FALSE	FALSE	FALSE	FALSE	FALSE	FALSE	FALSE	FALSE	FALSE	FALSE	FALSE	FALSE	FALSE	FALSE			Cytoplasm {ECO:0000269|PubMed:23182661}.	FALSE
gnl|gene19868|rna58014|	HEATR1	Q9H583	HEAT repeat-containing protein 1	0.515729	FALSE	TRUE	FALSE	FALSE	FALSE	FALSE	FALSE	FALSE	FALSE	FALSE	FALSE	FALSE	FALSE	FALSE	TRUE	FALSE	FALSE	FALSE	FALSE	FALSE	FALSE	FALSE	FALSE	FALSE	mitochondrion	Nucleolus	Nucleus, nucleolus {ECO:0000269|PubMed:12429849, ECO:0000269|PubMed:17699751}.	FALSE
gnl|gene17231|rna50304|	SPC25	Q9HBM1	Kinetochore protein Spc25	0.515437	FALSE	FALSE	FALSE	FALSE	FALSE	FALSE	FALSE	FALSE	FALSE	FALSE	FALSE	FALSE	FALSE	FALSE	FALSE	FALSE	FALSE	FALSE	FALSE	FALSE	FALSE	FALSE	FALSE	FALSE			Nucleus. Chromosome, centromere, kinetochore {ECO:0000269|PubMed:14699129, ECO:0000269|PubMed:14738735, ECO:0000269|PubMed:15961401}. Note=Localizes to kinetochores from late prophase to anaphase (PubMed:14738735). Localizes specifically to the outer plate of the kinetochore (PubMed:14738735, PubMed:14699129). {ECO:0000269|PubMed:14699129, ECO:0000269|PubMed:14738735}.	FALSE
gnl|gene14010|rna40812|	RAPH1	Q70E73	Ras-associated and pleckstrin homology domains-containing protein 1	0.515148	FALSE	FALSE	FALSE	FALSE	FALSE	FALSE	FALSE	FALSE	FALSE	FALSE	FALSE	FALSE	FALSE	FALSE	FALSE	FALSE	FALSE	FALSE	FALSE	FALSE	FALSE	FALSE	FALSE	FALSE		Postsynaptic density	Cell membrane {ECO:0000269|PubMed:15469845}; Peripheral membrane protein {ECO:0000269|PubMed:15469845}; Cytoplasmic side {ECO:0000269|PubMed:15469845}. Cell projection, lamellipodium {ECO:0000269|PubMed:15469845}. Cell projection, filopodium {ECO:0000269|PubMed:15469845}. Cytoplasm, cytoskeleton {ECO:0000269|PubMed:15469845}. Note=Recruited to the membrane, via the PH domain, by the phosphoinosit…	FALSE
gnl|gene36682|rna77113|	TBK1	Q9UHD2	Serine/threonine-protein kinase TBK1	0.514072	FALSE	FALSE	FALSE	FALSE	FALSE	FALSE	FALSE	FALSE	FALSE	FALSE	FALSE	FALSE	FALSE	FALSE	FALSE	FALSE	FALSE	FALSE	FALSE	FALSE	FALSE	FALSE	FALSE	FALSE	intracellular membrane-bounded organelle	Postsynaptic density	Cytoplasm {ECO:0000269|PubMed:15485837, ECO:0000269|PubMed:21813773, ECO:0000269|PubMed:29251827}. Note=Upon mitogen stimulation or triggering of the immune system, TBK1 is recruited to the exocyst by EXOC2. {ECO:0000269|PubMed:17018283}.	FALSE
gnl|gene1456|rna4241|	WAS	P42768	Wiskott-Aldrich syndrome protein	0.513836	FALSE	FALSE	FALSE	FALSE	FALSE	FALSE	FALSE	FALSE	FALSE	FALSE	FALSE	FALSE	FALSE	FALSE	FALSE	FALSE	FALSE	FALSE	FALSE	FALSE	FALSE	FALSE	FALSE	FALSE	extracellular exosome		Cytoplasm, cytoskeleton {ECO:0000269|PubMed:8625410}. Nucleus {ECO:0000269|PubMed:20574068, ECO:0000269|PubMed:29925947}.	FALSE
gnl|gene14860|rna43367|	RIC8B	Q9NVN3	Synembryn-B	0.513229	FALSE	FALSE	FALSE	FALSE	FALSE	FALSE	FALSE	FALSE	FALSE	FALSE	FALSE	FALSE	FALSE	FALSE	FALSE	FALSE	FALSE	FALSE	FALSE	FALSE	FALSE	FALSE	FALSE	FALSE			Cytoplasm, cell cortex {ECO:0000269|PubMed:12652642}. Note=Localizes to the cell cortex.	FALSE
gnl|gene5251|rna15357|	ZC3H7A	Q8IWR0	Zinc finger CCCH domain-containing protein 7A	0.512429	FALSE	FALSE	FALSE	FALSE	FALSE	FALSE	FALSE	FALSE	FALSE	FALSE	FALSE	FALSE	FALSE	FALSE	FALSE	FALSE	FALSE	FALSE	FALSE	FALSE	FALSE	FALSE	FALSE	FALSE		Stress granule	Nucleus {ECO:0000305}.	FALSE
gnl|gene18169|rna53094|	BYSL	Q13895	Bystin	0.511643	FALSE	TRUE	FALSE	FALSE	FALSE	FALSE	FALSE	FALSE	FALSE	FALSE	FALSE	FALSE	FALSE	FALSE	TRUE	FALSE	FALSE	FALSE	FALSE	FALSE	FALSE	FALSE	FALSE	FALSE	intracellular membrane-bounded organelle	Nucleolus	Cytoplasm {ECO:0000269|PubMed:17381424}. Nucleus, nucleolus {ECO:0000269|PubMed:17381424, ECO:0000269|PubMed:26711351}. Note=Associated with 40S ribosomal subunits.	FALSE
gnl|gene11522|rna33462|	HEATR6	Q6AI08	HEAT repeat-containing protein 6	0.510356	FALSE	FALSE	FALSE	FALSE	FALSE	FALSE	FALSE	FALSE	FALSE	FALSE	FALSE	FALSE	FALSE	FALSE	FALSE	FALSE	FALSE	FALSE	FALSE	FALSE	FALSE	FALSE	FALSE	FALSE				FALSE
gnl|gene8426|rna24532|	ESF1	Q9H501	ESF1 homolog	0.509576	FALSE	TRUE	FALSE	FALSE	FALSE	FALSE	FALSE	FALSE	FALSE	FALSE	FALSE	FALSE	FALSE	FALSE	TRUE	FALSE	FALSE	FALSE	FALSE	FALSE	FALSE	FALSE	FALSE	FALSE		Nucleolus	Nucleus, nucleolus {ECO:0000250}. Nucleus, nucleoplasm {ECO:0000250}.	FALSE
gnl|gene17661|rna51624|	ACSL4	O60488	Long-chain-fatty-acid--CoA ligase 4	0.509205	FALSE	FALSE	FALSE	FALSE	FALSE	FALSE	FALSE	FALSE	FALSE	FALSE	FALSE	FALSE	FALSE	FALSE	FALSE	FALSE	FALSE	FALSE	FALSE	FALSE	FALSE	FALSE	FALSE	FALSE	endoplasmic reticulum;endoplasmic reticulum membrane;extracellular exosome;mitochondrial outer membrane	Postsynaptic density	Mitochondrion outer membrane {ECO:0000250}; Single-pass type III membrane protein {ECO:0000250}. Peroxisome membrane {ECO:0000250}; Single-pass type III membrane protein {ECO:0000250}. Microsome membrane {ECO:0000250}; Single-pass type III membrane protein {ECO:0000250}. Endoplasmic reticulum membrane {ECO:0000269|PubMed:24269233}; Single-pass type III membrane protein {ECO:0000250}. Cell membran…	FALSE
gnl|gene37431|rna78145|	TUBGCP2	Q9BSJ2	Gamma-tubulin complex component	0.508046	FALSE	FALSE	FALSE	FALSE	FALSE	FALSE	FALSE	FALSE	FALSE	FALSE	FALSE	FALSE	FALSE	FALSE	FALSE	FALSE	FALSE	FALSE	TRUE	FALSE	FALSE	FALSE	FALSE	FALSE		Centrosome/Spindle pole body	Cytoplasm, cytoskeleton, microtubule organizing center, centrosome {ECO:0000269|PubMed:14654843, ECO:0000269|PubMed:9566967}.	FALSE
gnl|gene3891|rna11361|	PAXIP1	Q6ZW49	PAX-interacting protein 1	0.508023	FALSE	FALSE	FALSE	FALSE	FALSE	FALSE	FALSE	FALSE	FALSE	FALSE	FALSE	FALSE	FALSE	FALSE	FALSE	FALSE	FALSE	FALSE	FALSE	FALSE	FALSE	FALSE	FALSE	FALSE			Nucleus matrix {ECO:0000250|UniProtKB:Q6NZQ4}. Chromosome {ECO:0000269|PubMed:15456759, ECO:0000269|PubMed:17690115}. Note=Localizes to DNA damage foci upon ionizing radiation. {ECO:0000269|PubMed:15456759, ECO:0000269|PubMed:17690115}.	FALSE
gnl|gene4107|rna11962|	ATF7IP2	Q5U623	Activating transcription factor 7-interacting protein 2	0.508017	FALSE	FALSE	FALSE	FALSE	FALSE	FALSE	FALSE	FALSE	FALSE	FALSE	FALSE	FALSE	FALSE	FALSE	FALSE	FALSE	FALSE	FALSE	FALSE	FALSE	FALSE	FALSE	FALSE	FALSE			Nucleus.	FALSE
gnl|gene15414|rna44987|	SQSTM1	Q13501	Sequestosome-1	0.507939	FALSE	TRUE	FALSE	FALSE	FALSE	FALSE	FALSE	FALSE	FALSE	FALSE	FALSE	FALSE	FALSE	FALSE	FALSE	FALSE	FALSE	FALSE	FALSE	TRUE	FALSE	FALSE	FALSE	FALSE	autophagosome;extracellular exosome;intracellular membrane-bounded organelle	Droplet, Stress granule, Others	Cytoplasm, cytosol {ECO:0000269|PubMed:20168092, ECO:0000269|PubMed:22792322}. Preautophagosomal structure {ECO:0000269|PubMed:34471133}. Late endosome. Lysosome. Cytoplasmic vesicle, autophagosome. Nucleus. Endoplasmic reticulum. Nucleus, PML body {ECO:0000269|PubMed:20168092}. Cytoplasm, myofibril, sarcomere {ECO:0000250}. Note=In cardiac muscle, localizes to the sarcomeric band (By similarity)…	FALSE
gnl|gene12279|rna35687|	PPP1R12C	Q9BZL4	Protein phosphatase 1 regulatory subunit 12C (Fragment)	0.50751	FALSE	FALSE	FALSE	FALSE	FALSE	FALSE	FALSE	FALSE	FALSE	FALSE	FALSE	FALSE	FALSE	FALSE	FALSE	FALSE	FALSE	FALSE	FALSE	FALSE	FALSE	FALSE	FALSE	FALSE			Cytoplasm {ECO:0000269|PubMed:11399775, ECO:0000269|PubMed:12923170}. Cytoplasm, cytoskeleton, stress fiber {ECO:0000269|PubMed:11399775, ECO:0000269|PubMed:12923170}.	FALSE
gnl|gene19360|rna56566|	CHMP1A	Q9HD42	Charged multivesicular body protein 1a	0.506822	FALSE	FALSE	FALSE	FALSE	FALSE	FALSE	FALSE	FALSE	FALSE	FALSE	FALSE	FALSE	FALSE	FALSE	FALSE	FALSE	FALSE	FALSE	FALSE	FALSE	FALSE	FALSE	FALSE	FALSE	early endosome;extracellular exosome	Postsynaptic density	Cytoplasm. Endosome membrane; Peripheral membrane protein. Nucleus matrix. Note=The cytoplasmic form is partially membrane-associated and localizes to early endosomes. The nuclear form remains associated with the chromosome scaffold during mitosis. On overexpression, it localizes to nuclear bodies characterized by nuclease-resistant condensed chromatin.	FALSE
gnl|gene6115|rna17885|	RRN3	Q9NYV6	RNA polymerase I-specific transcription initiation factor RRN3	0.506764	FALSE	TRUE	FALSE	FALSE	FALSE	FALSE	FALSE	FALSE	FALSE	FALSE	FALSE	FALSE	FALSE	FALSE	TRUE	FALSE	FALSE	FALSE	FALSE	FALSE	FALSE	FALSE	FALSE	FALSE		Nucleolus	Nucleus, nucleolus {ECO:0000269|PubMed:11250903}.	FALSE
gnl|gene48369|rna93932|	ATP2A2	P16615	Sarcoplasmic/endoplasmic reticulum calcium ATPase 2	0.506611	FALSE	FALSE	FALSE	FALSE	FALSE	FALSE	FALSE	FALSE	FALSE	FALSE	FALSE	FALSE	FALSE	FALSE	FALSE	FALSE	FALSE	FALSE	FALSE	FALSE	FALSE	FALSE	FALSE	FALSE	endoplasmic reticulum;endoplasmic reticulum membrane;sarcoplasmic reticulum membrane	Postsynaptic density	Endoplasmic reticulum membrane {ECO:0000250|UniProtKB:O55143}; Multi-pass membrane protein {ECO:0000255}. Sarcoplasmic reticulum membrane {ECO:0000269|PubMed:12804600}; Multi-pass membrane protein {ECO:0000255}.	FALSE
gnl|gene44466|rna88398|	ERCC3	P19447	General transcription and DNA repair factor IIH helicase subunit XPB	0.503751	FALSE	FALSE	FALSE	FALSE	FALSE	FALSE	FALSE	FALSE	FALSE	FALSE	FALSE	FALSE	FALSE	FALSE	FALSE	FALSE	FALSE	FALSE	FALSE	FALSE	FALSE	FALSE	FALSE	FALSE			Nucleus.	FALSE
gnl|gene50760|rna97399|	SRGAP2B	P0DMP2	SLIT-ROBO Rho GTPase-activating protein 2B	0.503621	FALSE	FALSE	FALSE	FALSE	FALSE	FALSE	FALSE	FALSE	FALSE	FALSE	FALSE	FALSE	FALSE	FALSE	FALSE	FALSE	FALSE	FALSE	FALSE	FALSE	FALSE	FALSE	FALSE	FALSE				FALSE
gnl|gene16823|rna49170|	DDX4	Q9NQI0	Probable ATP-dependent RNA helicase DDX4	0.502937	FALSE	TRUE	FALSE	FALSE	FALSE	FALSE	FALSE	FALSE	FALSE	FALSE	FALSE	FALSE	FALSE	FALSE	FALSE	FALSE	FALSE	FALSE	FALSE	FALSE	FALSE	FALSE	FALSE	FALSE		Droplet, Nuage, Others	Cytoplasm {ECO:0000250|UniProtKB:Q61496}. Cytoplasm, perinuclear region {ECO:0000250|UniProtKB:Q61496}. Note=Component of the meiotic nuage, also named P granule, a germ-cell-specific organelle required to repress transposon activity during meiosis. {ECO:0000250|UniProtKB:Q61496}.	FALSE
gnl|gene10767|rna31292|	LSM14B	Q9BX40	Protein LSM14 homolog B	0.502397	FALSE	TRUE	FALSE	FALSE	FALSE	FALSE	FALSE	FALSE	FALSE	FALSE	FALSE	FALSE	FALSE	FALSE	FALSE	FALSE	FALSE	FALSE	FALSE	TRUE	TRUE	FALSE	FALSE	FALSE		P-body, Stress granule		TRUE
gnl|gene4948|rna14456|	SOWAHA	Q2M3V2	Ankyrin repeat domain-containing protein SOWAHA	0.50209	FALSE	FALSE	FALSE	FALSE	FALSE	FALSE	FALSE	FALSE	FALSE	FALSE	FALSE	FALSE	FALSE	FALSE	FALSE	FALSE	FALSE	FALSE	FALSE	FALSE	FALSE	FALSE	FALSE	FALSE				FALSE
gnl|gene37773|rna78603|	MBD3	O95983	Methyl-CpG-binding domain protein 3	0.501627	FALSE	FALSE	FALSE	FALSE	FALSE	FALSE	FALSE	FALSE	FALSE	FALSE	FALSE	FALSE	FALSE	FALSE	FALSE	FALSE	FALSE	FALSE	FALSE	FALSE	FALSE	FALSE	FALSE	FALSE		Centrosome/Spindle pole body	Nucleus. Chromosome. Note=Nuclear, in discrete foci. Detected on chromatin, at promoter regions of active genes.	FALSE
gnl|gene37579|rna78345|	DIAPH3	Q9NSV4	Protein diaphanous homolog 3	0.501572	FALSE	FALSE	FALSE	FALSE	FALSE	FALSE	FALSE	FALSE	FALSE	FALSE	FALSE	FALSE	FALSE	FALSE	FALSE	FALSE	FALSE	FALSE	FALSE	FALSE	FALSE	FALSE	FALSE	FALSE			Cytoplasm {ECO:0000269|PubMed:18755006, ECO:0000269|PubMed:19457867}. Nucleus {ECO:0000250|UniProtKB:Q9Z207}. Note=During mitosis, co-localizes with the actin-rich cleavage furrow and with the microtubule-rich central spindle during cytokinesis (PubMed:18755006, PubMed:19457867). Shuttles between the cytoplasm and the nucleus (By similarity). {ECO:0000250|UniProtKB:Q9Z207, ECO:0000269|PubMed:1875…	FALSE
gnl|gene1154|rna3352|	SMARCC1	Q92922	SWI/SNF complex subunit SMARCC1	0.500963	FALSE	FALSE	FALSE	FALSE	FALSE	FALSE	FALSE	FALSE	FALSE	FALSE	FALSE	FALSE	FALSE	FALSE	FALSE	FALSE	FALSE	FALSE	FALSE	FALSE	FALSE	FALSE	FALSE	FALSE			Nucleus {ECO:0000269|PubMed:28753627}. Cytoplasm {ECO:0000269|PubMed:28753627}.	FALSE
gnl|gene19696|rna57567|	ITCH	Q96J02	E3 ubiquitin-protein ligase Itchy homolog	0.499721	TRUE	FALSE	FALSE	FALSE	FALSE	FALSE	FALSE	FALSE	FALSE	TRUE	FALSE	FALSE	FALSE	FALSE	FALSE	FALSE	FALSE	FALSE	FALSE	FALSE	FALSE	FALSE	FALSE	FALSE	cytoplasmic vesicle;extracellular exosome;intracellular membrane-bounded organelle		Cell membrane {ECO:0000269|PubMed:14602072}; Peripheral membrane protein {ECO:0000305|PubMed:14602072}; Cytoplasmic side {ECO:0000305|PubMed:14602072}. Cytoplasm {ECO:0000269|PubMed:14602072}. Nucleus {ECO:0000269|PubMed:20858735}. Early endosome membrane {ECO:0000269|PubMed:14602072, ECO:0000269|PubMed:23146885, ECO:0000269|PubMed:24790097}; Peripheral membrane protein {ECO:0000305|PubMed:146020…	FALSE
gnl|gene18507|rna54033|	ATG13	O75143	Autophagy-related protein 13	0.498873	FALSE	FALSE	TRUE	FALSE	FALSE	FALSE	FALSE	FALSE	FALSE	FALSE	FALSE	FALSE	FALSE	FALSE	FALSE	FALSE	FALSE	FALSE	FALSE	FALSE	FALSE	FALSE	FALSE	FALSE	endoplasmic reticulum membrane;mitochondrion		Cytoplasm, cytosol {ECO:0000269|PubMed:19211835}. Preautophagosomal structure {ECO:0000269|PubMed:19211835}. Note=Under starvation conditions, is localized to puncate structures primarily representing the isolation membrane; the isolation membrane sequesters a portion of the cytoplasm resulting in autophagosome formation. {ECO:0000269|PubMed:19211835}.	FALSE
gnl|gene6528|rna19097|	PHACTR4	Q8IZ21	Phosphatase and actin regulator 4	0.498851	FALSE	FALSE	FALSE	FALSE	FALSE	FALSE	FALSE	FALSE	FALSE	FALSE	FALSE	FALSE	FALSE	FALSE	FALSE	FALSE	FALSE	FALSE	FALSE	FALSE	FALSE	FALSE	FALSE	FALSE			Cytoplasm {ECO:0000250}. Cell projection, lamellipodium {ECO:0000250}.	FALSE
gnl|gene38223|rna79297|	MTA1	Q13330	Metastasis-associated protein MTA1	0.498627	TRUE	FALSE	FALSE	FALSE	FALSE	FALSE	FALSE	FALSE	FALSE	FALSE	FALSE	FALSE	FALSE	FALSE	FALSE	FALSE	FALSE	FALSE	FALSE	FALSE	FALSE	FALSE	FALSE	FALSE	intracellular membrane-bounded organelle		[Isoform Short]: Cytoplasm.; [Isoform Long]: Nucleus. Nucleus envelope. Cytoplasm. Cytoplasm, cytoskeleton. Note=Associated with microtubules. Localization at the nuclear envelope is TPR-dependent.	FALSE
gnl|gene13346|rna38835|	FAM50A	Q14320	Protein FAM50A	0.497608	FALSE	FALSE	FALSE	FALSE	FALSE	FALSE	FALSE	FALSE	FALSE	FALSE	FALSE	FALSE	FALSE	FALSE	FALSE	FALSE	FALSE	FALSE	FALSE	FALSE	FALSE	FALSE	FALSE	FALSE		Nucleolus	Nucleus {ECO:0000269|PubMed:32703943}.	FALSE
gnl|gene245|rna692|	PRC1	O43663	Protein regulator of cytokinesis 1	0.497557	FALSE	FALSE	FALSE	FALSE	FALSE	FALSE	FALSE	FALSE	FALSE	FALSE	FALSE	FALSE	FALSE	FALSE	FALSE	FALSE	FALSE	FALSE	FALSE	FALSE	FALSE	FALSE	FALSE	FALSE		PcG body	Nucleus {ECO:0000269|PubMed:17409436}. Cytoplasm. Cytoplasm, cytoskeleton, spindle pole {ECO:0000269|PubMed:15297875, ECO:0000269|PubMed:15625105}. Midbody {ECO:0000269|PubMed:15297875, ECO:0000269|PubMed:15625105, ECO:0000269|PubMed:17409436}. Chromosome {ECO:0000269|PubMed:15297875}. Note=Colocalized with KIF20B in the nucleus of bladder carcinoma cells at the interphase. Colocalized with KIF20…	FALSE
gnl|gene44361|rna88203|	TDRD9	Q8NDG6	ATP-dependent RNA helicase TDRD9 (Fragment)	0.497454	FALSE	FALSE	FALSE	FALSE	FALSE	FALSE	FALSE	FALSE	FALSE	FALSE	FALSE	FALSE	FALSE	FALSE	FALSE	FALSE	FALSE	FALSE	FALSE	FALSE	FALSE	FALSE	FALSE	FALSE			Cytoplasm {ECO:0000269|PubMed:28536242}. Nucleus {ECO:0000250|UniProtKB:Q14BI7}. Note=Component of the nuage, also named P granule, a germ-cell-specific organelle required to repress transposon activity during meiosis. Specifically localizes to piP-bodies, a subset of the nuage which contains secondary piRNAs. PIWIL2 is required for its localization to piP-bodies. {ECO:0000250|UniProtKB:Q14BI7}.	FALSE
gnl|gene18661|rna54477|	NHEJ1	Q9H9Q4	Non-homologous end-joining factor 1	0.496627	FALSE	FALSE	FALSE	FALSE	FALSE	FALSE	FALSE	FALSE	FALSE	FALSE	FALSE	FALSE	FALSE	FALSE	FALSE	FALSE	FALSE	FALSE	FALSE	FALSE	FALSE	FALSE	FALSE	FALSE			Nucleus {ECO:0000269|PubMed:16439204, ECO:0000269|PubMed:16439205, ECO:0000269|PubMed:20558749}. Chromosome {ECO:0000269|PubMed:18064046, ECO:0000269|PubMed:18644470, ECO:0000269|PubMed:27437582}. Note=Localizes to site of double-strand breaks; recruitment is dependent on XRCC5-XRCC6 (Ku) heterodimer. {ECO:0000269|PubMed:18064046, ECO:0000269|PubMed:18644470, ECO:0000269|PubMed:27437582}.	FALSE
gnl|gene50971|rna97689|	WNK1	Q9H4A3	Serine/threonine-protein kinase WNK1	0.4965	FALSE	FALSE	FALSE	FALSE	FALSE	FALSE	FALSE	FALSE	FALSE	FALSE	FALSE	FALSE	FALSE	FALSE	FALSE	FALSE	FALSE	FALSE	FALSE	FALSE	FALSE	FALSE	FALSE	FALSE		Stress granule, Postsynaptic density	Cytoplasm {ECO:0000269|PubMed:10660600}.	FALSE
gnl|gene34761|rna74434|	XIAP	P98170	E3 ubiquitin-protein ligase XIAP	0.496072	FALSE	TRUE	FALSE	FALSE	FALSE	FALSE	FALSE	FALSE	FALSE	FALSE	FALSE	FALSE	FALSE	FALSE	FALSE	FALSE	FALSE	FALSE	FALSE	FALSE	FALSE	FALSE	TRUE	FALSE		Paraspeckle	Cytoplasm. Nucleus. Note=TLE3 promotes its nuclear localization.	FALSE
gnl|gene19135|rna55886|	SRSF4	Q08170	Serine/arginine-rich-splicing factor 4 (Fragment)	0.495934	FALSE	TRUE	FALSE	FALSE	FALSE	FALSE	FALSE	FALSE	FALSE	FALSE	FALSE	FALSE	FALSE	FALSE	FALSE	FALSE	FALSE	TRUE	FALSE	FALSE	FALSE	FALSE	FALSE	FALSE		Nuclear speckle, Stress granule	Nucleus speckle {ECO:0000269|PubMed:14578391}.	FALSE
gnl|gene18716|rna54630|	SMURF2	Q9HAU4	E3 ubiquitin-protein ligase SMURF2	0.495894	FALSE	FALSE	FALSE	FALSE	FALSE	FALSE	FALSE	FALSE	FALSE	FALSE	FALSE	FALSE	FALSE	FALSE	FALSE	FALSE	FALSE	FALSE	FALSE	FALSE	FALSE	FALSE	FALSE	FALSE		Centrosome/Spindle pole body	Nucleus {ECO:0000269|PubMed:12717440}. Cytoplasm {ECO:0000269|PubMed:12717440}. Cell membrane {ECO:0000269|PubMed:12717440}. Membrane raft {ECO:0000269|PubMed:12717440}. Note=Cytoplasmic in the presence of SMAD7. Colocalizes with CAV1, SMAD7 and TGF-beta receptor in membrane rafts.	FALSE
gnl|gene17463|rna51003|	IRGC	Q6NXR0	Interferon-inducible GTPase 5	0.494617	FALSE	FALSE	FALSE	FALSE	FALSE	FALSE	FALSE	FALSE	FALSE	FALSE	FALSE	FALSE	FALSE	FALSE	FALSE	FALSE	FALSE	FALSE	FALSE	FALSE	FALSE	FALSE	FALSE	FALSE				FALSE
gnl|gene17926|rna52406|	CHD4	Q14839	DNA helicase (Fragment)	0.494389	FALSE	FALSE	FALSE	FALSE	FALSE	FALSE	FALSE	FALSE	FALSE	FALSE	FALSE	FALSE	FALSE	FALSE	FALSE	FALSE	FALSE	FALSE	FALSE	FALSE	FALSE	FALSE	FALSE	FALSE		Nucleolus	Nucleus {ECO:0000269|PubMed:17626165, ECO:0000269|PubMed:27616479}. Cytoplasm, cytoskeleton, microtubule organizing center, centrosome {ECO:0000269|PubMed:17626165}. Note=Associates with centrosomes in interphase. {ECO:0000250|UniProtKB:Q6PDQ2}.	FALSE
gnl|gene13111|rna38110|	PABPC1L	Q4VXU2	Polyadenylate-binding protein 1-like	0.494306	FALSE	FALSE	FALSE	FALSE	FALSE	FALSE	FALSE	FALSE	FALSE	FALSE	FALSE	FALSE	FALSE	FALSE	FALSE	FALSE	FALSE	FALSE	FALSE	FALSE	FALSE	FALSE	FALSE	FALSE	extracellular exosome	Nucleolus		FALSE
gnl|gene11519|rna33456|	DDX25	Q9UHL0	RNA helicase (Fragment)	0.493308	FALSE	FALSE	FALSE	FALSE	FALSE	FALSE	FALSE	FALSE	FALSE	FALSE	FALSE	FALSE	FALSE	FALSE	FALSE	FALSE	FALSE	FALSE	FALSE	FALSE	FALSE	FALSE	FALSE	FALSE			Cytoplasm {ECO:0000269|PubMed:10608860}. Nucleus {ECO:0000250|UniProtKB:Q9QY15}. Note=Detected in both cytoplasm and nucleus of testicular cells. Also detected in chromatoid bodies of round spermatids (By similarity). {ECO:0000250|UniProtKB:Q9QY15}.	FALSE
gnl|gene18677|rna54527|	HIRA	P54198	Protein HIRA	0.492337	FALSE	TRUE	FALSE	FALSE	FALSE	FALSE	FALSE	FALSE	FALSE	FALSE	FALSE	FALSE	FALSE	FALSE	FALSE	TRUE	FALSE	FALSE	FALSE	FALSE	FALSE	FALSE	FALSE	FALSE	extracellular exosome	PML nuclear body	Nucleus. Nucleus, PML body. Note=Primarily, though not exclusively, localized to the nucleus. Localizes to PML bodies immediately prior to onset of senescence.	FALSE
gnl|gene17348|rna50639|	DHX38	Q92620	Pre-mRNA-splicing factor ATP-dependent RNA helicase PRP16	0.491981	FALSE	FALSE	FALSE	FALSE	FALSE	FALSE	FALSE	FALSE	FALSE	FALSE	FALSE	FALSE	FALSE	FALSE	FALSE	FALSE	FALSE	FALSE	FALSE	FALSE	FALSE	FALSE	FALSE	FALSE			Nucleus {ECO:0000269|PubMed:29301961}.	FALSE
gnl|gene13193|rna38395|	NCAPD2	Q15021	Condensin complex subunit 1	0.491867	FALSE	FALSE	FALSE	FALSE	FALSE	FALSE	FALSE	FALSE	FALSE	FALSE	FALSE	FALSE	FALSE	FALSE	FALSE	FALSE	FALSE	FALSE	FALSE	FALSE	FALSE	FALSE	FALSE	FALSE			Nucleus {ECO:0000269|PubMed:10958694}. Cytoplasm {ECO:0000269|PubMed:10958694}. Chromosome {ECO:0000269|PubMed:10958694}. Note=In interphase cells, the majority of the condensin complex is found in the cytoplasm, while a minority of the complex is associated with chromatin. A subpopulation of the complex however remains associated with chromosome foci in interphase cells. During mitosis, most of …	FALSE
gnl|gene10188|rna29622|	ERMP1	Q7Z2K6	Endoplasmic reticulum metallopeptidase 1	0.49142	TRUE	FALSE	FALSE	FALSE	FALSE	FALSE	TRUE	FALSE	FALSE	FALSE	FALSE	FALSE	FALSE	FALSE	FALSE	FALSE	FALSE	FALSE	FALSE	FALSE	FALSE	FALSE	FALSE	FALSE	endoplasmic reticulum		Endoplasmic reticulum membrane {ECO:0000250|UniProtKB:Q6UPR8}; Multi-pass membrane protein {ECO:0000255}.	FALSE
gnl|gene15352|rna44807|	EIF2AK2	P19525	Interferon-induced, double-stranded RNA-activated protein kinase	0.48998	FALSE	TRUE	FALSE	FALSE	FALSE	FALSE	FALSE	FALSE	FALSE	FALSE	FALSE	FALSE	FALSE	FALSE	FALSE	FALSE	FALSE	FALSE	FALSE	TRUE	FALSE	FALSE	FALSE	FALSE		Nucleolus, Stress granule, Postsynaptic density	Cytoplasm {ECO:0000269|PubMed:15121867, ECO:0000269|PubMed:21029237, ECO:0000269|PubMed:22214662}. Nucleus {ECO:0000269|PubMed:21029237, ECO:0000269|PubMed:21072047}. Cytoplasm, perinuclear region {ECO:0000269|PubMed:15121867}. Note=Nuclear localization is elevated in acute leukemia, myelodysplastic syndrome (MDS), melanoma, breast, colon, prostate and lung cancer patient samples or cell lines as…	TRUE
gnl|gene17422|rna50878|	STUB1	Q9UNE7	E3 ubiquitin-protein ligase CHIP	0.489267	FALSE	FALSE	FALSE	FALSE	FALSE	FALSE	FALSE	FALSE	FALSE	FALSE	FALSE	FALSE	FALSE	FALSE	FALSE	FALSE	FALSE	FALSE	FALSE	FALSE	FALSE	FALSE	FALSE	FALSE	endoplasmic reticulum	Postsynaptic density	Cytoplasm {ECO:0000269|PubMed:10330192, ECO:0000269|PubMed:17369820, ECO:0000269|PubMed:23973223}. Nucleus {ECO:0000269|PubMed:23973223}. Note=Translocates to the nucleus in response to inflammatory signals in regulatory T-cells (Treg). {ECO:0000269|PubMed:23973223}.	FALSE
gnl|gene1962|rna5709|	PDCD6IP	Q8WUM4	Programmed cell death 6-interacting protein	0.488982	FALSE	FALSE	FALSE	FALSE	FALSE	FALSE	FALSE	FALSE	FALSE	FALSE	FALSE	FALSE	FALSE	FALSE	FALSE	FALSE	FALSE	FALSE	TRUE	FALSE	FALSE	FALSE	FALSE	FALSE	endoplasmic reticulum exit site;extracellular exosome;extracellular vesicle;intracellular membrane-bounded organelle	Centrosome/Spindle pole body, P-body, Stress granule, Postsynaptic density	Cytoplasm, cytosol {ECO:0000250|UniProtKB:Q9QZA2}. Melanosome {ECO:0000269|PubMed:17081065}. Cytoplasm, cytoskeleton, microtubule organizing center, centrosome {ECO:0000269|PubMed:17556548, ECO:0000269|PubMed:17853893}. Secreted, extracellular exosome {ECO:0000269|PubMed:22660413}. Cell junction, tight junction {ECO:0000250|UniProtKB:Q9WU78}. Midbody, Midbody ring {ECO:0000269|PubMed:17853893, EC…	FALSE
gnl|gene47914|rna93245|	EXOSC10	Q01780	Exosome component 10	0.488598	FALSE	TRUE	FALSE	FALSE	FALSE	FALSE	FALSE	FALSE	FALSE	FALSE	FALSE	FALSE	FALSE	FALSE	TRUE	FALSE	FALSE	FALSE	FALSE	FALSE	FALSE	FALSE	FALSE	FALSE		Nucleolus	Cytoplasm. Nucleus, nucleolus. Nucleus. Note=Strongly enriched in the nucleolus and a small amount has been found in cytoplasm supporting the existence of a nucleolar RNA exosome complex form.	FALSE
gnl|gene1152|rna3343|	FAM114A2	Q9NRY5	Protein FAM114A2	0.487888	FALSE	FALSE	FALSE	FALSE	FALSE	FALSE	FALSE	FALSE	FALSE	FALSE	FALSE	FALSE	FALSE	FALSE	FALSE	FALSE	FALSE	FALSE	FALSE	FALSE	FALSE	FALSE	FALSE	FALSE				FALSE
gnl|gene20532|rna59943|	MED6	O75586	Mediator of RNA polymerase II transcription subunit 6	0.487359	FALSE	FALSE	FALSE	FALSE	FALSE	FALSE	FALSE	FALSE	FALSE	FALSE	FALSE	FALSE	FALSE	FALSE	FALSE	FALSE	FALSE	FALSE	FALSE	FALSE	FALSE	FALSE	FALSE	FALSE		Stress granule	Nucleus.	FALSE
gnl|gene11148|rna32399|	NPM3	O75607	Nucleoplasmin-3	0.487354	FALSE	TRUE	FALSE	FALSE	FALSE	FALSE	FALSE	FALSE	FALSE	FALSE	FALSE	FALSE	FALSE	FALSE	TRUE	FALSE	FALSE	FALSE	FALSE	FALSE	FALSE	FALSE	FALSE	FALSE		Nucleolus	Nucleus {ECO:0000269|PubMed:11722795}. Nucleus, nucleolus {ECO:0000269|PubMed:15596447, ECO:0000269|PubMed:22362753}. Note=Mainly found in the granular component of the nucleolus. {ECO:0000269|PubMed:22362753}.	FALSE
gnl|gene14394|rna41918|	HINT2	Q9BX68	Histidine triad nucleotide-binding protein 2, mitochondrial	0.487343	FALSE	FALSE	FALSE	FALSE	FALSE	FALSE	FALSE	FALSE	FALSE	FALSE	FALSE	FALSE	FALSE	FALSE	FALSE	FALSE	FALSE	FALSE	FALSE	FALSE	FALSE	FALSE	FALSE	FALSE	mitochondrial outer membrane;mitochondrion	Nucleolus	Mitochondrion {ECO:0000269|PubMed:16762638, ECO:0000269|PubMed:18653718}.	FALSE
gnl|gene5949|rna17412|	ABCF3	Q9NUQ8	ATP-binding cassette sub-family F member 3	0.487014	FALSE	FALSE	FALSE	FALSE	FALSE	FALSE	FALSE	FALSE	FALSE	FALSE	FALSE	FALSE	FALSE	FALSE	FALSE	FALSE	FALSE	FALSE	FALSE	FALSE	FALSE	FALSE	FALSE	FALSE		Postsynaptic density		FALSE
gnl|gene48120|rna93561|	NF1	P21359	Neurofibromin (Fragment)	0.486407	FALSE	FALSE	FALSE	FALSE	FALSE	FALSE	FALSE	FALSE	FALSE	FALSE	FALSE	FALSE	FALSE	FALSE	FALSE	FALSE	FALSE	FALSE	FALSE	FALSE	FALSE	FALSE	FALSE	FALSE			Nucleus {ECO:0000269|PubMed:14988005}. Nucleus, nucleolus {ECO:0000269|PubMed:14988005}. Cell membrane {ECO:0000269|PubMed:34626534}.	FALSE
gnl|gene5442|rna15955|	DCAF13	Q9NV06	DDB1- and CUL4-associated factor 13	0.485968	FALSE	TRUE	FALSE	FALSE	FALSE	FALSE	FALSE	FALSE	FALSE	FALSE	FALSE	FALSE	FALSE	FALSE	TRUE	FALSE	FALSE	FALSE	FALSE	FALSE	FALSE	FALSE	FALSE	FALSE		Nucleolus	Nucleus, nucleolus {ECO:0000269|PubMed:24754225}. Note=In the nucleolus, localizes predominantly in the granular component, but also detected in the fibrillar center and dense fibrillar component. {ECO:0000269|PubMed:24754225}.	FALSE
gnl|gene5143|rna15044|	CSTF3	Q12996	Cleavage stimulation factor subunit 3	0.484676	FALSE	FALSE	FALSE	FALSE	FALSE	FALSE	FALSE	FALSE	FALSE	FALSE	FALSE	FALSE	FALSE	FALSE	FALSE	FALSE	FALSE	FALSE	FALSE	FALSE	FALSE	FALSE	FALSE	FALSE			Nucleus.	FALSE
gnl|gene44946|rna89094|	NUP98	P52948	Nuclear pore complex protein Nup98-Nup96 (Fragment)	0.48467	FALSE	TRUE	FALSE	FALSE	FALSE	FALSE	FALSE	FALSE	FALSE	FALSE	FALSE	FALSE	FALSE	FALSE	FALSE	FALSE	FALSE	FALSE	FALSE	TRUE	FALSE	FALSE	FALSE	FALSE	intracellular membrane-bounded organelle	Droplet, Nuclear pore complex, Stress granule	Nucleus membrane {ECO:0000269|PubMed:10087256, ECO:0000269|PubMed:11106761, ECO:0000269|PubMed:11839768, ECO:0000269|PubMed:12191480, ECO:0000269|PubMed:12802065, ECO:0000269|PubMed:15229283, ECO:0000269|PubMed:20407419, ECO:0000269|PubMed:28221134, ECO:0000269|PubMed:33360543}; Peripheral membrane protein; Nucleoplasmic side {ECO:0000269|PubMed:11839768}. Nucleus, nuclear pore complex {ECO:00002…	FALSE
gnl|gene4608|rna13438|	VIRMA	Q69YN4	Protein virilizer homolog (Fragment)	0.484219	FALSE	FALSE	FALSE	FALSE	FALSE	FALSE	FALSE	FALSE	FALSE	FALSE	FALSE	FALSE	FALSE	FALSE	FALSE	FALSE	FALSE	FALSE	FALSE	FALSE	FALSE	FALSE	FALSE	FALSE			Nucleus speckle {ECO:0000269|PubMed:24100041}. Nucleus, nucleoplasm {ECO:0000269|PubMed:24100041}. Cytoplasm {ECO:0000250|UniProtKB:A2AIV2}. Note=Mainly nuclear with some fraction located in the cytoplasm. ZC3H13 is required to anchor component of the MACOM subcomplex, such as VIRMA, in the nucleus. {ECO:0000250|UniProtKB:A2AIV2}.	FALSE
gnl|gene18739|rna54705|	SESN2	P58004	Sestrin-2	0.484155	FALSE	FALSE	FALSE	FALSE	FALSE	FALSE	FALSE	FALSE	FALSE	FALSE	FALSE	FALSE	FALSE	FALSE	FALSE	FALSE	FALSE	FALSE	FALSE	FALSE	FALSE	FALSE	FALSE	FALSE			Cytoplasm {ECO:0000269|PubMed:15105503}.	FALSE
gnl|gene5088|rna14858|	HTATSF1	O43719	HIV Tat-specific factor 1	0.483786	FALSE	FALSE	FALSE	FALSE	FALSE	FALSE	FALSE	FALSE	FALSE	FALSE	FALSE	FALSE	FALSE	FALSE	FALSE	FALSE	FALSE	FALSE	FALSE	FALSE	FALSE	FALSE	FALSE	FALSE			Nucleus {ECO:0000269|PubMed:15485897, ECO:0000269|PubMed:8849451}.	FALSE
gnl|gene50783|rna97436|	BMS1	Q14692	Ribosome biogenesis protein BMS1 homolog	0.482851	FALSE	TRUE	FALSE	FALSE	FALSE	FALSE	FALSE	FALSE	FALSE	FALSE	FALSE	FALSE	FALSE	FALSE	TRUE	FALSE	FALSE	FALSE	FALSE	FALSE	FALSE	FALSE	FALSE	FALSE		Nucleolus	Nucleus, nucleolus {ECO:0000250}.	FALSE
gnl|gene4306|rna12551|	CCDC166	P0CW27	Coiled-coil domain-containing protein 166	0.482725	FALSE	FALSE	FALSE	FALSE	FALSE	FALSE	FALSE	FALSE	FALSE	FALSE	FALSE	FALSE	FALSE	FALSE	FALSE	FALSE	FALSE	FALSE	FALSE	FALSE	FALSE	FALSE	FALSE	FALSE				FALSE
gnl|gene36540|rna76923|	PBRM1	Q86U86	Protein polybromo-1 (Fragment)	0.482079	FALSE	FALSE	FALSE	FALSE	FALSE	FALSE	FALSE	FALSE	FALSE	FALSE	FALSE	FALSE	FALSE	FALSE	FALSE	FALSE	FALSE	FALSE	FALSE	FALSE	FALSE	FALSE	FALSE	FALSE			Nucleus {ECO:0000303|PubMed:22952240, ECO:0000303|PubMed:26601204}.	FALSE
gnl|gene2132|rna6190|	TBC1D17	Q9HA65	TBC1 domain family member 17 (Fragment)	0.481664	FALSE	FALSE	FALSE	FALSE	FALSE	FALSE	FALSE	FALSE	FALSE	FALSE	FALSE	FALSE	FALSE	FALSE	FALSE	FALSE	FALSE	FALSE	FALSE	FALSE	FALSE	FALSE	FALSE	FALSE	recycling endosome	Postsynaptic density	Cytoplasmic vesicle, autophagosome {ECO:0000269|PubMed:24752605}. Cytoplasm {ECO:0000269|PubMed:22854040}. Recycling endosome {ECO:0000269|PubMed:22854040}. Note=In the presence of optineurin/OPTN, may be recruited to recycling endosomes. {ECO:0000269|PubMed:22854040}.	FALSE
gnl|gene5016|rna14651|	AP5Z1	O43299	AP-5 complex subunit zeta-1	0.481436	FALSE	FALSE	FALSE	FALSE	FALSE	FALSE	FALSE	FALSE	FALSE	FALSE	FALSE	FALSE	FALSE	FALSE	FALSE	FALSE	FALSE	FALSE	FALSE	FALSE	FALSE	FALSE	FALSE	FALSE			Cytoplasm {ECO:0000269|PubMed:20613862}. Nucleus {ECO:0000269|PubMed:20613862}. Note=By SDS-PAGE, 2 isoforms have been observed, the shorter seems to be predominantly nuclear and the longer is mostly cytoplasmic. {ECO:0000269|PubMed:20613862}.	FALSE
gnl|gene45804|rna90342|	PARP12	Q9H0J9	Protein mono-ADP-ribosyltransferase PARP12	0.481149	FALSE	TRUE	FALSE	FALSE	FALSE	FALSE	FALSE	FALSE	FALSE	FALSE	FALSE	FALSE	FALSE	FALSE	FALSE	FALSE	FALSE	FALSE	FALSE	TRUE	TRUE	FALSE	FALSE	FALSE		P-body, Stress granule	Nucleus {ECO:0000305}.	TRUE
gnl|gene5434|rna15937|	SMARCD1	Q96GM5	SWI/SNF-related matrix-associated actin-dependent regulator of chromatin subfamily D member 1	0.480476	FALSE	FALSE	FALSE	FALSE	FALSE	FALSE	FALSE	FALSE	FALSE	FALSE	FALSE	FALSE	FALSE	FALSE	FALSE	FALSE	FALSE	FALSE	FALSE	FALSE	FALSE	FALSE	FALSE	FALSE	intracellular membrane-bounded organelle	Nucleolus	Nucleus {ECO:0000269|PubMed:8804307, ECO:0000305}.	FALSE
gnl|gene2919|rna8466|	NPM1	P06748	Nucleophosmin	0.480435	FALSE	TRUE	FALSE	FALSE	FALSE	FALSE	FALSE	FALSE	FALSE	FALSE	FALSE	FALSE	FALSE	FALSE	TRUE	FALSE	FALSE	FALSE	TRUE	TRUE	FALSE	FALSE	FALSE	FALSE		Droplet, Nucleolus, Centrosome/Spindle pole body, Stress granule	Nucleus, nucleolus {ECO:0000269|PubMed:19208757, ECO:0000269|PubMed:22528486, ECO:0000269|PubMed:25818168, ECO:0000269|PubMed:25956029}. Nucleus, nucleoplasm {ECO:0000269|PubMed:25818168}. Cytoplasm, cytoskeleton, microtubule organizing center, centrosome {ECO:0000269|PubMed:14654843}. Note=Generally nucleolar, but is translocated to the nucleoplasm in case of serum starvation or treatment with a…	FALSE
gnl|gene8106|rna23626|	NCAPD3	P42695	Condensin-2 complex subunit D3	0.480007	FALSE	FALSE	FALSE	FALSE	FALSE	FALSE	FALSE	FALSE	FALSE	FALSE	FALSE	FALSE	FALSE	FALSE	FALSE	FALSE	FALSE	FALSE	FALSE	FALSE	FALSE	FALSE	FALSE	FALSE		Nucleolus	Nucleus {ECO:0000269|PubMed:14532007}.	FALSE
gnl|gene10290|rna29910|	KRT15	P19012	Keratin, type I cytoskeletal 15	0.478473	TRUE	FALSE	FALSE	FALSE	FALSE	FALSE	FALSE	FALSE	FALSE	FALSE	FALSE	FALSE	FALSE	FALSE	FALSE	FALSE	FALSE	FALSE	FALSE	FALSE	FALSE	FALSE	FALSE	FALSE	extracellular exosome			FALSE
gnl|gene8759|rna25500|	RPAP2	Q8IXW5	Putative RNA polymerase II subunit B1 CTD phosphatase RPAP2	0.477807	FALSE	FALSE	FALSE	FALSE	FALSE	FALSE	FALSE	FALSE	FALSE	FALSE	FALSE	FALSE	FALSE	FALSE	FALSE	FALSE	FALSE	FALSE	FALSE	FALSE	FALSE	FALSE	FALSE	FALSE			Cytoplasm {ECO:0000269|PubMed:22137580}. Nucleus {ECO:0000269|PubMed:22137580}. Note=Shuttles between the cytoplasm and the nucleus in a CRM1-dependent manner.	FALSE
gnl|gene12970|rna37698|	NUP205	Q92621	Nuclear pore complex protein Nup205	0.475806	FALSE	TRUE	FALSE	FALSE	FALSE	FALSE	FALSE	FALSE	FALSE	FALSE	FALSE	FALSE	FALSE	FALSE	FALSE	FALSE	FALSE	FALSE	FALSE	TRUE	FALSE	FALSE	FALSE	FALSE		Nucleolus, Stress granule	Nucleus membrane {ECO:0000269|PubMed:12802065, ECO:0000269|PubMed:15229283}; Peripheral membrane protein {ECO:0000269|PubMed:12802065, ECO:0000269|PubMed:15229283}. Nucleus, nuclear pore complex {ECO:0000269|PubMed:12802065, ECO:0000269|PubMed:15229283, ECO:0000269|PubMed:9348540}. Note=Localized near the center, on both the cytoplasmic and nuclear side, of the NPC core structure. {ECO:0000269|Pu…	TRUE
gnl|gene7996|rna23313|	HGS	O14964	Hepatocyte growth factor-regulated tyrosine kinase substrate	0.475518	FALSE	FALSE	FALSE	FALSE	FALSE	FALSE	FALSE	FALSE	FALSE	FALSE	FALSE	FALSE	FALSE	FALSE	FALSE	FALSE	FALSE	FALSE	FALSE	FALSE	FALSE	FALSE	FALSE	FALSE	early endosome;endosome;extracellular exosome;intracellular membrane-bounded organelle;lysosome	Postsynaptic density	Cytoplasm {ECO:0000250|UniProtKB:Q9JJ50}. Early endosome membrane {ECO:0000269|PubMed:23166352, ECO:0000269|PubMed:24790097}; Peripheral membrane protein {ECO:0000305|PubMed:23166352, ECO:0000305|PubMed:24790097}; Cytoplasmic side {ECO:0000305|PubMed:23166352, ECO:0000305|PubMed:24790097}. Endosome, multivesicular body membrane {ECO:0000250|UniProtKB:Q9JJ50}; Peripheral membrane protein {ECO:0000…	FALSE
gnl|gene42013|rna84724|	NPHP3	Q7Z494	Nephrocystin-3	0.475189	FALSE	FALSE	FALSE	FALSE	FALSE	FALSE	FALSE	FALSE	FALSE	FALSE	FALSE	FALSE	FALSE	FALSE	FALSE	FALSE	FALSE	FALSE	FALSE	FALSE	FALSE	FALSE	FALSE	FALSE			Cell projection, cilium {ECO:0000269|PubMed:20462968, ECO:0000269|PubMed:22085962}. Note=Localization to cilium is mediated via interaction with UNC119 and UNC119B, which bind to the myristoyl moiety of the N-terminus.	FALSE
gnl|gene19287|rna56341|	FKBP15	Q5T1M5	FK506-binding protein 15	0.474672	FALSE	FALSE	FALSE	FALSE	FALSE	FALSE	FALSE	FALSE	FALSE	FALSE	FALSE	FALSE	FALSE	FALSE	FALSE	FALSE	FALSE	FALSE	FALSE	FALSE	FALSE	FALSE	FALSE	FALSE		Postsynaptic density	Cytoplasm {ECO:0000250|UniProtKB:Q6P9Q6}. Cell projection, axon {ECO:0000250|UniProtKB:Q6P9Q6}. Early endosome {ECO:0000269|PubMed:19121306}. Note=Present in axons and neuronal growth cones. {ECO:0000250|UniProtKB:Q6P9Q6}.	FALSE
gnl|gene14298|rna41651|	CGN	Q9P2M7	Cingulin	0.474197	FALSE	FALSE	FALSE	FALSE	FALSE	FALSE	FALSE	FALSE	FALSE	FALSE	FALSE	FALSE	FALSE	FALSE	FALSE	FALSE	FALSE	FALSE	FALSE	FALSE	FALSE	FALSE	FALSE	FALSE			Cell junction, tight junction {ECO:0000250|UniProtKB:P59242}. Note=Localizes to the apical junction complex composed of tight and adherens junctions (By similarity). Colocalizes with SPEF1 at sites of cell-cell contact in intestinal epithelial cells (PubMed:12023291). {ECO:0000250|UniProtKB:P59242, ECO:0000269|PubMed:12023291}.	FALSE
gnl|gene20210|rna58997|	SMAD4	Q13485	Mothers against decapentaplegic homolog 4	0.473971	FALSE	FALSE	FALSE	FALSE	FALSE	FALSE	FALSE	FALSE	FALSE	FALSE	FALSE	FALSE	FALSE	FALSE	FALSE	FALSE	FALSE	FALSE	FALSE	FALSE	FALSE	FALSE	FALSE	FALSE			Cytoplasm {ECO:0000269|PubMed:15799969, ECO:0000269|PubMed:17327236}. Nucleus {ECO:0000269|PubMed:15799969}. Note=Cytoplasmic in the absence of ligand. Migrates to the nucleus when complexed with R-SMAD (PubMed:15799969). PDPK1 prevents its nuclear translocation in response to TGF-beta (PubMed:17327236). {ECO:0000269|PubMed:15799969, ECO:0000269|PubMed:17327236}.	FALSE
gnl|gene20411|rna59619|	SH3GL1	Q99961	Endophilin-A2	0.472853	FALSE	FALSE	FALSE	FALSE	FALSE	FALSE	FALSE	FALSE	FALSE	FALSE	FALSE	FALSE	FALSE	FALSE	FALSE	FALSE	FALSE	FALSE	FALSE	FALSE	FALSE	FALSE	FALSE	FALSE		Nucleolus, Postsynaptic density	Cytoplasm {ECO:0000250}. Early endosome membrane {ECO:0000250}; Peripheral membrane protein {ECO:0000250}. Cell projection, podosome {ECO:0000269|PubMed:23285027}. Note=Associated with postsynaptic endosomes in hippocampal neurons. {ECO:0000250}.	FALSE
gnl|gene16873|rna49309|	PRKRIP1	Q9H875	PRKR-interacting protein 1	0.472722	FALSE	FALSE	FALSE	FALSE	FALSE	FALSE	FALSE	FALSE	FALSE	FALSE	FALSE	FALSE	FALSE	FALSE	FALSE	FALSE	FALSE	FALSE	FALSE	FALSE	FALSE	FALSE	FALSE	FALSE			Nucleus {ECO:0000269|PubMed:28502770, ECO:0000269|PubMed:30705154}. Nucleus, nucleolus {ECO:0000250|UniProtKB:Q9CWV6}.	FALSE
gnl|gene42998|rna86177|	EIF2AK1	Q9BQI3	Eukaryotic translation initiation factor 2-alpha kinase 1	0.472579	FALSE	FALSE	FALSE	FALSE	FALSE	FALSE	FALSE	FALSE	FALSE	FALSE	FALSE	FALSE	FALSE	FALSE	FALSE	FALSE	FALSE	FALSE	FALSE	FALSE	FALSE	FALSE	FALSE	FALSE		Stress granule		FALSE
gnl|gene15551|rna45418|	MNS1	Q8NEH6	Meiosis-specific nuclear structural protein 1	0.472341	FALSE	FALSE	FALSE	FALSE	FALSE	FALSE	FALSE	FALSE	FALSE	FALSE	FALSE	FALSE	FALSE	FALSE	FALSE	FALSE	FALSE	FALSE	FALSE	FALSE	FALSE	FALSE	FALSE	FALSE			Nucleus {ECO:0000250|UniProtKB:Q61884}. Cytoplasm, cytoskeleton, cilium axoneme {ECO:0000269|PubMed:30148830}. Cytoplasm, cytoskeleton, flagellum axoneme {ECO:0000269|PubMed:30148830}. Note=Microtubule inner protein (MIP) part of the dynein-decorated doublet microtubules (DMTs) in cilia axoneme. {ECO:0000250|UniProtKB:Q2KIQ2}.	FALSE
gnl|gene14526|rna42295|	ORC1	Q13415	Origin recognition complex subunit 1	0.47098	FALSE	FALSE	FALSE	FALSE	FALSE	FALSE	FALSE	FALSE	FALSE	FALSE	FALSE	FALSE	FALSE	FALSE	FALSE	FALSE	FALSE	FALSE	FALSE	FALSE	FALSE	FALSE	FALSE	FALSE		Centrosome/Spindle pole body	Nucleus.	FALSE
gnl|gene1062|rna3095|	FIGNL1	Q6PIW4	Fidgetin-like protein 1	0.470554	TRUE	FALSE	FALSE	FALSE	FALSE	FALSE	FALSE	FALSE	FALSE	FALSE	FALSE	FALSE	FALSE	FALSE	FALSE	FALSE	FALSE	FALSE	FALSE	FALSE	FALSE	FALSE	FALSE	FALSE	extracellular exosome		Nucleus {ECO:0000269|PubMed:23754376}. Cytoplasm {ECO:0000250|UniProtKB:Q8BPY9}. Cytoplasm, perinuclear region {ECO:0000250|UniProtKB:Q8BPY9}. Note=Together with RAD51 and a subset of H2A histone proteins, redistributed in discrete nuclear DNA damage-induced foci after ionizing radiation (IR) treatment (PubMed:23754376).	FALSE
gnl|gene42140|rna84897|	CCDC88A	Q3V6T2	Girdin (Fragment)	0.469796	FALSE	FALSE	FALSE	FALSE	FALSE	FALSE	FALSE	FALSE	FALSE	FALSE	FALSE	FALSE	FALSE	FALSE	FALSE	FALSE	FALSE	FALSE	TRUE	FALSE	FALSE	FALSE	FALSE	FALSE	Golgi apparatus;cytoplasmic vesicle;endoplasmic reticulum	Centrosome/Spindle pole body	Cell membrane {ECO:0000269|PubMed:15882442, ECO:0000269|PubMed:16139227, ECO:0000269|PubMed:27864364}; Peripheral membrane protein {ECO:0000305}. Cytoplasm, cytosol {ECO:0000269|PubMed:15882442, ECO:0000269|PubMed:27864364}. Cytoplasmic vesicle {ECO:0000269|PubMed:15749703, ECO:0000269|PubMed:15882442, ECO:0000269|PubMed:16139227}. Cell projection, lamellipodium {ECO:0000269|PubMed:15882442}. Cyt…	FALSE
gnl|gene14750|rna43001|	DMAP1	Q9NPF5	DNA methyltransferase 1-associated protein 1 (Fragment)	0.469752	FALSE	FALSE	FALSE	FALSE	FALSE	FALSE	FALSE	FALSE	FALSE	FALSE	FALSE	FALSE	FALSE	FALSE	FALSE	FALSE	FALSE	FALSE	FALSE	FALSE	FALSE	FALSE	FALSE	FALSE			Nucleus. Cytoplasm. Note=Targeted to replication foci throughout S phase by DNMT1.	FALSE
gnl|gene1439|rna4198|	ATAD2B	Q9ULI0	ATPase family AAA domain-containing protein 2B	0.469408	FALSE	FALSE	FALSE	FALSE	FALSE	FALSE	FALSE	FALSE	FALSE	FALSE	FALSE	FALSE	FALSE	FALSE	FALSE	FALSE	FALSE	FALSE	FALSE	FALSE	FALSE	FALSE	FALSE	FALSE			Nucleus {ECO:0000269|PubMed:24561620}. Note=Partially localizes to replication sites.	FALSE
gnl|gene12043|rna34983|	ZFYVE16	Q7Z3T8	Zinc finger FYVE domain-containing protein 16	0.468044	TRUE	FALSE	FALSE	FALSE	FALSE	FALSE	FALSE	FALSE	FALSE	FALSE	FALSE	FALSE	FALSE	FALSE	FALSE	FALSE	FALSE	FALSE	FALSE	FALSE	FALSE	FALSE	FALSE	FALSE	early endosome;early endosome membrane;intracellular membrane-bounded organelle		Cytoplasm {ECO:0000269|PubMed:11546807}. Early endosome membrane {ECO:0000269|PubMed:11546807}; Peripheral membrane protein {ECO:0000269|PubMed:11546807}. Note=Localized to early endosomes. Membrane-associated, probably via its association with phosphatidylinositol 3-phosphate (PI3P).	FALSE
gnl|gene44916|rna89039|	DYM	Q7RTS9	Dymeclin	0.467988	TRUE	FALSE	FALSE	FALSE	FALSE	FALSE	FALSE	FALSE	TRUE	FALSE	FALSE	FALSE	FALSE	FALSE	FALSE	FALSE	FALSE	FALSE	FALSE	FALSE	FALSE	FALSE	FALSE	FALSE	Golgi apparatus		Cytoplasm. Golgi apparatus. Membrane {ECO:0000305}; Lipid-anchor {ECO:0000305}. Note=Sequence analysis programs clearly predict 1 transmembrane region. However, PubMed:18996921 shows that it is not a stably anchored transmembrane protein but it weakly associates with the Golgi apparatus and shuttles between the Golgi and the cytosol.	FALSE
gnl|gene42180|rna84942|	XRN2	Q9H0D6	5'-3' exoribonuclease 2	0.467036	FALSE	TRUE	FALSE	FALSE	FALSE	FALSE	FALSE	FALSE	FALSE	FALSE	FALSE	FALSE	FALSE	FALSE	TRUE	FALSE	FALSE	FALSE	FALSE	TRUE	TRUE	FALSE	FALSE	FALSE		Nucleolus, P-body, Stress granule	Nucleus, nucleolus {ECO:0000269|PubMed:12429849}.	TRUE
gnl|gene14897|rna43479|	OCRL	Q01968	Inositol polyphosphate 5-phosphatase OCRL	0.466534	TRUE	FALSE	FALSE	FALSE	FALSE	FALSE	FALSE	FALSE	FALSE	FALSE	FALSE	FALSE	FALSE	FALSE	FALSE	FALSE	FALSE	FALSE	FALSE	FALSE	FALSE	FALSE	FALSE	FALSE	Golgi stack;clathrin-coated vesicle;early endosome;trans-Golgi network		Cytoplasmic vesicle, phagosome membrane {ECO:0000250|UniProtKB:D3ZGS3}. Early endosome membrane {ECO:0000269|PubMed:21971085, ECO:0000269|PubMed:25869668}. Membrane, clathrin-coated pit {ECO:0000269|PubMed:25869668}. Cell projection, cilium, photoreceptor outer segment {ECO:0000269|PubMed:22543976}. Cell projection, cilium {ECO:0000269|PubMed:22543976}. Cytoplasmic vesicle {ECO:0000250|UniProtKB:…	FALSE
gnl|gene37796|rna78645|	DHX57	Q6P158	Putative ATP-dependent RNA helicase DHX57 (Fragment)	0.466153	FALSE	TRUE	FALSE	FALSE	FALSE	FALSE	FALSE	FALSE	FALSE	FALSE	FALSE	FALSE	FALSE	FALSE	FALSE	FALSE	FALSE	FALSE	FALSE	TRUE	TRUE	FALSE	FALSE	FALSE		P-body, Stress granule		TRUE
gnl|gene5946|rna17407|	DTL	Q9NZJ0	Denticleless protein homolog	0.465897	FALSE	FALSE	FALSE	FALSE	FALSE	FALSE	FALSE	FALSE	FALSE	FALSE	FALSE	FALSE	FALSE	FALSE	FALSE	FALSE	FALSE	FALSE	TRUE	FALSE	FALSE	FALSE	FALSE	FALSE		Centrosome/Spindle pole body, Others	Nucleus {ECO:0000269|PubMed:26431207}. Nucleus membrane; Peripheral membrane protein; Nucleoplasmic side. Cytoplasm, cytoskeleton, microtubule organizing center, centrosome. Chromosome. Note=Nuclear matrix-associated protein. Translocates from the interphase nucleus to the metaphase cytoplasm during mitosis.	FALSE
gnl|gene41056|rna83328|	UTP3	Q9NQZ2	Something about silencing protein 10	0.465198	FALSE	FALSE	FALSE	FALSE	FALSE	FALSE	FALSE	FALSE	FALSE	FALSE	FALSE	FALSE	FALSE	FALSE	FALSE	FALSE	FALSE	FALSE	FALSE	FALSE	FALSE	FALSE	FALSE	FALSE		Nucleolus	Nucleus {ECO:0000250}.	FALSE
gnl|gene5053|rna14769|	WTAP	Q15007	Pre-mRNA-splicing regulator WTAP	0.464455	FALSE	FALSE	FALSE	FALSE	FALSE	FALSE	FALSE	FALSE	FALSE	FALSE	FALSE	FALSE	FALSE	FALSE	FALSE	FALSE	FALSE	FALSE	FALSE	FALSE	FALSE	FALSE	FALSE	FALSE			Nucleus speckle {ECO:0000269|PubMed:24407421}. Nucleus, nucleoplasm {ECO:0000269|PubMed:11001926, ECO:0000269|PubMed:24316715, ECO:0000269|PubMed:26458103}. Cytoplasm {ECO:0000250|UniProtKB:Q9ER69}. Note=Mainly nuclear with some fraction located in the cytoplasm. ZC3H13 is required to anchor component of the MACOM subcomplex, such as VIRMA, in the nucleus. {ECO:0000250|UniProtKB:Q9ER69}.	FALSE
gnl|gene2383|rna6928|	EDC4	Q6P2E9	Enhancer of mRNA-decapping protein 4	0.46438	FALSE	TRUE	FALSE	FALSE	FALSE	FALSE	FALSE	FALSE	FALSE	FALSE	FALSE	FALSE	FALSE	FALSE	FALSE	FALSE	FALSE	FALSE	FALSE	TRUE	TRUE	FALSE	FALSE	FALSE		Nucleolus, P-body, Stress granule	Cytoplasm, P-body {ECO:0000269|PubMed:16364915, ECO:0000269|PubMed:9067524}. Nucleus {ECO:0000269|PubMed:7520377}.	TRUE
gnl|gene11499|rna33407|	LYAR	Q9NX58	Cell growth-regulating nucleolar protein	0.464092	FALSE	TRUE	FALSE	FALSE	FALSE	FALSE	FALSE	FALSE	FALSE	FALSE	FALSE	FALSE	FALSE	FALSE	TRUE	FALSE	FALSE	FALSE	FALSE	FALSE	FALSE	FALSE	FALSE	FALSE		Nucleolus	Nucleus {ECO:0000269|PubMed:25092918, ECO:0000269|PubMed:31413131}. Nucleus, nucleolus {ECO:0000269|PubMed:12429849, ECO:0000269|PubMed:24495227}. Cytoplasm {ECO:0000269|PubMed:24990247}. Cell projection, cilium, photoreceptor outer segment {ECO:0000250|UniProtKB:Q08288}. Note=Component of pre-ribosomal particles, including pre-40S, pre-60S and pre-90S (PubMed:24495227). Associated with cytoplasm…	FALSE
gnl|gene100|rna281|	DHX16	O60231	RNA helicase	0.463959	FALSE	FALSE	FALSE	FALSE	FALSE	FALSE	FALSE	FALSE	FALSE	FALSE	FALSE	FALSE	FALSE	FALSE	FALSE	FALSE	FALSE	FALSE	FALSE	FALSE	FALSE	FALSE	FALSE	FALSE			Nucleus {ECO:0000269|PubMed:20423332, ECO:0000269|PubMed:20841358, ECO:0000269|PubMed:25296192, ECO:0000269|PubMed:29360106}. Nucleus, nucleoplasm {ECO:0000269|PubMed:20423332}.	FALSE
gnl|gene3426|rna9971|	CIT	O14578	Citron Rho-interacting kinase	0.463675	FALSE	FALSE	FALSE	FALSE	FALSE	FALSE	FALSE	FALSE	FALSE	FALSE	FALSE	FALSE	FALSE	FALSE	FALSE	FALSE	FALSE	FALSE	FALSE	FALSE	FALSE	FALSE	FALSE	FALSE		Stress granule, Postsynaptic density	Cytoplasm {ECO:0000250}.	FALSE
gnl|gene42964|rna86141|	MAK16	Q9BXY0	Protein MAK16 homolog	0.4635	FALSE	TRUE	FALSE	FALSE	FALSE	FALSE	FALSE	FALSE	FALSE	FALSE	FALSE	FALSE	FALSE	FALSE	TRUE	FALSE	FALSE	FALSE	FALSE	FALSE	FALSE	TRUE	FALSE	FALSE	intracellular membrane-bounded organelle	Nucleolus, Sam68 nuclear body	Nucleus, nucleolus {ECO:0000269|PubMed:11790298, ECO:0000269|PubMed:12429849}.	FALSE
gnl|gene1547|rna4488|	GATAD2A	Q86YP4	Transcriptional repressor p66-alpha	0.463385	FALSE	FALSE	FALSE	FALSE	FALSE	FALSE	FALSE	FALSE	FALSE	FALSE	FALSE	FALSE	FALSE	FALSE	FALSE	FALSE	FALSE	FALSE	FALSE	FALSE	FALSE	FALSE	FALSE	FALSE			Nucleus speckle {ECO:0000269|PubMed:12183469, ECO:0000269|PubMed:16415179}. Note=Speckled nuclear localization requires both CR1 and CR2 regions. {ECO:0000269|PubMed:16415179}.	FALSE
gnl|gene20042|rna58489|	MAP2K4	P45985	Dual specificity mitogen-activated protein kinase kinase 4	0.463351	FALSE	FALSE	FALSE	FALSE	FALSE	FALSE	FALSE	FALSE	FALSE	FALSE	FALSE	FALSE	FALSE	FALSE	FALSE	FALSE	FALSE	FALSE	FALSE	FALSE	FALSE	FALSE	FALSE	FALSE			Cytoplasm {ECO:0000250}. Nucleus {ECO:0000250}.	FALSE
gnl|gene19316|rna56425|	PRKDC	P78527	DNA-dependent protein kinase catalytic subunit	0.463305	FALSE	TRUE	FALSE	FALSE	FALSE	FALSE	FALSE	FALSE	FALSE	FALSE	FALSE	FALSE	FALSE	FALSE	TRUE	FALSE	FALSE	FALSE	FALSE	FALSE	FALSE	FALSE	FALSE	FALSE		DNA damage foci, Nucleolus, Centrosome/Spindle pole body, Stress granule	Nucleus {ECO:0000269|PubMed:12231622, ECO:0000269|PubMed:14734805, ECO:0000269|PubMed:22002106}. Nucleus, nucleolus {ECO:0000269|PubMed:22002106, ECO:0000269|PubMed:32103174}.	FALSE
gnl|gene38462|rna79614|	TUBGCP4	Q9UGJ1	Gamma-tubulin complex component 4	0.462987	FALSE	FALSE	FALSE	FALSE	FALSE	FALSE	FALSE	FALSE	FALSE	FALSE	FALSE	FALSE	FALSE	FALSE	FALSE	FALSE	FALSE	FALSE	TRUE	FALSE	FALSE	FALSE	FALSE	FALSE	recycling endosome	Centrosome/Spindle pole body	Cytoplasm, cytoskeleton, microtubule organizing center, centrosome.	FALSE
gnl|gene40493|rna82512|	PTPN12	Q05209	Tyrosine-protein phosphatase non-receptor type 12	0.462934	FALSE	FALSE	FALSE	FALSE	FALSE	FALSE	FALSE	FALSE	FALSE	FALSE	FALSE	FALSE	FALSE	FALSE	FALSE	FALSE	FALSE	FALSE	FALSE	FALSE	FALSE	FALSE	FALSE	FALSE			Cytoplasm {ECO:0000250|UniProtKB:P35831}. Cell junction, focal adhesion {ECO:0000269|PubMed:18559503}. Cell projection, podosome {ECO:0000250|UniProtKB:P35831}. Note=Partial translocation to focal adhesion sites may be mediated by interaction with SORBS2. {ECO:0000269|PubMed:18559503}.	FALSE
gnl|gene17173|rna50147|	ZC2HC1A	Q96GY0	Zinc finger C2HC domain-containing protein 1A	0.462441	FALSE	FALSE	FALSE	FALSE	FALSE	FALSE	FALSE	FALSE	FALSE	FALSE	FALSE	FALSE	FALSE	FALSE	FALSE	FALSE	FALSE	FALSE	FALSE	FALSE	FALSE	FALSE	FALSE	FALSE				FALSE
gnl|gene11170|rna32462|	CENPU	Q71F23	Centromere protein U	0.462239	FALSE	FALSE	FALSE	FALSE	FALSE	FALSE	FALSE	FALSE	FALSE	FALSE	FALSE	FALSE	FALSE	FALSE	FALSE	FALSE	FALSE	FALSE	FALSE	FALSE	FALSE	FALSE	FALSE	FALSE		P-body	Cytoplasm. Nucleus. Chromosome, centromere, kinetochore. Note=Localizes in the kinetochore domain of centromeres. Colocalizes with PLK1 at the interzone between the inner and the outer kinetochore plates.	FALSE
gnl|gene14223|rna41434|	SUPT7L	O94864	STAGA complex 65 subunit gamma	0.461453	TRUE	FALSE	FALSE	FALSE	FALSE	FALSE	FALSE	FALSE	FALSE	FALSE	FALSE	FALSE	FALSE	FALSE	FALSE	FALSE	FALSE	FALSE	FALSE	FALSE	FALSE	FALSE	FALSE	FALSE			Nucleus {ECO:0000269|PubMed:11564863}.	FALSE
gnl|gene13456|rna39157|	ATAD5	Q96QE3	ATPase family AAA domain-containing protein 5	0.461192	FALSE	FALSE	FALSE	FALSE	FALSE	FALSE	FALSE	FALSE	FALSE	FALSE	FALSE	FALSE	FALSE	FALSE	FALSE	FALSE	FALSE	FALSE	FALSE	FALSE	FALSE	FALSE	FALSE	FALSE			Nucleus {ECO:0000269|PubMed:19755857, ECO:0000269|PubMed:20147293}. Note=Accumulates in nuclear foci at sites of stalled DNA replication forks in response to DNA damage. {ECO:0000269|PubMed:19755857}.	FALSE
gnl|gene17584|rna51354|	AP4B1	Q9Y6B7	AP-4 complex subunit beta-1	0.461186	TRUE	FALSE	FALSE	FALSE	FALSE	FALSE	FALSE	FALSE	FALSE	FALSE	FALSE	FALSE	FALSE	FALSE	FALSE	FALSE	FALSE	FALSE	FALSE	FALSE	FALSE	FALSE	FALSE	FALSE	trans-Golgi network		Golgi apparatus, trans-Golgi network membrane {ECO:0000269|PubMed:10066790, ECO:0000269|PubMed:10436028, ECO:0000269|PubMed:22472443}; Peripheral membrane protein {ECO:0000269|PubMed:10066790}.	FALSE
gnl|gene11748|rna34124|	EIF1AD	Q8N9N8	Probable RNA-binding protein EIF1AD	0.461027	TRUE	FALSE	FALSE	FALSE	FALSE	FALSE	FALSE	FALSE	FALSE	FALSE	FALSE	FALSE	FALSE	FALSE	FALSE	FALSE	FALSE	FALSE	FALSE	FALSE	FALSE	FALSE	FALSE	FALSE	intracellular membrane-bounded organelle		Nucleus {ECO:0000269|PubMed:20644585, ECO:0000269|PubMed:22095125}.	FALSE
gnl|gene20187|rna58908|	PLEC	Q15149	Plectin (Fragment)	0.460662	FALSE	FALSE	FALSE	FALSE	FALSE	FALSE	FALSE	FALSE	FALSE	FALSE	FALSE	FALSE	FALSE	FALSE	FALSE	FALSE	FALSE	FALSE	FALSE	FALSE	FALSE	FALSE	FALSE	FALSE	extracellular exosome	Nucleolus, Postsynaptic density	Cytoplasm, cytoskeleton {ECO:0000269|PubMed:12482924}. Cell junction, hemidesmosome {ECO:0000269|PubMed:12482924}.	FALSE
gnl|gene5983|rna17509|	ILF2	Q12905	Interleukin enhancer-binding factor 2	0.460478	FALSE	TRUE	FALSE	FALSE	FALSE	FALSE	FALSE	FALSE	FALSE	FALSE	FALSE	FALSE	FALSE	FALSE	TRUE	FALSE	FALSE	TRUE	FALSE	FALSE	FALSE	FALSE	FALSE	FALSE		Nuclear speckle, Nucleolus, P-body, Stress granule	Nucleus, nucleolus. Cytoplasm {ECO:0000269|PubMed:31212927, ECO:0000269|PubMed:31878072}. Nucleus {ECO:0000269|PubMed:31878072}. Note=Localized in cytoplasmic mRNP granules containing untranslated mRNAs.	FALSE
gnl|gene2951|rna8541|	CDK10	Q15131	Cyclin-dependent kinase 10	0.459897	FALSE	FALSE	FALSE	FALSE	FALSE	FALSE	FALSE	FALSE	FALSE	FALSE	FALSE	FALSE	FALSE	FALSE	FALSE	FALSE	FALSE	FALSE	FALSE	FALSE	FALSE	FALSE	FALSE	FALSE			Cytoplasm, cytoskeleton, cilium basal body {ECO:0000269|PubMed:27104747}.	FALSE
gnl|gene181|rna509|	CEP135	Q66GS9	Centrosomal protein of 135 kDa	0.459055	FALSE	FALSE	FALSE	FALSE	FALSE	FALSE	FALSE	FALSE	FALSE	FALSE	FALSE	FALSE	FALSE	FALSE	FALSE	FALSE	FALSE	FALSE	TRUE	FALSE	FALSE	FALSE	FALSE	FALSE		Centrosome/Spindle pole body	Cytoplasm, cytoskeleton, microtubule organizing center, centrosome, centriole {ECO:0000269|PubMed:14654843, ECO:0000269|PubMed:17681131, ECO:0000269|PubMed:32060285}. Note=During centriole biogenesis, it is concentrated within the proximal lumen of both parental centrioles and procentrioles.	FALSE
gnl|gene11406|rna33150|	PDIA5	Q14554	Protein disulfide-isomerase A5	0.458707	TRUE	FALSE	FALSE	FALSE	FALSE	FALSE	FALSE	FALSE	FALSE	FALSE	FALSE	FALSE	FALSE	FALSE	FALSE	FALSE	FALSE	FALSE	FALSE	FALSE	FALSE	FALSE	FALSE	FALSE	endoplasmic reticulum lumen;endoplasmic reticulum membrane		Endoplasmic reticulum lumen {ECO:0000255|PROSITE-ProRule:PRU10138}.	FALSE
gnl|gene7454|rna21724|	USP38	Q8NB14	Ubiquitin carboxyl-terminal hydrolase 38 (Fragment)	0.458655	FALSE	FALSE	FALSE	FALSE	FALSE	FALSE	FALSE	FALSE	FALSE	FALSE	FALSE	FALSE	FALSE	FALSE	FALSE	FALSE	FALSE	FALSE	FALSE	FALSE	FALSE	FALSE	FALSE	FALSE				FALSE
gnl|gene12214|rna35503|	H1FOO	Q8IZA3	Histone H1.8	0.458559	FALSE	FALSE	FALSE	FALSE	FALSE	FALSE	FALSE	FALSE	FALSE	FALSE	FALSE	FALSE	FALSE	FALSE	FALSE	FALSE	FALSE	FALSE	FALSE	FALSE	FALSE	FALSE	FALSE	FALSE			Cytoplasm {ECO:0000250}. Nucleus {ECO:0000255|PROSITE-ProRule:PRU00837}. Chromosome {ECO:0000255|PROSITE-ProRule:PRU00837}.	FALSE
gnl|gene41639|rna84138|	EHMT1	Q9H9B1	Histone-lysine N-methyltransferase EHMT1 (Fragment)	0.457712	FALSE	FALSE	FALSE	FALSE	FALSE	FALSE	FALSE	FALSE	FALSE	FALSE	FALSE	FALSE	FALSE	FALSE	FALSE	FALSE	FALSE	FALSE	FALSE	FALSE	FALSE	FALSE	FALSE	FALSE			Nucleus. Chromosome. Note=Associates with euchromatic regions.	FALSE
gnl|gene11382|rna33079|	SNRNP70	P08621	U1 small nuclear ribonucleoprotein 70 kDa	0.457687	FALSE	TRUE	FALSE	FALSE	FALSE	FALSE	FALSE	FALSE	FALSE	FALSE	FALSE	FALSE	FALSE	TRUE	FALSE	FALSE	FALSE	FALSE	FALSE	FALSE	FALSE	FALSE	FALSE	FALSE		Gemini of cajal body, Nucleolus	Nucleus speckle {ECO:0000269|PubMed:17656373}. Nucleus, nucleoplasm {ECO:0000269|PubMed:17656373, ECO:0000269|PubMed:21113136}. Note=Colocalizes with SCNM1 and LUC7L2 in nuclear speckles. {ECO:0000250|UniProtKB:Q62376}.	FALSE
gnl|gene15885|rna46417|	MTOR	P42345	Non-specific serine/threonine protein kinase	0.457665	FALSE	TRUE	FALSE	FALSE	FALSE	FALSE	FALSE	FALSE	FALSE	FALSE	FALSE	TRUE	FALSE	FALSE	FALSE	FALSE	FALSE	FALSE	FALSE	TRUE	FALSE	FALSE	FALSE	FALSE	lysosomal membrane;lysosome	Spindle apparatus, Stress granule, Others	Endoplasmic reticulum membrane {ECO:0000269|PubMed:14578359}; Peripheral membrane protein {ECO:0000269|PubMed:14578359}; Cytoplasmic side {ECO:0000269|PubMed:14578359}. Golgi apparatus membrane {ECO:0000269|PubMed:14578359}; Peripheral membrane protein {ECO:0000269|PubMed:14578359}; Cytoplasmic side {ECO:0000269|PubMed:14578359}. Mitochondrion outer membrane {ECO:0000269|PubMed:11930000, ECO:0000…	TRUE
gnl|gene11545|rna33528|	AP3S1	Q92572	AP-3 complex subunit sigma-1	0.457436	FALSE	FALSE	FALSE	FALSE	FALSE	FALSE	FALSE	FALSE	FALSE	FALSE	FALSE	FALSE	FALSE	FALSE	FALSE	FALSE	FALSE	FALSE	FALSE	FALSE	FALSE	FALSE	FALSE	FALSE	intracellular membrane-bounded organelle	Postsynaptic density	Golgi apparatus. Cytoplasmic vesicle membrane; Peripheral membrane protein; Cytoplasmic side. Note=Component of the coat surrounding the cytoplasmic face of coated vesicles located at the Golgi complex.	FALSE
gnl|gene16361|rna47786|	AAR2	Q9Y312	Protein AAR2 homolog	0.457098	FALSE	FALSE	FALSE	FALSE	FALSE	FALSE	FALSE	FALSE	FALSE	FALSE	FALSE	FALSE	FALSE	FALSE	FALSE	FALSE	FALSE	FALSE	FALSE	FALSE	FALSE	FALSE	FALSE	FALSE				FALSE
gnl|gene14216|rna41414|	PARVB	Q9HBI1	Beta-parvin	0.456869	FALSE	FALSE	FALSE	FALSE	FALSE	FALSE	FALSE	FALSE	FALSE	FALSE	FALSE	FALSE	FALSE	FALSE	FALSE	FALSE	FALSE	FALSE	FALSE	FALSE	FALSE	FALSE	FALSE	FALSE			Cell junction, focal adhesion. Cell membrane; Peripheral membrane protein; Cytoplasmic side. Cytoplasm, cytoskeleton. Cell projection, lamellipodium. Cytoplasm, myofibril, sarcomere. Cytoplasm, myofibril, sarcomere, Z line. Note=Constituent of focal adhesions. Detected at the tips of the leading edge of cells. Colocalizes with F-actin at the tips of lamellipodia.	FALSE
gnl|gene16615|rna48539|	FMR1	Q06787	FMR1 protein	0.456313	FALSE	TRUE	FALSE	FALSE	FALSE	FALSE	FALSE	FALSE	FALSE	FALSE	FALSE	FALSE	FALSE	FALSE	FALSE	FALSE	TRUE	FALSE	FALSE	TRUE	TRUE	FALSE	FALSE	FALSE		Droplet, Cajal body, Neuronal granule, P-body, Stress granule, Others	Nucleus {ECO:0000269|PubMed:10196376, ECO:0000269|PubMed:16571602, ECO:0000269|PubMed:18936162}. Nucleus, nucleolus {ECO:0000269|PubMed:12837692, ECO:0000269|PubMed:16407062, ECO:0000269|PubMed:16571602, ECO:0000269|PubMed:24658146}. Chromosome, centromere {ECO:0000250|UniProtKB:P35922}. Chromosome {ECO:0000250|UniProtKB:P35922}. Cytoplasm {ECO:0000269|PubMed:10196376, ECO:0000269|PubMed:12837692…	TRUE
gnl|gene1751|rna5085|	GTF2H1	P32780	General transcription factor IIH subunit 1	0.455924	FALSE	FALSE	FALSE	FALSE	FALSE	FALSE	FALSE	FALSE	FALSE	FALSE	FALSE	FALSE	FALSE	FALSE	FALSE	FALSE	FALSE	FALSE	FALSE	FALSE	FALSE	FALSE	FALSE	FALSE		Nucleolus	Nucleus.	FALSE
gnl|gene49961|rna96204|	SVIL	O95425	Supervillin (Fragment)	0.455551	FALSE	FALSE	FALSE	FALSE	FALSE	FALSE	FALSE	FALSE	FALSE	FALSE	FALSE	FALSE	FALSE	FALSE	FALSE	FALSE	FALSE	FALSE	FALSE	FALSE	FALSE	FALSE	FALSE	FALSE			Cell membrane; Peripheral membrane protein; Cytoplasmic side. Cytoplasm, cytoskeleton. Cell projection, invadopodium. Cell projection, podosome. Midbody {ECO:0000250|UniProtKB:O46385}. Cleavage furrow {ECO:0000250|UniProtKB:O46385}. Note=Tightly associated with both actin filaments and plasma membranes.	FALSE
gnl|gene11006|rna31998|	FXR1	P51114	Fragile X mental retardation syndrome-related protein 1	0.45497	FALSE	TRUE	FALSE	FALSE	FALSE	FALSE	FALSE	FALSE	FALSE	FALSE	FALSE	FALSE	FALSE	FALSE	FALSE	FALSE	FALSE	FALSE	FALSE	TRUE	TRUE	FALSE	FALSE	FALSE		P-body, Stress granule	Cytoplasm, cytosol {ECO:0000269|PubMed:30770808, ECO:0000269|PubMed:7781595}. Note=Adjacent to Z-lines in muscles. {ECO:0000250|UniProtKB:Q61584}.	TRUE
gnl|gene12336|rna35864|	ZC3H15	Q8WU90	Zinc finger CCCH domain-containing protein 15	0.454828	FALSE	FALSE	FALSE	FALSE	FALSE	FALSE	FALSE	FALSE	FALSE	FALSE	FALSE	FALSE	FALSE	FALSE	FALSE	FALSE	FALSE	FALSE	FALSE	FALSE	FALSE	FALSE	FALSE	FALSE			Cytoplasm {ECO:0000269|PubMed:15676025, ECO:0000269|PubMed:19819225}. Nucleus {ECO:0000250}. Note=The DRG1-DFRP2/ZC3H15 complex associates with polysomes.	FALSE
gnl|gene18450|rna53883|	RBMX	P38159	RNA-binding motif protein, X chromosome	0.454689	FALSE	TRUE	FALSE	FALSE	FALSE	FALSE	FALSE	FALSE	FALSE	FALSE	FALSE	FALSE	FALSE	FALSE	FALSE	FALSE	FALSE	FALSE	FALSE	TRUE	TRUE	TRUE	FALSE	FALSE	extracellular exosome	Nucleolus, Sam68 nuclear body, P-body, Stress granule	Nucleus {ECO:0000269|PubMed:19282290, ECO:0000269|PubMed:21327109}. Note=Component of ribonucleosomes. Localizes in numerous small granules in the nucleus.	TRUE
gnl|gene3231|rna9360|	TELO2	Q9Y4R8	Telomere length regulation protein TEL2 homolog	0.454639	FALSE	FALSE	FALSE	FALSE	FALSE	FALSE	FALSE	FALSE	FALSE	FALSE	FALSE	FALSE	FALSE	FALSE	FALSE	FALSE	FALSE	FALSE	FALSE	FALSE	FALSE	FALSE	FALSE	FALSE			Cytoplasm. Membrane. Nucleus. Chromosome, telomere {ECO:0000305}.	FALSE
gnl|gene43763|rna87312|	USP10	Q14694	Ubiquitin carboxyl-terminal hydrolase 10	0.454347	FALSE	TRUE	FALSE	FALSE	FALSE	FALSE	FALSE	FALSE	FALSE	FALSE	FALSE	FALSE	FALSE	FALSE	FALSE	FALSE	FALSE	FALSE	FALSE	TRUE	TRUE	FALSE	FALSE	FALSE	early endosome	P-body, Stress granule	Cytoplasm {ECO:0000269|PubMed:20096447}. Nucleus {ECO:0000269|PubMed:20096447, ECO:0000269|PubMed:24845384}. Early endosome {ECO:0000269|PubMed:19398555}. Note=Cytoplasmic in normal conditions (PubMed:20096447). After DNA damage, translocates to the nucleus following phosphorylation by ATM (PubMed:20096447). {ECO:0000269|PubMed:20096447}.	TRUE
gnl|gene12414|rna36094|	RBM19	Q9Y4C8	Probable RNA-binding protein 19	0.454343	FALSE	TRUE	FALSE	FALSE	FALSE	FALSE	FALSE	FALSE	FALSE	FALSE	FALSE	FALSE	FALSE	FALSE	TRUE	FALSE	FALSE	FALSE	FALSE	FALSE	FALSE	FALSE	FALSE	FALSE		Nucleolus, P-body	Nucleus, nucleolus {ECO:0000269|PubMed:12429849, ECO:0000269|PubMed:16027046}. Nucleus, nucleoplasm {ECO:0000250}. Cytoplasm {ECO:0000250}. Chromosome {ECO:0000250}. Note=In discrete foci distributed throughout the cytoplasm and nucleoplasm during the 4 to 8 cell stages and the morula stage, but not in the periphery of the nucleolar precursor body (NPB). During blastocyst development, becomes inc…	FALSE
gnl|gene8399|rna24451|	PDLIM7	Q9NR12	PDZ and LIM domain protein 7	0.454081	FALSE	FALSE	FALSE	FALSE	FALSE	FALSE	FALSE	FALSE	FALSE	FALSE	FALSE	FALSE	FALSE	FALSE	FALSE	FALSE	FALSE	FALSE	FALSE	FALSE	FALSE	FALSE	FALSE	FALSE		Nucleolus	Cytoplasm {ECO:0000250}. Cytoplasm, cytoskeleton {ECO:0000250}. Note=Colocalizes with RET to the cell periphery and in some cytoskeletal components. Colocalizes with TPM2 near the Z line in muscle. Colocalizes with TBX4 and TBX5 to actin filaments (By similarity). {ECO:0000250}.	FALSE
gnl|gene13143|rna38204|	KBTBD8	Q8NFY9	Kelch repeat and BTB domain-containing protein 8	0.453979	FALSE	FALSE	FALSE	FALSE	FALSE	FALSE	FALSE	FALSE	FALSE	FALSE	FALSE	FALSE	FALSE	FALSE	FALSE	FALSE	FALSE	FALSE	FALSE	FALSE	FALSE	FALSE	FALSE	FALSE			Cytoplasm, cytoskeleton, spindle {ECO:0000269|PubMed:23578279}. Golgi apparatus {ECO:0000269|PubMed:23578279}. Note=Translocates to the spindle apparatus during mitosis. {ECO:0000269|PubMed:23578279}.	FALSE
gnl|gene186|rna525|	FOPNL	Q96NB1	Centrosomal protein 20	0.453001	FALSE	FALSE	FALSE	FALSE	FALSE	FALSE	FALSE	FALSE	FALSE	FALSE	FALSE	FALSE	FALSE	FALSE	FALSE	FALSE	FALSE	FALSE	TRUE	FALSE	FALSE	FALSE	FALSE	FALSE		Centrosome/Spindle pole body	Cytoplasm, cytoskeleton, microtubule organizing center, centrosome, centriole {ECO:0000269|PubMed:26643951}. Cell projection, cilium {ECO:0000250}. Cytoplasm, cytoskeleton, cilium basal body {ECO:0000250}. Cytoplasm, cytoskeleton, microtubule organizing center, centrosome {ECO:0000269|PubMed:20551181, ECO:0000269|PubMed:24018379}. Cytoplasmic granule {ECO:0000269|PubMed:20551181}. Cytoplasm, cyto…	FALSE
gnl|gene11147|rna32396|	AP3B2	Q13367	AP complex subunit beta	0.452203	FALSE	FALSE	FALSE	FALSE	FALSE	FALSE	FALSE	FALSE	FALSE	FALSE	FALSE	FALSE	FALSE	FALSE	FALSE	FALSE	FALSE	FALSE	FALSE	FALSE	FALSE	FALSE	FALSE	FALSE		Postsynaptic density	Cytoplasmic vesicle, clathrin-coated vesicle membrane {ECO:0000250}; Peripheral membrane protein {ECO:0000250}; Cytoplasmic side {ECO:0000250}. Golgi apparatus {ECO:0000250}. Note=Component of the coat surrounding the cytoplasmic face of coated vesicles located at the Golgi complex. {ECO:0000250}.	FALSE
gnl|gene19644|rna57405|	MTA2	O94776	Metastasis-associated protein MTA2	0.451829	FALSE	FALSE	FALSE	FALSE	FALSE	FALSE	FALSE	FALSE	FALSE	FALSE	FALSE	FALSE	FALSE	FALSE	FALSE	FALSE	FALSE	FALSE	FALSE	FALSE	FALSE	FALSE	FALSE	FALSE			Nucleus {ECO:0000255|PROSITE-ProRule:PRU00512, ECO:0000255|PROSITE-ProRule:PRU00624}.	FALSE
gnl|gene13985|rna40708|	FANCA	O15360	Fanconi anemia group A protein	0.451558	FALSE	FALSE	FALSE	FALSE	FALSE	FALSE	FALSE	FALSE	FALSE	FALSE	FALSE	FALSE	FALSE	FALSE	FALSE	FALSE	FALSE	FALSE	FALSE	FALSE	FALSE	FALSE	FALSE	FALSE		Centrosome/Spindle pole body	Nucleus. Cytoplasm. Note=The major form is nuclear. The minor form is cytoplasmic.	FALSE
gnl|gene16289|rna47581|	NME7	Q9Y5B8	Nucleoside diphosphate kinase 7	0.45141	FALSE	FALSE	FALSE	FALSE	FALSE	FALSE	FALSE	FALSE	FALSE	FALSE	FALSE	FALSE	FALSE	FALSE	FALSE	FALSE	FALSE	FALSE	FALSE	FALSE	FALSE	FALSE	FALSE	FALSE			Cytoplasm, cytoskeleton, cilium axoneme {ECO:0000250|UniProtKB:Q5E9Y9}.	FALSE
gnl|gene9213|rna26763|	TGS1	Q96RS0	Trimethylguanosine synthase	0.451394	FALSE	FALSE	FALSE	FALSE	FALSE	FALSE	FALSE	FALSE	FALSE	FALSE	FALSE	FALSE	FALSE	FALSE	FALSE	FALSE	FALSE	FALSE	FALSE	FALSE	FALSE	FALSE	FALSE	FALSE			Cytoplasm {ECO:0000269|PubMed:12943661}. Nucleus, Cajal body {ECO:0000305|PubMed:12032086}. Nucleus, nucleolus {ECO:0000269|PubMed:12032086}. Note=A 90 kDa isoform is found in the nucleus while a 55 kDa isoform is found in the cytoplasm and colocalizes with the tubulin network. {ECO:0000269|PubMed:12943661}.	FALSE
gnl|gene37485|rna78225|	ABCF2	Q9UG63	ATP-binding cassette sub-family F member 2	0.45079	FALSE	FALSE	FALSE	FALSE	FALSE	FALSE	FALSE	FALSE	FALSE	FALSE	FALSE	FALSE	FALSE	FALSE	FALSE	FALSE	FALSE	FALSE	FALSE	FALSE	FALSE	FALSE	FALSE	FALSE				FALSE
gnl|gene3141|rna9101|	HOMEZ	Q8IX15	Homeobox and leucine zipper protein Homez	0.450598	FALSE	FALSE	FALSE	FALSE	FALSE	FALSE	FALSE	FALSE	FALSE	FALSE	FALSE	FALSE	FALSE	FALSE	FALSE	FALSE	FALSE	FALSE	FALSE	FALSE	FALSE	FALSE	FALSE	FALSE			Nucleus {ECO:0000255|PROSITE-ProRule:PRU00108, ECO:0000269|PubMed:12925734}.	FALSE
gnl|gene139|rna390|	SRPRA	P08240	Signal recognition particle receptor subunit alpha	0.450491	FALSE	FALSE	FALSE	FALSE	FALSE	FALSE	FALSE	FALSE	FALSE	FALSE	FALSE	FALSE	FALSE	FALSE	FALSE	FALSE	FALSE	FALSE	FALSE	FALSE	FALSE	FALSE	FALSE	FALSE	endoplasmic reticulum membrane;extracellular exosome	Postsynaptic density	Endoplasmic reticulum membrane {ECO:0000250|UniProtKB:P32916}; Peripheral membrane protein {ECO:0000250|UniProtKB:P32916}; Cytoplasmic side {ECO:0000250|UniProtKB:P32916}. Note=Thought to be anchored in the membrane through an interaction with SR-beta, which contains a bona fide transmembrane domain. {ECO:0000250|UniProtKB:P32916}.	FALSE
gnl|gene11162|rna32441|	CDK1	P06493	Cyclin-dependent kinase 1	0.450195	FALSE	TRUE	FALSE	FALSE	FALSE	FALSE	FALSE	FALSE	FALSE	FALSE	FALSE	FALSE	FALSE	FALSE	FALSE	FALSE	TRUE	TRUE	TRUE	TRUE	FALSE	FALSE	FALSE	FALSE	endoplasmic reticulum membrane;extracellular exosome;mitochondrion	Cajal body, Nuclear speckle, Nucleolus, Centrosome/Spindle pole body, Stress granule	Nucleus {ECO:0000250|UniProtKB:P11440}. Cytoplasm {ECO:0000250|UniProtKB:P11440}. Mitochondrion {ECO:0000269|PubMed:19917720}. Cytoplasm, cytoskeleton, microtubule organizing center, centrosome {ECO:0000269|PubMed:14654843}. Cytoplasm, cytoskeleton, spindle. Note=Cytoplasmic during the interphase. Colocalizes with SIRT2 on centrosome during prophase and on splindle fibers during metaphase of the …	TRUE
gnl|gene4173|rna12151|	G3BP2	Q9UN86	Ras GTPase-activating protein-binding protein 2	0.449878	FALSE	TRUE	FALSE	FALSE	FALSE	FALSE	FALSE	FALSE	FALSE	FALSE	FALSE	FALSE	FALSE	FALSE	FALSE	FALSE	FALSE	FALSE	FALSE	TRUE	TRUE	FALSE	FALSE	FALSE		P-body, Stress granule	Cytoplasm {ECO:0000269|PubMed:23279204, ECO:0000269|PubMed:30404792}. Cytoplasm, Stress granule {ECO:0000269|PubMed:23279204, ECO:0000269|PubMed:30404792}.	TRUE
gnl|gene13426|rna39067|	ATG2B	Q96BY7	Autophagy-related protein 2 homolog B	0.44836	FALSE	FALSE	FALSE	FALSE	FALSE	FALSE	FALSE	FALSE	FALSE	FALSE	FALSE	FALSE	FALSE	FALSE	FALSE	FALSE	FALSE	FALSE	FALSE	FALSE	FALSE	FALSE	FALSE	FALSE			Preautophagosomal structure membrane {ECO:0000269|PubMed:22219374}; Peripheral membrane protein {ECO:0000269|PubMed:22219374}. Lipid droplet {ECO:0000269|PubMed:22219374}. Endoplasmic reticulum membrane {ECO:0000250|UniProtKB:P53855}; Peripheral membrane protein {ECO:0000250|UniProtKB:P53855}.	FALSE
gnl|gene4251|rna12373|	TACC3	Q9Y6A5	Transforming acidic coiled-coil-containing protein 3	0.448324	FALSE	FALSE	FALSE	FALSE	FALSE	FALSE	FALSE	FALSE	FALSE	FALSE	FALSE	FALSE	FALSE	FALSE	FALSE	FALSE	FALSE	FALSE	TRUE	FALSE	FALSE	FALSE	FALSE	FALSE	intracellular membrane-bounded organelle	Centrosome/Spindle pole body, Stress granule	Cytoplasm {ECO:0000250}. Cytoplasm, cytoskeleton, microtubule organizing center, centrosome {ECO:0000269|PubMed:17545617}. Cytoplasm, cytoskeleton, spindle {ECO:0000269|PubMed:17545617, ECO:0000269|PubMed:21297582, ECO:0000269|PubMed:23918938}. Cytoplasm, cytoskeleton, spindle pole {ECO:0000250|UniProtKB:Q9PTG8}. Note=In complex with CKAP5 localized to microtubule plus-ends in mitosis and interph…	FALSE
gnl|gene9322|rna27102|	DNAJC9	Q8WXX5	DnaJ homolog subfamily C member 9	0.447609	FALSE	FALSE	FALSE	FALSE	FALSE	FALSE	FALSE	FALSE	FALSE	FALSE	FALSE	FALSE	FALSE	FALSE	FALSE	FALSE	FALSE	FALSE	FALSE	FALSE	FALSE	FALSE	FALSE	FALSE			Nucleus {ECO:0000269|PubMed:17182002}. Cytoplasm {ECO:0000269|PubMed:17182002}. Cell membrane {ECO:0000269|PubMed:17182002}. Note=Predominantly nuclear. Translocates to the cytoplasm and membrane after heat shock. {ECO:0000269|PubMed:17182002}.	FALSE
gnl|gene3401|rna9898|	PCED1A	Q9H1Q7	PC-esterase domain-containing protein 1A (Fragment)	0.447388	FALSE	FALSE	FALSE	FALSE	FALSE	FALSE	FALSE	FALSE	FALSE	FALSE	FALSE	FALSE	FALSE	FALSE	FALSE	FALSE	FALSE	FALSE	FALSE	FALSE	FALSE	FALSE	FALSE	FALSE				FALSE
gnl|gene8708|rna25350|	G3BP1	Q13283	Ras GTPase-activating protein-binding protein 1	0.447237	FALSE	TRUE	FALSE	FALSE	FALSE	FALSE	FALSE	FALSE	FALSE	FALSE	FALSE	FALSE	FALSE	FALSE	FALSE	FALSE	FALSE	FALSE	FALSE	TRUE	TRUE	FALSE	FALSE	FALSE		Neuronal granule, P-body, Stress granule, Others	Cytoplasm, cytosol {ECO:0000269|PubMed:20180778, ECO:0000269|PubMed:30510222}. Perikaryon {ECO:0000250|UniProtKB:P97855}. Cytoplasm, Stress granule {ECO:0000269|PubMed:12642610, ECO:0000269|PubMed:17210633, ECO:0000269|PubMed:20180778, ECO:0000269|PubMed:23953116, ECO:0000269|PubMed:30404792}. Nucleus {ECO:0000269|PubMed:11604510}. Note=Cytoplasmic in proliferating cells (PubMed:11604510). Cytoso…	TRUE
gnl|gene17285|rna50445|	DOK1	Q99704	Docking protein 1	0.445961	FALSE	FALSE	FALSE	FALSE	FALSE	FALSE	FALSE	FALSE	FALSE	FALSE	FALSE	FALSE	FALSE	FALSE	FALSE	FALSE	FALSE	FALSE	FALSE	FALSE	FALSE	FALSE	FALSE	FALSE			[Isoform 1]: Cytoplasm. Nucleus.; [Isoform 3]: Cytoplasm, perinuclear region.	FALSE
gnl|gene41034|rna83303|	BCAS3	Q9H6U6	Breast carcinoma-amplified sequence 3	0.445724	FALSE	FALSE	FALSE	FALSE	FALSE	FALSE	FALSE	FALSE	FALSE	FALSE	FALSE	FALSE	FALSE	FALSE	FALSE	FALSE	FALSE	FALSE	FALSE	FALSE	FALSE	FALSE	FALSE	FALSE			Nucleus {ECO:0000269|PubMed:16617102, ECO:0000269|PubMed:17505058}. Cytoplasm {ECO:0000269|PubMed:16617102, ECO:0000269|PubMed:17505058, ECO:0000269|PubMed:18030336, ECO:0000269|PubMed:33499712}. Cytoplasm, cytoskeleton {ECO:0000250|UniProtKB:Q8CCN5}. Preautophagosomal structure {ECO:0000269|PubMed:33499712}. Note=Localizes in the cytoplasm in stationary cells. Translocates from the cytoplasm to …	FALSE
gnl|gene14490|rna42189|	ZNHIT3	Q15649	Zinc finger HIT domain-containing protein 3	0.44555	FALSE	FALSE	FALSE	FALSE	FALSE	FALSE	FALSE	FALSE	FALSE	FALSE	FALSE	FALSE	FALSE	FALSE	FALSE	FALSE	FALSE	FALSE	FALSE	FALSE	FALSE	FALSE	FALSE	FALSE			Cytoplasm {ECO:0000269|PubMed:28335020}. Nucleus {ECO:0000269|PubMed:28335020}.	FALSE
gnl|gene7514|rna21907|	YTHDC2	Q9H6S0	3'-5' RNA helicase YTHDC2	0.445333	FALSE	FALSE	FALSE	FALSE	FALSE	FALSE	FALSE	FALSE	FALSE	FALSE	FALSE	FALSE	FALSE	FALSE	FALSE	FALSE	FALSE	FALSE	FALSE	FALSE	FALSE	FALSE	FALSE	FALSE	endoplasmic reticulum	P-body, Stress granule	Cytoplasm {ECO:0000250|UniProtKB:B2RR83}. Cytoplasm, perinuclear region {ECO:0000269|PubMed:29970596}.	FALSE
gnl|gene11355|rna33008|	DENND5B	Q6ZUT9	DENN domain-containing protein 5B	0.444825	FALSE	FALSE	FALSE	FALSE	FALSE	FALSE	FALSE	FALSE	FALSE	FALSE	FALSE	FALSE	FALSE	FALSE	FALSE	FALSE	FALSE	FALSE	FALSE	FALSE	FALSE	FALSE	FALSE	FALSE			Membrane {ECO:0000305}; Single-pass membrane protein {ECO:0000305}.	FALSE
gnl|gene11687|rna33962|	AP3D1	O14617	AP-3 complex subunit delta (Fragment)	0.444796	FALSE	FALSE	FALSE	FALSE	FALSE	FALSE	FALSE	FALSE	FALSE	FALSE	FALSE	FALSE	FALSE	FALSE	FALSE	FALSE	FALSE	FALSE	FALSE	FALSE	FALSE	FALSE	FALSE	FALSE	Golgi apparatus;endosome membrane;lysosomal membrane	Nucleolus, Postsynaptic density	Cytoplasm {ECO:0000250}. Golgi apparatus membrane {ECO:0000250}; Peripheral membrane protein {ECO:0000250}; Cytoplasmic side {ECO:0000250}.	FALSE
gnl|gene15654|rna45711|	ESPL1	Q14674	Separin	0.444229	FALSE	FALSE	FALSE	FALSE	FALSE	FALSE	FALSE	FALSE	FALSE	FALSE	FALSE	FALSE	FALSE	FALSE	FALSE	FALSE	FALSE	FALSE	FALSE	FALSE	FALSE	FALSE	FALSE	FALSE		Centrosome/Spindle pole body	Cytoplasm. Nucleus.	FALSE
gnl|gene16172|rna47262|	EXOC8	Q8IYI6	Exocyst complex component 8	0.444084	FALSE	FALSE	FALSE	FALSE	FALSE	FALSE	FALSE	FALSE	FALSE	FALSE	FALSE	FALSE	FALSE	FALSE	FALSE	FALSE	FALSE	FALSE	FALSE	FALSE	FALSE	FALSE	FALSE	FALSE	late endosome	Postsynaptic density	Cytoplasm {ECO:0000250|UniProtKB:O54924}. Cytoplasm, perinuclear region {ECO:0000250|UniProtKB:O54924}. Cell projection, growth cone {ECO:0000250|UniProtKB:O54924}. Cell projection {ECO:0000250|UniProtKB:O54924}. Note=Perinuclear in undifferentiated PC12 cells. Redistributes to growing neurites and growth cones during neuronal differentiation (By similarity). Binds lipids with phosphatidylinosito…	FALSE
gnl|gene47112|rna92137|	CLUAP1	Q96AJ1	Clusterin associated protein 1, isoform CRA_a	0.443788	TRUE	FALSE	FALSE	FALSE	FALSE	FALSE	FALSE	FALSE	FALSE	FALSE	FALSE	FALSE	FALSE	FALSE	FALSE	FALSE	FALSE	FALSE	FALSE	FALSE	FALSE	FALSE	FALSE	FALSE	intracellular membrane-bounded organelle		Cell projection, cilium {ECO:0000269|PubMed:15530380}. Nucleus {ECO:0000269|PubMed:15480429}.	FALSE
gnl|gene17323|rna50557|	WDR81	Q562E7	WD repeat-containing protein 81	0.443739	TRUE	FALSE	TRUE	FALSE	FALSE	FALSE	FALSE	FALSE	FALSE	FALSE	FALSE	FALSE	FALSE	FALSE	FALSE	FALSE	FALSE	FALSE	FALSE	FALSE	FALSE	FALSE	FALSE	FALSE	autophagosome membrane;early endosome membrane;extrinsic component of endosome membrane;lysosomal membrane;mitochondrion		Early endosome membrane {ECO:0000269|PubMed:26783301, ECO:0000269|PubMed:27126989}; Peripheral membrane protein {ECO:0000269|PubMed:26783301, ECO:0000269|PubMed:27126989}. Late endosome membrane {ECO:0000269|PubMed:26783301, ECO:0000269|PubMed:27126989, ECO:0000269|PubMed:28404643}. Lysosome membrane {ECO:0000269|PubMed:27126989}. Cytoplasmic vesicle, autophagosome membrane {ECO:0000269|PubMed:28…	FALSE
gnl|gene10710|rna31124|	NUDT21	O43809	Cleavage and polyadenylation specificity factor subunit 5	0.443491	FALSE	FALSE	FALSE	FALSE	FALSE	FALSE	FALSE	FALSE	FALSE	FALSE	FALSE	FALSE	FALSE	FALSE	FALSE	FALSE	FALSE	FALSE	FALSE	FALSE	FALSE	FALSE	FALSE	FALSE		Nucleolus	Nucleus {ECO:0000269|PubMed:15169763, ECO:0000269|PubMed:19864460, ECO:0000269|PubMed:20695905, ECO:0000269|PubMed:9659921}. Cytoplasm {ECO:0000269|PubMed:19864460}. Note=Shuttles between the nucleus and the cytoplasm in a transcription- and XPO1/CRM1-independent manner, most probably in complex with the cleavage factor Im complex (CFIm) (PubMed:19864460). In punctate subnuclear structures locali…	FALSE
gnl|gene11001|rna31983|	PRKAA1	Q13131	5'-AMP-activated protein kinase catalytic subunit alpha-1	0.443363	FALSE	FALSE	FALSE	FALSE	FALSE	FALSE	FALSE	FALSE	FALSE	FALSE	FALSE	FALSE	FALSE	FALSE	FALSE	FALSE	FALSE	FALSE	FALSE	FALSE	FALSE	FALSE	FALSE	FALSE		Centrosome/Spindle pole body	Cytoplasm {ECO:0000269|PubMed:15866171}. Nucleus {ECO:0000269|PubMed:15866171}. Note=In response to stress, recruited by p53/TP53 to specific promoters. {ECO:0000269|PubMed:15866171}.	FALSE
gnl|gene12032|rna34958|	ZNF510	Q9Y2H8	Zinc finger protein 510	0.443207	FALSE	FALSE	FALSE	FALSE	FALSE	FALSE	FALSE	FALSE	FALSE	FALSE	FALSE	FALSE	FALSE	FALSE	FALSE	FALSE	FALSE	FALSE	FALSE	FALSE	FALSE	FALSE	FALSE	FALSE			Nucleus {ECO:0000305}.	FALSE
gnl|gene2022|rna5871|	CAPG	P40121	Macrophage-capping protein	0.442727	FALSE	FALSE	FALSE	FALSE	FALSE	FALSE	FALSE	FALSE	FALSE	FALSE	FALSE	FALSE	FALSE	FALSE	FALSE	FALSE	FALSE	FALSE	FALSE	FALSE	FALSE	FALSE	FALSE	FALSE	extracellular exosome	Centrosome/Spindle pole body, Postsynaptic density	Nucleus {ECO:0000269|PubMed:17081065, ECO:0000269|PubMed:18266911}. Cytoplasm {ECO:0000269|PubMed:17081065}. Melanosome {ECO:0000269|PubMed:17081065}. Cell projection, lamellipodium {ECO:0000250|UniProtKB:P24452}. Cell projection, ruffle {ECO:0000250|UniProtKB:P24452}. Note=In macrophages, may be predominantly cytoplasmic. Nuclear localization was observed in fibroblasts. In macrophages, present …	FALSE
gnl|gene18772|rna54798|	LMNB1	P20700	Lamin-B1	0.440883	FALSE	FALSE	FALSE	FALSE	FALSE	FALSE	FALSE	FALSE	FALSE	FALSE	FALSE	FALSE	FALSE	FALSE	FALSE	FALSE	FALSE	FALSE	FALSE	FALSE	FALSE	FALSE	FALSE	FALSE		Nucleolus, P-body, Others	Nucleus lamina {ECO:0000269|PubMed:28716252, ECO:0000269|PubMed:32910914}.	FALSE
gnl|gene164|rna456|	KDM1A	O60341	Lysine-specific histone demethylase 1A (Fragment)	0.440753	FALSE	FALSE	FALSE	FALSE	FALSE	FALSE	FALSE	FALSE	FALSE	FALSE	FALSE	FALSE	FALSE	FALSE	FALSE	FALSE	FALSE	FALSE	FALSE	FALSE	FALSE	FALSE	FALSE	FALSE		Centrosome/Spindle pole body	Nucleus {ECO:0000269|PubMed:11102443, ECO:0000269|PubMed:16079795, ECO:0000269|PubMed:20389281, ECO:0000269|PubMed:33980486}.	FALSE
gnl|gene13997|rna40763|	MBTD1	Q05BQ5	MBT domain-containing protein 1	0.440648	FALSE	FALSE	FALSE	FALSE	FALSE	FALSE	FALSE	FALSE	FALSE	FALSE	FALSE	FALSE	FALSE	FALSE	FALSE	FALSE	FALSE	FALSE	FALSE	FALSE	FALSE	FALSE	FALSE	FALSE			Nucleus {ECO:0000305|PubMed:27153538}. Chromosome {ECO:0000269|PubMed:27153538}.	FALSE
gnl|gene14692|rna42812|	SCYL1	Q96KG9	N-terminal kinase-like protein	0.440557	FALSE	TRUE	FALSE	FALSE	FALSE	FALSE	FALSE	FALSE	FALSE	FALSE	FALSE	FALSE	FALSE	FALSE	FALSE	FALSE	FALSE	FALSE	TRUE	FALSE	FALSE	FALSE	TRUE	FALSE	Golgi apparatus;cis-Golgi network;endoplasmic reticulum-Golgi intermediate compartment	Paraspeckle, Centrosome/Spindle pole body	Cytoplasm, cytoskeleton, microtubule organizing center, centrosome {ECO:0000269|PubMed:18556652}. Endoplasmic reticulum-Golgi intermediate compartment {ECO:0000269|PubMed:18556652}. Golgi apparatus, cis-Golgi network {ECO:0000269|PubMed:18556652}. Note=Localized to the Endoplasmic reticulum-Golgi intermediate and cis-Golgi in an ARF1-independent manner.; [Isoform 1]: Cytoplasm. Note=Cytoplasmic t…	FALSE
gnl|gene6694|rna19601|	FANCB	Q8NB91	Fanconi anemia group B protein	0.440411	FALSE	FALSE	FALSE	FALSE	FALSE	FALSE	FALSE	FALSE	FALSE	FALSE	FALSE	FALSE	FALSE	FALSE	FALSE	FALSE	FALSE	FALSE	FALSE	FALSE	FALSE	FALSE	FALSE	FALSE			Nucleus {ECO:0000269|PubMed:15502827}.	FALSE
gnl|gene6517|rna19062|	TRPC4AP	Q8TEL6	Short transient receptor potential channel 4-associated protein	0.440029	FALSE	FALSE	FALSE	FALSE	FALSE	FALSE	FALSE	FALSE	FALSE	FALSE	FALSE	FALSE	FALSE	FALSE	FALSE	FALSE	FALSE	FALSE	FALSE	FALSE	FALSE	FALSE	FALSE	FALSE			Cytoplasm, perinuclear region {ECO:0000269|PubMed:26038816}.	FALSE
gnl|gene18166|rna53087|	CDT1	Q9H211	DNA replication factor Cdt1	0.439414	FALSE	FALSE	FALSE	FALSE	FALSE	FALSE	FALSE	FALSE	FALSE	FALSE	FALSE	FALSE	FALSE	FALSE	FALSE	FALSE	FALSE	FALSE	FALSE	FALSE	FALSE	FALSE	FALSE	FALSE			Nucleus {ECO:0000269|PubMed:11125146, ECO:0000269|PubMed:26842564}. Chromosome, centromere, kinetochore {ECO:0000269|PubMed:22581055}. Note=Transiently localizes to kinetochores during prometaphase and metaphase. {ECO:0000269|PubMed:22581055}.	FALSE
gnl|gene42213|rna84980|	UBL5	Q9BZL1	Ubiquitin-like protein 5	0.439021	FALSE	FALSE	FALSE	FALSE	FALSE	FALSE	FALSE	FALSE	FALSE	FALSE	FALSE	FALSE	FALSE	FALSE	FALSE	FALSE	FALSE	FALSE	FALSE	FALSE	FALSE	FALSE	FALSE	FALSE		Stress granule	Cytoplasm {ECO:0000269|PubMed:11161819}.	FALSE
gnl|gene4938|rna14420|	FRYL	O94915	Protein furry homolog-like	0.43894	FALSE	FALSE	FALSE	FALSE	FALSE	FALSE	FALSE	FALSE	FALSE	FALSE	FALSE	FALSE	FALSE	FALSE	FALSE	FALSE	FALSE	FALSE	FALSE	FALSE	FALSE	FALSE	FALSE	FALSE		Postsynaptic density		FALSE
gnl|gene40120|rna81976|	PTBP2	Q9UKA9	Polypyrimidine tract-binding protein 2	0.438225	FALSE	FALSE	FALSE	FALSE	FALSE	FALSE	FALSE	FALSE	FALSE	FALSE	FALSE	FALSE	FALSE	FALSE	FALSE	FALSE	FALSE	FALSE	FALSE	FALSE	FALSE	FALSE	FALSE	FALSE		Others	Nucleus {ECO:0000250|UniProtKB:Q91Z31}.	FALSE
gnl|gene14788|rna43147|	ZP4	Q12836	Zona pellucida sperm-binding protein 4	0.43754	TRUE	FALSE	FALSE	FALSE	FALSE	FALSE	FALSE	FALSE	FALSE	FALSE	FALSE	FALSE	FALSE	FALSE	FALSE	FALSE	FALSE	FALSE	FALSE	FALSE	FALSE	FALSE	FALSE	FALSE			[Processed zona pellucida sperm-binding protein 4]: Zona pellucida {ECO:0000250|UniProtKB:Q00193}.; Cell membrane {ECO:0000250|UniProtKB:Q00193}; Single-pass type I membrane protein {ECO:0000255}.	FALSE
gnl|gene19237|rna56205|	ELL	P55199	RNA polymerase II elongation factor ELL	0.437	FALSE	FALSE	FALSE	FALSE	FALSE	FALSE	FALSE	FALSE	FALSE	FALSE	FALSE	FALSE	FALSE	FALSE	FALSE	FALSE	FALSE	FALSE	FALSE	FALSE	FALSE	FALSE	FALSE	FALSE			Nucleus {ECO:0000269|PubMed:11418481, ECO:0000269|PubMed:12446457}. Nucleus speckle {ECO:0000269|PubMed:11418481, ECO:0000269|PubMed:12446457}. Nucleus, Cajal body {ECO:0000269|PubMed:12686606, ECO:0000269|PubMed:22195968, ECO:0000269|PubMed:23932780}. Note=Colocalizes with EAF2 to nuclear speckles (PubMed:12446457). Colocalizes with coilin in subnuclear cajal and histone locus bodies (PubMed:126…	FALSE
gnl|gene9063|rna26372|	LARP7	Q4G0J3	La-related protein 7	0.436811	FALSE	FALSE	FALSE	FALSE	FALSE	FALSE	FALSE	FALSE	FALSE	FALSE	FALSE	FALSE	FALSE	FALSE	FALSE	FALSE	FALSE	FALSE	FALSE	FALSE	FALSE	FALSE	FALSE	FALSE		Nucleolus	Nucleus, nucleoplasm {ECO:0000269|PubMed:18483487}.	FALSE
gnl|gene11581|rna33637|	DOCK5	Q9H7D0	Dedicator of cytokinesis protein 5 (Fragment)	0.436596	FALSE	FALSE	FALSE	FALSE	FALSE	FALSE	FALSE	FALSE	FALSE	FALSE	FALSE	FALSE	FALSE	FALSE	FALSE	FALSE	FALSE	FALSE	FALSE	FALSE	FALSE	FALSE	FALSE	FALSE		Postsynaptic density	Cytoplasm {ECO:0000269|PubMed:19004829}. Cell membrane {ECO:0000269|PubMed:19004829}. Note=Associated with the edge of the plasma membrane in Caco-2 intestinal epithelial cells spreading on type IV collagen. {ECO:0000269|PubMed:19004829}.	FALSE
gnl|gene14479|rna42153|	SETDB1	Q15047	Histone-lysine N-methyltransferase SETDB1	0.436399	TRUE	FALSE	FALSE	FALSE	FALSE	FALSE	FALSE	FALSE	FALSE	FALSE	FALSE	FALSE	FALSE	FALSE	FALSE	FALSE	FALSE	FALSE	FALSE	FALSE	FALSE	FALSE	FALSE	FALSE	intracellular membrane-bounded organelle		Nucleus {ECO:0000269|PubMed:27732843}. Cytoplasm {ECO:0000269|PubMed:27732843}. Chromosome. Note=Associated with non-pericentromeric regions of chromatin. Excluded from nucleoli and islands of condensed chromatin. {ECO:0000269|PubMed:27732843}.	FALSE
gnl|gene35488|rna75470|	SORBS1	Q9BX66	Sorbin and SH3 domain-containing protein 1	0.435692	FALSE	FALSE	FALSE	FALSE	FALSE	FALSE	FALSE	FALSE	FALSE	FALSE	FALSE	FALSE	FALSE	FALSE	FALSE	FALSE	FALSE	FALSE	FALSE	FALSE	FALSE	FALSE	FALSE	FALSE		Stress granule, Postsynaptic density	Cell junction, adherens junction. Cell membrane. Cytoplasm, cytoskeleton. Cell junction, focal adhesion. Nucleus {ECO:0000250}. Nucleus matrix {ECO:0000250}. Note=Colocalizes with the Ten-1 ICD form of TENM1 in the nucleus (By similarity). Colocalizes with actin stress fibers. Also detected at the plasma membrane and in neuronal intranuclear inclusions. Colocalized with PXN at focal adhesions dur…	FALSE
gnl|gene17428|rna50898|	ZAR1L	A6NP61	ZAR1-like protein	0.434192	FALSE	FALSE	FALSE	FALSE	FALSE	FALSE	FALSE	FALSE	FALSE	FALSE	FALSE	FALSE	FALSE	FALSE	FALSE	FALSE	FALSE	FALSE	FALSE	FALSE	FALSE	FALSE	FALSE	FALSE				FALSE
gnl|gene752|rna2186|	KIF2A	O00139	Kinesin-like protein KIF2A	0.434158	FALSE	FALSE	FALSE	FALSE	FALSE	FALSE	FALSE	FALSE	FALSE	FALSE	FALSE	FALSE	FALSE	FALSE	FALSE	FALSE	FALSE	FALSE	TRUE	FALSE	FALSE	FALSE	FALSE	FALSE		Centrosome/Spindle pole body, Postsynaptic density	Cytoplasm {ECO:0000250}. Cytoplasm, cytoskeleton, microtubule organizing center, centrosome. Cytoplasm, cytoskeleton, spindle pole. Cytoplasm, cytoskeleton, spindle. Note=Localized to the spindle microtubules and spindle poles from prophase to metaphase. Efficient targeting to spindle microtubules and spindle poles requires the kinase activity of PLK1. Recruited to mitotic spindles by interaction…	FALSE
gnl|gene46217|rna90889|	AP4E1	Q9UPM8	AP-4 complex subunit epsilon-1	0.433285	FALSE	FALSE	FALSE	FALSE	FALSE	FALSE	FALSE	FALSE	FALSE	FALSE	FALSE	FALSE	FALSE	FALSE	FALSE	FALSE	FALSE	FALSE	FALSE	FALSE	FALSE	FALSE	FALSE	FALSE			Golgi apparatus, trans-Golgi network membrane {ECO:0000305|PubMed:10436028}; Peripheral membrane protein {ECO:0000305}.	FALSE
gnl|gene14710|rna42871|	WASL	O00401	Neural Wiskott-Aldrich syndrome protein	0.432933	FALSE	TRUE	FALSE	FALSE	FALSE	FALSE	FALSE	FALSE	FALSE	FALSE	FALSE	FALSE	TRUE	FALSE	FALSE	FALSE	FALSE	FALSE	FALSE	FALSE	FALSE	FALSE	FALSE	FALSE	cytoplasmic vesicle;extracellular exosome	Droplet, Postsynaptic density	Cytoplasm, cytoskeleton {ECO:0000269|PubMed:9422512}. Nucleus {ECO:0000269|PubMed:16767080}. Cytoplasm {ECO:0000250|UniProtKB:Q91YD9}. Note=Preferentially localized in the cytoplasm when phosphorylated and in the nucleus when unphosphorylated (By similarity). Exported from the nucleus by an nuclear export signal (NES)-dependent mechanism to the cytoplasm (By similarity). {ECO:0000250|UniProtKB:Q9…	FALSE
gnl|gene39816|rna81568|	PRPF4B	Q13523	Serine/threonine-protein kinase PRP4 homolog	0.432124	FALSE	FALSE	FALSE	FALSE	FALSE	FALSE	FALSE	FALSE	FALSE	FALSE	FALSE	FALSE	FALSE	FALSE	FALSE	FALSE	FALSE	FALSE	FALSE	FALSE	FALSE	FALSE	FALSE	FALSE			Nucleus.	FALSE
gnl|gene48332|rna93882|	UBR5	O95071	E3 ubiquitin-protein ligase UBR5	0.431279	FALSE	FALSE	FALSE	FALSE	FALSE	FALSE	FALSE	FALSE	FALSE	FALSE	FALSE	FALSE	FALSE	FALSE	FALSE	FALSE	FALSE	FALSE	FALSE	FALSE	FALSE	FALSE	FALSE	FALSE			Nucleus.	FALSE
gnl|gene19611|rna57307|	TOP2B	Q02880	DNA topoisomerase 2 (Fragment)	0.431027	FALSE	TRUE	FALSE	FALSE	FALSE	FALSE	FALSE	FALSE	FALSE	FALSE	FALSE	FALSE	FALSE	FALSE	TRUE	FALSE	FALSE	FALSE	FALSE	FALSE	FALSE	FALSE	FALSE	FALSE		Nucleolus, P-body	Nucleus, nucleolus {ECO:0000269|PubMed:8299728, ECO:0000269|PubMed:9155056}. Nucleus, nucleoplasm {ECO:0000269|PubMed:9155056}. Nucleus {ECO:0000269|PubMed:19690332}.	FALSE
gnl|gene20978|rna60459|	INTS4	Q96HW7	Integrator complex subunit 4	0.430531	FALSE	FALSE	FALSE	FALSE	FALSE	FALSE	FALSE	FALSE	FALSE	FALSE	FALSE	FALSE	FALSE	FALSE	FALSE	FALSE	FALSE	FALSE	FALSE	FALSE	FALSE	FALSE	FALSE	FALSE			Nucleus {ECO:0000269|PubMed:23904267}.	FALSE
gnl|gene48638|rna94283|	SARNP	P82979	SAP domain-containing ribonucleoprotein	0.430486	FALSE	TRUE	FALSE	FALSE	FALSE	FALSE	FALSE	FALSE	FALSE	FALSE	FALSE	FALSE	FALSE	FALSE	FALSE	FALSE	FALSE	TRUE	FALSE	FALSE	FALSE	FALSE	FALSE	FALSE		Nuclear speckle, Nucleolus	Nucleus. Nucleus speckle.	FALSE
gnl|gene17084|rna49909|	WDR76	Q9H967	WD repeat-containing protein 76	0.430308	FALSE	FALSE	FALSE	FALSE	FALSE	FALSE	FALSE	FALSE	FALSE	FALSE	FALSE	FALSE	FALSE	FALSE	FALSE	FALSE	FALSE	FALSE	FALSE	FALSE	FALSE	FALSE	FALSE	FALSE				FALSE
gnl|gene2412|rna7026|	INTS1	Q8N201	Integrator complex subunit 1	0.42989	FALSE	FALSE	FALSE	FALSE	FALSE	FALSE	FALSE	FALSE	FALSE	FALSE	FALSE	FALSE	FALSE	FALSE	FALSE	FALSE	FALSE	FALSE	FALSE	FALSE	FALSE	FALSE	FALSE	FALSE			Nucleus membrane {ECO:0000305}; Single-pass membrane protein {ECO:0000305}.	FALSE
gnl|gene5157|rna15083|	ICE2	Q659A1	Little elongation complex subunit 2	0.429754	FALSE	FALSE	FALSE	FALSE	FALSE	FALSE	FALSE	FALSE	FALSE	FALSE	FALSE	FALSE	FALSE	FALSE	FALSE	FALSE	FALSE	FALSE	FALSE	FALSE	FALSE	FALSE	FALSE	FALSE			Nucleus {ECO:0000269|PubMed:23932780}. Note=Colocalizes with COIL in subnuclear Cajal and histone locus bodies. Translocates in the LEC complex to Cajal and histone locus bodies at snRNA genes in a ICE1-dependent manner. Associates to transcriptionally active chromatin at snRNA genes.	FALSE
gnl|gene19207|rna56105|	LRRC40	Q9H9A6	Leucine-rich repeat-containing protein 40	0.428993	FALSE	FALSE	FALSE	FALSE	FALSE	FALSE	FALSE	FALSE	FALSE	FALSE	FALSE	FALSE	FALSE	FALSE	FALSE	FALSE	FALSE	FALSE	FALSE	FALSE	FALSE	FALSE	FALSE	FALSE		Postsynaptic density		FALSE
gnl|gene37580|rna78346|	RNF113A	O15541	E3 ubiquitin-protein ligase RNF113A	0.428939	FALSE	FALSE	FALSE	FALSE	FALSE	FALSE	FALSE	FALSE	FALSE	FALSE	FALSE	FALSE	FALSE	FALSE	FALSE	FALSE	FALSE	FALSE	FALSE	FALSE	FALSE	FALSE	FALSE	FALSE			Nucleus {ECO:0000269|PubMed:29360106, ECO:0000269|PubMed:29361316}. Nucleus speckle {ECO:0000269|PubMed:29144457}. Note=Colocalizes with ASCC2 in nuclear foci after DNA damage by alkylating agents. In the absence of DNA damage, colocalizes with the spliceosome components SNRNP200/BRR2 and PRPF8 in nuclear speckles. {ECO:0000269|PubMed:29144457}.	FALSE
gnl|gene9644|rna28069|	ARHGAP12	Q8IWW6	Rho GTPase-activating protein 12	0.428862	FALSE	FALSE	FALSE	FALSE	FALSE	FALSE	FALSE	FALSE	FALSE	FALSE	FALSE	FALSE	FALSE	FALSE	FALSE	FALSE	FALSE	FALSE	FALSE	FALSE	FALSE	FALSE	FALSE	FALSE				FALSE
gnl|gene903|rna2650|	IFT88	Q13099	Intraflagellar transport protein 88 homolog	0.428623	FALSE	FALSE	FALSE	FALSE	FALSE	FALSE	FALSE	FALSE	FALSE	FALSE	FALSE	FALSE	FALSE	FALSE	FALSE	FALSE	FALSE	FALSE	TRUE	FALSE	FALSE	FALSE	FALSE	FALSE		Centrosome/Spindle pole body	Cytoplasm, cytoskeleton, microtubule organizing center, centrosome, centriole {ECO:0000250|UniProtKB:Q61371}. Cell projection, cilium {ECO:0000269|PubMed:17604723, ECO:0000269|PubMed:28428259}. Cytoplasm, cytoskeleton, cilium basal body {ECO:0000269|PubMed:17604723, ECO:0000269|PubMed:27767179, ECO:0000269|PubMed:28428259, ECO:0000269|PubMed:28625565}. Cytoplasm, cytoskeleton, microtubule organiz…	FALSE
gnl|gene39705|rna81386|	TBCC	Q15814	Tubulin-specific chaperone C	0.42806	FALSE	FALSE	FALSE	FALSE	FALSE	FALSE	FALSE	FALSE	FALSE	FALSE	FALSE	FALSE	FALSE	FALSE	FALSE	FALSE	FALSE	FALSE	FALSE	FALSE	FALSE	FALSE	FALSE	FALSE		Centrosome/Spindle pole body	Cytoplasm {ECO:0000269|PubMed:12417528}. Note=Detected predominantly in the photoreceptor connecting cilium.	FALSE
gnl|gene7903|rna23057|	RIOK1	Q9BRS2	Serine/threonine-protein kinase RIO1	0.427826	FALSE	FALSE	FALSE	FALSE	FALSE	FALSE	FALSE	FALSE	FALSE	FALSE	FALSE	FALSE	FALSE	FALSE	FALSE	FALSE	FALSE	FALSE	FALSE	FALSE	FALSE	FALSE	FALSE	FALSE			Cytoplasm, cytosol {ECO:0000269|PubMed:21081503}.	FALSE
gnl|gene42337|rna85198|	SUPT5H	O00267	Transcription elongation factor SPT5	0.427809	FALSE	FALSE	FALSE	FALSE	FALSE	FALSE	FALSE	FALSE	FALSE	FALSE	FALSE	FALSE	FALSE	FALSE	FALSE	FALSE	FALSE	FALSE	FALSE	FALSE	FALSE	FALSE	FALSE	FALSE			Nucleus {ECO:0000269|PubMed:10075709}.	FALSE
gnl|gene6585|rna19272|	DEK	P35659	Protein DEK	0.427668	FALSE	FALSE	FALSE	FALSE	FALSE	FALSE	FALSE	FALSE	FALSE	FALSE	FALSE	FALSE	FALSE	FALSE	FALSE	FALSE	FALSE	FALSE	FALSE	FALSE	FALSE	FALSE	FALSE	FALSE		Nucleolus	Nucleus {ECO:0000269|PubMed:17524367, ECO:0000269|PubMed:19695025}. Note=Enriched in regions where chromatin is decondensed or sparse in the interphase nuclei.	FALSE
gnl|gene17217|rna50270|	ICA1	Q05084	Islet cell autoantigen 1	0.427514	FALSE	FALSE	FALSE	FALSE	FALSE	FALSE	FALSE	FALSE	FALSE	FALSE	FALSE	FALSE	FALSE	FALSE	FALSE	FALSE	FALSE	FALSE	FALSE	FALSE	FALSE	FALSE	FALSE	FALSE	Golgi membrane;intracellular membrane-bounded organelle	Stress granule	Cytoplasm, cytosol {ECO:0000269|PubMed:12682071}. Golgi apparatus membrane {ECO:0000305}; Peripheral membrane protein {ECO:0000305}. Cytoplasmic vesicle, secretory vesicle membrane {ECO:0000305}; Peripheral membrane protein {ECO:0000305}. Cytoplasmic vesicle, secretory vesicle, synaptic vesicle membrane {ECO:0000305}; Peripheral membrane protein {ECO:0000305}. Note=Predominantly cytosolic. Also e…	FALSE
gnl|gene18877|rna55093|	NCKIPSD	Q9NZQ3	NCK-interacting protein with SH3 domain	0.427503	FALSE	FALSE	FALSE	FALSE	FALSE	FALSE	FALSE	FALSE	FALSE	FALSE	FALSE	FALSE	FALSE	FALSE	FALSE	FALSE	FALSE	FALSE	FALSE	FALSE	FALSE	FALSE	FALSE	FALSE		Postsynaptic density	Nucleus. Note=Colocalizes with DRF1 at membrane ruffles, and with Nck at Z-disks in mature cardiac myocytes.	FALSE
gnl|gene5527|rna16182|	IFT81	Q8WYA0	Intraflagellar transport protein 81 homolog	0.427209	FALSE	FALSE	FALSE	FALSE	FALSE	FALSE	FALSE	FALSE	FALSE	FALSE	FALSE	FALSE	FALSE	FALSE	FALSE	FALSE	FALSE	FALSE	FALSE	FALSE	FALSE	FALSE	FALSE	FALSE			Cell projection, cilium {ECO:0000305|PubMed:23990561}. Cytoplasm {ECO:0000250|UniProtKB:O35594}.	FALSE
gnl|gene15146|rna44209|	WDR46	O15213	WD repeat-containing protein 46	0.427099	FALSE	TRUE	FALSE	FALSE	FALSE	FALSE	FALSE	FALSE	FALSE	FALSE	FALSE	FALSE	FALSE	FALSE	TRUE	FALSE	FALSE	FALSE	FALSE	FALSE	FALSE	FALSE	FALSE	FALSE		Nucleolus	Nucleus, nucleolus {ECO:0000269|PubMed:23848194}.	FALSE
gnl|gene15242|rna44490|	VPS51	Q9UID3	Vacuolar protein sorting-associated protein 51 homolog	0.426648	FALSE	FALSE	FALSE	FALSE	FALSE	FALSE	FALSE	FALSE	FALSE	FALSE	FALSE	FALSE	FALSE	FALSE	FALSE	FALSE	FALSE	FALSE	FALSE	FALSE	FALSE	FALSE	FALSE	FALSE	Golgi apparatus;intracellular membrane-bounded organelle;recycling endosome	Postsynaptic density	Golgi apparatus, trans-Golgi network {ECO:0000269|PubMed:20685960}. Recycling endosome {ECO:0000269|PubMed:25799061}. Note=Localizes to the trans-Golgi network as part of the GARP complex, while it localizes to recycling endosomes as part of the EARP complex (PubMed:25799061). {ECO:0000269|PubMed:25799061}.	FALSE
gnl|gene8435|rna24552|	STRN	O43815	Striatin	0.426589	FALSE	FALSE	FALSE	FALSE	FALSE	FALSE	FALSE	FALSE	FALSE	FALSE	FALSE	FALSE	FALSE	FALSE	FALSE	FALSE	FALSE	FALSE	FALSE	FALSE	FALSE	FALSE	FALSE	FALSE		Nucleolus	Cytoplasm {ECO:0000250}. Membrane {ECO:0000250}; Peripheral membrane protein {ECO:0000250}. Cell projection, dendritic spine {ECO:0000250}. Note=CTTNBP2-binding may regulate dendritic spine distribution. {ECO:0000250}.	FALSE
gnl|gene18613|rna54332|	DENND4C	Q5VZ89	DENN domain-containing protein 4C (Fragment)	0.426563	TRUE	FALSE	FALSE	FALSE	FALSE	FALSE	FALSE	FALSE	TRUE	FALSE	FALSE	FALSE	FALSE	FALSE	FALSE	FALSE	FALSE	FALSE	FALSE	FALSE	FALSE	FALSE	FALSE	FALSE	Golgi apparatus;insulin-responsive compartment;intracellular membrane-bounded organelle		Cytoplasmic vesicle membrane. Cell membrane. Cytoplasm, cytosol. Note=Associates with SLC2A4/GLUT4 storage vesicles.	FALSE
gnl|gene16360|rna47782|	PRIM1	P49642	DNA primase small subunit	0.426452	FALSE	FALSE	FALSE	FALSE	FALSE	FALSE	FALSE	FALSE	FALSE	FALSE	FALSE	FALSE	FALSE	FALSE	FALSE	FALSE	FALSE	FALSE	FALSE	FALSE	FALSE	FALSE	FALSE	FALSE				FALSE
gnl|gene840|rna2453|	GRIPAP1	Q4V328	GRIP1-associated protein 1	0.425359	TRUE	FALSE	FALSE	FALSE	FALSE	FALSE	FALSE	FALSE	FALSE	FALSE	FALSE	FALSE	FALSE	FALSE	FALSE	FALSE	FALSE	FALSE	FALSE	FALSE	FALSE	FALSE	FALSE	FALSE	intracellular membrane-bounded organelle		Early endosome membrane {ECO:0000269|PubMed:15897011}; Peripheral membrane protein {ECO:0000305}. Recycling endosome membrane {ECO:0000250|UniProtKB:Q9JHZ4}; Peripheral membrane protein {ECO:0000250|UniProtKB:Q9JHZ4}. Cell projection, axon {ECO:0000250|UniProtKB:Q9JHZ4}. Cell projection, dendrite {ECO:0000250|UniProtKB:Q9JHZ4}. Synapse {ECO:0000250|UniProtKB:Q9JHZ4}. Note=Localizes to recycling e…	FALSE
gnl|gene230|rna647|	SYNJ1	O43426	Phosphoinositide 5-phosphatase (Fragment)	0.425224	FALSE	FALSE	FALSE	FALSE	FALSE	FALSE	FALSE	FALSE	FALSE	FALSE	FALSE	FALSE	FALSE	FALSE	FALSE	FALSE	FALSE	FALSE	FALSE	FALSE	FALSE	FALSE	FALSE	FALSE	vesicle membrane	Postsynaptic density	Cytoplasm, perinuclear region {ECO:0000250|UniProtKB:O18964}.	FALSE
gnl|gene795|rna2325|	SMU1	Q2TAY7	WD40 repeat-containing protein SMU1	0.425109	FALSE	FALSE	FALSE	FALSE	FALSE	FALSE	FALSE	FALSE	FALSE	FALSE	FALSE	FALSE	FALSE	FALSE	FALSE	FALSE	FALSE	FALSE	FALSE	FALSE	FALSE	FALSE	FALSE	FALSE		Stress granule	Cytoplasm {ECO:0000250|UniProtKB:Q99M63}. Nucleus {ECO:0000269|PubMed:24945353, ECO:0000269|PubMed:28781166}. Nucleus speckle {ECO:0000250|UniProtKB:Q76B40}. Note=Colocalizes with SRSF1 in nuclear speckles. {ECO:0000250|UniProtKB:Q76B40}.	FALSE
gnl|gene18830|rna54961|	IGF2BP3	O00425	Insulin-like growth factor 2 mRNA-binding protein 3	0.425037	FALSE	TRUE	FALSE	FALSE	FALSE	FALSE	FALSE	FALSE	FALSE	FALSE	FALSE	FALSE	FALSE	FALSE	FALSE	FALSE	FALSE	FALSE	FALSE	TRUE	TRUE	FALSE	FALSE	FALSE		P-body, Stress granule	Nucleus. Cytoplasm. Cytoplasm, P-body {ECO:0000269|PubMed:29476152}. Cytoplasm, Stress granule {ECO:0000269|PubMed:29476152}. Note=Found in lamellipodia of the leading edge, in the perinuclear region, and beneath the plasma membrane. The subcytoplasmic localization is cell specific and regulated by cell contact and growth. Localized at the connecting piece and the tail of the spermatozoa. Colocal…	TRUE
gnl|gene11052|rna32138|	NCL	P19338	Nucleolin	0.424988	FALSE	TRUE	FALSE	FALSE	FALSE	FALSE	FALSE	FALSE	FALSE	FALSE	FALSE	FALSE	FALSE	FALSE	TRUE	FALSE	FALSE	FALSE	FALSE	FALSE	FALSE	FALSE	FALSE	FALSE	extracellular exosome	Nucleolus, Stress granule	Nucleus, nucleolus. Cytoplasm. Note=Localized in cytoplasmic mRNP granules containing untranslated mRNAs.	FALSE
gnl|gene11531|rna33486|	POLR2A	P24928	DNA-directed RNA polymerase II subunit RPB1	0.424222	FALSE	TRUE	FALSE	FALSE	FALSE	FALSE	FALSE	FALSE	FALSE	FALSE	FALSE	FALSE	FALSE	FALSE	TRUE	FALSE	FALSE	FALSE	FALSE	FALSE	FALSE	FALSE	FALSE	FALSE		Droplet, Nucleolus, Others	Nucleus {ECO:0000269|PubMed:26566685, ECO:0000269|PubMed:28076779, ECO:0000269|PubMed:9852112}. Cytoplasm {ECO:0000269|PubMed:26566685}. Chromosome {ECO:0000269|PubMed:28076779}. Note=Hypophosphorylated form is mainly found in the cytoplasm, while the hyperphosphorylated and active form is nuclear (PubMed:26566685). Co-localizes with kinase SRPK2 and helicase DDX23 at chromatin loci where unsched…	FALSE
gnl|gene8715|rna25369|	ASCC3	Q8N3C0	Activating signal cointegrator 1 complex subunit 3	0.423801	FALSE	TRUE	FALSE	FALSE	FALSE	FALSE	FALSE	FALSE	FALSE	FALSE	FALSE	FALSE	FALSE	FALSE	FALSE	FALSE	FALSE	FALSE	FALSE	TRUE	TRUE	FALSE	FALSE	FALSE		P-body, Stress granule	Nucleus {ECO:0000269|PubMed:12077347, ECO:0000269|PubMed:29144457}. Nucleus speckle {ECO:0000269|PubMed:29144457, ECO:0000269|PubMed:29997253}. Cytoplasm, cytosol {ECO:0000269|PubMed:28757607}. Note=Colocalizes with ALKBH3 and ASCC2 in nuclear foci when cells have been exposed to alkylating agents that cause DNA damage. {ECO:0000269|PubMed:29144457}.	TRUE
gnl|gene39554|rna81176|	SON	P18583	Protein SON	0.423795	FALSE	TRUE	FALSE	FALSE	FALSE	FALSE	FALSE	FALSE	FALSE	FALSE	FALSE	FALSE	FALSE	FALSE	FALSE	FALSE	FALSE	TRUE	FALSE	FALSE	FALSE	FALSE	FALSE	FALSE		Nuclear speckle	Nucleus speckle {ECO:0000269|PubMed:1424986, ECO:0000269|PubMed:21504830, ECO:0000269|PubMed:34023904}. Note=Colocalizes with the pre-mRNA splicing factor SRSF2.	FALSE
gnl|gene11353|rna33004|	RAB11A	P62491	Ras-related protein Rab-11A	0.423529	FALSE	FALSE	FALSE	FALSE	FALSE	FALSE	FALSE	FALSE	FALSE	FALSE	FALSE	FALSE	FALSE	FALSE	FALSE	FALSE	FALSE	FALSE	FALSE	FALSE	FALSE	FALSE	FALSE	FALSE	Golgi apparatus;cytoplasmic vesicle;cytoplasmic vesicle membrane;extracellular exosome;intracellular membrane-bounded organelle;recycling endosome;recycling endosome membrane;trans-Golgi network;vesicle	Nucleolus	Cell membrane {ECO:0000269|PubMed:15304524}; Lipid-anchor {ECO:0000305|PubMed:24023390}. Recycling endosome membrane {ECO:0000269|PubMed:11994279, ECO:0000269|PubMed:15181150, ECO:0000269|PubMed:29514919}; Lipid-anchor {ECO:0000305|PubMed:24023390}. Cleavage furrow {ECO:0000269|PubMed:15601896}. Cytoplasmic vesicle, phagosome {ECO:0000269|PubMed:21255211}. Cytoplasmic vesicle membrane {ECO:000026…	FALSE
gnl|gene12153|rna35309|	UTP15	Q8TED0	U3 small nucleolar RNA-associated protein 15 homolog	0.423273	FALSE	TRUE	FALSE	FALSE	FALSE	FALSE	TRUE	FALSE	FALSE	FALSE	FALSE	FALSE	FALSE	FALSE	FALSE	FALSE	FALSE	FALSE	FALSE	FALSE	FALSE	FALSE	FALSE	FALSE	endoplasmic reticulum		Nucleus, nucleolus {ECO:0000269|PubMed:12429849, ECO:0000269|PubMed:24219289}. Note=Found predominantly at the fibrillar center. {ECO:0000269|PubMed:24219289}.	FALSE
gnl|gene2878|rna8361|	ZCCHC17	Q9NP64	Nucleolar protein of 40 kDa	0.423064	FALSE	TRUE	FALSE	FALSE	FALSE	FALSE	FALSE	FALSE	FALSE	FALSE	FALSE	FALSE	FALSE	FALSE	TRUE	FALSE	FALSE	FALSE	FALSE	FALSE	FALSE	FALSE	FALSE	FALSE		Nucleolus	Nucleus, nucleolus {ECO:0000269|PubMed:12893261}.	FALSE
gnl|gene20418|rna59642|	NOP56	O00567	Nucleolar protein 56	0.422874	FALSE	TRUE	FALSE	FALSE	FALSE	FALSE	FALSE	FALSE	FALSE	FALSE	FALSE	FALSE	FALSE	FALSE	TRUE	FALSE	TRUE	FALSE	FALSE	FALSE	FALSE	FALSE	FALSE	FALSE		Cajal body, Nucleolus, P-body	Nucleus, nucleolus {ECO:0000269|PubMed:12429849, ECO:0000269|PubMed:12777385, ECO:0000269|PubMed:9372940}. Cytoplasm {ECO:0000250|UniProtKB:Q9D6Z1}. Nucleus, nucleoplasm {ECO:0000305|PubMed:15574333}.	FALSE
gnl|gene11820|rna34322|	RB1CC1	Q8TDY2	RB1-inducible coiled-coil protein 1	0.422776	TRUE	FALSE	FALSE	FALSE	TRUE	FALSE	FALSE	FALSE	FALSE	FALSE	FALSE	FALSE	FALSE	FALSE	FALSE	FALSE	FALSE	FALSE	FALSE	FALSE	FALSE	FALSE	FALSE	FALSE	endoplasmic reticulum membrane;lysosome		Nucleus {ECO:0000269|PubMed:11850849}. Cytoplasm {ECO:0000269|PubMed:10769033}. Cytoplasm, cytosol {ECO:0000250|UniProtKB:Q9ESK9}. Preautophagosomal structure {ECO:0000269|PubMed:28561066}. Lysosome {ECO:0000269|PubMed:28561066}. Note=Under starvation conditions, is localized to puncate structures primarily representing the isolation membrane that sequesters a portion of the cytoplasm resulting i…	FALSE
gnl|gene13586|rna39539|	BRF1	Q92994	Transcription factor IIIB 90 kDa subunit	0.422389	FALSE	FALSE	FALSE	FALSE	FALSE	FALSE	FALSE	FALSE	FALSE	FALSE	FALSE	FALSE	FALSE	FALSE	FALSE	FALSE	FALSE	FALSE	FALSE	FALSE	FALSE	FALSE	FALSE	FALSE		Stress granule	Nucleus {ECO:0000250}.	FALSE
gnl|gene4610|rna13443|	INF2	Q27J81	Inverted formin-2	0.421809	FALSE	FALSE	FALSE	FALSE	FALSE	FALSE	FALSE	FALSE	FALSE	FALSE	FALSE	FALSE	FALSE	FALSE	FALSE	FALSE	FALSE	FALSE	FALSE	FALSE	FALSE	FALSE	FALSE	FALSE		Postsynaptic density	Cytoplasm, perinuclear region {ECO:0000269|PubMed:20023659}.	FALSE
gnl|gene18608|rna54322|	BRWD3	Q6RI45	Bromodomain and WD repeat-containing protein 3	0.421361	FALSE	FALSE	FALSE	FALSE	FALSE	FALSE	FALSE	FALSE	FALSE	FALSE	FALSE	FALSE	FALSE	FALSE	FALSE	FALSE	FALSE	FALSE	FALSE	FALSE	FALSE	FALSE	FALSE	FALSE				FALSE
gnl|gene12859|rna37378|	DLGAP5	Q15398	Disks large-associated protein 5	0.420838	TRUE	FALSE	TRUE	FALSE	FALSE	FALSE	FALSE	FALSE	FALSE	FALSE	FALSE	FALSE	FALSE	FALSE	FALSE	FALSE	FALSE	FALSE	FALSE	FALSE	FALSE	FALSE	FALSE	FALSE	mitochondrion		Nucleus. Cytoplasm. Cytoplasm, cytoskeleton, spindle. Note=Localizes to the spindle in mitotic cells. Colocalizes with CDH1 at sites of cell-cell contact in intestinal epithelial cells.	FALSE
gnl|gene15497|rna45245|	RNF20	Q5VTR2	E3 ubiquitin-protein ligase BRE1A	0.420833	FALSE	FALSE	FALSE	FALSE	FALSE	FALSE	FALSE	FALSE	FALSE	FALSE	FALSE	FALSE	FALSE	FALSE	FALSE	FALSE	FALSE	FALSE	FALSE	FALSE	FALSE	FALSE	FALSE	FALSE		Nucleolus	Nucleus {ECO:0000269|PubMed:19037095, ECO:0000305|PubMed:16337599}.	FALSE
gnl|gene4404|rna12828|	USP1	O94782	Ubiquitin carboxyl-terminal hydrolase 1	0.419685	FALSE	FALSE	FALSE	FALSE	FALSE	FALSE	FALSE	FALSE	FALSE	FALSE	FALSE	FALSE	FALSE	FALSE	FALSE	FALSE	FALSE	FALSE	FALSE	FALSE	FALSE	FALSE	FALSE	FALSE			Nucleus {ECO:0000269|PubMed:15694335}.	FALSE
gnl|gene10862|rna31579|	RNF40	O75150	E3 ubiquitin-protein ligase BRE1B	0.418691	FALSE	FALSE	FALSE	FALSE	FALSE	FALSE	FALSE	FALSE	FALSE	FALSE	FALSE	FALSE	FALSE	FALSE	FALSE	FALSE	FALSE	FALSE	FALSE	FALSE	FALSE	FALSE	FALSE	FALSE		Nucleolus, PML nuclear body	Nucleus {ECO:0000269|PubMed:10944455}.	FALSE
gnl|gene42132|rna84881|	THAP12	O43422	52 kDa repressor of the inhibitor of the protein kinase	0.417648	FALSE	FALSE	FALSE	FALSE	FALSE	FALSE	FALSE	FALSE	FALSE	FALSE	FALSE	FALSE	FALSE	FALSE	FALSE	FALSE	FALSE	FALSE	FALSE	FALSE	FALSE	FALSE	FALSE	FALSE				FALSE
gnl|gene37013|rna77594|	ARHGAP18	Q8N392	Rho GTPase-activating protein 18	0.417605	FALSE	FALSE	FALSE	FALSE	FALSE	FALSE	FALSE	FALSE	FALSE	FALSE	FALSE	FALSE	FALSE	FALSE	FALSE	FALSE	FALSE	FALSE	FALSE	FALSE	FALSE	FALSE	FALSE	FALSE			Cytoplasm {ECO:0000269|PubMed:21865595}.	FALSE
gnl|gene40955|rna83188|	SMG1	Q96Q15	Serine/threonine-protein kinase SMG1	0.417279	FALSE	FALSE	FALSE	FALSE	FALSE	FALSE	FALSE	FALSE	FALSE	FALSE	FALSE	FALSE	FALSE	FALSE	FALSE	FALSE	FALSE	FALSE	FALSE	FALSE	FALSE	FALSE	FALSE	FALSE		Stress granule	Nucleus {ECO:0000269|PubMed:15175154}. Cytoplasm {ECO:0000269|PubMed:15175154}. Note=Present in the chromatoid body. {ECO:0000250|UniProtKB:Q8BKX6}.	FALSE
gnl|gene48894|rna94672|	KIF27	Q86VH2	Kinesin-like protein KIF27	0.416998	FALSE	FALSE	FALSE	FALSE	FALSE	FALSE	FALSE	FALSE	FALSE	FALSE	FALSE	FALSE	FALSE	FALSE	FALSE	FALSE	FALSE	FALSE	FALSE	FALSE	FALSE	FALSE	FALSE	FALSE			Cytoplasm, cytoskeleton {ECO:0000305}. Cell projection, cilium {ECO:0000250}. Note=Localizes to centrioles and basal bodies. {ECO:0000250}.	FALSE
gnl|gene43167|rna86436|	AVL9	Q8NBF6	Late secretory pathway protein AVL9 homolog	0.416916	TRUE	FALSE	FALSE	FALSE	FALSE	FALSE	FALSE	FALSE	FALSE	FALSE	FALSE	FALSE	FALSE	FALSE	FALSE	FALSE	FALSE	FALSE	FALSE	FALSE	FALSE	FALSE	FALSE	FALSE	recycling endosome		Recycling endosome {ECO:0000269|PubMed:22595670}. Membrane {ECO:0000305}; Single-pass membrane protein {ECO:0000305}.	FALSE
gnl|gene6798|rna19897|	HEATR5B	Q9P2D3	HEAT repeat-containing protein 5B	0.416855	FALSE	FALSE	FALSE	FALSE	FALSE	FALSE	FALSE	FALSE	FALSE	FALSE	FALSE	FALSE	FALSE	FALSE	FALSE	FALSE	FALSE	FALSE	FALSE	FALSE	FALSE	FALSE	FALSE	FALSE			Cytoplasm, perinuclear region {ECO:0000269|PubMed:15758025}. Cytoplasmic vesicle, clathrin-coated vesicle {ECO:0000269|PubMed:15758025}. Note=Localization at clathrin-coated vesicles depends on AFTPH/aftiphilin. {ECO:0000269|PubMed:15758025}.	FALSE
gnl|gene14476|rna42146|	RAB14	P61106	Ras-related protein Rab-14	0.416797	FALSE	FALSE	FALSE	FALSE	FALSE	FALSE	FALSE	FALSE	FALSE	FALSE	FALSE	FALSE	FALSE	FALSE	FALSE	FALSE	FALSE	FALSE	FALSE	FALSE	FALSE	FALSE	FALSE	FALSE	Golgi stack;early endosome;early endosome membrane;extracellular exosome;intracellular membrane-bounded organelle;late endosome;lysosomal membrane;lysosome;recycling endosome;recycling endosome membrane;rough endoplasmic reticulum	Postsynaptic density	Recycling endosome {ECO:0000269|PubMed:22595670}. Early endosome membrane {ECO:0000269|PubMed:16962593}; Lipid-anchor {ECO:0000305}; Cytoplasmic side {ECO:0000305}. Golgi apparatus membrane {ECO:0000269|PubMed:16962593}; Lipid-anchor {ECO:0000305}; Cytoplasmic side {ECO:0000305}. Golgi apparatus, trans-Golgi network membrane {ECO:0000269|PubMed:16962593}; Lipid-anchor {ECO:0000305}; Cytoplasmic s…	FALSE
gnl|gene1498|rna4358|	RPTOR	Q8N122	Regulatory-associated protein of mTOR	0.416281	FALSE	TRUE	FALSE	FALSE	FALSE	FALSE	FALSE	FALSE	FALSE	FALSE	FALSE	FALSE	FALSE	FALSE	FALSE	FALSE	FALSE	FALSE	FALSE	TRUE	FALSE	FALSE	FALSE	FALSE	lysosomal membrane;lysosome	Stress granule	Cytoplasm. Lysosome. Cytoplasmic granule {ECO:0000269|PubMed:25940091}. Note=Targeting to lysosomes depends on amino acid availability. In arsenite-stressed cells, accumulates in stress granules when associated with SPAG5 and association with lysosomes is drastically decreased.	TRUE
gnl|gene9730|rna28300|	ACOT12	Q8WYK0	Acetyl-coenzyme A thioesterase	0.415721	FALSE	FALSE	FALSE	FALSE	FALSE	FALSE	FALSE	FALSE	FALSE	FALSE	FALSE	FALSE	FALSE	FALSE	FALSE	FALSE	FALSE	FALSE	FALSE	FALSE	FALSE	FALSE	FALSE	FALSE			Cytoplasm, cytosol {ECO:0000269|PubMed:16951743}.	FALSE
gnl|gene35949|rna76085|	CEP162	Q5TB80	Centrosomal protein of 162 kDa	0.415263	FALSE	FALSE	FALSE	FALSE	FALSE	FALSE	FALSE	FALSE	FALSE	FALSE	FALSE	FALSE	FALSE	FALSE	FALSE	FALSE	FALSE	FALSE	TRUE	FALSE	FALSE	FALSE	FALSE	FALSE		Centrosome/Spindle pole body	Cytoplasm, cytoskeleton, microtubule organizing center, centrosome, centriole. Cytoplasm, cytoskeleton, spindle. Nucleus. Note=Localizes to the distal end of centrioles throughout the cell cycle. During ciliogenesis, found at the cilia base. Localizes to spindle microtubules during mitosis.	FALSE
gnl|gene10546|rna30637|	MACC1	Q6ZN28	Metastasis-associated in colon cancer protein 1	0.415229	TRUE	FALSE	TRUE	FALSE	FALSE	FALSE	FALSE	FALSE	FALSE	FALSE	FALSE	FALSE	FALSE	FALSE	FALSE	FALSE	FALSE	FALSE	FALSE	FALSE	FALSE	FALSE	FALSE	FALSE	mitochondrion		Cytoplasm {ECO:0000269|PubMed:19098908}. Nucleus {ECO:0000269|PubMed:19098908}. Note=Mainly found in the cytoplasm in non-metastasizing tumors.	FALSE
gnl|gene2764|rna8045|	HNRNPK	P61978	Heterogeneous nuclear ribonucleoprotein K (Fragment)	0.415162	FALSE	TRUE	FALSE	FALSE	FALSE	FALSE	FALSE	FALSE	FALSE	FALSE	FALSE	FALSE	FALSE	FALSE	FALSE	FALSE	FALSE	TRUE	FALSE	TRUE	FALSE	TRUE	FALSE	FALSE	extracellular exosome	Nuclear speckle, Nucleolus, Sam68 nuclear body, Stress granule, Postsynaptic density	Cytoplasm {ECO:0000269|PubMed:1729596}. Nucleus, nucleoplasm {ECO:0000269|PubMed:16360036, ECO:0000269|PubMed:1729596, ECO:0000269|PubMed:18775702, ECO:0000269|PubMed:22721921}. Cell projection, podosome {ECO:0000269|PubMed:22721921}. Note=Recruited to p53/TP53-responsive promoters, in the presence of functional p53/TP53 (PubMed:16360036). In case of ASFV infection, there is a shift in the locali…	TRUE
gnl|gene4232|rna12318|	INTS12	Q96CB8	Integrator complex subunit 12	0.414833	FALSE	FALSE	FALSE	FALSE	FALSE	FALSE	FALSE	FALSE	FALSE	FALSE	FALSE	FALSE	FALSE	FALSE	FALSE	FALSE	FALSE	FALSE	FALSE	FALSE	FALSE	FALSE	FALSE	FALSE			Nucleus {ECO:0000269|PubMed:23904267}.	FALSE
gnl|gene18828|rna54957|	MAP4K4	O95819	Mitogen-activated protein kinase kinase kinase kinase 4	0.414684	FALSE	FALSE	FALSE	FALSE	FALSE	FALSE	FALSE	FALSE	FALSE	FALSE	FALSE	FALSE	FALSE	FALSE	FALSE	FALSE	FALSE	FALSE	FALSE	FALSE	FALSE	FALSE	FALSE	FALSE		Stress granule	Cytoplasm {ECO:0000269|PubMed:14966141}.	FALSE
gnl|gene49542|rna95562|	GTF3C4	Q9UKN8	General transcription factor 3C polypeptide 4	0.414567	TRUE	FALSE	TRUE	FALSE	FALSE	FALSE	FALSE	FALSE	FALSE	FALSE	FALSE	FALSE	FALSE	FALSE	FALSE	FALSE	FALSE	FALSE	FALSE	FALSE	FALSE	FALSE	FALSE	FALSE	mitochondrion		Nucleus.	FALSE
gnl|gene46427|rna91189|	ERI3	O43414	ERI1 exoribonuclease 3	0.414259	FALSE	FALSE	FALSE	FALSE	FALSE	FALSE	FALSE	FALSE	FALSE	FALSE	FALSE	FALSE	FALSE	FALSE	FALSE	FALSE	FALSE	FALSE	FALSE	FALSE	FALSE	FALSE	FALSE	FALSE				FALSE
gnl|gene18020|rna52668|	NUP188	Q5SRE5	Nucleoporin NUP188	0.414186	FALSE	FALSE	FALSE	FALSE	FALSE	FALSE	FALSE	FALSE	FALSE	FALSE	FALSE	FALSE	FALSE	FALSE	FALSE	FALSE	FALSE	FALSE	FALSE	FALSE	FALSE	FALSE	FALSE	FALSE			Nucleus, nuclear pore complex {ECO:0000305|PubMed:32275884}.	FALSE
gnl|gene41016|rna83270|	DIP2A	Q14689	Disco-interacting protein 2 homolog A	0.413964	TRUE	FALSE	TRUE	FALSE	FALSE	FALSE	FALSE	FALSE	FALSE	FALSE	FALSE	FALSE	FALSE	FALSE	FALSE	FALSE	FALSE	FALSE	FALSE	FALSE	FALSE	FALSE	FALSE	FALSE	mitochondrion		Cell membrane {ECO:0000269|PubMed:20054002}; Peripheral membrane protein {ECO:0000305}. Mitochondrion {ECO:0000250|UniProtKB:Q8BWT5}. Cell projection, dendritic spine {ECO:0000250|UniProtKB:Q8BWT5}.	FALSE
gnl|gene2726|rna7919|	ELAVL2	Q12926	ELAV-like protein	0.413837	FALSE	TRUE	FALSE	FALSE	FALSE	FALSE	FALSE	FALSE	FALSE	FALSE	FALSE	FALSE	FALSE	FALSE	FALSE	FALSE	FALSE	FALSE	FALSE	TRUE	TRUE	FALSE	FALSE	FALSE		P-body, Stress granule		TRUE
gnl|gene3449|rna10030|	DDX42	Q86XP3	RNA helicase	0.413385	FALSE	FALSE	FALSE	FALSE	FALSE	FALSE	FALSE	FALSE	FALSE	FALSE	FALSE	FALSE	FALSE	FALSE	FALSE	FALSE	FALSE	FALSE	FALSE	FALSE	FALSE	FALSE	FALSE	FALSE		Nucleolus	Cytoplasm {ECO:0000269|PubMed:19377511}. Nucleus {ECO:0000269|PubMed:16397294, ECO:0000269|PubMed:19377511}.; [Isoform 2]: Nucleus, Cajal body {ECO:0000269|PubMed:12234937}. Nucleus speckle {ECO:0000269|PubMed:12234937}.	FALSE
gnl|gene42372|rna85248|	ATXN2	Q99700	Ataxin-2 (Fragment)	0.413301	FALSE	TRUE	FALSE	FALSE	FALSE	FALSE	FALSE	FALSE	FALSE	FALSE	FALSE	FALSE	FALSE	FALSE	FALSE	FALSE	FALSE	FALSE	FALSE	TRUE	TRUE	FALSE	FALSE	FALSE	Golgi apparatus;trans-Golgi network	P-body, Stress granule	Cytoplasm {ECO:0000250}.	TRUE
gnl|gene19012|rna55494|	FBXL19	Q6PCT2	F-box/LRR-repeat protein 19	0.413284	FALSE	FALSE	FALSE	FALSE	FALSE	FALSE	FALSE	FALSE	FALSE	FALSE	FALSE	FALSE	FALSE	FALSE	FALSE	FALSE	FALSE	FALSE	FALSE	FALSE	FALSE	FALSE	FALSE	FALSE				FALSE
gnl|gene43235|rna86544|	ZFYVE26	Q68DK2	Zinc finger FYVE domain-containing protein 26	0.413075	FALSE	FALSE	FALSE	FALSE	FALSE	FALSE	FALSE	FALSE	FALSE	FALSE	FALSE	FALSE	FALSE	FALSE	FALSE	FALSE	FALSE	FALSE	TRUE	FALSE	FALSE	FALSE	FALSE	FALSE	lysosomal membrane	Centrosome/Spindle pole body	Cytoplasm, cytoskeleton, microtubule organizing center, centrosome {ECO:0000269|PubMed:20208530}. Midbody {ECO:0000269|PubMed:20208530}. Note=Localizes to the centrosome during all stages of the cell cycle. Recruited to the midbody during cytokinesis by KIF13A.	FALSE
gnl|gene7778|rna22702|	MOV10	Q9HCE1	RNA helicase	0.412946	FALSE	TRUE	FALSE	FALSE	FALSE	FALSE	FALSE	FALSE	FALSE	FALSE	FALSE	FALSE	FALSE	FALSE	FALSE	FALSE	FALSE	FALSE	FALSE	TRUE	TRUE	FALSE	FALSE	FALSE		P-body, Stress granule	Cytoplasm, P-body {ECO:0000269|PubMed:16289642, ECO:0000269|PubMed:24726324, ECO:0000269|PubMed:27974568, ECO:0000269|PubMed:30122351}. Cytoplasm, Cytoplasmic ribonucleoprotein granule {ECO:0000269|PubMed:30122351}. Cytoplasm, Stress granule {ECO:0000269|PubMed:23093941}. Nucleus {ECO:0000250|UniProtKB:P23249}. Cytoplasm {ECO:0000250|UniProtKB:P23249}. Note=Co-enriched in cytoplasmic foci with TU…	TRUE
gnl|gene17517|rna51157|	TRIM62	Q9BVG3	E3 ubiquitin-protein ligase TRIM62	0.412857	FALSE	FALSE	FALSE	FALSE	FALSE	FALSE	FALSE	FALSE	FALSE	FALSE	FALSE	FALSE	FALSE	FALSE	FALSE	FALSE	FALSE	FALSE	FALSE	FALSE	FALSE	FALSE	FALSE	FALSE			Cytoplasm {ECO:0000269|PubMed:23402750, ECO:0000269|PubMed:26488816}.	FALSE
gnl|gene6786|rna19865|	RARS	P54136	Arginine--tRNA ligase, cytoplasmic	0.412726	FALSE	FALSE	FALSE	FALSE	FALSE	FALSE	FALSE	FALSE	FALSE	FALSE	FALSE	FALSE	FALSE	FALSE	FALSE	FALSE	FALSE	FALSE	FALSE	FALSE	FALSE	FALSE	FALSE	FALSE		Nucleolus, Postsynaptic density	Cytoplasm {ECO:0000269|PubMed:10791971, ECO:0000269|PubMed:16055448, ECO:0000269|PubMed:16430231}. Cytoplasm, cytosol {ECO:0000269|PubMed:19289464}.	FALSE
gnl|gene7921|rna23109|	NOL9	Q5SY16	Polynucleotide 5'-hydroxyl-kinase NOL9	0.41236	FALSE	TRUE	FALSE	FALSE	FALSE	FALSE	FALSE	FALSE	FALSE	FALSE	FALSE	FALSE	FALSE	FALSE	TRUE	FALSE	FALSE	FALSE	FALSE	FALSE	FALSE	FALSE	FALSE	FALSE		Nucleolus	Nucleus {ECO:0000250}. Nucleus, nucleolus {ECO:0000269|PubMed:12429849, ECO:0000269|PubMed:21063389}. Note=Colocalizes with pre-60S rRNP particles.	FALSE
gnl|gene4300|rna12523|	EXOC6B	Q9Y2D4	Exocyst complex component	0.411664	FALSE	FALSE	FALSE	FALSE	FALSE	FALSE	FALSE	FALSE	FALSE	FALSE	FALSE	FALSE	FALSE	FALSE	FALSE	FALSE	FALSE	FALSE	FALSE	FALSE	FALSE	FALSE	FALSE	FALSE		Postsynaptic density		FALSE
gnl|gene10865|rna31590|	LRSAM1	Q6UWE0	E3 ubiquitin-protein ligase LRSAM1	0.411263	FALSE	FALSE	FALSE	FALSE	FALSE	FALSE	FALSE	FALSE	FALSE	FALSE	FALSE	FALSE	FALSE	FALSE	FALSE	FALSE	FALSE	FALSE	FALSE	FALSE	FALSE	FALSE	FALSE	FALSE		Postsynaptic density	Cytoplasm {ECO:0000269|PubMed:15256501, ECO:0000269|PubMed:27615052}. Note=Displays a punctuate distribution and localizes to a submembranal ring (PubMed:15256501). Localizes to intracellular bacterial pathogens (PubMed:23245322). {ECO:0000269|PubMed:15256501, ECO:0000269|PubMed:23245322}.	FALSE
gnl|gene61|rna181|	IFT172	Q9UG01	Intraflagellar transport protein 172 homolog	0.411238	TRUE	FALSE	FALSE	FALSE	FALSE	FALSE	FALSE	FALSE	FALSE	FALSE	FALSE	FALSE	FALSE	FALSE	FALSE	FALSE	FALSE	FALSE	FALSE	FALSE	FALSE	FALSE	FALSE	FALSE	extracellular vesicle		Cell projection, cilium {ECO:0000269|PubMed:24140113}. Note=Localized to the axoneme and around the base of the cilium.	FALSE
gnl|gene3858|rna11248|	CCDC124	Q96CT7	Coiled-coil domain-containing protein 124	0.411062	FALSE	TRUE	FALSE	FALSE	FALSE	FALSE	FALSE	FALSE	FALSE	FALSE	FALSE	FALSE	FALSE	FALSE	FALSE	FALSE	FALSE	FALSE	TRUE	TRUE	FALSE	FALSE	FALSE	FALSE		Centrosome/Spindle pole body, Stress granule, Postsynaptic density	Cytoplasm, cytoskeleton, microtubule organizing center, centrosome {ECO:0000269|PubMed:23894443}. Midbody {ECO:0000269|PubMed:23894443}. Note=Colocalizes with gamma-tubulin at interphase, prophase, metaphase, and anaphase. Relocates from centrosome to midbody at telophase.	TRUE
gnl|gene11759|rna34149|	RCBTB1	Q8NDN9	RCC1 and BTB domain-containing protein 1	0.41033	FALSE	FALSE	FALSE	FALSE	FALSE	FALSE	FALSE	FALSE	FALSE	FALSE	FALSE	FALSE	FALSE	FALSE	FALSE	FALSE	FALSE	FALSE	FALSE	FALSE	FALSE	FALSE	FALSE	FALSE			Nucleus {ECO:0000305}.	FALSE
gnl|gene14697|rna42833|	PMS1	P54277	PMS1 protein homolog 1	0.409981	FALSE	FALSE	FALSE	FALSE	FALSE	FALSE	FALSE	FALSE	FALSE	FALSE	FALSE	FALSE	FALSE	FALSE	FALSE	FALSE	FALSE	FALSE	FALSE	FALSE	FALSE	FALSE	FALSE	FALSE			Nucleus {ECO:0000255|PROSITE-ProRule:PRU00267}.	FALSE
gnl|gene10966|rna31888|	NDC80	O14777	Kinetochore protein NDC80 homolog	0.409949	FALSE	FALSE	FALSE	FALSE	FALSE	FALSE	FALSE	FALSE	FALSE	FALSE	FALSE	FALSE	FALSE	FALSE	FALSE	FALSE	FALSE	FALSE	FALSE	FALSE	FALSE	FALSE	FALSE	FALSE		Centrosome/Spindle pole body	Nucleus {ECO:0000269|PubMed:9315664}. Chromosome, centromere, kinetochore {ECO:0000269|PubMed:14699129}. Note=Localizes to kinetochores from late prophase to anaphase (PubMed:14699129). Localizes specifically to the outer plate of the kinetochore (PubMed:14699129). {ECO:0000269|PubMed:14699129}.	FALSE
gnl|gene4020|rna11688|	PPP2R5C	Q13362	Serine/threonine-protein phosphatase 2A 56 kDa regulatory subunit	0.409588	TRUE	FALSE	FALSE	FALSE	FALSE	FALSE	FALSE	FALSE	TRUE	FALSE	FALSE	FALSE	FALSE	FALSE	FALSE	FALSE	FALSE	FALSE	FALSE	FALSE	FALSE	FALSE	FALSE	FALSE	Golgi apparatus		Nucleus. Chromosome, centromere.	FALSE
gnl|gene7249|rna21149|	YIPF1	Q9Y548	Protein YIPF1	0.408973	TRUE	FALSE	FALSE	FALSE	FALSE	FALSE	FALSE	FALSE	TRUE	FALSE	FALSE	FALSE	FALSE	FALSE	FALSE	FALSE	FALSE	FALSE	FALSE	FALSE	FALSE	FALSE	FALSE	FALSE	Golgi apparatus;Golgi medial cisterna;trans-Golgi network		Golgi apparatus, cis-Golgi network membrane {ECO:0000269|PubMed:27999994}; Multi-pass membrane protein {ECO:0000305}. Golgi apparatus, trans-Golgi network membrane {ECO:0000269|PubMed:27999994, ECO:0000269|PubMed:28286305}. Late endosome membrane {ECO:0000269|PubMed:27999994}. Note=Mainly localizes within medial-/trans-Golgi and trans-Golgi network (TGN), while less so within cis-Golgi. {ECO:0000…	FALSE
gnl|gene32222|rna71744|	WDFY1	Q8IWB7	WD repeat and FYVE domain-containing protein 1	0.40834	TRUE	FALSE	FALSE	FALSE	FALSE	FALSE	FALSE	FALSE	FALSE	FALSE	FALSE	FALSE	FALSE	FALSE	FALSE	FALSE	FALSE	FALSE	FALSE	FALSE	FALSE	FALSE	FALSE	FALSE	early endosome		Early endosome {ECO:0000269|PubMed:11739631, ECO:0000269|PubMed:25736436}.	FALSE
gnl|gene1401|rna4097|	CCDC6	Q16204	Coiled-coil domain-containing protein 6	0.408302	FALSE	FALSE	FALSE	FALSE	FALSE	FALSE	FALSE	FALSE	FALSE	FALSE	FALSE	FALSE	FALSE	FALSE	FALSE	FALSE	FALSE	FALSE	FALSE	FALSE	FALSE	FALSE	FALSE	FALSE			Cytoplasm. Cytoplasm, cytoskeleton {ECO:0000305}. Note=May be a cytoskeletal protein.	FALSE
gnl|gene4142|rna12062|	CIRBP	Q14011	Cold-inducible RNA-binding protein	0.407818	FALSE	TRUE	FALSE	FALSE	FALSE	FALSE	FALSE	FALSE	FALSE	FALSE	FALSE	FALSE	FALSE	FALSE	TRUE	FALSE	TRUE	FALSE	FALSE	TRUE	FALSE	FALSE	FALSE	FALSE		Droplet, Cajal body, Nucleolus, Stress granule	Nucleus, nucleoplasm {ECO:0000269|PubMed:11574538}. Cytoplasm {ECO:0000269|PubMed:11574538}. Note=Translocates from the nucleus to the cytoplasm after exposure to UV radiation. Translocates from the nucleus to the cytoplasm into stress granules upon various cytoplasmic stresses, such as osmotic and heat shocks. Its recruitment into stress granules occurs in the absence of TIAR proteins (By simila…	TRUE
gnl|gene35995|rna76147|	EIF3E	P60228	Eukaryotic translation initiation factor 3 subunit E	0.406599	FALSE	TRUE	FALSE	FALSE	FALSE	FALSE	FALSE	FALSE	FALSE	FALSE	FALSE	FALSE	FALSE	FALSE	FALSE	FALSE	FALSE	FALSE	FALSE	TRUE	FALSE	FALSE	FALSE	FALSE	extracellular exosome	Nucleolus, Stress granule	Cytoplasm. Nucleus, PML body.	TRUE
gnl|gene17699|rna51722|	ASCC1	Q8N9N2	Activating signal cointegrator 1 complex subunit 1	0.406405	FALSE	TRUE	FALSE	FALSE	FALSE	FALSE	FALSE	FALSE	FALSE	FALSE	FALSE	FALSE	FALSE	FALSE	FALSE	FALSE	FALSE	FALSE	FALSE	TRUE	TRUE	FALSE	FALSE	FALSE		P-body, Stress granule	Nucleus {ECO:0000269|PubMed:12077347, ECO:0000269|PubMed:26924529}. Nucleus speckle {ECO:0000269|PubMed:29997253}. Note=Colocalizes with PRPF8 in nuclear speckles in the absence of DNA damage. {ECO:0000269|PubMed:29997253}.	TRUE
gnl|gene4421|rna12889|	TTC26	A0AVF1	Intraflagellar transport protein 56	0.405713	FALSE	FALSE	FALSE	FALSE	FALSE	FALSE	FALSE	FALSE	FALSE	FALSE	FALSE	FALSE	FALSE	FALSE	FALSE	FALSE	FALSE	FALSE	FALSE	FALSE	FALSE	FALSE	FALSE	FALSE			Cell projection, cilium {ECO:0000250|UniProtKB:Q8BS45}. Note=Localizes at the base to the ciliary transition zone. {ECO:0000250|UniProtKB:Q8BS45}.	FALSE
gnl|gene14930|rna43583|	STIP1	P31948	Stress-induced-phosphoprotein 1	0.405447	FALSE	TRUE	FALSE	FALSE	FALSE	FALSE	FALSE	FALSE	FALSE	FALSE	FALSE	FALSE	FALSE	FALSE	FALSE	FALSE	FALSE	FALSE	FALSE	TRUE	FALSE	FALSE	FALSE	FALSE	Golgi apparatus	Nucleolus, Stress granule, Postsynaptic density	Cytoplasm {ECO:0000250|UniProtKB:Q60864}. Nucleus {ECO:0000250|UniProtKB:Q60864}. Dynein axonemal particle {ECO:0000250|UniProtKB:Q7ZWU1}.	TRUE
gnl|gene17265|rna50390|	GAR1	Q9NY12	H/ACA ribonucleoprotein complex subunit 1	0.405446	FALSE	TRUE	FALSE	FALSE	FALSE	FALSE	FALSE	FALSE	FALSE	FALSE	FALSE	FALSE	FALSE	FALSE	TRUE	FALSE	FALSE	FALSE	FALSE	FALSE	FALSE	FALSE	FALSE	FALSE		Nucleolus	Nucleus, nucleolus. Nucleus, Cajal body. Note=Also localized to Cajal bodies (coiled bodies).	FALSE
gnl|gene8617|rna25091|	CEP55	Q53EZ4	Centrosomal protein of 55 kDa	0.40528	FALSE	FALSE	FALSE	FALSE	FALSE	FALSE	FALSE	FALSE	FALSE	FALSE	FALSE	FALSE	FALSE	FALSE	FALSE	FALSE	FALSE	FALSE	TRUE	FALSE	FALSE	FALSE	FALSE	FALSE		Centrosome/Spindle pole body	Cytoplasm {ECO:0000269|PubMed:28264986}. Cytoplasm, cytoskeleton, microtubule organizing center, centrosome, centriole {ECO:0000269|PubMed:16198290}. Cytoplasm, cytoskeleton, microtubule organizing center, centrosome {ECO:0000269|PubMed:16198290}. Cleavage furrow {ECO:0000269|PubMed:16198290}. Midbody, Midbody ring {ECO:0000269|PubMed:16198290, ECO:0000269|PubMed:17853893, ECO:0000269|PubMed:1864…	FALSE
gnl|gene14295|rna41644|	TBC1D10A	Q9BXI6	TBC1 domain family member 10A	0.40518	TRUE	FALSE	FALSE	FALSE	FALSE	FALSE	FALSE	FALSE	FALSE	FALSE	FALSE	FALSE	FALSE	FALSE	FALSE	FALSE	FALSE	FALSE	FALSE	FALSE	FALSE	FALSE	FALSE	FALSE	extracellular exosome		Cell projection, microvillus {ECO:0000269|PubMed:16923811}. Note=Localizes to the microvilli-rich region of the syncytiotrophoblast. In melanocytes, located at the periphery of cells.	FALSE
gnl|gene8376|rna24394|	RRP12	Q5JTH9	RRP12-like protein	0.405175	FALSE	TRUE	FALSE	FALSE	FALSE	FALSE	FALSE	FALSE	FALSE	FALSE	FALSE	FALSE	FALSE	FALSE	TRUE	FALSE	FALSE	FALSE	FALSE	FALSE	FALSE	FALSE	FALSE	FALSE		Nucleolus	Nucleus, nucleolus {ECO:0000269|PubMed:12429849}. Nucleus membrane {ECO:0000305}; Single-pass membrane protein {ECO:0000305}.	FALSE
gnl|gene8767|rna25519|	MLH1	P40692	DNA mismatch repair protein Mlh1	0.404634	FALSE	FALSE	FALSE	FALSE	FALSE	FALSE	FALSE	FALSE	FALSE	FALSE	FALSE	FALSE	FALSE	FALSE	FALSE	FALSE	FALSE	FALSE	FALSE	FALSE	FALSE	FALSE	FALSE	FALSE		Nucleolus	Nucleus {ECO:0000269|PubMed:11429708, ECO:0000269|PubMed:14676842, ECO:0000269|PubMed:21120944, ECO:0000269|PubMed:22753075}. Chromosome {ECO:0000269|PubMed:26300262}. Note=Recruited to chromatin in a MCM9-dependent manner. {ECO:0000269|PubMed:26300262}.	FALSE
gnl|gene2062|rna5985|	ATAD2	Q6PL18	ATPase family AAA domain-containing protein 2	0.404476	FALSE	FALSE	FALSE	FALSE	FALSE	FALSE	FALSE	FALSE	FALSE	FALSE	FALSE	FALSE	FALSE	FALSE	FALSE	FALSE	FALSE	FALSE	FALSE	FALSE	FALSE	FALSE	FALSE	FALSE	extracellular exosome	Stress granule	Nucleus {ECO:0000269|PubMed:17998543}.	FALSE
gnl|gene19443|rna56820|	ACIN1	Q9UKV3	Apoptotic chromatin condensation inducer in the nucleus	0.404182	FALSE	FALSE	FALSE	FALSE	FALSE	FALSE	FALSE	FALSE	FALSE	FALSE	FALSE	FALSE	FALSE	FALSE	FALSE	FALSE	FALSE	FALSE	FALSE	FALSE	FALSE	FALSE	FALSE	FALSE			Nucleus. Nucleus speckle. Nucleus, nucleoplasm. Note=Phosphorylation on Ser-1180 by SRPK2 redistributes it from the nuclear speckles to the nucleoplasm.	FALSE
gnl|gene213|rna600|	USO1	O60763	General vesicular transport factor p115	0.404176	FALSE	FALSE	FALSE	FALSE	FALSE	FALSE	FALSE	FALSE	FALSE	FALSE	FALSE	FALSE	FALSE	FALSE	FALSE	FALSE	FALSE	FALSE	FALSE	FALSE	FALSE	FALSE	FALSE	FALSE	Golgi apparatus;Golgi membrane	Postsynaptic density	Cytoplasm, cytosol {ECO:0000269|PubMed:19454686, ECO:0000269|PubMed:9478999}. Golgi apparatus membrane {ECO:0000269|PubMed:19454686, ECO:0000269|PubMed:9478999}; Peripheral membrane protein {ECO:0000269|PubMed:19454686, ECO:0000269|PubMed:9478999}. Note=Recycles between the cytosol and the Golgi apparatus during interphase. During interphase, the phosphorylated form is found exclusively in cytoso…	FALSE
gnl|gene38208|rna79274|	ASAP2	O43150	Arf-GAP with SH3 domain, ANK repeat and PH domain-containing protein 2 (Fragment)	0.403904	FALSE	FALSE	FALSE	FALSE	FALSE	FALSE	FALSE	FALSE	FALSE	FALSE	FALSE	FALSE	FALSE	FALSE	FALSE	FALSE	FALSE	FALSE	FALSE	FALSE	FALSE	FALSE	FALSE	FALSE			Cytoplasm. Golgi apparatus, Golgi stack membrane; Peripheral membrane protein. Cell membrane; Peripheral membrane protein. Note=Colocalizes with F-actin and ARF6 in phagocytic cups.	FALSE
gnl|gene10020|rna29121|	PHAX	Q9H814	Phosphorylated adapter RNA export protein	0.403883	FALSE	FALSE	FALSE	FALSE	FALSE	FALSE	FALSE	FALSE	FALSE	FALSE	FALSE	FALSE	FALSE	FALSE	FALSE	FALSE	FALSE	FALSE	FALSE	FALSE	FALSE	FALSE	FALSE	FALSE			Nucleus, nucleoplasm {ECO:0000269|PubMed:11333016, ECO:0000269|PubMed:15574332}. Nucleus, Cajal body {ECO:0000269|PubMed:15574332}. Cytoplasm {ECO:0000269|PubMed:11333016}. Note=Located in the nucleoplasm and Cajal bodies. Shuttles between the nucleus and the cytoplasm. Shuttles between the nucleoplasm and Cajal bodies. {ECO:0000269|PubMed:11333016, ECO:0000269|PubMed:15574332}.	FALSE
gnl|gene2081|rna6040|	ASPSCR1	Q9BZE9	Tether containing UBX domain for GLUT4	0.40349	TRUE	FALSE	FALSE	FALSE	FALSE	FALSE	FALSE	FALSE	FALSE	FALSE	FALSE	FALSE	FALSE	FALSE	FALSE	FALSE	FALSE	FALSE	FALSE	FALSE	FALSE	FALSE	FALSE	FALSE	intracellular membrane-bounded organelle		Endomembrane system {ECO:0000250}; Peripheral membrane protein {ECO:0000250}. Endoplasmic reticulum-Golgi intermediate compartment membrane {ECO:0000269|PubMed:22207755}; Peripheral membrane protein. Cytoplasm {ECO:0000269|PubMed:23349634}. Nucleus {ECO:0000269|PubMed:23349634}.	FALSE
gnl|gene48943|rna94741|	ZSWIM9	Q86XI8	Uncharacterized protein ZSWIM9	0.403394	FALSE	FALSE	FALSE	FALSE	FALSE	FALSE	FALSE	FALSE	FALSE	FALSE	FALSE	FALSE	FALSE	FALSE	FALSE	FALSE	FALSE	FALSE	FALSE	FALSE	FALSE	FALSE	FALSE	FALSE				FALSE
gnl|gene10325|rna30008|	MARK1	Q9P0L2	Non-specific serine/threonine protein kinase	0.403344	FALSE	FALSE	FALSE	FALSE	FALSE	FALSE	FALSE	FALSE	FALSE	FALSE	FALSE	FALSE	FALSE	FALSE	FALSE	FALSE	FALSE	FALSE	FALSE	FALSE	FALSE	FALSE	FALSE	FALSE		Postsynaptic density	Cell membrane {ECO:0000269|PubMed:21145462}; Peripheral membrane protein {ECO:0000269|PubMed:21145462}. Cytoplasm, cytoskeleton {ECO:0000250}. Cytoplasm {ECO:0000269|PubMed:23666762}. Cell projection, dendrite {ECO:0000269|PubMed:23666762}. Note=Appears to localize to an intracellular network. {ECO:0000250}.	FALSE
gnl|gene14340|rna41768|	DDX6	P26196	Probable ATP-dependent RNA helicase DDX6	0.402363	FALSE	TRUE	FALSE	FALSE	FALSE	FALSE	FALSE	FALSE	FALSE	FALSE	FALSE	FALSE	FALSE	FALSE	FALSE	FALSE	FALSE	FALSE	FALSE	TRUE	TRUE	FALSE	FALSE	FALSE		Nucleolus, P-body, Stress granule, Postsynaptic density	Cytoplasm, P-body {ECO:0000269|PubMed:16364915, ECO:0000269|PubMed:16699599, ECO:0000269|PubMed:20616046, ECO:0000269|PubMed:22915799, ECO:0000269|PubMed:25995375, ECO:0000269|PubMed:26184334, ECO:0000269|PubMed:31422817, ECO:0000269|PubMed:32354837}. Cytoplasm {ECO:0000269|PubMed:26184334, ECO:0000269|PubMed:28216671}. Nucleus {ECO:0000269|PubMed:26184334, ECO:0000269|PubMed:28216671}. Note=Impo…	TRUE
gnl|gene3479|rna10112|	MYCBP2	O75592	E3 ubiquitin-protein ligase MYCBP2 (Fragment)	0.402181	FALSE	FALSE	FALSE	FALSE	FALSE	FALSE	FALSE	FALSE	FALSE	FALSE	FALSE	FALSE	FALSE	FALSE	FALSE	FALSE	FALSE	FALSE	FALSE	FALSE	FALSE	FALSE	FALSE	FALSE	intracellular membrane-bounded organelle	Postsynaptic density	Nucleus {ECO:0000269|PubMed:26304119, ECO:0000269|PubMed:9689053}. Cell projection, axon {ECO:0000250|UniProtKB:Q7TPH6}. Cytoplasm, cytoskeleton {ECO:0000250|UniProtKB:Q7TPH6}. Note=Localizes to axon shafts and associates with microtubule cytoskeleton (By similarity). Translocates to the nucleus following interaction with sumoylated RANGAP1 (PubMed:26304119). {ECO:0000250|UniProtKB:Q7TPH6, ECO:00…	FALSE
gnl|gene2013|rna5851|	GEMIN8	Q9NWZ8	Gem-associated protein 8	0.402149	FALSE	TRUE	FALSE	FALSE	FALSE	FALSE	FALSE	FALSE	FALSE	FALSE	FALSE	FALSE	FALSE	TRUE	FALSE	FALSE	FALSE	FALSE	FALSE	FALSE	FALSE	FALSE	FALSE	FALSE		Gemini of cajal body	Nucleus, gem {ECO:0000269|PubMed:16434402}. Cytoplasm {ECO:0000269|PubMed:16434402}. Note=Found in nuclear bodies called gems (Gemini of Cajal bodies) that are often in proximity to Cajal (coiled) bodies. Also found in the cytoplasm.	FALSE
gnl|gene26871|rna66376|	POLD3	Q15054	DNA polymerase delta subunit 3	0.402006	FALSE	FALSE	FALSE	FALSE	FALSE	FALSE	FALSE	FALSE	FALSE	FALSE	FALSE	FALSE	FALSE	FALSE	FALSE	FALSE	FALSE	FALSE	FALSE	FALSE	FALSE	FALSE	FALSE	FALSE			Cytoplasm {ECO:0000250|UniProtKB:Q9EQ28}. Nucleus {ECO:0000269|PubMed:11595739, ECO:0000269|PubMed:20227374, ECO:0000269|PubMed:22801543}. Note=Partially colocalizes with PCNA and POLD1 at S phase replication sites (PubMed:11595739). Recruited to DNA damage sites within 2 hours following UV irradiation (PubMed:20227374, PubMed:22801543). {ECO:0000269|PubMed:11595739, ECO:0000269|PubMed:20227374, …	FALSE
gnl|gene38877|rna80228|	ZNF451	Q9Y4E5	E3 SUMO-protein ligase ZNF451	0.401989	FALSE	TRUE	FALSE	FALSE	FALSE	FALSE	FALSE	FALSE	FALSE	FALSE	FALSE	FALSE	FALSE	FALSE	FALSE	TRUE	FALSE	FALSE	FALSE	FALSE	FALSE	FALSE	FALSE	FALSE		PML nuclear body	Nucleus {ECO:0000269|PubMed:18656483, ECO:0000269|PubMed:24324267}. Nucleus, PML body {ECO:0000269|PubMed:18656483}. Nucleus, nucleoplasm. Note=Colocalizes with UBE2I/UBC9, SUMO1 and SUMO2 in nuclear granules; this probably requires sumoylation. Desumoylation leads to diffuse nucleoplasmic location. {ECO:0000269|PubMed:18656483}.	FALSE
gnl|gene18070|rna52816|	PNO1	Q9NRX1	RNA-binding protein PNO1	0.401861	FALSE	TRUE	FALSE	FALSE	FALSE	FALSE	FALSE	FALSE	FALSE	FALSE	FALSE	FALSE	FALSE	FALSE	TRUE	FALSE	FALSE	FALSE	FALSE	FALSE	FALSE	FALSE	FALSE	FALSE		Nucleolus	Nucleus, nucleolus {ECO:0000269|PubMed:15497447}.	FALSE
gnl|gene35299|rna75231|	TPPP3	Q9BW30	Tubulin polymerization-promoting protein family member 3	0.401823	FALSE	FALSE	FALSE	FALSE	FALSE	FALSE	FALSE	FALSE	FALSE	FALSE	FALSE	FALSE	FALSE	FALSE	FALSE	FALSE	FALSE	FALSE	FALSE	FALSE	FALSE	FALSE	FALSE	FALSE			Cytoplasm {ECO:0000269|PubMed:30667362}. Cytoplasm, cytoskeleton {ECO:0000305|PubMed:17105200}.	FALSE
gnl|gene8800|rna25629|	DRG1	Q9Y295	Developmentally-regulated GTP-binding protein 1	0.401775	FALSE	FALSE	FALSE	FALSE	FALSE	FALSE	FALSE	FALSE	FALSE	FALSE	FALSE	FALSE	FALSE	FALSE	FALSE	FALSE	FALSE	FALSE	FALSE	FALSE	FALSE	FALSE	FALSE	FALSE			Nucleus {ECO:0000269|PubMed:29915238}. Cytoplasm {ECO:0000269|PubMed:15676025, ECO:0000269|PubMed:19819225, ECO:0000269|PubMed:29915238}. Note=The DRG1-ZC3H15/DFRP1 complex associates with polysomes.	FALSE
gnl|gene11998|rna34867|	PDS5B	Q9NTI5	Sister chromatid cohesion protein PDS5 homolog B	0.401761	FALSE	FALSE	FALSE	FALSE	FALSE	FALSE	FALSE	FALSE	FALSE	FALSE	FALSE	FALSE	FALSE	FALSE	FALSE	FALSE	FALSE	FALSE	FALSE	FALSE	FALSE	FALSE	FALSE	FALSE		Stress granule	Nucleus {ECO:0000250|UniProtKB:Q6TRW4}.	FALSE
gnl|gene1226|rna3567|	NCBP1	Q09161	Nuclear cap-binding protein subunit 1	0.401314	FALSE	FALSE	FALSE	FALSE	FALSE	FALSE	FALSE	FALSE	FALSE	FALSE	FALSE	FALSE	FALSE	FALSE	FALSE	FALSE	FALSE	FALSE	FALSE	FALSE	FALSE	FALSE	FALSE	FALSE	mitochondrion	Nucleolus, P-body, Others	Nucleus {ECO:0000269|PubMed:19648179}. Cytoplasm {ECO:0000269|PubMed:17289661}. Note=Localized in cytoplasmic mRNP granules containing untranslated mRNAs. {ECO:0000269|PubMed:17289661}.	FALSE
gnl|gene49776|rna95895|	DOP1A	Q5JWR5	Protein dopey-1	0.400639	TRUE	FALSE	FALSE	FALSE	FALSE	FALSE	FALSE	FALSE	FALSE	FALSE	FALSE	FALSE	FALSE	FALSE	FALSE	FALSE	FALSE	FALSE	FALSE	FALSE	FALSE	FALSE	FALSE	FALSE	Golgi membrane		Golgi apparatus membrane {ECO:0000250|UniProtKB:Q03921}; Peripheral membrane protein {ECO:0000250|UniProtKB:Q03921}.	FALSE
gnl|gene11098|rna32256|	HMGB1	P09429	High mobility group protein B1	0.400377	FALSE	FALSE	FALSE	FALSE	FALSE	FALSE	FALSE	FALSE	FALSE	FALSE	FALSE	FALSE	FALSE	FALSE	FALSE	FALSE	FALSE	FALSE	FALSE	FALSE	FALSE	FALSE	FALSE	FALSE		Nucleolus	Nucleus {ECO:0000269|PubMed:12231511, ECO:0000269|PubMed:17114460, ECO:0000269|PubMed:20819940, ECO:0000269|PubMed:22869893, ECO:0000269|PubMed:27362237, ECO:0000269|PubMed:29618516, ECO:0000269|PubMed:33147444}. Chromosome {ECO:0000250|UniProtKB:P10103, ECO:0000250|UniProtKB:P63159, ECO:0000305}. Cytoplasm {ECO:0000269|PubMed:11154118, ECO:0000269|PubMed:12231511, ECO:0000269|PubMed:17114460, EC…	FALSE
gnl|gene1123|rna3256|	PAN2	Q504Q3	PAN2-PAN3 deadenylation complex catalytic subunit PAN2	0.40026	FALSE	TRUE	FALSE	FALSE	FALSE	FALSE	FALSE	FALSE	FALSE	FALSE	FALSE	FALSE	FALSE	FALSE	FALSE	FALSE	FALSE	FALSE	FALSE	TRUE	TRUE	FALSE	FALSE	FALSE		P-body, Stress granule	Cytoplasm {ECO:0000269|PubMed:14583602, ECO:0000269|PubMed:16284618}. Cytoplasm, P-body {ECO:0000255|HAMAP-Rule:MF_03182, ECO:0000269|PubMed:18625844, ECO:0000269|PubMed:23398456}. Nucleus {ECO:0000255|HAMAP-Rule:MF_03182, ECO:0000269|PubMed:16284618}. Note=Shuttles between nucleus and cytoplasm. {ECO:0000255|HAMAP-Rule:MF_03182, ECO:0000269|PubMed:16284618}.	TRUE
gnl|gene11249|rna32716|	CCP110	O43303	Centriolar coiled-coil protein of 110 kDa	0.399907	FALSE	FALSE	FALSE	FALSE	FALSE	FALSE	FALSE	FALSE	FALSE	FALSE	FALSE	FALSE	FALSE	FALSE	FALSE	FALSE	FALSE	FALSE	TRUE	FALSE	FALSE	FALSE	FALSE	FALSE		Centrosome/Spindle pole body, Stress granule	Cytoplasm, cytoskeleton, microtubule organizing center, centrosome, centriole {ECO:0000269|PubMed:12361598, ECO:0000269|PubMed:14654843, ECO:0000269|PubMed:16760425, ECO:0000269|PubMed:17681131, ECO:0000269|PubMed:17719545, ECO:0000269|PubMed:20596027, ECO:0000269|PubMed:21620453, ECO:0000269|PubMed:30375385}. Cytoplasm, cytoskeleton, microtubule organizing center, centrosome {ECO:0000269|PubMed:…	FALSE
gnl|gene12608|rna36644|	CEP41	Q9BYV8	Centrosomal protein of 41 kDa	0.399807	FALSE	FALSE	FALSE	FALSE	FALSE	FALSE	FALSE	FALSE	FALSE	FALSE	FALSE	FALSE	FALSE	FALSE	FALSE	FALSE	FALSE	FALSE	TRUE	FALSE	FALSE	FALSE	FALSE	FALSE		Centrosome/Spindle pole body	Cytoplasm, cytoskeleton, microtubule organizing center, centrosome {ECO:0000269|PubMed:14654843}. Cell projection, cilium. Cytoplasm, cytoskeleton, cilium basal body. Note=Localizes mainly to the cilium basal body and in primary cilia.	FALSE
gnl|gene18593|rna54281|	ORC4	O43929	Origin recognition complex subunit 4	0.399596	FALSE	FALSE	FALSE	FALSE	FALSE	FALSE	FALSE	FALSE	FALSE	FALSE	FALSE	FALSE	FALSE	FALSE	FALSE	FALSE	FALSE	FALSE	FALSE	FALSE	FALSE	FALSE	FALSE	FALSE			Nucleus.	FALSE
gnl|gene11965|rna34752|	WRN	Q14191	Werner syndrome ATP-dependent helicase	0.398639	FALSE	TRUE	FALSE	FALSE	FALSE	FALSE	FALSE	FALSE	FALSE	FALSE	FALSE	FALSE	FALSE	FALSE	TRUE	TRUE	FALSE	FALSE	FALSE	FALSE	FALSE	FALSE	FALSE	FALSE		Nucleolus, PML nuclear body, Centrosome/Spindle pole body	Nucleus, nucleolus {ECO:0000269|PubMed:23180761, ECO:0000269|PubMed:9618508}. Nucleus {ECO:0000269|PubMed:17563354, ECO:0000269|PubMed:19652551, ECO:0000269|PubMed:23180761}. Nucleus, nucleoplasm {ECO:0000269|PubMed:21639834}. Chromosome {ECO:0000269|PubMed:27063109}. Note=Gamma-irradiation leads to its translocation from nucleoli to nucleoplasm and PML regulates the irradiation-induced WRN reloc…	FALSE
gnl|gene3165|rna9169|	DPCD	Q9BVM2	Protein DPCD	0.398124	FALSE	FALSE	FALSE	FALSE	FALSE	FALSE	FALSE	FALSE	FALSE	FALSE	FALSE	FALSE	FALSE	FALSE	FALSE	FALSE	FALSE	FALSE	FALSE	FALSE	FALSE	FALSE	FALSE	FALSE				FALSE
gnl|gene17182|rna50170|	TMF1	P82094	TATA element modulatory factor	0.39804	TRUE	FALSE	FALSE	FALSE	FALSE	FALSE	FALSE	FALSE	TRUE	FALSE	FALSE	FALSE	FALSE	FALSE	FALSE	FALSE	FALSE	FALSE	FALSE	FALSE	FALSE	FALSE	FALSE	FALSE	Golgi apparatus		Cytoplasm. Nucleus. Golgi apparatus membrane. Note=Concentrated at the budding structures localized at the tips of cisternae.	FALSE
gnl|gene50327|rna96769|	RBMX2	Q9Y388	RNA-binding motif protein, X-linked 2	0.397088	FALSE	FALSE	FALSE	FALSE	FALSE	FALSE	FALSE	FALSE	FALSE	FALSE	FALSE	FALSE	FALSE	FALSE	FALSE	FALSE	FALSE	FALSE	FALSE	FALSE	FALSE	FALSE	FALSE	FALSE			Nucleus {ECO:0000269|PubMed:29360106, ECO:0000269|PubMed:29361316}.	FALSE
gnl|gene6640|rna19433|	AP5M1	Q9H0R1	AP-5 complex subunit mu-1	0.396703	TRUE	FALSE	FALSE	FALSE	TRUE	FALSE	FALSE	FALSE	FALSE	FALSE	FALSE	FALSE	FALSE	FALSE	FALSE	FALSE	FALSE	FALSE	FALSE	FALSE	FALSE	FALSE	FALSE	FALSE	late endosome;lysosome		Cytoplasm, cytosol {ECO:0000269|PubMed:22022230}. Late endosome membrane {ECO:0000305|PubMed:22022230}; Peripheral membrane protein {ECO:0000305|PubMed:22022230}; Cytoplasmic side {ECO:0000305|PubMed:22022230}. Lysosome membrane {ECO:0000305|PubMed:22022230}; Peripheral membrane protein {ECO:0000305|PubMed:22022230}; Cytoplasmic side {ECO:0000305|PubMed:22022230}. Note=May cycle on and off membra…	FALSE
gnl|gene17928|rna52417|	GTF3C3	Q9Y5Q9	General transcription factor 3C polypeptide 3	0.396358	FALSE	FALSE	FALSE	FALSE	FALSE	FALSE	FALSE	FALSE	FALSE	FALSE	FALSE	FALSE	FALSE	FALSE	FALSE	FALSE	FALSE	FALSE	FALSE	FALSE	FALSE	FALSE	FALSE	FALSE			Nucleus.	FALSE
gnl|gene1054|rna3080|	TONSL	Q96HA7	Tonsoku-like protein	0.396266	FALSE	FALSE	FALSE	FALSE	FALSE	FALSE	FALSE	FALSE	FALSE	FALSE	FALSE	FALSE	FALSE	FALSE	FALSE	FALSE	FALSE	FALSE	FALSE	FALSE	FALSE	FALSE	FALSE	FALSE			Nucleus {ECO:0000269|PubMed:21055983, ECO:0000269|PubMed:21055984, ECO:0000269|PubMed:9242696}. Chromosome {ECO:0000269|PubMed:21055983, ECO:0000269|PubMed:21055984, ECO:0000269|PubMed:26527279, ECO:0000269|PubMed:27338793, ECO:0000269|PubMed:29478807}. Cytoplasm {ECO:0000269|PubMed:7738005}. Note=Mainly nuclear (PubMed:21055983, PubMed:21055984). Localizes to DNA damage sites, accumulates at str…	FALSE
gnl|gene5767|rna16869|	PARP1	P09874	Poly [ADP-ribose] polymerase 1	0.395878	FALSE	TRUE	FALSE	FALSE	FALSE	FALSE	FALSE	FALSE	FALSE	FALSE	FALSE	FALSE	FALSE	FALSE	TRUE	FALSE	FALSE	FALSE	FALSE	FALSE	FALSE	FALSE	FALSE	FALSE	mitochondrion	Nucleolus, Centrosome/Spindle pole body, Stress granule, Postsynaptic density	Chromosome {ECO:0000269|PubMed:15607977, ECO:0000269|PubMed:22683995, ECO:0000269|PubMed:23230272, ECO:0000269|PubMed:26344098, ECO:0000269|PubMed:27568560, ECO:0000269|PubMed:30675909, ECO:0000269|PubMed:32241924, ECO:0000269|PubMed:32358582, ECO:0000269|PubMed:33412112, ECO:0000269|PubMed:34625544, ECO:0000269|PubMed:34795260, ECO:0000269|PubMed:35013556}. Nucleus {ECO:0000269|PubMed:17177976, …	FALSE
gnl|gene7419|rna21619|	GIGYF2	Q6Y7W6	GRB10-interacting GYF protein 2 (Fragment)	0.395733	FALSE	TRUE	FALSE	FALSE	FALSE	FALSE	FALSE	FALSE	FALSE	FALSE	FALSE	FALSE	FALSE	FALSE	FALSE	FALSE	FALSE	FALSE	FALSE	TRUE	TRUE	FALSE	FALSE	FALSE	Golgi apparatus;endoplasmic reticulum;endosome	P-body, Stress granule		TRUE
gnl|gene15626|rna45622|	RBM14	Q96PK6	RNA-binding protein 14	0.395614	FALSE	TRUE	FALSE	FALSE	FALSE	FALSE	FALSE	FALSE	FALSE	FALSE	FALSE	FALSE	FALSE	FALSE	TRUE	FALSE	FALSE	FALSE	FALSE	FALSE	FALSE	FALSE	TRUE	FALSE		Droplet, Nucleolus, Paraspeckle	Nucleus {ECO:0000269|PubMed:25385835}. Nucleus, nucleolus {ECO:0000269|PubMed:11790299}. Cytoplasm {ECO:0000269|PubMed:25385835}. Note=In punctate subnuclear structures often located adjacent to splicing speckles, called paraspeckles (PubMed:11790299). Cytoplasmic localization is crucial for its function in suppressing the formation of aberrant centriolar protein complexes (PubMed:25385835). {ECO…	TRUE
gnl|gene39673|rna81340|	RSF1	Q96T23	Remodeling and spacing factor 1 (Fragment)	0.395419	FALSE	FALSE	FALSE	FALSE	FALSE	FALSE	FALSE	FALSE	FALSE	FALSE	FALSE	FALSE	FALSE	FALSE	FALSE	FALSE	FALSE	FALSE	FALSE	FALSE	FALSE	FALSE	FALSE	FALSE			Nucleus {ECO:0000269|PubMed:11788598, ECO:0000269|PubMed:11944984, ECO:0000269|PubMed:12972596}. Note=Localization is diffuse during mitosis (PubMed:12972596). Co-localizes with SMARCA5 in the nucleus (PubMed:12972596). {ECO:0000269|PubMed:12972596}.	FALSE
gnl|gene8765|rna25514|	DHX29	Q7Z478	ATP-dependent RNA helicase DHX29	0.395154	FALSE	FALSE	FALSE	FALSE	FALSE	FALSE	FALSE	FALSE	FALSE	FALSE	FALSE	FALSE	FALSE	FALSE	FALSE	FALSE	FALSE	FALSE	FALSE	FALSE	FALSE	FALSE	FALSE	FALSE		Nucleolus	Cytoplasm {ECO:0000255|HAMAP-Rule:MF_03068}.	FALSE
gnl|gene49389|rna95341|	SUPT3H	O75486	Transcription initiation protein SPT3 homolog	0.394803	FALSE	FALSE	FALSE	FALSE	FALSE	FALSE	FALSE	FALSE	FALSE	FALSE	FALSE	FALSE	FALSE	FALSE	FALSE	FALSE	FALSE	FALSE	FALSE	FALSE	FALSE	FALSE	FALSE	FALSE			Nucleus {ECO:0000269|PubMed:11564863, ECO:0000269|PubMed:9726987}.	FALSE
gnl|gene8894|rna25891|	POGK	Q9P215	Pogo transposable element with KRAB domain	0.394665	FALSE	FALSE	FALSE	FALSE	FALSE	FALSE	FALSE	FALSE	FALSE	FALSE	FALSE	FALSE	FALSE	FALSE	FALSE	FALSE	FALSE	FALSE	FALSE	FALSE	FALSE	FALSE	FALSE	FALSE			Nucleus {ECO:0000305}.	FALSE
gnl|gene10757|rna31265|	IARS	P41252	Isoleucyl-tRNA synthetase	0.394181	FALSE	FALSE	FALSE	FALSE	FALSE	FALSE	FALSE	FALSE	FALSE	FALSE	FALSE	FALSE	FALSE	FALSE	FALSE	FALSE	FALSE	FALSE	FALSE	FALSE	FALSE	FALSE	FALSE	FALSE		Postsynaptic density	Cytoplasm {ECO:0000269|PubMed:27426735, ECO:0000269|PubMed:7721108}. Cytoplasm, cytosol {ECO:0000269|PubMed:19289464}.	FALSE
gnl|gene16930|rna49468|	NAPG	Q99747	Gamma-soluble NSF attachment protein	0.393234	FALSE	FALSE	FALSE	FALSE	FALSE	FALSE	FALSE	FALSE	FALSE	FALSE	FALSE	FALSE	FALSE	FALSE	FALSE	FALSE	FALSE	FALSE	FALSE	FALSE	FALSE	FALSE	FALSE	FALSE	extracellular exosome;lysosomal membrane;mitochondrion	Postsynaptic density	Membrane {ECO:0000250|UniProtKB:P81127}; Peripheral membrane protein {ECO:0000250|UniProtKB:P81127}. Golgi apparatus {ECO:0000250|UniProtKB:Q9CWZ7}.	FALSE
gnl|gene10718|rna31151|	EIF4ENIF1	Q9NRA8	Eukaryotic translation initiation factor 4E transporter	0.393219	FALSE	TRUE	FALSE	FALSE	FALSE	FALSE	FALSE	FALSE	FALSE	FALSE	FALSE	FALSE	FALSE	FALSE	FALSE	FALSE	FALSE	FALSE	FALSE	TRUE	TRUE	FALSE	FALSE	FALSE	intracellular membrane-bounded organelle	P-body, Stress granule	Cytoplasm, P-body {ECO:0000269|PubMed:16157702, ECO:0000269|PubMed:22966201, ECO:0000269|PubMed:23991149, ECO:0000269|PubMed:24335285, ECO:0000269|PubMed:32354837}. Cytoplasm {ECO:0000269|PubMed:10856257, ECO:0000269|PubMed:22090346, ECO:0000269|PubMed:28216671}. Nucleus {ECO:0000269|PubMed:10856257, ECO:0000269|PubMed:22090346, ECO:0000269|PubMed:28216671}. Nucleus, PML body {ECO:0000269|PubMed:…	TRUE
gnl|gene20151|rna58809|	CEP131	Q9UPN4	Centrosomal protein of 131 kDa (Fragment)	0.392789	FALSE	FALSE	FALSE	FALSE	FALSE	FALSE	FALSE	FALSE	FALSE	FALSE	FALSE	FALSE	FALSE	FALSE	FALSE	FALSE	FALSE	FALSE	TRUE	FALSE	FALSE	FALSE	FALSE	FALSE	intracellular membrane-bounded organelle	Centrosome/Spindle pole body	Cytoplasm, cytoskeleton, microtubule organizing center, centrosome {ECO:0000269|PubMed:14654843, ECO:0000269|PubMed:27224062, ECO:0000269|PubMed:30538148, ECO:0000269|PubMed:30804208}. Cytoplasm, cytoskeleton, microtubule organizing center, centrosome, centriolar satellite {ECO:0000269|PubMed:26297806, ECO:0000269|PubMed:26616734, ECO:0000269|PubMed:30804208, ECO:0000269|PubMed:31789463}. Cytopla…	FALSE
gnl|gene13404|rna38995|	KIF17	Q9P2E2	Kinesin-like protein	0.392568	FALSE	FALSE	FALSE	FALSE	FALSE	FALSE	FALSE	FALSE	FALSE	FALSE	FALSE	FALSE	FALSE	FALSE	FALSE	FALSE	FALSE	FALSE	FALSE	FALSE	FALSE	FALSE	FALSE	FALSE			Cytoplasm, cytoskeleton {ECO:0000305}. Cell projection, cilium {ECO:0000250|UniProtKB:Q99PW8}. Cell projection, dendrite {ECO:0000250|UniProtKB:Q99PW8}. Note=Localizes to dendrites of pyramidal neurons (By similarity). Does not localize to the axons or nuclei in cerebral cortex, hippocampus or olfactory bulb (By similarity). Co-localizes with NR2B-containing vesicles along microtubules (By simila…	FALSE
gnl|gene8015|rna23364|	NAT10	Q9H0A0	RNA cytidine acetyltransferase	0.391895	FALSE	TRUE	FALSE	FALSE	FALSE	FALSE	FALSE	FALSE	FALSE	FALSE	FALSE	FALSE	FALSE	FALSE	TRUE	FALSE	FALSE	FALSE	FALSE	FALSE	FALSE	FALSE	FALSE	FALSE		Nucleolus	Nucleus, nucleolus {ECO:0000255|HAMAP-Rule:MF_03211, ECO:0000269|PubMed:12429849, ECO:0000269|PubMed:14592445, ECO:0000269|PubMed:19303003, ECO:0000269|PubMed:24786082, ECO:0000269|PubMed:25653167, ECO:0000269|PubMed:30165671}. Midbody {ECO:0000255|HAMAP-Rule:MF_03211, ECO:0000269|PubMed:19303003}. Note=Nucleolar in interphase and redistributes to the perichromosomal layer and to the midbody duri…	FALSE
gnl|gene7283|rna21248|	PEX5	P50542	PTS1-BP	0.391891	TRUE	FALSE	FALSE	TRUE	FALSE	FALSE	FALSE	FALSE	TRUE	FALSE	FALSE	FALSE	FALSE	FALSE	FALSE	FALSE	FALSE	FALSE	FALSE	FALSE	FALSE	FALSE	FALSE	FALSE	Golgi apparatus;peroxisomal matrix;peroxisomal membrane;peroxisome		Cytoplasm, cytosol {ECO:0000269|PubMed:11336669, ECO:0000269|PubMed:16314507, ECO:0000269|PubMed:7719337}. Peroxisome matrix {ECO:0000269|PubMed:11336669, ECO:0000269|PubMed:11546814, ECO:0000269|PubMed:16314507, ECO:0000269|PubMed:24662292, ECO:0000269|PubMed:26344566, ECO:0000269|PubMed:33389129, ECO:0000269|PubMed:7706321, ECO:0000269|PubMed:7719337}. Note=Cycles between the cytosol and the pe…	FALSE
gnl|gene18461|rna53913|	HDLBP	Q00341	Vigilin (Fragment)	0.391426	FALSE	FALSE	FALSE	FALSE	FALSE	FALSE	FALSE	FALSE	FALSE	FALSE	FALSE	FALSE	FALSE	FALSE	FALSE	FALSE	FALSE	FALSE	FALSE	FALSE	FALSE	FALSE	FALSE	FALSE		Postsynaptic density	Cytoplasm {ECO:0000269|PubMed:8605996}. Nucleus {ECO:0000269|PubMed:8605996}.	FALSE
gnl|gene46541|rna91359|	CADPS2	Q86UW7	Calcium-dependent secretion activator 2	0.390669	TRUE	FALSE	FALSE	FALSE	FALSE	FALSE	FALSE	FALSE	FALSE	FALSE	FALSE	FALSE	FALSE	FALSE	FALSE	FALSE	FALSE	FALSE	FALSE	FALSE	FALSE	FALSE	FALSE	FALSE	intracellular membrane-bounded organelle		Cytoplasmic vesicle membrane {ECO:0000305}; Peripheral membrane protein {ECO:0000305}; Cytoplasmic side {ECO:0000305}. Synapse. Note=Membrane-associated to vesicles. Strongly enriched in synaptic fractions. Probably localizes to different vesicles compared to CADPS. Enriched on vesicular structures in the parallel fiber terminal of granule cells that are distinct from synaptic vesicles.	FALSE
gnl|gene10263|rna29840|	ELAVL1	Q15717	ELAV-like protein 1	0.390338	FALSE	TRUE	FALSE	FALSE	FALSE	FALSE	FALSE	FALSE	FALSE	FALSE	FALSE	FALSE	FALSE	FALSE	TRUE	FALSE	FALSE	FALSE	FALSE	TRUE	TRUE	FALSE	FALSE	FALSE		Nucleolus, P-body, Stress granule, Others	Cytoplasm {ECO:0000269|PubMed:14517288, ECO:0000269|PubMed:17632515, ECO:0000269|PubMed:18285462, ECO:0000269|PubMed:19029303}. Nucleus {ECO:0000269|PubMed:14517288, ECO:0000269|PubMed:17632515, ECO:0000269|PubMed:18285462}. Cytoplasm, Stress granule {ECO:0000250|UniProtKB:P70372}. Cytoplasm, P-body {ECO:0000269|PubMed:29476152}. Note=Translocates into the cytoplasm following phosphorylation by M…	TRUE
gnl|gene16312|rna47640|	ERCC2	P18074	General transcription and DNA repair factor IIH helicase subunit XPD	0.390135	FALSE	FALSE	FALSE	FALSE	FALSE	FALSE	FALSE	FALSE	FALSE	FALSE	FALSE	FALSE	FALSE	FALSE	FALSE	FALSE	FALSE	FALSE	FALSE	FALSE	FALSE	FALSE	FALSE	FALSE		Nucleolus	Nucleus {ECO:0000269|PubMed:20797633, ECO:0000269|PubMed:23585563}. Cytoplasm, cytoskeleton, spindle {ECO:0000269|PubMed:20797633}.	FALSE
gnl|gene47901|rna93226|	C7orf50	Q9BRJ6	Uncharacterized protein C7orf50	0.389756	FALSE	FALSE	FALSE	FALSE	FALSE	FALSE	FALSE	FALSE	FALSE	FALSE	FALSE	FALSE	FALSE	FALSE	FALSE	FALSE	FALSE	FALSE	FALSE	FALSE	FALSE	FALSE	FALSE	FALSE		Nucleolus		FALSE
gnl|gene40599|rna82673|	ARHGAP25	P42331	Rho GTPase-activating protein 25	0.38948	FALSE	FALSE	FALSE	FALSE	FALSE	FALSE	FALSE	FALSE	FALSE	FALSE	FALSE	FALSE	FALSE	FALSE	FALSE	FALSE	FALSE	FALSE	FALSE	FALSE	FALSE	FALSE	FALSE	FALSE				FALSE
gnl|gene12986|rna37739|	KIF20B	Q96Q89	Kinesin-like protein KIF20B	0.389433	FALSE	FALSE	FALSE	FALSE	FALSE	FALSE	FALSE	FALSE	FALSE	FALSE	FALSE	FALSE	FALSE	FALSE	FALSE	FALSE	FALSE	FALSE	FALSE	FALSE	FALSE	FALSE	FALSE	FALSE		Postsynaptic density	Nucleus {ECO:0000269|PubMed:12740395, ECO:0000269|PubMed:17409436}. Cytoplasm, cytoskeleton, microtubule organizing center, centrosome {ECO:0000269|PubMed:11470801}. Nucleus, nucleolus {ECO:0000269|PubMed:11470801}. Nucleus, nucleoplasm {ECO:0000269|PubMed:11470801}. Cytoplasm, cytoskeleton, spindle {ECO:0000269|PubMed:11470801, ECO:0000269|PubMed:12740395}. Cytoplasm, cytoskeleton, spindle pole …	FALSE
gnl|gene49592|rna95644|	SNX15	Q9NRS6	Sorting nexin-15	0.388837	TRUE	FALSE	FALSE	FALSE	FALSE	FALSE	FALSE	FALSE	FALSE	FALSE	FALSE	FALSE	FALSE	FALSE	FALSE	FALSE	FALSE	FALSE	FALSE	FALSE	FALSE	FALSE	FALSE	FALSE	intracellular membrane-bounded organelle		Cytoplasm {ECO:0000269|PubMed:11085978}. Membrane {ECO:0000269|PubMed:11085978}; Peripheral membrane protein {ECO:0000269|PubMed:11085978}; Cytoplasmic side {ECO:0000269|PubMed:11085978}. Cytoplasmic vesicle membrane {ECO:0000269|PubMed:11085978}; Peripheral membrane protein {ECO:0000269|PubMed:11085978}; Cytoplasmic side {ECO:0000269|PubMed:11085978}.	FALSE
gnl|gene43562|rna87032|	MECR	Q9BV79	Enoyl-[acyl-carrier-protein] reductase, mitochondrial	0.388018	TRUE	FALSE	TRUE	FALSE	FALSE	FALSE	FALSE	FALSE	FALSE	FALSE	FALSE	FALSE	FALSE	FALSE	FALSE	FALSE	FALSE	FALSE	FALSE	FALSE	FALSE	FALSE	FALSE	FALSE	mitochondrial matrix;mitochondrion		[Isoform 1]: Mitochondrion {ECO:0000269|PubMed:12654921}.; [Isoform 2]: Cytoplasm {ECO:0000269|PubMed:25031892}. Nucleus {ECO:0000269|PubMed:25031892}.	FALSE
gnl|gene6665|rna19508|	TAOK3	Q9H2K8	Serine/threonine-protein kinase TAO3	0.38795	FALSE	FALSE	FALSE	FALSE	FALSE	FALSE	FALSE	FALSE	FALSE	FALSE	FALSE	FALSE	FALSE	FALSE	FALSE	FALSE	FALSE	FALSE	FALSE	FALSE	FALSE	FALSE	FALSE	FALSE			Cytoplasm {ECO:0000269|PubMed:13679851}. Cell membrane {ECO:0000269|PubMed:13679851}; Peripheral membrane protein {ECO:0000269|PubMed:13679851}. Note=Also localized to the peripheral cell membrane.	FALSE
gnl|gene11031|rna32079|	DNAJA1	P31689	DnaJ homolog subfamily A member 1	0.387314	FALSE	FALSE	FALSE	FALSE	FALSE	FALSE	FALSE	FALSE	FALSE	FALSE	FALSE	FALSE	FALSE	FALSE	FALSE	FALSE	FALSE	FALSE	FALSE	FALSE	FALSE	FALSE	FALSE	FALSE	extracellular exosome	Nucleolus, Postsynaptic density	Membrane {ECO:0000305|PubMed:10816573}; Lipid-anchor {ECO:0000305|PubMed:10816573}. Cytoplasm {ECO:0000269|PubMed:10816573}. Microsome {ECO:0000250}. Nucleus {ECO:0000269|PubMed:10816573}. Cytoplasm, perinuclear region {ECO:0000269|PubMed:10816573}. Mitochondrion {ECO:0000250}. Note=Primarily associated with microsomes. A minor proportion is associated with mitochondria (By similarity). Primarily…	FALSE
gnl|gene26122|rna65622|	ABI1	Q8IZP0	Abl interactor 1	0.386844	FALSE	TRUE	FALSE	FALSE	FALSE	FALSE	FALSE	FALSE	FALSE	FALSE	FALSE	FALSE	TRUE	FALSE	FALSE	FALSE	FALSE	FALSE	FALSE	FALSE	FALSE	FALSE	FALSE	FALSE	endoplasmic reticulum;extracellular exosome	Postsynaptic density	Cytoplasm {ECO:0000250}. Nucleus {ECO:0000250}. Cell projection, lamellipodium {ECO:0000250}. Cell projection, filopodium {ECO:0000250}. Cell projection, growth cone {ECO:0000250}. Postsynaptic density {ECO:0000250}. Cytoplasm, cytoskeleton {ECO:0000250}. Note=Localized to protruding lamellipodia and filopodia tips. Also localized to neuronal growth cones and synaptosomes. May shuttle from the po…	FALSE
gnl|gene8229|rna23965|	SCFD2	Q8WU76	Sec1 family domain-containing protein 2	0.386711	FALSE	FALSE	FALSE	FALSE	FALSE	FALSE	FALSE	FALSE	FALSE	FALSE	FALSE	FALSE	FALSE	FALSE	FALSE	FALSE	FALSE	FALSE	FALSE	FALSE	FALSE	FALSE	FALSE	FALSE				FALSE
gnl|gene6406|rna18747|	NAA35	Q5VZE5	N-alpha-acetyltransferase 35, NatC auxiliary subunit	0.386602	FALSE	FALSE	FALSE	FALSE	FALSE	FALSE	FALSE	FALSE	FALSE	FALSE	FALSE	FALSE	FALSE	FALSE	FALSE	FALSE	FALSE	FALSE	FALSE	FALSE	FALSE	FALSE	FALSE	FALSE			Cytoplasm {ECO:0000269|PubMed:19398576}.	FALSE
gnl|gene14269|rna41573|	SOS2	Q07890	Son of sevenless homolog 2	0.386081	FALSE	FALSE	FALSE	FALSE	FALSE	FALSE	FALSE	FALSE	FALSE	FALSE	FALSE	FALSE	FALSE	FALSE	FALSE	FALSE	FALSE	FALSE	FALSE	FALSE	FALSE	FALSE	FALSE	FALSE				FALSE
gnl|gene763|rna2221|	CSNK1A1	P48729	Casein kinase 1, alpha 1, isoform CRA_d	0.384744	FALSE	TRUE	FALSE	FALSE	FALSE	FALSE	FALSE	FALSE	FALSE	FALSE	FALSE	FALSE	FALSE	FALSE	FALSE	FALSE	FALSE	TRUE	TRUE	FALSE	FALSE	FALSE	FALSE	FALSE		Nuclear speckle, Nucleolus, Centrosome/Spindle pole body	Cytoplasm {ECO:0000269|PubMed:1409656}. Cytoplasm, cytoskeleton, microtubule organizing center, centrosome {ECO:0000269|PubMed:1409656}. Chromosome, centromere, kinetochore {ECO:0000269|PubMed:1409656}. Nucleus speckle {ECO:0000303|PubMed:18305108}. Cytoplasm, cytoskeleton, cilium basal body {ECO:0000250|UniProtKB:Q8BK63}. Cytoplasm, cytoskeleton, spindle {ECO:0000250|UniProtKB:Q8BK63}. Note=Loca…	FALSE
gnl|gene39527|rna81139|	DCTN5	Q9BTE1	Dynactin subunit 5	0.384669	FALSE	FALSE	FALSE	FALSE	FALSE	FALSE	FALSE	FALSE	FALSE	FALSE	FALSE	FALSE	FALSE	FALSE	FALSE	FALSE	FALSE	FALSE	FALSE	FALSE	FALSE	FALSE	FALSE	FALSE			Cytoplasm, cytoskeleton {ECO:0000250}. Chromosome, centromere, kinetochore {ECO:0000269|PubMed:23455152}.	FALSE
gnl|gene42423|rna85315|	POLR2I	P36954	DNA-directed RNA polymerase II subunit RPB9	0.384391	FALSE	FALSE	FALSE	FALSE	FALSE	FALSE	FALSE	FALSE	FALSE	FALSE	FALSE	FALSE	FALSE	FALSE	FALSE	FALSE	FALSE	FALSE	FALSE	FALSE	FALSE	FALSE	FALSE	FALSE			Nucleus, nucleolus {ECO:0000269|PubMed:9852112}.	FALSE
gnl|gene15404|rna44951|	POLR2E	P19388	DNA-directed RNA polymerases I, II, and III subunit RPABC1	0.384193	FALSE	FALSE	FALSE	FALSE	FALSE	FALSE	FALSE	FALSE	FALSE	FALSE	FALSE	FALSE	FALSE	FALSE	FALSE	FALSE	FALSE	FALSE	FALSE	FALSE	FALSE	FALSE	FALSE	FALSE		Nucleolus	Nucleus {ECO:0000269|PubMed:9852112}.	FALSE
gnl|gene40860|rna83035|	CTBP1	Q13363	C-terminal-binding protein 1	0.384125	FALSE	FALSE	FALSE	FALSE	FALSE	FALSE	FALSE	FALSE	FALSE	FALSE	FALSE	FALSE	FALSE	FALSE	FALSE	FALSE	FALSE	FALSE	FALSE	FALSE	FALSE	FALSE	FALSE	FALSE		Centrosome/Spindle pole body, Postsynaptic density	Cytoplasm {ECO:0000269|PubMed:12679040}. Nucleus {ECO:0000269|PubMed:12679040}.	FALSE
gnl|gene5075|rna14822|	LRCH3	Q96II8	DISP complex protein LRCH3	0.384122	TRUE	FALSE	FALSE	FALSE	FALSE	FALSE	FALSE	FALSE	FALSE	FALSE	FALSE	FALSE	FALSE	FALSE	FALSE	FALSE	FALSE	FALSE	FALSE	FALSE	FALSE	FALSE	FALSE	FALSE			Cytoplasm {ECO:0000305|PubMed:29467281}.	FALSE
gnl|gene10464|rna30397|	VPS4B	O75351	Vacuolar protein sorting-associated protein 4B	0.383935	TRUE	FALSE	FALSE	FALSE	FALSE	FALSE	FALSE	TRUE	FALSE	FALSE	FALSE	FALSE	FALSE	FALSE	FALSE	FALSE	FALSE	FALSE	FALSE	FALSE	FALSE	FALSE	FALSE	FALSE	endosome;endosome membrane;extracellular exosome		Late endosome membrane {ECO:0000250|UniProtKB:P46467}; Peripheral membrane protein {ECO:0000305}. Note=Membrane-associated in the prevacuolar endosomal compartment. Localized in HIV-1 particles purified from acutely infected cells. {ECO:0000269|PubMed:14505570}.	FALSE
gnl|gene10237|rna29769|	GTF3C6	Q969F1	General transcription factor 3C polypeptide 6	0.383728	FALSE	FALSE	FALSE	FALSE	FALSE	FALSE	FALSE	FALSE	FALSE	FALSE	FALSE	FALSE	FALSE	FALSE	FALSE	FALSE	FALSE	FALSE	FALSE	FALSE	FALSE	FALSE	FALSE	FALSE			Nucleus {ECO:0000269|PubMed:17409385}.	FALSE
gnl|gene38680|rna79923|	POLR3B	Q9NW08	DNA-directed RNA polymerase III subunit RPC2	0.383724	FALSE	FALSE	FALSE	FALSE	FALSE	FALSE	FALSE	FALSE	FALSE	FALSE	FALSE	FALSE	FALSE	FALSE	FALSE	FALSE	FALSE	FALSE	FALSE	FALSE	FALSE	FALSE	FALSE	FALSE			Nucleus {ECO:0000269|PubMed:33417887}.	FALSE
gnl|gene19314|rna56422|	TTC1	Q99614	Tetratricopeptide repeat protein 1	0.383722	TRUE	FALSE	FALSE	FALSE	FALSE	FALSE	FALSE	FALSE	FALSE	FALSE	FALSE	FALSE	FALSE	FALSE	FALSE	FALSE	FALSE	FALSE	FALSE	FALSE	FALSE	FALSE	FALSE	FALSE	peroxisomal membrane			FALSE
gnl|gene13410|rna39011|	DNAJC13	O75165	DnaJ homolog subfamily C member 13	0.383398	FALSE	FALSE	FALSE	FALSE	FALSE	FALSE	FALSE	FALSE	FALSE	FALSE	FALSE	FALSE	FALSE	FALSE	FALSE	FALSE	FALSE	FALSE	FALSE	FALSE	FALSE	FALSE	FALSE	FALSE	azurophil granule membrane;early endosome membrane;endosome membrane;extracellular exosome;intracellular membrane-bounded organelle;lysosomal membrane	Postsynaptic density	Early endosome {ECO:0000269|PubMed:18256511}. Early endosome membrane {ECO:0000305}; Peripheral membrane protein {ECO:0000269|PubMed:18256511}. Endosome membrane {ECO:0000269|PubMed:24643499}.	FALSE
gnl|gene19876|rna58037|	PRKCD	Q05655	Protein kinase C delta type (Fragment)	0.382804	TRUE	FALSE	FALSE	FALSE	FALSE	FALSE	TRUE	FALSE	FALSE	FALSE	FALSE	FALSE	FALSE	FALSE	FALSE	FALSE	FALSE	FALSE	FALSE	FALSE	FALSE	FALSE	FALSE	FALSE	endolysosome;endoplasmic reticulum;extracellular exosome		Cytoplasm {ECO:0000269|PubMed:15774464, ECO:0000269|PubMed:17303575, ECO:0000269|PubMed:17603046, ECO:0000269|PubMed:18285462}. Cytoplasm, perinuclear region {ECO:0000269|PubMed:12649167, ECO:0000269|PubMed:15774464, ECO:0000269|PubMed:17603046}. Nucleus {ECO:0000269|PubMed:15774464, ECO:0000269|PubMed:17603046, ECO:0000269|PubMed:18285462}. Cell membrane {ECO:0000269|PubMed:17303575, ECO:0000269…	FALSE
gnl|gene3651|rna10619|	TRA2A	Q13595	Transformer-2 protein homolog alpha	0.382029	TRUE	FALSE	FALSE	FALSE	FALSE	FALSE	FALSE	FALSE	FALSE	FALSE	FALSE	FALSE	FALSE	FALSE	FALSE	FALSE	FALSE	FALSE	FALSE	FALSE	FALSE	FALSE	FALSE	FALSE	intracellular membrane-bounded organelle		Nucleus {ECO:0000269|PubMed:9546399}.	FALSE
gnl|gene47873|rna93166|	DSP	P15924	Desmoplakin	0.381859	FALSE	FALSE	FALSE	FALSE	FALSE	FALSE	FALSE	FALSE	FALSE	FALSE	FALSE	FALSE	FALSE	FALSE	FALSE	FALSE	FALSE	FALSE	FALSE	FALSE	FALSE	FALSE	FALSE	FALSE	extracellular exosome	Stress granule, Postsynaptic density	Cell junction, desmosome {ECO:0000250|UniProtKB:E9Q557}. Cell membrane {ECO:0000250|UniProtKB:E9Q557}. Note=Localizes at the intercalated disk in cardiomyocytes. {ECO:0000250|UniProtKB:E9Q557}.	FALSE
gnl|gene2604|rna7565|	WDHD1	O75717	WD repeat and HMG-box DNA-binding protein 1	0.381218	FALSE	FALSE	FALSE	FALSE	FALSE	FALSE	FALSE	FALSE	FALSE	FALSE	FALSE	FALSE	FALSE	FALSE	FALSE	FALSE	FALSE	FALSE	FALSE	FALSE	FALSE	FALSE	FALSE	FALSE			Nucleus, nucleoplasm {ECO:0000305|PubMed:34694004, ECO:0000305|PubMed:35585232}.	FALSE
gnl|gene12851|rna37358|	NCAPG2	Q86XI2	Condensin-2 complex subunit G2	0.381131	FALSE	FALSE	FALSE	FALSE	FALSE	FALSE	FALSE	FALSE	FALSE	FALSE	FALSE	FALSE	FALSE	FALSE	FALSE	FALSE	FALSE	FALSE	FALSE	FALSE	FALSE	FALSE	FALSE	FALSE		Nucleolus	Nucleus {ECO:0000269|PubMed:14532007}.	FALSE
gnl|gene20199|rna58962|	PDCD10	Q9BUL8	Programmed cell death protein 10	0.380901	TRUE	FALSE	FALSE	FALSE	FALSE	FALSE	FALSE	FALSE	TRUE	FALSE	FALSE	FALSE	FALSE	FALSE	FALSE	FALSE	FALSE	FALSE	FALSE	FALSE	FALSE	FALSE	FALSE	FALSE	Golgi apparatus;extracellular exosome		Cytoplasm. Golgi apparatus membrane; Peripheral membrane protein; Cytoplasmic side. Cell membrane; Peripheral membrane protein; Cytoplasmic side. Note=Partially co-localizes with endogenous PXN at the leading edges of migrating cells.	FALSE
[truncated: 3,098 more rows]
