# Supplementary material for: Evidence for widespread cytoplasmic structuring into mesoscale condensates
Source: Nat Cell Biol. Author manuscript; Available in PMC 2025 Mar 1. (PMC10981939; doi:10.1038/s41556-024-01363-5)
Supplement: Source_data_figure_1 [file NIHMS1974258-supplement-Source_data_figure_1.xlsx]

## Sheet: Contents
Source Data Figure 1
Contents
Figure 1c
Figure 1d
Column descriptions
Shared columns
ProteinId	Protein identifier in the Xenopus Laevis gene annotation version 9.2, from Xenbase (http://www.xenbase.org/, RRID:SCR_003280), Fortriede et al. 2020, Nucleic Acids Research, Volume 48, Issue D1, Pages D776–D782, doi:10.1093/nar/gkz933.
LaevisGene	Gene Symbol annotation for Xenopus Laevis.
GeneSymbol	Human gene symbol in UniProt, mapped by BLAST.
GeneSpecifier	UniProt Entry number
Name	Protein name or description.
LLPS	Binary, true if protein is in the meta database for LLPS (see other Supplementary Table) above a consensus level (4, if not stated otherwise).
complexes	Binary, true if protein is part of large complexes; ribosome, proteasome, vault complex (UniProt), Arp2/3, RNA polymerase II core complex, PCNA-DNA polymerase delta complex, and γ-tubulin ring complex (CORUM)
	Ribosome	RPSA,RPS2,RPS3,RPS3A,RPS4X,RPS4Y,RPS5,RPS6,RPS7,RPS8,RPS9,RPS10,RPS11,RPS12,RPS13,RPS14,RPS15,RPS15A,RPS16,RPS17,RPS18,RPS19,RPS20,RPS21,RPS23,RPS24,RPS25,RPS26,RPS27,RPS27A,RPS28,RPS29,RPS30,,RPL3,RPL4,RPL5,RPL6,RPL7,RPL7A,RPL8,RPL9,RPL10,RPL10A,RPL11,RPL12,RPL13,RPL13A,RPL14,RPL15,RPL17,RPL18,RPL18A,RPL19,RPL21,RPL22,RPL23,RPL23A,RPL24,RPL26,RPL27,RPL27A,RPL28,RPL29,RPL30,RPL31,RPL32,RPL34,RPL3…
	Proteasome	PSMA4,PSMC4,PSMD5,PSMD8,PSMA3,PSME2,PSMD10,PSMD7,PSMA2,PSMB3,SHFM1,ADRM1,PSMB7,PSMC1,PSMA6,PSMD11,PSMB1,PSMD3,PSMB6,PSMA5,PSMB4,PSMC2,PSME3,PSMD6,PSMC3,PSMD1,PSMD2,PSMC5,PSMA8,PAAF1,PSMF1,PSMD12,PSMB10,VCP,PSMB5,PSMD4,PSMA7,PSMB2,PSMB9,PSMB8,PSME1,PSME4,PSMB11,PSMD14,PSMD13,PSMC6,PSMA1,PSMD9,HC3,
	Vault complex	MVP,TEP1,VPARP,PARP4
	Arp2/3 complex	ARC41,ARC34,ARC21,ARC16,ARC20,ARP3,ARP2,ARPC1B,ARPC2,ARPC3,ARPC5,ARPC4,ACTR3,ACTR2
	RNA polymerase II core complex	POLR2D,POLR2C,POLR2E,POLR2A,POLR2B,POLR2I,POLR2H,POLR2J,POLR2K,POLR2F,POLR2G,POLR2L
	PCNA-DNA polymerase	PCNA,POLD1,POLD2,POLD3,POLD4
	γ-tubulin ring complex	PCNT,TUBGCP3,TUBGCP2
Figure 1c
ProteinId
LaevisGene
GeneSymbol
GeneSpecifier
Name
log2FC_nm30_T1	Negative binary logarithm of the fold change c/c0 between the concentrations c measured in the filtrate at the early timepoint T1 and c0 of the input using a 30nm PES filter. Normalized to proteins that exhibit the highest fold changes (0.95 quantile)).
log2FC_nm30_T2	Negative binary logarithm of the fold change c/c0 between the concentrations c measured in the filtrate at the late timepoint T2 and c0 of the input using a 30nm PES filter. Normalized to proteins that exhibit the highest fold changes (0.95 quantile)).
mitochondrion	Binary, true if protein is annotated mitochondrion in UniProt.
complexes
LLPS
Figure 1d
ProteinId
GeneSymbol
GeneSpecifier
Name
nm30squeezingscore	Squeezing score from the 30nm PES experiment, the orthogonal distance to the upper edge of the data close to the identity line.
complexes
LLPS

## Sheet: Figure 1c
ProteinId	LaevisGene	GeneSymbol	GeneSpecifier	Name	log2FC_nm30_T1	log2FC_nm30_T2	mitochondrion	complexes	LLPS
gnl|gene16891|rna49367|	ovos2.L	A2M	P01023	Alpha-2-macroglobulin	1.49367	1.64188	FALSE	FALSE	FALSE
gnl|gene40222|rna82125|	LOC108696029	A2ML1	A8K2U0	Alpha-2-macroglobulin-like protein 1 (Fragment)	6.58242	5.05993	FALSE	FALSE	FALSE
gnl|gene17129|rna50024|	aadat.S	AADAT	Q8N5Z0	Kynurenine/alpha-aminoadipate aminotransferase, mitochondrial	1.11868	0.974188	TRUE	FALSE	FALSE
gnl|gene1693|rna4935|	aagab.L	AAGAB	Q6PD74	Alpha- and gamma-adaptin-binding protein p34	2.55274	1.52608	FALSE	FALSE	FALSE
gnl|gene35365|rna75320|	LOC108711545	AAK1	Q2M2I8	AP2-associated protein kinase 1	2.75655	0.467617	FALSE	FALSE	FALSE
gnl|gene8875|rna25835|	aamp.S	AAMP	Q13685	Angio-associated migratory cell protein	-0.240563	0.218725	FALSE	FALSE	FALSE
gnl|gene16361|rna47786|	aar2.L	AAR2	Q9Y312	Protein AAR2 homolog	1.80362	1.3178	FALSE	FALSE	FALSE
gnl|gene5928|rna17353|	aars.L	AARS1		Alanine--tRNA ligase, cytoplasmic	0.0200645	-0.0604429	FALSE	FALSE	FALSE
gnl|gene739|rna2153|	aars2.L	AARS2	Q5JTZ9	Alanine--tRNA ligase, mitochondrial	7.78906	4.55888	TRUE	FALSE	FALSE
gnl|gene5048|rna14755|	aarsd1.L	AARSD1	Q9BTE6	Alanyl-tRNA editing protein Aarsd1	0.90733	0.368283	FALSE	FALSE	FALSE
gnl|gene6246|rna18266|	aasdh.L	AASDH	Q4L235	Beta-alanine-activating enzyme	0.561625	0.171931	FALSE	FALSE	FALSE
gnl|gene41776|rna84338|	aass.L	AASS	Q9UDR5	Alpha-aminoadipic semialdehyde synthase, mitochondrial	6.63213	4.7868	TRUE	FALSE	FALSE
gnl|gene9782|rna28444|	aatf.S	AATF	Q9NY61	Protein AATF	4.1277	2.24999	FALSE	FALSE	FALSE
gnl|gene43390|rna86771|	MGC68458	ABAT	P80404	4-aminobutyrate aminotransferase, mitochondrial	6.83167	4.59642	TRUE	FALSE	FALSE
gnl|gene4927|rna14383|	abcb7.L	ABCB7	O75027	ATP-binding cassette sub-family B member 7, mitochondrial	8.5	5.78606	TRUE	FALSE	FALSE
gnl|gene41860|rna84458|	LOC108702301	ABCC1	P33527	Multidrug resistance-associated protein 1	2.77264	3.79721	FALSE	FALSE	FALSE
gnl|gene39766|rna81490|	abcd1.L	ABCD1	P33897	ATP-binding cassette sub-family D member 1	8.5	5.22556	FALSE	FALSE	FALSE
gnl|gene4614|rna13456|	abcd3.S	ABCD3	P28288	ATP-binding cassette sub-family D member 3	8.5	7.55616	FALSE	FALSE	FALSE
gnl|gene1725|rna5021|	abce1.L	ABCE1	P61221	ATP-binding cassette sub-family E member 1	0.903808	0.592828	TRUE	FALSE	FALSE
gnl|gene10093|rna29341|	abcf1.L	ABCF1	Q8NE71	ATP-binding cassette sub-family F member 1 (Fragment)	0.935771	0.785209	FALSE	FALSE	FALSE
gnl|gene37485|rna78225|	LOC108695527	ABCF2	Q9UG63	ATP-binding cassette sub-family F member 2	2.29426	0.800216	FALSE	FALSE	FALSE
gnl|gene5949|rna17412|	abcf3.L	ABCF3	Q9NUQ8	ATP-binding cassette sub-family F member 3	1.90959	0.524725	FALSE	FALSE	FALSE
gnl|gene6601|rna19317|	abhd14b.L	ABHD14B	Q96IU4	Protein ABHD14B	-0.164341	-0.281439	FALSE	FALSE	FALSE
gnl|gene26122|rna65622|	mastl.S	ABI1	Q8IZP0	Abl interactor 1	1.21253	0.284622	FALSE	FALSE	FALSE
gnl|gene11993|rna34852|	fam206a.S	ABITRAM	Q9NX38	Protein Abitram	1.70957	1.25836	FALSE	FALSE	FALSE
gnl|gene1453|rna4231|	abr.L	ABR	Q12979	Active breakpoint cluster region-related protein	1.18745	0.776015	FALSE	FALSE	FALSE
gnl|gene15331|rna44744|	abracl.L	ABRACL	Q9P1F3	Costars family protein ABRACL	1.68617	1.21314	FALSE	FALSE	FALSE
gnl|gene4285|rna12480|	acaa1.L	ACAA1	P09110	3-ketoacyl-CoA thiolase, peroxisomal	6.15135	4.56875	FALSE	FALSE	FALSE
gnl|gene49629|rna95694|	LOC108705465	ACAA2	P42765	3-ketoacyl-CoA thiolase, mitochondrial	7.36573	4.88179	TRUE	FALSE	FALSE
gnl|gene8281|rna24111|	acacb.L	ACACB	O00763	Acetyl-CoA carboxylase 2	1.55605	0.938447	TRUE	FALSE	FALSE
gnl|gene47694|rna92930|	acad10.L	ACAD10	Q6JQN1	Acyl-CoA dehydrogenase family member 10	6.24446	4.47305	FALSE	FALSE	FALSE
gnl|gene5340|rna15636|	acad11.L	ACAD11	Q709F0	Acyl-CoA dehydrogenase family member 11	6.97212	5.47547	TRUE	FALSE	FALSE
gnl|gene3537|rna10295|	acad8.L	ACAD8	Q9UKU7	Isobutyryl-CoA dehydrogenase, mitochondrial	6.94379	4.93859	TRUE	FALSE	FALSE
gnl|gene48840|rna94599|	acad9.S	ACAD9	Q9H845	Complex I assembly factor ACAD9, mitochondrial	8.5	5.61831	TRUE	FALSE	FALSE
gnl|gene4690|rna13695|	MGC147631.L	ACADL	P28330	Long-chain specific acyl-CoA dehydrogenase, mitochondrial	6.82663	4.77892	TRUE	FALSE	FALSE
gnl|gene8983|rna26158|	acadm.L	ACADM	P11310	Medium-chain specific acyl-CoA dehydrogenase, mitochondrial	6.72219	4.94891	TRUE	FALSE	FALSE
gnl|gene8153|rna23734|	acads.L	ACADS	P16219	Short-chain specific acyl-CoA dehydrogenase, mitochondrial	7.17357	4.77757	TRUE	FALSE	FALSE
gnl|gene9867|rna28681|	acadsb.L	ACADSB	P45954	Short/branched chain specific acyl-CoA dehydrogenase, mitochondrial	7.17078	5.18871	TRUE	FALSE	FALSE
gnl|gene16476|rna48141|	acadvl.L	ACADVL	P49748	Very long-chain specific acyl-CoA dehydrogenase, mitochondrial	7.55556	5.66268	TRUE	FALSE	FALSE
gnl|gene41514|rna83986|	acap2.L	ACAP2	Q15057	Arf-GAP with coiled-coil, ANK repeat and PH domain-containing protein 2 (Fragment)	0.559649	0.286419	FALSE	FALSE	FALSE
gnl|gene9051|rna26339|	acat1.L	ACAT1	P24752	Acetyl-CoA acetyltransferase, mitochondrial	6.46429	4.61745	TRUE	FALSE	FALSE
gnl|gene10680|rna31029|	acat2.L	ACAT2	Q9BWD1	Acetyl-CoA acetyltransferase, cytosolic	0.290717	0.39084	FALSE	FALSE	FALSE
gnl|gene15895|rna46455|	acbd3.L	ACBD3	Q9H3P7	Golgi resident protein GCP60	1.90612	0.592037	TRUE	FALSE	FALSE
gnl|gene11345|rna32983|	acbd6.S	ACBD6	Q9BR61	Acyl-CoA-binding domain-containing protein 6	4.8284	3.13552	FALSE	FALSE	FALSE
gnl|gene15636|rna45649|	acbd7.L	ACBD7	Q8N6N7	Acyl-CoA-binding domain-containing protein 7	4.33823	4.79277	FALSE	FALSE	FALSE
gnl|gene19443|rna56820|	acin1.S	ACIN1	Q9UKV3	Apoptotic chromatin condensation inducer in the nucleus	2.05242	0.95399	FALSE	FALSE	FALSE
gnl|gene4592|rna13396|	acly.L	ACLY	P53396	ATP-citrate synthase	0.101811	0.441253	FALSE	FALSE	FALSE
gnl|gene13109|rna38105|	aco1.L	ACO1	P21399	Cytoplasmic aconitate hydratase	-0.267285	0.0682933	FALSE	FALSE	FALSE
gnl|gene9191|rna26702|	aco2.L	ACO2	Q99798	Aconitate hydratase, mitochondrial	6.42415	4.58537	TRUE	FALSE	FALSE
gnl|gene44149|rna87909|	LOC108714336	ACOT11	Q8WXI4	Acyl-coenzyme A thioesterase 11	1.22033	-0.0137124	FALSE	FALSE	FALSE
gnl|gene9730|rna28300|	acot12.L	ACOT12	Q8WYK0	Acetyl-coenzyme A thioesterase	2.25136	1.23986	FALSE	FALSE	FALSE
gnl|gene16725|rna48875|	acot13.S	ACOT13	Q9NPJ3	Acyl-coenzyme A thioesterase 13	7.29107	5.12697	TRUE	FALSE	FALSE
gnl|gene1773|rna5145|	acot2.S	ACOT2	P49753	Acyl-coenzyme A thioesterase 2, mitochondrial	2.73898	1.86331	TRUE	FALSE	FALSE
gnl|gene17707|rna51749|	acot7.L	ACOT7	O00154	Cytosolic acyl coenzyme A thioester hydrolase	0.102372	0.185921	TRUE	FALSE	FALSE
gnl|gene41668|rna84179|	acot9.L	ACOT9	Q9Y305	Acyl-coenzyme A thioesterase 9, mitochondrial	8.14882	4.96608	TRUE	FALSE	FALSE
gnl|gene19413|rna56738|	acox1.L	ACOX1	Q15067	Peroxisomal acyl-coenzyme A oxidase 1	5.96427	4.75714	FALSE	FALSE	FALSE
gnl|gene43504|rna86940|	acox2.L	ACOX2	Q99424	Peroxisomal acyl-coenzyme A oxidase 2	5.363	4.36564	FALSE	FALSE	FALSE
gnl|gene20256|rna59138|	acox3.L	ACOX3	O15254	Peroxisomal acyl-coenzyme A oxidase 3	6.27799	5.21217	FALSE	FALSE	FALSE
gnl|gene3974|rna11561|	acp1.L	ACP1	P24666	Low molecular weight phosphotyrosine protein phosphatase	2.58744	1.50492	FALSE	FALSE	FALSE
gnl|gene17751|rna51892|	acp6.S	ACP6	Q9NPH0	Lysophosphatidic acid phosphatase type 6	5.49896	4.99598	TRUE	FALSE	FALSE
gnl|gene17415|rna50854|	acsl1.L	ACSL1	P33121	Long-chain-fatty-acid--CoA ligase 1	7.34227	5.28299	TRUE	FALSE	FALSE
gnl|gene17661|rna51624|	acsl4.L	ACSL4	O60488	Long-chain-fatty-acid--CoA ligase 4	5.9799	4.69578	TRUE	FALSE	FALSE
gnl|gene45664|rna90155|	LOC108701066	ACSS2	Q9NR19	Acetyl-coenzyme A synthetase, cytoplasmic	-0.0335789	0.0399104	FALSE	FALSE	FALSE
gnl|gene5277|rna15445|	actg1.S	ACTB	P60709	Actin, cytoplasmic 1	-0.224647	0.0680176	FALSE	FALSE	FALSE
gnl|gene2116|rna6148|	acta2.L	ACTG2	P63267	Actin, gamma-enteric smooth muscle	-0.227626	0.052803	FALSE	FALSE	FALSE
gnl|gene5951|rna17416|	actl6a.S	ACTL6A	O96019	Actin-like protein 6A	0.742396	0.536144	FALSE	FALSE	FALSE
gnl|gene13179|rna38330|	actn1.S	ACTN1	P12814	Alpha-actinin-1	0.213781	0.554442	FALSE	FALSE	FALSE
gnl|gene14393|rna41912|	actn4.L	ACTN4	O43707	Alpha-actinin-4	0.16131	0.663437	FALSE	FALSE	FALSE
gnl|gene19384|rna56646|	actr10.L	ACTR10	Q9NZ32	Actin-related protein 10	2.84509	1.87998	FALSE	FALSE	FALSE
gnl|gene18483|rna53968|	actr1a.S	ACTR1A	P61163	Alpha-centractin	2.19302	1.32284	FALSE	FALSE	FALSE
gnl|gene17277|rna50418|	actr2.L	ACTR2	P61160	Actin-related protein 2	0.184128	0.38802	FALSE	FALSE	FALSE
gnl|gene15606|rna45570|	actr3.L	ACTR3	P61158	Actin-related protein 3	0.143192	0.413145	FALSE	FALSE	FALSE
gnl|gene241|rna679|	actr5.S	ACTR5	Q9H9F9	Actin-related protein 5	1.45527	0.894363	FALSE	FALSE	FALSE
gnl|gene16852|rna49244|	actr6.L	ACTR6	Q9GZN1	Actin-related protein 6	1.60231	0.627931	FALSE	FALSE	FALSE
gnl|gene8847|rna25770|	actr8.S	ACTR8	Q9H981	Actin-related protein 8	0.660131	0.16731	FALSE	FALSE	FALSE
gnl|gene40107|rna81962|	acy1.1.S	ACY1	Q03154	Aminoacylase-1	-0.39667	-0.167784	FALSE	FALSE	FALSE
gnl|gene17243|rna50336|	acyp1.S	ACYP1	P07311	Acylphosphatase-1	2.47425	1.686	FALSE	FALSE	FALSE
gnl|gene3783|rna11010|	adad1.L	ADAD1	Q96M93	Adenosine deaminase domain-containing protein 1	5.34147	4.11862	FALSE	FALSE	FALSE
gnl|gene40931|rna83146|	MGC80849	ADAL	Q6DHV7	Adenosine deaminase-like protein	-0.138752	-0.367628	FALSE	FALSE	FALSE
gnl|gene43481|rna86905|	LOC108711361	ADAM10	O14672	Disintegrin and metalloproteinase domain-containing protein 10	5.11702	4.64246	FALSE	FALSE	FALSE
gnl|gene49947|rna96171|	adar-a	ADAR	P55265	Double-stranded RNA-specific adenosine deaminase (Fragment)	2.23611	1.347	FALSE	FALSE	FALSE
gnl|gene24096|rna63591|	adat3.L	ADAT3	Q96EY9	Probable inactive tRNA-specific adenosine deaminase-like protein 3	0.145419	0.204877	FALSE	FALSE	FALSE
gnl|gene6346|rna18570|	add1.L	ADD1	P35611	Alpha-adducin	1.96679	1.1266	FALSE	FALSE	FALSE
gnl|gene16967|rna49573|	adgrf1.S	ADGRF5	Q8IZF2	Adhesion G protein-coupled receptor F5	1.96976	1.53768	FALSE	FALSE	FALSE
gnl|gene1905|rna5552|	adh6.L	ADH1B	P00325	All-trans-retinol dehydrogenase [NAD(+)] ADH1B	-0.37423	-0.214768	FALSE	FALSE	FALSE
gnl|gene3283|rna9511|	adh5.L	ADH5	P11766	Alcohol dehydrogenase class-3	-0.460351	0.0582555	FALSE	FALSE	FALSE
gnl|gene20036|rna58471|	adi1.L	ADI1	Q9BV57	1,2-dihydroxy-3-keto-5-methylthiopentene dioxygenase	0.195335	-0.0206328	FALSE	FALSE	FALSE
gnl|gene15402|rna44947|	adk.S	ADK	P55263	Adenosine kinase	-0.47443	-0.405394	FALSE	FALSE	FALSE
gnl|gene13391|rna38956|	adnp.L	ADNP	Q9H2P0	Activity-dependent neuroprotector homeobox protein	4.15604	2.37459	FALSE	FALSE	FALSE
gnl|gene3172|rna9191|	ado.L	ADO	Q96SZ5	2-aminoethanethiol dioxygenase	0.242833	0.3106	FALSE	FALSE	FALSE
gnl|gene13098|rna38080|	adprh	ADPRH	P54922	[Protein ADP-ribosylarginine] hydrolase	0.770907	0.0122397	FALSE	FALSE	FALSE
gnl|gene1437|rna4193|	adprm.L	ADPRM	Q3LIE5	Manganese-dependent ADP-ribose/CDP-alcohol diphosphatase	-0.415237	-0.609203	FALSE	FALSE	FALSE
gnl|gene11387|rna33094|	adprhl2.L	ADPRS		ADP-ribose glycohydrolase ARH3	4.53276	2.69897	FALSE	FALSE	FALSE
gnl|gene11779|rna34211|	adrm1.S	ADRM1	Q16186	Proteasomal ubiquitin receptor ADRM1	3.89052	2.96287	FALSE	TRUE	FALSE
gnl|gene17107|rna49971|	adsl.L	ADSL	P30566	Adenylosuccinase (Fragment)	-0.0876722	0.409863	FALSE	FALSE	FALSE
gnl|gene5693|rna16670|	adss.L	ADSS2		Adenylosuccinate synthetase isozyme 2	-0.0508914	0.196218	FALSE	FALSE	FALSE
gnl|gene35070|rna74867|	LOC496335	AFDN	P55196	Afadin	1.84884	0.554359	FALSE	FALSE	FALSE
gnl|gene45912|rna90485|	LOC108719188	AFG3L2	Q9Y4W6	AFG3-like protein 2	8.5	6.00659	TRUE	FALSE	FALSE
gnl|gene34875|rna74573|	LOC108711114	AFM	P43652	Afamin	2.95872	2.51492	FALSE	FALSE	FALSE
gnl|gene9441|rna27463|	afmid.L	AFMID	Q63HM1	Kynurenine formamidase	0.278223	-0.147845	FALSE	FALSE	FALSE
gnl|gene14499|rna42213|	aftph.L	AFTPH	Q6ULP2	Aftiphilin (Fragment)	2.26844	2.42568	FALSE	FALSE	FALSE
gnl|gene21079|rna60560|	agap1.S	AGAP1	Q9UPQ3	Arf-GAP with GTPase, ANK repeat and PH domain-containing protein 1	0.953736	0.478799	FALSE	FALSE	FALSE
gnl|gene50450|rna96957|	LOC108719636	AGAP3	Q96P47	Arf-GAP with GTPase, ANK repeat and PH domain-containing protein 3	1.37585	0.638389	FALSE	FALSE	FALSE
gnl|gene20014|rna58420|	agfg1.L	AGFG1	P52594	Arf-GAP domain and FG repeat-containing protein 1	5.01848	3.63627	FALSE	FALSE	FALSE
gnl|gene43910|rna87559|	agk.S	AGK	Q53H12	Acylglycerol kinase, mitochondrial	8.34057	6.64047	TRUE	FALSE	FALSE
gnl|gene6800|rna19901|	agl.L	AGL	P35573	Glycogen debranching enzyme	1.67432	1.22522	FALSE	FALSE	FALSE
gnl|gene37082|rna77690|	ago4.L	AGO4	Q9HCK5	Protein argonaute-4	2.13482	1.96549	FALSE	FALSE	FALSE
gnl|gene36829|rna77329|	LOC108703003	AGPS	O00116	Alkylglycerone-phosphate synthase (Fragment)	8.5	5.69208	FALSE	FALSE	FALSE
gnl|gene324|rna932|	ahctf1.L	AHCTF1	Q8WYP5	Protein ELYS	2.40443	1.3353	FALSE	FALSE	FALSE
gnl|gene13422|rna39058|	ahcy.L	AHCY	P23526	Adenosylhomocysteinase	-0.230376	0.187615	FALSE	FALSE	FALSE
gnl|gene11108|rna32278|	ahnak.L	AHNAK	Q09666	Neuroblast differentiation-associated protein AHNAK	3.92839	1.56256	FALSE	FALSE	FALSE
gnl|gene15450|rna45100|	ahsa1.L	AHSA1	O95433	Activator of 90 kDa heat shock protein ATPase homolog 1	1.43204	0.763721	FALSE	FALSE	FALSE
gnl|gene12706|rna36906|	aida.L	AIDA	Q96BJ3	Axin interactor, dorsalization-associated protein	1.13516	0.177038	FALSE	FALSE	FALSE
gnl|gene13130|rna38166|	aifm1.L	AIFM1	O95831	Apoptosis-inducing factor 1, mitochondrial	8.5	5.33372	TRUE	FALSE	FALSE
gnl|gene16653|rna48655|	aifm3-like.L	AIFM3	Q96NN9	Apoptosis-inducing factor 3	-0.303552	-0.0561532	TRUE	FALSE	FALSE
gnl|gene5437|rna15941|	aimp1.L	AIMP1	Q12904	Aminoacyl tRNA synthase complex-interacting multifunctional protein 1	2.16044	1.08933	FALSE	FALSE	FALSE
gnl|gene3428|rna9975|	aimp2.L	AIMP2	Q13155	Aminoacyl tRNA synthase complex-interacting multifunctional protein 2	4.35827	2.33204	FALSE	FALSE	FALSE
gnl|gene41900|rna84534|	LOC108696308	AIP	O00170	AH receptor-interacting protein	4.67179	3.34136	TRUE	FALSE	FALSE
gnl|gene7943|rna23167|	ak2.L	AK2	P54819	Adenylate kinase 2, mitochondrial	5.31828	4.46143	TRUE	FALSE	FALSE
gnl|gene1360|rna3977|	ak6.S	AK6	Q9Y3D8	Adenylate kinase isoenzyme 6	2.51285	2.43722	TRUE	FALSE	FALSE
gnl|gene14614|rna42587|	ak7.S	AK7	Q96M32	Adenylate kinase 7	2.17996	1.07415	FALSE	FALSE	FALSE
gnl|gene45030|rna89211|	ak8.L	AK8	Q96MA6	Adenylate kinase 8	1.74749	0.813456	FALSE	FALSE	FALSE
gnl|gene50973|rna97696|	LOC108708368	AKAP1	Q92667	A-kinase anchor protein 1, mitochondrial	8.5	6.18096	TRUE	FALSE	FALSE
gnl|gene41236|rna83594|	LOC108718477	AKAP9	Q99996	A-kinase anchor protein 9 (Fragment)	2.51687	1.67107	FALSE	FALSE	FALSE
gnl|gene45722|rna90230|	akirin2.S	AKIRIN2	Q53H80	Akirin-2	2.9682	1.7206	FALSE	FALSE	FALSE
gnl|gene14888|rna43457|	akr1a1.L	AKR1A1	P14550	Aldo-keto reductase family 1 member A1	0.572843	0.358937	FALSE	FALSE	FALSE
gnl|gene6914|rna20201|	akr1b1.S	AKR1B1	P15121	Aldo-keto reductase family 1 member B1	-0.505425	-0.584833	FALSE	FALSE	FALSE
gnl|gene11762|rna34160|	akr1b1.L	AKR1B10	O60218	Aldo-keto reductase family 1 member B10	-0.814381	-1.24862	FALSE	FALSE	FALSE
gnl|gene5775|rna16895|	akr1c2.L	AKR1C1	Q04828	Aldo-keto reductase family 1 member C1	-0.352775	-0.368435	FALSE	FALSE	FALSE
gnl|gene5363|rna15714|	LOC108704342	AKR1C2	P52895	Aldo-keto reductase family 1 member C2	-0.309281	-0.856255	FALSE	FALSE	FALSE
gnl|gene67|rna193|	akr1c3.L	AKR1C3	P42330	Aldo-keto reductase family 1 member C3	-0.3372	-0.217234	FALSE	FALSE	FALSE
gnl|gene13472|rna39194|	akr1c1.S	AKR1C8P	Q5T2L2	Putative aldo-keto reductase family 1 member C8	-0.453734	-0.21588	FALSE	FALSE	FALSE
gnl|gene17842|rna52142|	akr7a2.L	AKR7A2	O43488	Aflatoxin B1 aldehyde reductase member 2	1.02583	0.438484	FALSE	FALSE	FALSE
gnl|gene7353|rna21461|	akt1.S	AKT1	P31749	RAC-alpha serine/threonine-protein kinase	0.248739	0.0523135	FALSE	FALSE	FALSE
gnl|gene13026|rna37849|	akt2.L	AKT2	P31751	Non-specific serine/threonine protein kinase	0.603195	0.331064	FALSE	FALSE	FALSE
gnl|gene38525|rna79721|	MGC84775	ALAD	P13716	Delta-aminolevulinic acid dehydratase	0.27366	0.61721	FALSE	FALSE	FALSE
gnl|gene26035|rna65535|	alb-like.2.L	ALB	P02768	Albumin	4.85414	3.842	FALSE	FALSE	FALSE
gnl|gene4886|rna14265|	aldh16a1.L	ALDH16A1	Q8IZ83	Aldehyde dehydrogenase family 16 member A1	0.225294	0.578879	FALSE	FALSE	FALSE
gnl|gene4586|rna13374|	aldh18a1.L	ALDH18A1	P54886	Delta-1-pyrroline-5-carboxylate synthase	7.42548	5.10577	TRUE	FALSE	FALSE
gnl|gene9577|rna27865|	aldh2.L	ALDH2	P05091	Aldehyde dehydrogenase, mitochondrial	6.87212	4.72865	TRUE	FALSE	FALSE
gnl|gene8696|rna25319|	aldh3a2.S	ALDH3A2	P51648	Aldehyde dehydrogenase family 3 member A2 (Fragment)	8.39228	5.61272	FALSE	FALSE	FALSE
gnl|gene10012|rna29102|	aldh3b2.L	ALDH3B1	P43353	Aldehyde dehydrogenase family 3 member B1	5.2352	4.38428	FALSE	FALSE	FALSE
gnl|gene7153|rna20877|	aldh6a1.L	ALDH6A1	Q02252	Methylmalonate-semialdehyde dehydrogenase [acylating], mitochondrial	7.33275	4.6062	TRUE	FALSE	FALSE
gnl|gene10316|rna29980|	aldh7a1.L	ALDH7A1	P49419	Alpha-aminoadipic semialdehyde dehydrogenase (Fragment)	0.074854	0.790619	TRUE	FALSE	FALSE
gnl|gene18019|rna52666|	aldh9a1.S	ALDH9A1	P49189	4-trimethylaminobutyraldehyde dehydrogenase	-0.0705697	0.380976	FALSE	FALSE	FALSE
gnl|gene16277|rna47549|	aldoa.L	ALDOA	P04075	Fructose-bisphosphate aldolase	0.197642	0.464622	FALSE	FALSE	FALSE
gnl|gene3368|rna9787|	aldoc.L	ALDOC	P09972	Fructose-bisphosphate aldolase C	0.349368	0.398838	FALSE	FALSE	FALSE
gnl|gene8143|rna23711|	otud4-like.2.L	ALG13	Q9NP73	Putative bifunctional UDP-N-acetylglucosamine transferase and deubiquitinase ALG13	3.50999	2.15292	FALSE	FALSE	FALSE
gnl|gene6580|rna19259|	alg5.S	ALG5	Q9Y673	Dolichyl-phosphate beta-glucosyltransferase	6.7427	5.53079	FALSE	FALSE	FALSE
gnl|gene9205|rna26736|	alg8.S	ALG8	Q9BVK2	Probable dolichyl pyrophosphate Glc1Man9GlcNAc2 alpha-1,3-glucosyltransferase	8.5	5.54731	FALSE	FALSE	FALSE
gnl|gene1786|rna5191|	alkbh4.L	ALKBH4	Q9NXW9	Alpha-ketoglutarate-dependent dioxygenase alkB homolog 4	1.17875	0.775159	FALSE	FALSE	FALSE
gnl|gene40417|rna82416|	LOC108709989	ALKBH8	Q96BT7	Alkylated DNA repair protein alkB homolog 8	0.63791	0.527762	FALSE	FALSE	FALSE
gnl|gene46433|rna91200|	LOC108707611	ALOX15B	O15296	Polyunsaturated fatty acid lipoxygenase ALOX15B	0.843725	0.306208	FALSE	FALSE	FALSE
gnl|gene36263|rna76525|	LOC108708798	ALOXE3	Q9BYJ1	Arachidonate lipoxygenase 3, isoform CRA_a	0.853141	-0.0774554	FALSE	FALSE	FALSE
gnl|gene18345|rna53584|	alyref.S	ALYREF	Q86V81	THO complex subunit 4	6.07321	3.85541	FALSE	FALSE	FALSE
gnl|gene6680|rna19554|	amacr.L	AMACR	Q9UHK6	Alpha-methylacyl-CoA racemase	6.06603	4.66244	TRUE	FALSE	FALSE
gnl|gene11258|rna32745|	amdhd1.L	AMDHD1	Q96NU7	Probable imidazolonepropionase	-0.192298	0.0123687	FALSE	FALSE	FALSE
gnl|gene39732|rna81442|	LOC108701618	AMDHD2	Q9Y303	N-acetylglucosamine-6-phosphate deacetylase	0.0515985	0.596662	FALSE	FALSE	FALSE
gnl|gene11393|rna33112|	ammecr1.S	AMMECR1	Q9Y4X0	AMME syndrome candidate gene 1 protein	1.46462	0.547849	FALSE	FALSE	FALSE
gnl|gene13233|rna38510|	amt.L	AMT	P48728	Aminomethyltransferase, mitochondrial	6.05159	4.17531	TRUE	FALSE	FALSE
gnl|gene19092|rna55749|	anapc1.S	ANAPC1	Q9H1A4	Anaphase-promoting complex subunit 1 (Fragment)	1.72605	1.13999	FALSE	FALSE	FALSE
gnl|gene9099|rna26478|	anapc10.L	ANAPC10	Q9UM13	Anaphase-promoting complex subunit 10	3.19658	2.0033	FALSE	FALSE	FALSE
gnl|gene14883|rna43438|	anapc16.L	ANAPC16	Q96DE5	Anaphase-promoting complex subunit 16	4.00786	2.17386	FALSE	FALSE	FALSE
gnl|gene14966|rna43675|	anapc2.L	ANAPC2	Q9UJX6	Anaphase-promoting complex subunit 2	1.54972	1.67608	FALSE	FALSE	FALSE
gnl|gene16266|rna47510|	anapc4.L	ANAPC4	Q9UJX5	Anaphase-promoting complex subunit 4	2.09669	1.16086	FALSE	FALSE	FALSE
gnl|gene3349|rna9733|	anapc5.L	ANAPC5	Q9UJX4	Anaphase-promoting complex subunit 5 (Fragment)	2.01991	1.32403	FALSE	FALSE	FALSE
gnl|gene174|rna485|	anapc7.S	ANAPC7	Q9UJX3	Anaphase-promoting complex subunit 7	2.57951	1.56108	FALSE	FALSE	FALSE
gnl|gene563|rna1624|	angel1.L	ANGEL1	Q9UNK9	Protein angel homolog 1	0.953871	0.314047	FALSE	FALSE	FALSE
gnl|gene34364|rna73892|	LOC108710331	ANK1	P16157	Ankyrin-1	0.0927724	-0.124911	FALSE	FALSE	FALSE
gnl|gene16632|rna48588|	LOC108705106	ANK3	Q12955	Ankyrin-3	0.586963	0.0277475	FALSE	FALSE	FALSE
gnl|gene40796|rna82950|	LOC108708356	ANKFY1	Q9P2R3	Rabankyrin-5	0.917867	0.995984	FALSE	FALSE	FALSE
gnl|gene14514|rna42265|	ankhd1.S	ANKHD1	Q8IWZ3	Ankyrin repeat and KH domain-containing protein 1 (Fragment)	6.78359	4.73638	FALSE	FALSE	FALSE
gnl|gene16987|rna49626|	ankk1.L	ANKK1	Q8NFD2	Ankyrin repeat and protein kinase domain-containing protein 1	1.5404	0.501759	FALSE	FALSE	FALSE
gnl|gene36530|rna76905|	LOC108719915	ANKMY2	Q8IV38	Ankyrin repeat and MYND domain containing 2, isoform CRA_c	1.90021	1.1302	FALSE	FALSE	FALSE
gnl|gene20101|rna58659|	ankrd13a.L	ANKRD13A	Q8IZ07	Ankyrin repeat domain-containing protein 13A (Fragment)	1.31078	0.702581	FALSE	FALSE	FALSE
gnl|gene42136|rna84885|	LOC108711102	ANKRD17	O75179	Ankyrin repeat domain-containing protein 17 (Fragment)	4.8447	4.29466	FALSE	FALSE	FALSE
gnl|gene17289|rna50457|	ankrd27.L	ANKRD27	Q96NW4	Ankyrin repeat domain-containing protein 27	1.28588	1.04615	FALSE	FALSE	FALSE
gnl|gene37799|rna78648|	LOC108718914	ANKRD28	O15084	Serine/threonine-protein phosphatase 6 regulatory ankyrin repeat subunit A	1.71407	1.07972	FALSE	FALSE	FALSE
gnl|gene18223|rna53238|	ankzf1.L	ANKZF1	Q9H8Y5	Ankyrin repeat and zinc finger domain-containing protein 1	4.16955	1.93908	FALSE	FALSE	FALSE
gnl|gene17387|rna50761|	anln-like.1.L	ANLN	Q9NQW6	Anillin	2.03234	0.33186	FALSE	FALSE	FALSE
gnl|gene15898|rna46464|	anp32a.S	ANP32A	P39687	Acidic leucine-rich nuclear phosphoprotein 32 family member A	5.6057	5.37484	FALSE	FALSE	FALSE
gnl|gene15784|rna46111|	anp32b.L	ANP32B	Q92688	Acidic leucine-rich nuclear phosphoprotein 32 family member B	4.33776	3.94042	FALSE	FALSE	FALSE
gnl|gene2458|rna7155|	anp32e.L	ANP32E	Q9BTT0	Acidic leucine-rich nuclear phosphoprotein 32 family member E	4.06191	4.14524	FALSE	FALSE	FALSE
gnl|gene50769|rna97410|	anxa1	ANXA1	P04083	Annexin A1	1.84517	0.576041	FALSE	FALSE	FALSE
gnl|gene1029|rna3010|	anxa11.S	ANXA11	P50995	Annexin A11	4.4666	2.21716	FALSE	FALSE	FALSE
gnl|gene39942|rna81732|	LOC108695436	ANXA13	P27216	Annexin A13	2.66641	1.60137	FALSE	FALSE	FALSE
gnl|gene9244|rna26841|	anxa2.L	ANXA2	P07355	Annexin A2	2.33479	0.561795	FALSE	FALSE	FALSE
gnl|gene353|rna1022|	anxa3.L	ANXA3	P12429	Annexin A3	0.674172	-0.30172	FALSE	FALSE	FALSE
gnl|gene3499|rna10184|	anxa4.L	ANXA4	P09525	Annexin A4	1.97402	0.630702	FALSE	FALSE	FALSE
gnl|gene5988|rna17519|	anxa5.L	ANXA5	P08758	Annexin A5	1.82786	0.480429	FALSE	FALSE	FALSE
gnl|gene19590|rna57249|	anxa7.L	ANXA7	P20073	Annexin A7	7.57242	3.00324	FALSE	FALSE	FALSE
gnl|gene11349|rna32996|	LOC108701447	AOX1	Q06278	Aldehyde oxidase	0.000357333	0.501553	FALSE	FALSE	FALSE
gnl|gene2167|rna6287|	ap1ar.S	AP1AR	Q63HQ0	AP-1 complex-associated regulatory protein	5.78829	4.15189	FALSE	FALSE	FALSE
gnl|gene5691|rna16663|	ap1b1.L	AP1B1	Q10567	AP-1 complex subunit beta-1 (Fragment)	1.00932	0.42586	FALSE	FALSE	FALSE
gnl|gene10432|rna30318|	ap1g1.L	AP1G1	O43747	AP-1 complex subunit gamma-1	0.943838	0.607857	FALSE	FALSE	FALSE
gnl|gene47021|rna92017|	LOC108712381	AP1M1	Q9BXS5	AP-1 complex subunit mu-1	1.13529	0.660482	FALSE	FALSE	FALSE
gnl|gene19463|rna56888|	ap1m2.S	AP1M2	Q9Y6Q5	AP-1 complex subunit mu-2	1.13119	0.837425	FALSE	FALSE	FALSE
gnl|gene16204|rna47350|	ap1s1.S	AP1S1	P61966	AP-1 complex subunit sigma-1A	1.13818	1.05451	FALSE	FALSE	FALSE
gnl|gene38449|rna79594|	LOC108696787	AP2A2	O94973	AP-2 complex subunit alpha-2	0.63692	0.75548	FALSE	FALSE	FALSE
gnl|gene4184|rna12184|	ap2b1.L	AP2B1	P63010	AP-2 complex subunit beta (Fragment)	0.721127	0.641963	FALSE	FALSE	FALSE
gnl|gene14839|rna43291|	ap2m1.S	AP2M1	Q96CW1	AP-2 complex subunit mu	0.50825	0.601861	FALSE	FALSE	FALSE
gnl|gene36585|rna76976|	LOC108698502	AP2S1	P53680	AP-2 complex subunit sigma	0.897223	1.20339	FALSE	FALSE	FALSE
gnl|gene4326|rna12619|	ap3b1.L	AP3B1	O00203	AP-3 complex subunit beta-1	2.67821	1.95726	FALSE	FALSE	FALSE
gnl|gene17637|rna51538|	ap3b2.S	AP3B2	Q13367	AP complex subunit beta	3.32289	2.44297	FALSE	FALSE	FALSE
gnl|gene15088|rna44026|	ap3d1.L	AP3D1	O14617	AP-3 complex subunit delta (Fragment)	2.65844	1.96698	FALSE	FALSE	FALSE
gnl|gene7995|rna23310|	ap3m2.S	AP3M2	P53677	AP-3 complex subunit mu-2	2.5921	1.90881	FALSE	FALSE	FALSE
gnl|gene11545|rna33528|	ap3s1.S	AP3S1	Q92572	AP-3 complex subunit sigma-1	3.64091	2.11673	FALSE	FALSE	FALSE
gnl|gene17584|rna51354|	ap4b1.L	AP4B1	Q9Y6B7	AP-4 complex subunit beta-1	2.32229	1.62357	FALSE	FALSE	FALSE
gnl|gene46217|rna90889|	LOC108712917	AP4E1	Q9UPM8	AP-4 complex subunit epsilon-1	1.93403	1.43166	FALSE	FALSE	FALSE
gnl|gene1033|rna3023|	ap4m1.S	AP4M1	O00189	AP-4 complex subunit mu-1	2.48448	1.08435	FALSE	FALSE	FALSE
gnl|gene6640|rna19433|	ap5m1.L	AP5M1	Q9H0R1	AP-5 complex subunit mu-1	2.22385	1.36147	FALSE	FALSE	FALSE
gnl|gene5016|rna14651|	ap5z1.S	AP5Z1	O43299	AP-5 complex subunit zeta-1	3.08014	1.75494	FALSE	FALSE	FALSE
gnl|gene5747|rna16817|	apaf1.L	APAF1	O14727	Apoptotic protease-activating factor 1	0.748361	0.67552	FALSE	FALSE	FALSE
gnl|gene6775|rna19833|	apbb1.L	APBB1	O00213	Amyloid-beta A4 precursor protein-binding family B member 1	3.14474	1.54993	FALSE	FALSE	FALSE
gnl|gene3528|rna10261|	apc.L	APC	P25054	Adenomatous polyposis coli protein (Fragment)	3.00887	1.36626	FALSE	FALSE	FALSE
gnl|gene17697|rna51719|	MGC83053.L	APCS	P02743	Serum amyloid P-component	1.35546	0.546723	FALSE	FALSE	FALSE
gnl|gene14687|rna42801|	apex1.L	APEX1	P27695	DNA-(apurinic or apyrimidinic site) endonuclease	0.765076	0.718734	TRUE	FALSE	FALSE
gnl|gene12657|rna36767|	api5.L	API5	Q9BZZ5	Apoptosis inhibitor 5	6.97209	3.64903	FALSE	FALSE	FALSE
gnl|gene12985|rna37735|	aplf.L	APLF	Q8IW19	Aprataxin and PNK-like factor	0.889124	0.35508	FALSE	FALSE	FALSE
gnl|gene39111|rna80580|	LOC108714181	APOB	P04114	Apolipoprotein B-100	6.18997	4.88079	FALSE	FALSE	FALSE
gnl|gene17075|rna49879|	apoo.L	APOO	Q9BUR5	MICOS complex subunit MIC26	8.5	6.92871	TRUE	FALSE	FALSE
gnl|gene46440|rna91213|	apool.L	APOOL	Q6UXV4	MICOS complex subunit	8.5	5.53188	TRUE	FALSE	FALSE
gnl|gene7680|rna22405|	appbp2.L	APPBP2	Q92624	Amyloid protein-binding protein 2	0.585807	0.998193	FALSE	FALSE	FALSE
gnl|gene6725|rna19690|	appl1.L	APPL1	Q9UKG1	DCC-interacting protein 13-alpha	0.636994	0.591453	FALSE	FALSE	FALSE
gnl|gene8141|rna23705|	appl2.L	APPL2	Q8NEU8	DCC-interacting protein 13-beta	0.527135	0.405666	FALSE	FALSE	FALSE
gnl|gene11937|rna34658|	aprt.L	APRT	P07741	Adenine phosphoribosyltransferase	0.435566	0.543103	FALSE	FALSE	FALSE
gnl|gene18206|rna53192|	aptx.L	APTX	Q7Z2E3	Aprataxin	2.8934	1.63187	FALSE	FALSE	FALSE
gnl|gene42408|rna85300|	aqr.L	AQR	O60306	Aquarius homolog (Mouse), isoform CRA_a	1.3782	0.727881	FALSE	FALSE	FALSE
gnl|gene4952|rna14476|	araf.L	ARAF	P10398	Serine/threonine-protein kinase A-Raf	3.32589	1.6869	FALSE	FALSE	FALSE
gnl|gene16078|rna46997|	LOC108710064	ARAP1	Q96P48	Arf-GAP with Rho-GAP domain, ANK repeat and PH domain-containing protein 1	1.81229	1.05397	FALSE	FALSE	FALSE
gnl|gene18790|rna54847|	arcn1.L	ARCN1	P48444	Coatomer subunit delta	0.935731	0.753291	FALSE	FALSE	FALSE
gnl|gene5175|rna15141|	arf5.L	ARF1	P84077	ADP-ribosylation factor 1	3.25064	1.51297	FALSE	FALSE	FALSE
gnl|gene12025|rna34937|	arfgap2.L	ARFGAP2	Q8N6H7	ADP-ribosylation factor GTPase-activating protein 2	3.03502	1.09164	FALSE	FALSE	FALSE
gnl|gene16500|rna48206|	arfgap3.L	ARFGAP3	Q9NP61	ADP-ribosylation factor GTPase-activating protein 3	3.15491	0.728473	FALSE	FALSE	FALSE
gnl|gene44324|rna88156|	LOC108695329	ARFGEF1	Q9Y6D6	Brefeldin A-inhibited guanine nucleotide-exchange protein 1 (Fragment)	2.09884	1.20173	FALSE	FALSE	FALSE
gnl|gene4951|rna14474|	arfgef2-like.S	ARFGEF2	Q9Y6D5	Brefeldin A-inhibited guanine nucleotide-exchange protein 2	1.79801	1.08536	FALSE	FALSE	FALSE
gnl|gene39371|rna80928|	arfip1.L	ARFIP1	P53367	Arfaptin-1	3.28606	1.73801	FALSE	FALSE	FALSE
gnl|gene43301|rna86629|	LOC108708786	ARFIP2	P53365	Arfaptin-2	5.60937	2.41877	FALSE	FALSE	FALSE
gnl|gene7887|rna23011|	arglu1.L	ARGLU1	Q9NWB6	Arginine and glutamate-rich protein 1	1.98288	0.596728	FALSE	FALSE	FALSE
gnl|gene11223|rna32640|	arhgap10.L	ARHGAP10	A1A4S6	Rho GTPase-activating protein 10	0.692565	0.496794	FALSE	FALSE	FALSE
gnl|gene13820|rna40246|	arhgap12.L	ARHGAP12	Q8IWW6	Rho GTPase-activating protein 12	1.96019	0.874547	FALSE	FALSE	FALSE
gnl|gene36461|rna76812|	LOC108701645	ARHGAP17	Q68EM7	Rho GTPase-activating protein 17	1.88242	0.300638	FALSE	FALSE	FALSE
gnl|gene37013|rna77594|	arhgap18.L	ARHGAP18	Q8N392	Rho GTPase-activating protein 18	1.42945	0.175249	FALSE	FALSE	FALSE
gnl|gene40599|rna82673|	LOC108711550	ARHGAP25	P42331	Rho GTPase-activating protein 25	3.16263	1.59001	FALSE	FALSE	FALSE
gnl|gene13563|rna39471|	arhgap29.S	ARHGAP29	Q52LW3	Rho GTPase-activating protein 29	6.72554	4.34888	FALSE	FALSE	FALSE
gnl|gene37869|rna78748|	arhgap35.L	ARHGAP35	Q9NRY4	Rho GTPase-activating protein 35	1.26997	0.928104	FALSE	FALSE	FALSE
gnl|gene3241|rna9388|	arhgap5.L	ARHGAP5	Q13017	Rho GTPase-activating protein 5	1.65787	0.97006	FALSE	FALSE	FALSE
gnl|gene17447|rna50955|	arhgdia.L	ARHGDIA	P52565	Rho GDP-dissociation inhibitor 1	0.783031	0.561051	FALSE	FALSE	FALSE
gnl|gene48125|rna93571|	LOC108697757	ARHGEF1	Q92888	Rho guanine nucleotide exchange factor 1 (Fragment)	1.84223	0.861322	FALSE	FALSE	FALSE
gnl|gene39679|rna81352|	LOC108696425	ARHGEF12	Q9NZN5	Rho guanine nucleotide exchange factor 12	2.38731	1.34768	FALSE	FALSE	FALSE
gnl|gene2157|rna6258|	arhgef16.L	ARHGEF16	Q5VV41	Rho guanine nucleotide exchange factor 16	1.89217	-0.260759	FALSE	FALSE	FALSE
gnl|gene13948|rna40609|	LOC108697842	ARHGEF19	Q8IW93	Rho guanine nucleotide exchange factor 19	6.68293	5.3502	FALSE	FALSE	FALSE
gnl|gene43375|rna86750|	LOC108707477	ARID1A	O14497	AT-rich interactive domain-containing protein 1A	3.5692	1.57009	FALSE	FALSE	FALSE
gnl|gene1927|rna5614|	arid2.S	ARID2	Q68CP9	AT-rich interactive domain-containing protein 2	2.84824	1.71552	FALSE	FALSE	FALSE
gnl|gene7190|rna20975|	arih1.S	ARIH1	Q9Y4X5	E3 ubiquitin-protein ligase ARIH1	0.1666	0.553275	FALSE	FALSE	FALSE
gnl|gene18443|rna53867|	arih2.L	ARIH2	O95376	E3 ubiquitin-protein ligase ARIH2	-0.0321458	0.182517	FALSE	FALSE	FALSE
gnl|gene10278|rna29884|	arl1.L	ARL1	P40616	ADP-ribosylation factor-like protein 1	3.74891	2.72508	FALSE	FALSE	FALSE
gnl|gene41412|rna83830|	arl14ep.L	ARL14EP	Q8N8R7	ARL14 effector protein	1.85109	0.763135	FALSE	FALSE	FALSE
gnl|gene742|rna2162|	arl2.L	ARL2	P36404	ADP-ribosylation factor-like protein 2	0.763107	0.828144	TRUE	FALSE	FALSE
gnl|gene12208|rna35487|	arl2bp.L	ARL2BP	Q9Y2Y0	ADP-ribosylation factor-like protein 2-binding protein	1.77165	0.972569	TRUE	FALSE	FALSE
gnl|gene5742|rna16804|	arl3.1.S	ARL3	P36405	ADP-ribosylation factor-like protein 3	0.463604	-0.0803023	FALSE	FALSE	FALSE
gnl|gene38178|rna79237|	arl6	ARL6	Q9H0F7	ADP-ribosylation factor-like protein 6 (Fragment)	1.08264	-0.0924758	FALSE	FALSE	FALSE
gnl|gene1500|rna4363|	arl6ip5.L	ARL6IP5	O75915	PRA1 family protein 3	8.5	5.53783	FALSE	FALSE	FALSE
gnl|gene15263|rna44546|	arl10b.S	ARL8B	Q9NVJ2	ADP-ribosylation factor-like protein 8B	5.31099	4.01424	FALSE	FALSE	FALSE
gnl|gene10938|rna31789|	armc1.S	ARMC1	Q9NVT9	Armadillo repeat-containing protein 1	6.15664	4.80967	FALSE	FALSE	FALSE
gnl|gene2877|rna8358|	armc2.L	ARMC2	Q8NEN0	Armadillo repeat-containing protein 2	1.03924	0.205588	FALSE	FALSE	FALSE
gnl|gene8555|rna24888|	armc6.L	ARMC6	Q6NXE6	Armadillo repeat-containing protein 6	2.36486	1.04048	FALSE	FALSE	FALSE
gnl|gene47734|rna92981|	armc8.L	ARMC8	Q8IUR7	Armadillo repeat-containing protein 8	2.56748	1.56072	FALSE	FALSE	FALSE
gnl|gene6469|rna18926|	armc9.L	ARMC9	Q7Z3E5	LisH domain-containing protein ARMC9	0.555553	-0.044987	FALSE	FALSE	FALSE
gnl|gene11296|rna32851|	armt1.L	ARMT1	Q9H993	Damage-control phosphatase ARMT1	0.220039	-0.311929	FALSE	FALSE	FALSE
gnl|gene18659|rna54473|	arpc1a.L	ARPC1A	Q92747	Actin-related protein 2/3 complex subunit 1A	0.211476	0.353735	FALSE	FALSE	FALSE
gnl|gene15641|rna45662|	arpc1b.S	ARPC1B	O15143	Actin-related protein 2/3 complex subunit 1B	0.868531	1.30394	FALSE	FALSE	FALSE
gnl|gene4238|rna12333|	arpc2.S	ARPC2	O15144	Actin-related protein 2/3 complex subunit 2	0.142043	0.625112	FALSE	FALSE	FALSE
gnl|gene20455|rna59743|	arpc3.L	ARPC3	O15145	Actin-related protein 2/3 complex subunit 3	0.60655	0.57713	FALSE	FALSE	FALSE
gnl|gene45348|rna89686|	arpc4.S	ARPC4	P59998	Actin-related protein 2/3 complex subunit 4	0.326197	0.66112	FALSE	FALSE	FALSE
gnl|gene9541|rna27753|	arpc5.L	ARPC5	O15511	Actin-related protein 2/3 complex subunit 5	2.93353	2.65347	FALSE	FALSE	FALSE
gnl|gene12819|rna37261|	arpc5l.L	ARPC5L	Q9BPX5	Actin-related protein 2/3 complex subunit 5-like protein	2.65053	2.29556	FALSE	FALSE	FALSE
gnl|gene414|rna1196|	arpin.L	ARPIN	Q7Z6K5	Arpin	1.13918	0.117641	FALSE	FALSE	FALSE
gnl|gene13125|rna38151|	arpp19.L	ARPP19	P56211	cAMP-regulated phosphoprotein 19	5.25602	4.72744	FALSE	FALSE	FALSE
gnl|gene39976|rna81779|	arrb1.L	ARRB1	P49407	Beta-arrestin-1 (Fragment)	0.982547	0.29093	FALSE	FALSE	FALSE
gnl|gene36092|rna76283|	arrb2.L	ARRB2	P32121	Beta-arrestin-2	1.66808	0.510874	FALSE	FALSE	FALSE
gnl|gene16328|rna47688|	arvcf.S	ARVCF	O00192	Armadillo repeat protein deleted in velo-cardio-facial syndrome	3.70953	1.18145	FALSE	FALSE	FALSE
gnl|gene47510|rna92682|	LOC108719762	ASAP1	Q9ULH1	Arf-GAP with SH3 domain, ANK repeat and PH domain-containing protein 1	1.33528	0.420452	FALSE	FALSE	FALSE
gnl|gene38208|rna79274|	asap2.L	ASAP2	O43150	Arf-GAP with SH3 domain, ANK repeat and PH domain-containing protein 2 (Fragment)	1.37059	0.166181	FALSE	FALSE	FALSE
gnl|gene17699|rna51722|	ascc1.L	ASCC1	Q8N9N2	Activating signal cointegrator 1 complex subunit 1	2.60828	1.38048	FALSE	FALSE	FALSE
gnl|gene37179|rna77829|	ascc2.S	ASCC2	Q9H1I8	Activating signal cointegrator 1 complex subunit 2	3.09831	0.832009	FALSE	FALSE	FALSE
gnl|gene8715|rna25369|	ascc3.L	ASCC3	Q8N3C0	Activating signal cointegrator 1 complex subunit 3	2.59555	1.56497	FALSE	FALSE	FALSE
gnl|gene12090|rna35120|	asf1b.L	ASF1A	Q9Y294	Histone chaperone ASF1A	0.832183	0.73282	FALSE	FALSE	FALSE
gnl|gene4575|rna13340|	ash2l.L	ASH2L	Q9UBL3	Set1/Ash2 histone methyltransferase complex subunit ASH2	1.27949	1.11219	FALSE	FALSE	FALSE
gnl|gene41266|rna83639|	asl.L	ASL	P04424	Argininosuccinate lyase	0.58049	0.00199336	FALSE	FALSE	FALSE
gnl|gene1407|rna4109|	asmtl.L	ASMTL	O95671	Probable bifunctional dTTP/UTP pyrophosphatase/methyltransferase protein	0.271136	0.759842	FALSE	FALSE	FALSE
gnl|gene537|rna1536|	asns.L	ASNS	P08243	Asparagine synthetase [glutamine-hydrolyzing]	-0.127915	0.0782512	FALSE	FALSE	FALSE
gnl|gene485|rna1389|	asnsd1.L	ASNSD1	Q9NWL6	Asparagine synthetase domain-containing protein 1	1.01111	0.372561	FALSE	FALSE	FALSE
gnl|gene35314|rna75248|	aspg.L	ASPG	Q86U10	60 kDa lysophospholipase	0.978851	0.90298	FALSE	FALSE	FALSE
gnl|gene2081|rna6040|	aspscr1.S	ASPSCR1	Q9BZE9	Tether containing UBX domain for GLUT4	2.99923	1.82651	FALSE	FALSE	FALSE
gnl|gene41074|rna83351|	asrgl1.L	ASRGL1	Q7L266	Isoaspartyl peptidase/L-asparaginase	1.61893	1.01961	FALSE	FALSE	FALSE
gnl|gene5399|rna15829|	aste1.L	ASTE1	Q2TB18	Protein asteroid homolog 1	3.46566	1.95249	FALSE	FALSE	FALSE
gnl|gene35400|rna75368|	LOC108711556	ASTL	Q6HA08	Astacin-like metalloendopeptidase	4.15322	3.82796	FALSE	FALSE	FALSE
gnl|gene36365|rna76667|	LOC108695434	ATAD2	Q6PL18	ATPase family AAA domain-containing protein 2	2.47989	1.49236	FALSE	FALSE	FALSE
gnl|gene47377|rna92509|	atad2b.L	ATAD2B	Q9ULI0	ATPase family AAA domain-containing protein 2B	2.46622	1.30168	FALSE	FALSE	FALSE
gnl|gene8393|rna24438|	atad3a.S	ATAD3B	Q5T9A4	ATPase family AAA domain-containing protein 3B	8.5	5.94711	TRUE	FALSE	FALSE
gnl|gene13456|rna39157|	atad5.L	ATAD5	Q96QE3	ATPase family AAA domain-containing protein 5	3.32065	2.20432	FALSE	FALSE	FALSE
gnl|gene4102|rna11946|	atat1.S	ATAT1	Q5SQI0	Alpha-tubulin N-acetyltransferase 1	3.91041	2.32034	FALSE	FALSE	FALSE
gnl|gene2535|rna7375|	ate1.L	ATE1	O95260	Arginyl-tRNA--protein transferase 1	1.30461	0.517646	FALSE	FALSE	FALSE
gnl|gene16964|rna49567|	atf7ip.S	ATF7IP	Q6VMQ6	Activating transcription factor 7-interacting protein 1	2.84471	1.42471	FALSE	FALSE	FALSE
gnl|gene4107|rna11962|	atf7ip.L	ATF7IP2	Q5U623	Activating transcription factor 7-interacting protein 2	2.65675	1.86862	FALSE	FALSE	FALSE
gnl|gene11342|rna32974|	atg101.S	ATG101	Q9BSB4	Autophagy-related protein 101	2.25334	0.83213	FALSE	FALSE	FALSE
gnl|gene7581|rna22107|	atg12.S	ATG12	O94817	Ubiquitin-like protein ATG12	0.707383	0.144373	FALSE	FALSE	FALSE
gnl|gene18507|rna54033|	atg13.S	ATG13	O75143	Autophagy-related protein 13	1.67366	0.463514	FALSE	FALSE	FALSE
gnl|gene41268|rna83647|	LOC495838	ATG16L1	Q676U5	Autophagy-related protein 16-1	0.559817	0.37893	FALSE	FALSE	FALSE
gnl|gene9947|rna28915|	atg2a.L	ATG2A	Q2TAZ0	Autophagy-related protein 2 homolog A	3.18585	1.90293	FALSE	FALSE	FALSE
gnl|gene17938|rna52444|	atg2b.L	ATG2B	Q96BY7	Autophagy-related protein 2 homolog B	2.34752	1.42841	FALSE	FALSE	FALSE
gnl|gene40355|rna82315|	LOC108707498	ATG3	Q9NT62	Ubiquitin-like-conjugating enzyme ATG3	1.18275	0.527616	FALSE	FALSE	FALSE
gnl|gene17865|rna52201|	atg4a.L	ATG4A	Q8WYN0	Cysteine protease ATG4A	0.354042	0.306526	FALSE	FALSE	FALSE
gnl|gene19126|rna55861|	atg4b.L	ATG4B	Q9Y4P1	Cysteine protease ATG4B	0.00494631	0.287563	FALSE	FALSE	FALSE
gnl|gene9664|rna28117|	atg5.L	ATG5	Q9H1Y0	Autophagy protein 5	0.913947	0.323613	FALSE	FALSE	FALSE
gnl|gene45096|rna89319|	LOC108704051	ATG7	O95352	Ubiquitin-like modifier-activating enzyme ATG7	0.0467125	0.432012	FALSE	FALSE	FALSE
gnl|gene14313|rna41694|	atic.L	ATIC	P31939	Bifunctional purine biosynthesis protein ATIC	-0.0711597	0.290879	FALSE	FALSE	FALSE
gnl|gene12181|rna35389|	atl2-like.S	ATL2	Q8NHH9	Atlastin-2	6.36843	4.77423	FALSE	FALSE	FALSE
gnl|gene6252|rna18286|	atl3.L	ATL3	Q6DD88	Atlastin-3	6.26525	5.12634	FALSE	FALSE	FALSE
gnl|gene46760|rna91658|	atm.L	ATM	Q13315	Serine-protein kinase ATM	1.44858	0.994247	FALSE	FALSE	FALSE
gnl|gene13881|rna40419|	atox1.L	ATOX1	O00244	Copper transport protein ATOX1	2.93026	2.14539	FALSE	FALSE	FALSE
gnl|gene14665|rna42743|	atp1a1.L	ATP1A1	P05023	Sodium/potassium-transporting ATPase subunit alpha-1	4.72447	3.64309	FALSE	FALSE	FALSE
gnl|gene16064|rna46957|	atp1b3.S	ATP1B3	P54709	Sodium/potassium-transporting ATPase subunit beta-3	5.57364	4.04913	FALSE	FALSE	FALSE
gnl|gene48369|rna93932|	LOC495046	ATP2A2	P16615	Sarcoplasmic/endoplasmic reticulum calcium ATPase 2	8.5	5.66022	FALSE	FALSE	FALSE
gnl|gene23757|rna63249|	atp2b1.L	ATP2B1	P20020	Calcium-transporting ATPase	4.70035	3.60035	FALSE	FALSE	FALSE
gnl|gene45753|rna90266|	LOC108709452	ATP2B2	Q01814	Calcium-transporting ATPase	4.35681	3.39825	FALSE	FALSE	FALSE
gnl|gene7064|rna20628|	atp6v0a1.L	ATP6V0A1	Q93050	V-type proton ATPase 116 kDa subunit a1	4.98943	3.93344	FALSE	FALSE	FALSE
gnl|gene17454|rna50978|	atp6v0d1.L	ATP6V0D1	P61421	V-type proton ATPase subunit d 1	3.85972	3.50967	FALSE	FALSE	FALSE
gnl|gene20453|rna59732|	atp6a1	ATP6V1A	P38606	V-type proton ATPase catalytic subunit A	0.143951	0.332177	FALSE	FALSE	FALSE
gnl|gene43873|rna87512|	LOC108711609	ATP6V1B2	P21281	V-type proton ATPase subunit B, brain isoform	0.236787	0.508533	FALSE	FALSE	FALSE
gnl|gene16486|rna48169|	atp6v1c1.L	ATP6V1C1	P21283	V-type proton ATPase subunit C	0.727865	0.40815	FALSE	FALSE	FALSE
gnl|gene2591|rna7527|	atp6v1d.L	ATP6V1D	Q9Y5K8	V-type proton ATPase subunit D	0.813627	1.24008	FALSE	FALSE	FALSE
gnl|gene6868|rna20074|	atp6v1e1.L	ATP6V1E1	P36543	V-type proton ATPase subunit E 1	0.334141	0.477824	FALSE	FALSE	FALSE
gnl|gene17489|rna51075|	atp6v1f.S	ATP6V1F	Q16864	V-type proton ATPase subunit F	2.91351	2.36208	FALSE	FALSE	FALSE
gnl|gene50262|rna96662|	LOC108707065	ATP6V1G1	O75348	V-type proton ATPase subunit G 1	3.10815	2.23856	FALSE	FALSE	FALSE
gnl|gene7572|rna22061|	atp6v1h.L	ATP6V1H	Q9UI12	V-type proton ATPase subunit H	1.32127	0.808021	FALSE	FALSE	FALSE
gnl|gene42509|rna85449|	LOC108708674	ATP7B	P35670	P-type Cu(+) transporter	0.55521	0.423139	TRUE	FALSE	FALSE
gnl|gene46951|rna91936|	LOC108700899	ATP9A	O75110	Phospholipid-transporting ATPase	5.20433	4.49233	FALSE	FALSE	FALSE
gnl|gene3488|rna10154|	atp9b.L	ATP9B	O43861	ATPase class II type 9B	4.40967	3.50352	FALSE	FALSE	FALSE
gnl|gene1720|rna5010|	fam173b.S	ATPSCKMT		ATP synthase subunit C lysine N-methyltransferase	-0.248796	1.11531	FALSE	FALSE	FALSE
gnl|gene45653|rna90142|	atr.L	ATR	Q13535	Serine/threonine-protein kinase ATR (Fragment)	1.99518	1.15458	FALSE	FALSE	FALSE
gnl|gene11330|rna32942|	atrip.L	ATRIP	Q8WXE1	ATR-interacting protein	1.4773	0.805585	FALSE	FALSE	FALSE
gnl|gene42048|rna84769|	atrx.L	ATRX	P46100	Transcriptional regulator ATRX	4.13307	1.87913	FALSE	FALSE	FALSE
gnl|gene48715|rna94401|	atxn10.L	ATXN10	Q9UBB4	Ataxin-10	1.07382	0.236039	FALSE	FALSE	FALSE
gnl|gene42372|rna85248|	LOC108707167	ATXN2	Q99700	Ataxin-2 (Fragment)	2.40964	1.01317	FALSE	FALSE	FALSE
gnl|gene35359|rna75315|	LOC108704751	ATXN2L	Q8WWM7	Ataxin-2-like protein (Fragment)	4.81831	2.47069	FALSE	FALSE	FALSE
gnl|gene4209|rna12247|	atxn3.L	ATXN3	P54252	Ubiquitinyl hydrolase 1	0.44724	0.108088	FALSE	FALSE	FALSE
gnl|gene10913|rna31726|	auh.L	AUH	Q13825	Methylglutaconyl-CoA hydratase, mitochondrial	6.95611	4.97275	TRUE	FALSE	FALSE
gnl|gene6077|rna17778|	aurka.L	AURKA	O14965	Aurora kinase A	4.36581	2.01868	FALSE	FALSE	FALSE
gnl|gene9209|rna26747|	aurkb.L	AURKB	Q96GD4	Aurora kinase B	6.14761	3.70124	FALSE	FALSE	FALSE
gnl|gene45791|rna90329|	aven.L	AVEN	Q9NQS1	Cell death regulator Aven	1.41817	0.806521	FALSE	FALSE	FALSE
gnl|gene43167|rna86436|	LOC108719004	AVL9	Q8NBF6	Late secretory pathway protein AVL9 homolog	2.58458	1.16419	FALSE	FALSE	FALSE
gnl|gene43407|rna86789|	LOC108719961	AZI2	Q9H6S1	5-azacytidine-induced protein 2	1.85511	0.955858	FALSE	FALSE	FALSE
gnl|gene43078|rna86283|	b3glct.L	B3GLCT	Q6Y288	Beta-1,3-glucosyltransferase	8.5	5.73593	FALSE	FALSE	FALSE
gnl|gene40930|rna83144|	LOC108701172	B3GNTL1	Q67FW5	HCG30384, isoform CRA_d	0.256616	0.131037	FALSE	FALSE	FALSE
gnl|gene13067|rna37978|	babam1.L	BABAM1	Q9NWV8	BRISC and BRCA1-A complex member 1	1.25308	0.586099	FALSE	FALSE	FALSE
gnl|gene1519|rna4416|	bag3.L	BAG3	O95817	BAG family molecular chaperone regulator 3	4.27161	0.952325	FALSE	FALSE	FALSE
gnl|gene2849|rna8270|	bag4.L	BAG4	O95429	BAG family molecular chaperone regulator 4	8.5	2.02257	FALSE	FALSE	FALSE
gnl|gene6007|rna17571|	bag5.L	BAG5	Q9UL15	BAG family molecular chaperone regulator 5	2.39777	1.2706	FALSE	FALSE	FALSE
gnl|gene4093|rna11918|	bag6.L	BAG6	P46379	BCL2-associated athanogene 6	3.34365	2.20161	FALSE	FALSE	FALSE
gnl|gene15666|rna45740|	baiap2l1.L	BAIAP2L1	Q9UHR4	Brain-specific angiogenesis inhibitor 1-associated protein 2-like protein 1	0.887599	0.444873	FALSE	FALSE	FALSE
gnl|gene43934|rna87596|	baf-l.L	BANF1	O75531	Barrier-to-autointegration factor	5.51283	4.87278	FALSE	FALSE	FALSE
gnl|gene3011|rna8722|	banp.L	BANP	Q8N9N5	Protein BANP	0.890418	1.14941	FALSE	FALSE	FALSE
gnl|gene9976|rna29004|	baz1a.L	BAZ1A	Q9NRL2	Bromodomain adjacent to zinc finger domain protein 1A	1.58605	1.06466	FALSE	FALSE	FALSE
gnl|gene8976|rna26139|	baz1b.L	BAZ1B	Q9UIG0	Tyrosine-protein kinase BAZ1B	2.3757	1.52445	FALSE	FALSE	FALSE
gnl|gene49454|rna95435|	LOC108713947	BBS1	Q8NFJ9	Bardet-Biedl syndrome 1 protein	0.752994	0.641518	FALSE	FALSE	FALSE
gnl|gene1669|rna4862|	bbs2.S	BBS2	Q9BXC9	Bardet-Biedl syndrome 2 protein	1.31365	1.11781	FALSE	FALSE	FALSE
gnl|gene7188|rna20970|	bbs4.S	BBS4	Q96RK4	Bardet-Biedl syndrome 4 protein	0.820238	0.717256	FALSE	FALSE	FALSE
gnl|gene8491|rna24719|	bbs7.L	BBS7	Q8IWZ6	Bardet-Biedl syndrome 7 protein	1.19621	1.15251	FALSE	FALSE	FALSE
gnl|gene3631|rna10560|	bbs9.L	BBS9	Q3SYG4	Protein PTHB1	0.857664	0.752459	FALSE	FALSE	FALSE
gnl|gene5630|rna16483|	bcap31.L	BCAP31	P51572	B-cell receptor-associated protein 31	7.89217	5.73195	FALSE	FALSE	FALSE
gnl|gene18896|rna55153|	bcas2.L	BCAS2	O75934	Pre-mRNA-splicing factor SPF27	5.49545	3.37156	FALSE	FALSE	FALSE
gnl|gene41034|rna83303|	LOC108708289	BCAS3	Q9H6U6	Breast carcinoma-amplified sequence 3	2.01043	0.177328	FALSE	FALSE	FALSE
gnl|gene16335|rna47718|	bcat1.L	BCAT1	P54687	Branched-chain-amino-acid aminotransferase, cytosolic	2.36554	2.73484	FALSE	FALSE	FALSE
gnl|gene5964|rna17444|	bccip.L	BCCIP	Q9P287	BRCA2 and CDKN1A-interacting protein	1.17714	1.17576	FALSE	FALSE	FALSE
gnl|gene9170|rna26651|	bckdhb.S	BCKDHB	P21953	2-oxoisovalerate dehydrogenase subunit beta, mitochondrial	6.29974	4.50449	TRUE	FALSE	FALSE
gnl|gene8176|rna23810|	bcl2l13.L	BCL2L13	Q9BXK5	Bcl-2-like protein 13	7.75204	5.24901	TRUE	FALSE	FALSE
gnl|gene18426|rna53822|	bcl2l14.S	BCL2L14	Q9BZR8	Apoptosis facilitator Bcl-2-like protein 14	5.40323	3.06215	FALSE	FALSE	FALSE
gnl|gene8328|rna24242|	bcl7a.S	BCL7A	Q4VC05	B-cell CLL/lymphoma 7 protein family member A	4.58372	2.96747	FALSE	FALSE	FALSE
gnl|gene8627|rna25120|	bco2.L	BCO2	Q9BYV7	Beta,beta-carotene 9',10'-oxygenase	8.28513	4.42377	TRUE	FALSE	FALSE
gnl|gene11063|rna32167|	bcs1l.L	BCS1L	Q9Y276	Mitochondrial chaperone BCS1	5.04287	2.90879	TRUE	FALSE	FALSE
gnl|gene19599|rna57270|	bdh2.L	BDH2	Q9BUT1	3-hydroxybutyrate dehydrogenase type 2	0.897442	0.48415	FALSE	FALSE	FALSE
gnl|gene17549|rna51263|	bdp1.S	BDP1	A6H8Y1	Transcription factor TFIIIB component B'' homolog	3.3106	0.817716	FALSE	FALSE	FALSE
gnl|gene1052|rna3074|	LOC108702722	BECN1	Q14457	Beclin-1	1.98385	0.807295	TRUE	FALSE	FALSE
gnl|gene16735|rna48904|	bhmt.L	BHMT	Q93088	Betaine--homocysteine S-methyltransferase 1	-0.131339	0.393386	FALSE	FALSE	FALSE
gnl|gene11011|rna32009|	MGC75760.L	BHMT2	Q9H2M3	S-methylmethionine--homocysteine S-methyltransferase BHMT2	0.53411	-0.378111	FALSE	FALSE	FALSE
gnl|gene2612|rna7586|	bicc1.L	BICC1	Q9H694	Protein bicaudal C homolog 1	8.5	5.37677	FALSE	FALSE	FALSE
gnl|gene1193|rna3475|	bid.L	BID	P55957	BH3-interacting domain death agonist	1.0955	0.541794	TRUE	FALSE	FALSE
gnl|gene4425|rna12900|	bin1.S	BIN1	O00499	Myc box-dependent-interacting protein 1	1.76729	0.818726	FALSE	FALSE	FALSE
gnl|gene1878|rna5485|	birc5.1.S	BIRC5	O15392	Baculoviral IAP repeat-containing protein 5	6.23402	4.71338	FALSE	FALSE	FALSE
gnl|gene35046|rna74826|	LOC108716679	BIRC6	Q9NR09	Baculoviral IAP repeat-containing protein 6	1.84733	1.179	FALSE	FALSE	FALSE
gnl|gene7369|rna21502|	blmh.L	BLMH	Q13867	Bleomycin hydrolase	0.365088	0.477992	FALSE	FALSE	FALSE
gnl|gene35598|rna75632|	LOC108697447	BLOC1S2	Q6QNY1	Biogenesis of lysosome-related organelles complex 1 subunit 2	5.63219	3.56073	FALSE	FALSE	FALSE
gnl|gene16703|rna48824|	LOC108698532	BLOC1S3	Q6QNY0	Biogenesis of lysosome-related organelles complex 1 subunit 3	2.92828	2.15251	FALSE	FALSE	FALSE
gnl|gene4427|rna12913|	blvra.L	BLVRA	P53004	Biliverdin reductase A	-0.100343	-0.16618	FALSE	FALSE	FALSE
gnl|gene45379|rna89728|	commd3.S	BMI1	P35226	Polycomb complex protein BMI-1	2.27471	1.21262	FALSE	FALSE	FALSE
gnl|gene50783|rna97436|	bms1.L	BMS1	Q14692	Ribosome biogenesis protein BMS1 homolog	3.15107	1.67039	FALSE	FALSE	FALSE
gnl|gene13802|rna40184|	bod1l1.L	BOD1L1	Q8NFC6	Biorientation of chromosomes in cell division protein 1-like 1	1.23978	1.10782	FALSE	FALSE	FALSE
gnl|gene12254|rna35619|	bola1.S	BOLA1	Q9Y3E2	BolA-like protein 1	1.22668	0.620473	TRUE	FALSE	FALSE
gnl|gene12853|rna37365|	bola2.L	BOLA2B	Q9H3K6	BolA-like protein 2	2.49435	1.39782	FALSE	FALSE	FALSE
gnl|gene19890|rna58079|	bola3.S	BOLA3	Q53S33	BolA-like protein 3	7.3849	4.79766	TRUE	FALSE	FALSE
gnl|gene39674|rna81341|	bop1.L	BOP1	Q14137	Ribosome biogenesis protein BOP1	3.56747	2.66843	FALSE	FALSE	FALSE
gnl|gene1470|rna4282|	bora.S	BORA	Q6PGQ7	Protein aurora borealis	2.82883	3.1481	FALSE	FALSE	FALSE
gnl|gene12435|rna36152|	bpnt1.L	BPNT1	O95861	3'(2'),5'-bisphosphate nucleotidase 1	1.29792	0.392674	FALSE	FALSE	FALSE
gnl|gene3935|rna11474|	impad1.L	BPNT2		Golgi-resident adenosine 3',5'-bisphosphate 3'-phosphatase	5.40031	4.40378	FALSE	FALSE	FALSE
gnl|gene50851|rna97527|	LOC108702156	BPTF	Q12830	Nucleosome-remodeling factor subunit BPTF	3.42971	1.79008	FALSE	FALSE	FALSE
gnl|gene20156|rna58817|	braf.L	BRAF	P15056	Non-specific serine/threonine protein kinase	2.05735	1.57467	FALSE	FALSE	FALSE
gnl|gene12491|rna36320|	brap.L	BRAP	Q7Z569	BRCA1-associated protein	0.876845	0.796043	FALSE	FALSE	FALSE
gnl|gene20299|rna59277|	brat1.L	BRAT1	Q6PJG6	BRCA1-associated ATM activator 1	1.75111	1.13342	FALSE	FALSE	FALSE
gnl|gene6724|rna19687|	brca1.L	BRCA1	P38398	Breast cancer type 1 susceptibility protein (Fragment)	3.28071	1.55965	FALSE	FALSE	FALSE
gnl|gene5485|rna16068|	brcc3.L	BRCC3	P46736	Lys-63-specific deubiquitinase	0.719174	0.774803	FALSE	FALSE	FALSE
gnl|gene12898|rna37476|	brd4.L	BRD4	O60885	Bromodomain-containing protein 4 (Fragment)	2.97648	1.15409	FALSE	FALSE	TRUE
gnl|gene8414|rna24497|	brd7.L	BRD7	Q9NPI1	Bromodomain-containing protein 7	4.07382	1.93484	FALSE	FALSE	FALSE
gnl|gene13586|rna39539|	brf1.L	BRF1	Q92994	Transcription factor IIIB 90 kDa subunit	2.60181	1.32214	FALSE	FALSE	FALSE
gnl|gene10837|rna31496|	brip1.L	BRIP1	Q9BX63	Fanconi anemia group J protein	2.74366	0.942182	TRUE	FALSE	FALSE
gnl|gene11899|rna34553|	brix1.S	BRIX1	Q8TDN6	Ribosome biogenesis protein BRX1 homolog	2.49508	1.31562	FALSE	FALSE	FALSE
gnl|gene16210|rna47363|	brk1.S	BRK1	Q8WUW1	Protein BRICK1	6.77945	5.45499	FALSE	FALSE	FALSE
gnl|gene11518|rna33455|	brox.L	BROX	Q5VW32	BRO1 domain-containing protein BROX	0.541958	-0.309417	FALSE	FALSE	FALSE
gnl|gene18608|rna54322|	brwd3.L	BRWD3	Q6RI45	Bromodomain and WD repeat-containing protein 3	2.8295	1.67563	FALSE	FALSE	FALSE
gnl|gene18500|rna54009|	bsdc1.L	BSDC1	Q9NW68	BSD domain-containing protein 1	7.20219	4.89584	FALSE	FALSE	FALSE
gnl|gene43891|rna87533|	bsg.S	BSG	P35613	Basigin	8.5	6.59799	FALSE	FALSE	FALSE
gnl|gene13151|rna38223|	bsn.S	BSN	Q9UPA5	Protein bassoon	0.0465071	0.269183	FALSE	FALSE	FALSE
gnl|gene1140|rna3306|	btaf1.L	BTAF1	O14981	TATA-binding protein-associated factor 172	1.6918	0.755445	FALSE	FALSE	FALSE
gnl|gene10801|rna31396|	btbd10.S	BTBD10	Q9BSF8	BTB (POZ) domain containing 10, isoform CRA_c	1.77343	1.16469	FALSE	FALSE	FALSE
gnl|gene17320|rna50553|	btbd19.S	BTBD19	C9JJ37	BTB/POZ domain-containing protein 19	1.3722	1.25101	FALSE	FALSE	FALSE
gnl|gene49157|rna95022|	LOC496053	BTBD2	Q9BX70	BTB/POZ domain-containing protein 2	2.8455	1.88322	FALSE	FALSE	FALSE
gnl|gene9692|rna28198|	btbd8.L	BTBD8	Q5XKL5	BTB/POZ domain-containing protein 8	2.8385	1.5347	FALSE	FALSE	FALSE
gnl|gene42604|rna85588|	btbd9.L	BTBD9	Q96Q07	BTB/POZ domain-containing protein 9	1.4668	1.3572	FALSE	FALSE	FALSE
gnl|gene45154|rna89394|	LOC108717780	BTF3	P20290	Transcription factor BTF3	3.06531	3.21964	FALSE	FALSE	FALSE
gnl|gene17177|rna50157|	btf3l4.L	BTF3L4	Q96K17	Transcription factor BTF3 homolog 4	4.34066	3.60916	FALSE	FALSE	FALSE
gnl|gene14351|rna41802|	btg4.S	BTG4	Q9NY30	Protein BTG4	8.28424	5.14992	FALSE	FALSE	FALSE
gnl|gene17483|rna51055|	btrc.L	BTRC	Q9Y297	F-box/WD repeat-containing protein 1A	1.46148	1.55042	FALSE	FALSE	FALSE
gnl|gene4909|rna14338|	bub1.L	BUB1	O43683	Mitotic checkpoint serine/threonine-protein kinase BUB1	2.58118	0.984437	FALSE	FALSE	FALSE
gnl|gene35951|rna76090|	bub1b.L	BUB1B	O60566	Mitotic checkpoint serine/threonine-protein kinase BUB1 beta	2.69781	1.50053	FALSE	FALSE	FALSE
gnl|gene9071|rna26398|	bub3.S	BUB3	O43684	Mitotic checkpoint protein BUB3 (Fragment)	2.98546	2.28608	FALSE	FALSE	FALSE
gnl|gene37359|rna78062|	bud13.L	BUD13	Q9BRD0	BUD13 homolog	0.491523	0.473715	FALSE	FALSE	FALSE
gnl|gene18169|rna53094|	bysl.S	BYSL	Q13895	Bystin	4.30126	2.19247	FALSE	FALSE	FALSE
gnl|gene5707|rna16715|	bzw1.L	BZW1	Q7L1Q6	Basic leucine zipper and W2 domain-containing protein 1	2.09627	0.84057	FALSE	FALSE	FALSE
gnl|gene5162|rna15095|	bzw2.L	BZW2	Q9Y6E2	Basic leucine zipper and W2 domain-containing protein 2 (Fragment)	3.1085	1.17602	FALSE	FALSE	FALSE
gnl|gene20512|rna59890|	c11orf54.L	C11orf54	Q9H0W9	Ester hydrolase C11orf54	-0.0418303	-0.0869822	FALSE	FALSE	FALSE
gnl|gene12012|rna34902|	c11orf68.L	C11orf68	Q9H3H3	UPF0696 protein C11orf68	0.329804	0.0306074	FALSE	FALSE	FALSE
gnl|gene714|rna2082|	lbhd1.S	C11orf98	E9PRG8	Uncharacterized protein C11orf98	2.87878	1.87854	FALSE	FALSE	FALSE
gnl|gene47544|rna92720|	c12orf4.L	C12orf4	Q9NQ89	Protein C12orf4	1.10075	0.759142	FALSE	FALSE	FALSE
gnl|gene38759|rna80041|	c12orf43.L	C12orf43		Protein CUSTOS (Fragment)	3.25166	2.58738	FALSE	FALSE	FALSE
gnl|gene9940|rna28891|	c12orf45.S	C12orf45	Q8N5I9	Uncharacterized protein C12orf45	2.43722	1.85112	FALSE	FALSE	FALSE
gnl|gene7024|rna20508|	c15orf40.L	C15orf40	Q8WUR7	UPF0235 protein C15orf40 (Fragment)	1.77154	0.880246	FALSE	FALSE	FALSE
gnl|gene6046|rna17699|	c17orf75.L	C17orf75	Q9HAS0	Protein Njmu-R1	3.05662	1.46695	FALSE	FALSE	FALSE
gnl|gene19963|rna58276|	c18orf25.L	C18orf25	Q96B23	Uncharacterized protein C18orf25	1.88389	1.5177	FALSE	FALSE	FALSE
gnl|gene41652|rna84155|	MGC130975	C19orf47	Q8N9M1	Uncharacterized protein C19orf47	3.78883	1.89038	FALSE	FALSE	FALSE
gnl|gene10723|rna31169|	c1qbp.L	C1QBP	Q07021	Complement component 1 Q subcomponent-binding protein, mitochondrial	8.11371	5.23651	TRUE	FALSE	FALSE
gnl|gene6686|rna19568|	c1orf112.L	C1orf112	Q9NSG2	Uncharacterized protein C1orf112	4.08136	2.13501	FALSE	FALSE	FALSE
gnl|gene19965|rna58283|	c1orf52.S	C1orf52	Q8N6N3	UPF0690 protein C1orf52	4.70117	2.96103	FALSE	FALSE	FALSE
gnl|gene38419|rna79555|	LOC108697172	C20orf194	Q5TEA3	Uncharacterized protein C20orf194	1.68116	0.300604	FALSE	FALSE	FALSE
gnl|gene549|rna1587|	c20orf27.S	C20orf27	Q9GZN8	UPF0687 protein C20orf27	0.372145	-0.164016	FALSE	FALSE	FALSE
gnl|gene44503|rna88455|	LOC108706034	C2CD5	Q86YS7	C2 domain-containing protein 5 (Fragment)	0.701509	1.03594	FALSE	FALSE	FALSE
gnl|gene17967|rna52519|	c2orf49.L	C2orf49	Q9BVC5	Ashwin	1.54856	0.757927	FALSE	FALSE	FALSE
gnl|gene16821|rna49163|	c2orf76.L	C2orf76	Q3KRA6	UPF0538 protein C2orf76	1.07157	0.376293	FALSE	FALSE	FALSE
gnl|gene20611|rna60090|	Xelaev18031042m	C2orf78	A6NCI8	Uncharacterized protein C2orf78	-0.0811162	0.320803	FALSE	FALSE	FALSE
gnl|gene7154|rna20881|	c3.L	C3	P01024	Complement C3	5.23063	4.73285	FALSE	FALSE	FALSE
gnl|gene7917|rna23097|	c4a.L	C4B_2	P0C0L5	C4a anaphylatoxin (Fragment)	4.92026	4.39323	FALSE	FALSE	FALSE
gnl|gene47639|rna92857|	LOC108698859	C5	P01031	Complement C5	5.53286	5.07657	FALSE	FALSE	FALSE
gnl|gene50654|rna97266|	c5orf22.L	C5orf22	Q49AR2	UPF0489 protein C5orf22	0.14065	0.205087	FALSE	FALSE	FALSE
gnl|gene6799|rna19899|	c7orf25.L	C7orf25	Q9BPX7	UPF0415 protein C7orf25	0.80598	0.321168	FALSE	FALSE	FALSE
gnl|gene47901|rna93226|	LOC108703138	C7orf50	Q9BRJ6	Uncharacterized protein C7orf50	4.67208	2.93815	FALSE	FALSE	FALSE
gnl|gene11618|rna33740|	c7orf57.L	C7orf57	Q8NEG2	Uncharacterized protein C7orf57	7.96815	2.10181	FALSE	FALSE	FALSE
gnl|gene12149|rna35300|	c8orf76.L	C8orf76	Q96K31	Uncharacterized protein C8orf76	2.81686	1.73735	FALSE	FALSE	FALSE
gnl|gene15477|rna45182|	c9.L	C9	P02748	Complement component C9	8.5	5.80919	FALSE	FALSE	FALSE
gnl|gene4504|rna13152|	c9orf72.L	C9orf72	Q96LT7	Guanine nucleotide exchange C9orf72	1.66306	0.845334	FALSE	FALSE	TRUE
gnl|gene13172|rna38307|	c9orf78.L	C9orf78	Q9NZ63	Telomere length and silencing protein 1 homolog	0.997306	-0.156451	FALSE	FALSE	FALSE
gnl|gene15922|rna46541|	cab39.L	CAB39	Q9Y376	Calcium-binding protein 39	1.56345	0.354112	FALSE	FALSE	FALSE
gnl|gene448|rna1296|	cab39l.L	CAB39L	Q9H9S4	Calcium-binding protein 39-like	1.71766	0.142366	FALSE	FALSE	FALSE
gnl|gene41810|rna84389|	LOC108716033	CABIN1	Q9Y6J0	Calcineurin-binding protein cabin-1	5.58998	3.31164	FALSE	FALSE	FALSE
gnl|gene10819|rna31447|	cacybp.L	CACYBP	Q9HB71	Calcyclin-binding protein	2.02545	1.53375	FALSE	FALSE	FALSE
gnl|gene5637|rna16505|	cad.L	CAD	P27708	CAD protein	1.01521	0.971913	FALSE	FALSE	FALSE
gnl|gene46541|rna91359|	LOC108711145	CADPS2	Q86UW7	Calcium-dependent secretion activator 2	1.42509	0.711594	FALSE	FALSE	FALSE
gnl|gene37391|rna78098|	LOC108700813	CALCOCO2	Q13137	Calcium-binding and coiled-coil domain-containing protein 2	1.33385	1.48317	FALSE	FALSE	FALSE
gnl|gene16316|rna47653|	cald1.S	CALD1	Q05682	Caldesmon	1.55193	0.0722061	FALSE	FALSE	FALSE
gnl|gene3485|rna10146|	calm2.S	CALM1	P0DP23	Calmodulin-1	5.9086	5.3921	FALSE	FALSE	FALSE
gnl|gene477|rna1370|	calr	CALR	P27797	Calreticulin	6.59646	5.35548	FALSE	FALSE	FALSE
gnl|gene47552|rna92739|	LOC108713019	CALU	O43852	Calumenin	8.18085	5.52931	FALSE	FALSE	FALSE
gnl|gene16281|rna47557|	camk1d.S	CAMK1D	Q8IU85	Calcium/calmodulin-dependent protein kinase type 1D	0.298759	-0.0237582	FALSE	FALSE	FALSE
gnl|gene16544|rna48314|	camk2g.L	CAMK2B	Q13554	Calcium/calmodulin-dependent protein kinase type II subunit beta	2.15539	0.895764	FALSE	FALSE	FALSE
gnl|gene7899|rna23039|	camkk1.S	CAMKK1	Q8N5S9	Calcium/calmodulin-dependent protein kinase kinase 1	0.565626	0.557638	FALSE	FALSE	FALSE
gnl|gene34894|rna74601|	LOC108698179	CAMSAP1	Q5T5Y3	Calmodulin-regulated spectrin-associated protein 1	2.5521	0.714403	FALSE	FALSE	FALSE
gnl|gene47836|rna93111|	cand1.L	CAND1	Q86VP6	Cullin-associated NEDD8-dissociated protein 1	1.10461	0.513832	FALSE	FALSE	FALSE
gnl|gene42840|rna85902|	canx.S	CANX	P27824	Calnexin	8.28104	5.47132	FALSE	FALSE	FALSE
gnl|gene16946|rna49512|	cap1.L	CAP1	Q01518	Adenylyl cyclase-associated protein 1	1.72056	0.85802	TRUE	FALSE	FALSE
gnl|gene8642|rna25159|	cap2.L	CAP2	P40123	Adenylyl cyclase-associated protein 2	0.894137	0.604877	FALSE	FALSE	FALSE
gnl|gene2022|rna5871|	capg.L	CAPG	P40121	Macrophage-capping protein	1.82389	-0.20217	FALSE	FALSE	FALSE
gnl|gene12444|rna36175|	capn1.L	CAPN1	P07384	Calpain-1 catalytic subunit	0.0475512	0.20146	FALSE	FALSE	FALSE
gnl|gene7119|rna20789|	capn2.2.L	CAPN2	P17655	Calpain-2 catalytic subunit	-0.0489566	0.0796337	FALSE	FALSE	FALSE
gnl|gene2553|rna7427|	LOC108718955	CAPN7	Q9Y6W3	Calpain-7	1.48057	0.470504	FALSE	FALSE	FALSE
gnl|gene8297|rna24156|	capn12.L	CAPN9	O14815	Calpain-9	0.0151931	0.453415	FALSE	FALSE	FALSE
gnl|gene9565|rna27841|	capns2.L	CAPNS1	P04632	Calpain small subunit 1	4.55673	3.73436	FALSE	FALSE	FALSE
gnl|gene7819|rna22824|	caprin1.L	CAPRIN1	Q14444	Caprin-1	6.54998	2.71441	FALSE	FALSE	FALSE
gnl|gene20383|rna59541|	caprin2.L	CAPRIN2	Q6IMN6	Caprin-2	5.4371	2.53363	TRUE	FALSE	FALSE
gnl|gene3460|rna10059|	capza1.L	CAPZA1	P52907	F-actin-capping protein subunit alpha-1	2.28192	1.83532	FALSE	FALSE	FALSE
gnl|gene15387|rna44898|	capza2.L	CAPZA2	P47755	F-actin-capping protein subunit alpha-2	2.55174	2.19367	FALSE	FALSE	FALSE
gnl|gene18478|rna53958|	capzb.L	CAPZB	P47756	F-actin-capping protein subunit beta	0.647008	0.613453	FALSE	FALSE	FALSE
gnl|gene3414|rna9939|	carhsp1.L	CARHSP1	Q9Y2V2	Calcium-regulated heat-stable protein 1	-0.18283	0.849393	FALSE	FALSE	FALSE
gnl|gene49708|rna95809|	carm1.L	CARM1	Q86X55	Coactivator-associated arginine methyltransferase 1 (Fragment)	3.20066	1.16658	FALSE	FALSE	FALSE
gnl|gene38446|rna79589|	LOC108714534	CARNMT1	Q8N4J0	Carnosine N-methyltransferase	0.434805	0.281519	FALSE	FALSE	FALSE
gnl|gene45948|rna90532|	cars.S	CARS1		Cysteine--tRNA ligase, cytoplasmic	1.44045	0.820868	FALSE	FALSE	FALSE
gnl|gene13162|rna38270|	casc3.S	CASC3	O15234	Protein CASC3	6.20424	2.05733	FALSE	FALSE	FALSE
gnl|gene13294|rna38694|	cask.L	CASK	O14936	Peripheral plasma membrane protein CASK (Fragment)	1.03875	0.40761	FALSE	FALSE	FALSE
gnl|gene6248|rna18271|	casp10.L	CASP10	Q92851	Caspase-10	0.924673	0.163079	FALSE	FALSE	FALSE
gnl|gene4660|rna13609|	casp3.S	CASP3	P42574	Caspase-3	0.287251	-0.126741	FALSE	FALSE	FALSE
gnl|gene47128|rna92156|	casp6.L	CASP6	P55212	Caspase-6	-0.120086	0.0822216	FALSE	FALSE	FALSE
gnl|gene7273|rna21224|	casp7.L	CASP7	P55210	Caspase-7	-0.227111	0.562735	FALSE	FALSE	FALSE
gnl|gene37246|rna77911|	casp9.S	CASP9	P55211	Caspase-9	1.02225	0.126903	FALSE	FALSE	FALSE
gnl|gene14235|rna41489|	cast.S	CAST	P20810	Calpain inhibitor	0.847622	1.22002	FALSE	FALSE	FALSE
gnl|gene39885|rna81655|	LOC108715227	CAT	P04040	Catalase	0.873138	1.23299	TRUE	FALSE	FALSE
gnl|gene17562|rna51295|	cbfb.S	CBFB	Q13951	Core-binding factor subunit beta	0.418798	0.355101	FALSE	FALSE	FALSE
gnl|gene7058|rna20603|	cbl.S	CBL	P22681	E3 ubiquitin-protein ligase CBL	2.23209	0.72375	FALSE	FALSE	FALSE
gnl|gene36486|rna76843|	LOC108707867	CBR1	P16152	Carbonyl reductase [NADPH] 1	2.04014	0.83536	FALSE	FALSE	FALSE
gnl|gene18688|rna54554|	cbs.L	CBSL	P0DN79	Cystathionine beta-synthase-like protein	0.602113	0.798324	FALSE	FALSE	FALSE
gnl|gene20281|rna59205|	cbx3.L	CBX3	Q13185	Chromobox protein homolog 3	1.33395	0.291968	FALSE	FALSE	FALSE
gnl|gene31841|rna71361|	cby1.S	CBY1	Q9Y3M2	Protein chibby homolog 1	8.5	5.41812	FALSE	FALSE	FALSE
gnl|gene19047|rna55602|	cc2d1a.L	CC2D1A	Q6P1N0	Coiled-coil and C2 domain-containing protein 1A	2.89218	1.19997	FALSE	FALSE	FALSE
gnl|gene12186|rna35406|	cc2d1b.S	CC2D1B	Q5T0F9	Coiled-coil and C2 domain-containing protein 1B (Fragment)	1.73047	0.297279	FALSE	FALSE	FALSE
gnl|gene17031|rna49768|	ccdc12.L	CCDC12	Q8WUD4	Coiled-coil domain-containing protein 12	4.19469	2.99857	FALSE	FALSE	FALSE
gnl|gene3858|rna11248|	ccdc124.L	CCDC124	Q96CT7	Coiled-coil domain-containing protein 124	2.5436	0.831621	FALSE	FALSE	FALSE
gnl|gene4306|rna12551|	LOC108717279	CCDC166	P0CW27	Coiled-coil domain-containing protein 166	2.0551	1.27194	FALSE	FALSE	FALSE
gnl|gene8580|rna24966|	ccdc18.L	CCDC18	Q5T9S5	Coiled-coil domain-containing protein 18	6.36045	3.24852	FALSE	FALSE	FALSE
gnl|gene2375|rna6907|	ccdc186.L	CCDC186	Q7Z3E2	Coiled-coil domain-containing protein 186 (Fragment)	1.68939	0.935466	FALSE	FALSE	FALSE
gnl|gene50891|rna97577|	LOC108704486	CCDC22	O60826	Coiled-coil domain-containing protein 22	1.6186	0.921305	FALSE	FALSE	FALSE
gnl|gene12701|rna36895|	ccdc25.L	CCDC25	Q86WR0	Coiled-coil domain-containing protein 25	-0.00419273	-0.482835	FALSE	FALSE	FALSE
gnl|gene11489|rna33385|	ccdc47.L	CCDC47	Q96A33	Coiled-coil domain-containing protein 47	8.5	5.57912	FALSE	FALSE	FALSE
gnl|gene6671|rna19527|	ccdc51.S	CCDC51	Q96ER9	Mitochondrial potassium channel	8.5	6.13701	FALSE	FALSE	FALSE
gnl|gene15840|rna46279|	ccdc6.S	CCDC6	Q16204	Coiled-coil domain-containing protein 6	0.940996	0.441053	FALSE	FALSE	FALSE
gnl|gene5566|rna16289|	ccdc61.L	CCDC61	Q9Y6R9	Centrosomal protein CCDC61	3.0947	1.07091	FALSE	FALSE	FALSE
gnl|gene8507|rna24763|	ccdc82.L	CCDC82	Q8N4S0	Coiled-coil domain-containing protein 82	0.358664	0.00254318	FALSE	FALSE	FALSE
gnl|gene43057|rna86260|	LOC108698716	CCDC88A	Q3V6T2	Girdin (Fragment)	2.37143	1.40539	FALSE	FALSE	FALSE
gnl|gene20490|rna59832|	ccdc9.L	CCDC9	Q9Y3X0	Coiled-coil domain-containing protein 9	0.843201	-0.629073	FALSE	FALSE	FALSE
gnl|gene45573|rna90021|	LOC108710033	CCDC90B	Q9GZT6	Coiled-coil domain-containing protein 90B, mitochondrial	8.5	6.20722	TRUE	FALSE	FALSE
gnl|gene1875|rna5475|	ccdc93.L	CCDC93	Q567U6	Coiled-coil domain-containing protein 93	0.831101	0.645676	FALSE	FALSE	FALSE
gnl|gene5771|rna16880|	ccdc97.L	CCDC97	Q96F63	Coiled-coil domain-containing protein 97	2.1973	0.86282	FALSE	FALSE	FALSE
gnl|gene18634|rna54405|	ccnb1.L	CCNB1	P14635	G2/mitotic-specific cyclin-B1	5.6935	3.38753	FALSE	FALSE	FALSE
gnl|gene323|rna929|	ccne1.S	CCNE1	P24864	G1/S-specific cyclin-E1	1.7764	1.27411	FALSE	FALSE	FALSE
gnl|gene3339|rna9705|	ccnk.S	CCNK	O75909	Cyclin-K	4.065	1.19071	FALSE	FALSE	FALSE
gnl|gene40330|rna82286|	ccnl2.L	CCNL2	Q96S94	Cyclin-L2	1.209	0.534852	FALSE	FALSE	FALSE
gnl|gene15614|rna45587|	ccp110.L	CCP110	O43303	Centriolar coiled-coil protein of 110 kDa	3.76039	2.59843	FALSE	FALSE	FALSE
gnl|gene11281|rna32808|	ccs.L	CCS	O14618	Copper chaperone for superoxide dismutase	0.0224417	0.0358094	FALSE	FALSE	FALSE
gnl|gene5465|rna16020|	cct2.L	CCT2	P78371	CCT-beta	0.767622	0.527577	FALSE	FALSE	FALSE
gnl|gene14983|rna43729|	cct3.L	CCT3	P49368	T-complex protein 1 subunit gamma	0.450427	0.535243	FALSE	FALSE	FALSE
gnl|gene10632|rna30904|	cct4.L	CCT4	P50991	T-complex protein 1 subunit delta	0.805385	0.767354	FALSE	FALSE	FALSE
gnl|gene45672|rna90166|	cct5.S	CCT5	P48643	T-complex protein 1 subunit epsilon	0.570874	0.787167	FALSE	FALSE	FALSE
gnl|gene11901|rna34559|	cct6a.L	CCT6A	P40227	T-complex protein 1 subunit zeta	0.903786	0.936709	FALSE	FALSE	FALSE
gnl|gene38384|rna79503|	LOC495278	CCT7	Q99832	T-complex protein 1 subunit eta	0.546645	0.798701	FALSE	FALSE	FALSE
gnl|gene4994|rna14589|	cct8.L	CCT8	P50990	T-complex protein 1 subunit theta	0.645461	0.761667	FALSE	FALSE	FALSE
gnl|gene14688|rna42805|	ccz1b.L	CCZ1B	P86790	Vacuolar fusion protein CCZ1 homolog B	0.397527	0.407911	FALSE	FALSE	FALSE
gnl|gene18394|rna53732|	cd2ap.S	CD2AP	Q9Y5K6	CD2-associated protein	0.959868	0.845043	FALSE	FALSE	FALSE
gnl|gene12253|rna35616|	cd2bp2.L	CD2BP2	O95400	CD2 antigen cytoplasmic tail-binding protein 2	1.07269	0.264602	FALSE	FALSE	FALSE
gnl|gene3099|rna8979|	LOC100036800	CD63	P08962	CD63 antigen	8.5	6.50257	FALSE	FALSE	FALSE
gnl|gene45104|rna89328|	cdan1.L	CDAN1	Q8IWY9	Codanin-1	1.00348	0.899775	FALSE	FALSE	FALSE
gnl|gene5269|rna15421|	cdc123.S	CDC123	O75794	Cell division cycle protein 123 homolog	0.725866	0.483693	FALSE	FALSE	FALSE
gnl|gene20324|rna59356|	cdc16.L	CDC16	Q13042	Cell division cycle protein 16 homolog	1.52986	0.62258	FALSE	FALSE	FALSE
gnl|gene18459|rna53902|	cdc20.L	CDC20	Q12834	Cell division cycle protein 20 homolog	2.3975	1.1158	FALSE	FALSE	FALSE
gnl|gene150|rna420|	cdc23.S	CDC23	Q9UJX2	Cell division cycle protein 23 homolog	1.52386	0.974774	FALSE	FALSE	FALSE
gnl|gene8506|rna24762|	cdc25c.S	CDC25C	P30307	M-phase inducer phosphatase 3	2.82167	1.64669	FALSE	FALSE	FALSE
gnl|gene18731|rna54684|	cdc26.L	CDC26	Q8NHZ8	Anaphase-promoting complex subunit CDC26	2.49659	3.0324	FALSE	FALSE	FALSE
gnl|gene1557|rna4527|	cdc27.L	CDC27	P30260	Cell division cycle protein 27 homolog	1.85508	1.02353	FALSE	FALSE	FALSE
gnl|gene2936|rna8507|	cdc34.L	CDC34	P49427	Ubiquitin-conjugating enzyme E2 R1	0.0535603	0.194959	FALSE	FALSE	FALSE
gnl|gene5238|rna15330|	cdc37.S	CDC37	Q16543	Hsp90 co-chaperone Cdc37	0.966921	0.247023	FALSE	FALSE	FALSE
gnl|gene11550|rna33542|	cdc37l1.L	CDC37L1	Q7L3B6	Hsp90 co-chaperone Cdc37-like 1	2.66582	1.09626	FALSE	FALSE	FALSE
gnl|gene6161|rna18000|	cdc40.S	CDC40	O60508	Pre-mRNA-processing factor 17	6.48039	3.43367	FALSE	FALSE	FALSE
gnl|gene18173|rna53106|	cdc42.S	CDC42	P60953	Cell division control protein 42 homolog	0.466451	0.263744	FALSE	FALSE	FALSE
gnl|gene39840|rna81596|	LOC108713890	CDC42BPA	Q5VT25	Serine/threonine-protein kinase MRCK alpha	1.62815	0.839125	FALSE	FALSE	FALSE
gnl|gene40341|rna82301|	cdc42bpb.L	CDC42BPB	Q9Y5S2	Serine/threonine-protein kinase MRCK beta	1.89858	1.03057	FALSE	FALSE	FALSE
gnl|gene8065|rna23518|	cdc45.L	CDC45	O75419	Cell division control protein 45 homolog	1.21345	0.870051	FALSE	FALSE	FALSE
gnl|gene16333|rna47712|	cdc5l.S	CDC5L	Q99459	Cell division cycle 5-like protein	4.71321	3.01195	FALSE	FALSE	FALSE
gnl|gene9532|rna27729|	cdc6.L	CDC6	Q99741	Cell division control protein 6 homolog	4.34533	2.58786	FALSE	FALSE	FALSE
gnl|gene46613|rna91447|	cdc7.L	CDC7	O00311	Cell division cycle 7-related protein kinase	4.43888	2.93151	FALSE	FALSE	FALSE
gnl|gene11285|rna32822|	cdc73.L	CDC73	Q6P1J9	Parafibromin	1.489	0.646838	FALSE	FALSE	FALSE
gnl|gene8185|rna23836|	cdca2-like.L	CDCA2	Q69YH5	Cell division cycle-associated protein 2	3.16504	1.19934	FALSE	FALSE	FALSE
gnl|gene36869|rna77389|	LOC108696067	CDCA3	Q99618	Cell division cycle-associated protein 3	2.74631	0.910168	FALSE	FALSE	FALSE
gnl|gene2292|rna6675|	cdca9.S	CDCA8	Q53HL2	Borealin	6.32501	4.23067	FALSE	FALSE	FALSE
gnl|gene40611|rna82695|	cdh3.L	CDH1	P12830	Cadherin-1	5.89688	4.29863	FALSE	FALSE	FALSE
gnl|gene11162|rna32441|	cdk1.L	CDK1	P06493	Cyclin-dependent kinase 1	3.5308	1.50078	TRUE	FALSE	FALSE
gnl|gene2951|rna8541|	cdk10.L	CDK10	Q15131	Cyclin-dependent kinase 10	2.69981	0.833675	FALSE	FALSE	FALSE
gnl|gene10608|rna30816|	cdk11b.L	CDK11B	P21127	Cyclin-dependent kinase 11B	1.38552	1.00522	FALSE	FALSE	FALSE
gnl|gene39966|rna81766|	LOC108700780	CDK13	Q14004	Cyclin-dependent kinase 13	3.16714	0.962806	FALSE	FALSE	FALSE
gnl|gene48251|rna93769|	cdk4.L	CDK4	P11802	Cyclin-dependent kinase 4	0.336961	0.0420679	FALSE	FALSE	FALSE
gnl|gene49168|rna95041|	cdk5.L	CDK5	Q00535	Cyclin-dependent-like kinase 5	0.723133	0.0974379	FALSE	FALSE	FALSE
gnl|gene3998|rna11626|	cdk7.L	CDK7	P50613	Cyclin-dependent kinase 7	1.86504	0.738944	FALSE	FALSE	FALSE
gnl|gene6957|rna20311|	cdo1.L	CDO1	Q16878	Cysteine dioxygenase type 1	1.50716	0.801113	FALSE	FALSE	FALSE
gnl|gene5931|rna17363|	cdt1.L	CDT1	Q9H211	DNA replication factor Cdt1	5.15769	4.19804	FALSE	FALSE	FALSE
gnl|gene9651|rna28089|	cdv3.L	CDV3	Q9UKY7	Protein CDV3 homolog	0.992966	0.614879	FALSE	FALSE	FALSE
gnl|gene38720|rna79994|	cebpz.L	CEBPZ	Q03701	CCAAT/enhancer-binding protein zeta	2.31646	1.39223	FALSE	FALSE	FALSE
gnl|gene43370|rna86741|	celf1.S	CELF1	Q92879	CUG triplet repeat, RNA binding protein 1, isoform CRA_c	7.95131	6.20785	FALSE	FALSE	FALSE
gnl|gene45447|rna89814|	LOC108704450	CENPE	Q02224	Centromere-associated protein E	6.22856	3.07371	FALSE	FALSE	FALSE
gnl|gene10131|rna29464|	cenpj.L	CENPJ	Q9HC77	Centromere protein J	5.87409	3.03011	FALSE	FALSE	FALSE
gnl|gene34426|rna73995|	cenpl.S	CENPL	Q8N0S6	Centromere protein L	4.12901	1.53515	FALSE	FALSE	FALSE
gnl|gene7211|rna21038|	cenpo.L	CENPO	Q9BU64	Centromere protein O	2.13674	0.994635	FALSE	FALSE	FALSE
gnl|gene4443|rna12962|	cenpp.L	CENPP	Q6IPU0	Centromere protein P	2.23795	1.0298	FALSE	FALSE	FALSE
gnl|gene11170|rna32462|	cenpu.L	CENPU	Q71F23	Centromere protein U	3.27473	1.75665	FALSE	FALSE	FALSE
gnl|gene48941|rna94738|	LOC108701206	CEP112	Q8N8E3	Centrosomal protein of 112 kDa	5.07485	2.57441	FALSE	FALSE	FALSE
gnl|gene19572|rna57188|	cep120.L	CEP120	Q8N960	Centrosomal protein of 120 kDa	2.18775	1.47264	FALSE	FALSE	FALSE
gnl|gene20151|rna58809|	cep131.L	CEP131	Q9UPN4	Centrosomal protein of 131 kDa (Fragment)	3.25559	1.75123	FALSE	FALSE	FALSE
gnl|gene181|rna509|	cep135.L	CEP135	Q66GS9	Centrosomal protein of 135 kDa	2.39927	0.838037	FALSE	FALSE	FALSE
gnl|gene35949|rna76085|	LOC108716877	CEP162	Q5TB80	Centrosomal protein of 162 kDa	2.55197	1.0467	FALSE	FALSE	FALSE
gnl|gene19107|rna55791|	cep192.L	CEP192	Q8TEP8	Centrosomal protein of 192 kDa (Fragment)	4.97723	2.0792	FALSE	FALSE	FALSE
gnl|gene186|rna525|	fopnl.L	CEP20		Centrosomal protein 20	3.68858	0.704325	FALSE	FALSE	FALSE
gnl|gene6700|rna19620|	cep290.L	CEP290	O15078	Centrosomal protein of 290 kDa (Fragment)	2.60494	1.72965	FALSE	FALSE	FALSE
gnl|gene12608|rna36644|	cep41.L	CEP41	Q9BYV8	Centrosomal protein of 41 kDa	2.61822	0.74916	FALSE	FALSE	FALSE
gnl|gene3888|rna11343|	fgfr1op.L	CEP43		Centrosomal protein 43	3.3208	2.31729	FALSE	FALSE	FALSE
gnl|gene15600|rna45554|	cep44.L	CEP44	Q9C0F1	Centrosomal protein of 44 kDa	3.78536	1.78256	FALSE	FALSE	FALSE
gnl|gene8617|rna25091|	cep55-like.L	CEP55	Q53EZ4	Centrosomal protein of 55 kDa	1.92998	0.952326	FALSE	FALSE	FALSE
gnl|gene17643|rna51553|	cep85.S	CEP85	Q6P2H3	Centrosomal protein of 85 kDa	8.5	5.98261	FALSE	FALSE	FALSE
gnl|gene36748|rna77195|	LOC108704485	CERCAM	Q5T4B2	Inactive glycosyltransferase 25 family member 3	5.77623	4.95817	FALSE	FALSE	FALSE
gnl|gene14818|rna43228|	col4a3bp.L	CERT1		Ceramide transfer protein	0.630262	0.545981	FALSE	FALSE	FALSE
gnl|gene17894|rna52302|	cetn1.S	CETN2	P41208	Centrin-2	4.99971	4.13799	FALSE	FALSE	FALSE
gnl|gene2075|rna6019|	cetn3.S	CETN3	O15182	Centrin-3	5.18276	3.58339	FALSE	FALSE	FALSE
gnl|gene10541|rna30623|	cfap20.L	CFAP20	Q9Y6A4	Cilia- and flagella-associated protein 20	0.555089	0.435402	FALSE	FALSE	FALSE
gnl|gene14163|rna41246|	cfap36.L	CFAP36	Q96G28	Cilia- and flagella-associated protein 36	1.05214	0.353738	FALSE	FALSE	FALSE
gnl|gene1937|rna5638|	c21orf2.S	CFAP410	O43822	Cilia- and flagella-associated protein 410	3.79698	2.80862	FALSE	FALSE	FALSE
gnl|gene19762|rna57734|	gtpbp10.S	CFAP69	A5D8W1	Cilia- and flagella-associated protein 69	8.5	5.80373	FALSE	FALSE	FALSE
gnl|gene3569|rna10383|	cfap97.L	CFAP97	Q9P2B7	Cilia- and flagella-associated protein 97	1.61725	-2.13746	FALSE	FALSE	FALSE
gnl|gene16797|rna49077|	cfdp1.L	CFDP1	Q9UEE9	Craniofacial development protein 1	0.157253	-0.0484446	FALSE	FALSE	FALSE
gnl|gene39251|rna80765|	cfl1.L	CFL1	P23528	Cofilin-1	0.25748	-0.0821244	FALSE	FALSE	FALSE
gnl|gene14298|rna41651|	cgn.L	CGN	Q9P2M7	Cingulin	2.08886	0.966343	FALSE	FALSE	FALSE
gnl|gene20395|rna59575|	cgnl1.L	CGNL1	Q0VF96	Cingulin-like protein 1	4.51855	1.8294	FALSE	FALSE	FALSE
gnl|gene34725|rna74392|	LOC398222	CHAF1A	Q13111	Chromatin assembly factor 1 subunit A	1.26695	0.636486	FALSE	FALSE	FALSE
gnl|gene1224|rna3562|	chaf1b.L	CHAF1B	Q13112	Chromatin assembly factor 1 subunit B	1.11695	0.551243	FALSE	FALSE	FALSE
gnl|gene5158|rna15086|	champ1.S	CHAMP1	Q96JM3	Chromosome alignment-maintaining phosphoprotein 1 (Fragment)	1.12817	-0.134018	FALSE	FALSE	FALSE
gnl|gene1346|rna3925|	chchd3.L	CHCHD3	Q9NX63	MICOS complex subunit MIC19	8.5	6.00997	TRUE	FALSE	FALSE
gnl|gene15604|rna45565|	chchd6.S	CHCHD6	Q9BRQ6	MICOS complex subunit MIC25	8.5	5.86603	TRUE	FALSE	FALSE
gnl|gene13168|rna38296|	chd1.L	CHD1	O14646	Chromodomain-helicase-DNA-binding protein 1	1.46427	0.713405	FALSE	FALSE	FALSE
gnl|gene44022|rna87701|	LOC108697348	CHD4	Q14839	DNA helicase (Fragment)	3.24774	1.83407	FALSE	FALSE	FALSE
gnl|gene12831|rna37290|	chd8.S	CHD8	Q9HCK8	Chromodomain-helicase-DNA-binding protein 8 (Fragment)	8.5	4.66386	FALSE	FALSE	FALSE
gnl|gene38231|rna79309|	LOC108696394	CHEK1	O14757	Serine/threonine-protein kinase Chk1	1.78839	0.246337	FALSE	FALSE	FALSE
gnl|gene45888|rna90455|	chek2.L	CHEK2	O96017	Serine/threonine-protein kinase Chk2	0.368779	0.304547	FALSE	FALSE	FALSE
gnl|gene5737|rna16790|	cherp.L	CHERP	Q8IWX8	Calcium homeostasis endoplasmic reticulum protein	4.30779	2.94522	FALSE	FALSE	FALSE
gnl|gene4172|rna12144|	chfr.L	CHFR	Q96EP1	E3 ubiquitin-protein ligase CHFR	0.423353	0.50768	FALSE	FALSE	FALSE
gnl|gene34395|rna73953|	chm.L	CHM	P24386	Rab proteins geranylgeranyltransferase component A 1	0.039666	0.643779	FALSE	FALSE	FALSE
gnl|gene41504|rna83969|	chm.S	CHML	P26374	Rab proteins geranylgeranyltransferase component A 2	0.197409	0.601973	FALSE	FALSE	FALSE
gnl|gene19360|rna56566|	chmp1a.S	CHMP1A	Q9HD42	Charged multivesicular body protein 1a	4.678	1.25007	FALSE	FALSE	FALSE
gnl|gene16911|rna49421|	chmp1b.L	CHMP1B	Q7LBR1	Charged multivesicular body protein 1b	5.39684	2.0693	FALSE	FALSE	FALSE
gnl|gene16513|rna48238|	chmp2a.L	CHMP2A	O43633	Charged multivesicular body protein 2a	6.80313	3.98062	FALSE	FALSE	FALSE
gnl|gene18435|rna53843|	chmp2b.L	CHMP2B	Q9UQN3	Charged multivesicular body protein 2b	2.15586	0.175873	FALSE	FALSE	FALSE
gnl|gene49755|rna95868|	chmp3.S	CHMP3	Q9Y3E7	Charged multivesicular body protein 3	3.79462	1.66756	FALSE	FALSE	FALSE
gnl|gene14321|rna41712|	chmp4b.L	CHMP4B	Q9H444	Charged multivesicular body protein 4b	3.13051	1.0782	FALSE	FALSE	FALSE
gnl|gene20427|rna59667|	chmp5.L	CHMP5	Q9NZZ3	Charged multivesicular body protein 5	4.44314	2.40995	FALSE	FALSE	FALSE
gnl|gene18001|rna52612|	chn1.S	CHN1	P15882	N-chimaerin	0.853109	0.34729	FALSE	FALSE	FALSE
gnl|gene48611|rna94244|	chordc1.S	CHORDC1	Q9UHD1	Cysteine and histidine-rich domain-containing protein 1	0.775904	0.616472	FALSE	FALSE	FALSE
gnl|gene36405|rna76728|	LOC108695458	CHRAC1	Q9NRG0	Chromatin accessibility complex protein 1	6.97231	6.80417	FALSE	FALSE	FALSE
gnl|gene40009|rna81824|	chtf18.L	CHTF18	Q8WVB6	Chromosome transmission fidelity protein 18 homolog	1.17467	0.757971	FALSE	FALSE	FALSE
gnl|gene2111|rna6137|	chuk.S	CHUK	O15111	Inhibitor of nuclear factor kappa-B kinase subunit alpha	3.21472	2.09373	FALSE	FALSE	FALSE
gnl|gene46387|rna91121|	churc1.S	CHURC1	Q8WUH1	Protein Churchill	0.489747	0.501389	FALSE	FALSE	FALSE
gnl|gene15419|rna45004|	fntb.L	CHURC1-FNTB	B4DL54	Protein farnesyltransferase subunit beta	-0.0892296	0.250579	FALSE	FALSE	FALSE
gnl|gene1219|rna3550|	ciao1.L	CIAO1	O76071	Probable cytosolic iron-sulfur protein assembly protein CIAO1	-0.0759385	0.151972	FALSE	FALSE	FALSE
gnl|gene15312|rna44699|	fam96a.L	CIAO2A	Q9H5X1	Cytosolic iron-sulfur assembly component 2A	0.0555504	0.491662	FALSE	FALSE	FALSE
gnl|gene4462|rna13015|	fam96b.S	CIAO2B	Q9Y3D0	Cytosolic iron-sulfur assembly component 2B	3.88039	4.04048	FALSE	FALSE	FALSE
gnl|gene45883|rna90439|	LOC108703228	CIAO3	Q9H6Q4	Cytosolic iron-sulfur assembly component 3	0.184934	0.371426	FALSE	FALSE	FALSE
gnl|gene7935|rna23144|	ciapin1.L	CIAPIN1	Q6FI81	Anamorsin	2.63765	1.75245	TRUE	FALSE	FALSE
gnl|gene4142|rna12062|	cirbp.L	CIRBP	Q14011	Cold-inducible RNA-binding protein	3.28656	1.34936	FALSE	FALSE	TRUE
gnl|gene47273|rna92356|	cisd1.L	CISD1	Q9NZ45	CDGSH iron-sulfur domain-containing protein 1	7.57592	5.17631	TRUE	FALSE	FALSE
gnl|gene49228|rna95122|	cisd2.S	CISD2	Q8N5K1	CDGSH iron-sulfur domain-containing protein 2	8.5	5.77251	TRUE	FALSE	FALSE
gnl|gene9889|rna28749|	cisd3.L	CISD3	P0C7P0	CDGSH iron-sulfur domain-containing protein 3, mitochondrial	7.63788	5.04281	TRUE	FALSE	FALSE
gnl|gene5814|rna17014|	cit.L	CIT	O14578	Non-specific serine/threonine protein kinase (Fragment)	1.77365	0.953829	FALSE	FALSE	FALSE
gnl|gene19906|rna58131|	ckap5.L	CKAP5	Q14008	Cytoskeleton-associated protein 5	4.56235	2.61255	FALSE	FALSE	FALSE
gnl|gene46498|rna91295|	ckb.L	CKB	P12277	Creatine kinase B-type	0.406928	0.233365	FALSE	FALSE	FALSE
gnl|gene7639|rna22273|	ckm.L	CKM	P06732	Creatine kinase M-type	0.225278	0.308009	FALSE	FALSE	FALSE
gnl|gene3934|rna11470|	cks2.L	CKS2	P33552	Cyclin-dependent kinases regulatory subunit 2	2.88287	0.577615	FALSE	FALSE	FALSE
gnl|gene17760|rna51911|	clasp1.L	CLASP1	Q7Z460	CLIP-associating protein 1	5.18208	2.82125	FALSE	FALSE	FALSE
gnl|gene17029|rna49764|	clcn3.S	CLCN3	P51790	Chloride channel protein	4.61889	3.80159	FALSE	FALSE	FALSE
gnl|gene6542|rna19146|	clcn5.L	CLCN5	P51795	Chloride channel protein (Fragment)	4.88392	3.63276	FALSE	FALSE	FALSE
gnl|gene15072|rna43984|	cldn6.1.L	CLDN6	P56747	Claudin-6	5.91609	4.37705	FALSE	FALSE	FALSE
gnl|gene6592|rna19295|	clic1.L	CLIC1	O00299	Chloride intracellular channel protein 1	2.07047	1.15933	FALSE	FALSE	FALSE
gnl|gene11935|rna34652|	clic4.L	CLIC5	Q9NZA1	Chloride intracellular channel protein 5	2.69485	1.89251	FALSE	FALSE	FALSE
gnl|gene16895|rna49380|	clic6.L	CLIC6	Q96NY7	Chloride intracellular channel protein 6	2.0349	1.89709	FALSE	FALSE	FALSE
gnl|gene37447|rna78172|	clint1.L	CLINT1	Q14677	Clathrin interactor 1	8.5	5.1253	FALSE	FALSE	FALSE
gnl|gene46437|rna91207|	clip1.L	CLIP1	P30622	CAP-Gly domain-containing linker protein 1 (Fragment)	3.9472	2.2836	FALSE	FALSE	FALSE
gnl|gene3614|rna10509|	clk2.L	CLK2	P49760	Dual-specificity protein kinase CLK2	1.25138	0.436145	FALSE	FALSE	FALSE
gnl|gene1709|rna4972|	clns1a	CLNS1A	P54105	Methylosome subunit pICln	4.30094	4.04724	FALSE	FALSE	FALSE
gnl|gene40659|rna82763|	clp1.L	CLP1	Q92989	Polyribonucleotide 5'-hydroxyl-kinase Clp1	1.0823	1.08686	FALSE	FALSE	FALSE
gnl|gene17678|rna51670|	clpp.L	CLPP	Q16740	ATP-dependent Clp protease proteolytic subunit, mitochondrial	8.5	4.97993	TRUE	FALSE	FALSE
gnl|gene38956|rna80364|	LOC108700204	CLPTM1	O96005	Cleft lip and palate transmembrane protein 1	7.94841	5.77968	FALSE	FALSE	FALSE
gnl|gene17934|rna52431|	clpx.S	CLPX	O76031	ATP-dependent Clp protease ATP-binding subunit clpX-like, mitochondrial	8.5	5.15175	TRUE	FALSE	FALSE
gnl|gene19214|rna56135|	clspn.S	CLSPN	Q9HAW4	Claspin	5.04981	2.82032	FALSE	FALSE	FALSE
gnl|gene17507|rna51130|	clta.L	CLTA	P09496	Clathrin light chain A	6.44159	4.3145	FALSE	FALSE	FALSE
gnl|gene5114|rna14951|	cltb.L	CLTB	P09497	Clathrin light chain B	5.33231	3.61847	FALSE	FALSE	FALSE
gnl|gene880|rna2583|	cltc.L	CLTC	Q00610	Clathrin heavy chain 1	1.89008	1.48333	FALSE	FALSE	FALSE
gnl|gene6460|rna18901|	cltcl1.L	CLTCL1	P53675	Clathrin heavy chain 2	2.19098	1.57742	FALSE	FALSE	FALSE
gnl|gene47112|rna92137|	cluap1.L	CLUAP1	Q96AJ1	Clusterin associated protein 1, isoform CRA_a	3.61684	1.51277	FALSE	FALSE	FALSE
gnl|gene10840|rna31509|	LOC108715794	CLUH	O75153	Clustered mitochondria protein homolog (Fragment)	0.881481	1.0819	FALSE	FALSE	FALSE
gnl|gene50085|rna96380|	clybl.L	CLYBL	Q8N0X4	Citramalyl-CoA lyase, mitochondrial	8.13733	4.73241	TRUE	FALSE	FALSE
gnl|gene9958|rna28946|	cmbl.L	CMBL	Q96DG6	Carboxymethylenebutenolidase homolog	0.308717	-0.234473	FALSE	FALSE	FALSE
gnl|gene13489|rna39242|	cmpk1.S	CMPK1	P30085	UMP-CMP kinase	-0.0298029	-0.462867	FALSE	FALSE	FALSE
gnl|gene50208|rna96594|	cmss1.L	CMSS1	Q9BQ75	Protein CMSS1	1.93116	1.65715	FALSE	FALSE	FALSE
gnl|gene12351|rna35911|	cmtr1.L	CMTR1	Q8N1G2	Cap-specific mRNA (nucleoside-2'-O-)-methyltransferase 1	2.48161	0.832773	FALSE	FALSE	FALSE
gnl|gene12413|rna36090|	cmtr2.L	CMTR2	Q8IYT2	Cap-specific mRNA (nucleoside-2'-O-)-methyltransferase 2	1.48036	1.06383	FALSE	FALSE	FALSE
gnl|gene14635|rna42653|	cndp2.L	CNDP2	Q96KP4	Cytosolic non-specific dipeptidase	-0.241609	0.0779271	FALSE	FALSE	FALSE
gnl|gene8946|rna26047|	cnksr2.S	CNKSR2	Q8WXI2	Connector enhancer of kinase suppressor of ras 2	3.842	1.57224	FALSE	FALSE	FALSE
gnl|gene15664|rna45735|	cnn2.L	CNN1	P51911	Calponin-1	2.91652	1.98977	FALSE	FALSE	FALSE
gnl|gene18444|rna53868|	cnn3.L	CNN3	Q15417	Calponin-3	4.6327	1.86284	FALSE	FALSE	FALSE
gnl|gene7820|rna22826|	cnnm2.L	CNNM4	Q6P4Q7	Metal transporter CNNM4	3.8873	3.1862	FALSE	FALSE	FALSE
gnl|gene6913|rna20198|	cnot1.L	CNOT1	A5YKK6	CCR4-NOT transcription complex subunit 1	3.67125	1.76406	FALSE	FALSE	FALSE
gnl|gene14905|rna43508|	cnot10.L	CNOT10	Q9H9A5	CCR4-NOT transcription complex subunit 10	3.48704	1.64106	FALSE	FALSE	FALSE
gnl|gene12874|rna37423|	cnot2.L	CNOT2	Q9NZN8	CCR4-NOT transcription complex subunit 2	3.3755	1.30714	FALSE	FALSE	FALSE
gnl|gene19366|rna56585|	cnot3.L	CNOT3	O75175	CCR4-NOT transcription complex subunit 3 (Fragment)	3.33566	1.73149	FALSE	FALSE	FALSE
gnl|gene14222|rna41431|	cnot8.L	CNOT8	Q9UFF9	CCR4-NOT transcription complex subunit 8	3.67664	1.48125	FALSE	FALSE	FALSE
gnl|gene50382|rna96867|	LOC108702939	CNOT9	Q92600	CCR4-NOT transcription complex subunit 9	8.49219	4.58657	FALSE	FALSE	FALSE
gnl|gene3373|rna9803|	cntln.L	CNTLN	Q9NXG0	Centlein	2.87019	1.64765	FALSE	FALSE	FALSE
gnl|gene14523|rna42287|	coa6.L	COA6	Q5JTJ3	Cytochrome c oxidase assembly factor 6 homolog	8.5	5.48387	TRUE	FALSE	FALSE
gnl|gene12191|rna35422|	coasy.L	COASY	Q13057	Bifunctional coenzyme A synthase	0.78468	0.655018	TRUE	FALSE	FALSE
gnl|gene2711|rna7865|	cobll1.L	COBLL1	Q53SF7	Cordon-bleu protein-like 1	3.47496	1.80431	FALSE	FALSE	FALSE
gnl|gene11307|rna32880|	cog1.S	COG1	Q8WTW3	Conserved oligomeric Golgi complex subunit 1 (Fragment)	1.85485	0.995459	FALSE	FALSE	FALSE
gnl|gene43444|rna86844|	LOC108717859	COG2	Q14746	Conserved oligomeric Golgi complex subunit 2	2.2311	1.37038	FALSE	FALSE	FALSE
gnl|gene44213|rna88008|	LOC108708525	COG3	Q96JB2	Conserved oligomeric Golgi complex subunit 3	1.84859	1.44752	FALSE	FALSE	FALSE
gnl|gene41297|rna83696|	LOC108714149	COG4	Q9H9E3	Conserved oligomeric Golgi complex subunit 4	2.10797	1.43299	FALSE	FALSE	FALSE
gnl|gene17872|rna52228|	cog5.L	COG5	Q9UP83	Conserved oligomeric Golgi complex subunit 5	2.25628	1.52314	FALSE	FALSE	FALSE
gnl|gene44864|rna88972|	MGC68662	COG6	Q9Y2V7	Conserved oligomeric Golgi complex subunit 6	2.32674	1.35145	FALSE	FALSE	FALSE
gnl|gene6106|rna17856|	cog7.L	COG7	P83436	Conserved oligomeric Golgi complex subunit 7	2.0419	1.20778	FALSE	FALSE	FALSE
gnl|gene15413|rna44986|	cog8.L	COG8	Q96MW5	Conserved oligomeric Golgi complex subunit 8	2.06891	1.76664	FALSE	FALSE	FALSE
gnl|gene13145|rna38208|	coil.L	COIL	P38432	Coilin	3.69304	2.03659	FALSE	FALSE	TRUE
gnl|gene35848|rna75961|	col9a1-b	COL9A1	P20849	Collagen alpha-1(IX) chain	0.68733	0.422318	FALSE	FALSE	FALSE
gnl|gene16698|rna48800|	commd1.L	COMMD1	Q8N668	COMM domain-containing protein 1	3.76276	2.73172	FALSE	FALSE	FALSE
gnl|gene19649|rna57423|	commd10.L	COMMD10	Q9Y6G5	COMM domain-containing protein 10	2.47858	1.81925	FALSE	FALSE	FALSE
gnl|gene11994|rna34857|	commd2.L	COMMD2	Q86X83	COMM domain-containing protein 2	0.888809	0.726617	FALSE	FALSE	FALSE
gnl|gene11363|rna33029|	commd4.S	COMMD4	Q9H0A8	COMM domain-containing protein 4	2.4233	1.56782	FALSE	FALSE	FALSE
gnl|gene34741|rna74413|	LOC496342	COMMD5	Q9GZQ3	COMM domain-containing protein 5	2.14765	1.0199	FALSE	FALSE	FALSE
gnl|gene46562|rna91382|	LOC108708499	COMMD6	Q7Z4G1	COMM domain-containing protein 6	3.07036	2.34012	FALSE	FALSE	FALSE
gnl|gene9335|rna27139|	commd7.S	COMMD7	A0A2R8Y455	COMM domain-containing protein 7	2.92031	2.81544	FALSE	FALSE	FALSE
gnl|gene36880|rna77403|	LOC108700372	COPA	P53621	Coatomer subunit alpha	0.959354	0.97398	FALSE	FALSE	FALSE
gnl|gene18095|rna52887|	copb1.L	COPB1	P53618	Coatomer subunit beta (Fragment)	1.25315	0.995488	FALSE	FALSE	FALSE
gnl|gene4852|rna14173|	copb2.L	COPB2	P35606	Coatomer subunit beta'	1.00543	0.893244	FALSE	FALSE	FALSE
gnl|gene10574|rna30725|	cope.L	COPE	O14579	Coatomer subunit epsilon	1.34612	0.945638	FALSE	FALSE	FALSE
gnl|gene17941|rna52451|	copg1.L	COPG1	Q9Y678	Coatomer subunit gamma-1	1.18942	0.881719	FALSE	FALSE	FALSE
gnl|gene8812|rna25665|	copg2.S	COPG2	Q9UBF2	Coatomer subunit gamma-2	1.20572	0.825439	FALSE	FALSE	FALSE
gnl|gene224|rna624|	cops2.L	COPS2	P61201	COP9 signalosome complex subunit 2	1.14278	0.718588	FALSE	FALSE	FALSE
gnl|gene13754|rna40015|	cops3.L	COPS3	Q9UNS2	COP9 signalosome complex subunit 3	1.82503	0.773261	FALSE	FALSE	FALSE
gnl|gene5240|rna15333|	cops4.L	COPS4	Q9BT78	COP9 signalosome complex subunit 4	0.983173	0.73478	FALSE	FALSE	FALSE
gnl|gene42527|rna85477|	LOC108719283	COPS5	Q92905	COP9 signalosome complex subunit 5	0.84307	0.797766	FALSE	FALSE	FALSE
gnl|gene39481|rna81076|	cops6.S	COPS6	Q7L5N1	COP9 signalosome complex subunit 6	0.821708	0.734593	FALSE	FALSE	FALSE
gnl|gene9146|rna26588|	cops7b.S	COPS7B	Q9H9Q2	COP9 signalosome complex subunit 7b	2.36631	1.48644	FALSE	FALSE	FALSE
gnl|gene6568|rna19228|	copz1.L	COPZ1	P61923	Coatomer subunit zeta-1	1.68976	1.18401	FALSE	FALSE	FALSE
gnl|gene18649|rna54441|	coq3.L	COQ3	Q9NZJ6	Ubiquinone biosynthesis O-methyltransferase, mitochondrial	7.60826	5.7165	TRUE	FALSE	FALSE
gnl|gene5398|rna15827|	coq4.L	COQ4	Q9Y3A0	Ubiquinone biosynthesis protein COQ4 homolog, mitochondrial	6.32041	4.76042	TRUE	FALSE	FALSE
gnl|gene15989|rna46742|	coq5.L	COQ5	Q5HYK3	2-methoxy-6-polyprenyl-1,4-benzoquinol methylase, mitochondrial	8.01912	5.21874	TRUE	FALSE	FALSE
gnl|gene11460|rna33308|	coq6.L	COQ6	Q9Y2Z9	Coenzyme Q6 homolog, monooxygenase (Yeast), isoform CRA_a	8.21576	5.5267	TRUE	FALSE	FALSE
gnl|gene46175|rna90819|	coq9.S	COQ9	O75208	Ubiquinone biosynthesis protein COQ9, mitochondrial	8.5	6.28736	TRUE	FALSE	FALSE
gnl|gene39325|rna80867|	coro1c.L	CORO1C	Q9ULV4	Coronin-1C	1.69535	1.27348	FALSE	FALSE	FALSE
gnl|gene42460|rna85377|	LOC108701637	CORO7	P57737	Coronin-7	-0.0728514	0.124397	FALSE	FALSE	FALSE
gnl|gene40593|rna82667|	LOC108715434	COTL1	Q14019	Coactosin-like protein	2.47334	1.62623	FALSE	FALSE	FALSE
gnl|gene9246|rna26849|	cox15.S	COX15	Q7KZN9	Cytochrome c oxidase assembly protein COX15 homolog	8.5	5.6314	TRUE	FALSE	FALSE
gnl|gene42990|rna86166|	MGC85216	COX4I1	P13073	Cytochrome c oxidase subunit 4 isoform 1, mitochondrial	8.5	6.50257	TRUE	FALSE	FALSE
gnl|gene16626|rna48574|	cox4i2.S	COX4I2	Q96KJ9	Cytochrome c oxidase subunit 4 isoform 2, mitochondrial	8.5	5.90496	TRUE	FALSE	FALSE
gnl|gene1107|rna3217|	cox5a.L	COX5A	P20674	Cytochrome c oxidase subunit 5A, mitochondrial	8.5	6.03267	TRUE	FALSE	FALSE
gnl|gene12725|rna36969|	cox5b.1.S	COX5B	P10606	Cytochrome c oxidase subunit 5B, mitochondrial	8.5	5.89238	TRUE	FALSE	FALSE
gnl|gene11977|rna34791|	cox6a1.L	COX6A1	P12074	Cytochrome c oxidase subunit 6A1, mitochondrial	8.5	5.80605	TRUE	FALSE	FALSE
gnl|gene6544|rna19157|	cox6b1.L	COX6B1	P14854	Cytochrome c oxidase subunit 6B1	8.5	6.67736	TRUE	FALSE	FALSE
gnl|gene3317|rna9624|	cox6c.L	COX6C	P09669	Cytochrome c oxidase subunit 6C	8.46281	6.46617	TRUE	FALSE	FALSE
gnl|gene11536|rna33497|	cox7a2.L	COX7A2	P14406	Cytochrome c oxidase subunit 7A2, mitochondrial	8.5	5.96331	TRUE	FALSE	FALSE
gnl|gene14512|rna42260|	cox7a2l.L	COX7A2L	O14548	Cytochrome c oxidase subunit 7A-related protein, mitochondrial	8.5	5.45761	TRUE	FALSE	FALSE
gnl|gene20239|rna59084|	cox7c.L	COX7C	P15954	Cytochrome c oxidase subunit 7C, mitochondrial	5.406	5.79235	TRUE	FALSE	FALSE
gnl|gene20211|rna58999|	cpd.L	CPD	O75976	Carboxypeptidase D	5.24725	3.83739	FALSE	FALSE	FALSE
gnl|gene8848|rna25773|	cpne1.L	CPNE1	Q99829	Copine-1	-0.116393	-0.0369121	FALSE	FALSE	FALSE
gnl|gene47951|rna93309|	LOC108695374	CPNE3	O75131	Copine-3	0.878003	0.252258	FALSE	FALSE	FALSE
gnl|gene40370|rna82336|	LOC108707428	CPOX	P36551	Oxygen-dependent coproporphyrinogen-III oxidase, mitochondrial	5.67579	3.63405	TRUE	FALSE	FALSE
gnl|gene18094|rna52881|	cpped1.L	CPPED1	Q9BRF8	Serine/threonine-protein phosphatase CPPED1	-0.552645	0.0836145	FALSE	FALSE	FALSE
gnl|gene40332|rna82290|	LOC108719780	CPSF1	Q10570	Cleavage and polyadenylation specificity factor subunit 1	2.43894	1.62538	FALSE	FALSE	FALSE
gnl|gene18711|rna54614|	cpsf2.L	CPSF2	Q9P2I0	Cleavage and polyadenylation specificity factor subunit 2	3.05917	1.60168	FALSE	FALSE	FALSE
gnl|gene17058|rna49832|	cpsf3.L	CPSF3	Q9UKF6	Cleavage and polyadenylation specificity factor subunit 3	2.39151	1.30282	FALSE	FALSE	FALSE
gnl|gene40718|rna82851|	LOC733279	CPSF6	Q16630	Cleavage and polyadenylation specificity factor subunit 6	2.32317	0.737519	FALSE	FALSE	FALSE
gnl|gene1806|rna5262|	cpt2.S	CPT2	P23786	Carnitine O-palmitoyltransferase 2, mitochondrial	8.5	5.89914	TRUE	FALSE	FALSE
gnl|gene18005|rna52621|	cpvl.L	CPVL	Q9H3G5	Probable serine carboxypeptidase CPVL	6.7052	5.26582	FALSE	FALSE	FALSE
gnl|gene17659|rna51608|	crat.1.L	CRAT	P43155	Carnitine O-acetyltransferase	6.56875	4.81042	TRUE	FALSE	FALSE
gnl|gene5504|rna16119|	crbn.L	CRBN	Q96SW2	Protein cereblon	0.565668	0.729357	FALSE	FALSE	FALSE
gnl|gene8610|rna25073|	creb1.L	CREB1	P16220	Cyclic AMP-responsive element-binding protein 1	2.2513	1.02019	FALSE	FALSE	FALSE
gnl|gene5467|rna16025|	creld2.S	CRELD2	Q6UXH1	Protein disulfide isomerase CRELD2	7.74691	5.36576	FALSE	FALSE	FALSE
gnl|gene36300|rna76574|	LOC108717657	CRIP3	Q6Q6R5	Cysteine-rich protein 3	4.45506	1.14054	FALSE	FALSE	FALSE
gnl|gene34921|rna74629|	LOC108716423	CRIPT	Q9P021	Cysteine-rich PDZ-binding protein	2.86372	1.93038	FALSE	FALSE	FALSE
gnl|gene5881|rna17218|	crk.L	CRK	P46108	Adapter molecule crk	0.250726	-0.170193	FALSE	FALSE	FALSE
gnl|gene6534|rna19117|	crkl.S	CRKL	P46109	Crk-like protein	1.61255	0.236918	FALSE	FALSE	FALSE
gnl|gene2575|rna7480|	crlf3.L	CRLF3	Q8IUI8	Cytokine receptor-like factor 3	0.0583363	0.37994	FALSE	FALSE	FALSE
gnl|gene17279|rna50422|	crnkl1.S	CRNKL1	Q9BZJ0	Crooked neck-like protein 1	1.49085	0.986696	FALSE	FALSE	FALSE
gnl|gene9248|rna26857|	crot.S	CROT	Q9UKG9	Peroxisomal carnitine O-octanoyltransferase	4.02386	3.32694	FALSE	FALSE	FALSE
gnl|gene16123|rna47136|	LOC108699321	CRP	P02741	C-reactive protein	3.41953	3.82131	FALSE	FALSE	FALSE
gnl|gene19197|rna56076|	ispd.L	CRPPA		D-ribitol-5-phosphate cytidylyltransferase	-0.180949	0.150559	FALSE	FALSE	FALSE
gnl|gene46214|rna90875|	cry-dash.L	CRY1	Q16526	Cryptochrome-1	1.43969	0.749034	FALSE	FALSE	FALSE
gnl|gene39652|rna81307|	LOC108695477	CRYGB	P07316	Gamma-crystallin B	2.73568	1.38343	FALSE	FALSE	FALSE
gnl|gene10673|rna31011|	cryl1.L	CRYL1	Q9Y2S2	Lambda-crystallin homolog	1.26612	0.399036	FALSE	FALSE	FALSE
gnl|gene2522|rna7343|	cryz.L	CRYZ	Q08257	Quinone oxidoreductase	0.247362	0.343525	FALSE	FALSE	FALSE
gnl|gene15290|rna44634|	cryzl1.L	CRYZL1	O95825	Quinone oxidoreductase-like protein 1	-0.323643	0.0738574	FALSE	FALSE	FALSE
gnl|gene11895|rna34545|	cs.S	CS	O75390	Citrate synthase	7.4201	4.8643	TRUE	FALSE	FALSE
gnl|gene5653|rna16562|	csdc2.S	CSDC2	Q9Y534	Cold shock domain-containing protein C2	1.526	0.55144	FALSE	FALSE	FALSE
gnl|gene16932|rna49475|	csde1.L	CSDE1	O75534	Cold shock domain-containing protein E1	0.950962	0.790693	FALSE	FALSE	FALSE
gnl|gene18548|rna54157|	cse1l.L	CSE1L	P55060	Exportin-2	1.45342	0.795879	FALSE	FALSE	FALSE
gnl|gene7365|rna21492|	csk.L	CSK	P41240	Tyrosine-protein kinase CSK	0.892275	0.0912616	FALSE	FALSE	FALSE
gnl|gene45503|rna89897|	csnk1a1	CSNK1A1	P48729	Casein kinase 1, alpha 1, isoform CRA_d	2.72257	1.61937	FALSE	FALSE	FALSE
gnl|gene36656|rna77076|	csnk1d.S	CSNK1D	P48730	Casein kinase I isoform delta	2.26944	0.861831	FALSE	FALSE	FALSE
gnl|gene6966|rna20341|	csnk1e.S	CSNK1E	P49674	Casein kinase I isoform epsilon	0.522578	0.393593	FALSE	FALSE	FALSE
gnl|gene4060|rna11818|	csnk2a1.L	CSNK2A1	P68400	Casein kinase II subunit alpha	0.785593	0.856878	FALSE	FALSE	FALSE
gnl|gene11568|rna33596|	csnk2a2.S	CSNK2A2	P19784	Casein kinase II subunit alpha'	0.541237	1.0741	FALSE	FALSE	FALSE
gnl|gene12702|rna36896|	csnk2b.L	CSNK2B	P67870	Casein kinase II subunit beta	1.50581	1.42161	FALSE	FALSE	FALSE
gnl|gene16941|rna49496|	cspp1.L	CSPP1	Q1MSJ5	Centrosome and spindle pole-associated protein 1	7.24039	4.32654	FALSE	FALSE	FALSE
gnl|gene3842|rna11207|	csrp1.L	CSRP1	P21291	Cysteine and glycine-rich protein 1	-0.170352	-0.786467	FALSE	FALSE	FALSE
gnl|gene38000|rna78992|	csrp2.L	CSRP2	Q16527	Cysteine and glycine-rich protein 2	-0.0562454	-0.322065	FALSE	FALSE	FALSE
gnl|gene613|rna1793|	LOC100049121	CSTB	P04080	Cystatin-B	0.322519	0.0016534	FALSE	FALSE	FALSE
gnl|gene18604|rna54311|	cstf1.S	CSTF1	Q05048	Cleavage stimulation factor subunit 1	1.15934	0.406387	FALSE	FALSE	FALSE
gnl|gene5997|rna17546|	cstf2.L	CSTF2	P33240	Cleavage stimulation factor subunit 2	3.51591	1.45216	FALSE	FALSE	TRUE
gnl|gene42649|rna85651|	LOC100493745.L	CSTF3	Q12996	Cleavage stimulation factor subunit 3	1.4972	0.618713	FALSE	FALSE	FALSE
gnl|gene6819|rna19947|	ctbp1.S	CTBP1	Q13363	C-terminal-binding protein 1	0.768199	0.505001	FALSE	FALSE	FALSE
gnl|gene15879|rna46394|	ctbs.S	CTBS	Q01459	Di-N-acetylchitobiase	5.64956	5.49878	FALSE	FALSE	FALSE
gnl|gene2555|rna7431|	ctdp1.L	CTDP1	Q9Y5B0	RNA polymerase II subunit A C-terminal domain phosphatase (Fragment)	1.16723	0.845283	FALSE	FALSE	FALSE
gnl|gene1035|rna3027|	cth.L	CTH	P32929	Cystathionine gamma-lyase	0.0328754	0.493912	FALSE	FALSE	FALSE
gnl|gene13424|rna39061|	ctif.L	CTIF	O43310	CBP80/20-dependent translation initiation factor	1.31269	0.347658	FALSE	FALSE	FALSE
gnl|gene7711|rna22519|	ctnna1.L	CTNNA1	P35221	Catenin alpha-1	3.05314	1.81235	FALSE	FALSE	FALSE
gnl|gene14208|rna41385|	ctnnal1.S	CTNNAL1	Q9UBT7	Alpha-catulin	1.19904	0.415481	FALSE	FALSE	FALSE
gnl|gene17352|rna50651|	ctnnb1.S	CTNNB1	P35222	Catenin beta-1	2.98317	1.98378	FALSE	FALSE	FALSE
gnl|gene34606|rna74215|	ctnnbip1.L	CTNNBIP1	Q9NSA3	Beta-catenin-interacting protein 1	1.83796	1.30786	FALSE	FALSE	FALSE
gnl|gene3594|rna10460|	ctnnbl1.L	CTNNBL1	Q8WYA6	Beta-catenin-like protein 1	1.90193	0.732845	FALSE	FALSE	FALSE
gnl|gene46749|rna91641|	ctnnd1.L	CTNND1	O60716	Catenin delta-1	6.93861	4.54884	FALSE	FALSE	FALSE
gnl|gene14814|rna43220|	ctps1.L	CTPS1	P17812	CTP synthase 1	1.30892	1.27399	FALSE	FALSE	FALSE
gnl|gene18099|rna52898|	ctr9.L	CTR9	Q6PD62	RNA polymerase-associated protein CTR9 homolog	1.54366	1.02049	FALSE	FALSE	FALSE
gnl|gene7029|rna20523|	ctsa.L	CTSA	P10619	Carboxypeptidase	8.5	6.06994	FALSE	FALSE	FALSE
gnl|gene13322|rna38779|	ctsc.S	CTSC	P53634	Dipeptidyl peptidase 1	5.54234	4.9021	FALSE	FALSE	FALSE
gnl|gene6689|rna19577|	MGC82347	CTSD	P07339	Cathepsin D	6.30883	4.87541	FALSE	FALSE	FALSE
gnl|gene13520|rna39344|	ctsv.L	CTSL	P07711	Procathepsin L	5.45447	4.87592	FALSE	FALSE	FALSE
gnl|gene41168|rna83496|	cttn.L	CTTN	Q14247	Src substrate cortactin	0.484847	-0.0851444	FALSE	FALSE	FALSE
gnl|gene7376|rna21517|	ctu1.L	CTU1	Q7Z7A3	Cytoplasmic tRNA 2-thiolation protein 1	1.3897	1.02794	FALSE	FALSE	FALSE
gnl|gene5971|rna17463|	cuedc2.S	CUEDC2	Q9H467	CUE domain-containing protein 2	6.19818	4.13756	FALSE	FALSE	FALSE
gnl|gene19692|rna57552|	cul1.L	CUL1	Q13616	Cullin-1	0.674805	0.694338	FALSE	FALSE	FALSE
gnl|gene14063|rna40962|	cul2.S	CUL2	Q13617	Cullin-2	0.666598	0.702225	FALSE	FALSE	FALSE
gnl|gene20505|rna59877|	cul3.S	CUL3	Q13618	Cullin-3	0.714244	0.600259	FALSE	FALSE	FALSE
gnl|gene3843|rna11209|	cul4a.L	CUL4A	Q13619	Cullin-4A	2.2977	1.33135	FALSE	FALSE	FALSE
gnl|gene8002|rna23333|	cul4b.L	CUL4B	Q13620	Cullin 4B, isoform CRA_e	0.631874	0.493913	FALSE	FALSE	FALSE
gnl|gene10755|rna31259|	cul5.L	CUL5	Q93034	Cullin-5	0.186691	0.472393	FALSE	FALSE	FALSE
gnl|gene5133|rna15018|	cul9.L	CUL9	Q8IWT3	Cullin-9	1.71152	1.29762	FALSE	FALSE	FALSE
gnl|gene18273|rna53376|	cuta.L	CUTA	O60888	Protein CutA	3.49874	2.93831	FALSE	FALSE	FALSE
gnl|gene5967|rna17451|	cutc.L	CUTC	Q9NTM9	Copper homeostasis protein cutC homolog	-0.0735329	0.162513	FALSE	FALSE	FALSE
gnl|gene18006|rna52626|	cwc22.S	CWC22	Q9HCG8	Pre-mRNA-splicing factor CWC22 homolog	2.43241	1.22275	FALSE	FALSE	FALSE
gnl|gene3408|rna9921|	cwc27.S	CWC27	Q6UX04	Spliceosome-associated protein CWC27 homolog	0.589815	0.0433111	FALSE	FALSE	FALSE
gnl|gene8564|rna24914|	cwf19l1.L	CWF19L1	Q69YN2	CWF19-like protein 1	0.431347	0.173086	FALSE	FALSE	FALSE
gnl|gene41136|rna83455|	LOC108704683	CWF19L2	Q2TBE0	CWF19-like protein 2 (Fragment)	3.90224	2.28677	FALSE	FALSE	FALSE
gnl|gene48522|rna94124|	cxadr.L	CXADR	P78310	Coxsackievirus and adenovirus receptor	4.67429	4.04082	FALSE	FALSE	FALSE
gnl|gene18200|rna53175|	cxorf38.L	CXorf38	Q8TB03	Uncharacterized protein CXorf38	1.46819	0.339445	FALSE	FALSE	FALSE
gnl|gene37045|rna77651|	cxorf56.L	CXorf56	Q9H5V9	UPF0428 protein CXorf56	3.80581	1.99171	FALSE	FALSE	FALSE
gnl|gene16844|rna49217|	cyb5a.L	CYB5A	P00167	Cytochrome b5	8.5	5.47177	FALSE	FALSE	FALSE
gnl|gene50407|rna96907|	cyb5r3.L	CYB5R3	P00387	NADH-cytochrome b5 reductase 3	8.5	6.0188	TRUE	FALSE	FALSE
gnl|gene17434|rna50921|	cyb5r4.S	CYB5R4	Q7L1T6	Cytochrome b5 reductase 4	0.623899	-0.716033	FALSE	FALSE	FALSE
gnl|gene3663|rna10660|	cyc1.S	CYC1	P08574	Cytochrome c1, heme protein, mitochondrial	8.5	8.08456	TRUE	FALSE	FALSE
gnl|gene17623|rna51493|	cycs.L	CYCS	P99999	Cytochrome c	8.2891	5.25899	TRUE	FALSE	FALSE
gnl|gene35959|rna76099|	cyfip1.L	CYFIP1	Q7L576	Cytoplasmic FMR1-interacting protein 1 (Fragment)	1.25084	0.657703	FALSE	FALSE	FALSE
gnl|gene3178|rna9214|	LOC108715050	CYLD	Q9NQC7	Ubiquitin carboxyl-terminal hydrolase CYLD	2.07088	1.23632	FALSE	FALSE	FALSE
gnl|gene50874|rna97557|	LOC108701260	CYP27C1	Q4G0S4	Cytochrome P450 27C1	8.5	8.5	FALSE	FALSE	FALSE
gnl|gene4128|rna12020|	fam49a.S	CYRIA		CYFIP-related Rac1 interactor A	3.8727	2.12313	FALSE	FALSE	FALSE
gnl|gene13163|rna38276|	fam49b.L	CYRIB		CYFIP-related Rac1 interactor B	4.33548	2.13122	FALSE	FALSE	FALSE
gnl|gene49627|rna95692|	LOC503678	CYTH2	Q99418	Cytohesin-2 (Fragment)	1.80667	1.0515	FALSE	FALSE	FALSE
gnl|gene50164|rna96508|	LOC108701591	CYTH3	O43739	Cytohesin-3	1.97354	1.21664	FALSE	FALSE	FALSE
gnl|gene48315|rna93854|	c1orf123.L	CZIB	Q9NWV4	CXXC motif containing zinc binding protein	1.14931	1.40886	FALSE	FALSE	FALSE
gnl|gene8026|rna23395|	d2hgdh.S	D2HGDH	Q8N465	D-2-hydroxyglutarate dehydrogenase, mitochondrial	7.80672	4.88951	TRUE	FALSE	FALSE
gnl|gene17906|rna52342|	dad1.L	DAD1	P61803	Dolichyl-diphosphooligosaccharide--protein glycosyltransferase subunit DAD1	8.5	5.67143	FALSE	FALSE	FALSE
gnl|gene14982|rna43725|	dao.L	DAO	P14920	D-amino-acid oxidase	5.20135	4.2872	FALSE	FALSE	FALSE
gnl|gene12591|rna36594|	dap.L	DAP	P51397	Death-associated protein 1	3.70482	2.86967	FALSE	FALSE	FALSE
gnl|gene17695|rna51715|	dap3.L	DAP3	P51398	28S ribosomal protein S29, mitochondrial	8.5	5.08803	TRUE	FALSE	FALSE
gnl|gene15409|rna44973|	dapk2.L	DAPK3	O43293	Death-associated protein kinase 3	0.278297	0.40307	FALSE	FALSE	FALSE
gnl|gene15855|rna46320|	dapl1.L	DAPL1	A0PJW8	Death-associated protein-like 1	3.98387	3.79453	FALSE	FALSE	FALSE
gnl|gene1780|rna5160|	dars.L	DARS1		Aspartate--tRNA ligase, cytoplasmic	0.610922	0.663002	FALSE	FALSE	FALSE
gnl|gene12837|rna37303|	dars2.L	DARS2	Q6PI48	Aspartate--tRNA ligase, mitochondrial	6.84463	4.71019	TRUE	FALSE	FALSE
gnl|gene15002|rna43776|	daw1.S	DAW1	Q8N136	Dynein assembly factor with WDR repeat domains 1	1.4063	0.109802	FALSE	FALSE	FALSE
gnl|gene17769|rna51933|	daxx.L	DAXX	Q9UER7	Death domain-associated protein 6	1.99298	1.00912	FALSE	FALSE	TRUE
gnl|gene43739|rna87269|	dbi.L	DBI	P07108	Acyl-CoA-binding protein	5.83492	5.6715	FALSE	FALSE	FALSE
gnl|gene16469|rna48116|	dbn1.L	DBN1	Q16643	Drebrin	-0.0960367	0.216697	FALSE	FALSE	FALSE
gnl|gene2174|rna6306|	dbnl.L	DBNL	Q9UJU6	Drebrin-like protein	0.191358	-0.0920639	FALSE	FALSE	FALSE
gnl|gene3385|rna9844|	dbr1.L	DBR1	Q9UK59	Lariat debranching enzyme	0.68097	0.591894	FALSE	FALSE	FALSE
gnl|gene42745|rna85790|	LOC108715687	DBT	P11182	Lipoamide acyltransferase component of branched-chain alpha-keto acid dehydrogenase complex, mitochondrial	8.23437	5.07155	TRUE	FALSE	FALSE
gnl|gene34649|rna74285|	LOC108714600	DCAF1	Q9Y4B6	DDB1- and CUL4-associated factor 1	1.37941	1.20369	FALSE	FALSE	FALSE
gnl|gene10867|rna31596|	dcaf10.S	DCAF10	Q5QP82	DDB1- and CUL4-associated factor 10	0.34776	0.64183	FALSE	FALSE	FALSE
gnl|gene4170|rna12138|	dcaf11.L	DCAF11	Q8TEB1	DDB1- and CUL4-associated factor 11	0.659576	0.784824	FALSE	FALSE	FALSE
gnl|gene7893|rna23025|	dcaf13.L	DCAF13	Q9NV06	DDB1- and CUL4-associated factor 13	3.22428	1.83032	FALSE	FALSE	FALSE
gnl|gene11951|rna34711|	dcaf15.L	DCAF15	Q66K64	DDB1- and CUL4-associated factor 15	1.27099	0.830277	FALSE	FALSE	FALSE
gnl|gene20484|rna59814|	dcaf17.L	DCAF17	Q5H9S7	DDB1- and CUL4-associated factor 17	0.287675	0.619712	FALSE	FALSE	FALSE
gnl|gene7627|rna22234|	dcaf7.S	DCAF7	P61962	DDB1- and CUL4-associated factor 7	0.932393	0.349854	FALSE	FALSE	FALSE
gnl|gene12318|rna35803|	dcaf8.S	DCAF8	Q5TAQ9	DDB1- and CUL4-associated factor 8	1.50861	1.04677	FALSE	FALSE	FALSE
gnl|gene2397|rna6981|	dclre1a.L	DCLRE1A	Q6PJP8	DNA cross-link repair 1A protein	4.80739	3.41599	FALSE	FALSE	FALSE
gnl|gene2816|rna8180|	dclre1c.S	DCLRE1C	Q96SD1	Protein artemis	-0.0169463	0.141116	FALSE	FALSE	FALSE
gnl|gene44610|rna88599|	LOC108712573	DCP1B	Q8IZD4	mRNA-decapping enzyme 1B	4.00723	1.1046	FALSE	FALSE	FALSE
gnl|gene19754|rna57709|	dcp2.S	DCP2	Q8IU60	m7GpppN-mRNA hydrolase	2.4617	1.32706	FALSE	FALSE	FALSE
gnl|gene36178|rna76409|	dcps.L	DCPS	Q96C86	m7GpppX diphosphatase	-0.404922	0.116165	FALSE	FALSE	FALSE
gnl|gene10424|rna30298|	dctd.L	DCTD	P32321	Deoxycytidylate deaminase	-0.00543532	0.554012	FALSE	FALSE	FALSE
gnl|gene14485|rna42175|	dctn1.L	DCTN1	Q14203	Dynactin subunit 1	2.0913	1.38474	FALSE	FALSE	FALSE
gnl|gene7252|rna21164|	dctn2.L	DCTN2	Q13561	Dynactin subunit 2	3.38872	1.80831	FALSE	FALSE	FALSE
gnl|gene19477|rna56924|	dctn3.L	DCTN3	O75935	Dynactin subunit 3	4.33166	3.42599	FALSE	FALSE	FALSE
gnl|gene13384|rna38939|	dctn4.S	DCTN4	Q9UJW0	Dynactin subunit 4	2.23322	1.81486	FALSE	FALSE	FALSE
gnl|gene39527|rna81139|	dctn5.S	DCTN5	Q9BTE1	Dynactin subunit 5	2.6546	0.845625	FALSE	FALSE	FALSE
gnl|gene8311|rna24202|	dctn6.L	DCTN6	O00399	Dynactin subunit 6	1.55764	1.03675	FALSE	FALSE	FALSE
gnl|gene8936|rna26023|	dcun1d2.S	DCUN1D2	Q6PH85	DCN1-like protein 2	2.73761	1.44468	FALSE	FALSE	FALSE
gnl|gene18698|rna54579|	dcun1d5.L	DCUN1D5	Q9BTE7	DCN1-like protein 5	2.32788	1.08454	FALSE	FALSE	FALSE
gnl|gene5119|rna14965|	MGC79752.L	DCXR	Q7Z4W1	L-xylulose reductase	2.24232	0.995405	FALSE	FALSE	FALSE
gnl|gene38056|rna79058|	dda1	DDA1	Q9BW61	DET1- and DDB1-associated protein 1	4.21443	2.74026	FALSE	FALSE	FALSE
gnl|gene45458|rna89830|	LOC108715489	DDAH1	O94760	N(G),N(G)-dimethylarginine dimethylaminohydrolase 1	0.399044	-0.168827	FALSE	FALSE	FALSE
gnl|gene3546|rna10321|	ddb1.S	DDB1	Q16531	DNA damage-binding protein 1	0.724962	0.890409	FALSE	FALSE	FALSE
gnl|gene7895|rna23031|	ddhd1.L	DDHD1	Q8NEL9	Phospholipase DDHD1 (Fragment)	2.16147	1.00273	FALSE	FALSE	FALSE
gnl|gene46812|rna91739|	ddi2.L	DDI2	Q5TDH0	Protein DDI1 homolog 2	0.044579	0.459166	FALSE	FALSE	FALSE
gnl|gene7120|rna20790|	ddost.S	DDOST	P39656	Dolichyl-diphosphooligosaccharide--protein glycosyltransferase 48 kDa subunit	8.5	5.51913	FALSE	FALSE	FALSE
gnl|gene5069|rna14804|	ddt.L	DDT	P30046	D-dopachrome decarboxylase	1.63614	1.17826	FALSE	FALSE	FALSE
gnl|gene4826|rna14094|	ddx1.L	DDX1	Q92499	ATP-dependent RNA helicase DDX1	1.32432	0.910761	FALSE	FALSE	FALSE
gnl|gene37087|rna77698|	ddx10.L	DDX10	Q13206	Probable ATP-dependent RNA helicase DDX10	2.33869	1.59902	FALSE	FALSE	FALSE
gnl|gene16551|rna48351|	ddx17.L	DDX17	Q92841	RNA helicase	5.83957	4.17201	FALSE	FALSE	FALSE
gnl|gene48285|rna93811|	LOC108702873	DDX18	Q9NVP1	ATP-dependent RNA helicase DDX18	3.90731	2.28509	FALSE	FALSE	FALSE
gnl|gene19492|rna56964|	ddx19b.L	DDX19A	Q9NUU7	RNA helicase (Fragment)	0.156345	0.169714	FALSE	FALSE	FALSE
gnl|gene44915|rna89038|	ddx19b.S	DDX19B	Q9UMR2	RNA helicase	0.0194712	0.159654	FALSE	FALSE	FALSE
gnl|gene12383|rna36012|	ddx20.L	DDX20	Q9UHI6	Probable ATP-dependent RNA helicase DDX20	2.46073	1.45631	FALSE	FALSE	FALSE
gnl|gene9509|rna27652|	ddx23.S	DDX23	Q9BUQ8	Probable ATP-dependent RNA helicase DDX23	2.61668	1.66407	FALSE	FALSE	FALSE
gnl|gene19643|rna57401|	ddx24.L	DDX24	Q9GZR7	ATP-dependent RNA helicase DDX24	3.08254	2.13004	FALSE	FALSE	FALSE
gnl|gene11519|rna33456|	ddx25.L	DDX25	Q9UHL0	RNA helicase (Fragment)	2.07818	0.492785	FALSE	FALSE	FALSE
gnl|gene13485|rna39231|	ddx39a.S	DDX39B	Q13838	Spliceosome RNA helicase DDX39B (Fragment)	0.599291	0.540938	FALSE	FALSE	FALSE
gnl|gene529|rna1505|	ddx3x.L	DDX3X	O00571	RNA helicase	5.58846	2.28344	TRUE	FALSE	TRUE
gnl|gene36694|rna77129|	LOC108704425	DDX4	Q9NQI0	Probable ATP-dependent RNA helicase DDX4	2.34865	1.06973	FALSE	FALSE	TRUE
gnl|gene15478|rna45184|	ddx41.L	DDX41	Q9UJV9	Probable ATP-dependent RNA helicase DDX41	3.93771	1.43658	FALSE	FALSE	FALSE
gnl|gene523|rna1484|	ddx42.L	DDX42	Q86XP3	RNA helicase	8.5	6.2242	FALSE	FALSE	FALSE
gnl|gene5729|rna16769|	ddx43.L	DDX43	Q9NXZ2	Probable ATP-dependent RNA helicase DDX43	3.26985	1.32219	FALSE	FALSE	FALSE
gnl|gene40858|rna83032|	ddx46.L	DDX46	Q7L014	RNA helicase	3.49865	1.48879	FALSE	FALSE	FALSE
gnl|gene41485|rna83946|	MGC53795	DDX5	P17844	DEAD box protein 5	5.09274	3.25815	FALSE	FALSE	FALSE
gnl|gene7642|rna22280|	ddx54.L	DDX54	Q8TDD1	ATP-dependent RNA helicase DDX54	2.53083	1.89301	FALSE	FALSE	FALSE
gnl|gene4438|rna12941|	ddx56.S	DDX56	Q9NY93	Probable ATP-dependent RNA helicase DDX56	3.01661	1.86979	FALSE	FALSE	FALSE
gnl|gene6855|rna20038|	ddx59.L	DDX59	Q5T1V6	Probable ATP-dependent RNA helicase DDX59	6.61886	4.02102	FALSE	FALSE	FALSE
gnl|gene14340|rna41768|	ddx6.S	DDX6	P26196	Probable ATP-dependent RNA helicase DDX6	3.53737	1.89774	FALSE	FALSE	FALSE
gnl|gene15037|rna43876|	decr1.L	DECR1	Q16698	2,4-dienoyl-CoA reductase, mitochondrial	8.5	5.55304	TRUE	FALSE	FALSE
gnl|gene40638|rna82737|	decr2.L	DECR2	Q9NUI1	Peroxisomal 2,4-dienoyl-CoA reductase	1.18799	1.17391	FALSE	FALSE	FALSE
gnl|gene6585|rna19272|	dek.L	DEK	P35659	Protein DEK	3.68381	2.45421	FALSE	FALSE	FALSE
gnl|gene46858|rna91792|	dennd2d.S	DENND2D	Q9H6A0	DENN domain-containing protein 2D	2.39748	1.37293	FALSE	FALSE	FALSE
gnl|gene7100|rna20731|	dennd4c.L	DENND4C	Q5VZ89	DENN domain-containing protein 4C (Fragment)	4.15391	2.37509	FALSE	FALSE	FALSE
gnl|gene11355|rna33008|	dennd5b.L	DENND5B	Q6ZUT9	DENN domain-containing protein 5B	3.04834	1.29129	FALSE	FALSE	FALSE
gnl|gene40819|rna82986|	LOC108705097	DENND6A	Q8IWF6	Protein DENND6A	1.24336	0.780549	FALSE	FALSE	FALSE
gnl|gene49123|rna94975|	LOC108705653	DENR	O43583	Density-regulated protein	3.8229	3.48189	FALSE	FALSE	FALSE
gnl|gene7789|rna22738|	depdc7.L	DEPDC7	Q96QD5	DEP domain-containing protein 7	4.79492	1.46826	FALSE	FALSE	FALSE
gnl|gene14358|rna41820|	desi2.L	DESI2	Q9BSY9	Deubiquitinase DESI2	4.78347	1.80144	FALSE	FALSE	FALSE
gnl|gene50966|rna97681|	det1.L	DET1	Q7L5Y6	DET1 homolog	1.86607	1.52326	FALSE	FALSE	FALSE
gnl|gene46430|rna91196|	LOC108696357	DFFA	O00273	DNA fragmentation factor subunit alpha	0.329338	0.1918	FALSE	FALSE	FALSE
gnl|gene1443|rna4208|	dffb.S	DFFB	O76075	DNA fragmentation factor subunit beta	0.290037	0.315139	FALSE	FALSE	FALSE
gnl|gene5745|rna16811|	dgcr6.S	DGCR6	Q14129	Protein DGCR6	4.80592	3.27753	FALSE	FALSE	FALSE
gnl|gene3330|rna9681|	LOC108716057	DGCR8	Q8WYQ5	Microprocessor complex subunit DGCR8	4.02365	2.00303	FALSE	FALSE	FALSE
gnl|gene34598|rna74208|	LOC108713453	DGKZ	Q13574	Diacylglycerol kinase	2.73128	1.34912	FALSE	FALSE	FALSE
gnl|gene1431|rna4178|	dguok.L	DGUOK	Q16854	Deoxyguanosine kinase, mitochondrial	1.25242	1.69836	TRUE	FALSE	FALSE
gnl|gene16566|rna48397|	dhdh-like.1.L	DHDH	Q9UQ10	Trans-1,2-dihydrobenzene-1,2-diol dehydrogenase	1.29993	0.651697	FALSE	FALSE	FALSE
gnl|gene6045|rna17697|	dhfr.L	DHFR	P00374	Dihydrofolate reductase	-0.283022	-0.441138	TRUE	FALSE	FALSE
gnl|gene604|rna1771|	dhodh.L	DHODH	Q02127	Dihydroorotate dehydrogenase (quinone), mitochondrial	8.5	6.38261	TRUE	FALSE	FALSE
gnl|gene49748|rna95859|	LOC108711712	DHPS	P49366	Deoxyhypusine synthase	0.376984	0.524777	FALSE	FALSE	FALSE
gnl|gene49071|rna94900|	LOC108704561	DHRS11	Q6UWP2	Dehydrogenase/reductase SDR family member 11	1.32239	0.784085	FALSE	FALSE	FALSE
gnl|gene41454|rna83901|	dhrs12.L	DHRS12	A0PJE2	Dehydrogenase/reductase SDR family member 12	6.17881	4.36354	FALSE	FALSE	FALSE
gnl|gene7671|rna22375|	dhrs4.L	DHRS4	Q9BTZ2	Dehydrogenase/reductase SDR family member 4	6.37445	4.64735	FALSE	FALSE	FALSE
gnl|gene15725|rna45918|	dhrs7.L	DHRS7	Q9Y394	Dehydrogenase/reductase SDR family member 7	8.5	5.53584	FALSE	FALSE	FALSE
gnl|gene3070|rna8892|	dhtkd1.L	DHTKD1	Q96HY7	Probable 2-oxoglutarate dehydrogenase E1 component DHKTD1, mitochondrial	8.16069	6.45362	TRUE	FALSE	FALSE
gnl|gene34330|rna73858|	dhx15.L	DHX15	O43143	Pre-mRNA-splicing factor ATP-dependent RNA helicase DHX15	0.0968136	0.109512	FALSE	FALSE	FALSE
gnl|gene100|rna281|	dhx16.S	DHX16	O60231	RNA helicase	3.18568	1.68356	FALSE	FALSE	FALSE
gnl|gene8765|rna25514|	dhx29.L	DHX29	Q7Z478	ATP-dependent RNA helicase DHX29	2.1986	1.26621	FALSE	FALSE	FALSE
gnl|gene11817|rna34312|	dhx34.L	DHX34	Q14147	Probable ATP-dependent RNA helicase DHX34	2.43804	1.09591	FALSE	FALSE	FALSE
gnl|gene6047|rna17701|	dhx35.S	DHX35	Q9H5Z1	Probable ATP-dependent RNA helicase DHX35	2.53967	2.00401	FALSE	FALSE	FALSE
gnl|gene36961|rna77519|	LOC108717046	DHX36	Q9H2U1	ATP-dependent DNA/RNA helicase DHX36	1.48124	0.20979	FALSE	FALSE	FALSE
gnl|gene38454|rna79604|	dhx37.L	DHX37	Q8IY37	Probable ATP-dependent RNA helicase DHX37 (Fragment)	2.88678	1.54441	FALSE	FALSE	FALSE
gnl|gene43196|rna86480|	LOC108715422	DHX38	Q92620	Pre-mRNA-splicing factor ATP-dependent RNA helicase PRP16	1.01393	0.0805592	FALSE	FALSE	FALSE
gnl|gene46878|rna91824|	LOC108709604	DHX40	Q8IX18	Probable ATP-dependent RNA helicase DHX40	1.22691	0.504511	FALSE	FALSE	FALSE
gnl|gene37796|rna78645|	LOC108716647	DHX57	Q6P158	Putative ATP-dependent RNA helicase DHX57 (Fragment)	3.53582	1.98337	FALSE	FALSE	FALSE
gnl|gene8068|rna23527|	dhx8.S	DHX8	Q14562	ATP-dependent RNA helicase DHX8	3.73572	1.88209	FALSE	FALSE	FALSE
gnl|gene5973|rna17467|	dhx9.L	DHX9	Q08211	ATP-dependent RNA helicase A	6.85878	4.49775	FALSE	FALSE	FALSE
gnl|gene12752|rna37052|	diaph1.L	DIAPH1	O60610	Protein diaphanous homolog 1	4.51736	2.77034	FALSE	FALSE	FALSE
gnl|gene37579|rna78345|	LOC108708510	DIAPH3	Q9NSV4	Protein diaphanous homolog 3	4.03758	2.51035	FALSE	FALSE	FALSE
gnl|gene2469|rna7196|	dicer1.L	DICER1	Q9UPY3	Endoribonuclease Dicer (Fragment)	2.19537	1.25646	FALSE	FALSE	FALSE
gnl|gene5327|rna15607|	diexf.S	DIEXF	Q68CQ4	Digestive organ expansion factor homolog	1.55724	1.29111	FALSE	FALSE	FALSE
gnl|gene2925|rna8479|	dimt1.L	DIMT1	Q9UNQ2	rRNA adenine N(6)-methyltransferase	2.74007	1.69184	FALSE	FALSE	FALSE
gnl|gene41016|rna83270|	LOC108701408	DIP2A	Q14689	Disco-interacting protein 2 homolog A	1.52518	0.684058	FALSE	FALSE	FALSE
gnl|gene50865|rna97547|	LOC108708617	DIP2B	Q9P265	Disco-interacting protein 2 homolog B	0.694969	0.405188	FALSE	FALSE	FALSE
gnl|gene18724|rna54657|	fam69b.S	DIPK1B	Q5VUD6	Divergent protein kinase domain 1B	1.18697	1.562	FALSE	FALSE	FALSE
gnl|gene6461|rna18903|	dis3.L	DIS3	Q9Y2L1	Exosome complex exonuclease RRP44	0.275428	0.466862	FALSE	FALSE	FALSE
gnl|gene5326|rna15605|	dis3l.L	DIS3L	Q8TF46	DIS3-like exonuclease 1	1.47429	1.19992	FALSE	FALSE	FALSE
gnl|gene14202|rna41371|	dis3l2.L	DIS3L2	Q8IYB7	DIS3-like exonuclease 2	0.659969	0.625618	FALSE	FALSE	FALSE
gnl|gene2015|rna5855|	dkc1.L	DKC1	O60832	H/ACA ribonucleoprotein complex subunit DKC1	2.02706	1.31686	FALSE	FALSE	FALSE
gnl|gene35828|rna75935|	LOC108705521	DLAT	P10515	Dihydrolipoyllysine-residue acetyltransferase component of pyruvate dehydrogenase complex, mitochondrial	8.35425	5.27387	TRUE	FALSE	FALSE
gnl|gene43296|rna86623|	LOC108711180	DLD	P09622	Dihydrolipoyl dehydrogenase, mitochondrial	6.65683	4.59373	TRUE	FALSE	FALSE
gnl|gene12859|rna37378|	dlgap5.L	DLGAP5	Q15398	Disks large-associated protein 5	2.5427	1.47461	FALSE	FALSE	FALSE
gnl|gene47443|rna92597|	LOC108698673	DLST	P36957	Dihydrolipoyllysine-residue succinyltransferase component of 2-oxoglutarate dehydrogenase complex, mitochondrial	8.14895	5.24486	TRUE	FALSE	FALSE
gnl|gene11802|rna34269|	atp5s.L	DMAC2L	Q99766	ATP synthase subunit s, mitochondrial	8.08591	5.86311	FALSE	FALSE	FALSE
gnl|gene14750|rna43001|	dmap1.L	DMAP1	Q9NPF5	DNA methyltransferase 1-associated protein 1 (Fragment)	3.5711	2.59735	FALSE	FALSE	FALSE
gnl|gene2865|rna8319|	dmgdh.L	DMGDH	Q9UI17	DMGDH protein (Fragment)	6.44498	4.85341	TRUE	FALSE	FALSE
gnl|gene35016|rna74777|	LOC108717339	DMXL1	Q9Y485	DmX-like protein 1 (Fragment)	3.94537	2.57057	FALSE	FALSE	FALSE
gnl|gene47833|rna93100|	LOC108711393	DMXL2	Q8TDJ6	DmX-like protein 2	2.6033	1.70118	FALSE	FALSE	FALSE
gnl|gene48563|rna94175|	dna2.S	DNA2	P51530	DNA replication ATP-dependent helicase/nuclease (Fragment)	0.991257	0.676615	TRUE	FALSE	FALSE
gnl|gene744|rna2167|	dnaaf1.S	DNAAF1	Q8NEP3	Dynein assembly factor 1, axonemal	1.47509	0.704952	FALSE	FALSE	FALSE
gnl|gene9104|rna26490|	dnaaf2.L	DNAAF2	Q9NVR5	Protein kintoun	0.956915	0.10932	FALSE	FALSE	FALSE
gnl|gene14880|rna43424|	dnaaf3.L	DNAAF3	Q8N9W5	Dynein assembly factor 3, axonemal	0.635625	0.233272	FALSE	FALSE	FALSE
gnl|gene4628|rna13508|	dnaaf5.L	DNAAF5	Q86Y56	Dynein assembly factor 5, axonemal (Fragment)	1.41559	0.845536	FALSE	FALSE	FALSE
gnl|gene35143|rna74968|	LOC108695668	DNAH10	Q8IVF4	Dynein heavy chain 10, axonemal (Fragment)	2.14282	1.42628	FALSE	FALSE	FALSE
gnl|gene40563|rna82627|	LOC108711773	DNAH2	Q9P225	Dynein heavy chain 2, axonemal (Fragment)	2.39649	1.51281	FALSE	FALSE	FALSE
gnl|gene44288|rna88119|	dnah5.S	DNAH5	Q8TE73	Dynein heavy chain 5, axonemal	1.99841	1.20404	FALSE	FALSE	FALSE
gnl|gene40986|rna83229|	dnah9.S	DNAH9	Q9NYC9	Dynein heavy chain 9, axonemal	2.02631	1.31447	FALSE	FALSE	FALSE
gnl|gene12828|rna37282|	dnai1.L	DNAI1	Q9UI46	Dynein intermediate chain 1, axonemal	1.89373	1.42168	FALSE	FALSE	FALSE
gnl|gene418|rna1206|	dnai2.S	DNAI2	Q9GZS0	Dynein intermediate chain 2, axonemal	1.50081	1.11781	FALSE	FALSE	FALSE
gnl|gene9115|rna26515|	dnaja1.S	DNAJA1	P31689	DnaJ homolog subfamily A member 1	5.43385	3.93827	TRUE	FALSE	FALSE
gnl|gene43347|rna86704|	dnaja2.L	DNAJA2	O60884	DnaJ homolog subfamily A member 2	8.13666	5.94288	FALSE	FALSE	FALSE
gnl|gene20164|rna58840|	dnajb1.L	DNAJB1	P25685	DnaJ homolog subfamily B member 1	6.763	4.95721	FALSE	FALSE	FALSE
gnl|gene6247|rna18268|	dnajb11.S	DNAJB11	Q9UBS4	DnaJ homolog subfamily B member 11	8.5	6.42696	FALSE	FALSE	FALSE
gnl|gene7585|rna22117|	dnajb6.L	DNAJB6	O75190	DnaJ homolog subfamily B member 6	4.53183	4.05357	FALSE	FALSE	FALSE
gnl|gene45100|rna89323|	LOC108696618	DNAJC11	Q9NVH1	DnaJ homolog subfamily C member 11	8.5	5.74802	TRUE	FALSE	FALSE
gnl|gene4746|rna13864|	dnajc13.L	DNAJC13	O75165	DnaJ homolog subfamily C member 13	1.67644	0.997329	FALSE	FALSE	FALSE
gnl|gene11105|rna32272|	dnajc19.L	DNAJC19	Q96DA6	Mitochondrial import inner membrane translocase subunit TIM14	8.5	5.92937	TRUE	FALSE	FALSE
gnl|gene47649|rna92869|	LOC108711193	DNAJC2	Q99543	DnaJ homolog subfamily C member 2	2.34301	1.47522	FALSE	FALSE	FALSE
gnl|gene7224|rna21074|	dnajc7.L	DNAJC7	Q99615	DnaJ homolog subfamily C member 7 (Fragment)	6.37375	4.49853	FALSE	FALSE	FALSE
gnl|gene18451|rna53884|	dnajc8.S	DNAJC8	O75937	DnaJ homolog subfamily C member 8	6.14358	2.24735	FALSE	FALSE	FALSE
gnl|gene9322|rna27102|	dnajc9.L	DNAJC9	Q8WXX5	DnaJ homolog subfamily C member 9	1.7994	0.2562	FALSE	FALSE	FALSE
gnl|gene11744|rna34111|	dnal1.L	DNAL1	Q4LDG9	Dynein light chain 1, axonemal	3.75563	2.41714	FALSE	FALSE	FALSE
gnl|gene636|rna1857|	dnm1l.S	DNM1L	O00429	Dynamin-1-like protein	3.12569	2.11764	TRUE	FALSE	FALSE
gnl|gene36568|rna76956|	LOC108703474	DNM2	P50570	Dynamin-2	5.32368	2.28661	FALSE	FALSE	FALSE
gnl|gene34548|rna74145|	dnmt1.L	DNMT1	P26358	DNA (cytosine-5)-methyltransferase 1 (Fragment)	0.526993	0.493203	FALSE	FALSE	FALSE
gnl|gene1899|rna5538|	dnpep.L	DNPEP	Q9ULA0	Aspartyl aminopeptidase	0.161133	0.817957	FALSE	FALSE	FALSE
gnl|gene1897|rna5533|	LOC108716560	DNPH1	O43598	2'-deoxynucleoside 5'-phosphate N-hydrolase 1	1.61957	0.524932	FALSE	FALSE	FALSE
gnl|gene6183|rna18066|	dnttip2.L	DNTTIP2	Q5QJE6	Deoxynucleotidyltransferase terminal-interacting protein 2	0.0372731	-0.252461	FALSE	FALSE	FALSE
gnl|gene1087|rna3156|	dock1.L	DOCK1	Q14185	Dedicator of cytokinesis protein 1	1.41143	1.532	FALSE	FALSE	FALSE
gnl|gene11581|rna33637|	dock5.L	DOCK5	Q9H7D0	Dedicator of cytokinesis protein 5 (Fragment)	2.1132	1.29903	FALSE	FALSE	FALSE
gnl|gene39675|rna81345|	LOC108705243	DOCK7	Q96N67	Dedicator of cytokinesis protein 7 (Fragment)	2.1729	1.23179	FALSE	FALSE	FALSE
gnl|gene45082|rna89294|	LOC108709750	DOCK9	Q9BZ29	Dedicator of cytokinesis protein 9 (Fragment)	1.29344	0.752995	FALSE	FALSE	FALSE
gnl|gene7281|rna21244|	dohh.L	DOHH	Q9BU89	Deoxyhypusine hydroxylase	4.7185	2.65962	FALSE	FALSE	FALSE
gnl|gene17285|rna50445|	dok1.L	DOK1	Q99704	Docking protein 1	2.4736	1.18744	FALSE	FALSE	FALSE
gnl|gene10458|rna30383|	donson.L	DONSON	Q9NYP3	Protein downstream neighbor of Son (Fragment)	0.526578	-1.29645	FALSE	FALSE	FALSE
gnl|gene49776|rna95895|	LOC108716896	DOP1A	Q5JWR5	Protein dopey-1	2.24166	1.23104	FALSE	FALSE	FALSE
gnl|gene482|rna1382|	dopey2.L	DOP1B	Q9Y3R5	Protein dopey-2	1.49409	1.08248	FALSE	FALSE	FALSE
gnl|gene3165|rna9169|	dpcd.S	DPCD	Q9BVM2	Protein DPCD	2.42401	1.20304	FALSE	FALSE	FALSE
gnl|gene44486|rna88428|	dpf2.L	DPF2	Q92785	Zinc finger protein ubi-d4	3.4833	1.21211	FALSE	FALSE	FALSE
gnl|gene9505|rna27639|	dph1.L	DPH1	Q9BZG8	2-(3-amino-3-carboxypropyl)histidine synthase subunit 1	0.27086	0.0976952	FALSE	FALSE	FALSE
gnl|gene9819|rna28546|	dph2.L	DPH2	Q9BQC3	2-(3-amino-3-carboxypropyl)histidine synthase subunit 2	0.168191	-0.0133933	FALSE	FALSE	FALSE
gnl|gene18888|rna55127|	dph6.L	DPH6	Q7L8W6	Diphthine--ammonia ligase	-0.217013	0.0602265	FALSE	FALSE	FALSE
gnl|gene13783|rna40106|	dph7.L	DPH7	Q9BTV6	Diphthine methyltransferase	0.049486	0.42234	FALSE	FALSE	FALSE
gnl|gene4098|rna11933|	dpm1.S	DPM1	O60762	Dolichol-phosphate mannosyltransferase subunit 1	7.61078	5.37802	FALSE	FALSE	FALSE
gnl|gene5553|rna16258|	dpp3.L	DPP3	Q9NY33	Dipeptidyl peptidase 3	-0.350265	0.070684	FALSE	FALSE	FALSE
gnl|gene9298|rna27011|	dpp4.L	DPP4	P27487	Dipeptidyl peptidase 4	6.86968	5.27574	FALSE	FALSE	FALSE
gnl|gene6615|rna19354|	dpp8.L	DPP8	Q6V1X1	Dipeptidyl peptidase 8	0.0213983	0.664157	FALSE	FALSE	FALSE
gnl|gene16963|rna49561|	dpp9.L	DPP9	Q86TI2	Dipeptidyl peptidase 9	0.0395476	0.605336	FALSE	FALSE	FALSE
gnl|gene13849|rna40324|	dpy30.L	DPY30	Q9C005	Protein dpy-30 homolog	6.31929	5.10879	FALSE	FALSE	FALSE
gnl|gene12015|rna34911|	dpyd.L	DPYD	Q12882	Dihydropyrimidine dehydrogenase [NADP(+)]	0.283768	0.436444	FALSE	FALSE	FALSE
gnl|gene46554|rna91372|	LOC108712711	DPYSL2	Q16555	Dihydropyrimidinase-related protein 2	1.6557	0.910358	FALSE	FALSE	FALSE
gnl|gene2923|rna8474|	dpysl3.S	DPYSL3	Q14195	Dihydropyrimidinase-related protein 3	1.63253	0.812318	FALSE	FALSE	FALSE
gnl|gene13534|rna39387|	dpysl5.S	DPYSL5	Q9BPU6	Dihydropyrimidinase-related protein 5	0.0803823	0.096094	FALSE	FALSE	FALSE
gnl|gene12993|rna37768|	drc3.L	DRC3	Q9H069	Dynein regulatory complex subunit 3	0.223202	0.327187	FALSE	FALSE	FALSE
gnl|gene8800|rna25629|	drg1.L	DRG1	Q9Y295	Developmentally-regulated GTP-binding protein 1	2.17891	0.862771	FALSE	FALSE	FALSE
gnl|gene19854|rna57981|	drg2.S	DRG2	P55039	Developmentally-regulated GTP-binding protein 2	0.385389	0.00688526	FALSE	FALSE	FALSE
gnl|gene2741|rna7976|	dsc3.S	DSC2	Q02487	Desmocollin-2	8.5	5.44768	FALSE	FALSE	FALSE
gnl|gene6569|rna19230|	dscc1.L	DSCC1	Q9BVC3	Sister chromatid cohesion protein DCC1	1.31181	0.979184	FALSE	FALSE	FALSE
gnl|gene47873|rna93166|	dsp.L	DSP	P15924	Desmoplakin	2.67169	1.23931	FALSE	FALSE	FALSE
gnl|gene41893|rna84515|	dst.L	DST	Q03001	Dystonin (Fragment)	0.790036	1.28132	FALSE	FALSE	FALSE
gnl|gene41065|rna83336|	dstyk.S	DSTYK	Q6XUX3	Dual serine/threonine and tyrosine protein kinase	2.53684	1.61715	FALSE	FALSE	FALSE
gnl|gene4276|rna12452|	dtd1.L	DTD1	Q8TEA8	D-aminoacyl-tRNA deacylase 1	0.0914537	-0.0553827	FALSE	FALSE	FALSE
gnl|gene2716|rna7884|	dtd2.L	DTD2	Q96FN9	D-aminoacyl-tRNA deacylase 2	-0.0173822	0.199755	FALSE	FALSE	FALSE
gnl|gene5946|rna17407|	dtl.L	DTL	Q9NZJ0	Denticleless protein homolog	1.30123	0.535686	FALSE	FALSE	FALSE
gnl|gene14018|rna40835|	dtna.L	DTNA	Q9Y4J8	Dystrobrevin alpha	2.45012	0.784286	FALSE	FALSE	FALSE
gnl|gene11366|rna33035|	dtnbp1.S	DTNBP1	Q96EV8	Dysbindin	2.51128	0.871374	FALSE	FALSE	FALSE
gnl|gene994|rna2922|	dtwd2.L	DTWD2	Q8NBA8	tRNA-uridine aminocarboxypropyltransferase 2	3.4478	1.9976	FALSE	FALSE	FALSE
gnl|gene43128|rna86375|	LOC100127334	DTX3	Q8N9I9	Probable E3 ubiquitin-protein ligase DTX3	3.36335	1.98557	FALSE	FALSE	FALSE
gnl|gene13084|rna38018|	dtymk.S	DTYMK	P23919	Thymidylate kinase	0.623584	0.320849	FALSE	FALSE	FALSE
gnl|gene13481|rna39223|	dus2.L	DUS2	Q9NX74	tRNA-dihydrouridine(20) synthase [NAD(P)+]-like	3.14888	2.41233	FALSE	FALSE	FALSE
gnl|gene6758|rna19770|	dus3l.L	DUS3L	Q96G46	tRNA-dihydrouridine(47) synthase [NAD(P)(+)]-like	1.59492	0.915248	FALSE	FALSE	FALSE
gnl|gene14329|rna41732|	dusp18.L	DUSP18	Q8NEJ0	Dual specificity protein phosphatase 18	1.61751	0.123114	TRUE	FALSE	FALSE
gnl|gene1722|rna5014|	dusp23.L	DUSP23	Q9BVJ7	Dual specificity protein phosphatase 23	1.4538	0.609422	FALSE	FALSE	FALSE
gnl|gene35267|rna75166|	LOC108712910	DUT	P33316	Deoxyuridine 5'-triphosphate nucleotidohydrolase	3.6442	3.31433	TRUE	FALSE	FALSE
gnl|gene38436|rna79577|	dvl2.L	DVL2	O14641	Segment polarity protein dishevelled homolog DVL-2	6.86034	5.48267	FALSE	FALSE	FALSE
gnl|gene19937|rna58215|	dxo.L	DXO	O77932	Decapping and exoribonuclease protein	0.601452	0.172025	FALSE	FALSE	FALSE
gnl|gene44916|rna89039|	dym.L	DYM	Q7RTS9	Dymeclin	2.02034	1.05464	FALSE	FALSE	FALSE
gnl|gene41855|rna84453|	LOC108699777	DYNC1H1	Q14204	Cytoplasmic dynein 1 heavy chain 1 (Fragment)	1.91068	1.56118	FALSE	FALSE	FALSE
gnl|gene41145|rna83465|	LOC108701369	DYNC1I2	Q13409	Cytoplasmic dynein 1 intermediate chain 2	1.67229	1.16807	FALSE	FALSE	FALSE
gnl|gene9164|rna26638|	dync1li1.L	DYNC1LI1	Q9Y6G9	Cytoplasmic dynein 1 light intermediate chain 1	1.98576	1.30157	FALSE	FALSE	FALSE
gnl|gene2773|rna8074|	dync1li2.L	DYNC1LI2	O43237	Cytoplasmic dynein 1 light intermediate chain 2	1.6038	1.19146	FALSE	FALSE	FALSE
gnl|gene48049|rna93461|	LOC108705730	DYNC2H1	Q8NCM8	Cytoplasmic dynein 2 heavy chain 1	1.30639	0.933911	FALSE	FALSE	FALSE
gnl|gene13938|rna40577|	wdr60.L	DYNC2I1		Cytoplasmic dynein 2 intermediate chain 1	0.999341	0.834405	FALSE	FALSE	FALSE
gnl|gene15415|rna44990|	wdr34.L	DYNC2I2		Cytoplasmic dynein 2 intermediate chain 2	0.713963	0.557519	FALSE	FALSE	FALSE
gnl|gene4344|rna12660|	dync2li1.S	DYNC2LI1	Q8TCX1	Cytoplasmic dynein 2 light intermediate chain 1	1.07413	0.848765	FALSE	FALSE	FALSE
gnl|gene5870|rna17192|	dynll1.L	DYNLL1	P63167	Dynein light chain 1, cytoplasmic	3.55607	2.03136	TRUE	FALSE	FALSE
gnl|gene36168|rna76395|	LOC108708121	DYNLL2	Q96FJ2	Dynein light chain 2, cytoplasmic	3.39608	2.79183	FALSE	FALSE	FALSE
gnl|gene46239|rna90918|	LOC108702761	DYNLRB1	Q9NP97	Dynein light chain roadblock-type 1	2.67407	2.1147	FALSE	FALSE	FALSE
gnl|gene18205|rna53190|	e2f5.S	E2F5	Q15329	Transcription factor E2F5	6.80174	5.11067	FALSE	FALSE	FALSE
gnl|gene2696|rna7816|	ears2.L	EARS2	Q5JPH6	Glutamyl-tRNA synthetase	4.16183	3.39504	TRUE	FALSE	FALSE
gnl|gene14731|rna42939|	ecd.S	ECD	O95905	Protein ecdysoneless homolog	3.79695	1.77374	FALSE	FALSE	FALSE
gnl|gene16050|rna46921|	ece1.S	ECE1	P42892	Endothelin-converting enzyme 1	8.5	5.73684	FALSE	FALSE	FALSE
gnl|gene47687|rna92921|	ech1.L	ECH1	Q13011	Delta(3,5)-Delta(2,4)-dienoyl-CoA isomerase, mitochondrial	6.35102	4.67626	TRUE	FALSE	FALSE
gnl|gene6278|rna18357|	echdc1.L	ECHDC1	Q9NTX5	Ethylmalonyl-CoA decarboxylase	6.06206	4.54341	FALSE	FALSE	FALSE
gnl|gene11123|rna32328|	echdc2.L	ECHDC2	Q86YB7	Enoyl-CoA hydratase domain-containing protein 2, mitochondrial	5.95072	4.33862	TRUE	FALSE	FALSE
gnl|gene18496|rna53999|	echdc3.L	ECHDC3	Q96DC8	Enoyl-CoA hydratase domain-containing protein 3, mitochondrial	7.88708	4.83883	TRUE	FALSE	FALSE
gnl|gene15555|rna45427|	echs1.L	ECHS1	P30084	Enoyl-CoA hydratase, mitochondrial	8.3094	5.04921	TRUE	FALSE	FALSE
gnl|gene11008|rna32002|	eci1.L	ECI1	P42126	Enoyl-CoA delta isomerase 1, mitochondrial	6.48398	4.78715	TRUE	FALSE	FALSE
gnl|gene8702|rna25331|	eci2.L	ECI2	O75521	Enoyl-CoA delta isomerase 2	8.37922	4.85972	TRUE	FALSE	FALSE
gnl|gene12849|rna37352|	kiaa0368.L	ECPAS	Q5VYK3	Proteasome adapter and scaffold protein ECM29	2.39946	1.31002	FALSE	FALSE	FALSE
gnl|gene8271|rna24082|	ect2.L	ECT2	Q9H8V3	Protein ECT2	1.84773	0.668174	FALSE	FALSE	FALSE
gnl|gene13637|rna39687|	edc3.L	EDC3	Q96F86	Enhancer of mRNA-decapping protein 3	3.39358	1.54891	FALSE	FALSE	FALSE
gnl|gene40884|rna83085|	LOC108715334	EDC4	Q6P2E9	Enhancer of mRNA-decapping protein 4	1.97843	1.26438	FALSE	FALSE	FALSE
gnl|gene3239|rna9383|	edf1.L	EDF1	O60869	Endothelial differentiation-related factor 1	2.06234	0.95061	FALSE	FALSE	FALSE
gnl|gene8201|rna23879|	eea1.L	EEA1	Q15075	Early endosome antigen 1	2.465	1.4289	FALSE	FALSE	FALSE
gnl|gene9009|rna26236|	eed.L	EED	O75530	Polycomb protein EED	0.49365	0.613075	FALSE	FALSE	FALSE
gnl|gene15250|rna44506|	eef1a1o.L	EEF1A1	P68104	Elongation factor 1-alpha 1	1.1258	0.968144	FALSE	FALSE	FALSE
gnl|gene16313|rna47641|	42sp50.L	EEF1A2	Q05639	Elongation factor 1-alpha 2	1.08382	0.990281	FALSE	FALSE	FALSE
gnl|gene17965|rna52515|	mettl13.S	EEF1AKNMT	Q8N6R0	eEF1A lysine and N-terminal methyltransferase	1.84671	1.09097	FALSE	FALSE	FALSE
gnl|gene184|rna515|	eef1b2.L	EEF1B2	P24534	Elongation factor 1-beta	4.57822	3.74272	FALSE	FALSE	FALSE
gnl|gene5829|rna17062|	eef1d.L	EEF1D	P29692	Elongation factor 1-delta	4.75725	3.5901	FALSE	FALSE	FALSE
gnl|gene2435|rna7088|	eef1e1.L	EEF1E1	O43324	Eukaryotic translation elongation factor 1 epsilon-1	3.49013	2.08268	FALSE	FALSE	FALSE
gnl|gene8633|rna25136|	eef1g.L	EEF1G	P26641	Elongation factor 1-gamma	1.33885	0.843449	FALSE	FALSE	FALSE
gnl|gene2783|rna8097|	eef2.1.L	EEF2	P13639	Elongation factor 2	1.10848	1.07127	FALSE	FALSE	FALSE
gnl|gene1772|rna5142|	eefsec.S	EEFSEC	P57772	Selenocysteine-specific elongation factor	1.01586	0.964375	FALSE	FALSE	FALSE
gnl|gene45370|rna89715|	efcab7.L	EFCAB7	A8K855	EF-hand calcium-binding domain-containing protein 7	8.5	4.48785	FALSE	FALSE	FALSE
gnl|gene16020|rna46829|	efhd1.L	EFHD1	Q9BUP0	EF-hand domain-containing protein D1	1.82666	0.61863	TRUE	FALSE	FALSE
gnl|gene15041|rna43886|	efl1.L	EFL1	Q7Z2Z2	Elongation factor-like GTPase 1	0.844042	0.676625	FALSE	FALSE	FALSE
gnl|gene2104|rna6112|	eftud2.S	EFTUD2	Q15029	116 kDa U5 small nuclear ribonucleoprotein component	0.754376	0.750255	FALSE	FALSE	FALSE
gnl|gene3403|rna9902|	egln1.S	EGLN1	Q9GZT9	Egl nine homolog 1	1.20264	0.574195	FALSE	FALSE	FALSE
gnl|gene407|rna1183|	ehbp1.L	EHBP1	Q8NDI1	EH domain-binding protein 1	1.06379	1.05391	FALSE	FALSE	FALSE
gnl|gene9122|rna26528|	ehd1.L	EHD1	Q9H4M9	EH domain-containing protein 1 (Fragment)	1.27519	0.303474	FALSE	FALSE	FALSE
gnl|gene16364|rna47793|	ehd3.L	EHD3	Q9NZN3	EH domain-containing protein 3	0.962587	0.0910689	FALSE	FALSE	FALSE
gnl|gene13864|rna40364|	ehd4.L	EHD4	Q9H223	EH domain-containing protein 4	1.10344	0.247955	FALSE	FALSE	FALSE
gnl|gene10643|rna30930|	ehhadh.S	EHHADH	Q08426	Peroxisomal bifunctional enzyme	7.37662	4.63582	FALSE	FALSE	FALSE
gnl|gene41639|rna84138|	LOC108698163	EHMT1	Q9H9B1	Histone-lysine N-methyltransferase EHMT1 (Fragment)	2.66213	1.08163	FALSE	FALSE	FALSE
gnl|gene13914|rna40511|	ehmt2.L	EHMT2	Q96KQ7	Histone-lysine N-methyltransferase EHMT2 (Fragment)	2.66275	1.64886	FALSE	FALSE	FALSE
gnl|gene35795|rna75880|	MGC68655	EIF1	P41567	Eukaryotic translation initiation factor 1	5.86266	2.88207	FALSE	FALSE	FALSE
gnl|gene11748|rna34124|	eif1ad.L	EIF1AD	Q8N9N8	Probable RNA-binding protein EIF1AD	3.48199	0.957892	FALSE	FALSE	FALSE
gnl|gene40360|rna82321|	MGC81333	EIF1AX	P47813	Eukaryotic translation initiation factor 1A, X-chromosomal	1.67091	1.51198	FALSE	FALSE	FALSE
gnl|gene16806|rna49109|	eif2a.L	EIF2A	Q9BY44	Eukaryotic translation initiation factor 2A	1.21932	0.931637	FALSE	FALSE	FALSE
gnl|gene42998|rna86177|	eif2ak1.L	EIF2AK1	Q9BQI3	Eukaryotic translation initiation factor 2-alpha kinase 1	2.34243	1.5473	FALSE	FALSE	FALSE
gnl|gene15352|rna44807|	eif2ak2.L	EIF2AK2	P19525	Interferon-induced, double-stranded RNA-activated protein kinase	2.56535	1.13006	FALSE	FALSE	FALSE
gnl|gene16798|rna49084|	eif2ak4.L	EIF2AK4	Q9P2K8	Non-specific serine/threonine protein kinase (Fragment)	1.23891	0.970277	FALSE	FALSE	FALSE
gnl|gene10075|rna29280|	eif2b1.L	EIF2B1	Q14232	Translation initiation factor eIF-2B subunit alpha	5.26929	3.08582	FALSE	FALSE	FALSE
gnl|gene9190|rna26699|	eif2b2.L	EIF2B2	P49770	Translation initiation factor eIF-2B subunit beta	3.01606	1.87156	FALSE	FALSE	FALSE
gnl|gene11175|rna32480|	eif2b3.L	EIF2B3	Q9NR50	Translation initiation factor eIF-2B subunit gamma	1.60029	1.09202	FALSE	FALSE	FALSE
gnl|gene39301|rna80832|	eif2b4.L	EIF2B4	Q9UI10	Translation initiation factor eIF-2B subunit delta	1.7816	1.45731	FALSE	FALSE	FALSE
gnl|gene40496|rna82516|	LOC108718035	EIF2B5	Q13144	Translation initiation factor eIF-2B subunit epsilon	1.83975	1.32482	FALSE	FALSE	FALSE
gnl|gene1270|rna3695|	eif2d.S	EIF2D	P41214	Eukaryotic translation initiation factor 2D	2.99718	1.93827	FALSE	FALSE	FALSE
gnl|gene12131|rna35251|	LOC108699293	EIF2S1	P05198	Eukaryotic translation initiation factor 2 subunit 1 (Fragment)	1.4319	0.841276	FALSE	FALSE	FALSE
gnl|gene6509|rna19037|	eif2s2.L	EIF2S2	P20042	Eukaryotic translation initiation factor 2 subunit 2	1.77118	0.904403	FALSE	FALSE	FALSE
gnl|gene2744|rna7989|	eif2s3.L	EIF2S3	P41091	Eukaryotic translation initiation factor 2 subunit 3	1.57956	0.926468	FALSE	FALSE	FALSE
gnl|gene40629|rna82723|	eif3a	EIF3A	Q14152	Eukaryotic translation initiation factor 3 subunit A	2.05861	1.5029	FALSE	FALSE	FALSE
gnl|gene17008|rna49701|	eif3b.L	EIF3B	P55884	Eukaryotic translation initiation factor 3 subunit B	1.96287	1.2182	FALSE	FALSE	FALSE
gnl|gene7901|rna23051|	eif3c.L	EIF3CL	B5ME19	Eukaryotic translation initiation factor 3 subunit C-like protein	2.12139	1.64771	FALSE	FALSE	FALSE
gnl|gene12445|rna36178|	eif3d.S	EIF3D	O15371	Eukaryotic translation initiation factor 3 subunit D	2.22623	1.7548	FALSE	FALSE	FALSE
gnl|gene9739|rna28329|	eif3e.S	EIF3E	P60228	Eukaryotic translation initiation factor 3 subunit E	2.95906	1.96284	FALSE	FALSE	FALSE
gnl|gene14362|rna41829|	eif3f.S	EIF3F	O00303	Eukaryotic translation initiation factor 3 subunit F	2.46724	1.66407	FALSE	FALSE	FALSE
gnl|gene7071|rna20643|	eif3g.L	EIF3G	O75821	Eukaryotic translation initiation factor 3 subunit G	2.04462	1.7157	FALSE	FALSE	FALSE
gnl|gene12006|rna34886|	eif3h.L	EIF3H	O15372	Eukaryotic translation initiation factor 3 subunit H	1.86606	1.43883	FALSE	FALSE	FALSE
gnl|gene11788|rna34230|	eif3i.L	EIF3I	Q13347	Eukaryotic translation initiation factor 3 subunit I	1.93547	1.35011	FALSE	FALSE	FALSE
gnl|gene36483|rna76836|	LOC108711518	EIF3J	O75822	Eukaryotic translation initiation factor 3 subunit J	2.00721	1.64714	FALSE	FALSE	FALSE
gnl|gene16659|rna48671|	eif3k.S	EIF3K	Q9UBQ5	Eukaryotic translation initiation factor 3 subunit K	2.9836	1.59893	FALSE	FALSE	FALSE
gnl|gene7212|rna21040|	eif3l.L	EIF3L	Q9Y262	Eukaryotic translation initiation factor 3 subunit L	2.03483	1.43188	FALSE	FALSE	FALSE
gnl|gene3207|rna9278|	eif3m.S	EIF3M	Q7L2H7	Eukaryotic translation initiation factor 3 subunit M	3.72997	2.17907	FALSE	FALSE	FALSE
gnl|gene17828|rna52102|	eif4a1.L	EIF4A1	P60842	RNA helicase (Fragment)	1.22361	0.908956	FALSE	FALSE	FALSE
gnl|gene15823|rna46234|	eif4a3.L	EIF4A3	P38919	Eukaryotic initiation factor 4A-III	0.782186	0.741799	FALSE	FALSE	FALSE
gnl|gene8804|rna25637|	eif4b.L	EIF4B	P23588	Eukaryotic translation initiation factor 4B	0.929	-0.0818201	FALSE	FALSE	FALSE
gnl|gene42971|rna86147|	LOC108710984	EIF4E	P06730	Eukaryotic translation initiation factor 4E	2.45647	2.0998	FALSE	FALSE	FALSE
gnl|gene7999|rna23323|	eif4e2.L	EIF4E2	O60573	Eukaryotic translation initiation factor 4E type 2	8.5	4.35762	FALSE	FALSE	FALSE
gnl|gene34951|rna74692|	eif4e3.S	EIF4E3	Q8N5X7	Eukaryotic translation initiation factor 4E type 3	0.44193	0.134491	FALSE	FALSE	FALSE
gnl|gene4563|rna13313|	eif4ebp2.S	EIF4EBP2	Q13542	Eukaryotic translation initiation factor 4E-binding protein 2	1.67124	1.19369	FALSE	FALSE	FALSE
gnl|gene6548|rna19173|	eif4enif1.L	EIF4ENIF1	Q9NRA8	Eukaryotic translation initiation factor 4E transporter	4.72353	2.91419	FALSE	FALSE	FALSE
gnl|gene8214|rna23924|	eif4g1.L	EIF4G1	Q04637	Eukaryotic translation initiation factor 4 gamma 1	5.88695	2.63917	FALSE	FALSE	FALSE
gnl|gene41211|rna83557|	nat1	EIF4G2	P78344	Eukaryotic translation initiation factor 4 gamma 2 (Fragment)	7.19164	5.1896	FALSE	FALSE	FALSE
gnl|gene48029|rna93430|	LOC108696834	EIF4G3	O43432	Eukaryotic translation initiation factor 4 gamma 3	6.02481	2.80988	FALSE	FALSE	FALSE
gnl|gene18717|rna54639|	eif4h.L	EIF4H	Q15056	Eukaryotic translation initiation factor 4H	0.69806	-0.0514148	FALSE	FALSE	FALSE
gnl|gene2410|rna7018|	eif5.L	EIF5	P55010	Eukaryotic translation initiation factor 5	0.937672	0.879241	FALSE	FALSE	FALSE
gnl|gene15621|rna45609|	eif5a.S	EIF5A	P63241	Eukaryotic translation initiation factor 5A-1	2.9933	1.6189	FALSE	FALSE	FALSE
gnl|gene9520|rna27700|	eif5b-like.S	EIF5B	O60841	Eukaryotic translation initiation factor 5B	1.40418	0.95311	FALSE	FALSE	FALSE
gnl|gene8221|rna23945|	eif6.S	EIF6	P56537	Eukaryotic translation initiation factor 6	0.491696	0.182201	FALSE	FALSE	FALSE
gnl|gene221|rna619|	elac1.L	ELAC1	Q9H777	Zinc phosphodiesterase ELAC protein 1	0.00449314	0.0117031	FALSE	FALSE	FALSE
gnl|gene48703|rna94382|	LOC108701025	ELAC2	Q9BQ52	ElaC homolog protein 2	0.16829	0.54928	TRUE	FALSE	FALSE
gnl|gene10263|rna29840|	elavl1.L	ELAVL1	Q15717	ELAV-like protein 1	4.46636	2.75629	FALSE	FALSE	FALSE
gnl|gene2726|rna7919|	elavl2.S	ELAVL2	Q12926	ELAV-like protein	4.16049	2.65471	FALSE	FALSE	FALSE
gnl|gene19237|rna56205|	ell.L	ELL	P55199	RNA polymerase II elongation factor ELL	3.67336	1.90247	FALSE	FALSE	FALSE
gnl|gene5113|rna14950|	ell2.L	ELL2	O00472	RNA polymerase II elongation factor ELL2	2.68877	1.20893	FALSE	FALSE	FALSE
gnl|gene16267|rna47517|	elmo2.L	ELMO1	Q92556	Engulfment and cell motility protein 1	1.07322	0.656821	FALSE	FALSE	FALSE
gnl|gene11835|rna34367|	elmo1.S	ELMO2	Q96JJ3	Engulfment and cell motility protein 2 (Fragment)	1.08584	0.387248	FALSE	FALSE	FALSE
gnl|gene11347|rna32988|	LOC108716910	ELOA	Q14241	Elongin-A	7.4539	5.62843	FALSE	FALSE	FALSE
gnl|gene16883|rna49342|	LOC108695349	ELOC	Q15369	Elongin-C	3.21843	2.85614	FALSE	FALSE	FALSE
gnl|gene15253|rna44515|	elp2.S	ELP2	Q6IA86	Elongator complex protein 2	0.758459	0.777604	FALSE	FALSE	FALSE
gnl|gene14339|rna41765|	elp3.L	ELP3	Q9H9T3	Elongator complex protein 3	1.38049	1.07556	FALSE	FALSE	FALSE
gnl|gene34863|rna74556|	elp4.S	ELP4	Q96EB1	Elongator complex protein 4	1.6843	1.00244	FALSE	FALSE	FALSE
gnl|gene10649|rna30946|	LOC108703581	ELP5	Q8TE02	Elongator complex protein 5	1.56509	0.824066	FALSE	FALSE	FALSE
gnl|gene16255|rna47474|	elp6.L	ELP6	Q0PNE2	Elongator complex protein 6	1.93405	1.18926	FALSE	FALSE	FALSE
gnl|gene14568|rna42412|	emc8.L	EMC8	O43402	ER membrane protein complex subunit 8	2.33217	0.887371	FALSE	FALSE	FALSE
gnl|gene15883|rna46408|	eme1.L	EME1	Q96AY2	Crossover junction endonuclease EME1	1.71809	0.956318	FALSE	FALSE	FALSE
gnl|gene12524|rna36421|	eme2.L	EME2	A4GXA9	Probable crossover junction endonuclease EME2	0.879257	0.742028	FALSE	FALSE	FALSE
gnl|gene13024|rna37845|	emg1.L	EMG1	Q92979	Ribosomal RNA small subunit methyltransferase NEP1	2.21307	1.74081	FALSE	FALSE	FALSE
gnl|gene48738|rna94456|	LOC108698775	EML1	O00423	Echinoderm microtubule-associated protein-like 1	1.15736	0.749031	FALSE	FALSE	FALSE
gnl|gene817|rna2385|	eml1.S	EML2	O95834	Echinoderm microtubule-associated protein-like 2	0.039289	0.0914753	FALSE	FALSE	FALSE
gnl|gene38777|rna80076|	LOC108716433	EML4	Q9HC35	Echinoderm microtubule-associated protein-like 4	1.51574	1.06134	FALSE	FALSE	FALSE
gnl|gene15486|rna45212|	emsy.S	EMSY	Q7Z589	BRCA2-interacting transcriptional repressor EMSY	1.4841	0.873897	FALSE	FALSE	FALSE
gnl|gene19236|rna56203|	enah.L	ENAH	Q8N8S7	Protein enabled homolog	4.01509	3.23469	FALSE	FALSE	FALSE
gnl|gene11501|rna33413|	endou.L	ENDOU	P21128	Poly(U)-specific endoribonuclease	-0.151139	-0.218896	FALSE	FALSE	FALSE
gnl|gene1218|rna3544|	engase.L	ENGASE	Q8NFI3	Cytosolic endo-beta-N-acetylglucosaminidase	-0.627477	0.171172	FALSE	FALSE	FALSE
gnl|gene14337|rna41761|	eno1.L	ENO1	P06733	Alpha-enolase	-0.195172	-0.0271327	FALSE	FALSE	FALSE
gnl|gene38618|rna79853|	enoph1.S	ENOPH1	Q9UHY7	Enolase-phosphatase E1	-0.163538	-0.462741	FALSE	FALSE	FALSE
gnl|gene20300|rna59279|	enosf1.S	ENOSF1	Q7L5Y1	Mitochondrial enolase superfamily member 1	-0.215038	0.180774	TRUE	FALSE	FALSE
gnl|gene42404|rna85292|	LOC108698189	ENTR1	Q96C92	Endosome-associated-trafficking regulator 1	2.55131	0.986952	FALSE	FALSE	FALSE
gnl|gene1180|rna3435|	eny2.S	ENY2	Q9NPA8	Transcription and mRNA export factor ENY2	8.5	6.81358	FALSE	FALSE	FALSE
gnl|gene13493|rna39254|	LOC108716231	EP400	Q96L91	E1A-binding protein p400	4.61552	2.83299	FALSE	FALSE	FALSE
gnl|gene40522|rna82555|	epb41l1.S	EPB41L3	Q9Y2J2	Band 4.1-like protein 3	0.879072	0.845595	FALSE	FALSE	FALSE
gnl|gene18928|rna55252|	epcam.L	EPCAM	P16422	Epithelial cell adhesion molecule	7.13265	4.49422	FALSE	FALSE	FALSE
gnl|gene12783|rna37163|	epn2.L	EPN1	Q9Y6I3	Epsin-1	2.95351	0.441426	FALSE	FALSE	FALSE
gnl|gene19623|rna57346|	eprs.L	EPRS1		Bifunctional glutamate/proline--tRNA ligase	1.79374	1.19325	FALSE	FALSE	FALSE
gnl|gene4486|rna13096|	eps15.L	EPS15	P42566	Epidermal growth factor receptor substrate 15	2.10712	1.02513	FALSE	FALSE	FALSE
gnl|gene37084|rna77694|	LOC108713536	EPS15L1	Q9UBC2	Epidermal growth factor receptor substrate 15-like 1	5.42285	3.02655	FALSE	FALSE	FALSE
gnl|gene7634|rna22253|	eps8.L	EPS8	Q12929	Epidermal growth factor receptor kinase substrate 8	3.62907	1.33974	FALSE	FALSE	FALSE
gnl|gene11580|rna33632|	erc1.L	ERC1	Q8IUD2	ELKS/Rab6-interacting/CAST family member 1	2.05997	0.920656	FALSE	FALSE	FALSE
gnl|gene19095|rna55754|	ercc1.L	ERCC1	P07992	DNA excision repair protein ERCC-1	2.35708	2.25476	FALSE	FALSE	FALSE
gnl|gene16312|rna47640|	ercc2.L	ERCC2	P18074	General transcription and DNA repair factor IIH helicase subunit XPD	2.04677	1.13823	FALSE	FALSE	FALSE
gnl|gene44466|rna88398|	ercc3.L	ERCC3	P19447	General transcription and DNA repair factor IIH helicase subunit XPB	2.68335	1.19691	FALSE	FALSE	FALSE
gnl|gene40709|rna82834|	ercc4.L	ERCC4	Q92889	DNA repair endonuclease XPF	2.30919	0.935151	FALSE	FALSE	FALSE
gnl|gene12933|rna37580|	ercc5.L	ERCC5	P28715	DNA repair protein complementing XP-G cells	2.37593	1.23011	FALSE	FALSE	FALSE
gnl|gene11103|rna32268|	ercc6l.L	ERCC6L	Q2NKX8	DNA excision repair protein ERCC-6-like	1.15458	1.22327	FALSE	FALSE	FALSE
gnl|gene39889|rna81659|	erh.L	ERH	P84090	Enhancer of rudimentary homolog	3.71596	2.45186	FALSE	FALSE	FALSE
gnl|gene18134|rna52989|	eri1.L	ERI1	Q8IV48	3'-5' exoribonuclease 1	4.31197	2.60375	FALSE	FALSE	FALSE
gnl|gene7206|rna21023|	eri3.S	ERI3	O43414	ERI1 exoribonuclease 3	2.86527	0.857079	FALSE	FALSE	FALSE
gnl|gene3612|rna10505|	erlin2.L	ERLIN2	O94905	Erlin-2	8.5	5.84689	FALSE	FALSE	FALSE
gnl|gene10188|rna29622|	ermp1.L	ERMP1	Q7Z2K6	Endoplasmic reticulum metallopeptidase 1	8.5	6.35053	FALSE	FALSE	FALSE
gnl|gene18412|rna53786|	ero1a.L	ERO1A	Q96HE7	ERO1-like protein alpha	6.96692	5.29576	FALSE	FALSE	FALSE
gnl|gene291|rna834|	erp44.L	ERP44	Q9BS26	Endoplasmic reticulum resident protein 44	4.97255	4.14496	FALSE	FALSE	FALSE
gnl|gene12237|rna35567|	esco2.S	ESCO2	Q56NI9	N-acetyltransferase ESCO2	4.26018	1.62422	FALSE	FALSE	FALSE
gnl|gene2666|rna7744|	LOC108705655	ESD	P10768	S-formylglutathione hydrolase	-0.391401	0.133868	FALSE	FALSE	FALSE
gnl|gene8426|rna24532|	esf1.L	ESF1	Q9H501	ESF1 homolog	2.87762	1.06141	FALSE	FALSE	FALSE
gnl|gene39542|rna81162|	LOC733221	ESPL1	Q14674	Separin	2.41988	0.972458	FALSE	FALSE	FALSE
gnl|gene6659|rna19490|	etaa1.L	ETAA1	Q9NY74	Ewing's tumor-associated antigen 1	3.7659	1.29833	FALSE	FALSE	FALSE
gnl|gene17644|rna51556|	etf1.S	ETF1	P62495	Eukaryotic peptide chain release factor subunit 1	0.644137	0.682057	FALSE	FALSE	FALSE
gnl|gene19839|rna57939|	etfa.L	ETFA	P13804	Electron transfer flavoprotein subunit alpha, mitochondrial	6.72216	4.70131	TRUE	FALSE	FALSE
gnl|gene17557|rna51284|	etfb.L	ETFB	P38117	Electron transfer flavoprotein subunit beta	7.41531	5.04711	TRUE	FALSE	FALSE
gnl|gene12890|rna37459|	etfdh.L	ETFDH	Q16134	Electron transfer flavoprotein-ubiquinone oxidoreductase, mitochondrial	8.5	5.53244	TRUE	FALSE	FALSE
gnl|gene46466|rna91257|	LOC108704965	ETHE1	O95571	Persulfide dioxygenase ETHE1, mitochondrial	1.25112	0.750826	TRUE	FALSE	FALSE
gnl|gene28484|rna67995|	evi5.S	EVI5	O60447	Ecotropic viral integration site 5 protein homolog (Fragment)	2.34561	1.43423	FALSE	FALSE	FALSE
gnl|gene586|rna1706|	evi5l.L	EVI5L	Q96CN4	EVI5-like protein	3.09165	1.26532	FALSE	FALSE	FALSE
gnl|gene20053|rna58534|	vasp.L	EVL	Q9UI08	Ena/VASP-like protein	5.25312	4.39112	FALSE	FALSE	FALSE
gnl|gene28|rna86|	exd2.L	EXD2	Q9NVH0	Exonuclease 3'-5' domain-containing protein 2	8.5	5.3021	FALSE	FALSE	FALSE
gnl|gene6974|rna20365|	exd3.L	EXD3	Q8N9H8	Exonuclease mut-7 homolog	3.53605	2.25084	FALSE	FALSE	FALSE
gnl|gene12086|rna35112|	exo1.S	EXO1	Q9UQ84	Exonuclease 1	7.01968	5.40147	FALSE	FALSE	FALSE
gnl|gene7794|rna22751|	LOC108708047	EXO5	Q9H790	Exonuclease V	0.26058	0.190664	FALSE	FALSE	FALSE
gnl|gene14241|rna41501|	exoc1.L	EXOC1	Q9NV70	Exocyst complex component 1	2.07517	1.0818	FALSE	FALSE	FALSE
gnl|gene2358|rna6862|	exoc2.L	EXOC2	Q96KP1	Exocyst complex component 2	2.03869	1.48982	FALSE	FALSE	FALSE
gnl|gene7121|rna20793|	exoc3.L	EXOC3	O60645	Exocyst complex component 3	2.30921	1.56975	FALSE	FALSE	FALSE
gnl|gene14003|rna40794|	exoc4.L	EXOC4	Q96A65	Exocyst complex component 4	2.48613	1.56082	FALSE	FALSE	FALSE
gnl|gene40501|rna82524|	LOC108699745	EXOC5	O00471	Exocyst complex component 5	2.4218	1.64236	FALSE	FALSE	FALSE
gnl|gene10677|rna31022|	exoc6b.L	EXOC6B	Q9Y2D4	Exocyst complex component	2.61053	1.50353	FALSE	FALSE	FALSE
gnl|gene4420|rna12888|	exoc7.L	EXOC7	Q9UPT5	Exocyst complex component 7	2.46258	1.36639	FALSE	FALSE	FALSE
gnl|gene16172|rna47262|	exoc8.S	EXOC8	Q8IYI6	Exocyst complex component 8	2.34076	1.3521	FALSE	FALSE	FALSE
gnl|gene47914|rna93245|	exosc10.L	EXOSC10	Q01780	Exosome component 10	5.93871	4.67484	FALSE	FALSE	FALSE
gnl|gene48163|rna93639|	exosc2.L	EXOSC2	Q13868	Exosome complex component RRP4	0.329259	0.52725	FALSE	FALSE	FALSE
gnl|gene16418|rna47949|	exosc3.L	EXOSC3	Q9NQT5	Exosome complex component RRP40	0.231303	0.635488	FALSE	FALSE	FALSE
gnl|gene18775|rna54806|	exosc4.S	EXOSC4	Q9NPD3	Exosome complex component RRP41	0.431258	0.743205	FALSE	FALSE	FALSE
gnl|gene49911|rna96114|	exosc5.L	EXOSC5	Q9NQT4	Exosome complex component RRP46	0.358744	0.752113	FALSE	FALSE	FALSE
gnl|gene10016|rna29111|	exosc6.L	EXOSC6	Q5RKV6	Exosome complex component MTR3	0.918135	0.972062	FALSE	FALSE	FALSE
gnl|gene11177|rna32484|	exosc8.L	EXOSC8	Q96B26	Exosome complex component RRP43	0.629137	0.594197	FALSE	FALSE	FALSE
gnl|gene434|rna1262|	exosc9.L	EXOSC9	Q06265	Exosome complex component RRP45	0.0518636	0.660219	FALSE	FALSE	FALSE
gnl|gene14037|rna40898|	eya3.L	EYA3	Q99504	Eyes absent homolog	5.93156	2.34515	FALSE	FALSE	FALSE
gnl|gene9869|rna28685|	f13a1.L	F13A1	P00488	Coagulation factor XIII A chain	-0.133217	0.223105	FALSE	FALSE	FALSE
gnl|gene20478|rna59800|	f8a1.L	F8A3	P23610	40-kDa huntingtin-associated protein	1.882	1.81983	FALSE	FALSE	FALSE
gnl|gene2263|rna6577|	faah.2.S	FAAH	O00519	Fatty-acid amide hydrolase 1	8.5	6.10604	FALSE	FALSE	FALSE
gnl|gene12133|rna35259|	MGC83104	FAAP100	Q0VG06	Fanconi anemia core complex-associated protein 100	1.69511	1.56041	FALSE	FALSE	FALSE
gnl|gene203|rna570|	fabp4.L	FABP4	P15090	Fatty acid-binding protein, adipocyte	0.276528	-0.170993	FALSE	FALSE	FALSE
gnl|gene19018|rna55507|	fadd.L	FADD	Q13158	FAS-associated death domain protein	3.15246	1.37707	FALSE	FALSE	FALSE
gnl|gene10314|rna29976|	faf1.L	FAF1	Q9UNN5	FAS-associated factor 1	0.590384	0.412217	FALSE	FALSE	FALSE
gnl|gene13108|rna38103|	fah.L	FAH	P16930	Fumarylacetoacetase	-0.485081	0.00327702	FALSE	FALSE	FALSE
gnl|gene18636|rna54410|	fahd2a.L	FAHD2A	Q96GK7	Fumarylacetoacetate hydrolase domain-containing protein 2A	0.929167	0.158159	FALSE	FALSE	FALSE
gnl|gene18061|rna52795|	faim.L	FAIM	Q9NVQ4	Fas apoptotic inhibitory molecule 1	0.0789942	-0.365114	FALSE	FALSE	FALSE
gnl|gene13255|rna38581|	fam114a1.L	FAM114A1	Q8IWE2	Protein NOXP20	4.70865	2.96201	FALSE	FALSE	FALSE
gnl|gene1152|rna3343|	fam114a2.S	FAM114A2	Q9NRY5	Protein FAM114A2	2.90301	0.060707	FALSE	FALSE	FALSE
gnl|gene34942|rna74681|	LOC108697610	FAM118B	Q9BPY3	Protein FAM118B (Fragment)	1.49394	0.82392	FALSE	FALSE	FALSE
gnl|gene38746|rna80020|	LOC108704408	FAM120A	Q9NZB2	Constitutive coactivator of PPAR-gamma-like protein 1 (Fragment)	3.65016	2.20839	FALSE	FALSE	FALSE
gnl|gene36004|rna76156|	LOC108719898	FAM133B	Q5BKY9	Protein FAM133B	4.54108	2.00105	FALSE	FALSE	FALSE
gnl|gene45077|rna89288|	LOC108706614	FAM149A	A5PLN7	Protein FAM149A	1.89652	1.48046	FALSE	FALSE	FALSE
gnl|gene12304|rna35766|	fam151b.L	FAM151B	Q6UXP7	Protein FAM151B	-0.154395	-0.176634	FALSE	FALSE	FALSE
gnl|gene16365|rna47795|	fam162a.L	FAM162A	Q96A26	Protein FAM162A	8.5	6.62475	TRUE	FALSE	FALSE
gnl|gene8503|rna24749|	fam177a1.L	FAM177A1	Q8N128	Protein FAM177A1	6.04155	4.4268	FALSE	FALSE	FALSE
gnl|gene12067|rna35055|	fam207a.L	FAM207A	Q9NSI2	Protein FAM207A	2.46219	1.05681	FALSE	FALSE	FALSE
gnl|gene10605|rna30809|	fam210b.L	FAM210B	Q96KR6	Protein FAM210B, mitochondrial	8.5	5.0105	TRUE	FALSE	FALSE
gnl|gene13923|rna40540|	fam3b.L	FAM3B	P58499	Protein FAM3B	2.90986	2.4891	FALSE	FALSE	FALSE
gnl|gene20343|rna59414|	fam3c.S	FAM3C	Q92520	Protein FAM3C	7.89198	5.80968	FALSE	FALSE	FALSE
gnl|gene13346|rna38835|	fam50a.L	FAM50A	Q14320	Protein FAM50A	1.61509	0.18803	FALSE	FALSE	FALSE
gnl|gene18377|rna53682|	fam76b.S	FAM76B	Q5HYJ3	Protein FAM76B	2.56889	0.864119	FALSE	FALSE	FALSE
gnl|gene41190|rna83524|	LOC108695438	FAM91A1	Q658Y4	Protein FAM91A1	2.50929	1.55409	FALSE	FALSE	FALSE
gnl|gene15452|rna45111|	LOC108716684	FAM98A	Q8NCA5	Protein FAM98A	1.55356	0.729898	FALSE	FALSE	FALSE
gnl|gene13464|rna39178|	fan1.L	FAN1	Q9Y2M0	Fanconi-associated nuclease	2.85298	1.36734	FALSE	FALSE	FALSE
gnl|gene13985|rna40708|	fanca.L	FANCA	O15360	Fanconi anemia group A protein	2.25899	1.46714	FALSE	FALSE	FALSE
gnl|gene6694|rna19601|	fancb.L	FANCB	Q8NB91	Fanconi anemia group B protein	1.69682	0.63683	FALSE	FALSE	FALSE
gnl|gene5335|rna15625|	fancd2.L	FANCD2	Q9BXW9	Fanconi anemia group D2 protein	1.57296	1.0103	FALSE	FALSE	FALSE
gnl|gene47392|rna92531|	fancg.S	FANCG	O15287	Fanconi anemia group G protein	2.1091	1.24832	FALSE	FALSE	FALSE
gnl|gene5569|rna16298|	fanci.L	FANCI	Q9NVI1	Fanconi anemia group I protein (Fragment)	1.49446	1.00788	FALSE	FALSE	FALSE
gnl|gene38674|rna79917|	fancl.L	FANCL	Q9NW38	E3 ubiquitin-protein ligase FANCL	1.7731	0.899642	FALSE	FALSE	FALSE
gnl|gene41942|rna84615|	farsa.L	FARSA	Q9Y285	Phenylalanine--tRNA ligase	1.78428	0.98036	FALSE	FALSE	FALSE
gnl|gene41981|rna84687|	LOC108718151	FARSB	Q9NSD9	Phenylalanine--tRNA ligase beta subunit	1.49267	0.850497	FALSE	FALSE	FALSE
gnl|gene9747|rna28350|	fasn.L	FASN	P49327	Fatty acid synthase	0.661818	0.87995	FALSE	FALSE	FALSE
gnl|gene39064|rna80516|	fastkd1.L	FASTKD1	Q53R41	FAST kinase domain-containing protein 1, mitochondrial	7.75478	5.21642	TRUE	FALSE	FALSE
gnl|gene14324|rna41719|	fastkd2.L	FASTKD2	Q9NYY8	FAST kinase domain-containing protein 2, mitochondrial	4.22838	3.753	TRUE	FALSE	FALSE
gnl|gene10383|rna30182|	fau.L	FAU	P35544	40S ribosomal protein S30 (Fragment)	4.27709	3.24641	FALSE	FALSE	FALSE
gnl|gene49995|rna96246|	LOC108711233	FBH1	Q8NFZ0	DNA helicase	1.23264	0.834649	FALSE	FALSE	FALSE
gnl|gene42550|rna85508|	LOC108696940	FBL	P22087	rRNA 2'-O-methyltransferase fibrillarin	1.75788	1.1567	FALSE	FALSE	FALSE
gnl|gene19768|rna57749|	fbp1.L	FBP1	P09467	Fructose-1,6-bisphosphatase 1	-0.0309888	-0.0982349	FALSE	FALSE	FALSE
gnl|gene9280|rna26950|	fbp2.L	FBP2	O00757	Fructose-1,6-bisphosphatase isozyme 2	-0.0785032	0.133684	FALSE	FALSE	FALSE
gnl|gene12100|rna35144|	fbxl17.L	FBXL17	Q9UF56	F-box/LRR-repeat protein 17	0.543969	0.465358	FALSE	FALSE	FALSE
gnl|gene1814|rna5283|	fbxl18.L	FBXL18	Q96ME1	F-box/LRR-repeat protein 18	1.18394	0.567113	FALSE	FALSE	FALSE
gnl|gene11510|rna33432|	fbxl19.L	FBXL19	Q6PCT2	F-box/LRR-repeat protein 19 (Fragment)	1.58776	0.517776	FALSE	FALSE	FALSE
gnl|gene6162|rna18003|	fbxl4.S	FBXL4	Q9UKA2	F-box/LRR-repeat protein 4	1.7768	1.62201	TRUE	FALSE	FALSE
gnl|gene17445|rna50948|	fbxo11.S	FBXO11	Q86XK2	F-box only protein 11 (Fragment)	2.10957	1.50501	FALSE	FALSE	FALSE
gnl|gene187|rna526|	fbxo15.S	FBXO15	Q8NCQ5	F-box only protein 15	4.4964	2.68459	FALSE	FALSE	FALSE
gnl|gene13033|rna37870|	fbxo27.L	FBXO17	Q96EF6	F-box only protein 17	1.39799	0.991972	FALSE	FALSE	FALSE
gnl|gene4400|rna12818|	fbxo22.L	FBXO22	Q8NEZ5	F-box only protein 22	0.402971	0.353668	FALSE	FALSE	FALSE
gnl|gene156|rna436|	fbxo28.S	FBXO28	Q9NVF7	F-box only protein 28	2.7004	1.30837	FALSE	FALSE	FALSE
gnl|gene4709|rna13758|	fbxo3.L	FBXO3	Q9UK99	F-box only protein 3	0.0946208	0.162453	FALSE	FALSE	FALSE
gnl|gene14629|rna42640|	fbxo30.L	FBXO30	Q8TB52	F-box only protein 30	1.41602	0.734457	FALSE	FALSE	FALSE
gnl|gene20085|rna58619|	fbxo33.L	FBXO33	Q7Z6M2	F-box only protein 33	0.970254	1.03408	FALSE	FALSE	FALSE
gnl|gene13570|rna39495|	fbxo38.L	FBXO38	Q6PIJ6	F-box only protein 38	1.35634	0.808965	FALSE	FALSE	FALSE
gnl|gene17100|rna49955|	fbxo42.S	FBXO42	Q6P3S6	F-box only protein 42	-0.322451	-0.464315	FALSE	FALSE	FALSE
gnl|gene12532|rna36445|	fbxo7.L	FBXO7	Q9Y3I1	F-box only protein 7	3.56685	2.88012	TRUE	FALSE	FALSE
gnl|gene2017|rna5860|	fbxw5.S	FBXW5	Q969U6	F-box/WD repeat-containing protein 5	0.1097	0.258907	FALSE	FALSE	FALSE
gnl|gene43141|rna86392|	LOC108706660	FBXW7	Q969H0	F-box/WD repeat-containing protein 7	0.576654	0.689236	FALSE	FALSE	FALSE
gnl|gene29432|rna68944|	LOC100493184.L	FCGBP	Q9Y6R7	IgGFc-binding protein	1.91384	1.59683	FALSE	FALSE	FALSE
gnl|gene18623|rna54375|	fchsd1.S	FCHSD1	Q86WN1	F-BAR and double SH3 domains protein 1	0.921374	0.707581	FALSE	FALSE	FALSE
gnl|gene13256|rna38585|	fuk.L	FCSK		Fucokinase, isoform CRA_d	0.299111	0.701125	FALSE	FALSE	FALSE
gnl|gene262|rna741|	fdps.L	FDPS	P14324	Farnesyl pyrophosphate synthase	0.487857	0.423277	FALSE	FALSE	FALSE
gnl|gene15022|rna43828|	fdxr.L	FDXR	P22570	NADPH:adrenodoxin oxidoreductase, mitochondrial	6.43958	4.05162	TRUE	FALSE	FALSE
gnl|gene7379|rna21526|	fech.L	FECH	P22830	Ferrochelatase	8.5	5.67632	TRUE	FALSE	FALSE
gnl|gene14274|rna41582|	fem1b.L	FEM1B	Q9UK73	Protein fem-1 homolog B	1.95491	1.63736	FALSE	FALSE	FALSE
gnl|gene6435|rna18840|	fen1.L	FEN1	P39748	Flap endonuclease 1	0.911477	0.115629	TRUE	FALSE	FALSE
gnl|gene12806|rna37228|	fer.S	FER	P16591	Tyrosine-protein kinase	0.919045	0.577287	FALSE	FALSE	FALSE
gnl|gene15149|rna44216|	fermt2.L	FERMT2	Q96AC1	Fermitin family homolog 2 (Fragment)	0.591188	0.262079	FALSE	FALSE	FALSE
gnl|gene847|rna2478|	fgd6.S	FGD6	Q6ZV73	FYVE, RhoGEF and PH domain-containing protein 6	-4	-4	FALSE	FALSE	FALSE
gnl|gene50202|rna96584|	LOC108705582	FH	P07954	Fumarate hydratase, mitochondrial	4.16734	2.8495	TRUE	FALSE	FALSE
gnl|gene1391|rna4072|	fhit.L	FHIT	P49789	Bis(5'-adenosyl)-triphosphatase	1.60867	0.703604	TRUE	FALSE	FALSE
gnl|gene19782|rna57795|	fhod1.L	FHOD1	Q9Y613	FH1/FH2 domain-containing protein 1	1.8061	0.880393	FALSE	FALSE	FALSE
gnl|gene2576|rna7485|	fibp.L	FIBP	O43427	Acidic fibroblast growth factor intracellular-binding protein	1.28004	1.2365	FALSE	FALSE	FALSE
gnl|gene8853|rna25785|	fig4.L	FIG4	Q92562	Polyphosphoinositide phosphatase	2.14972	1.37589	FALSE	FALSE	FALSE
gnl|gene1062|rna3095|	fignl1.L	FIGNL1	Q6PIW4	Fidgetin-like protein 1	3.52699	1.3277	FALSE	FALSE	FALSE
gnl|gene4169|rna12135|	fip1l1.S	FIP1L1	Q6UN15	Pre-mRNA 3'-end-processing factor FIP1	8.5	5.00958	FALSE	FALSE	FALSE
gnl|gene38747|rna80021|	MGC131307	FIS1	Q9Y3D6	Mitochondrial fission 1 protein	6.35624	4.63999	TRUE	FALSE	FALSE
gnl|gene9454|rna27498|	fkbp10.L	FKBP10	Q96AY3	Peptidyl-prolyl cis-trans isomerase FKBP10	6.91612	5.53963	FALSE	FALSE	FALSE
gnl|gene19287|rna56341|	fkbp15.L	FKBP15	Q5T1M5	FK506-binding protein 15	3.78437	1.90082	FALSE	FALSE	FALSE
gnl|gene3590|rna10445|	fkbp2.L	FKBP2	P26885	Peptidylprolyl isomerase	6.11928	4.57691	FALSE	FALSE	FALSE
gnl|gene12072|rna35067|	fkbp3.L	FKBP3	Q00688	Peptidyl-prolyl cis-trans isomerase FKBP3	1.74225	0.708078	FALSE	FALSE	FALSE
gnl|gene5582|rna16336|	fkbp4.L	FKBP4	Q02790	Peptidyl-prolyl cis-trans isomerase FKBP4	2.1223	0.957248	TRUE	FALSE	FALSE
gnl|gene4594|rna13402|	fkbp6.L	FKBP6	O75344	Inactive peptidyl-prolyl cis-trans isomerase FKBP6	6.98228	5.40784	FALSE	FALSE	FALSE
gnl|gene10359|rna30113|	fkbp8.L	FKBP8	Q14318	Peptidyl-prolyl cis-trans isomerase FKBP8	7.21903	5.37175	TRUE	FALSE	FALSE
gnl|gene8998|rna26201|	fkbpl.S	FKBPL	Q9UIM3	FK506-binding protein-like	0.255042	0.0168116	FALSE	FALSE	FALSE
gnl|gene50334|rna96779|	flad1.L	FLAD1	Q8NFF5	FAD synthase	0.802501	0.673585	TRUE	FALSE	FALSE
gnl|gene11897|rna34548|	flii.L	FLII	Q13045	Protein flightless-1 homolog	0.891663	0.607523	FALSE	FALSE	FALSE
gnl|gene47131|rna92160|	LOC108699999	FLNA	P21333	Filamin-A (Fragment)	0.975569	1.03435	FALSE	FALSE	FALSE
gnl|gene43186|rna86469|	LOC108705104	FLNB	O75369	Filamin-B	0.957625	0.961608	FALSE	FALSE	FALSE
gnl|gene13733|rna39950|	MGC81930	FMO5	P49326	Flavin-containing monooxygenase 5	7.72241	8.19124	FALSE	FALSE	FALSE
gnl|gene16615|rna48539|	fmr1.S	FMR1	Q06787	FMR1 protein	3.75808	1.99829	FALSE	FALSE	TRUE
gnl|gene48143|rna93598|	LOC108699944	FNBP1	Q96RU3	FNBP1 protein	1.91297	0.646529	FALSE	FALSE	FALSE
gnl|gene47373|rna92506|	fnbp1l	FNBP1L	Q5T0N5	Formin-binding protein 1-like	0.580438	0.343297	FALSE	FALSE	FALSE
gnl|gene48074|rna93495|	fnbp4.L	FNBP4	Q8N3X1	Formin-binding protein 4	7.83938	6.05392	FALSE	FALSE	FALSE
gnl|gene50232|rna96621|	fnta.S	FNTA	P49354	Protein farnesyltransferase/geranylgeranyltransferase type-1 subunit alpha	-0.148202	0.567567	FALSE	FALSE	FALSE
gnl|gene2261|rna6572|	focad.L	FOCAD	Q5VW36	Focadhesin	1.77531	1.05188	FALSE	FALSE	FALSE
gnl|gene4488|rna13101|	foxk2.L	FOXK2	Q01167	Forkhead box protein K2	4.34044	2.27362	FALSE	FALSE	FALSE
gnl|gene13781|rna40097|	foxred1.L	FOXRED1	Q96CU9	FAD-dependent oxidoreductase domain-containing protein 1	8.24235	5.37061	TRUE	FALSE	FALSE
gnl|gene17564|rna51302|	fpgs.S	FPGS	Q05932	Folylpolyglutamate synthase, mitochondrial	1.40426	0.226362	TRUE	FALSE	FALSE
gnl|gene4883|rna14262|	fpgt.L	FPGT	O14772	Fucose-1-phosphate guanylyltransferase	0.0431743	0.262414	FALSE	FALSE	FALSE
gnl|gene3699|rna10775|	frg1.L	FRG1	Q14331	Protein FRG1	1.77136	0.604177	FALSE	FALSE	FALSE
gnl|gene10996|rna31957|	frrs1.L	FRRS1	Q6ZNA5	Ferric-chelate reductase 1	4.69079	4.18486	FALSE	FALSE	FALSE
gnl|gene50601|rna97185|	LOC108698323	FRYL	O94915	Protein furry homolog-like	2.97497	1.7065	FALSE	FALSE	FALSE
gnl|gene17140|rna50064|	fscn1.L	FSCN1	Q16658	Fascin	-0.262774	-0.138358	FALSE	FALSE	FALSE
gnl|gene39982|rna81788|	ftcd.L	FTCD	O95954	Formimidoyltetrahydrofolate cyclodeaminase	0.788346	0.818505	FALSE	FALSE	FALSE
gnl|gene471|rna1354|	MGC75752.L	FTH1	P02794	Ferritin heavy chain	0.934399	1.04914	FALSE	FALSE	FALSE
gnl|gene16467|rna48102|	fto.L	FTO	Q9C0B1	Alpha-ketoglutarate-dependent dioxygenase FTO	-0.0820394	-0.155541	FALSE	FALSE	FALSE
gnl|gene616|rna1801|	ftsj1.S	FTSJ1	Q9UET6	Putative tRNA (cytidine(32)/guanosine(34)-2'-O)-methyltransferase	1.01674	0.21372	FALSE	FALSE	FALSE
gnl|gene19206|rna56102|	fubp1.S	FUBP1	Q96AE4	Far upstream element-binding protein 1	8.5	3.6446	FALSE	FALSE	FALSE
gnl|gene2662|rna7735|	fubp3.S	FUBP3	Q96I24	Far upstream element-binding protein 3	6.72241	5.48676	FALSE	FALSE	FALSE
gnl|gene15284|rna44609|	fuca1.L	FUCA1	P04066	Tissue alpha-L-fucosidase	7.8983	5.22257	FALSE	FALSE	FALSE
gnl|gene8901|rna25928|	fundc1.L	FUNDC1	Q8IVP5	FUN14 domain-containing protein 1	5.98125	5.15889	TRUE	FALSE	FALSE
gnl|gene7307|rna21320|	furin.L	FURIN	P09958	Furin	3.34651	3.52297	FALSE	FALSE	FALSE
gnl|gene40052|rna81885|	fus.L	FUS	P35637	RNA-binding protein FUS	3.25101	0.459218	FALSE	FALSE	TRUE
gnl|gene8188|rna23849|	fxn.L	FXN	Q16595	Frataxin intermediate form	8.5	5.79079	TRUE	FALSE	FALSE
gnl|gene17701|rna51729|	fxr1.L	FXR1	P51114	Fragile X mental retardation syndrome-related protein 1	3.08231	1.65432	FALSE	FALSE	FALSE
gnl|gene8817|rna25680|	g3bp1.L	G3BP1	Q13283	Ras GTPase-activating protein-binding protein 1	2.90285	1.37223	FALSE	FALSE	TRUE
gnl|gene4173|rna12151|	g3bp2.L	G3BP2	Q9UN86	Ras GTPase-activating protein-binding protein 2	3.98827	2.10122	FALSE	FALSE	FALSE
gnl|gene16901|rna49397|	g6pd.L	G6PD	P11413	Glucose-6-phosphate 1-dehydrogenase	0.0391779	0.58666	FALSE	FALSE	FALSE
gnl|gene36058|rna76239|	LOC108703274	GAA	P10253	Lysosomal alpha-glucosidase	7.18252	5.94665	FALSE	FALSE	FALSE
gnl|gene9611|rna27961|	gabarapl2.L	GABARAPL2	P60520	Gamma-aminobutyric acid receptor-associated protein-like 2	0.338109	0.502717	FALSE	FALSE	FALSE
gnl|gene14306|rna41680|	gabpa.S	GABPA	Q06546	GA-binding protein alpha chain	1.63081	0.970126	FALSE	FALSE	FALSE
gnl|gene9093|rna26461|	gabrr2.L	GABRR2	P28476	Gamma-aminobutyric acid receptor subunit rho-2	1.18436	0.910972	FALSE	FALSE	FALSE
gnl|gene12018|rna34920|	gad1.2.L	GAD1	Q99259	Glutamate decarboxylase 1	0.49167	0.676037	FALSE	FALSE	FALSE
gnl|gene131|rna364|	gadd45gip1.S	GADD45GIP1	Q8TAE8	Growth arrest and DNA damage-inducible proteins-interacting protein 1	8.26279	5.23628	TRUE	FALSE	FALSE
gnl|gene5174|rna15140|	gak.S	GAK	O14976	Cyclin-G-associated kinase	4.19858	2.51199	FALSE	FALSE	FALSE
gnl|gene4806|rna14037|	galc.L	GALC	P54803	Galactocerebrosidase (Fragment)	7.4529	6.26092	FALSE	FALSE	FALSE
gnl|gene2945|rna8528|	gale.L	GALE	Q14376	UDP-glucose 4-epimerase	5.53799e-06	-0.0854441	FALSE	FALSE	FALSE
gnl|gene13446|rna39132|	galk1.L	GALK1	P51570	Galactokinase	0.19492	-0.348259	FALSE	FALSE	FALSE
gnl|gene10809|rna31415|	galk2.L	GALK2	Q01415	N-acetylgalactosamine kinase	0.280077	0.067956	FALSE	FALSE	FALSE
gnl|gene11270|rna32783|	galm.L	GALM	Q96C23	Galactose mutarotase	0.0895798	-0.209822	FALSE	FALSE	FALSE
gnl|gene16458|rna48070|	galnt2.S	GALNT2	Q10471	Polypeptide N-acetylgalactosaminyltransferase 2	4.57329	2.97865	FALSE	FALSE	FALSE
gnl|gene38075|rna79077|	galt.S	GALT	P07902	Galactose-1-phosphate uridylyltransferase	-0.193294	0.0723537	FALSE	FALSE	FALSE
gnl|gene20213|rna59004|	gamt.L	GAMT	Q14353	Guanidinoacetate N-methyltransferase	-0.172467	-0.33406	FALSE	FALSE	FALSE
gnl|gene1986|rna5785|	gan.L	GAN	Q9H2C0	Gigaxonin	1.68522	0.880141	FALSE	FALSE	FALSE
gnl|gene42629|rna85626|	LOC108715138	GANAB	Q14697	Neutral alpha-glucosidase AB	6.25173	5.10243	FALSE	FALSE	FALSE
gnl|gene4780|rna13948|	gapdh.L	GAPDH	P04406	Glyceraldehyde-3-phosphate dehydrogenase	-0.0367901	0.364596	FALSE	FALSE	FALSE
gnl|gene12195|rna35442|	gapvd1.L	GAPVD1	Q14C86	GTPase-activating protein and VPS9 domain-containing protein 1	2.97013	1.08661	FALSE	FALSE	FALSE
gnl|gene17265|rna50390|	gar1.S	GAR1	Q9NY12	H/ACA ribonucleoprotein complex subunit 1	2.87072	1.44367	FALSE	FALSE	FALSE
gnl|gene3275|rna9483|	gars.L	GARS1		Glycine--tRNA ligase	-0.164142	0.337612	FALSE	FALSE	FALSE
gnl|gene17371|rna50707|	gart.L	GART	P22102	Trifunctional purine biosynthetic protein adenosine-3	-0.00943902	0.34138	FALSE	FALSE	FALSE
gnl|gene14204|rna41375|	gas7.S	GAS7	O60861	Growth arrest-specific protein 7	0.0874675	0.338217	FALSE	FALSE	FALSE
gnl|gene14409|rna41954|	gas8.S	GAS8	O95995	Dynein regulatory complex subunit 4	8.5	1.47629	FALSE	FALSE	FALSE
gnl|gene36827|rna77324|	LOC100158394	GATAD2A	Q86YP4	Transcriptional repressor p66-alpha	3.26461	1.63309	FALSE	FALSE	FALSE
gnl|gene50977|rna97700|	LOC100490530.L	GATD3B	A0A0B4J2D5	Glutamine amidotransferase-like class 1 domain-containing protein 3B, mitochondrial	0.70667	0.269685	FALSE	FALSE	FALSE
gnl|gene9545|rna27768|	gba3.L	GBA3	Q9H227	Cytosolic beta-glucosidase	-0.319016	-0.0462858	FALSE	FALSE	FALSE
gnl|gene42901|rna86028|	gbe1	GBE1	Q04446	1,4-alpha-glucan branching enzyme	0.691151	0.282377	FALSE	FALSE	FALSE
gnl|gene4033|rna11724|	gbf1.L	GBF1	Q92538	Golgi-specific brefeldin A-resistance guanine nucleotide exchange factor 1	1.52415	1.30504	FALSE	FALSE	FALSE
gnl|gene36221|rna76473|	LOC108695919	GBP1	P32455	Guanylate-binding protein 1	1.8439	1.49983	FALSE	FALSE	FALSE
gnl|gene38882|rna80246|	LOC108695921	GBP2	P32456	Guanylate-binding protein 2	3.80971	3.00958	FALSE	FALSE	FALSE
gnl|gene19628|rna57360|	gbp1.L	GBP3	Q9H0R5	Guanylate-binding protein 3	1.52035	0.764778	FALSE	FALSE	FALSE
gnl|gene35180|rna75030|	MGC68559	GCA	P28676	Grancalcin	5.23226	2.52085	FALSE	FALSE	FALSE
gnl|gene37204|rna77861|	gcat.S	GCAT	O75600	2-amino-3-ketobutyrate coenzyme A ligase, mitochondrial	6.23081	5.68565	TRUE	FALSE	FALSE
gnl|gene6430|rna18826|	gcdh.L	GCDH	Q92947	Glutaryl-CoA dehydrogenase, mitochondrial	7.20803	5.03961	TRUE	FALSE	FALSE
gnl|gene17286|rna50449|	gcfc2.S	GCFC2	P16383	Intron Large complex component GCFC2	4.50817	1.7592	FALSE	FALSE	FALSE
gnl|gene20451|rna59729|	gclc.L	GCLC	P48506	Gamma-ECS	-0.214141	0.0537698	FALSE	FALSE	FALSE
gnl|gene9536|rna27738|	gclm.L	GCLM	P48507	Glutamate--cysteine ligase regulatory subunit	2.25624	1.51728	FALSE	FALSE	FALSE
gnl|gene35516|rna75518|	LOC108707099	GCN1	Q92616	eIF-2-alpha kinase activator GCN1	2.70526	1.49576	FALSE	FALSE	FALSE
gnl|gene2356|rna6857|	gdf3.S	GDF3	Q9NR23	Growth/differentiation factor 3	2.17584	1.07251	FALSE	FALSE	FALSE
gnl|gene8111|rna23638|	gdi1.L	GDI1	P31150	Rab GDP dissociation inhibitor alpha	-0.0995901	0.000142495	FALSE	FALSE	FALSE
gnl|gene13207|rna38431|	LOC108714674	GDI2	P50395	Rab GDP dissociation inhibitor beta	0.104005	0.0387088	FALSE	FALSE	FALSE
gnl|gene8123|rna23666|	gdpgp1.S	GDPGP1	Q6ZNW5	GDP-D-glucose phosphorylase 1	0.708287	0.0948403	FALSE	FALSE	FALSE
gnl|gene16849|rna49237|	gemin2.S	GEMIN2	O14893	Gem-associated protein 2	5.71833	3.18547	FALSE	FALSE	FALSE
gnl|gene7770|rna22681|	gemin4.L	GEMIN4	P57678	Gem-associated protein 4	2.88307	1.53875	FALSE	FALSE	FALSE
gnl|gene27112|rna66618|	gemin5.L	GEMIN5	Q8TEQ6	Gem-associated protein 5	2.49114	1.55884	FALSE	FALSE	FALSE
gnl|gene18025|rna52681|	gemin6.L	GEMIN6	Q8WXD5	Gem-associated protein 6	4.11747	2.2822	FALSE	FALSE	FALSE
gnl|gene2013|rna5851|	gemin8.S	GEMIN8	Q9NWZ8	Gem-associated protein 8	2.75272	1.58989	FALSE	FALSE	FALSE
gnl|gene8797|rna25618|	asna1.L	GET3		ATPase GET3	1.65394	1.04419	FALSE	FALSE	FALSE
gnl|gene14429|rna42000|	get4.S	GET4	Q7L5D6	Golgi to ER traffic protein 4 homolog	4.02432	2.4588	FALSE	FALSE	FALSE
gnl|gene19228|rna56181|	gfer.L	GFER	P55789	FAD-linked sulfhydryl oxidase ALR	2.69028	3.59123	TRUE	FALSE	FALSE
gnl|gene27471|rna66978|	gfm1.L	GFM1	Q96RP9	Elongation factor G, mitochondrial	5.27712	4.09475	TRUE	FALSE	FALSE
gnl|gene11797|rna34257|	gfm2.L	GFM2	Q969S9	Ribosome-releasing factor 2, mitochondrial	6.55401	5.24232	TRUE	FALSE	FALSE
gnl|gene4794|rna13994|	gfod2.L	GFOD2	Q3B7J2	Glucose-fructose oxidoreductase domain-containing protein 2	0.475328	0.289572	FALSE	FALSE	FALSE
gnl|gene44059|rna87749|	gfpt1.S	GFPT1	Q06210	Glutamine--fructose-6-phosphate transaminase (isomerizing)	0.26486	0.543273	FALSE	FALSE	FALSE
gnl|gene16186|rna47291|	gfpt2.L	GFPT2	O94808	Glutamine--fructose-6-phosphate aminotransferase [isomerizing] 2	0.172248	0.551163	FALSE	FALSE	FALSE
gnl|gene4179|rna12169|	gga1.L	GGA1	Q9UJY5	ADP-ribosylation factor-binding protein GGA1	1.48459	0.579744	FALSE	FALSE	FALSE
gnl|gene9365|rna27246|	ggh.2.L	GGH	Q92820	Gamma-glutamyl hydrolase	0.999677	0.749796	FALSE	FALSE	FALSE
gnl|gene12637|rna36719|	ggps1.L	GGPS1	O95749	Geranylgeranyl pyrophosphate synthase	2.5538	1.39036	FALSE	FALSE	FALSE
gnl|gene806|rna2352|	loc100493771.L	GGT1	P19440	Glutathione hydrolase 1 proenzyme	1.19772	0.917382	FALSE	FALSE	FALSE
gnl|gene8356|rna24326|	ghitm.S	GHITM	Q9H3K2	Growth hormone-inducible transmembrane protein	8.5	5.17295	TRUE	FALSE	FALSE
gnl|gene38290|rna79385|	MGC83062	GID8	Q9NWU2	Glucose-induced degradation protein 8 homolog	3.21162	3.37473	FALSE	FALSE	FALSE
gnl|gene7419|rna21619|	gigyf2.S	GIGYF2	Q6Y7W6	GRB10-interacting GYF protein 2 (Fragment)	7.02057	5.5173	FALSE	FALSE	FALSE
gnl|gene10526|rna30580|	gins1.S	GINS1	Q14691	DNA replication complex GINS protein PSF1	1.03815	0.839025	FALSE	FALSE	FALSE
gnl|gene8099|rna23609|	gins2.L	GINS2	Q9Y248	DNA replication complex GINS protein PSF2	1.29604	0.968459	FALSE	FALSE	FALSE
gnl|gene43489|rna86919|	gins3.L	GINS3	Q9BRX5	DNA replication complex GINS protein PSF3	2.57902	1.51309	FALSE	FALSE	FALSE
gnl|gene12173|rna35367|	gins4.L	GINS4	Q9BRT9	DNA replication complex GINS protein SLD5	1.0354	0.573775	FALSE	FALSE	FALSE
gnl|gene4284|rna12477|	gipc1.L	GIPC1	O14908	PDZ domain-containing protein GIPC1	1.31859	0.097627	FALSE	FALSE	FALSE
gnl|gene5604|rna16408|	git1.L	GIT1	Q9Y2X7	ARF GTPase-activating protein GIT1	1.90625	1.06022	FALSE	FALSE	FALSE
gnl|gene8975|rna26131|	git2.L	GIT2	Q14161	ARF GTPase-activating protein GIT2	2.22499	0.968882	FALSE	FALSE	FALSE
gnl|gene3805|rna11087|	gk.S	GK	P32189	Glycerol kinase	1.78938	2.23885	TRUE	FALSE	FALSE
gnl|gene8136|rna23697|	gkap1.L	GKAP1	Q5VSY0	G kinase-anchoring protein 1	2.34931	1.18064	FALSE	FALSE	FALSE
gnl|gene14793|rna43159|	gle1.L	GLE1	Q53GS7	Nucleoporin GLE1	5.97535	3.32707	FALSE	FALSE	FALSE
gnl|gene51029|rna97771|	LOC108713515	GLG1	Q92896	Golgi apparatus protein 1	5.69837	3.44272	FALSE	FALSE	FALSE
gnl|gene7669|rna22371|	glmn.L	GLMN	Q92990	Glomulin	1.6662	1.12648	FALSE	FALSE	FALSE
gnl|gene15747|rna45985|	glo1.S	GLO1	Q04760	Lactoylglutathione lyase	0.238368	-0.0845876	FALSE	FALSE	FALSE
gnl|gene9435|rna27449|	glod4.L	GLOD4	Q9HC38	Glyoxalase domain-containing protein 4	-0.453485	-0.6577	TRUE	FALSE	FALSE
gnl|gene17918|rna52376|	glod5.L	GLOD5	A6NK44	Glyoxalase domain-containing protein 5	8.38427	5.16278	FALSE	FALSE	FALSE
gnl|gene13714|rna39894|	glrx.L	GLRX	P35754	Glutaredoxin-1	4.42451	2.93734	FALSE	FALSE	FALSE
gnl|gene10037|rna29166|	glrx3.L	GLRX3	O76003	Glutaredoxin-3	2.16468	1.1659	FALSE	FALSE	FALSE
gnl|gene50509|rna97041|	LOC108703081	GLS	O94925	Glutaminase kidney isoform, mitochondrial	8.5	4.55801	TRUE	FALSE	FALSE
gnl|gene40029|rna81854|	gltp.S	GLTP	Q9NZD2	Glycolipid transfer protein	5.25929	2.74261	FALSE	FALSE	FALSE
gnl|gene9382|rna27302|	glud1.L	GLUD1	P00367	Glutamate dehydrogenase 1, mitochondrial	6.54923	4.78575	TRUE	FALSE	FALSE
gnl|gene17632|rna51517|	glul.L	GLUL	P15104	Glutamine synthetase	0.522665	0.810083	TRUE	FALSE	FALSE
gnl|gene39573|rna81205|	gmds.L	GMDS	O60547	GDP-mannose 4,6 dehydratase	-0.209979	0.348867	FALSE	FALSE	FALSE
gnl|gene3282|rna9508|	gmeb1.S	GMEB1	Q9Y692	Glucocorticoid modulatory element-binding protein 1	3.05556	1.355	FALSE	FALSE	FALSE
gnl|gene37194|rna77851|	gmfb.L	GMFB	P60983	Glia maturation factor beta	0.342732	0.196394	FALSE	FALSE	FALSE
gnl|gene19653|rna57446|	gmnn.L	GMNN	O75496	Geminin	4.32305	1.94099	FALSE	FALSE	FALSE
gnl|gene14094|rna41049|	gmppa.S	GMPPA	Q96IJ6	Mannose-1-phosphate guanyltransferase alpha	-0.077023	0.504998	FALSE	FALSE	FALSE
gnl|gene1352|rna3947|	gmppb.L	GMPPB	Q9Y5P6	Mannose-1-phosphate guanyltransferase beta	0.0627613	0.479282	FALSE	FALSE	FALSE
gnl|gene9981|rna29018|	gmps.L	GMPS	P49915	GMP synthase [glutamine-hydrolyzing]	0.212897	0.0892456	FALSE	FALSE	FALSE
gnl|gene547|rna1581|	gna11.S	GNA11	P29992	Guanine nucleotide-binding protein subunit alpha-11	0.497343	0.476099	FALSE	FALSE	FALSE
gnl|gene43399|rna86780|	LOC108714595	GNAI2	P04899	Guanine nucleotide-binding protein G(i) subunit alpha-2	0.618928	0.773524	FALSE	FALSE	FALSE
gnl|gene9075|rna26411|	gnao1.S	GNAO1	P09471	Guanine nucleotide-binding protein G(o) subunit alpha	0.658651	0.218035	FALSE	FALSE	FALSE
gnl|gene15257|rna44525|	gnb1l.L	GNB1L	Q9BYB4	Guanine nucleotide-binding protein subunit beta-like protein 1	-0.319958	0.0182938	FALSE	FALSE	FALSE
gnl|gene11305|rna32873|	gnl1.L	GNL1	P36915	Guanine nucleotide-binding protein-like 1	0.48231	0.812343	FALSE	FALSE	FALSE
gnl|gene47956|rna93317|	gnl3l.S	GNL3L	Q9NVN8	Guanine nucleotide-binding protein-like 3-like protein	2.2449	1.58168	FALSE	FALSE	FALSE
gnl|gene48980|rna94790|	LOC108716567	GNMT	Q14749	Glycine N-methyltransferase	-0.239815	0.54871	FALSE	FALSE	FALSE
gnl|gene37457|rna78185|	gnpat.S	GNPAT	O15228	Dihydroxyacetone phosphate acyltransferase (Fragment)	8.5	5.3399	FALSE	FALSE	FALSE
gnl|gene1319|rna3856|	gnpda1.L	GNPDA1	P46926	Glucosamine-6-phosphate isomerase 1	-0.165052	0.0666133	FALSE	FALSE	FALSE
gnl|gene4079|rna11871|	gnpda2.L	GNPDA2	Q8TDQ7	Glucosamine-6-phosphate isomerase 2	-0.130841	-0.0725731	FALSE	FALSE	FALSE
gnl|gene15117|rna44122|	golga1.L	GOLGA1	Q92805	Golgin subfamily A member 1	4.04256	2.15959	FALSE	FALSE	FALSE
gnl|gene98|rna274|	golga2.S	GOLGA2	Q08379	Golgin subfamily A member 2	3.92694	2.54425	FALSE	FALSE	FALSE
gnl|gene19789|rna57811|	golga3.L	GOLGA3	Q08378	Golgin subfamily A member 3	2.93309	1.66735	FALSE	FALSE	FALSE
gnl|gene11983|rna34823|	golga4.L	GOLGA4	Q13439	Golgin subfamily A member 4	4.61887	2.42305	FALSE	FALSE	FALSE
gnl|gene9995|rna29052|	golgb1.S	GOLGB1	Q14789	Golgin subfamily B member 1	3.96357	2.8703	FALSE	FALSE	FALSE
gnl|gene19186|rna56038|	golph3.S	GOLPH3	Q9H4A6	Golgi phosphoprotein 3	5.95295	3.22916	TRUE	FALSE	FALSE
gnl|gene19101|rna55770|	golph3l.S	GOLPH3L	Q9H4A5	Golgi phosphoprotein 3-like	3.83537	1.53729	FALSE	FALSE	FALSE
gnl|gene15089|rna44030|	gopc.S	GOPC	Q9HD26	Golgi-associated PDZ and coiled-coil motif-containing protein	0.92888	0.772829	FALSE	FALSE	FALSE
gnl|gene40327|rna82281|	LOC108714491	GORAB	Q5T7V8	RAB6-interacting golgin	1.47443	0.30326	FALSE	FALSE	FALSE
gnl|gene19375|rna56622|	gorasp2.S	GORASP2	Q9H8Y8	Golgi reassembly-stacking protein 2	6.44418	4.0007	FALSE	FALSE	FALSE
gnl|gene9222|rna26786|	got1.S	GOT1	P17174	Aspartate aminotransferase, cytoplasmic	0.32748	0.111585	FALSE	FALSE	FALSE
gnl|gene14779|rna43115|	got2.L	GOT2	P00505	Aspartate aminotransferase, mitochondrial	6.15839	4.65848	TRUE	FALSE	FALSE
gnl|gene46225|rna90897|	MGC85015	GPA33	Q99795	Cell surface A33 antigen	8.5	5.99762	FALSE	FALSE	FALSE
gnl|gene18022|rna52674|	gpalpp1.L	GPALPP1	Q8IXQ4	GPALPP motifs-containing protein 1	1.58847	-0.349837	FALSE	FALSE	FALSE
gnl|gene40757|rna82902|	gpatch11.L	GPATCH11	Q8N954	Coiled-coil domain-containing protein 75	1.31284	0.343502	FALSE	FALSE	FALSE
gnl|gene4035|rna11736|	gpatch4.L	GPATCH4	Q5T3I0	G patch domain-containing protein 4	8.5	3.36254	FALSE	FALSE	FALSE
gnl|gene35703|rna75762|	LOC108702535	GPATCH8	Q9UKJ3	G patch domain-containing protein 8	3.45622	2.13117	FALSE	FALSE	FALSE
gnl|gene1171|rna3407|	gpcpd1.L	GPCPD1	Q9NPB8	Glycerophosphocholine phosphodiesterase GPCPD1	0.763143	0.458978	FALSE	FALSE	FALSE
gnl|gene296|rna852|	MGC83663	GPD1	P21695	Glycerol-3-phosphate dehydrogenase [NAD(+)], cytoplasmic	0.0335655	0.136326	FALSE	FALSE	FALSE
gnl|gene14516|rna42269|	gpd1l.L	GPD1L	Q8N335	Glycerol-3-phosphate dehydrogenase 1-like protein	0.0939391	0.265689	FALSE	FALSE	FALSE
gnl|gene630|rna1838|	gpd2.L	GPD2	P43304	Glycerol-3-phosphate dehydrogenase, mitochondrial	8.5	6.47499	TRUE	FALSE	FALSE
gnl|gene40142|rna82010|	gphn.L	GPHN	Q9NQX3	Gephyrin	1.2259	0.47055	FALSE	FALSE	FALSE
gnl|gene10890|rna31658|	gpi.L	GPI	P06744	Glucose-6-phosphate isomerase (Fragment)	-0.0252378	0.166768	FALSE	FALSE	FALSE
gnl|gene16114|rna47116|	gpkow.S	GPKOW	Q92917	G-patch domain and KOW motifs-containing protein	4.20037	2.56771	FALSE	FALSE	FALSE
gnl|gene4424|rna12896|	gpn1.L	GPN1	Q9HCN4	GPN-loop GTPase 1	1.19389	1.07956	FALSE	FALSE	FALSE
gnl|gene17042|rna49794|	gpn2.S	GPN2	Q9H9Y4	GPN-loop GTPase 2	1.16027	0.769636	FALSE	FALSE	FALSE
gnl|gene15593|rna45536|	gpnmb.L	GPNMB	Q14956	Transmembrane glycoprotein NMB	7.94275	5.55066	FALSE	FALSE	FALSE
gnl|gene1255|rna3648|	gpr107.L	GPR107	Q5VW38	G protein-coupled receptor 107, isoform CRA_c	4.35161	3.09442	FALSE	FALSE	FALSE
gnl|gene50551|rna97095|	LOC108704125	GPS1	Q13098	COP9 signalosome complex subunit 1	0.433908	0.547623	FALSE	FALSE	FALSE
gnl|gene20048|rna58515|	gpt2.L	GPT2	Q8TD30	Alanine aminotransferase 2	0.907194	-0.211738	FALSE	FALSE	FALSE
gnl|gene7331|rna21397|	gpx1.L	GPX1	P07203	Glutathione peroxidase 1	1.86414	1.33292	FALSE	FALSE	FALSE
gnl|gene603|rna1769|	gpx4.L	GPX4	P36969	Phospholipid hydroperoxide glutathione peroxidase	1.43822	0.827698	TRUE	FALSE	FALSE
gnl|gene7172|rna20927|	gpx7.S	GPX7	Q96SL4	Glutathione peroxidase 7	5.43308	4.97048	FALSE	FALSE	FALSE
gnl|gene1491|rna4333|	grb2.S	GRB2	P62993	Growth factor receptor-bound protein 2	1.01453	-0.186155	FALSE	FALSE	TRUE
gnl|gene759|rna2205|	LOC108719216	GREB1L	Q9C091	GREB1-like protein	8.5	3.85641	FALSE	FALSE	FALSE
gnl|gene10402|rna30235|	LOC108718537	GRHPR	Q9UBQ7	Glyoxylate reductase/hydroxypyruvate reductase	0.871342	0.415974	FALSE	FALSE	FALSE
gnl|gene48822|rna94575|	LOC108698085	GRIPAP1	Q4V328	GRIP1-associated protein 1	2.02765	1.08661	FALSE	FALSE	FALSE
gnl|gene9773|rna28419|	grpel1.L	GRPEL1	Q9HAV7	GrpE protein homolog 1, mitochondrial	8.5	5.81825	TRUE	FALSE	FALSE
gnl|gene5123|rna14981|	grsf1.S	GRSF1	Q12849	G-rich sequence factor 1	3.17729	1.54134	TRUE	FALSE	FALSE
gnl|gene41848|rna84447|	grwd1-b	GRWD1	Q9BQ67	Glutamate-rich WD repeat-containing protein 1	-0.121424	0.29746	FALSE	FALSE	FALSE
gnl|gene34674|rna74324|	LOC779056	GSK3B	P49841	Glycogen synthase kinase-3 beta	2.40972	1.12496	FALSE	FALSE	FALSE
gnl|gene1496|rna4347|	gskip.L	GSKIP	Q9P0R6	GSK3B-interacting protein	3.00047	3.07741	FALSE	FALSE	FALSE
gnl|gene15860|rna46342|	gsn.L	GSN	P06396	Actin-depolymerizing factor	-0.355409	0.119579	FALSE	FALSE	FALSE
gnl|gene17145|rna50075|	gspt1.L	GSPT1	P15170	Eukaryotic peptide chain release factor GTP-binding subunit ERF3A	0.601451	0.297974	FALSE	FALSE	FALSE
gnl|gene3610|rna10502|	gsr.L	GSR	P00390	Glutathione reductase, mitochondrial	0.536754	0.96214	TRUE	FALSE	FALSE
gnl|gene7676|rna22392|	gss.L	GSS	P48637	Glutathione synthetase	-0.000581566	-0.0145712	FALSE	FALSE	FALSE
gnl|gene9839|rna28603|	gsta1.L	GSTA1	P08263	Glutathione S-transferase A1	0.270184	0.817881	FALSE	FALSE	FALSE
gnl|gene20308|rna59307|	gsta4.S	GSTA4	O15217	Glutathione S-transferase A4	1.40498	1.37279	FALSE	FALSE	FALSE
gnl|gene1661|rna4844|	gstcd.L	GSTCD	Q8NEC7	Glutathione S-transferase C-terminal domain-containing protein	2.35275	1.03209	FALSE	FALSE	FALSE
gnl|gene10679|rna31027|	gstk1.L	GSTK1	Q9Y2Q3	Glutathione S-transferase kappa 1	8.27106	5.08717	FALSE	FALSE	FALSE
gnl|gene10140|rna29490|	gstm1.L	GSTM1	P09488	Glutathione S-transferase Mu 1	0.246946	-0.154731	FALSE	FALSE	FALSE
gnl|gene14149|rna41213|	LOC108696140	GSTO1	P78417	Glutathione S-transferase omega-1	0.581483	0.261746	FALSE	FALSE	FALSE
gnl|gene17940|rna52450|	gstt1.L	GSTT1	P30711	Glutathione S-transferase theta-1	0.911613	0.610959	FALSE	FALSE	FALSE
gnl|gene4163|rna12119|	gstz1.L	GSTZ1	O43708	Maleylacetoacetate isomerase	1.57206	0.881048	FALSE	FALSE	FALSE
gnl|gene42792|rna85847|	gtdc1.S	GTDC1	Q4AE62	Glycosyltransferase-like domain-containing protein 1	0.304744	0.65301	FALSE	FALSE	FALSE
gnl|gene46282|rna90974|	gtf2a1.S	GTF2A1	P52655	Transcription initiation factor IIA subunit 1	4.41558	1.20794	FALSE	FALSE	FALSE
gnl|gene3719|rna10831|	gtf2a2.S	GTF2A2	P52657	Transcription initiation factor IIA subunit 2	4.37903	1.90192	FALSE	FALSE	FALSE
gnl|gene431|rna1244|	gtf2b.L	GTF2B	Q00403	Transcription initiation factor IIB	4.96214	2.89233	FALSE	FALSE	FALSE
gnl|gene595|rna1741|	gtf2e1.L	GTF2E1	P29083	General transcription factor IIE subunit 1	1.83372	0.824588	FALSE	FALSE	FALSE
gnl|gene15148|rna44214|	gtf2e2.L	GTF2E2	P29084	Transcription initiation factor IIE subunit beta	3.17906	1.28023	FALSE	FALSE	FALSE
gnl|gene13876|rna40397|	gtf2f1.L	GTF2F1	P35269	General transcription factor IIF subunit 1	2.20059	0.594293	FALSE	FALSE	FALSE
gnl|gene9645|rna28074|	gtf2f2.S	GTF2F2	P13984	General transcription factor IIF subunit 2	3.54541	1.45826	FALSE	FALSE	FALSE
gnl|gene8333|rna24256|	gtf2h1.L	GTF2H1	P32780	General transcription factor IIH subunit 1	2.48778	1.13345	FALSE	FALSE	FALSE
gnl|gene2631|rna7648|	gtf2h2.S	GTF2H2	Q13888	General transcription factor IIH subunit 2	2.60447	0.698449	FALSE	FALSE	FALSE
gnl|gene4944|rna14443|	gtf2h4.S	GTF2H4	Q92759	General transcription factor IIH subunit 4	2.95964	1.44019	FALSE	FALSE	FALSE
gnl|gene472|rna1356|	42sp43.L	GTF3A	Q92664	Transcription factor IIIA	0.788649	0.44079	FALSE	FALSE	FALSE
gnl|gene19394|rna56673|	gtf3c1.L	GTF3C1	Q12789	General transcription factor 3C polypeptide 1	2.00886	1.42776	FALSE	FALSE	FALSE
gnl|gene17795|rna52010|	gtf3c2.L	GTF3C2	Q8WUA4	General transcription factor 3C polypeptide 2	2.20456	1.48803	FALSE	FALSE	FALSE
gnl|gene17928|rna52417|	gtf3c3.S	GTF3C3	Q9Y5Q9	General transcription factor 3C polypeptide 3	2.20339	2.01906	FALSE	FALSE	FALSE
gnl|gene49542|rna95562|	LOC108698220	GTF3C4	Q9UKN8	General transcription factor 3C polypeptide 4	1.88187	0.684714	FALSE	FALSE	FALSE
gnl|gene8773|rna25541|	gtf3c5.S	GTF3C5	Q9Y5Q8	General transcription factor 3C polypeptide 5	2.62313	1.59691	FALSE	FALSE	FALSE
gnl|gene10237|rna29769|	gtf3c6.L	GTF3C6	Q969F1	General transcription factor 3C polypeptide 6	2.29004	1.47475	FALSE	FALSE	FALSE
gnl|gene35373|rna75335|	LOC108714518	GTPBP1	O00178	GTP-binding protein 1	1.12387	0.569549	FALSE	FALSE	FALSE
gnl|gene9282|rna26960|	gtpbp3.S	GTPBP3	Q969Y2	tRNA modification GTPase GTPBP3, mitochondrial	6.56611	4.67674	TRUE	FALSE	FALSE
gnl|gene36283|rna76549|	gtpbp4.L	GTPBP4	Q9BZE4	Nucleolar GTP-binding protein 1	2.44628	1.64002	FALSE	FALSE	FALSE
gnl|gene8377|rna24395|	gtpbp6.S	GTPBP6	O43824	Putative GTP-binding protein 6	8.5	5.18804	FALSE	FALSE	FALSE
gnl|gene13665|rna39764|	gtpbp8.L	GTPBP8	Q8N3Z3	GTP-binding protein 8	8.5	4.54891	FALSE	FALSE	FALSE
gnl|gene42609|rna85597|	gtse1	GTSE1	Q9NYZ3	G2 and S phase-expressed protein 1	1.44793	0.223577	FALSE	FALSE	FALSE
gnl|gene17824|rna52088|	gucd1.S	GUCD1	Q96NT3	Protein GUCD1	1.81506	0.0661671	FALSE	FALSE	FALSE
gnl|gene17988|rna52573|	guf1.L	GUF1	Q8N442	Translation factor GUF1, mitochondrial	8.5	5.48113	TRUE	FALSE	FALSE
gnl|gene11250|rna32720|	guk1.S	GUK1	Q16774	Guanylate kinase (Fragment)	0.939017	0.408846	FALSE	FALSE	FALSE
gnl|gene40820|rna82987|	gyg	GYG1	P46976	Glycogenin-1	3.48985	2.56442	FALSE	FALSE	FALSE
gnl|gene39589|rna81224|	LOC108696758	GYS1	P13807	Glycogen [starch] synthase, muscle	2.12386	1.44598	FALSE	FALSE	FALSE
gnl|gene5019|rna14666|	h1foo.L	H1-8		Histone H1.8	4.87723	3.11639	FALSE	FALSE	FALSE
gnl|gene1655|rna4827|	h2afx.L	H2AC21		Histone H2A type 2-B	7.16845	5.55611	FALSE	FALSE	FALSE
gnl|gene13112|rna38112|	h2afz.S	H2AZ1		Histone H2A.Z	6.66296	4.2332	FALSE	FALSE	FALSE
gnl|gene13803|rna40186|	LOC108716488	H3-3A		Histone H3.3	1.06808	1.29546	FALSE	FALSE	FALSE
gnl|gene38804|rna80108|	LOC108703833	H3C15		Histone H3.2	2.65943	2.54996	FALSE	FALSE	FALSE
gnl|gene8786|rna25583|	h6pd.L	H6PD	O95479	GDH/6PGL endoplasmic bifunctional protein	6.3354	5.34826	FALSE	FALSE	FALSE
gnl|gene16392|rna47882|	habp4.L	HABP4	Q5JVS0	Intracellular hyaluronan-binding protein 4	1.75608	1.43988	FALSE	FALSE	FALSE
gnl|gene11365|rna33032|	hacl1.L	HACL1	Q9UJ83	2-hydroxyacyl-CoA lyase 1	3.69139	3.7439	FALSE	FALSE	FALSE
gnl|gene6177|rna18040|	hadh.L	HADH	Q16836	Hydroxyacyl-coenzyme A dehydrogenase, mitochondrial	8.11644	5.18787	TRUE	FALSE	FALSE
gnl|gene43948|rna87610|	LOC108717268	HADHA	P40939	Trifunctional enzyme subunit alpha, mitochondrial	7.6173	5.46779	TRUE	FALSE	FALSE
gnl|gene12662|rna36786|	hadhb.L	HADHB	P55084	Trifunctional enzyme subunit beta, mitochondrial	8.5	5.83135	TRUE	FALSE	FALSE
gnl|gene788|rna2298|	hagh.L	HAGH	Q16775	Hydroxyacylglutathione hydrolase, mitochondrial	3.72399	3.29677	TRUE	FALSE	FALSE
gnl|gene46714|rna91599|	harbi1.L	HARBI1	Q96MB7	Putative nuclease HARBI1	1.13144	-0.12731	FALSE	FALSE	FALSE
gnl|gene16461|rna48076|	hars.L	HARS1		Histidine--tRNA ligase, cytoplasmic	1.05865	1.37435	FALSE	FALSE	FALSE
gnl|gene10162|rna29547|	hat1.L	HAT1	O14929	Histone acetyltransferase type B catalytic subunit	0.506523	0.507627	FALSE	FALSE	FALSE
gnl|gene19009|rna55488|	haus1.L	HAUS1	Q96CS2	HAUS augmin-like complex subunit 1	3.93433	2.19245	FALSE	FALSE	FALSE
gnl|gene3243|rna9393|	haus2.L	HAUS2	Q9NVX0	HAUS augmin-like complex subunit 2	3.3236	1.69763	FALSE	FALSE	FALSE
gnl|gene45353|rna89692|	LOC108700221	HAUS3	Q68CZ6	HAUS augmin-like complex subunit 3	1.94955	1.00797	FALSE	FALSE	FALSE
gnl|gene40072|rna81916|	haus4.L	HAUS4	Q9H6D7	HAUS augmin-like complex subunit 4	2.60828	1.97867	FALSE	FALSE	FALSE
gnl|gene7268|rna21210|	haus5.L	HAUS5	O94927	HAUS augmin-like complex subunit 5	2.13056	0.948213	FALSE	FALSE	FALSE
gnl|gene34446|rna74018|	LOC108706930	HAUS6	Q7Z4H7	HAUS augmin-like complex subunit 6	1.81719	0.763248	FALSE	FALSE	FALSE
gnl|gene12744|rna37029|	haus8.L	HAUS8	Q9BT25	HAUS augmin-like complex subunit 8	2.39163	0.832288	FALSE	FALSE	FALSE
gnl|gene18010|rna52637|	LOC108703093	HBE1	P02100	Hemoglobin subunit epsilon	5.40411	4.62194	FALSE	FALSE	FALSE
gnl|gene9198|rna26717|	hbs1l.L	HBS1L	Q9Y450	HBS1-like protein	1.01211	0.623807	FALSE	FALSE	FALSE
gnl|gene2509|rna7297|	hbz.L	HBZ	P02008	Hemoglobin subunit zeta	5.20121	4.55413	FALSE	FALSE	FALSE
gnl|gene4147|rna12077|	hccs.L	HCCS	P53701	Cytochrome c-type heme lyase	8.5	5.01298	TRUE	FALSE	FALSE
gnl|gene42881|rna85987|	hcfc1.S	HCFC1	P51610	Host cell factor 1	4.09156	2.39008	FALSE	FALSE	FALSE
gnl|gene16046|rna46903|	loc100489386.L	HCFC1R1	Q9NWW0	Host cell factor C1 regulator 1 (Fragment)	4.92411	3.13715	FALSE	FALSE	FALSE
gnl|gene11397|rna33120|	hdac1.L	HDAC1	Q13547	Histone deacetylase 1	1.92801	1.0803	FALSE	FALSE	FALSE
gnl|gene45169|rna89411|	hdac10.L	HDAC10	Q969S8	Polyamine deacetylase HDAC10	-0.0656208	0.349095	FALSE	FALSE	FALSE
gnl|gene7684|rna22417|	hdac2.L	HDAC2	Q92769	Histone deacetylase 2	1.56939	1.04495	FALSE	FALSE	FALSE
gnl|gene15161|rna44266|	hdac3.S	HDAC3	O15379	Histone deacetylase 3	3.51654	2.28468	FALSE	FALSE	FALSE
gnl|gene46132|rna90769|	hdac6.L	HDAC6	Q9UBN7	Histone deacetylase 6	0.577153	0.51108	FALSE	FALSE	FALSE
gnl|gene4974|rna14534|	hdac8.L	HDAC8	Q9BY41	Histone deacetylase (Fragment)	1.13586	-0.0916018	FALSE	FALSE	FALSE
gnl|gene4397|rna12806|	hddc2.L	HDDC2	Q7Z4H3	5'-deoxynucleotidase HDDC2	2.96201	2.33588	FALSE	FALSE	FALSE
gnl|gene47553|rna92744|	LOC108703681	HDDC3	Q8N4P3	Guanosine-3',5'-bis(diphosphate) 3'-pyrophosphohydrolase MESH1	2.26091	2.0444	FALSE	FALSE	FALSE
gnl|gene20325|rna59358|	hdgf.L	HDGF	P51858	Hepatoma-derived growth factor	0.634042	0.372482	FALSE	FALSE	FALSE
gnl|gene3472|rna10090|	hdhd2.L	HDHD2	Q9H0R4	Haloacid dehalogenase-like hydrolase domain-containing protein 2	1.9015	1.19157	FALSE	FALSE	FALSE
gnl|gene3453|rna10038|	hdlbp.L	HDLBP	Q00341	Vigilin (Fragment)	2.53361	1.38133	FALSE	FALSE	FALSE
gnl|gene19868|rna58014|	heatr1.S	HEATR1	Q9H583	HEAT repeat-containing protein 1	2.70779	1.95414	FALSE	FALSE	FALSE
gnl|gene44513|rna88475|	LOC108713990	HEATR3	Q7Z4Q2	HEAT repeat-containing protein 3	2.27961	0.931123	FALSE	FALSE	FALSE
gnl|gene6798|rna19897|	heatr5b.L	HEATR5B	Q9P2D3	HEAT repeat-containing protein 5B	2.50047	1.61795	FALSE	FALSE	FALSE
gnl|gene11522|rna33462|	heatr6.S	HEATR6	Q6AI08	HEAT repeat-containing protein 6	1.44594	0.638013	FALSE	FALSE	FALSE
gnl|gene84|rna235|	hebp1.L	HEBP1	Q9NRV9	Heme-binding protein 1	3.08987	0.637712	FALSE	FALSE	FALSE
gnl|gene13919|rna40527|	hebp2.S	HEBP2	Q9Y5Z4	Heme-binding protein 2	8.5	6.28793	TRUE	FALSE	FALSE
gnl|gene9959|rna28955|	hectd1.L	HECTD1	Q9ULT8	E3 ubiquitin-protein ligase HECTD1 (Fragment)	1.9433	1.03685	FALSE	FALSE	FALSE
gnl|gene4455|rna12994|	hectd3.L	HECTD3	Q5T447	E3 ubiquitin-protein ligase HECTD3	1.96536	1.44996	FALSE	FALSE	FALSE
gnl|gene4529|rna13222|	hectd4.S	HECTD4	Q9Y4D8	Probable E3 ubiquitin-protein ligase HECTD4	2.14499	1.25034	FALSE	FALSE	FALSE
gnl|gene1631|rna4758|	helb.L	HELB	Q8NG08	DNA helicase B	0.200707	0.327875	FALSE	FALSE	FALSE
gnl|gene18479|rna53960|	hells.L	HELLS	Q9NRZ9	Helicase, lymphoid-specific, isoform CRA_l	2.98848	1.64755	FALSE	FALSE	FALSE
gnl|gene40240|rna82162|	LOC108711287	HERC1	Q15751	Probable E3 ubiquitin-protein ligase HERC1	2.28419	1.4722	FALSE	FALSE	FALSE
gnl|gene5541|rna16227|	herc2.S	HERC2	O95714	E3 ubiquitin-protein ligase HERC2	2.11465	1.61307	FALSE	FALSE	FALSE
gnl|gene19116|rna55828|	herc4.L	HERC4	Q5GLZ8	Probable E3 ubiquitin-protein ligase HERC4 (Fragment)	0.447443	0.570517	FALSE	FALSE	FALSE
gnl|gene41160|rna83487|	LOC108705351	HEXB	P07686	Beta-hexosaminidase subunit beta	7.56048	5.42543	FALSE	FALSE	FALSE
gnl|gene15189|rna44340|	LOC108701907	HEXD	Q8WVB3	Hexosaminidase D	1.27473	1.25241	FALSE	FALSE	FALSE
gnl|gene3637|rna10579|	hexim1.L	HEXIM1	O94992	Protein HEXIM1	2.1764	1.82823	FALSE	FALSE	FALSE
gnl|gene7996|rna23313|	hgs.L	HGS	O14964	Hepatocyte growth factor-regulated tyrosine kinase substrate	3.26116	1.11965	FALSE	FALSE	FALSE
gnl|gene6104|rna17852|	hibadh.L	HIBADH	P31937	3-hydroxyisobutyrate dehydrogenase, mitochondrial	8.5	6.5445	TRUE	FALSE	FALSE
gnl|gene13986|rna40711|	hibch.L	HIBCH	Q6NVY1	3-hydroxyisobutyryl-CoA hydrolase, mitochondrial	3.62067	2.90782	TRUE	FALSE	FALSE
gnl|gene37354|rna78056|	hic2.L	HIC2	Q96JB3	Hypermethylated in cancer 2 protein	5.53851	2.81142	FALSE	FALSE	FALSE
gnl|gene3210|rna9297|	hid1.L	HID1	Q8IV36	Protein HID1	1.79311	0.746129	FALSE	FALSE	FALSE
gnl|gene38538|rna79736|	LOC108696241	HIF1AN	Q9NWT6	Hypoxia-inducible factor 1-alpha inhibitor	0.8947	0.58502	FALSE	FALSE	FALSE
gnl|gene14623|rna42618|	hint1.S	HINT1	P49773	Histidine triad nucleotide-binding protein 1	1.78082	1.35681	FALSE	FALSE	FALSE
gnl|gene14394|rna41918|	hint2.S	HINT2	Q9BX68	Histidine triad nucleotide-binding protein 2, mitochondrial	7.08626	5.1304	TRUE	FALSE	FALSE
gnl|gene12107|rna35172|	hip1.S	HIP1	O00291	Huntingtin-interacting protein 1	1.12914	0.945713	FALSE	FALSE	FALSE
gnl|gene1424|rna4160|	hip1r.L	HIP1R	O75146	Huntingtin-interacting protein 1-related protein	1.36144	0.617802	FALSE	FALSE	FALSE
gnl|gene18677|rna54527|	hira.S	HIRA	P54198	Protein HIRA	6.97921	4.30254	FALSE	FALSE	FALSE
gnl|gene41077|rna83354|	LOC108704250	HIRIP3	Q9BW71	HIRA-interacting protein 3	0.804128	0.371709	FALSE	FALSE	FALSE
gnl|gene12665|rna36792|	hlcs.L	HLCS	P50747	Biotin--protein ligase	0.701235	0.907263	TRUE	FALSE	FALSE
gnl|gene2720|rna7898|	hltf.L	HLTF	Q14527	Helicase-like transcription factor (Fragment)	5.83145	2.91902	FALSE	FALSE	FALSE
gnl|gene8473|rna24663|	hmbs.2.S	HMBS	P08397	Porphobilinogen deaminase	0.010666	-0.140439	FALSE	FALSE	FALSE
gnl|gene47936|rna93284|	hmces.L	HMCES	Q96FZ2	Abasic site processing protein HMCES	1.13233	-0.618684	FALSE	FALSE	FALSE
gnl|gene19518|rna57031|	hmga2.L	HMGA2	P52926	High mobility group protein HMGI-C	3.01988	2.90582	FALSE	FALSE	FALSE
gnl|gene11098|rna32256|	hmgb1.L	HMGB1	P09429	High mobility group protein B1	7.39929	3.77169	FALSE	FALSE	FALSE
gnl|gene43861|rna87498|	MGC52578	HMGB2	P26583	High mobility group protein B2	5.64625	3.92561	FALSE	FALSE	FALSE
gnl|gene10103|rna29373|	hmgb3.L	HMGB3	O15347	High mobility group protein B3 (Fragment)	6.00453	3.89845	FALSE	FALSE	FALSE
gnl|gene2630|rna7645|	hmgcl.S	HMGCL	P35914	Hydroxymethylglutaryl-CoA lyase, mitochondrial	8.27783	5.90814	TRUE	FALSE	FALSE
gnl|gene11239|rna32686|	hmgcs1.S	HMGCS1	Q01581	Hydroxymethylglutaryl-CoA synthase, cytoplasmic	-0.21143	0.356553	FALSE	FALSE	FALSE
gnl|gene40812|rna82977|	hmg-17	HMGN2	P05204	Non-histone chromosomal protein HMG-17	3.62789	2.70242	FALSE	FALSE	FALSE
gnl|gene1532|rna4445|	hmmr.L	HMMR	O75330	Hyaluronan mediated motility receptor	3.82389	1.30441	FALSE	FALSE	FALSE
gnl|gene2955|rna8557|	hnmt.L	HNMT	P50135	Histamine N-methyltransferase	0.0838253	0.0770219	FALSE	FALSE	FALSE
gnl|gene14051|rna40934|	hnrnpa0.L	HNRNPA0	Q13151	Heterogeneous nuclear ribonucleoprotein A0	3.41422	1.84375	FALSE	FALSE	TRUE
gnl|gene36495|rna76854|	hnrnpa1	HNRNPA1	P09651	Helix-destabilizing protein	2.00522	0.350029	FALSE	FALSE	TRUE
gnl|gene6979|rna20377|	hnrnpa2b1.L	HNRNPA2B1	P22626	Heterogeneous nuclear ribonucleoproteins A2/B1	2.78391	0.743656	FALSE	FALSE	TRUE
gnl|gene5823|rna17044|	hnrnpab.L	HNRNPAB	Q99729	Heterogeneous nuclear ribonucleoprotein A/B	8.5	4.20238	FALSE	FALSE	FALSE
gnl|gene11090|rna32238|	hnrnpc.L	HNRNPCL1	O60812	Heterogeneous nuclear ribonucleoprotein C-like 1	3.65811	2.21356	FALSE	FALSE	FALSE
gnl|gene40152|rna82025|	hnrnpd.L	HNRNPD	Q14103	Heterogeneous nuclear ribonucleoprotein D0	6.06023	4.3285	FALSE	FALSE	TRUE
gnl|gene327|rna939|	hnrnpdl.L	HNRNPDL	O14979	Heterogeneous nuclear ribonucleoprotein D-like	6.3358	2.73953	FALSE	FALSE	TRUE
gnl|gene9044|rna26322|	hnrnph3.L	HNRNPH1	P31943	Heterogeneous nuclear ribonucleoprotein H	6.06811	4.16938	FALSE	FALSE	TRUE
gnl|gene89|rna253|	hnrnpk.L	HNRNPK	P61978	Heterogeneous nuclear ribonucleoprotein K (Fragment)	2.80333	0.982898	FALSE	FALSE	FALSE
gnl|gene4752|rna13884|	hnrnpl.L	HNRNPL	P14866	Heterogeneous nuclear ribonucleoprotein L (Fragment)	2.26749	1.09551	FALSE	FALSE	FALSE
gnl|gene37483|rna78214|	hnrnpm.L	HNRNPM	P52272	Heterogeneous nuclear ribonucleoprotein M	8.5	5.34545	FALSE	FALSE	FALSE
gnl|gene19903|rna58121|	hnrnpr.S	HNRNPR	O43390	Heterogeneous nuclear ribonucleoprotein R	4.41285	2.11093	FALSE	FALSE	FALSE
gnl|gene512|rna1455|	hnrnpu.S	HNRNPU	Q00839	Heterogeneous nuclear ribonucleoprotein U	4.46288	2.54174	FALSE	FALSE	FALSE
gnl|gene8193|rna23861|	hnrnpul2.L	HNRNPUL2	Q1KMD3	Heterogeneous nuclear ribonucleoprotein U-like protein 2	4.69975	3.66306	FALSE	FALSE	FALSE
gnl|gene12048|rna34999|	homer2.L	HOMER2	Q9NSB8	Homer protein homolog 2	1.46873	1.0058	FALSE	FALSE	FALSE
gnl|gene3141|rna9101|	homez.L	HOMEZ	Q8IX15	Homeobox and leucine zipper protein Homez	4.00011	2.46455	FALSE	FALSE	FALSE
gnl|gene50331|rna96773|	LOC108703487	HOOK2	Q96ED9	Protein Hook homolog 2	5.70419	3.10516	FALSE	FALSE	FALSE
gnl|gene14410|rna41955|	hpcal1.S	HPCAL1	P37235	Hippocalcin-like protein 1	5.46381	4.3214	FALSE	FALSE	FALSE
gnl|gene14461|rna42104|	hpdl.S	HPDL	Q96IR7	4-hydroxyphenylpyruvate dioxygenase-like protein	0.679706	0.711102	FALSE	FALSE	FALSE
gnl|gene16446|rna48032|	hpgds.L	HPGDS	O60760	Hematopoietic prostaglandin D synthase	0.802014	0.473048	FALSE	FALSE	FALSE
gnl|gene16213|rna47371|	hprt1.L	HPRT1	P00492	Hypoxanthine-guanine phosphoribosyltransferase	0.215757	0.464414	FALSE	FALSE	FALSE
gnl|gene40291|rna82230|	hs1bp3.S	HS1BP3	Q53T59	HCLS1-binding protein 3	0.534985	-0.113498	FALSE	FALSE	FALSE
gnl|gene38756|rna80036|	hsd17b10.L	HSD17B10	Q99714	3-hydroxyacyl-CoA dehydrogenase type-2	8.5	5.73965	TRUE	FALSE	FALSE
gnl|gene48850|rna94610|	hsd17b12.S	HSD17B12	Q53GQ0	Very-long-chain 3-oxoacyl-CoA reductase	8.4833	6.78169	FALSE	FALSE	FALSE
gnl|gene17297|rna50483|	hsd17b14.L	HSD17B14	Q9BPX1	17-beta-hydroxysteroid dehydrogenase 14	1.29803	0.781461	FALSE	FALSE	FALSE
gnl|gene41191|rna83527|	hsd17b4.L	HSD17B4	P51659	Peroxisomal multifunctional enzyme type 2	6.16677	4.92252	FALSE	FALSE	FALSE
gnl|gene2492|rna7256|	MGC147117.S	HSD17B6	O14756	17-beta-hydroxysteroid dehydrogenase type 6	1.17747	0.321052	FALSE	FALSE	FALSE
gnl|gene42463|rna85379|	hsd17b7.S	HSD17B7	P56937	3-keto-steroid reductase/17-beta-hydroxysteroid dehydrogenase 7	7.95598	5.7713	FALSE	FALSE	FALSE
gnl|gene14914|rna43531|	hsd17b8.S	HSD17B8	Q92506	Estradiol 17-beta-dehydrogenase 8	8.36045	5.67302	TRUE	FALSE	FALSE
gnl|gene3105|rna8994|	hsdl2.S	HSDL2	Q6YN16	Hydroxysteroid dehydrogenase-like protein 2	8.45195	5.30044	FALSE	FALSE	FALSE
gnl|gene18696|rna54574|	hsp90aa1.1.L	HSP90AA1	P07900	Heat shock protein HSP 90-alpha	1.44225	1.01024	FALSE	FALSE	FALSE
gnl|gene36329|rna76607|	LOC108716102	HSP90AB1	P08238	Heat shock protein HSP 90-beta	1.31658	0.774236	FALSE	FALSE	FALSE
gnl|gene45382|rna89731|	MGC68448	HSP90B1	P14625	Endoplasmin	6.29097	4.74584	FALSE	FALSE	FALSE
gnl|gene19383|rna56644|	hspa14.L	HSPA14	A0A1W2PQ72	Heat shock 70 kDa protein 14	1.53597	0.91043	FALSE	FALSE	FALSE
gnl|gene40079|rna81925|	hspa2.L	HSPA2	P54652	Heat shock-related 70 kDa protein 2	0.482952	0.114462	FALSE	FALSE	FALSE
gnl|gene2824|rna8204|	hspa4.L	HSPA4	P34932	Heat shock 70 kDa protein 4	0.00351165	0.433867	FALSE	FALSE	FALSE
gnl|gene35324|rna75270|	hspa5	HSPA5	P11021	Endoplasmic reticulum chaperone BiP	4.4781	3.69991	FALSE	FALSE	FALSE
gnl|gene37949|rna78903|	LOC108706267	HSPA8	P11142	Heat shock cognate 71 kDa protein	1.93192	1.19252	FALSE	FALSE	FALSE
gnl|gene41784|rna84350|	hspa9.L	HSPA9	P38646	Stress-70 protein, mitochondrial	6.67461	4.79074	TRUE	FALSE	FALSE
gnl|gene11273|rna32791|	hspb11.L	HSPB11	Q9Y547	Intraflagellar transport protein 25 homolog	1.14441	0.702569	FALSE	FALSE	FALSE
gnl|gene5432|rna15931|	hspbap1.L	HSPBAP1	Q96EW2	HSPB1-associated protein 1	0.210164	0.528052	FALSE	FALSE	FALSE
gnl|gene10635|rna30911|	hspbp1.L	HSPBP1	Q9NZL4	Hsp70-binding protein 1	2.37521	1.076	FALSE	FALSE	FALSE
gnl|gene17693|rna51707|	hspd1.L	HSPD1	P10809	60 kDa heat shock protein, mitochondrial	8.20388	5.15277	TRUE	FALSE	FALSE
gnl|gene15965|rna46671|	hspe1.L	HSPE1	P61604	10 kDa heat shock protein, mitochondrial	8.5	5.38039	TRUE	FALSE	FALSE
gnl|gene3180|rna9218|	hsph1.L	HSPH1	Q92598	Heat shock protein 105 kDa	0.16532	0.341244	FALSE	FALSE	FALSE
gnl|gene5088|rna14858|	htatsf1.S	HTATSF1	O43719	HIV Tat-specific factor 1	1.91277	0.286315	FALSE	FALSE	FALSE
gnl|gene10741|rna31213|	htra2.S	HTRA2	O43464	Serine protease HTRA2, mitochondrial	6.12635	5.63263	TRUE	FALSE	FALSE
gnl|gene7586|rna22119|	htt.L	HTT	P42858	Huntingtin	1.41318	1.11033	FALSE	FALSE	FALSE
gnl|gene1179|rna3432|	hus1.L	HUS1	O60921	Checkpoint protein HUS1	0.544759	0.67921	FALSE	FALSE	FALSE
gnl|gene45442|rna89805|	LOC108699996	HUWE1	Q7Z6Z7	E3 ubiquitin-protein ligase HUWE1 (Fragment)	1.64573	1.17134	FALSE	FALSE	FALSE
gnl|gene44788|rna88853|	hyi.L	HYI	Q5T013	Putative hydroxypyruvate isomerase	0.0759315	0.0118156	FALSE	FALSE	FALSE
gnl|gene16330|rna47699|	hyou1.L	HYOU1	Q9Y4L1	Hypoxia up-regulated protein 1 (Fragment)	6.47603	5.32167	FALSE	FALSE	FALSE
gnl|gene10694|rna31076|	iah1.L	IAH1	Q2TAA2	Isoamyl acetate-hydrolyzing esterase 1 homolog	0.830499	0.44668	FALSE	FALSE	FALSE
gnl|gene10757|rna31265|	iars.L	IARS1		Isoleucyl-tRNA synthetase	1.98187	1.22121	FALSE	FALSE	FALSE
gnl|gene1606|rna4689|	iars2.L	IARS2	Q9NSE4	Isoleucine--tRNA ligase, mitochondrial	6.46911	4.67184	TRUE	FALSE	FALSE
gnl|gene8964|rna26106|	iba57.S	IBA57	Q5T440	Putative transferase CAF17, mitochondrial	7.1011	4.87179	TRUE	FALSE	FALSE
gnl|gene17217|rna50270|	ica1.S	ICA1	Q05084	Islet cell autoantigen 1	2.83089	1.01509	FALSE	FALSE	FALSE
gnl|gene5157|rna15083|	ice2.L	ICE2	Q659A1	Little elongation complex subunit 2	4.03931	2.62835	FALSE	FALSE	FALSE
gnl|gene48623|rna94258|	LOC108697399	IDE	P14735	Insulin-degrading enzyme	0.356377	0.839312	FALSE	FALSE	FALSE
gnl|gene19299|rna56366|	idh1.L	IDH1	O75874	Isocitrate dehydrogenase [NADP] cytoplasmic	-0.315021	0.068356	FALSE	FALSE	FALSE
gnl|gene4750|rna13879|	idh2.L	IDH2	P48735	Isocitrate dehydrogenase [NADP], mitochondrial	4.77871	4.14163	TRUE	FALSE	FALSE
gnl|gene14805|rna43194|	idh3a.L	IDH3A	P50213	Isocitrate dehydrogenase [NAD] subunit alpha, mitochondrial	7.43793	4.92273	TRUE	FALSE	FALSE
gnl|gene40497|rna82518|	idh3b.S	IDH3B	O43837	Isocitrate dehydrogenase [NAD] subunit, mitochondrial	8.04874	5.39743	TRUE	FALSE	FALSE
gnl|gene19234|rna56198|	idh3g.S	IDH3G	P51553	Isocitrate dehydrogenase [NAD] subunit, mitochondrial	8.39205	5.28882	TRUE	FALSE	FALSE
gnl|gene14715|rna42890|	idi1.L	IDI1	Q13907	Isopentenyl-diphosphate Delta-isomerase 1	-0.091531	0.328172	FALSE	FALSE	FALSE
gnl|gene10785|rna31345|	idnk.L	IDNK	Q5T6J7	Probable gluconokinase	0.780285	0.207506	FALSE	FALSE	FALSE
gnl|gene7931|rna23134|	ifrd1.L	IFRD1	O00458	Interferon-related developmental regulator 1	1.89142	1.46187	FALSE	FALSE	FALSE
gnl|gene40717|rna82844|	LOC108714642	IFT122	Q9HBG6	Intraflagellar transport protein 122 homolog (Fragment)	1.60908	0.895053	FALSE	FALSE	FALSE
gnl|gene2313|rna6734|	ift140.L	IFT140	Q96RY7	Intraflagellar transport protein 140 homolog	1.75526	1.02525	FALSE	FALSE	FALSE
gnl|gene61|rna181|	ift172.L	IFT172	Q9UG01	Intraflagellar transport protein 172 homolog	2.10827	1.18588	FALSE	FALSE	FALSE
gnl|gene37267|rna77942|	ift22.L	IFT22	Q9H7X7	Intraflagellar transport protein 22 homolog	1.79993	0.830717	FALSE	FALSE	FALSE
gnl|gene17791|rna51997|	ift27.L	IFT27	Q9BW83	Intraflagellar transport protein 27 homolog	0.112634	0.0311931	FALSE	FALSE	FALSE
gnl|gene10856|rna31554|	ift43.L	IFT43	Q96FT9	Intraflagellar transport protein 43 homolog	1.78283	1.49951	FALSE	FALSE	FALSE
gnl|gene17011|rna49708|	ift46.S	IFT46	Q9NQC8	Intraflagellar transport protein 46 homolog	5.79289	3.94233	FALSE	FALSE	FALSE
gnl|gene18082|rna52856|	ift52.L	IFT52	Q9Y366	Intraflagellar transport protein 52 homolog	2.18142	1.27696	FALSE	FALSE	FALSE
gnl|gene50102|rna96403|	LOC108706942	IFT74	Q96LB3	Intraflagellar transport protein 74 homolog	2.79794	1.29763	FALSE	FALSE	FALSE
gnl|gene7082|rna20679|	ift80.L	IFT80	Q9P2H3	Intraflagellar transport protein 80 homolog	2.34628	1.29096	FALSE	FALSE	FALSE
gnl|gene7849|rna22895|	ift81.L	IFT81	Q8WYA0	Intraflagellar transport protein 81 homolog	2.5324	1.14327	FALSE	FALSE	FALSE
gnl|gene903|rna2650|	ift88.S	IFT88	Q13099	Intraflagellar transport protein 88 homolog	2.13788	0.996282	FALSE	FALSE	FALSE
gnl|gene42095|rna84816|	igbp1.L	IGBP1	P78318	Immunoglobulin-binding protein 1	3.48454	1.76556	FALSE	FALSE	FALSE
gnl|gene18830|rna54961|	igf2bp3.L	IGF2BP3	O00425	Insulin-like growth factor 2 mRNA-binding protein 3	3.31027	1.91252	FALSE	FALSE	FALSE
gnl|gene41979|rna84684|	LOC108716664	IGF2R	P11717	Cation-independent mannose-6-phosphate receptor	4.74055	3.67131	FALSE	FALSE	FALSE
gnl|gene6157|rna17993|	LOC108714884	IGHM	P01871	Immunoglobulin heavy constant mu	7.31634	4.81737	FALSE	FALSE	FALSE
gnl|gene2476|rna7219|	ighmbp2.L	IGHMBP2	P38935	DNA-binding protein SMUBP-2	1.0418	0.371912	FALSE	FALSE	FALSE
gnl|gene30684|rna70197|	loc734128.L	IGKC	P01834	Immunoglobulin kappa constant	6.88068	5.79655	FALSE	FALSE	FALSE
gnl|gene30073|rna69585|	Xelaev18004787m	IGKV3-15	P01624	Immunoglobulin kappa variable 3-15	6.04191	5.47883	FALSE	FALSE	FALSE
gnl|gene7459|rna21737|	ik.L	IK	Q13123	Protein Red	4.38259	1.61496	FALSE	FALSE	FALSE
gnl|gene255|rna725|	ikbkb.L	IKBKB	O14920	Inhibitor of nuclear factor kappa-B kinase subunit beta	1.7207	1.36189	FALSE	FALSE	FALSE
gnl|gene11116|rna32312|	ikbkg.L	IKBKG	Q9Y6K9	NF-kappa-B essential modulator	2.21547	1.20335	FALSE	FALSE	FALSE
gnl|gene2399|rna6987|	rps26.L	IKZF4	Q9H2S9	Zinc finger protein Eos	3.03157	2.42121	FALSE	FALSE	FALSE
gnl|gene5983|rna17509|	ilf2.S	ILF2	Q12905	Interleukin enhancer-binding factor 2	6.848	3.77029	FALSE	FALSE	FALSE
gnl|gene49813|rna95954|	ilf3.L	ILF3	Q12906	Interleukin enhancer-binding factor 3	3.92252	1.96747	FALSE	FALSE	FALSE
gnl|gene41383|rna83788|	MGC82989	ILK	Q13418	Integrin-linked protein kinase	0.61924	0.371948	FALSE	FALSE	FALSE
gnl|gene38965|rna80375|	ilkap.L	ILKAP	Q9H0C8	Integrin-linked kinase-associated serine/threonine phosphatase 2C	0.336208	0.340454	FALSE	FALSE	FALSE
gnl|gene10578|rna30738|	immt.L	IMMT	Q16891	MICOS complex subunit MIC60	7.89986	5.80779	TRUE	FALSE	FALSE
gnl|gene615|rna1798|	impa1.L	IMPA1	P29218	Inositol monophosphatase 1	1.63077	1.11283	FALSE	FALSE	FALSE
gnl|gene14741|rna42972|	impa2.L	IMPA2	O14732	Inositol monophosphatase 2	0.0157185	-0.0947671	FALSE	FALSE	FALSE
gnl|gene41814|rna84399|	impact.L	IMPACT	Q9P2X3	Protein IMPACT	0.335708	-0.878391	FALSE	FALSE	FALSE
gnl|gene38769|rna80060|	LOC108713018	IMPDH1	P20839	Inosine-5'-monophosphate dehydrogenase 1	0.140047	0.652058	FALSE	FALSE	FALSE
gnl|gene5125|rna14997|	impdh2.L	IMPDH2	P12268	Inosine-5'-monophosphate dehydrogenase 2	0.246942	0.501699	FALSE	FALSE	FALSE
gnl|gene10899|rna31688|	incenp.S	INCENP	Q9NQS7	Inner centromere protein	7.08789	4.87984	FALSE	FALSE	FALSE
gnl|gene11336|rna32960|	LOC108710103	INF2	Q27J81	Inverted formin-2 (Fragment)	2.31853	1.44398	FALSE	FALSE	FALSE
gnl|gene15006|rna43791|	ing2.L	ING2	Q9H160	Inhibitor of growth protein 2	4.16795	2.51424	FALSE	FALSE	FALSE
gnl|gene2861|rna8311|	inpp1.L	INPP1	P49441	Inositol polyphosphate 1-phosphatase	0.126947	0.561858	FALSE	FALSE	FALSE
gnl|gene20071|rna58579|	inpp4a.S	INPP4A	Q96PE3	Inositol polyphosphate-4-phosphatase type I A	0.522696	0.35794	FALSE	FALSE	FALSE
gnl|gene43805|rna87393|	LOC108699497	INPP4B	O15327	Phosphatidylinositol-3,4-bisphosphate 4-phosphatase	2.13862	1.27856	FALSE	FALSE	FALSE
gnl|gene4611|rna13445|	inppl1.L	INPPL1	O15357	Phosphatidylinositol 3,4,5-trisphosphate 5-phosphatase 2	2.06258	0.600569	FALSE	FALSE	FALSE
gnl|gene2412|rna7026|	ints1.L	INTS1	Q8N201	Integrator complex subunit 1	2.84442	1.26699	FALSE	FALSE	FALSE
gnl|gene18821|rna54933|	ints10.L	INTS10	Q9NVR2	Integrator complex subunit 10	3.13601	1.78137	FALSE	FALSE	FALSE
gnl|gene48334|rna93888|	LOC108696560	INTS11	Q5TA45	Integrator complex subunit 11	1.71193	0.818748	FALSE	FALSE	FALSE
gnl|gene4232|rna12318|	ints12.L	INTS12	Q96CB8	Integrator complex subunit 12	2.46608	0.620233	FALSE	FALSE	FALSE
gnl|gene50670|rna97294|	LOC108712805	INTS14	Q96SY0	Integrator complex subunit 14	2.90008	1.54823	FALSE	FALSE	FALSE
gnl|gene11334|rna32954|	ints2.S	INTS2	Q9H0H0	Integrator complex subunit 2	2.50594	1.76201	FALSE	FALSE	FALSE
gnl|gene47019|rna92015|	ints3.L	INTS3	Q68E01	Integrator complex subunit 3	1.85837	0.87463	FALSE	FALSE	FALSE
gnl|gene32786|rna72310|	Xelaev18013887m	INTS4	Q96HW7	Integrator complex subunit 4	2.79833	1.57612	FALSE	FALSE	FALSE
gnl|gene17378|rna50729|	ints6.L	INTS6	Q9UL03	Integrator complex subunit 6	2.65319	1.37378	FALSE	FALSE	FALSE
gnl|gene19079|rna55701|	ints7.S	INTS7	Q9NVH2	Integrator complex subunit 7	2.08558	1.20731	FALSE	FALSE	FALSE
gnl|gene15533|rna45354|	ints8.S	INTS8	Q75QN2	Integrator complex subunit 8	2.79555	1.6277	FALSE	FALSE	FALSE
gnl|gene47830|rna93097|	ints9.S	INTS9	Q9NV88	Integrator complex subunit 9	2.32792	1.21344	FALSE	FALSE	FALSE
gnl|gene7990|rna23299|	ipo11.S	IPO11	Q9UI26	Importin-11	0.501834	0.502291	FALSE	FALSE	FALSE
gnl|gene47133|rna92164|	LOC108714260	IPO13	O94829	Importin-13	1.09514	0.622557	FALSE	FALSE	FALSE
gnl|gene6067|rna17753|	ipo4.L	IPO4	Q8TEX9	Importin-4	1.3143	1.42468	FALSE	FALSE	FALSE
gnl|gene10547|rna30639|	ipo5.S	IPO5	O00410	Importin-5	1.85355	0.464902	FALSE	FALSE	FALSE
gnl|gene19154|rna55936|	ipo7.S	IPO7	O95373	Importin-7	1.12153	1.07775	FALSE	FALSE	FALSE
gnl|gene39780|rna81504|	LOC108710748	IPO8	O15397	Importin-8	1.10315	0.970645	FALSE	FALSE	FALSE
gnl|gene46522|rna91330|	LOC108709499	IPO9	Q96P70	Importin-9	1.34478	1.3947	FALSE	FALSE	FALSE
gnl|gene8978|rna26146|	LOC108711687	IPP	Q9Y573	Actin-binding protein IPP	0.451179	0.484616	FALSE	FALSE	FALSE
gnl|gene1250|rna3635|	iqgap1.L	IQGAP1	P46940	Ras GTPase-activating-like protein IQGAP1	0.949321	0.890834	FALSE	FALSE	FALSE
gnl|gene6854|rna20036|	iqgap3.L	IQGAP3	Q86VI3	Ras GTPase-activating-like protein IQGAP3	1.21955	0.649656	FALSE	FALSE	FALSE
gnl|gene48761|rna94502|	LOC108710177	IRAG2		Inositol 1,4,5-triphosphate receptor-associated 2	4.47287	3.39327	FALSE	FALSE	FALSE
gnl|gene5489|rna16077|	irak1.L	IRAK1	P51617	Interleukin-1 receptor-associated kinase 1	5.62094	2.60178	FALSE	FALSE	FALSE
gnl|gene18940|rna55292|	ireb2.L	IREB2	P48200	Iron-responsive element-binding protein 2	1.15123	0.729109	FALSE	FALSE	FALSE
gnl|gene13440|rna39114|	irf2bpl.L	IRF2BPL	Q9H1B7	Probable E3 ubiquitin-protein ligase IRF2BPL	4.51579	1.19824	FALSE	FALSE	FALSE
gnl|gene26117|rna65617|	irf4.S	IRF4	Q15306	Interferon regulatory factor 4	4.69447	1.93411	FALSE	FALSE	FALSE
gnl|gene269|rna761|	irf5.L	IRF6	O14896	Interferon regulatory factor 6	2.34285	1.32903	FALSE	FALSE	FALSE
gnl|gene17463|rna51003|	irgq.L	IRGC	Q6NXR0	Interferon-inducible GTPase 5	0.886147	0.595088	FALSE	FALSE	FALSE
gnl|gene5557|rna16269|	irs2.L	IRS1	P35568	Insulin receptor substrate 1	5.32381	3.68225	FALSE	FALSE	FALSE
gnl|gene17416|rna50861|	isca1.L	ISCA1	Q9BUE6	Iron-sulfur cluster assembly 1 homolog, mitochondrial	8.5	5.59282	TRUE	FALSE	FALSE
gnl|gene36742|rna77184|	LOC108698671	ISCA2	Q86U28	Iron-sulfur cluster assembly 2 homolog, mitochondrial	7.73026	4.99503	TRUE	FALSE	FALSE
gnl|gene14401|rna41931|	iscu.L	ISCU	Q9H1K1	Iron-sulfur cluster assembly enzyme ISCU, mitochondrial	8.5	5.7401	TRUE	FALSE	FALSE
gnl|gene10330|rna30018|	isoc1.L	ISOC1	Q96CN7	Isochorismatase domain-containing protein 1	0.0694863	0.54828	FALSE	FALSE	FALSE
gnl|gene3508|rna10209|	ist1.L	IST1	P53990	IST1 homolog	4.40007	0.833214	FALSE	FALSE	FALSE
gnl|gene40163|rna82037|	isy1.L	ISY1	Q9ULR0	Pre-mRNA-splicing factor ISY1 homolog	1.78825	1.01631	FALSE	FALSE	FALSE
gnl|gene19696|rna57567|	itch.L	ITCH	Q96J02	E3 ubiquitin-protein ligase Itchy homolog	2.13287	0.885588	FALSE	FALSE	FALSE
gnl|gene411|rna1189|	itfg1.S	ITFG1	Q8TB96	T-cell immunomodulatory protein	4.72951	3.61374	FALSE	FALSE	FALSE
gnl|gene10715|rna31137|	itfg2.L	ITFG2	Q969R8	KICSTOR complex protein ITFG2	0.296526	0.15736	FALSE	FALSE	FALSE
gnl|gene42811|rna85869|	LOC108699602	ITGA10	O75578	Integrin alpha-10	3.74291	2.96457	FALSE	FALSE	FALSE
gnl|gene45181|rna89425|	itgb1.S	ITGB1	P05556	Integrin beta-1	8.5	5.34318	FALSE	FALSE	FALSE
gnl|gene54|rna164|	LOC100101274	ITLN2	Q8WWU7	Intelectin-2	1.90813	2.1213	FALSE	FALSE	FALSE
gnl|gene1094|rna3176|	itpa.S	ITPA	Q9BY32	Inosine triphosphate pyrophosphatase	1.35166	0.995532	FALSE	FALSE	FALSE
gnl|gene11390|rna33103|	itpk1.L	ITPK1	Q13572	Inositol-tetrakisphosphate 1-kinase	0.40993	0.110575	FALSE	FALSE	FALSE
gnl|gene15043|rna43898|	itpr1.S	ITPR1	Q14643	Inositol 1,4,5-trisphosphate receptor type 1	8.09753	5.9875	FALSE	FALSE	FALSE
gnl|gene9683|rna28173|	itsn2.L	ITSN2	Q9NZM3	Intersectin-2	3.98972	3.13715	FALSE	FALSE	FALSE
gnl|gene34417|rna73982|	LOC108699259	IVD	P26440	Isovaleryl-CoA dehydrogenase, mitochondrial	6.8086	4.74855	TRUE	FALSE	FALSE
gnl|gene8164|rna23771|	ivns1abp.L	IVNS1ABP	Q9Y6Y0	Influenza virus NS1A-binding protein	1.67135	1.43921	FALSE	FALSE	FALSE
gnl|gene40788|rna82942|	folr1.L	IZUMO1R	A6ND01	Sperm-egg fusion protein Juno	7.89486	6.1189	FALSE	FALSE	FALSE
gnl|gene45238|rna89514|	jmjd7.L	JMJD7	P0C870	Bifunctional peptidase and (3S)-lysyl hydroxylase JMJD7	0.286215	0.717921	FALSE	FALSE	FALSE
gnl|gene49432|rna95393|	MGC81578	JPT2	Q9H910	Jupiter microtubule associated homolog 2	1.72852	0.632636	FALSE	FALSE	FALSE
gnl|gene12080|rna35093|	kalrn.S	KALRN	O60229	Kalirin	1.67615	0.328262	FALSE	FALSE	FALSE
gnl|gene11655|rna33882|	kank1.L	KANK1	Q14678	KN motif and ankyrin repeat domain-containing protein 1	4.03053	1.85218	FALSE	FALSE	FALSE
gnl|gene46666|rna91536|	kars	KARS1		Lysine--tRNA ligase	1.24398	0.959049	FALSE	FALSE	FALSE
gnl|gene12357|rna35932|	katna1.S	KATNA1	O75449	Katanin p60 ATPase-containing subunit A1	1.52342	0.57629	FALSE	FALSE	FALSE
gnl|gene8772|rna25539|	katnal1.L	KATNAL1	Q9BW62	Katanin p60 ATPase-containing subunit A-like 1	1.66983	0.936232	FALSE	FALSE	FALSE
gnl|gene18387|rna53717|	katnb1.L	KATNB1	Q9BVA0	Katanin p80 WD40 repeat-containing subunit B1	1.28057	0.857596	FALSE	FALSE	FALSE
gnl|gene45694|rna90187|	LOC108700590	KATNBL1	Q9H079	KATNB1-like protein 1	4.80864	2.7923	FALSE	FALSE	FALSE
gnl|gene1690|rna4925|	kbtbd2.L	KBTBD2	Q8IY47	Kelch repeat and BTB domain-containing protein 2	0.828367	0.642678	FALSE	FALSE	FALSE
gnl|gene8091|rna23588|	kbtbd7.L	KBTBD7	Q8WVZ9	Kelch repeat and BTB domain-containing protein 7	1.00592	1.14975	FALSE	FALSE	FALSE
gnl|gene13143|rna38204|	kbtbd8.L	KBTBD8	Q8NFY9	Kelch repeat and BTB domain-containing protein 8	2.70413	1.45355	FALSE	FALSE	FALSE
gnl|gene10634|rna30909|	kcmf1.L	KCMF1	Q9P0J7	E3 ubiquitin-protein ligase KCMF1	1.49755	1.68105	FALSE	FALSE	FALSE
gnl|gene46518|rna91323|	kcnab2.L	KCNAB2	Q13303	K(+) channel subunit beta-2	0.206508	0.57241	FALSE	FALSE	FALSE
gnl|gene19722|rna57634|	kctd10.S	KCTD10	Q9H3F6	BTB/POZ domain-containing adapter for CUL3-mediated RhoA degradation protein 3	0.583837	0.47148	FALSE	FALSE	FALSE
gnl|gene46652|rna91514|	LOC108707582	KCTD14	Q9BQ13	BTB/POZ domain-containing protein KCTD14	0.65424	0.240174	FALSE	FALSE	FALSE
gnl|gene12483|rna36286|	kctd15.S	KCTD15	Q96SI1	BTB/POZ domain-containing protein KCTD15	0.872986	0.55062	FALSE	FALSE	FALSE
gnl|gene164|rna456|	kdm1a.S	KDM1A	O60341	Lysine-specific histone demethylase 1A (Fragment)	2.81193	2.00685	FALSE	FALSE	FALSE
gnl|gene14143|rna41196|	kdm2a.L	KDM2A	Q9Y2K7	Lysine-specific demethylase 2A	2.93169	1.27072	FALSE	FALSE	FALSE
gnl|gene45486|rna89878|	kdm3a.L	KDM3A	Q9Y4C1	Lysine-specific demethylase 3A	8.5	3.639	FALSE	FALSE	FALSE
gnl|gene39013|rna80452|	kdm3a.S	KDM3B	Q7LBC6	Lysine-specific demethylase 3B	5.7652	3.69675	FALSE	FALSE	FALSE
gnl|gene45032|rna89213|	LOC108709501	KDM5B	Q9UGL1	Jumonji, AT rich interactive domain 1B (RBP2-like), isoform CRA_a (Fragment)	2.23422	1.51188	FALSE	FALSE	FALSE
gnl|gene40675|rna82784|	LOC108704489	KDM5C	P41229	Lysine-specific demethylase 5C	0.807073	0.499988	FALSE	FALSE	FALSE
gnl|gene20398|rna59587|	kdm6a.S	KDM6A	O15550	Lysine-specific demethylase 6A	4.34379	2.06808	FALSE	FALSE	FALSE
gnl|gene8625|rna25113|	kdsr.L	KDSR	Q06136	3-ketodihydrosphingosine reductase	8.36726	5.32744	FALSE	FALSE	FALSE
gnl|gene18071|rna52818|	khdrbs1.S	KHDRBS1	Q07666	KH domain-containing, RNA-binding, signal transduction-associated protein 1	4.39166	1.00214	FALSE	FALSE	FALSE
gnl|gene50326|rna96768|	LOC108716922	KHDRBS2	Q5VWX1	KH domain-containing, RNA-binding, signal transduction-associated protein 2	3.94668	1.14672	FALSE	FALSE	FALSE
gnl|gene9340|rna27154|	khk.S	KHK	P50053	Ketohexokinase	-0.171079	0.145121	FALSE	FALSE	FALSE
gnl|gene12684|rna36843|	khsrp.S	KHSRP	Q92945	Far upstream element-binding protein 2	8.5	3.69941	FALSE	FALSE	FALSE
gnl|gene11183|rna32499|	kiaa0319l.S	KIAA0319L	Q8IZA0	Dyslexia-associated protein KIAA0319-like protein	5.8218	3.90917	FALSE	FALSE	FALSE
gnl|gene15177|rna44309|	kiaa0513.L	KIAA0513	O60268	Uncharacterized protein KIAA0513	4.88695	1.95482	FALSE	FALSE	FALSE
gnl|gene4694|rna13708|	kiaa1143.S	KIAA1143	Q96AT1	Uncharacterized protein KIAA1143	2.329	1.96053	FALSE	FALSE	FALSE
gnl|gene18042|rna52730|	kiaa2013.S	KIAA2013	Q8IYS2	Uncharacterized protein KIAA2013	3.6342	2.7997	FALSE	FALSE	FALSE
gnl|gene17247|rna50346|	kif11.L	KIF11	P52732	Kinesin-like protein KIF11	1.8602	1.3612	FALSE	FALSE	FALSE
gnl|gene36821|rna77314|	LOC108718298	KIF13B	Q9NQT8	Kinesin-like protein	2.11472	1.33093	FALSE	FALSE	FALSE
gnl|gene3271|rna9475|	kif15.L	KIF15	Q9NS87	Kinesin-like protein KIF15	1.24924	0.822722	FALSE	FALSE	FALSE
gnl|gene13404|rna38995|	kif17.L	KIF17	Q9P2E2	Kinesin-like protein	1.87902	0.719514	FALSE	FALSE	FALSE
gnl|gene40507|rna82531|	LOC100158305.L	KIF20A	O95235	Kinesin-like protein KIF20A	2.29619	0.803573	FALSE	FALSE	FALSE
gnl|gene12986|rna37739|	kif20b.S	KIF20B	Q96Q89	Kinesin-like protein KIF20B	2.94997	1.11622	FALSE	FALSE	FALSE
gnl|gene6244|rna18258|	kif21a.L	KIF21A	Q7Z4S6	Kinesin-like protein KIF21A (Fragment)	2.04211	0.902947	FALSE	FALSE	FALSE
gnl|gene6790|rna19876|	kif22.S	KIF22	Q14807	Kinesin-like protein KIF22	7.16595	5.4574	FALSE	FALSE	FALSE
gnl|gene12320|rna35808|	kif23.L	KIF23	Q02241	Kinesin-like protein KIF23	3.38778	1.4588	FALSE	FALSE	FALSE
gnl|gene48894|rna94672|	LOC108718789	KIF27	Q86VH2	Kinesin-like protein KIF27	1.77634	0.826012	FALSE	FALSE	FALSE
gnl|gene752|rna2186|	kif2a.S	KIF2A	O00139	Kinesin-like protein KIF2A	2.13794	0.787603	FALSE	FALSE	FALSE
gnl|gene3259|rna9443|	kif2c.L	KIF2C	Q99661	Kinesin-like protein KIF2C	3.58928	1.39713	FALSE	FALSE	FALSE
gnl|gene7945|rna23172|	kif3a.L	KIF3A	Q9Y496	Kinesin-like protein KIF3A	0.73983	0.44977	FALSE	FALSE	FALSE
gnl|gene4174|rna12157|	kif3b.S	KIF3B	O15066	Kinesin-like protein KIF3B	0.754391	0.588269	FALSE	FALSE	FALSE
gnl|gene50378|rna96862|	kif4a.L	KIF4A	O95239	Chromosome-associated kinesin KIF4A	2.20492	0.793408	FALSE	FALSE	FALSE
gnl|gene6633|rna19392|	kif5b.L	KIF5B	P33176	Kinesin-1 heavy chain	1.76807	0.948373	FALSE	FALSE	FALSE
gnl|gene36963|rna77522|	LOC108716514	KIF6	Q6ZMV9	Kinesin-like protein (Fragment)	1.53755	0.361699	FALSE	FALSE	FALSE
gnl|gene904|rna2651|	kifap3.L	KIFAP3	Q92845	Kinesin-associated protein 3	1.06699	0.734541	FALSE	FALSE	FALSE
gnl|gene686|rna2008|	kif1bp.S	KIFBP		KIF-binding protein	0.367468	0.511296	FALSE	FALSE	FALSE
gnl|gene17999|rna52605|	kifc1.L	KIFC1	Q9BW19	Kinesin-like protein KIFC1	4.55042	2.22006	FALSE	FALSE	FALSE
gnl|gene19917|rna58160|	kin.S	KIN	O60870	DNA/RNA-binding protein KIN17	3.6436	2.21692	FALSE	FALSE	FALSE
gnl|gene7912|rna23081|	kiz.S	KIZ	Q2M2Z5	Centrosomal protein kizuna	2.1017	1.15347	FALSE	FALSE	FALSE
gnl|gene37989|rna78980|	LOC398473	KLC1	Q07866	Kinesin light chain	1.87553	0.90411	FALSE	FALSE	FALSE
gnl|gene13361|rna38873|	klhdc4.L	KLHDC4	Q8TBB5	Kelch domain-containing protein 4	0.466521	0.586909	FALSE	FALSE	FALSE
gnl|gene8968|rna26115|	klhl11.L	KLHL11	Q9NVR0	Kelch-like protein 11	1.74202	1.21366	FALSE	FALSE	FALSE
gnl|gene43243|rna86555|	LOC108719799	KLHL18	O94889	Kelch-like protein 18	0.39347	0.299005	FALSE	FALSE	FALSE
gnl|gene38407|rna79537|	LOC108700169	KLHL9	Q9P2J3	Kelch-like protein 9	0.54683	0.278071	FALSE	FALSE	FALSE
gnl|gene15749|rna45999|	kmt2c.S	KMT2C	Q8NEZ4	Histone-lysine N-methyltransferase 2C	3.20103	2.35376	FALSE	FALSE	FALSE
gnl|gene45789|rna90327|	LOC108700584	KNL1	Q8NG31	Kinetochore scaffold 1	4.02678	1.74753	FALSE	FALSE	FALSE
gnl|gene14030|rna40875|	kntc1.L	KNTC1	P50748	Kinetochore-associated protein 1	1.31213	1.0904	FALSE	FALSE	FALSE
gnl|gene1991|rna5795|	kpna2.L	KPNA2	P52292	Importin subunit alpha-1	1.54121	0.869645	FALSE	FALSE	FALSE
gnl|gene14416|rna41968|	kpna3.S	KPNA3	O00505	Importin subunit alpha-4	1.91122	0.688061	FALSE	FALSE	FALSE
gnl|gene3113|rna9025|	kpna6.L	KPNA6	O60684	Importin subunit alpha-7	1.2417	0.584032	FALSE	FALSE	FALSE
gnl|gene45613|rna90080|	LOC108700788	KPNB1	Q14974	Importin subunit beta-1 (Fragment)	2.36871	0.909308	FALSE	FALSE	FALSE
gnl|gene4913|rna14352|	krr1.S	KRR1	Q13601	KRR1 small subunit processome component homolog	3.29505	1.79246	FALSE	FALSE	FALSE
gnl|gene10290|rna29910|	krt13.L	KRT15	P19012	Keratin, type I cytoskeletal 15	1.2429	0.422473	FALSE	FALSE	FALSE
gnl|gene7368|rna21500|	LOC108702911	KRT18	P05783	Keratin, type I cytoskeletal 18	6.34466	3.83208	FALSE	FALSE	FALSE
gnl|gene50871|rna97554|	krt19	KRT19	P08727	Keratin, type I cytoskeletal 19	8.35368	5.26396	FALSE	FALSE	FALSE
gnl|gene17810|rna52050|	krt8.L	KRT5	P13647	Keratin, type II cytoskeletal 5	8.27845	4.42496	FALSE	FALSE	FALSE
gnl|gene5042|rna14726|	krt8.S	KRT8	P05787	Keratin, type II cytoskeletal 8	7.72876	4.91503	FALSE	FALSE	FALSE
gnl|gene44612|rna88609|	LOC108698890	KTN1	Q86UP2	Kinectin	7.71382	5.66874	FALSE	FALSE	FALSE
gnl|gene6448|rna18870|	kynu.L	KYNU	Q16719	Kynureninase	-0.166071	0.232755	FALSE	FALSE	FALSE
gnl|gene12178|rna35381|	l2hgdh.L	L2HGDH	Q9H9P8	L-2-hydroxyglutarate dehydrogenase, mitochondrial	8.5	5.87369	TRUE	FALSE	FALSE
gnl|gene37397|rna78104|	l3mbtl3.S	L3MBTL4	Q8NA19	Lethal(3)malignant brain tumor-like protein 4	2.17789	1.25433	FALSE	FALSE	FALSE
gnl|gene17381|rna50734|	lactb.S	LACTB	P83111	Serine beta-lactamase-like protein LACTB, mitochondrial	6.71728	4.49805	TRUE	FALSE	FALSE
gnl|gene41758|rna84311|	lactb2.L	LACTB2	Q53H82	Endoribonuclease LACTB2	2.489	1.46215	TRUE	FALSE	FALSE
gnl|gene7362|rna21482|	lamp1.S	LAMP1	P11279	Lysosome-associated membrane glycoprotein 1	6.10929	5.14496	FALSE	FALSE	FALSE
gnl|gene2638|rna7665|	lamtor4.S	LAMTOR4	Q0VGL1	Ragulator complex protein LAMTOR4	3.75952	3.42096	FALSE	FALSE	FALSE
gnl|gene5117|rna14959|	lancl1.L	LANCL1	O43813	Glutathione S-transferase LANCL1	0.592056	0.00287364	FALSE	FALSE	FALSE
gnl|gene15562|rna45445|	lancl2.L	LANCL2	Q9NS86	LanC-like protein 2	0.802124	0.265317	FALSE	FALSE	FALSE
gnl|gene13154|rna38237|	lap3.L	LAP3	P28838	Cytosol aminopeptidase	0.22848	0.673623	FALSE	FALSE	FALSE
gnl|gene14450|rna42071|	larp1b.S	LARP1B	Q659C4	La-related protein 1B	3.61451	1.98476	FALSE	FALSE	FALSE
gnl|gene19198|rna56077|	larp4.L	LARP4	Q71RC2	C-Mpl binding protein	4.04642	2.79312	FALSE	FALSE	FALSE
gnl|gene36968|rna77531|	LOC108718749	LARP4B	Q92615	La-related protein 4B	3.99016	2.82748	FALSE	FALSE	FALSE
gnl|gene12248|rna35601|	larp6-like.1.S	LARP6	Q9BRS8	La-related protein 6	1.37244	1.53322	FALSE	FALSE	FALSE
gnl|gene9063|rna26372|	larp7.L	LARP7	Q4G0J3	La-related protein 7	4.67499	3.07491	FALSE	FALSE	FALSE
gnl|gene19016|rna55503|	lars.L	LARS1		Leucyl-tRNA synthetase	1.72129	1.04884	FALSE	FALSE	FALSE
gnl|gene7656|rna22324|	lars2.L	LARS2	Q15031	Leucine--tRNA ligase	6.50345	4.85485	TRUE	FALSE	FALSE
gnl|gene18788|rna54844|	las1l.L	LAS1L	Q9Y4W2	Ribosomal biogenesis protein LAS1L	2.58387	1.72809	FALSE	FALSE	FALSE
gnl|gene12912|rna37516|	lasp1.L	LASP1	Q14847	LIM and SH3 domain protein 1	0.169262	-0.0709909	FALSE	FALSE	FALSE
gnl|gene8552|rna24878|	lcmt1.L	LCMT1	Q9UIC8	Leucine carboxyl methyltransferase 1	0.01585	-0.0960026	FALSE	FALSE	FALSE
gnl|gene12102|rna35153|	lcmt2.L	LCMT2	O60294	tRNA wybutosine-synthesizing protein 4	-0.21207	0.0734298	FALSE	FALSE	FALSE
gnl|gene4877|rna14240|	ldha.S	LDHA	P00338	L-lactate dehydrogenase A chain	-0.13207	0.510561	FALSE	FALSE	FALSE
gnl|gene5893|rna17263|	ldhb.L	LDHB	P07195	L-lactate dehydrogenase	-0.238807	0.347277	FALSE	FALSE	FALSE
gnl|gene17332|rna50582|	ldlrap1.L	LDLRAP1	Q5SW96	Low density lipoprotein receptor adapter protein 1	1.82283	0.763577	FALSE	FALSE	FALSE
gnl|gene20124|rna58720|	leng9.L	LENG9	Q96B70	Leukocyte receptor cluster member 9	0.923297	0.519581	FALSE	FALSE	FALSE
gnl|gene6431|rna18828|	leo1.S	LEO1	Q8WVC0	RNA polymerase-associated protein LEO1	1.52673	0.808619	FALSE	FALSE	FALSE
gnl|gene18045|rna52745|	letm1.L	LETM1	O95202	Mitochondrial proton/calcium exchanger protein	8.5	5.37207	TRUE	FALSE	FALSE
gnl|gene15480|rna45191|	lgals12.L	LGALS12	Q96DT0	Galectin-12	3.62444	2.74057	FALSE	FALSE	FALSE
gnl|gene10644|rna30931|	lgals3.L	LGALS3	P17931	Galectin-3	5.62245	2.28661	FALSE	FALSE	TRUE
gnl|gene8634|rna25138|	lgalsl.S	LGALSL	Q3ZCW2	Galectin-related protein	0.379973	0.0392357	FALSE	FALSE	FALSE
gnl|gene14670|rna42755|	lig1.L	LIG1	P18858	DNA ligase	0.666062	0.558107	FALSE	FALSE	FALSE
gnl|gene13209|rna38439|	lig3.L	LIG3	P49916	DNA ligase 3 (Fragment)	1.27631	1.09078	TRUE	FALSE	FALSE
gnl|gene8620|rna25096|	lig4.L	LIG4	P49917	DNA ligase	1.58645	1.0371	FALSE	FALSE	FALSE
gnl|gene2504|rna7284|	lima1.L	LIMA1	Q9UHB6	LIM domain and actin-binding protein 1	2.34109	0.738217	FALSE	FALSE	FALSE
gnl|gene6366|rna18636|	limch1.L	LIMCH1	Q9UPQ0	LIM and calponin homology domains-containing protein 1	2.13605	0.707744	FALSE	FALSE	FALSE
gnl|gene1804|rna5251|	limk2.L	LIMK2	P53671	LIM domain kinase 2	1.43983	0.656853	FALSE	FALSE	FALSE
gnl|gene47064|rna92079|	lims1.S	LIMS1	P48059	LIM and senescent cell antigen-like-containing domain protein 1	0.425917	0.627019	FALSE	FALSE	FALSE
gnl|gene8070|rna23534|	lin28b.L	LIN28B	Q6ZN17	Protein lin-28 homolog B	2.83217	1.58991	FALSE	FALSE	FALSE
gnl|gene18557|rna54182|	lin54.S	LIN54	Q6MZP7	Protein lin-54 homolog	5.01208	2.28542	FALSE	FALSE	FALSE
gnl|gene41903|rna84537|	LOC733426	LLGL1	Q15334	Lethal(2) giant larvae protein homolog 1	0.533983	0.116391	FALSE	FALSE	FALSE
gnl|gene9451|rna27488|	lman1.L	LMAN1	P49257	Protein ERGIC-53	6.97245	5.42835	FALSE	FALSE	FALSE
gnl|gene2068|rna6004|	lmnb3.L	LMNA	P02545	Prelamin-A/C	2.11808	1.05002	FALSE	FALSE	FALSE
gnl|gene18772|rna54798|	lmnb1.L	LMNB1	P20700	Lamin-B1	2.41581	1.61579	FALSE	FALSE	FALSE
gnl|gene11010|rna32007|	lnpep.L	LNPEP	Q9UIQ6	Leucyl-cystinyl aminopeptidase	5.83264	4.40496	FALSE	FALSE	FALSE
gnl|gene6171|rna18023|	LOC108696590	LOC108696590			-0.172678	0.127626	FALSE	FALSE	FALSE
gnl|gene39406|rna80974|	LOC108698101	LOC108698101			3.70278	3.23576	FALSE	FALSE	FALSE
gnl|gene44448|rna88374|	LOC108698338	LOC108698338			6.63114	5.09812	FALSE	FALSE	FALSE
gnl|gene43139|rna86390|	LOC108698339	LOC108698339			6.18873	3.48417	FALSE	FALSE	FALSE
gnl|gene19818|rna57878|	LOC108699289	LOC108699289			6.857	4.87041	FALSE	FALSE	FALSE
gnl|gene43389|rna86765|	LOC108700207	LOC108700207			2.64458	2.13946	FALSE	FALSE	FALSE
gnl|gene9388|rna27319|	LOC108701277	LOC108701277			-0.923148	-0.867563	FALSE	FALSE	FALSE
gnl|gene49910|rna96112|	LOC108703230	LOC108703230			3.15274	2.16146	FALSE	FALSE	FALSE
gnl|gene35024|rna74790|	LOC108703977	LOC108703977			3.19217	1.12993	FALSE	FALSE	FALSE
gnl|gene36719|rna77160|	LOC108708239	LOC108708239			1.42071	0.888697	FALSE	FALSE	FALSE
gnl|gene10|rna32|	LOC108710558	LOC108710558			2.05342	1.04705	FALSE	FALSE	FALSE
gnl|gene13767|rna40058|	LOC108711265	LOC108711265			0.753754	1.08815	FALSE	FALSE	FALSE
gnl|gene10018|rna29118|	LOC108711278	LOC108711278			3.90437	2.70103	FALSE	FALSE	FALSE
gnl|gene36207|rna76454|	LOC108713023	LOC108713023			8.5	5.09117	FALSE	FALSE	FALSE
gnl|gene3183|rna9224|	LOC108713387	LOC108713387			8.14795	5.12462	FALSE	FALSE	FALSE
gnl|gene5173|rna15136|	LOC108714527	LOC108714527			2.1827	1.85452	FALSE	FALSE	FALSE
gnl|gene10078|rna29288|	LOC108714666	LOC108714666			1.19001	0.596648	FALSE	FALSE	FALSE
gnl|gene6057|rna17726|	LOC108714686	LOC108714686			0.0755184	-0.0292022	FALSE	FALSE	FALSE
gnl|gene49929|rna96143|	LOC108715458	LOC108715458			1.7706	0.782597	FALSE	FALSE	FALSE
gnl|gene45138|rna89376|	LOC108717360	LOC108717360			1.28527	0.791802	FALSE	FALSE	FALSE
gnl|gene38579|rna79808|	LOC108718825	LOC108718825			3.65068	1.8808	FALSE	FALSE	FALSE
gnl|gene14575|rna42437|	LOC108719050	LOC108719050			6.10921	3.32017	FALSE	FALSE	FALSE
gnl|gene44151|rna87914|	LOC108719053	LOC108719053			0.233567	1.49661	FALSE	FALSE	FALSE
gnl|gene871|rna2548|	LOC646644.S	LOC646644.S			3.456	2.44958	FALSE	FALSE	FALSE
gnl|gene13498|rna39268|	lonp1.L	LONP1	P36776	Lon protease homolog, mitochondrial	8.5	5.67357	TRUE	FALSE	FALSE
gnl|gene15796|rna46144|	lpin1.S	LPIN1	Q14693	Phosphatidate phosphatase LPIN1	3.44183	2.33287	FALSE	FALSE	FALSE
gnl|gene38932|rna80326|	LOC108718052	LPP	Q93052	Lipoma-preferred partner	0.360187	-0.103595	FALSE	FALSE	FALSE
gnl|gene40248|rna82172|	LOC108704343	LRBA	P50851	Lipopolysaccharide-responsive and beige-like anchor protein (Fragment)	1.59109	1.23358	FALSE	FALSE	FALSE
gnl|gene5075|rna14822|	lrch3.S	LRCH3	Q96II8	DISP complex protein LRCH3	2.79079	1.65505	FALSE	FALSE	FALSE
gnl|gene48218|rna93722|	lrpap1.L	LRPAP1	P30533	Alpha-2-macroglobulin receptor-associated protein	7.93172	4.84168	FALSE	FALSE	FALSE
gnl|gene42644|rna85645|	lrpprc.L	LRPPRC	P42704	Leucine-rich PPR motif-containing protein, mitochondrial	7.77261	5.11153	TRUE	FALSE	FALSE
gnl|gene14773|rna43103|	lrr1.L	LRR1	Q96L50	Leucine-rich repeat protein 1	1.51806	0.94078	FALSE	FALSE	FALSE
gnl|gene9772|rna28418|	lrrc20.L	LRRC20	Q8TCA0	Leucine-rich repeat-containing protein 20 (Fragment)	1.96075	0.873653	FALSE	FALSE	FALSE
gnl|gene19207|rna56105|	lrrc40.L	LRRC40	Q9H9A6	Leucine-rich repeat-containing protein 40	3.49675	1.26973	FALSE	FALSE	FALSE
gnl|gene40707|rna82831|	LOC108700795	LRRC46	Q96FV0	Leucine-rich repeat-containing protein 46	0.85437	0.245903	FALSE	FALSE	FALSE
gnl|gene12467|rna36243|	lrrc47.L	LRRC47	Q8N1G4	Leucine-rich repeat-containing protein 47	1.46268	0.635291	FALSE	FALSE	FALSE
gnl|gene45506|rna89918|	LOC108701415	LRRFIP2	Q9Y608	Leucine-rich repeat flightless-interacting protein 2	0.907762	0.392748	FALSE	FALSE	FALSE
gnl|gene11784|rna34221|	lrrk1.L	LRRK1	Q38SD2	Leucine-rich repeat serine/threonine-protein kinase 1	1.33654	0.712277	FALSE	FALSE	FALSE
gnl|gene1353|rna3953|	lrsam1.S	LRSAM1	Q6UWE0	E3 ubiquitin-protein ligase LRSAM1	1.81058	0.584015	FALSE	FALSE	FALSE
gnl|gene41896|rna84525|	lsg1.L	LSG1	Q9H089	Large subunit GTPase 1 homolog	3.71865	2.31654	FALSE	FALSE	FALSE
gnl|gene16322|rna47675|	lsm1.L	LSM1	O15116	U6 snRNA-associated Sm-like protein LSm1	0.666964	0.677688	FALSE	FALSE	FALSE
gnl|gene10415|rna30271|	lsm11.S	LSM11	P83369	U7 snRNA-associated Sm-like protein LSm11	2.52513	0.836791	FALSE	FALSE	FALSE
gnl|gene38124|rna79165|	lsm12.L	LSM12	Q3MHD2	Protein LSM12 homolog	3.07095	1.17868	FALSE	FALSE	FALSE
gnl|gene18213|rna53210|	lsm14a.L	LSM14A	Q8ND56	Protein LSM14 homolog A	3.41007	1.61943	FALSE	FALSE	FALSE
gnl|gene10767|rna31292|	lsm14b.L	LSM14B	Q9BX40	Protein LSM14 homolog B	4.04593	2.20124	FALSE	FALSE	FALSE
gnl|gene2617|rna7607|	lsm2.S	LSM2	Q9Y333	U6 snRNA-associated Sm-like protein LSm2	1.48863	1.87691	FALSE	FALSE	FALSE
gnl|gene5302|rna15524|	lsm3.S	LSM3	P62310	U6 snRNA-associated Sm-like protein LSm3	1.53665	1.09558	FALSE	FALSE	FALSE
gnl|gene2562|rna7449|	lsm6.L	LSM6	P62312	U6 snRNA-associated Sm-like protein LSm6	2.13495	1.90935	FALSE	FALSE	FALSE
gnl|gene50000|rna96253|	lsm7.L	LSM7	Q9UK45	U6 snRNA-associated Sm-like protein LSm7	0.511827	1.35725	FALSE	FALSE	FALSE
gnl|gene15260|rna44536|	lsm8.L	LSM8	O95777	U6 snRNA-associated Sm-like protein LSm8	3.49969	3.37346	FALSE	FALSE	FALSE
gnl|gene16287|rna47573|	lta4h.L	LTA4H	P09960	Leukotriene A-4 hydrolase	-0.292204	0.255942	FALSE	FALSE	FALSE
gnl|gene49063|rna94883|	tf.L	LTF	P02788	Lactotransferrin	4.52567	3.52495	FALSE	FALSE	FALSE
gnl|gene3287|rna9527|	ltn1.L	LTN1	O94822	E3 ubiquitin-protein ligase listerin	1.73542	0.921889	FALSE	FALSE	FALSE
gnl|gene18272|rna53372|	ltv1.L	LTV1	Q96GA3	Protein LTV1 homolog	2.67575	0.895744	FALSE	FALSE	FALSE
gnl|gene4902|rna14315|	luc7l.S	LUC7L	Q9NQ29	Putative RNA-binding protein Luc7-like 1	0.866899	0.185926	FALSE	FALSE	FALSE
gnl|gene16663|rna48682|	luc7l2.S	LUC7L2	Q9Y383	Putative RNA-binding protein Luc7-like 2	1.59892	0.656598	FALSE	FALSE	FALSE
gnl|gene7114|rna20775|	luc7l3.L	LUC7L3	O95232	Luc7-like protein 3	0.540426	0.0241417	FALSE	FALSE	FALSE
gnl|gene17101|rna49958|	lyar.S	LYAR	Q9NX58	Cell growth-regulating nucleolar protein	3.57228	1.37793	FALSE	FALSE	FALSE
gnl|gene9346|rna27174|	lyn.L	LYN	P07948	Tyrosine-protein kinase Lyn	0.598	0.26576	FALSE	FALSE	FALSE
gnl|gene19669|rna57490|	lypla1.L	LYPLA1	O75608	Acyl-protein thioesterase 1	4.41803	2.40355	FALSE	FALSE	FALSE
gnl|gene3143|rna9108|	lypla2.S	LYPLA2	O95372	Acyl-protein thioesterase 2	2.53014	1.02386	FALSE	FALSE	FALSE
gnl|gene11415|rna33189|	lyrm4.L	LYRM4	Q9HD34	LYR motif-containing protein 4	8.5	5.51354	TRUE	FALSE	FALSE
gnl|gene45408|rna89766|	LOC101027285	LYST	Q99698	Lysosomal-trafficking regulator	2.16785	1.30654	FALSE	FALSE	FALSE
gnl|gene19817|rna57876|	lztfl1.L	LZTFL1	Q9NQ48	Leucine zipper transcription factor-like protein 1	2.06929	0.773608	FALSE	FALSE	FALSE
gnl|gene19147|rna55914|	m6pr.L	M6PR	P20645	Cation-dependent mannose-6-phosphate receptor	8.5	6.23171	FALSE	FALSE	FALSE
gnl|gene10546|rna30637|	macc1.L	MACC1	Q6ZN28	Metastasis-associated in colon cancer protein 1	1.74143	0.742989	FALSE	FALSE	FALSE
gnl|gene42457|rna85364|	LOC108708274	MACF1	Q9UPN3	Microtubule-actin cross-linking factor 1, isoforms 1/2/3/5 (Fragment)	1.99892	1.19536	FALSE	FALSE	FALSE
gnl|gene47155|rna92189|	LOC108715149	MACROD1	Q9BQ69	ADP-ribose glycohydrolase MACROD1	7.74278	4.89204	FALSE	FALSE	FALSE
gnl|gene46517|rna91316|	macrod2.S	MACROD2	A1Z1Q3	ADP-ribose glycohydrolase MACROD2	2.00645	1.89533	FALSE	FALSE	FALSE
gnl|gene10624|rna30866|	mad1l1.L	MAD1L1	Q9Y6D9	Mitotic spindle assembly checkpoint protein MAD1	6.28362	3.57355	FALSE	FALSE	FALSE
gnl|gene16762|rna48990|	mad2l1.S	MAD2L1	Q13257	Mitotic spindle assembly checkpoint protein MAD2A	1.18972	0.373199	FALSE	FALSE	FALSE
gnl|gene11641|rna33832|	madd.L	MADD	Q8WXG6	MAP kinase-activating death domain protein	2.40175	1.21612	FALSE	FALSE	FALSE
gnl|gene13338|rna38818|	maea.L	MAEA	Q7L5Y9	E3 ubiquitin-protein transferase MAEA	1.71301	1.26144	FALSE	FALSE	FALSE
gnl|gene7270|rna21215|	mael.L	MAEL	Q96JY0	Protein maelstrom homolog	4.02557	3.30131	FALSE	FALSE	FALSE
gnl|gene5600|rna16397|	maf1.L	MAF1	Q9H063	Repressor of RNA polymerase III transcription MAF1 homolog	1.25413	0.953007	FALSE	FALSE	FALSE
gnl|gene12813|rna37245|	magi1.L	MAGI1	Q96QZ7	Membrane-associated guanylate kinase, WW and PDZ domain-containing protein 1	1.35499	0.438666	FALSE	FALSE	FALSE
gnl|gene45547|rna89980|	LOC108715607	MAGOH	P61326	Protein mago nashi homolog	0.346447	0.181373	FALSE	FALSE	FALSE
gnl|gene42964|rna86141|	mak16.S	MAK16	Q9BXY0	Protein MAK16 homolog	3.34323	2.16874	FALSE	FALSE	FALSE
gnl|gene1542|rna4478|	man2a1.S	MAN2A1	Q16706	Alpha-mannosidase 2	4.03601	3.33561	FALSE	FALSE	FALSE
gnl|gene49229|rna95124|	LOC108711713	MAN2B1	O00754	Lysosomal alpha-mannosidase	7.14843	5.0238	FALSE	FALSE	FALSE
gnl|gene18290|rna53430|	man2c1.L	MAN2C1	Q9NTJ4	Alpha-mannosidase 2C1	0.274664	0.646264	FALSE	FALSE	FALSE
gnl|gene4287|rna12483|	manf.L	MANF	P55145	Mesencephalic astrocyte-derived neurotrophic factor	8.5	5.93854	FALSE	FALSE	FALSE
gnl|gene10765|rna31287|	LOC108703717	MAP1B	P46821	Microtubule-associated protein 1B (Fragment)	1.25335	0.910324	FALSE	FALSE	FALSE
gnl|gene7745|rna22621|	map2k1.L	MAP2K1	Q02750	Dual specificity mitogen-activated protein kinase kinase 1	0.393653	-0.0885748	FALSE	FALSE	FALSE
gnl|gene5824|rna17048|	map2k4.L	MAP2K4	P45985	Dual specificity mitogen-activated protein kinase kinase 4	2.71266	0.767122	FALSE	FALSE	FALSE
gnl|gene43282|rna86606|	map2k6.L	MAP2K6	P52564	Dual specificity mitogen-activated protein kinase kinase 6	0.273939	-0.110604	FALSE	FALSE	FALSE
gnl|gene47390|rna92525|	LOC108712658	MAP2K7	O14733	Dual specificity mitogen-activated protein kinase kinase 7	2.5153	0.0444622	FALSE	FALSE	FALSE
gnl|gene13501|rna39288|	map3k10.L	MAP3K10	Q02779	Mitogen-activated protein kinase kinase kinase 10	2.33655	0.831095	FALSE	FALSE	FALSE
gnl|gene40670|rna82775|	LOC108708885	MAP3K15	Q6ZN16	Mitogen-activated protein kinase kinase kinase 15	1.52296	1.0208	FALSE	FALSE	FALSE
gnl|gene5899|rna17286|	map3k4.S	MAP3K4	Q9Y6R4	Mitogen-activated protein kinase kinase kinase 4	2.02043	1.22436	FALSE	FALSE	FALSE
gnl|gene43525|rna86963|	LOC108717885	MAP3K5	Q99683	Mitogen-activated protein kinase kinase kinase 5	3.52658	2.93143	FALSE	FALSE	FALSE
gnl|gene35498|rna75483|	map3k7.L	MAP3K7	O43318	Mitogen-activated protein kinase kinase kinase 7	2.24841	1.01596	FALSE	FALSE	FALSE
gnl|gene49843|rna95997|	map4.L	MAP4	P27816	Microtubule-associated protein	0.75826	0.73282	FALSE	FALSE	FALSE
gnl|gene39|rna124|	map4k3.L	MAP4K3	Q8IVH8	Mitogen-activated protein kinase kinase kinase kinase 3	3.05384	1.13138	FALSE	FALSE	FALSE
gnl|gene3389|rna9856|	map4k4-like.L	MAP4K4	O95819	Mitogen-activated protein kinase kinase kinase kinase 4	1.25825	0.304354	FALSE	FALSE	FALSE
gnl|gene5937|rna17380|	map4k5.S	MAP4K5	Q9Y4K4	Mitogen-activated protein kinase kinase kinase kinase 5	2.06745	0.943911	FALSE	FALSE	FALSE
gnl|gene42308|rna85155|	map7d1.L	MAP7D1	Q3KQU3	MAP7 domain-containing protein 1	1.98874	1.41091	FALSE	FALSE	FALSE
[truncated: 2,605 more rows]

## Sheet: Figure 1d
ProteinId	GeneSymbol	GeneSpecifier	Name	nm30squeezingscore	complexes	LLPS
gnl|gene13196|rna38401|	FUBP1	Q96AE4	Far upstream element-binding protein 1	-2.13642	FALSE	0
gnl|gene12684|rna36843|	KHSRP	Q92945	Far upstream element-binding protein 2	-2.09287	FALSE	0
gnl|gene3449|rna10030|	DDX42	Q86XP3	RNA helicase	-0.0865643	FALSE	0
gnl|gene18842|rna54996|	ATXN2L	Q8WWM7	Ataxin-2-like protein	-0.917678	FALSE	0
gnl|gene14491|rna42192|	NCOA5	Q9HCD5	Nuclear receptor coactivator 5	-2.69448	FALSE	0
gnl|gene9547|rna27779|	CAPRIN1	Q14444	Caprin-1	-1.77526	FALSE	0
gnl|gene38880|rna80243|	UBAP2L	Q14157	Ubiquitin-associated protein 2-like	-0.594057	FALSE	0
gnl|gene1870|rna5462|	PRRC2B	Q5JSZ5	Protein PRRC2B (Fragment)	-0.9688	FALSE	0
gnl|gene10620|rna30852|	ZNF326	Q5BKZ1	DBIRD complex subunit ZNF326	-0.832436	FALSE	0
gnl|gene11493|rna33393|	YLPM1	P49750	YLP motif-containing protein 1	0.332559	FALSE	0
gnl|gene12425|rna36122|	PRPF40A	O75400	Pre-mRNA-processing factor 40 homolog A	-0.447425	FALSE	0
gnl|gene20444|rna59714|	SLU7	O95391	Pre-mRNA-splicing factor SLU7	-1.5411	FALSE	0
gnl|gene6176|rna18036|	WDR33	Q9C0J8	pre-mRNA 3' end processing protein WDR33	-0.845503	FALSE	0
gnl|gene36330|rna76609|	SF1	Q15637	Splicing factor 1	-1.38291	FALSE	0
gnl|gene16099|rna47066|	PRRC2C	Q9Y520	Protein PRRC2C	-0.850053	FALSE	0
gnl|gene22630|rna62118|	ARID1A	O14497	AT-rich interactive domain-containing protein 1A	-0.875025	FALSE	0
gnl|gene15401|rna44945|	CPSF6	Q16630	Cleavage and polyadenylation specificity factor subunit 6	-0.780185	FALSE	0
gnl|gene15622|rna45612|	TDRD3	Q9H7E2	Tudor domain-containing protein 3	-1.12835	FALSE	0
gnl|gene19734|rna57663|	YTHDF2	Q9Y5A9	YTH domain-containing family protein 2	-1.11349	FALSE	1
gnl|gene3063|rna8869|	RC3H2	Q9HBD1	RING-type E3 ubiquitin transferase	-2.74489	FALSE	0
gnl|gene13518|rna39329|	ILF3	Q12906	Interleukin enhancer-binding factor 3	-0.773744	FALSE	0
gnl|gene35541|rna75551|	HNRNPU	Q00839	Heterogeneous nuclear ribonucleoprotein U	-0.645445	FALSE	0
gnl|gene37184|rna77834|	NUP214	P35658	Nuclear pore complex protein Nup214	-2.09235	FALSE	0
gnl|gene10982|rna31923|	SPATS2	Q86XZ4	Spermatogenesis-associated serine-rich protein 2	-0.376554	FALSE	0
gnl|gene2849|rna8270|	BAG4	O95429	BAG family molecular chaperone regulator 4	-3.42536	FALSE	0
gnl|gene19578|rna57206|	EIF4G1	Q04637	Eukaryotic translation initiation factor 4 gamma 1	-1.43254	FALSE	0
gnl|gene47637|rna92855|	TCERG1	O14776	Transcription elongation regulator 1	-0.456819	FALSE	0
gnl|gene7459|rna21737|	IK	Q13123	Protein Red	-1.33316	FALSE	0
gnl|gene2612|rna7586|	BICC1	Q9H694	Protein bicaudal C homolog 1	-0.759966	FALSE	0
gnl|gene18071|rna52818|	KHDRBS1	Q07666	KH domain-containing, RNA-binding, signal transduction-associated protein 1	-1.82564	FALSE	0
gnl|gene36439|rna76786|	SF3A2	Q15428	Splicing factor 3A subunit 2	-1.1434	FALSE	0
gnl|gene40155|rna82029|	YTHDC1	Q96MU7	YTH domain-containing protein 1	-0.395547	FALSE	0
gnl|gene11939|rna34670|	BRD4	O60885	Bromodomain-containing protein 4	-0.845767	FALSE	1
gnl|gene50075|rna96366|	TCF20	Q9UGU0	Transcription factor 20 (Fragment)	-1.04779	FALSE	0
gnl|gene19043|rna55590|	UBAP2	Q5T6F2	Ubiquitin-associated protein 2	-0.12593	FALSE	0
gnl|gene4169|rna12135|	FIP1L1	Q6UN15	Pre-mRNA 3'-end-processing factor FIP1	-1.05175	FALSE	0
gnl|gene6311|rna18449|	RBM5	P52756	RNA-binding protein 5	-0.096236	FALSE	0
gnl|gene12761|rna37089|	HNRNPAB	Q99729	Heterogeneous nuclear ribonucleoprotein A/B	-1.69318	FALSE	0
gnl|gene5737|rna16790|	CHERP	Q8IWX8	Calcium homeostasis endoplasmic reticulum protein	-0.230665	FALSE	0
gnl|gene4035|rna11736|	GPATCH4	Q5T3I0	G patch domain-containing protein 4	-2.36056	FALSE	0
gnl|gene39721|rna81413|	NCOR1	O75376	Nuclear receptor corepressor 1 (Fragment)	-1.22852	FALSE	0
gnl|gene34965|rna74708|	ZNF598	Q86UK7	E3 ubiquitin-protein ligase ZNF598	-0.478653	FALSE	0
gnl|gene7821|rna22828|	RBBP8	Q99708	DNA endonuclease RBBP8	-1.38644	FALSE	0
gnl|gene11347|rna32988|	ELOA	Q14241	Elongin-A	-0.0084049	FALSE	0
gnl|gene12831|rna37290|	CHD8	Q9HCK8	Chromodomain-helicase-DNA-binding protein 8 (Fragment)	-1.32647	FALSE	0
gnl|gene14514|rna42265|	ANKHD1	Q8IWZ3	Ankyrin repeat and KH domain-containing protein 1 (Fragment)	-0.310338	FALSE	0
gnl|gene5168|rna15110|	SUGP2	Q8IX01	SURP and G-patch domain-containing protein 2	-0.32847	FALSE	0
gnl|gene35217|rna75076|	PRPF3	O43395	U4/U6 small nuclear ribonucleoprotein Prp3	-0.937286	FALSE	0
gnl|gene19214|rna56135|	CLSPN	Q9HAW4	Claspin	-0.780385	FALSE	0
gnl|gene11773|rna34191|	SFPQ	P23246	Splicing factor, proline- and glutamine-rich	-1.069	FALSE	1
gnl|gene1943|rna5653|	RNF214	Q8ND24	RING finger protein 214	-1.6807	FALSE	0
gnl|gene15626|rna45622|	RBM14	Q96PK6	RNA-binding protein 14	-0.526214	FALSE	1
gnl|gene7419|rna21619|	GIGYF2	Q6Y7W6	GRB10-interacting GYF protein 2 (Fragment)	0.166358	FALSE	0
gnl|gene13870|rna40382|	UBTF	P17480	Nucleolar transcription factor 1	0.107036	FALSE	0
gnl|gene19361|rna56569|	U2SURP	O15042	U2 snRNP-associated SURP motif-containing protein	-1.02769	FALSE	0
gnl|gene18405|rna53768|	SART1	O43290	U4/U6.U5 tri-snRNP-associated protein 1	-1.31893	FALSE	0
gnl|gene13162|rna38270|	CASC3	O15234	Protein CASC3	-2.08751	FALSE	0
gnl|gene2340|rna6806|	UBN2	Q6ZU65	Ubinuclein-2	-1.56894	FALSE	0
gnl|gene46650|rna91512|	ZC3H14	Q6PJT7	Zinc finger CCCH domain-containing protein 14	-1.30834	FALSE	0
gnl|gene14449|rna42061|	HNRNPA1	P09651	Helix-destabilizing protein	-0.895082	FALSE	1
gnl|gene18213|rna53210|	LSM14A	Q8ND56	Protein LSM14 homolog A	-0.739216	FALSE	0
gnl|gene18260|rna53335|	ZNF207	O43670	BUB3-interacting and GLEBS motif-containing protein ZNF207	-0.45391	FALSE	0
gnl|gene19090|rna55742|	NPAT	Q14207	Protein NPAT	-1.4621	FALSE	0
gnl|gene1672|rna4872|	CDK13	Q14004	CDC2L5 protein	-1.11352	FALSE	0
gnl|gene6659|rna19490|	ETAA1	Q9NY74	Ewing's tumor-associated antigen 1	-1.21039	FALSE	0
gnl|gene12086|rna35112|	EXO1	Q9UQ84	Exonuclease 1	0.0748509	FALSE	0
gnl|gene17379|rna50732|	SF3B2	Q13435	Splicing factor 3B subunit 2	-1.34182	FALSE	0
gnl|gene327|rna939|	HNRNPDL	O14979	Heterogeneous nuclear ribonucleoprotein D-like	-1.62527	FALSE	1
gnl|gene11631|rna33789|	NUFIP1	Q9UHK0	Nuclear fragile X mental retardation-interacting protein 1	-0.577495	FALSE	0
gnl|gene34981|rna74723|	YTHDF1	Q9BYJ9	YTH domain-containing family protein 1	-0.00500018	FALSE	1
gnl|gene10131|rna29464|	CENPJ	Q9HC77	Centromere protein J	-1.11407	FALSE	0
gnl|gene13493|rna39254|	EP400	Q96L91	E1A-binding protein p400	-0.506665	FALSE	0
gnl|gene11435|rna33249|	SMTN	P53814	Smoothelin	-1.51919	FALSE	0
gnl|gene20383|rna59541|	CAPRIN2	Q6IMN6	Caprin-2	-1.24332	FALSE	0
gnl|gene10899|rna31688|	INCENP	Q9NQS7	Inner centromere protein	-0.381073	FALSE	0
gnl|gene17549|rna51263|	BDP1	A6H8Y1	Transcription factor TFIIIB component B'' homolog	-1.3159	FALSE	0
gnl|gene8352|rna24318|	NCBP3	Q53F19	Nuclear cap-binding protein subunit 3	-1.68694	FALSE	0
gnl|gene1265|rna3680|	PRR14L	Q5THK1	Protein PRR14L	-0.228208	FALSE	0
gnl|gene4488|rna13101|	FOXK2	Q01167	Forkhead box protein K2	-0.784166	FALSE	0
gnl|gene3721|rna10839|	WIZ	O95785	Protein Wiz	-0.894025	FALSE	0
gnl|gene14834|rna43275|	HNRNPR	O43390	Heterogeneous nuclear ribonucleoprotein R	-0.957409	FALSE	0
gnl|gene2045|rna5932|	SF3A1	Q15459	Splicing factor 3A subunit 1	-1.19851	FALSE	0
gnl|gene1509|rna4384|	MED26	O95402	Mediator of RNA polymerase II transcription subunit 26	-1.45721	FALSE	0
gnl|gene1914|rna5572|	PPHLN1	Q8NEY8	Periphilin-1	-1.14221	FALSE	0
gnl|gene42048|rna84769|	ATRX	P46100	Transcriptional regulator ATRX	-0.971761	FALSE	0
gnl|gene6724|rna19687|	BRCA1	P38398	Breast cancer type 1 susceptibility protein (Fragment)	-0.70819	FALSE	0
gnl|gene10624|rna30866|	MAD1L1	Q9Y6D9	Mitotic spindle assembly checkpoint protein MAD1	-0.930855	FALSE	0
gnl|gene11114|rna32304|	SALL4	Q9UJQ4	Sal-like protein 4	-1.17329	FALSE	0
gnl|gene7585|rna22117|	DNAJB6	O75190	DnaJ homolog subfamily B member 6	0.514061	FALSE	0
gnl|gene37187|rna77837|	RBBP6	Q7Z6E9	E3 ubiquitin-protein ligase RBBP6 (Fragment)	-0.0939724	FALSE	0
gnl|gene19107|rna55791|	CEP192	Q8TEP8	Centrosomal protein of 192 kDa (Fragment)	-1.32524	FALSE	0
gnl|gene45671|rna90165|	MTDH	Q86UE4	Protein LYRIC	0.696635	FALSE	0
gnl|gene36153|rna76369|	TPX2	Q9ULW0	Targeting protein for Xklp2	-0.809939	FALSE	0
gnl|gene4392|rna12793|	SCAF11	Q99590	Protein SCAF11	-0.188387	FALSE	0
gnl|gene48761|rna94502|	LRMP	Q12912	Inositol 1,4,5-triphosphate receptor-associated 2	0.0251577	FALSE	0
gnl|gene18885|rna55120|	SARG	Q9BW04	Specifically androgen-regulated gene protein	-0.967422	FALSE	0
gnl|gene19328|rna56463|	TTK	P33981	Dual specificity protein kinase TTK	-1.36685	FALSE	0
gnl|gene12956|rna37656|	PPP1R13L	Q8WUF5	RelA-associated inhibitor	-1.06058	FALSE	0
gnl|gene1519|rna4416|	BAG3	O95817	BAG family molecular chaperone regulator 3	-1.79234	FALSE	0
gnl|gene12287|rna35713|	SYNCRIP	O60506	Heterogeneous nuclear ribonucleoprotein Q	-0.510889	FALSE	0
gnl|gene1538|rna4467|	CEP85	Q6P2H3	Centrosomal protein of 85 kDa	-0.278539	FALSE	0
gnl|gene10692|rna31073|	SAFB2	Q14151	Scaffold attachment factor B2	-0.764513	FALSE	0
gnl|gene16389|rna47868|	ZNF638	Q14966	Zinc finger protein 638	0.308887	FALSE	0
gnl|gene8780|rna25562|	PUM1	Q14671	Pumilio homolog 1 (Fragment)	-0.682786	FALSE	0
gnl|gene4650|rna13574|	ZHX3	Q9H4I2	Zinc fingers and homeoboxes protein 3 (Fragment)	-1.97231	FALSE	0
gnl|gene13876|rna40397|	GTF2F1	P35269	General transcription factor IIF subunit 1	-0.819582	FALSE	0
gnl|gene34888|rna74595|	EIF4G3	O43432	Eukaryotic translation initiation factor 4 gamma 3	-1.38057	FALSE	0
gnl|gene34584|rna74194|	TICRR	Q7Z2Z1	Treslin	-0.57015	FALSE	0
gnl|gene18451|rna53884|	DNAJC8	O75937	DnaJ homolog subfamily C member 8	-1.89969	FALSE	0
gnl|gene10672|rna31008|	NUMA1	Q14980	Nuclear mitotic apparatus protein 1 (Fragment)	-1.21662	FALSE	0
gnl|gene38949|rna80352|	BPTF	Q12830	Nucleosome-remodeling factor subunit BPTF (Fragment)	-0.615526	FALSE	0
gnl|gene8193|rna23861|	HNRNPUL2	Q1KMD3	Heterogeneous nuclear ribonucleoprotein U-like protein 2	0.101815	FALSE	0
gnl|gene41128|rna83442|	MAST2	Q6P0Q8	Microtubule-associated serine/threonine-protein kinase 2 (Fragment)	-0.797603	FALSE	0
gnl|gene16966|rna49572|	HOOK2	Q96ED9	Protein Hook homolog 2	-0.951296	FALSE	0
gnl|gene13801|rna40177|	CDCA2	Q69YH5	Cell division cycle-associated protein 2	-0.924282	FALSE	0
gnl|gene9731|rna28303|	SDE2	Q6IQ49	Replication stress response regulator SDE2	-1.13712	FALSE	0
gnl|gene17627|rna51501|	ZNF217	O75362	Zinc finger protein 217	-1.40536	FALSE	0
gnl|gene12998|rna37782|	STIL	Q15468	SCL-interrupting locus protein	-1.228	FALSE	0
gnl|gene12054|rna35019|	NUP153	P49790	Nuclear pore complex protein Nup153	-1.00762	FALSE	1
gnl|gene13480|rna39218|	MCM10	Q7L590	Protein MCM10 homolog	0.072318	FALSE	0
gnl|gene37179|rna77829|	ASCC2	Q9H1I8	Activating signal cointegrator 1 complex subunit 2	-1.17567	FALSE	0
gnl|gene8808|rna25649|	NOL8	Q76FK4	Nucleolar protein 8 (Fragment)	-0.245275	FALSE	0
gnl|gene10040|rna29173|	RBM12B	Q8IXT5	RNA-binding protein 12B	-0.370351	FALSE	0
gnl|gene14444|rna42040|	SMARCA4	P51532	Transcription activator BRG1 (Fragment)	-0.492731	FALSE	0
gnl|gene15258|rna44526|	KDM3B	Q7LBC6	Lysine-specific demethylase 3B	-0.518226	FALSE	0
gnl|gene13440|rna39114|	IRF2BPL	Q9H1B7	Probable E3 ubiquitin-protein ligase IRF2BPL	-1.74517	FALSE	0
gnl|gene9063|rna26372|	LARP7	Q4G0J3	La-related protein 7	-0.350528	FALSE	0
gnl|gene8426|rna24532|	ESF1	Q9H501	ESF1 homolog	-0.859401	FALSE	0
gnl|gene3687|rna10730|	OTUD4	Q01804	OTU domain-containing protein 4	-0.324096	FALSE	0
gnl|gene2025|rna5877|	TAOK2	Q9UL54	Serine/threonine-protein kinase TAO2	-0.860621	FALSE	0
gnl|gene13458|rna39162|	PATL1	Q86TB9	Protein PAT1 homolog 1	-0.256052	FALSE	0
gnl|gene8580|rna24966|	CCDC18	Q5T9S5	Coiled-coil domain-containing protein 18	-1.23578	FALSE	0
gnl|gene42372|rna85248|	ATXN2	Q99700	Ataxin-2 (Fragment)	-0.613638	FALSE	1
gnl|gene12783|rna37163|	EPN1	Q9Y6I3	Epsin-1	-1.39814	FALSE	0
gnl|gene12616|rna36662|	SPDL1	Q96EA4	Protein Spindly	-1.2127	FALSE	0
gnl|gene45235|rna89503|	ZC3H4	Q9UPT8	Zinc finger CCCH domain-containing protein 4	-0.646535	FALSE	0
gnl|gene47554|rna92745|	SNW1	Q13573	SNW domain-containing protein 1	-0.370696	FALSE	0
gnl|gene3569|rna10383|	CFAP97	Q9P2B7	Cilia- and flagella-associated protein 97	-1.44155	FALSE	0
gnl|gene34894|rna74601|	CAMSAP1	Q5T5Y3	Calmodulin-regulated spectrin-associated protein 1	-0.937534	FALSE	0
gnl|gene5088|rna14858|	HTATSF1	O43719	HIV Tat-specific factor 1	-0.889588	FALSE	0
gnl|gene5174|rna15140|	GAK	O14976	Cyclin-G-associated kinase	-0.508629	FALSE	0
gnl|gene6199|rna18108|	SF3B4	Q15427	Splicing factor 3B subunit 4	-1.6494	FALSE	0
gnl|gene17669|rna51645|	NUPL2	O15504	Nucleoporin NUP42	-0.594587	FALSE	0
gnl|gene41205|rna83546|	ZFR	Q96KR1	Zinc finger RNA-binding protein	0.560804	FALSE	0
gnl|gene14679|rna42781|	CGNL1	Q0VF96	Cingulin-like protein 1	-1.24529	FALSE	0
gnl|gene15012|rna43804|	UPF3B	Q9BZI7	Regulator of nonsense transcripts 3B	-0.944962	FALSE	0
gnl|gene16941|rna49496|	CSPP1	Q1MSJ5	Centrosome and spindle pole-associated protein 1	-0.913329	FALSE	0
gnl|gene10556|rna30674|	PPFIBP1	Q86W92	Liprin-beta-1	-0.663293	FALSE	0
gnl|gene12414|rna36094|	RBM19	Q9Y4C8	Probable RNA-binding protein 19	-0.00124773	FALSE	0
gnl|gene1470|rna4282|	BORA	Q6PGQ7	Protein aurora borealis	0.828393	FALSE	0
gnl|gene40564|rna82628|	SRRT	Q9BXP5	Arsenite-resistance protein 2 (Fragment)	-0.774142	FALSE	0
gnl|gene45486|rna89878|	KDM3A	Q9Y4C1	Lysine-specific demethylase 3A	-2.14088	FALSE	0
gnl|gene6726|rna19693|	TATDN2	Q93075	Putative deoxyribonuclease TATDN2	-0.654085	FALSE	0
gnl|gene18233|rna53265|	RAB11FIP5	Q9BXF6	Rab11 family-interacting protein 5	-0.831466	FALSE	0
gnl|gene8389|rna24426|	CLASP1	Q7Z460	CLIP-associating protein 1	-0.859943	FALSE	0
gnl|gene2023|rna5873|	PPP1R12A	O14974	Protein phosphatase 1 regulatory subunit 12A (Fragment)	-1.06747	FALSE	0
gnl|gene2711|rna7865|	COBLL1	Q53SF7	Cordon-bleu protein-like 1	-0.631695	FALSE	0
gnl|gene9124|rna26532|	WAPL	Q7Z5K2	Wings apart-like protein homolog (Fragment)	-1.14603	FALSE	0
gnl|gene7784|rna22718|	SRCAP	Q6ZRS2	Helicase SRCAP	-0.517626	FALSE	0
gnl|gene39554|rna81176|	SON	P18583	Protein SON	-0.581275	FALSE	0
gnl|gene36024|rna76186|	PQBP1	O60828	Polyglutamine tract-binding protein 1 (Fragment)	-1.48771	FALSE	0
gnl|gene4808|rna14048|	SMARCE1	Q969G3	SWI/SNF-related matrix-associated actin-dependent regulator of chromatin subfamily E member 1 (Fragment)	-0.718502	FALSE	0
gnl|gene35365|rna75320|	AAK1	Q2M2I8	AP2-associated protein kinase 1	-1.25776	FALSE	0
gnl|gene15905|rna46486|	SEC16A	O15027	Protein transport protein Sec16A (Fragment)	-0.773957	FALSE	0
gnl|gene11108|rna32278|	AHNAK	Q09666	Neuroblast differentiation-associated protein AHNAK	-1.09907	FALSE	0
gnl|gene908|rna2675|	PCNT	O95613	Pericentrin	-0.640449	TRUE	0
gnl|gene15117|rna44122|	GOLGA1	Q92805	Golgin subfamily A member 1	-0.693949	FALSE	0
gnl|gene10767|rna31292|	LSM14B	Q9BX40	Protein LSM14 homolog B	-0.662896	FALSE	0
gnl|gene1561|rna4538|	WNK4	Q96J92	Serine/threonine-protein kinase WNK4	-0.453718	FALSE	0
gnl|gene19651|rna57435|	NEK1	Q96PY6	Serine/threonine-protein kinase Nek1	-0.434871	FALSE	0
gnl|gene11983|rna34823|	GOLGA4	Q13439	Golgin subfamily A member 4	-0.834455	FALSE	0
gnl|gene7504|rna21879|	RGPD6	Q99666	RANBP2-like and GRIP domain-containing protein 5/6	-0.787342	FALSE	0
gnl|gene16964|rna49567|	ATF7IP	Q6VMQ6	Activating transcription factor 7-interacting protein 1	-0.55073	FALSE	0
gnl|gene17387|rna50761|	ANLN	Q9NQW6	Anillin	-0.925982	FALSE	0
gnl|gene17171|rna50143|	GTSE1	Q9NYZ3	G2 and S phase-expressed protein 1	-0.657246	FALSE	0
gnl|gene42337|rna85198|	SUPT5H	O00267	Transcription elongation factor SPT5	-0.564355	FALSE	0
gnl|gene12752|rna37052|	DIAPH1	O60610	Protein diaphanous homolog 1	-0.496862	FALSE	0
gnl|gene14921|rna43549|	APC	P25054	Adenomatous polyposis coli protein (Fragment)	-0.696835	FALSE	0
gnl|gene14450|rna42071|	LARP1B	Q659C4	La-related protein 1B	-0.57302	FALSE	0
gnl|gene19028|rna55535|	TP53BP1	Q12888	TP53-binding protein 1	0.18423	FALSE	1
gnl|gene13456|rna39157|	ATAD5	Q96QE3	ATPase family AAA domain-containing protein 5	-0.220153	FALSE	0
gnl|gene46749|rna91641|	CTNND1	O60716	Catenin delta-1	-0.553476	FALSE	0
gnl|gene20151|rna58809|	CEP131	Q9UPN4	Centrosomal protein of 131 kDa (Fragment)	-0.540695	FALSE	0
gnl|gene4173|rna12151|	G3BP2	Q9UN86	Ras GTPase-activating protein-binding protein 2	-0.707372	FALSE	0
gnl|gene37354|rna78056|	HIC2	Q96JB3	Hypermethylated in cancer 2 protein	-1.08413	FALSE	0
gnl|gene13430|rna39082|	MKI67	P46013	Proliferation marker protein Ki-67	-0.843236	FALSE	0
gnl|gene16847|rna49228|	NUSAP1	Q9BXS6	Nucleolar and spindle-associated protein 1	-1.28167	FALSE	0
gnl|gene18223|rna53238|	ANKZF1	Q9H8Y5	Ankyrin repeat and zinc finger domain-containing protein 1	-0.946266	FALSE	0
gnl|gene19746|rna57692|	SLC4A1AP	Q9BWU0	Kanadaptin	-0.389422	FALSE	0
gnl|gene11690|rna33968|	MED1	Q15648	Mediator of RNA polymerase II transcription subunit 1	-0.80015	FALSE	1
gnl|gene3294|rna9550|	ZMYM4	Q5VZL5	Zinc finger MYM-type protein 4 (Fragment)	-0.830532	FALSE	0
gnl|gene40037|rna81867|	TAF15	Q92804	TATA-binding protein-associated factor 2N	-1.45535	FALSE	1
gnl|gene50971|rna97689|	WNK1	Q9H4A3	Serine/threonine-protein kinase WNK1	-0.530909	FALSE	0
gnl|gene13563|rna39471|	ARHGAP29	Q52LW3	Rho GTPase-activating protein 29	-0.583021	FALSE	0
gnl|gene3891|rna11361|	PAXIP1	Q6ZW49	PAX-interacting protein 1	-0.656006	FALSE	0
gnl|gene12279|rna35687|	PPP1R12C	Q9BZL4	Protein phosphatase 1 regulatory subunit 12C (Fragment)	-0.444934	FALSE	0
gnl|gene18302|rna53467|	SUPT6H	Q7KZ85	Transcription elongation factor SPT6	-1.43377	FALSE	0
gnl|gene6790|rna19876|	KIF22	Q14807	Kinesin-like protein KIF22	0.0304963	FALSE	0
gnl|gene14504|rna42239|	RGPD4	Q7Z3J3	RanBP2-like and GRIP domain-containing protein 4	-0.972112	FALSE	0
gnl|gene45732|rna90245|	RTF1	Q92541	RNA polymerase-associated protein RTF1 homolog	-0.431778	FALSE	0
gnl|gene6979|rna20377|	HNRNPA2B1	P22626	Heterogeneous nuclear ribonucleoproteins A2/B1	-1.05501	FALSE	1
gnl|gene35847|rna75959|	TTF2	Q9UNY4	Transcription termination factor 2	-0.325656	FALSE	0
gnl|gene3517|rna10234|	MYEF2	Q9P2K5	Myelin expression factor 2	-0.413183	FALSE	0
gnl|gene3141|rna9101|	HOMEZ	Q8IX15	Homeobox and leucine zipper protein Homez	-0.425848	FALSE	0
gnl|gene6488|rna18979|	KMT2C	Q8NEZ4	Histone-lysine N-methyltransferase 2C	-0.0287802	FALSE	0
gnl|gene42936|rna86107|	CENPE	Q02224	Centromere-associated protein E	-1.29462	FALSE	0
gnl|gene8999|rna26206|	ZRANB3	Q5FWF4	DNA annealing helicase and endonuclease ZRANB3	-0.129267	FALSE	0
gnl|gene120|rna336|	PAF1	Q8N7H5	RNA polymerase II-associated factor 1 homolog	-0.150163	FALSE	0
gnl|gene5639|rna16513|	ZC3H11A	O75152	Zinc finger CCCH domain-containing protein 11A	-0.885486	FALSE	0
gnl|gene48860|rna94627|	PNN	Q9H307	Pinin	-0.450841	FALSE	0
gnl|gene45497|rna89890|	PSPC1	Q8WXF1	Paraspeckle component 1	-0.314646	FALSE	1
gnl|gene41168|rna83496|	CTTN	Q14247	Src substrate cortactin	-0.317907	FALSE	0
gnl|gene11064|rna32170|	ANK3	Q12955	Ankyrin-3	-0.29019	FALSE	0
gnl|gene7961|rna23217|	PCM1	Q15154	Pericentriolar material 1 protein	-0.315837	FALSE	0
gnl|gene10718|rna31151|	EIF4ENIF1	Q9NRA8	Eukaryotic translation initiation factor 4E transporter	-0.507708	FALSE	0
gnl|gene173|rna478|	SETX	Q7Z333	Probable helicase senataxin	-0.678358	FALSE	0
gnl|gene45058|rna89244|	RASAL2	Q9UJF2	Ras GTPase-activating protein nGAP	-0.699307	FALSE	0
gnl|gene12482|rna36284|	SRSF9	Q13242	Serine/arginine-rich splicing factor 9	-1.27951	FALSE	0
gnl|gene50378|rna96862|	KIF4A	O95239	Chromosome-associated kinesin KIF4A	-0.663985	FALSE	0
gnl|gene18943|rna55300|	DNAJC2	Q99543	DnaJ homolog subfamily C member 2	-0.206024	FALSE	0
gnl|gene32136|rna71657|	SPAG1	Q07617	Sperm-associated antigen 1	-1.17536	FALSE	0
gnl|gene40493|rna82512|	PTPN12	Q05209	Tyrosine-protein phosphatase non-receptor type 12	-0.431764	FALSE	0
gnl|gene41810|rna84389|	CABIN1	Q9Y6J0	Calcineurin-binding protein cabin-1	-0.717878	FALSE	0
gnl|gene13625|rna39657|	MTUS1	Q9ULD2	Microtubule-associated tumor suppressor 1	-0.611381	FALSE	0
gnl|gene759|rna2205|	GREB1L	Q9C091	GREB1-like protein	-1.96811	FALSE	0
gnl|gene16262|rna47497|	SMARCAL1	Q9NZC9	HepA-related protein (Fragment)	-1.1345	FALSE	0
gnl|gene10906|rna31707|	RECQL5	O94762	ATP-dependent DNA helicase (Fragment)	-0.712525	FALSE	0
gnl|gene15899|rna46466|	UPF2	Q9HAU5	Regulator of nonsense transcripts 2	-0.794512	FALSE	0
gnl|gene11544|rna33519|	STAU2	Q9NUL3	Double-stranded RNA-binding protein Staufen homolog 2	-0.628055	FALSE	0
gnl|gene19848|rna57965|	ZSCAN21	Q9Y5A6	Zinc finger and SCAN domain-containing protein 21	-0.620732	FALSE	0
gnl|gene16430|rna47990|	MAPKBP1	O60336	Mitogen-activated protein kinase-binding protein 1	-0.390761	FALSE	0
gnl|gene16333|rna47712|	CDC5L	Q99459	Cell division cycle 5-like protein	-0.423763	FALSE	0
gnl|gene17926|rna52406|	CHD4	Q14839	DNA helicase (Fragment)	-0.470104	FALSE	0
gnl|gene2397|rna6981|	DCLRE1A	Q6PJP8	DNA cross-link repair 1A protein	-0.159874	FALSE	0
gnl|gene42136|rna84885|	ANKRD17	O75179	Ankyrin repeat domain-containing protein 17 (Fragment)	0.515711	FALSE	0
gnl|gene18508|rna54050|	CNOT3	O75175	CCR4-NOT transcription complex subunit 3 (Fragment)	-0.604992	FALSE	0
gnl|gene12507|rna36378|	CLIP1	P30622	CAP-Gly domain-containing linker protein 1 (Fragment)	-0.537513	FALSE	0
gnl|gene3339|rna9705|	CCNK	O75909	Cyclin-K	-1.47749	FALSE	0
gnl|gene3330|rna9681|	DGCR8	Q8WYQ5	Microprocessor complex subunit DGCR8	-0.806873	FALSE	0
gnl|gene1349|rna3939|	RBM12	Q9NTZ6	RNA-binding protein 12	-1.24947	FALSE	0
gnl|gene455|rna1316|	MPHOSPH10	O00566	U3 small nucleolar ribonucleoprotein protein MPP10	-0.411132	FALSE	0
gnl|gene12932|rna37574|	TFG	Q92734	Protein TFG	-0.705235	FALSE	0
gnl|gene1532|rna4445|	HMMR	O75330	Hyaluronan mediated motility receptor	-1.24076	FALSE	0
gnl|gene43158|rna86424|	RFX1	P22670	MHC class II regulatory factor RFX1	-1.35086	FALSE	0
gnl|gene633|rna1846|	EPS8	Q12929	Epidermal growth factor receptor kinase substrate 8	-1.09441	FALSE	0
gnl|gene2119|rna6155|	SSX2IP	Q9Y2D8	Afadin- and alpha-actinin-binding protein	-0.698517	FALSE	0
gnl|gene41056|rna83328|	UTP3	Q9NQZ2	Something about silencing protein 10	-0.465678	FALSE	0
gnl|gene12237|rna35567|	ESCO2	Q56NI9	N-acetyltransferase ESCO2	-1.25149	FALSE	0
gnl|gene26985|rna66490|	AHCTF1	Q8WYP5	Protein ELYS	-0.354496	FALSE	0
gnl|gene13145|rna38208|	COIL	P38432	Coilin	-0.579501	FALSE	1
gnl|gene8201|rna23879|	EEA1	Q15075	Early endosome antigen 1	-0.316891	FALSE	0
gnl|gene8617|rna25091|	CEP55	Q53EZ4	Centrosomal protein of 55 kDa	-0.370795	FALSE	0
gnl|gene13168|rna38296|	CHD1	O14646	Chromodomain-helicase-DNA-binding protein 1	-0.277929	FALSE	0
gnl|gene40052|rna81885|	FUS	P35637	RNA-binding protein FUS	-1.5646	FALSE	1
gnl|gene6014|rna17596|	TACC1	O75410	Transforming acidic coiled-coil-containing protein 1	-0.787039	FALSE	0
gnl|gene3366|rna9780|	PPP1R9A	Q9ULJ8	Neurabin-1	-0.745692	FALSE	0
gnl|gene10837|rna31496|	BRIP1	Q9BX63	Fanconi anemia group J protein	-0.872822	FALSE	0
gnl|gene39441|rna81023|	RCOR1	Q9UKL0	REST corepressor 1	0.26082	FALSE	0
gnl|gene48306|rna93842|	RBM28	Q9NW13	RNA-binding protein 28	-0.39774	FALSE	0
gnl|gene16114|rna47116|	GPKOW	Q92917	G-patch domain and KOW motifs-containing protein	-0.465443	FALSE	0
gnl|gene6528|rna19097|	PHACTR4	Q8IZ21	Phosphatase and actin regulator 4	-0.845002	FALSE	0
gnl|gene12469|rna36248|	LARP4	Q71RC2	C-Mpl binding protein	-0.19286	FALSE	0
gnl|gene35703|rna75762|	GPATCH8	Q9UKJ3	G patch domain-containing protein 8	-0.360576	FALSE	0
gnl|gene43958|rna87622|	ZWINT	O95229	ZW10 interactor	-3.48181	FALSE	0
gnl|gene8693|rna25306|	PRPF6	O94906	Pre-mRNA-processing factor 6	-0.918738	FALSE	0
gnl|gene43474|rna86896|	SRSF11	Q05519	Serine/arginine-rich splicing factor 11	-0.9358	FALSE	0
gnl|gene36968|rna77531|	LARP4B	Q92615	La-related protein 4B	-0.131407	FALSE	0
gnl|gene5997|rna17546|	CSTF2	P33240	Cleavage stimulation factor subunit 2	-0.936387	FALSE	1
gnl|gene18199|rna53171|	CLINT1	Q14677	Clathrin interactor 1	-0.959794	FALSE	0
gnl|gene19958|rna58261|	TRIP12	Q14669	E3 ubiquitin-protein ligase TRIP12	-0.794722	FALSE	0
gnl|gene10962|rna31866|	NOP2	P46087	Probable 28S rRNA (cytosine(4447)-C(5))-methyltransferase	-0.176758	FALSE	0
gnl|gene11661|rna33897|	RIF1	Q5UIP0	Telomere-associated protein RIF1 (Fragment)	-0.501988	FALSE	0
gnl|gene40616|rna82706|	RABEP2	Q9H5N1	Rab GTPase-binding effector protein 2	0.928835	FALSE	0
gnl|gene11058|rna32155|	PABPN1	Q86U42	Polyadenylate-binding protein 2	-1.14736	FALSE	0
gnl|gene7058|rna20603|	CBL	P22681	E3 ubiquitin-protein ligase CBL	-0.735837	FALSE	0
gnl|gene11954|rna34725|	RECQL4	O94761	ATP-dependent DNA helicase Q4	0.173479	FALSE	0
gnl|gene3849|rna11226|	MCM3AP	O60318	Germinal-center associated nuclear protein	-0.745342	FALSE	0
gnl|gene8708|rna25350|	G3BP1	Q13283	Ras GTPase-activating protein-binding protein 1	-0.627721	FALSE	1
gnl|gene21|rna65|	TCF25	Q9BQ70	PRO2620	-1.6388	FALSE	0
gnl|gene42140|rna84897|	CCDC88A	Q3V6T2	Girdin (Fragment)	-0.278767	FALSE	0
gnl|gene10306|rna29957|	PARD3	Q8TEW0	Partitioning defective 3 homolog	-0.698402	FALSE	0
gnl|gene18345|rna53584|	ALYREF	Q86V81	THO complex subunit 4	-0.579136	FALSE	0
gnl|gene9726|rna28289|	RBM24	Q9BX46	RNA-binding protein 24	-0.404019	FALSE	0
gnl|gene49206|rna95093|	EIF4E2	O60573	Eukaryotic translation initiation factor 4E type 2	-1.56983	FALSE	0
gnl|gene18166|rna53087|	CDT1	Q9H211	DNA replication factor Cdt1	0.248922	FALSE	0
gnl|gene3698|rna10769|	MYO18A	Q92614	Unconventional myosin-XVIIIa	-1.09188	FALSE	0
gnl|gene5042|rna14726|	KRT8	P05787	Keratin, type II cytoskeletal 8	-0.742164	FALSE	0
gnl|gene14793|rna43159|	GLE1	Q53GS7	Nucleoporin GLE1	-0.93957	FALSE	0
gnl|gene41136|rna83455|	CWF19L2	Q2TBE0	CWF19-like protein 2 (Fragment)	-0.507701	FALSE	0
gnl|gene8613|rna25081|	SRSF5	Q13243	Serine/arginine-rich splicing factor 5	-0.795674	FALSE	0
gnl|gene15138|rna44186|	ARFGAP3	Q9NP61	ADP-ribosylation factor GTPase-activating protein 3	-1.29231	FALSE	0
gnl|gene4251|rna12373|	TACC3	Q9Y6A5	Transforming acidic coiled-coil-containing protein 3	-0.731136	FALSE	0
gnl|gene20025|rna58442|	PIBF1	Q8WXW3	Progesterone-induced-blocking factor 1	-0.371286	FALSE	0
gnl|gene36306|rna76585|	SPAG5	Q96R06	Sperm-associated antigen 5	-0.959294	FALSE	0
gnl|gene11832|rna34357|	TMPO	P42166	Lamina-associated polypeptide 2, isoforms beta/gamma	0.410554	FALSE	0
gnl|gene4002|rna11637|	ADNP	Q9H2P0	Activity-dependent neuroprotector homeobox protein	-0.591997	FALSE	0
gnl|gene17810|rna52050|	KRT5	P13647	Keratin, type II cytoskeletal 5	-1.4653	FALSE	0
gnl|gene15282|rna44602|	RCOR2	Q8IZ40	REST corepressor 2	-0.419219	FALSE	0
gnl|gene4610|rna13443|	INF2	Q27J81	Inverted formin-2	-0.215987	FALSE	0
gnl|gene44946|rna89094|	NUP98	P52948	Nuclear pore complex protein Nup98-Nup96 (Fragment)	-0.371788	FALSE	1
gnl|gene12839|rna37311|	NXF1	Q9UBU9	Nuclear RNA export factor 1	-0.21515	FALSE	0
gnl|gene10102|rna29371|	RNF10	Q8N5U6	RING finger protein 10	-1.00598	FALSE	0
gnl|gene14010|rna40812|	RAPH1	Q70E73	Ras-associated and pleckstrin homology domains-containing protein 1	-0.605689	FALSE	0
gnl|gene20193|rna58938|	ZCCHC4	Q9H5U6	rRNA N6-adenosine-methyltransferase ZCCHC4	0.328373	FALSE	0
gnl|gene8068|rna23527|	DHX8	Q14562	ATP-dependent RNA helicase DHX8	-0.728191	FALSE	0
gnl|gene46160|rna90802|	SKA3	Q8IX90	Spindle and kinetochore-associated protein 3	-1.42122	FALSE	0
gnl|gene40858|rna83032|	DDX46	Q7L014	RNA helicase	-0.896802	FALSE	0
gnl|gene47914|rna93245|	EXOSC10	Q01780	Exosome component 10	0.15367	FALSE	0
gnl|gene17769|rna51933|	DAXX	Q9UER7	Death domain-associated protein 6	-0.363912	FALSE	1
gnl|gene18332|rna53548|	PSIP1	O75475	PC4 and SFRS1-interacting protein	-0.315119	FALSE	0
gnl|gene41101|rna83407|	RBM39	Q14498	RNA-binding protein 39	-0.264488	FALSE	0
gnl|gene2463|rna7165|	SLTM	Q9NWH9	SAFB-like transcription modulator	-0.358945	FALSE	0
gnl|gene19462|rna56885|	MORC2	Q9Y6X9	ATPase MORC2	-1.1901	FALSE	0
gnl|gene11477|rna33353|	POC5	Q8NA72	Centrosomal protein POC5	-0.85948	FALSE	0
gnl|gene19100|rna55766|	ZNF609	O15014	Zinc finger protein 609	-0.0675528	FALSE	0
gnl|gene19892|rna58082|	WWC2	Q6AWC2	Protein WWC2	-0.521856	FALSE	0
gnl|gene10870|rna31602|	GOLGB1	Q14789	Golgin subfamily B member 1 (Fragment)	-0.0812334	FALSE	0
gnl|gene16328|rna47688|	ARVCF	O00192	Armadillo repeat protein deleted in velo-cardio-facial syndrome	-1.26905	FALSE	0
gnl|gene7866|rna22945|	MPHOSPH8	Q99549	M-phase phosphoprotein 8	-0.40241	FALSE	0
gnl|gene8759|rna25500|	RPAP2	Q8IXW5	Putative RNA polymerase II subunit B1 CTD phosphatase RPAP2	-0.16971	FALSE	0
gnl|gene37015|rna77596|	NUP58	Q9BVL2	Nucleoporin p58/p45 (Fragment)	-0.451878	FALSE	0
gnl|gene637|rna1859|	ZNF839	A8K0R7	Zinc finger protein 839	-0.519582	FALSE	0
gnl|gene1197|rna3482|	TOPBP1	Q92547	DNA topoisomerase 2-binding protein 1	-0.561079	FALSE	0
gnl|gene1547|rna4488|	GATAD2A	Q86YP4	Transcriptional repressor p66-alpha	-0.640055	FALSE	0
gnl|gene10434|rna30323|	RBM17	Q96I25	Splicing factor 45	-1.13151	FALSE	0
gnl|gene3193|rna9245|	SP1	P08047	Transcription factor Sp1	-2.19293	FALSE	0
gnl|gene18272|rna53372|	LTV1	Q96GA3	Protein LTV1 homolog	-0.868496	FALSE	0
gnl|gene48143|rna93598|	FNBP1	Q96RU3	FNBP1 protein	-0.603468	FALSE	0
gnl|gene39525|rna81133|	TJP1	Q07157	Tight junction protein 1 (Zona occludens 1), isoform CRA_d	-0.3087	FALSE	0
gnl|gene577|rna1675|	SEC24B	O95487	Protein transport protein Sec24B	-1.41173	FALSE	0
gnl|gene48276|rna93795|	TAF6	P49848	Transcription initiation factor TFIID subunit 6	-0.704529	FALSE	0
gnl|gene4331|rna12630|	NONO	Q15233	Non-POU domain-containing octamer-binding protein	-0.64206	FALSE	1
gnl|gene19237|rna56205|	ELL	P55199	RNA polymerase II elongation factor ELL	-0.674137	FALSE	0
gnl|gene18772|rna54798|	LMNB1	P20700	Lamin-B1	-0.138513	FALSE	0
gnl|gene35070|rna74867|	AFDN	P55196	Afadin	-0.63778	FALSE	0
gnl|gene2157|rna6258|	ARHGEF16	Q5VV41	Rho guanine nucleotide exchange factor 16	-1.31181	FALSE	0
gnl|gene11615|rna33734|	TRIOBP	Q9H2D6	TRIO and F-actin-binding protein	-0.586278	FALSE	0
gnl|gene10478|rna30441|	CKAP5	Q14008	Cytoskeleton-associated protein 5	-0.649559	FALSE	0
gnl|gene19858|rna57994|	NUP50	Q9UKX7	Nuclear pore complex protein Nup50	-0.732041	FALSE	0
gnl|gene2383|rna6928|	EDC4	Q6P2E9	Enhancer of mRNA-decapping protein 4	-0.152229	FALSE	0
gnl|gene37084|rna77694|	EPS15L1	Q9UBC2	Epidermal growth factor receptor substrate 15-like 1	-0.842967	FALSE	0
gnl|gene181|rna509|	CEP135	Q66GS9	Centrosomal protein of 135 kDa	-0.746512	FALSE	0
gnl|gene2292|rna6675|	CDCA8	Q53HL2	Borealin	-0.433808	FALSE	0
gnl|gene12195|rna35442|	GAPVD1	Q14C86	GTPase-activating protein and VPS9 domain-containing protein 1	-0.895532	FALSE	0
gnl|gene39053|rna80502|	MPRIP	Q6WCQ1	Myosin phosphatase Rho-interacting protein	-0.24265	FALSE	0
gnl|gene35488|rna75470|	SORBS1	Q9BX66	Sorbin and SH3 domain-containing protein 1	-0.989766	FALSE	0
gnl|gene12874|rna37423|	CNOT2	Q9NZN8	CCR4-NOT transcription complex subunit 2	-0.966387	FALSE	0
gnl|gene4611|rna13445|	INPPL1	O15357	Phosphatidylinositol 3,4,5-trisphosphate 5-phosphatase 2	-0.730812	FALSE	0
gnl|gene38720|rna79994|	CEBPZ	Q03701	CCAAT/enhancer-binding protein zeta	-0.255849	FALSE	0
gnl|gene3426|rna9971|	CIT	O14578	Citron Rho-interacting kinase	-0.274695	FALSE	0
gnl|gene3259|rna9443|	KIF2C	Q99661	Kinesin-like protein KIF2C	-1.02466	FALSE	0
gnl|gene17266|rna50394|	AKAP1	Q92667	A-kinase anchor protein 1, mitochondrial	-0.12092	FALSE	0
gnl|gene6773|rna19822|	TADA3	O75528	Transcriptional adapter 3	-1.34995	FALSE	0
gnl|gene42881|rna85987|	HCFC1	P51610	Host cell factor 1	-0.540541	FALSE	0
gnl|gene2504|rna7284|	LIMA1	Q9UHB6	LIM domain and actin-binding protein 1	-0.790509	FALSE	0
gnl|gene11052|rna32138|	NCL	P19338	Nucleolin	-0.377948	FALSE	0
gnl|gene44486|rna88428|	DPF2	Q92785	Zinc finger protein ubi-d4	-1.10734	FALSE	0
gnl|gene6585|rna19272|	DEK	P35659	Protein DEK	-0.24204	FALSE	0
gnl|gene13914|rna40511|	EHMT2	Q96KQ7	Histone-lysine N-methyltransferase EHMT2 (Fragment)	-0.262146	FALSE	0
gnl|gene14479|rna42153|	SETDB1	Q15047	Histone-lysine N-methyltransferase SETDB1	-0.519237	FALSE	0
gnl|gene39673|rna81340|	RSF1	Q96T23	Remodeling and spacing factor 1 (Fragment)	-0.554039	FALSE	0
gnl|gene17286|rna50449|	GCFC2	P16383	Intron Large complex component GCFC2	-1.29477	FALSE	0
gnl|gene3479|rna10112|	MYCBP2	O75592	E3 ubiquitin-protein ligase MYCBP2 (Fragment)	-0.196986	FALSE	0
gnl|gene14522|rna42285|	KRT18	P05783	Keratin, type I cytoskeletal 18	-0.762467	FALSE	0
gnl|gene19443|rna56820|	ACIN1	Q9UKV3	Apoptotic chromatin condensation inducer in the nucleus	-0.443802	FALSE	0
gnl|gene13303|rna38718|	PHF10	Q8WUB8	PHD finger protein 10	-1.04072	FALSE	0
gnl|gene19047|rna55602|	CC2D1A	Q6P1N0	Coiled-coil and C2 domain-containing protein 1A	-0.758132	FALSE	0
gnl|gene4316|rna12582|	THRAP3	Q9Y2W1	Thyroid hormone receptor-associated protein 3	-0.490908	FALSE	0
gnl|gene15006|rna43791|	ING2	Q9H160	Inhibitor of growth protein 2	-0.488245	FALSE	0
gnl|gene10765|rna31287|	MAP1B	P46821	Microtubule-associated protein 1B (Fragment)	0.00659799	FALSE	0
gnl|gene14298|rna41651|	CGN	Q9P2M7	Cingulin	-0.456108	FALSE	0
gnl|gene16551|rna48351|	DDX17	Q92841	RNA helicase	-0.185713	FALSE	0
gnl|gene48332|rna93882|	UBR5	O95071	E3 ubiquitin-protein ligase UBR5	-0.566363	FALSE	0
gnl|gene7528|rna21944|	SET	Q01105	Protein SET	0.859874	FALSE	0
gnl|gene20398|rna59587|	KDM6A	O15550	Lysine-specific demethylase 6A	-0.949535	FALSE	0
gnl|gene45454|rna89824|	RIPOR1	Q6ZS17	Rho family-interacting cell polarization regulator 1 (Fragment)	-0.0737498	FALSE	0
gnl|gene1645|rna4800|	TPR	P12270	Nucleoprotein TPR	-0.432138	FALSE	0
gnl|gene840|rna2453|	GRIPAP1	Q4V328	GRIP1-associated protein 1	-0.323381	FALSE	0
gnl|gene19917|rna58160|	KIN	O60870	DNA/RNA-binding protein KIN17	-0.40619	FALSE	0
gnl|gene98|rna274|	GOLGA2	Q08379	Golgin subfamily A member 2	-0.318089	FALSE	0
gnl|gene12124|rna35221|	MICALL2	Q8IY33	MICAL-like protein 2	-0.217208	FALSE	0
gnl|gene11090|rna32238|	HNRNPCL1	O60812	Heterogeneous nuclear ribonucleoprotein C-like 1	-0.41767	FALSE	0
gnl|gene17265|rna50390|	GAR1	Q9NY12	H/ACA ribonucleoprotein complex subunit 1	-0.551458	FALSE	0
gnl|gene49961|rna96204|	SVIL	O95425	Supervillin (Fragment)	-0.456598	FALSE	0
gnl|gene34446|rna74018|	HAUS6	Q7Z4H7	HAUS augmin-like complex subunit 6	-0.452572	FALSE	0
gnl|gene18006|rna52626|	CWC22	Q9HCG8	Pre-mRNA-splicing factor CWC22 homolog	-0.460913	FALSE	0
gnl|gene14409|rna41954|	GAS8	O95995	Dynein regulatory complex subunit 4	-3.85946	FALSE	0
gnl|gene6183|rna18066|	DNTTIP2	Q5QJE6	Deoxynucleotidyltransferase terminal-interacting protein 2	-0.179152	FALSE	0
gnl|gene10739|rna31208|	TXLNA	P40222	Alpha-taxilin	-0.260083	FALSE	0
gnl|gene17348|rna50639|	DHX38	Q92620	Pre-mRNA-splicing factor ATP-dependent RNA helicase PRP16	-0.507425	FALSE	0
gnl|gene11455|rna33293|	UTP14A	Q9BVJ6	U3 small nucleolar RNA-associated protein 14 homolog A	-0.426492	FALSE	0
gnl|gene46808|rna91732|	CDK11B	P21127	Cyclin-dependent kinase 11B	0.00176626	FALSE	0
gnl|gene5767|rna16869|	PARP1	P09874	Poly [ADP-ribose] polymerase 1	-0.390257	FALSE	0
gnl|gene14526|rna42295|	ORC1	Q13415	Origin recognition complex subunit 1	-0.346075	FALSE	0
gnl|gene16880|rna49334|	PLRG1	O43660	Pleiotropic regulator 1	-1.04693	FALSE	0
gnl|gene19789|rna57811|	GOLGA3	Q08378	Golgin subfamily A member 3	-0.41157	FALSE	0
gnl|gene1154|rna3352|	SMARCC1	Q92922	SWI/SNF complex subunit SMARCC1	-0.634902	FALSE	0
gnl|gene39816|rna81568|	PRPF4B	Q13523	Serine/threonine-protein kinase PRP4 homolog	-0.637936	FALSE	0
gnl|gene17814|rna52062|	NUCB1	Q02818	Nucleobindin-1	0.153241	FALSE	0
gnl|gene17182|rna50170|	TMF1	P82094	TATA element modulatory factor	-0.453994	FALSE	0
gnl|gene35059|rna74847|	IKZF4	Q9H2S9	Zinc finger protein Eos	0.127691	FALSE	0
gnl|gene20187|rna58908|	PLEC	Q15149	Plectin (Fragment)	-0.254147	FALSE	0
gnl|gene1621|rna4734|	TUBGCP6	Q96RT7	Gamma-tubulin complex component 6	-0.282582	FALSE	0
gnl|gene4107|rna11962|	ATF7IP2	Q5U623	Activating transcription factor 7-interacting protein 2	-0.0838734	FALSE	0
gnl|gene19446|rna56828|	NELFE	P18615	Negative elongation factor E	-0.63739	FALSE	0
gnl|gene20254|rna59134|	SRFBP1	Q8NEF9	Serum response factor-binding protein 1	-0.908446	FALSE	0
gnl|gene8414|rna24497|	BRD7	Q9NPI1	Bromodomain-containing protein 7	-0.891522	FALSE	0
gnl|gene19834|rna57926|	SF3B1	O75533	Splicing factor 3B subunit 1	-0.535395	FALSE	0
gnl|gene40207|rna82105|	BAZ1B	Q9UIG0	Tyrosine-protein kinase BAZ1B	-0.186746	FALSE	0
gnl|gene5566|rna16289|	CCDC61	Q9Y6R9	Centrosomal protein CCDC61	-0.98364	FALSE	0
gnl|gene12251|rna35610|	BAZ1A	Q9NRL2	Bromodomain adjacent to zinc finger domain protein 1A	-0.0727387	FALSE	0
gnl|gene12933|rna37580|	ERCC5	P28715	DNA repair protein complementing XP-G cells	-0.420778	FALSE	0
gnl|gene3297|rna9558|	BAG6	P46379	BCL2-associated athanogene 6	-0.236271	FALSE	0
gnl|gene17914|rna52364|	PRKCSH	P14314	Glucosidase 2 subunit beta	0.415951	FALSE	0
gnl|gene11580|rna33632|	ERC1	Q8IUD2	ELKS/Rab6-interacting/CAST family member 1	-0.474873	FALSE	0
gnl|gene18450|rna53883|	RBMX	P38159	RNA-binding motif protein, X chromosome	-0.872028	FALSE	0
gnl|gene10792|rna31366|	MIER1	Q8N108	Mesoderm induction early response protein 1	0.238498	FALSE	0
gnl|gene14714|rna42888|	VGLL4	Q14135	Transcription cofactor vestigial-like protein 4	-2.04672	FALSE	0
gnl|gene7780|rna22708|	PIWIL2	Q8TC59	Piwi-like protein 2	-1.21589	FALSE	0
gnl|gene2441|rna7103|	MAP4	P27816	Microtubule-associated protein	0.1661	FALSE	0
gnl|gene230|rna647|	SYNJ1	O43426	Phosphoinositide 5-phosphatase (Fragment)	-0.662354	FALSE	0
gnl|gene1199|rna3487|	ST13	P50502	Hsc70-interacting protein	-1.34797	FALSE	0
gnl|gene6855|rna20038|	DDX59	Q5T1V6	Probable ATP-dependent RNA helicase DDX59	-0.778789	FALSE	0
gnl|gene11834|rna34364|	RBM25	P49756	RNA-binding protein 25	0.30976	FALSE	0
gnl|gene12748|rna37038|	OPTN	Q96CV9	Optineurin	0.0643595	FALSE	0
gnl|gene10089|rna29332|	CHAF1A	Q13111	Chromatin assembly factor 1 subunit A	-0.219263	FALSE	0
gnl|gene12986|rna37739|	KIF20B	Q96Q89	Kinesin-like protein KIF20B	-0.85977	FALSE	0
gnl|gene41236|rna83594|	AKAP9	Q99996	A-kinase anchor protein 9 (Fragment)	-0.155935	FALSE	0
gnl|gene16545|rna48334|	R3HCC1L	Q7Z5L2	Coiled-coil domain-containing protein R3HCC1L	-0.706764	FALSE	0
gnl|gene3782|rna11006|	PARD3B	Q8TEW8	Partitioning defective 3 homolog B	-0.214666	FALSE	0
gnl|gene34353|rna73880|	DHX9	Q08211	ATP-dependent RNA helicase A	-0.545605	FALSE	0
gnl|gene5095|rna14881|	USP8	P40818	Ubiquitin carboxyl-terminal hydrolase 8	-0.322266	FALSE	0
gnl|gene50474|rna96989|	SF3A3	Q12874	Splicing factor 3A subunit 3	-1.18764	FALSE	0
gnl|gene36915|rna77456|	HUWE1	Q7Z6Z7	E3 ubiquitin-protein ligase HUWE1	-0.0241928	FALSE	0
gnl|gene10361|rna30118|	MUC4	Q99102	Mucin-4	-0.203315	FALSE	0
gnl|gene10152|rna29524|	SOX3	P41225	Transcription factor SOX-3	1.61536	FALSE	0
gnl|gene5157|rna15083|	ICE2	Q659A1	Little elongation complex subunit 2	-0.319476	FALSE	0
gnl|gene7316|rna21345|	ZBTB10	Q96DT7	Zinc finger and BTB domain-containing protein 10	-0.674577	FALSE	0
gnl|gene11531|rna33486|	POLR2A	P24928	DNA-directed RNA polymerase II subunit RPB1	-0.333473	TRUE	1
gnl|gene10415|rna30271|	LSM11	P83369	U7 snRNA-associated Sm-like protein LSm11	-0.823907	FALSE	0
gnl|gene12813|rna37245|	MAGI1	Q96QZ7	Membrane-associated guanylate kinase, WW and PDZ domain-containing protein 1	-0.429906	FALSE	0
gnl|gene39|rna124|	MAP4K3	Q8IVH8	Mitogen-activated protein kinase kinase kinase kinase 3	-0.910781	FALSE	0
gnl|gene1962|rna5709|	PDCD6IP	Q8WUM4	Programmed cell death 6-interacting protein	-1.20076	FALSE	0
gnl|gene34740|rna74412|	RABL6	Q3YEC7	Rab-like protein 6	-0.0655152	FALSE	0
gnl|gene35117|rna74936|	PTK2	Q05397	Non-specific protein-tyrosine kinase (Fragment)	-1.15511	FALSE	0
gnl|gene6161|rna18000|	CDC40	O60508	Pre-mRNA-processing factor 17	-1.16145	FALSE	0
gnl|gene2062|rna5985|	ATAD2	Q6PL18	ATPase family AAA domain-containing protein 2	-0.275498	FALSE	0
gnl|gene18438|rna53849|	NUP133	Q8WUM0	Nuclear pore complex protein Nup133	-0.431306	FALSE	0
gnl|gene41639|rna84138|	EHMT1	Q9H9B1	Histone-lysine N-methyltransferase EHMT1 (Fragment)	-0.712514	FALSE	0
gnl|gene1439|rna4198|	ATAD2B	Q9ULI0	ATPase family AAA domain-containing protein 2B	-0.418724	FALSE	0
gnl|gene34887|rna74594|	SHTN1	A0MZ66	Shootin-1	-0.578958	FALSE	0
gnl|gene13910|rna40498|	ARGLU1	Q9NWB6	Arginine and glutamate-rich protein 1	-0.685479	FALSE	0
gnl|gene718|rna2093|	SLC38A10	Q9HBR0	Putative sodium-coupled neutral amino acid transporter 10	-0.399366	FALSE	0
gnl|gene6149|rna17967|	PMF1	Q6P1K2	Polyamine-modulated factor 1	-2.30252	FALSE	0
gnl|gene19590|rna57249|	ANXA7	P20073	Annexin A7	-2.16644	FALSE	0
gnl|gene15925|rna46549|	EIF4H	Q15056	Eukaryotic translation initiation factor 4H	-0.42054	FALSE	0
gnl|gene15551|rna45418|	MNS1	Q8NEH6	Meiosis-specific nuclear structural protein 1	-0.953624	FALSE	0
gnl|gene11641|rna33832|	MADD	Q8WXG6	MAP kinase-activating death domain protein	-0.447571	FALSE	0
gnl|gene50008|rna96262|	MAP7D2	Q96T17	MAP7 domain-containing protein 2	-0.0546119	FALSE	0
gnl|gene12320|rna35808|	KIF23	Q02241	Kinesin-like protein KIF23	-0.853323	FALSE	0
gnl|gene39019|rna80458|	SGF29	Q96ES7	SAGA-associated factor 29	-1.44396	FALSE	0
gnl|gene46107|rna90736|	RABEP1	Q15276	Rab GTPase-binding effector protein 1	-0.343046	FALSE	0
gnl|gene6431|rna18828|	LEO1	Q8WVC0	RNA polymerase-associated protein LEO1	-0.240185	FALSE	0
gnl|gene50783|rna97436|	BMS1	Q14692	Ribosome biogenesis protein BMS1 homolog	-0.541488	FALSE	0
gnl|gene14899|rna43490|	ARID2	Q68CP9	AT-rich interactive domain-containing protein 2	-0.321779	FALSE	0
gnl|gene586|rna1706|	EVI5L	Q96CN4	EVI5-like protein	-0.827303	FALSE	0
gnl|gene39689|rna81365|	IRAK1	P51617	Interleukin-1 receptor-associated kinase 1	-1.30076	FALSE	0
gnl|gene19422|rna56764|	FHOD1	Q9Y613	FH1/FH2 domain-containing protein 1	-0.352749	FALSE	0
gnl|gene39894|rna81674|	RTN4	Q9NQC3	Reticulon-4	0.417136	FALSE	0
gnl|gene19287|rna56341|	FKBP15	Q5T1M5	FK506-binding protein 15	-0.74284	FALSE	0
gnl|gene15497|rna45245|	RNF20	Q5VTR2	E3 ubiquitin-protein ligase BRE1A	-0.439078	FALSE	0
gnl|gene4232|rna12318|	INTS12	Q96CB8	Integrator complex subunit 12	-0.960144	FALSE	0
gnl|gene39647|rna81300|	UACA	Q9BZF9	Uveal autoantigen with coiled-coil domains and ankyrin repeats (Fragment)	-0.580646	FALSE	0
gnl|gene35949|rna76085|	CEP162	Q5TB80	Centrosomal protein of 162 kDa	-0.673402	FALSE	0
gnl|gene1484|rna4315|	NUP88	Q99567	Nuclear pore complex protein Nup88 (Fragment)	-1.59857	FALSE	0
gnl|gene19012|rna55494|	FBXL19	Q6PCT2	F-box/LRR-repeat protein 19	-0.50835	FALSE	0
gnl|gene10708|rna31110|	NACA	E9PAV3	Nascent polypeptide-associated complex subunit alpha	0.566842	FALSE	0
gnl|gene13096|rna38074|	ZC3H13	Q5T200	Zinc finger CCCH domain-containing protein 13	-0.794314	FALSE	0
gnl|gene18179|rna53121|	LIMCH1	Q9UPQ0	LIM and calponin homology domains-containing protein 1 (Fragment)	-0.690251	FALSE	0
gnl|gene3568|rna10379|	NOSIP	Q9Y314	Nitric oxide synthase-interacting protein	-0.00858813	FALSE	0
gnl|gene41924|rna84571|	TCOF1	Q13428	Treacle protein (Fragment)	-0.379598	FALSE	0
gnl|gene36444|rna76790|	KTN1	Q86UP2	Kinectin	-0.134164	FALSE	0
gnl|gene1456|rna4241|	WAS	P42768	Wiskott-Aldrich syndrome protein	-0.314346	FALSE	0
gnl|gene6876|rna20108|	RAB3GAP2	Q9H2M9	Rab3 GTPase-activating protein non-catalytic subunit	-0.534535	FALSE	0
gnl|gene41964|rna84655|	ADAR	P55265	Double-stranded RNA-specific adenosine deaminase (Fragment)	-0.243017	FALSE	0
gnl|gene14425|rna41988|	PTPN23	Q9H3S7	Tyrosine-protein phosphatase non-receptor type 23	-1.41098	FALSE	0
gnl|gene4053|rna11796|	NEDD4L	Q96PU5	E3 ubiquitin-protein ligase NEDD4-like	0.0628236	FALSE	0
gnl|gene39424|rna81000|	URB1	O60287	Nucleolar pre-ribosomal-associated protein 1	-0.413048	FALSE	0
gnl|gene18711|rna54614|	CPSF2	Q9P2I0	Cleavage and polyadenylation specificity factor subunit 2	-0.540295	FALSE	0
gnl|gene15287|rna44617|	LPP	Q93052	Lipoma-preferred partner	-0.25689	FALSE	0
gnl|gene15680|rna45775|	RELCH	Q9P260	RAB11-binding protein RELCH	-0.537888	FALSE	0
gnl|gene2662|rna7735|	FUBP3	Q96I24	Far upstream element-binding protein 3	0.323086	FALSE	0
gnl|gene12875|rna37424|	WBP2	Q969T9	WW domain-binding protein 2	-1.94696	FALSE	0
gnl|gene1017|rna2981|	MYBBP1A	Q9BQG0	Myb-binding protein 1A	-0.490216	FALSE	0
gnl|gene36840|rna77354|	SBNO1	A3KN83	Protein strawberry notch homolog 1	-1.44209	FALSE	0
gnl|gene14207|rna41384|	UBE3C	Q15386	Ubiquitin-protein ligase E3C	-0.551406	FALSE	0
gnl|gene35510|rna75496|	RTN3	O95197	Reticulon-3	-0.672065	FALSE	0
gnl|gene16615|rna48539|	FMR1	Q06787	FMR1 protein	-0.649426	FALSE	1
gnl|gene4286|rna12481|	RFC1	P35251	Replication factor C subunit 1	-0.177344	FALSE	0
gnl|gene13106|rna38098|	POLH	Q9Y253	DNA polymerase eta	-0.389744	FALSE	0
gnl|gene15895|rna46455|	ACBD3	Q9H3P7	Golgi resident protein GCP60	-0.642608	FALSE	0
gnl|gene18660|rna54475|	UBE2O	Q9C0C9	(E3-independent) E2 ubiquitin-conjugating enzyme (Fragment)	-0.000475786	FALSE	0
gnl|gene4282|rna12464|	TBC1D5	Q92609	TBC1 domain family member 5	-0.699137	FALSE	0
gnl|gene18796|rna54861|	SERBP1	Q8NC51	Plasminogen activator inhibitor 1 RNA-binding protein	-0.319581	FALSE	0
gnl|gene36568|rna76956|	DNM2	P50570	Dynamin-2	-1.37075	FALSE	0
gnl|gene35848|rna75961|	COL9A1	P20849	Collagen alpha-1(IX) chain	-0.0375782	FALSE	0
gnl|gene47873|rna93166|	DSP	P15924	Desmoplakin	-0.59302	FALSE	0
gnl|gene6118|rna17892|	TJP3	O95049	Tight junction protein ZO-3	-0.371613	FALSE	0
gnl|gene12859|rna37378|	DLGAP5	Q15398	Disks large-associated protein 5	-0.327732	FALSE	0
gnl|gene43827|rna87427|	KNL1	Q8NG31	Kinetochore scaffold 1	-1.01181	FALSE	0
gnl|gene48894|rna94672|	KIF27	Q86VH2	Kinesin-like protein KIF27	-0.377898	FALSE	0
gnl|gene1120|rna3249|	EIF3A	Q14152	Eukaryotic translation initiation factor 3 subunit A	-0.0113775	FALSE	0
gnl|gene42188|rna84951|	TRA2B	P62995	Transformer-2 protein homolog beta	-0.308957	FALSE	0
gnl|gene44610|rna88599|	DCP1B	Q8IZD4	mRNA-decapping enzyme 1B	-1.51084	FALSE	0
gnl|gene40341|rna82301|	CDC42BPB	Q9Y5S2	Serine/threonine-protein kinase MRCK beta	-0.289553	FALSE	0
gnl|gene16330|rna47699|	HYOU1	Q9Y4L1	Hypoxia up-regulated protein 1 (Fragment)	0.341471	FALSE	0
gnl|gene14692|rna42812|	SCYL1	Q96KG9	N-terminal kinase-like protein	-0.548521	FALSE	0
gnl|gene15861|rna46345|	TEX10	Q9NXF1	Testis-expressed protein 10	-0.199053	FALSE	0
gnl|gene6700|rna19620|	CEP290	O15078	Centrosomal protein of 290 kDa (Fragment)	-0.162848	FALSE	0
gnl|gene8536|rna24842|	NUP62	P37198	Nuclear pore glycoprotein p62	-1.24809	FALSE	0
gnl|gene1971|rna5733|	REPS1	Q96D71	RalBP1-associated Eps domain-containing protein 1	0.225802	FALSE	0
gnl|gene48074|rna93495|	FNBP4	Q8N3X1	Formin-binding protein 4	0.0956977	FALSE	0
gnl|gene18608|rna54322|	BRWD3	Q6RI45	Bromodomain and WD repeat-containing protein 3	-0.342106	FALSE	0
gnl|gene1401|rna4097|	CCDC6	Q16204	Coiled-coil domain-containing protein 6	-0.176685	FALSE	0
gnl|gene19357|rna56554|	TBC1D10B	Q4KMP7	TBC1 domain family member 10B	0.0158353	FALSE	0
gnl|gene4948|rna14456|	SOWAHA	Q2M3V2	Ankyrin repeat domain-containing protein SOWAHA	-0.269471	FALSE	0
gnl|gene27922|rna67433|	ZCCHC3	Q9NUD5	Zinc finger CCHC domain-containing protein 3	-0.752488	FALSE	0
gnl|gene14584|rna42466|	TSC22D1	Q15714	TSC22 domain family protein 1	-0.362799	FALSE	0
gnl|gene11382|rna33079|	SNRNP70	P08621	U1 small nuclear ribonucleoprotein 70 kDa	-0.398511	FALSE	0
gnl|gene14750|rna43001|	DMAP1	Q9NPF5	DNA methyltransferase 1-associated protein 1 (Fragment)	-0.0598753	FALSE	0
gnl|gene10862|rna31579|	RNF40	O75150	E3 ubiquitin-protein ligase BRE1B	-0.594438	FALSE	0
gnl|gene7987|rna23291|	METTL3	Q86U44	N6-adenosine-methyltransferase catalytic subunit	-1.17688	FALSE	0
gnl|gene7996|rna23313|	HGS	O14964	Hepatocyte growth factor-regulated tyrosine kinase substrate	-1.04596	FALSE	0
gnl|gene13892|rna40454|	NKAPL	Q5M9Q1	NKAP-like protein	-1.41651	FALSE	0
gnl|gene4139|rna12054|	SYMPK	Q92797	Symplekin	-0.861107	FALSE	0
gnl|gene8490|rna24717|	URB2	Q14146	Unhealthy ribosome biogenesis protein 2 homolog	-0.768194	FALSE	0
gnl|gene10513|rna30541|	TJP2	Q9UDY2	Tight junction protein ZO-2 (Fragment)	-0.357694	FALSE	0
gnl|gene1340|rna3909|	POF1B	Q8WVV4	Protein POF1B	-0.933749	FALSE	0
gnl|gene15478|rna45184|	DDX41	Q9UJV9	Probable ATP-dependent RNA helicase DDX41	-1.20483	FALSE	0
gnl|gene15534|rna45358|	SASS6	Q6UVJ0	Spindle assembly abnormal protein 6 homolog	-0.840514	FALSE	0
gnl|gene11193|rna32525|	NRDE2	Q9H7Z3	Nuclear exosome regulator NRDE2	-0.771289	FALSE	0
gnl|gene19611|rna57307|	TOP2B	Q02880	DNA topoisomerase 2 (Fragment)	-0.31989	FALSE	0
gnl|gene8898|rna25910|	SNAP91	O60641	Clathrin coat assembly protein AP180 (Fragment)	-0.919837	FALSE	0
gnl|gene13464|rna39178|	FAN1	Q9Y2M0	Fanconi-associated nuclease	-0.601337	FALSE	0
gnl|gene15108|rna44096|	ZC3H18	Q86VM9	Zinc finger CCCH domain-containing protein 18 (Fragment)	-1.10404	FALSE	0
gnl|gene17833|rna52114|	ZFYVE19	Q96K21	Abscission/NoCut checkpoint regulator	-0.619329	FALSE	0
gnl|gene18742|rna54712|	RANGAP1	P46060	Ran GTPase-activating protein 1	-1.0442	FALSE	0
gnl|gene20338|rna59402|	NOC2L	Q9Y3T9	Nucleolar complex protein 2 homolog	-0.91309	FALSE	0
gnl|gene12640|rna36725|	NEK4	P51957	Serine/threonine-protein kinase Nek4	-0.605392	FALSE	0
gnl|gene36376|rna76680|	TLE3	Q04726	Transducin-like enhancer protein 3	-0.716922	FALSE	0
gnl|gene10481|rna30454|	UBXN4	Q92575	UBX domain-containing protein 4	0.372515	FALSE	0
gnl|gene37579|rna78345|	DIAPH3	Q9NSV4	Protein diaphanous homolog 3	-0.412196	FALSE	0
gnl|gene18986|rna55429|	NUP107	P57740	Nuclear pore complex protein Nup107	-0.609394	FALSE	0
gnl|gene11309|rna32886|	RABGEF1	Q9UJ41	Rab5 GDP/GTP exchange factor	-0.149396	FALSE	0
gnl|gene32938|rna72463|	KIF13B	Q9NQT8	Kinesin-like protein	-0.18209	FALSE	0
gnl|gene49975|rna96220|	RAD51AP1	Q96B01	RAD51-associated protein 1	-0.876362	FALSE	0
gnl|gene1152|rna3343|	FAM114A2	Q9NRY5	Protein FAM114A2	-1.67002	FALSE	0
gnl|gene5348|rna15668|	TDRP	Q86YL5	Testis development-related protein	-1.75413	FALSE	0
gnl|gene14215|rna41409|	R3HCC1	Q9Y3T6	R3H and coiled-coil domain-containing protein 1	-0.759094	FALSE	0
gnl|gene38428|rna79565|	PRPF39	Q86UA1	Pre-mRNA-processing factor 39	-0.742417	FALSE	0
gnl|gene12214|rna35503|	H1FOO	Q8IZA3	Histone H1.8	-0.440344	FALSE	0
gnl|gene11522|rna33462|	HEATR6	Q6AI08	HEAT repeat-containing protein 6	-0.32671	FALSE	0
gnl|gene43040|rna86237|	PARG	Q86W56	Poly(ADP-ribose) glycohydrolase	-0.092782	FALSE	0
gnl|gene17144|rna50073|	TRAF3IP1	Q8TDR0	TRAF3-interacting protein 1	-0.452966	FALSE	0
gnl|gene40678|rna82787|	SMC2	O95347	Structural maintenance of chromosomes protein 2	-0.19876	FALSE	0
gnl|gene11624|rna33762|	MYLK	Q15746	Myosin light chain kinase, smooth muscle	-0.368595	FALSE	0
gnl|gene14021|rna40846|	MDC1	Q14676	Mediator of DNA damage checkpoint protein 1	-0.255336	FALSE	0
gnl|gene245|rna692|	PRC1	O43663	Protein regulator of cytokinesis 1	-0.413886	FALSE	0
gnl|gene11249|rna32716|	CCP110	O43303	Centriolar coiled-coil protein of 110 kDa	-0.173923	FALSE	0
gnl|gene43210|rna86507|	EIF5B	O60841	Eukaryotic translation initiation factor 5B	-0.0509702	FALSE	0
gnl|gene9959|rna28955|	HECTD1	Q9ULT8	E3 ubiquitin-protein ligase HECTD1 (Fragment)	-0.311714	FALSE	0
gnl|gene14485|rna42175|	DCTN1	Q14203	Dynactin subunit 1	-0.125112	FALSE	0
gnl|gene45784|rna90317|	ADD1	P35611	Alpha-adducin	-0.254658	FALSE	0
gnl|gene12336|rna35864|	ZC3H15	Q8WU90	Zinc finger CCCH domain-containing protein 15	-0.581611	FALSE	0
gnl|gene11147|rna32396|	AP3B2	Q13367	AP complex subunit beta	-0.0318649	FALSE	0
gnl|gene14095|rna41053|	EYA3	Q99504	Eyes absent homolog	-1.69326	FALSE	0
gnl|gene4767|rna13921|	NVL	O15381	Nuclear valosin-containing protein-like	-0.459084	FALSE	0
gnl|gene12395|rna36045|	RAD50	Q92878	DNA repair protein RAD50	-0.107249	FALSE	0
gnl|gene42180|rna84942|	XRN2	Q9H0D6	5'-3' exoribonuclease 2	-0.0215577	FALSE	0
gnl|gene131|rna364|	GADD45GIP1	Q8TAE8	Growth arrest and DNA damage-inducible proteins-interacting protein 1	-0.811084	FALSE	0
gnl|gene18559|rna54190|	CCDC9	Q9Y3X0	Coiled-coil domain-containing protein 9	-0.967685	FALSE	0
gnl|gene10472|rna30419|	LMNA	P02545	Prelamin-A/C	-0.407353	FALSE	0
gnl|gene41712|rna84255|	SBF1	O95248	Myotubularin-related protein 5	-0.599971	FALSE	0
gnl|gene44103|rna87847|	MORF4L1	Q9UBU8	Mortality factor 4-like protein 1	-0.617336	FALSE	0
gnl|gene18461|rna53913|	HDLBP	Q00341	Vigilin (Fragment)	-0.396341	FALSE	0
gnl|gene37013|rna77594|	ARHGAP18	Q8N392	Rho GTPase-activating protein 18	-0.684436	FALSE	0
gnl|gene2919|rna8466|	NPM1	P06748	Nucleophosmin	-0.598967	FALSE	1
gnl|gene18444|rna53868|	CNN3	Q15417	Calponin-3	-1.28802	FALSE	0
gnl|gene49776|rna95895|	DOP1A	Q5JWR5	Protein dopey-1	-0.338535	FALSE	0
gnl|gene12180|rna35385|	KIF20A	O95235	Kinesin-like protein KIF20A	-0.711318	FALSE	0
gnl|gene36540|rna76923|	PBRM1	Q86U86	Protein polybromo-1 (Fragment)	-0.566797	FALSE	0
gnl|gene5146|rna15049|	MASTL	Q96GX5	Serine/threonine-protein kinase greatwall	-0.421997	FALSE	0
gnl|gene37341|rna78036|	UTRN	P46939	Utrophin	-0.1798	FALSE	0
gnl|gene3544|rna10317|	TFIP11	Q9UBB9	Tuftelin-interacting protein 11	-0.740944	FALSE	0
gnl|gene34548|rna74145|	DNMT1	P26358	DNA (cytosine-5)-methyltransferase 1 (Fragment)	0.116087	FALSE	0
gnl|gene36710|rna77146|	SLK	Q9H2G2	STE20-like serine/threonine-protein kinase	-0.0715633	FALSE	0
gnl|gene17640|rna51544|	SRSF6	Q13247	Serine/arginine-rich-splicing factor 6	-0.62855	FALSE	0
gnl|gene10879|rna31624|	STAU1	O95793	Double-stranded RNA-binding protein Staufen homolog 1	-0.891526	FALSE	0
gnl|gene5968|rna17455|	TXLNG	Q9NUQ3	Gamma-taxilin	-0.359806	FALSE	0
gnl|gene11006|rna31998|	FXR1	P51114	Fragile X mental retardation syndrome-related protein 1	-0.512515	FALSE	0
gnl|gene40133|rna81991|	SRSF1	Q07955	Serine/arginine-rich splicing factor 1	-0.0133247	FALSE	0
gnl|gene14300|rna41661|	STK10	O94804	Serine/threonine-protein kinase 10	-0.549036	FALSE	0
gnl|gene27112|rna66618|	GEMIN5	Q8TEQ6	Gem-associated protein 5	-0.229496	FALSE	0
gnl|gene13586|rna39539|	BRF1	Q92994	Transcription factor IIIB 90 kDa subunit	-0.484775	FALSE	0
gnl|gene13802|rna40184|	BOD1L1	Q8NFC6	Biorientation of chromosomes in cell division protein 1-like 1	0.171769	FALSE	0
gnl|gene14905|rna43508|	CNOT10	Q9H9A5	CCR4-NOT transcription complex subunit 10	-0.768754	FALSE	0
gnl|gene46613|rna91447|	CDC7	O00311	Cell division cycle 7-related protein kinase	-0.321148	FALSE	0
gnl|gene10490|rna30481|	TLE1	Q04724	Transducin-like enhancer protein 1	-0.649901	FALSE	0
gnl|gene13054|rna37935|	FAM98A	Q8NCA5	Protein FAM98A	-0.319031	FALSE	0
gnl|gene17084|rna49909|	WDR76	Q9H967	WD repeat-containing protein 76	-0.744474	FALSE	0
gnl|gene20226|rna59040|	KDM5C	P41229	Lysine-specific demethylase 5C	-0.0485516	FALSE	0
gnl|gene1436|rna4187|	WIPF2	Q8TF74	WAS/WASL-interacting protein family member 2	-0.963924	FALSE	0
gnl|gene3508|rna10209|	IST1	P53990	IST1 homolog	-1.96498	FALSE	0
gnl|gene7642|rna22280|	DDX54	Q8TDD1	ATP-dependent RNA helicase DDX54	0.0119519	FALSE	0
gnl|gene19314|rna56422|	TTC1	Q99614	Tetratricopeptide repeat protein 1	-1.35958	FALSE	0
gnl|gene11820|rna34322|	RB1CC1	Q8TDY2	RB1-inducible coiled-coil protein 1	-0.361075	FALSE	0
gnl|gene5140|rna15036|	SNRPN	P63162	Small nuclear ribonucleoprotein-associated protein N (Fragment)	-0.910271	FALSE	0
gnl|gene4702|rna13736|	SRP68	Q9UHB9	Signal recognition particle subunit SRP68	-0.567551	FALSE	0
gnl|gene13404|rna38995|	KIF17	Q9P2E2	Kinesin-like protein	-0.52486	FALSE	0
gnl|gene14051|rna40934|	HNRNPA0	Q13151	Heterogeneous nuclear ribonucleoprotein A0	-0.563473	FALSE	1
gnl|gene48218|rna93722|	LRPAP1	P30533	Alpha-2-macroglobulin receptor-associated protein	-0.923662	FALSE	0
gnl|gene18677|rna54527|	HIRA	P54198	Protein HIRA	-0.773841	FALSE	0
gnl|gene19643|rna57401|	DDX24	Q9GZR7	ATP-dependent RNA helicase DDX24	-0.134629	FALSE	0
gnl|gene733|rna2136|	PHACTR2	O75167	Phosphatase and actin regulator 2	0.0200574	FALSE	0
gnl|gene38856|rna80185|	DDX23	Q9BUQ8	Probable ATP-dependent RNA helicase DDX23	-0.222094	FALSE	0
gnl|gene9205|rna26736|	ALG8	Q9BVK2	Probable dolichyl pyrophosphate Glc1Man9GlcNAc2 alpha-1,3-glucosyltransferase	-0.624451	FALSE	0
gnl|gene13255|rna38581|	FAM114A1	Q8IWE2	Protein NOXP20	-0.460682	FALSE	0
gnl|gene48485|rna94082|	SRRM1	Q8IYB3	Serine/arginine repetitive matrix protein 1	0.260552	FALSE	0
gnl|gene38223|rna79297|	MTA1	Q13330	Metastasis-associated protein MTA1	-0.710494	FALSE	0
gnl|gene4608|rna13438|	VIRMA	Q69YN4	Protein virilizer homolog (Fragment)	-0.620097	FALSE	0
gnl|gene42908|rna86060|	LRRFIP2	Q9Y608	Leucine-rich repeat flightless-interacting protein 2	-0.194894	FALSE	0
gnl|gene16162|rna47242|	TAF6L	Q9Y6J9	TAF6-like RNA polymerase II p300/CBP-associated factor-associated factor 65 kDa subunit 6L	-0.255608	FALSE	0
gnl|gene36943|rna77492|	RRP7A	Q9Y3A4	Ribosomal RNA-processing protein 7 homolog A	-0.501047	FALSE	0
gnl|gene14731|rna42939|	ECD	O95905	Protein ecdysoneless homolog	-0.851456	FALSE	0
gnl|gene2750|rna8006|	PABPC1	P11940	Polyadenylate-binding protein 1	-0.49841	FALSE	0
gnl|gene15654|rna45711|	ESPL1	Q14674	Separin	-0.652201	FALSE	0
gnl|gene41211|rna83557|	EIF4G2	P78344	Eukaryotic translation initiation factor 4 gamma 2 (Fragment)	-0.197901	FALSE	0
gnl|gene40546|rna82601|	GLG1	Q92896	Golgi apparatus protein 1	-0.679523	FALSE	0
gnl|gene11965|rna34752|	WRN	Q14191	Werner syndrome ATP-dependent helicase	0.238431	FALSE	0
gnl|gene48677|rna94330|	ASAP1	Q9ULH1	Arf-GAP with SH3 domain, ANK repeat and PH domain-containing protein 1	-0.432415	FALSE	0
gnl|gene18830|rna54961|	IGF2BP3	O00425	Insulin-like growth factor 2 mRNA-binding protein 3	-0.445728	FALSE	0
gnl|gene18128|rna52977|	PURB	Q96QR8	Transcriptional activator protein Pur-beta	0.0703025	FALSE	0
gnl|gene8757|rna25496|	CDC6	Q99741	Cell division control protein 6 homolog	-0.537427	FALSE	0
gnl|gene43235|rna86544|	ZFYVE26	Q68DK2	Zinc finger FYVE domain-containing protein 26	-0.0824885	FALSE	0
gnl|gene11116|rna32312|	IKBKG	Q9Y6K9	NF-kappa-B essential modulator	-0.344631	FALSE	0
gnl|gene16266|rna47510|	ANAPC4	Q9UJX5	Anaphase-promoting complex subunit 4	-0.306289	FALSE	0
gnl|gene19792|rna57818|	URI1	O94763	Unconventional prefoldin RPB5 interactor 1	-0.283349	FALSE	0
gnl|gene12383|rna36012|	DDX20	Q9UHI6	Probable ATP-dependent RNA helicase DDX20	-0.292514	FALSE	0
gnl|gene7903|rna23057|	RIOK1	Q9BRS2	Serine/threonine-protein kinase RIO1	-1.13877	FALSE	0
gnl|gene10966|rna31888|	NDC80	O14777	Kinetochore protein NDC80 homolog	-0.654084	FALSE	0
gnl|gene11727|rna34071|	ZC3H7B	Q9UGR2	Zinc finger CCCH domain-containing protein 7B	-0.857107	FALSE	0
gnl|gene42244|rna85059|	UTP20	O75691	Small subunit processome component 20 homolog	-0.335726	FALSE	0
gnl|gene4938|rna14420|	FRYL	O94915	Protein furry homolog-like	-0.40589	FALSE	0
gnl|gene13944|rna40592|	ELL2	O00472	RNA polymerase II elongation factor ELL2	-0.627532	FALSE	0
gnl|gene50169|rna96524|	SGIP1	Q9BQI5	Endophilin-3-interacting protein	-0.0187179	FALSE	0
gnl|gene42177|rna84939|	TRIM28	Q13263	Transcription intermediary factor 1-beta	-0.0419528	FALSE	0
gnl|gene38978|rna80409|	EIF4B	P23588	Eukaryotic translation initiation factor 4B	-0.5849	FALSE	0
gnl|gene1874|rna5473|	DBNL	Q9UJU6	Drebrin-like protein	-0.145235	FALSE	0
gnl|gene9213|rna26763|	TGS1	Q96RS0	Trimethylguanosine synthase	-0.646433	FALSE	0
gnl|gene7324|rna21379|	OXR1	Q8N573	Oxidation resistance protein 1	-0.540575	FALSE	0
gnl|gene14116|rna41108|	YBX2	Q9Y2T7	Y-box-binding protein 2	-0.139899	FALSE	0
gnl|gene9104|rna26490|	DNAAF2	Q9NVR5	Protein kintoun	-0.449958	FALSE	0
gnl|gene19236|rna56203|	ENAH	Q8N8S7	Protein enabled homolog	0.177046	FALSE	0
gnl|gene43173|rna86444|	PIK3C2G	O75747	Phosphatidylinositol-4-phosphate 3-kinase	-1.0694	FALSE	0
gnl|gene45175|rna89417|	NUP160	Q12769	Nuclear pore complex protein Nup160	-0.357542	FALSE	0
gnl|gene40242|rna82164|	RBM34	P42696	RNA-binding protein 34	-0.0453224	FALSE	0
gnl|gene39179|rna80684|	ZBTB17	Q13105	Zinc finger and BTB domain-containing protein 17	-0.430712	FALSE	0
gnl|gene19135|rna55886|	SRSF4	Q08170	Serine/arginine-rich-splicing factor 4 (Fragment)	-0.292581	FALSE	0
gnl|gene6782|rna19855|	PPFIA1	Q13136	Liprin-alpha-1 (Fragment)	-0.448331	FALSE	0
gnl|gene44701|rna88724|	MINK1	Q8N4C8	Misshapen-like kinase 1 (Fragment)	-0.388738	FALSE	0
gnl|gene15035|rna43870|	HELLS	Q9NRZ9	Lymphoid-specific helicase	-0.460928	FALSE	0
gnl|gene1054|rna3080|	TONSL	Q96HA7	Tonsoku-like protein	-0.356689	FALSE	0
gnl|gene11595|rna33680|	MED24	O75448	Mediator complex subunit 24	-1.13436	FALSE	0
gnl|gene20164|rna58840|	DNAJB1	P25685	DnaJ homolog subfamily B member 1	-0.122355	FALSE	0
gnl|gene2375|rna6907|	CCDC186	Q7Z3E2	Coiled-coil domain-containing protein 186 (Fragment)	-0.238135	FALSE	0
gnl|gene5158|rna15086|	CHAMP1	Q96JM3	Chromosome alignment-maintaining phosphoprotein 1 (Fragment)	-0.747292	FALSE	0
gnl|gene35951|rna76090|	BUB1B	O60566	Mitotic checkpoint serine/threonine-protein kinase BUB1 beta	-0.401303	FALSE	0
gnl|gene100|rna281|	DHX16	O60231	RNA helicase	-0.552031	FALSE	0
gnl|gene35498|rna75483|	MAP3K7	O43318	Mitogen-activated protein kinase kinase kinase 7	-0.513536	FALSE	0
gnl|gene17016|rna49722|	PTTG1	O95997	Securin	-0.642498	FALSE	0
gnl|gene41893|rna84515|	DST	Q03001	Dystonin (Fragment)	0.582668	FALSE	0
gnl|gene37483|rna78214|	HNRNPM	P52272	Heterogeneous nuclear ribonucleoprotein M	-0.784857	FALSE	0
gnl|gene2176|rna6311|	EPS15	P42566	Epidermal growth factor receptor substrate 15	-0.420485	FALSE	0
gnl|gene2764|rna8045|	HNRNPK	P61978	Heterogeneous nuclear ribonucleoprotein K (Fragment)	-0.876693	FALSE	0
gnl|gene3651|rna10619|	TRA2A	Q13595	Transformer-2 protein homolog alpha	-0.55622	FALSE	0
gnl|gene8359|rna24338|	SKA1	Q96BD8	Spindle and kinetochore-associated protein 1	-1.21331	FALSE	0
gnl|gene18613|rna54332|	DENND4C	Q5VZ89	DENN domain-containing protein 4C (Fragment)	-0.590303	FALSE	0
gnl|gene11374|rna33058|	NUF2	Q9BZD4	Kinetochore protein Nuf2	-0.8586	FALSE	0
gnl|gene213|rna600|	USO1	O60763	General vesicular transport factor p115	-0.496422	FALSE	0
gnl|gene41485|rna83946|	DDX5	P17844	DEAD box protein 5	-0.458525	FALSE	0
gnl|gene11998|rna34867|	PDS5B	Q9NTI5	Sister chromatid cohesion protein PDS5 homolog B	-0.160706	FALSE	0
gnl|gene15155|rna44245|	NUP35	Q8NFH5	Nucleoporin NUP35	-0.989585	FALSE	0
gnl|gene5527|rna16182|	IFT81	Q8WYA0	Intraflagellar transport protein 81 homolog	-0.584773	FALSE	0
gnl|gene38877|rna80228|	ZNF451	Q9Y4E5	E3 SUMO-protein ligase ZNF451	-0.433574	FALSE	0
gnl|gene15674|rna45760|	SART3	Q15020	Squamous cell carcinoma antigen recognized by T-cells 3	-0.370741	FALSE	0
gnl|gene5861|rna17171|	TOP3B	O95985	DNA topoisomerase (Fragment)	-0.977489	FALSE	0
gnl|gene10450|rna30366|	ZNF830	Q96NB3	Zinc finger protein 830	-0.51722	FALSE	0
gnl|gene9258|rna26887|	MAP7D1	Q3KQU3	MAP7 domain-containing protein 1	-0.0420518	FALSE	0
gnl|gene16965|rna49568|	PRPF18	Q99633	Pre-mRNA-splicing factor 18	0.562065	FALSE	0
gnl|gene847|rna2478|	FGD6	Q6ZV73	FYVE, RhoGEF and PH domain-containing protein 6	-0.0727373	FALSE	0
gnl|gene12754|rna37055|	NASP	P49321	Nuclear autoantigenic sperm protein	-0.192517	FALSE	0
gnl|gene13346|rna38835|	FAM50A	Q14320	Protein FAM50A	-0.786973	FALSE	0
gnl|gene43481|rna86905|	ADAM10	O14672	Disintegrin and metalloproteinase domain-containing protein 10	0.62677	FALSE	0
gnl|gene47112|rna92137|	CLUAP1	Q96AJ1	Clusterin associated protein 1, isoform CRA_a	-0.949492	FALSE	0
gnl|gene43760|rna87304|	XRN1	Q8IZH2	5'-3' exoribonuclease 1	0.13711	FALSE	0
gnl|gene20418|rna59642|	NOP56	O00567	Nucleolar protein 56	-0.394887	FALSE	0
gnl|gene13231|rna38507|	SMC1A	Q14683	Structural maintenance of chromosomes protein 1A	-0.0186224	FALSE	0
gnl|gene19169|rna55986|	ZMYM2	Q9UBW7	Zinc finger MYM-type protein 2	-0.558423	FALSE	0
gnl|gene13505|rna39300|	PLIN3	O60664	Perilipin-3	-0.990876	FALSE	0
gnl|gene2350|rna6838|	BIRC6	Q9NR09	Baculoviral IAP repeat-containing protein 6	-0.140489	FALSE	0
gnl|gene13941|rna40584|	NOP14	P78316	Nucleolar protein 14	-0.884512	FALSE	0
gnl|gene37773|rna78603|	MBD3	O95983	Methyl-CpG-binding domain protein 3	-0.818658	FALSE	0
gnl|gene44916|rna89039|	DYM	Q7RTS9	Dymeclin	-0.34435	FALSE	0
gnl|gene4142|rna12062|	CIRBP	Q14011	Cold-inducible RNA-binding protein	-0.878842	FALSE	1
gnl|gene38124|rna79165|	LSM12	Q3MHD2	Protein LSM12 homolog	-0.883583	FALSE	0
gnl|gene10187|rna29619|	POLRMT	O00411	DNA-directed RNA polymerase, mitochondrial	-0.368249	FALSE	0
gnl|gene35025|rna74791|	TRRAP	Q9Y4A5	Transformation/transcription domain-associated protein (Fragment)	-0.912276	FALSE	0
gnl|gene46083|rna90707|	PLCH1	Q4KWH8	1-phosphatidylinositol 4,5-bisphosphate phosphodiesterase eta-1	0.524129	FALSE	0
gnl|gene17535|rna51201|	HID1	Q8IV36	Protein HID1	-0.451559	FALSE	0
gnl|gene3705|rna10792|	NFKB2	Q00653	Nuclear factor NF-kappa-B p100 subunit	-0.356664	FALSE	0
gnl|gene37796|rna78645|	DHX57	Q6P158	Putative ATP-dependent RNA helicase DHX57 (Fragment)	-0.526351	FALSE	0
gnl|gene15721|rna45904|	TSC2	P49815	Tuberin	-0.402709	FALSE	0
gnl|gene14239|rna41496|	WDR44	Q5JSH3	WD repeat-containing protein 44 (Fragment)	0.244005	FALSE	0
gnl|gene15649|rna45695|	TOR1AIP1	Q5JTV8	Torsin-1A-interacting protein 1	0.288742	FALSE	0
gnl|gene8376|rna24394|	RRP12	Q5JTH9	RRP12-like protein	-0.319371	FALSE	0
gnl|gene5075|rna14822|	LRCH3	Q96II8	DISP complex protein LRCH3	-0.334958	FALSE	0
gnl|gene15148|rna44214|	GTF2E2	P29084	Transcription initiation factor IIE subunit beta	-0.868513	FALSE	0
gnl|gene12198|rna35458|	TSC1	Q92574	Hamartin	-0.360594	FALSE	0
gnl|gene12651|rna36754|	TMEM33	P57088	Transmembrane protein 33	-0.517451	FALSE	0
gnl|gene40599|rna82673|	ARHGAP25	P42331	Rho GTPase-activating protein 25	-0.612378	FALSE	0
gnl|gene1012|rna2963|	RTTN	Q86VV8	Rotatin (Fragment)	-1.00696	FALSE	0
gnl|gene3748|rna10908|	PDCD11	Q14690	Protein RRP5 homolog	-0.293104	FALSE	0
gnl|gene41016|rna83270|	DIP2A	Q14689	Disco-interacting protein 2 homolog A	-0.338228	FALSE	0
gnl|gene17507|rna51130|	CLTA	P09496	Clathrin light chain A	-0.43796	FALSE	0
gnl|gene10325|rna30008|	MARK1	Q9P0L2	Non-specific serine/threonine protein kinase	-0.341353	FALSE	0
gnl|gene19644|rna57405|	MTA2	O94776	Metastasis-associated protein MTA2	-0.454564	FALSE	0
gnl|gene1979|rna5759|	SMC4	Q9NTJ3	Structural maintenance of chromosomes protein 4 (Fragment)	-0.192656	FALSE	0
gnl|gene2081|rna6040|	ASPSCR1	Q9BZE9	Tether containing UBX domain for GLUT4	-0.325245	FALSE	0
gnl|gene39520|rna81127|	PUF60	Q9UHX1	60 kDa poly(U)-binding-splicing factor (Fragment)	-0.779659	FALSE	0
gnl|gene11355|rna33008|	DENND5B	Q6ZUT9	DENN domain-containing protein 5B	-0.780375	FALSE	0
gnl|gene6775|rna19833|	APBB1	O00213	Amyloid-beta A4 precursor protein-binding family B member 1	-0.633361	FALSE	0
gnl|gene6077|rna17778|	AURKA	O14965	Aurora kinase A	-1.00216	FALSE	0
gnl|gene17217|rna50270|	ICA1	Q05084	Islet cell autoantigen 1	-0.867845	FALSE	0
gnl|gene6456|rna18891|	ZNHIT6	Q9NWK9	Box C/D snoRNA protein 1	-0.356744	FALSE	0
gnl|gene11687|rna33962|	AP3D1	O14617	AP-3 complex subunit delta (Fragment)	-0.00674114	FALSE	0
gnl|gene1791|rna5201|	KIF15	Q9NS87	Kinesin-like protein KIF15 (Fragment)	-0.0605239	FALSE	0
gnl|gene12043|rna34983|	ZFYVE16	Q7Z3T8	Zinc finger FYVE domain-containing protein 16	0.00856244	FALSE	0
gnl|gene35107|rna74913|	ROCK2	O75116	Rho-associated protein kinase 2	-0.421623	FALSE	0
gnl|gene42248|rna85063|	TRIO	O75962	Triple functional domain protein	-0.200336	FALSE	0
gnl|gene5819|rna17032|	POLR3D	P05423	DNA-directed RNA polymerase III subunit RPC4	-0.471076	FALSE	0
gnl|gene40819|rna82986|	DENND6A	Q8IWF6	Protein DENND6A	-0.090467	FALSE	0
gnl|gene39881|rna81651|	OGFR	Q9NZT2	Opioid growth factor receptor	-0.272115	FALSE	0
gnl|gene17323|rna50557|	WDR81	Q562E7	WD repeat-containing protein 81	-0.144124	FALSE	0
gnl|gene10020|rna29121|	PHAX	Q9H814	Phosphorylated adapter RNA export protein	-0.986067	FALSE	0
gnl|gene14685|rna42798|	EIF3B	P55884	Eukaryotic translation initiation factor 3 subunit B	-0.179485	FALSE	0
gnl|gene45268|rna89569|	NOLC1	Q14978	Nucleolar and coiled-body phosphoprotein 1	-0.579149	FALSE	0
gnl|gene12851|rna37358|	NCAPG2	Q86XI2	Condensin-2 complex subunit G2	-0.359875	FALSE	0
gnl|gene10644|rna30931|	LGALS3	P17931	Galectin-3	-1.55213	FALSE	1
gnl|gene10458|rna30383|	DONSON	Q9NYP3	Protein downstream neighbor of Son (Fragment)	-0.779429	FALSE	0
gnl|gene4297|rna12512|	NSRP1	Q9H0G5	Nuclear speckle splicing regulatory protein 1	-0.814007	FALSE	0
gnl|gene3103|rna8989|	POLR2M	P0CAP2	DNA-directed RNA polymerase II subunit GRINL1A	-0.363727	FALSE	0
gnl|gene18557|rna54182|	LIN54	Q6MZP7	Protein lin-54 homolog	-1.18253	FALSE	0
gnl|gene15703|rna45848|	MYH14	Q7Z406	Myosin-14 (Fragment)	-0.0139832	FALSE	0
gnl|gene42438|rna85337|	SUDS3	Q9H7L9	Sin3 histone deacetylase corepressor complex component SDS3	-1.03324	FALSE	0
gnl|gene19394|rna56673|	GTF3C1	Q12789	General transcription factor 3C polypeptide 1	-0.0408809	FALSE	0
gnl|gene15805|rna46183|	WASF2	Q9Y6W5	Wiskott-Aldrich syndrome protein family member 2	-0.44901	FALSE	0
gnl|gene16578|rna48449|	PPP1R21	Q6ZMI0	Protein phosphatase 1 regulatory subunit 21	-0.202461	FALSE	0
gnl|gene37352|rna78050|	ZZEF1	O43149	Zinc finger ZZ-type and EF-hand domain-containing protein 1	-0.130561	FALSE	0
gnl|gene37649|rna78429|	SEPT9	Q9UHD8	Septin-9	0.00981962	FALSE	0
gnl|gene38661|rna79897|	ARHGEF12	Q9NZN5	Rho guanine nucleotide exchange factor 12	-0.334261	FALSE	0
gnl|gene13193|rna38395|	NCAPD2	Q15021	Condensin complex subunit 1	-0.295794	FALSE	0
gnl|gene5053|rna14769|	WTAP	Q15007	Pre-mRNA-splicing regulator WTAP	-1.02845	FALSE	0
gnl|gene45622|rna90090|	SNX1	Q13596	Sorting nexin-1	-0.470171	FALSE	0
gnl|gene18580|rna54247|	MISP	Q8IVT2	Mitotic interactor and substrate of PLK1	0.137372	FALSE	0
gnl|gene12327|rna35833|	UPF1	Q92900	Regulator of nonsense transcripts 1	-0.582245	FALSE	0
gnl|gene40861|rna83037|	TRIP11	Q15643	Thyroid receptor-interacting protein 11	0.394686	FALSE	0
gnl|gene43984|rna87654|	DHRS7	Q9Y394	Dehydrogenase/reductase SDR family member 7	-0.633561	FALSE	0
gnl|gene14764|rna43062|	BIN1	O00499	Myc box-dependent-interacting protein 1	-0.378192	FALSE	0
gnl|gene15177|rna44309|	KIAA0513	O60268	Uncharacterized protein KIAA0513	-1.36928	FALSE	0
gnl|gene16823|rna49170|	DDX4	Q9NQI0	Probable ATP-dependent RNA helicase DDX4	-0.531669	FALSE	1
gnl|gene877|rna2568|	ORC2	Q13416	Origin recognition complex subunit 2	-0.314776	FALSE	0
gnl|gene11170|rna32462|	CENPU	Q71F23	Centromere protein U	-0.548009	FALSE	0
gnl|gene17652|rna51582|	TIAM1	Q13009	T-lymphoma invasion and metastasis-inducing protein 1	-0.748822	FALSE	0
gnl|gene38089|rna79092|	TAF10	Q12962	Transcription initiation factor TFIID subunit 10	0.000311653	FALSE	0
gnl|gene5604|rna16408|	GIT1	Q9Y2X7	ARF GTPase-activating protein GIT1	-0.270648	FALSE	0
gnl|gene14804|rna43191|	SRP72	O76094	Signal recognition particle subunit SRP72	-0.28898	FALSE	0
gnl|gene482|rna1382|	DOP1B	Q9Y3R5	Protein dopey-2	-0.00274796	FALSE	0
gnl|gene7586|rna22119|	HTT	P42858	Huntingtin	0.0685041	FALSE	0
gnl|gene2604|rna7565|	WDHD1	O75717	WD repeat and HMG-box DNA-binding protein 1	-0.425603	FALSE	0
gnl|gene17529|rna51184|	CALCOCO2	Q13137	Calcium-binding and coiled-coil domain-containing protein 2	0.412932	FALSE	0
gnl|gene40955|rna83188|	SMG1	Q96Q15	Serine/threonine-protein kinase SMG1	-0.23158	FALSE	0
gnl|gene12657|rna36767|	API5	Q9BZZ5	Apoptosis inhibitor 5	-1.28882	FALSE	0
gnl|gene49367|rna95307|	PRKAG2	Q9UGJ0	5'-AMP-activated protein kinase subunit gamma-2	-0.786317	FALSE	0
gnl|gene1615|rna4714|	MTMR4	Q9NYA4	Myotubularin-related protein 4	-0.263858	FALSE	0
gnl|gene45862|rna90409|	SHC1	P29353	SHC-transforming protein 1	-0.896944	FALSE	0
gnl|gene9644|rna28069|	ARHGAP12	Q8IWW6	Rho GTPase-activating protein 12	-0.450938	FALSE	0
gnl|gene6424|rna18810|	RPAP1	Q9BWH6	RNA polymerase II-associated protein 1	-0.066595	FALSE	0
gnl|gene13514|rna39321|	SIN3A	Q96ST3	Paired amphipathic helix protein Sin3a	-0.00794258	FALSE	0
gnl|gene8136|rna23697|	GKAP1	Q5VSY0	G kinase-anchoring protein 1	-0.443927	FALSE	0
gnl|gene17928|rna52417|	GTF3C3	Q9Y5Q9	General transcription factor 3C polypeptide 3	0.310898	FALSE	0
gnl|gene251|rna716|	METTL14	Q9HCE5	N6-adenosine-methyltransferase non-catalytic subunit	-1.29367	FALSE	0
gnl|gene7442|rna21686|	CCDC47	Q96A33	Coiled-coil domain-containing protein 47	-0.599168	FALSE	0
gnl|gene8399|rna24451|	PDLIM7	Q9NR12	PDZ and LIM domain protein 7	-0.667902	FALSE	0
gnl|gene2801|rna8143|	DNAJC7	Q99615	DnaJ homolog subfamily C member 7 (Fragment)	-0.250541	FALSE	0
gnl|gene9209|rna26747|	AURKB	Q96GD4	Aurora kinase B	-0.746816	FALSE	0
gnl|gene12744|rna37029|	HAUS8	Q9BT25	HAUS augmin-like complex subunit 8	-0.746441	FALSE	0
gnl|gene2829|rna8219|	PPIL2	Q13356	RING-type E3 ubiquitin-protein ligase PPIL2	-0.394952	FALSE	0
gnl|gene14143|rna41196|	KDM2A	Q9Y2K7	Lysine-specific demethylase 2A	-0.725902	FALSE	0
gnl|gene37359|rna78062|	BUD13	Q9BRD0	BUD13 homolog	0.122134	FALSE	0
gnl|gene14322|rna41715|	NBN	O60934	Nibrin	-0.148863	FALSE	0
gnl|gene43763|rna87312|	USP10	Q14694	Ubiquitin carboxyl-terminal hydrolase 10	-0.45642	FALSE	0
gnl|gene2960|rna8575|	RPS6KC1	Q96S38	Ribosomal protein S6 kinase delta-1	-0.0692956	FALSE	0
gnl|gene164|rna456|	KDM1A	O60341	Lysine-specific histone demethylase 1A (Fragment)	-0.0682324	FALSE	0
gnl|gene18623|rna54375|	FCHSD1	Q86WN1	F-BAR and double SH3 domains protein 1	0.0470213	FALSE	0
gnl|gene42467|rna85387|	NOL6	Q9H6R4	Nucleolar protein 6	-0.663483	FALSE	0
gnl|gene2970|rna8607|	LRBA	P50851	Lipopolysaccharide-responsive and beige-like anchor protein (Fragment)	0.0584335	FALSE	0
gnl|gene42847|rna85910|	MDN1	Q9NU22	Midasin	-0.203406	FALSE	0
gnl|gene5434|rna15937|	SMARCD1	Q96GM5	SWI/SNF-related matrix-associated actin-dependent regulator of chromatin subfamily D member 1	-0.502191	FALSE	0
gnl|gene10781|rna31335|	THOC2	Q8NI27	THO complex subunit 2	-0.0924298	FALSE	0
gnl|gene7514|rna21907|	YTHDC2	Q9H6S0	3'-5' RNA helicase YTHDC2	-0.423557	FALSE	0
gnl|gene41564|rna84055|	TBC1D9B	Q66K14	TBC1 domain family member 9B	-0.311805	FALSE	0
gnl|gene5506|rna16124|	KIF5B	P33176	Kinesin-1 heavy chain	-0.275642	FALSE	0
gnl|gene16019|rna46825|	SEC31A	O94979	Protein transport protein Sec31A	-0.719504	FALSE	0
gnl|gene12446|rna36180|	RANBP3	Q9H6Z4	Ran-binding protein 3	-0.122881	FALSE	0
gnl|gene6725|rna19690|	APPL1	Q9UKG1	DCC-interacting protein 13-alpha	0.127382	FALSE	0
gnl|gene48125|rna93571|	ARHGEF1	Q92888	Rho guanine nucleotide exchange factor 1 (Fragment)	-0.389839	FALSE	0
gnl|gene14040|rna40904|	GPA33	Q99795	Cell surface A33 antigen	-0.266616	FALSE	0
gnl|gene13425|rna39063|	HABP4	Q5JVS0	Intracellular hyaluronan-binding protein 4	0.122207	FALSE	0
gnl|gene40587|rna82657|	MARK2	Q7KZI7	Serine/threonine-protein kinase MARK2	-0.131445	FALSE	0
gnl|gene8610|rna25073|	CREB1	P16220	Cyclic AMP-responsive element-binding protein 1	-0.511934	FALSE	0
gnl|gene18045|rna52745|	LETM1	O95202	Mitochondrial proton/calcium exchanger protein	-0.763701	FALSE	0
gnl|gene15758|rna46027|	SMARCA5	O60264	SWI/SNF-related matrix-associated actin-dependent regulator of chromatin subfamily A member 5	-0.0481646	FALSE	0
gnl|gene11344|rna32979|	MTBP	Q96DY7	Mdm2-binding protein	-0.462968	FALSE	0
gnl|gene9963|rna28965|	PABPN1L	A6NDY0	Embryonic polyadenylate-binding protein 2	-0.423294	FALSE	0
gnl|gene4421|rna12889|	TTC26	A0AVF1	Intraflagellar transport protein 56	-0.221983	FALSE	0
gnl|gene8765|rna25514|	DHX29	Q7Z478	ATP-dependent RNA helicase DHX29	-0.284444	FALSE	0
gnl|gene6913|rna20198|	CNOT1	A5YKK6	CCR4-NOT transcription complex subunit 1	-0.782839	FALSE	0
gnl|gene46351|rna91063|	STAG1	Q8WVM7	Cohesin subunit SA-1	-0.202502	FALSE	0
gnl|gene14678|rna42776|	PIKFYVE	Q9Y2I7	1-phosphatidylinositol 3-phosphate 5-kinase	-0.437814	FALSE	0
gnl|gene38746|rna80020|	FAM120A	Q9NZB2	Constitutive coactivator of PPAR-gamma-like protein 1 (Fragment)	-0.416955	FALSE	0
gnl|gene39840|rna81596|	CDC42BPA	Q5VT25	Serine/threonine-protein kinase MRCK alpha	-0.277516	FALSE	0
gnl|gene1208|rna3507|	DYNC1I2	Q13409	Cytoplasmic dynein 1 intermediate chain 2	-0.0429189	FALSE	0
gnl|gene44273|rna88097|	PAN3	Q58A45	PAN2-PAN3 deadenylation complex subunit PAN3	-0.523768	FALSE	0
gnl|gene11872|rna34481|	LPIN1	Q14693	Phosphatidate phosphatase LPIN1	-0.191565	FALSE	0
gnl|gene18169|rna53094|	BYSL	Q13895	Bystin	-0.824874	FALSE	0
gnl|gene42039|rna84760|	NECAP2	Q9NVZ3	Adaptin ear-binding coat-associated protein 2	-0.692609	FALSE	0
gnl|gene4913|rna14352|	KRR1	Q13601	KRR1 small subunit processome component homolog	-0.531896	FALSE	0
gnl|gene38208|rna79274|	ASAP2	O43150	Arf-GAP with SH3 domain, ANK repeat and PH domain-containing protein 2 (Fragment)	-0.655909	FALSE	0
gnl|gene13637|rna39687|	EDC3	Q96F86	Enhancer of mRNA-decapping protein 3	-0.785244	FALSE	0
gnl|gene14223|rna41434|	SUPT7L	O94864	STAGA complex 65 subunit gamma	-0.770602	FALSE	0
gnl|gene15203|rna44377|	YEATS2	Q9ULM3	YEATS domain-containing protein 2	-0.366749	FALSE	0
gnl|gene4404|rna12828|	USP1	O94782	Ubiquitin carboxyl-terminal hydrolase 1	-0.367292	FALSE	0
gnl|gene1240|rna3610|	ZMYM3	Q14202	Zinc finger MYM-type protein 3	-0.249783	FALSE	0
gnl|gene9645|rna28074|	GTF2F2	P13984	General transcription factor IIF subunit 2	-0.949444	FALSE	0
gnl|gene367|rna1067|	RAB3IP	Q96QF0	Rab-3A-interacting protein	0.0838091	FALSE	0
gnl|gene48631|rna94270|	SKIV2L	Q15477	Helicase SKI2W	-0.0655869	FALSE	0
gnl|gene18756|rna54752|	NELFCD	Q8IXH7	Negative elongation factor C/D	-1.77062	FALSE	0
gnl|gene35007|rna74766|	TBC1D25	Q3MII6	TBC1 domain family member 25	-0.8264	FALSE	0
gnl|gene18828|rna54957|	MAP4K4	O95819	Mitogen-activated protein kinase kinase kinase kinase 4	-0.477912	FALSE	0
gnl|gene45879|rna90434|	PRPF38B	Q5VTL8	Pre-mRNA-splicing factor 38B	-0.459265	FALSE	0
gnl|gene8015|rna23364|	NAT10	Q9H0A0	RNA cytidine acetyltransferase	-0.430017	FALSE	0
gnl|gene35339|rna75289|	TOM1L2	Q6ZVM7	TOM1-like protein 2	-0.784738	FALSE	0
gnl|gene11499|rna33407|	LYAR	Q9NX58	Cell growth-regulating nucleolar protein	-1.02959	FALSE	0
gnl|gene14177|rna41289|	DDX18	Q9NVP1	ATP-dependent RNA helicase DDX18	-0.512115	FALSE	0
gnl|gene752|rna2186|	KIF2A	O00139	Kinesin-like protein KIF2A	-0.627938	FALSE	0
gnl|gene3002|rna8697|	CANX	P27824	Calnexin	-0.635389	FALSE	0
gnl|gene17831|rna52109|	MED16	Q9Y2X0	Mediator of RNA polymerase II transcription subunit 16 (Fragment)	-0.962829	FALSE	0
gnl|gene7713|rna22526|	RBPMS2	Q6ZRY4	RNA-binding protein with multiple splicing 2	0.450782	FALSE	0
gnl|gene42013|rna84724|	NPHP3	Q7Z494	Nephrocystin-3	-0.585893	FALSE	0
gnl|gene38671|rna79914|	UHRF1	Q96T88	E3 ubiquitin-protein ligase UHRF1 (Fragment)	0.371839	FALSE	0
gnl|gene35143|rna74968|	DNAH10	Q8IVF4	Dynein heavy chain 10, axonemal (Fragment)	-0.123378	FALSE	0
gnl|gene11581|rna33637|	DOCK5	Q9H7D0	Dedicator of cytokinesis protein 5 (Fragment)	-0.206518	FALSE	0
gnl|gene7283|rna21248|	PEX5	P50542	PTS1-BP	-1.24173	FALSE	0
gnl|gene3853|rna11235|	RRS1	Q15050	Ribosome biogenesis regulatory protein homolog	-0.178167	FALSE	0
gnl|gene4300|rna12523|	EXOC6B	Q9Y2D4	Exocyst complex component	-0.345929	FALSE	0
gnl|gene18855|rna55029|	NAP1L4	Q99733	Nucleosome assembly protein 1-like 4	-0.377231	FALSE	0
gnl|gene40009|rna81824|	CHTF18	Q8WVB6	Chromosome transmission fidelity protein 18 homolog	-0.0667065	FALSE	0
gnl|gene12727|rna36974|	KRT19	P08727	Keratin, type I cytoskeletal 19	-0.844264	FALSE	0
gnl|gene13985|rna40708|	FANCA	O15360	Fanconi anemia group A protein	-0.161438	FALSE	0
gnl|gene50102|rna96403|	IFT74	Q96LB3	Intraflagellar transport protein 74 homolog	-0.623314	FALSE	0
gnl|gene16455|rna48064|	SEC23IP	Q9Y6Y8	SEC23-interacting protein	-1.33198	FALSE	0
gnl|gene15883|rna46408|	EME1	Q96AY2	Crossover junction endonuclease EME1	-0.238992	FALSE	0
gnl|gene4102|rna11946|	ATAT1	Q5SQI0	Alpha-tubulin N-acetyltransferase 1	-0.485987	FALSE	0
gnl|gene26122|rna65622|	ABI1	Q8IZP0	Abl interactor 1	-0.465834	FALSE	0
gnl|gene39802|rna81541|	ITSN2	Q9NZM3	Intersectin-2 (Fragment)	0.114944	FALSE	0
gnl|gene13874|rna40394|	XRCC1	P18887	DNA repair protein XRCC1	-0.0727373	FALSE	0
gnl|gene44883|rna88999|	REXO1	Q8N1G1	RNA exonuclease 1 homolog	-0.0727373	FALSE	0
gnl|gene14599|rna42540|	ARAP1	Q96P48	Arf-GAP with Rho-GAP domain, ANK repeat and PH domain-containing protein 1	-0.218576	FALSE	0
gnl|gene10580|rna30741|	HIRIP3	Q9BW71	HIRA-interacting protein 3	-0.148699	FALSE	0
gnl|gene16369|rna47806|	RPAIN	Q86UA6	RPA-interacting protein	-1.32549	FALSE	0
gnl|gene15381|rna44881|	SMC6	Q96SB8	Structural maintenance of chromosomes protein 6	0.0156944	FALSE	0
gnl|gene47019|rna92015|	INTS3	Q68E01	Integrator complex subunit 3	-0.389061	FALSE	0
gnl|gene17999|rna52605|	KIFC1	Q9BW19	Kinesin-like protein KIFC1	-0.954211	FALSE	0
gnl|gene11010|rna32007|	LNPEP	Q9UIQ6	Leucyl-cystinyl aminopeptidase	0.00360668	FALSE	0
gnl|gene4306|rna12551|	CCDC166	P0CW27	Coiled-coil domain-containing protein 166	-0.192776	FALSE	0
gnl|gene13699|rna39851|	ARHGAP17	Q68EM7	Rho GTPase-activating protein 17	-0.859781	FALSE	0
gnl|gene47430|rna92578|	MTMR12	Q9C0I1	Myotubularin-related protein 12	-1.11763	FALSE	0
gnl|gene2746|rna7995|	ATP2B1	P20020	Calcium-transporting ATPase	0.0516095	FALSE	0
gnl|gene11700|rna33997|	PPIG	Q13427	Peptidyl-prolyl cis-trans isomerase G (Fragment)	-0.150846	FALSE	0
gnl|gene9477|rna27558|	POLK	Q9UBT6	DNA polymerase kappa	-0.381099	FALSE	0
gnl|gene38454|rna79604|	DHX37	Q8IY37	Probable ATP-dependent RNA helicase DHX37 (Fragment)	-0.48115	FALSE	0
gnl|gene39225|rna80730|	VPS8	Q8N3P4	Vacuolar protein sorting-associated protein 8 homolog	-0.0625613	FALSE	0
gnl|gene12828|rna37282|	DNAI1	Q9UI46	Dynein intermediate chain 1, axonemal	0.0241835	FALSE	0
gnl|gene15898|rna46464|	ANP32A	P39687	Acidic leucine-rich nuclear phosphoprotein 32 family member A	0.91208	FALSE	0
gnl|gene16242|rna47440|	DCTN2	Q13561	Dynactin subunit 2	-0.57616	FALSE	0
gnl|gene8070|rna23534|	LIN28B	Q6ZN17	Protein lin-28 homolog B	-0.411839	FALSE	0
gnl|gene38043|rna79044|	KIF5A	Q12840	Kinesin heavy chain isoform 5A	0.204377	FALSE	0
gnl|gene19601|rna57276|	SYAP1	Q96A49	Synapse-associated protein 1	-1.12985	FALSE	0
gnl|gene48120|rna93561|	NF1	P21359	Neurofibromin (Fragment)	-0.305312	FALSE	0
gnl|gene10865|rna31590|	LRSAM1	Q6UWE0	E3 ubiquitin-protein ligase LRSAM1	-0.590986	FALSE	0
gnl|gene2228|rna6476|	TBC1D15	Q8TC07	TBC1 domain family member 15	-0.435674	FALSE	0
gnl|gene13535|rna39392|	ARHGAP5	Q13017	Rho GTPase-activating protein 5	-0.191511	FALSE	0
gnl|gene4909|rna14338|	BUB1	O43683	Mitotic checkpoint serine/threonine-protein kinase BUB1	-0.740606	FALSE	0
gnl|gene2555|rna7431|	CTDP1	Q9Y5B0	RNA polymerase II subunit A C-terminal domain phosphatase (Fragment)	0.00719317	FALSE	0
gnl|gene4414|rna12854|	PKN2	Q16513	Protein kinase C	-0.429582	FALSE	0
gnl|gene2089|rna6063|	MED8	Q96G25	Mediator of RNA polymerase II transcription subunit 8	-0.824063	FALSE	0
gnl|gene3082|rna8931|	ORC3	Q9UBD5	Origin recognition complex subunit 3	-0.245169	FALSE	0
gnl|gene10464|rna30397|	VPS4B	O75351	Vacuolar protein sorting-associated protein 4B	-1.05392	FALSE	0
gnl|gene2476|rna7219|	IGHMBP2	P38935	DNA-binding protein SMUBP-2	-0.292825	FALSE	0
gnl|gene19654|rna57449|	SAP30BP	Q9UHR5	SAP30-binding protein	0.344024	FALSE	0
gnl|gene19572|rna57188|	CEP120	Q8N960	Centrosomal protein of 120 kDa	-0.113818	FALSE	0
gnl|gene19889|rna58074|	GGA1	Q9UJY5	ADP-ribosylation factor-binding protein GGA1	-0.39648	FALSE	0
gnl|gene16873|rna49309|	PRKRIP1	Q9H875	PRKR-interacting protein 1	-0.901853	FALSE	0
gnl|gene10578|rna30738|	IMMT	Q16891	MICOS complex subunit MIC60	-0.136612	FALSE	0
gnl|gene6665|rna19508|	TAOK3	Q9H2K8	Serine/threonine-protein kinase TAO3	-0.442212	FALSE	0
gnl|gene15413|rna44986|	COG8	Q96MW5	Conserved oligomeric Golgi complex subunit 8	0.191956	FALSE	0
gnl|gene37478|rna78209|	NELFA	Q9H3P2	Negative elongation factor A	-0.736588	FALSE	0
gnl|gene6517|rna19062|	TRPC4AP	Q8TEL6	Short transient receptor potential channel 4-associated protein	0.0990105	FALSE	0
gnl|gene35231|rna75092|	MKRN1	Q9UHC7	E3 ubiquitin-protein ligase makorin-1	-0.307626	FALSE	0
gnl|gene10217|rna29707|	VCPIP1	Q96JH7	Deubiquitinating protein VCPIP1	-0.332275	FALSE	0
gnl|gene8975|rna26131|	GIT2	Q14161	ARF GTPase-activating protein GIT2	-0.536731	FALSE	0
gnl|gene103|rna294|	ATP2B2	Q01814	Plasma membrane calcium-transporting ATPase 2 (Fragment)	0.0995697	FALSE	0
gnl|gene11307|rna32880|	COG1	Q8WTW3	Conserved oligomeric Golgi complex subunit 1 (Fragment)	-0.290907	FALSE	0
gnl|gene6115|rna17885|	RRN3	Q9NYV6	RNA polymerase I-specific transcription initiation factor RRN3	-0.1958	FALSE	0
gnl|gene37087|rna77698|	DDX10	Q13206	Probable ATP-dependent RNA helicase DDX10	-0.10502	FALSE	0
gnl|gene16172|rna47262|	EXOC8	Q8IYI6	Exocyst complex component 8	-0.302491	FALSE	0
gnl|gene39147|rna80641|	ZNF180	Q9UJW8	Zinc finger protein 180	-0.213577	FALSE	0
gnl|gene11650|rna33870|	TOP1	P11387	DNA topoisomerase 1	0.142046	FALSE	0
gnl|gene3247|rna9412|	TLN1	Q9Y490	Talin-1	-0.0418781	FALSE	0
gnl|gene2009|rna5837|	IGHM	P01871	Immunoglobulin heavy constant mu	-0.5694	FALSE	0
gnl|gene1150|rna3338|	DDX3X	O00571	RNA helicase	-1.53401	FALSE	1
gnl|gene17007|rna49692|	MYO9B	Q13459	Unconventional myosin-IXb (Fragment)	-0.362826	FALSE	0
gnl|gene42550|rna85508|	FBL	P22087	rRNA 2'-O-methyltransferase fibrillarin	-0.103915	FALSE	1
gnl|gene2834|rna8230|	PMS2	P54278	Mismatch repair endonuclease PMS2	-0.606089	FALSE	0
gnl|gene1875|rna5475|	CCDC93	Q567U6	Coiled-coil domain-containing protein 93	0.0526321	FALSE	0
gnl|gene12277|rna35682|	PPP4R1	Q8TF05	Serine/threonine-protein phosphatase 4 regulatory subunit 1	0.0649939	FALSE	0
gnl|gene31841|rna71361|	CBY1	Q9Y3M2	Protein chibby homolog 1	-0.727108	FALSE	0
gnl|gene16451|rna48053|	PCBP2	Q15366	Poly(rC)-binding protein 2	-2.00362	FALSE	0
gnl|gene7669|rna22371|	GLMN	Q92990	Glomulin	-0.0722692	FALSE	0
gnl|gene3924|rna11443|	BCL7A	Q4VC05	B-cell CLL/lymphoma 7 protein family member A	-0.380498	FALSE	0
gnl|gene5114|rna14951|	CLTB	P09497	Clathrin light chain B	-0.317636	FALSE	0
gnl|gene5946|rna17407|	DTL	Q9NZJ0	Denticleless protein homolog	-0.320177	FALSE	0
gnl|gene20411|rna59619|	SH3GL1	Q99961	Endophilin-A2	-1.07897	FALSE	0
gnl|gene17289|rna50457|	ANKRD27	Q96NW4	Ankyrin repeat domain-containing protein 27	0.0947763	FALSE	0
gnl|gene44585|rna88568|	WBP4	O75554	WW domain-binding protein 4	-0.651048	FALSE	0
gnl|gene17173|rna50147|	ZC2HC1A	Q96GY0	Zinc finger C2HC domain-containing protein 1A	-0.966563	FALSE	0
gnl|gene11748|rna34124|	EIF1AD	Q8N9N8	Probable RNA-binding protein EIF1AD	-1.30856	FALSE	0
gnl|gene1757|rna5099|	PURA	Q00577	Transcriptional activator protein Pur-alpha	-0.121416	FALSE	0
gnl|gene2261|rna6572|	FOCAD	Q5VW36	Focadhesin	-0.197791	FALSE	0
gnl|gene14027|rna40870|	USP19	O94966	Ubiquitin carboxyl-terminal hydrolase 19	-0.0664556	FALSE	0
gnl|gene2412|rna7026|	INTS1	Q8N201	Integrator complex subunit 1	-0.675886	FALSE	0
gnl|gene5949|rna17412|	ABCF3	Q9NUQ8	ATP-binding cassette sub-family F member 3	-0.698207	FALSE	0
gnl|gene14018|rna40835|	DTNA	Q9Y4J8	Dystrobrevin alpha	-0.820091	FALSE	0
gnl|gene11899|rna34553|	BRIX1	Q8TDN6	Ribosome biogenesis protein BRX1 homolog	-0.425166	FALSE	0
gnl|gene5143|rna15044|	CSTF3	Q12996	Cleavage stimulation factor subunit 3	-0.37317	FALSE	0
gnl|gene11103|rna32268|	ERCC6L	Q2NKX8	DNA excision repair protein ERCC-6-like	0.315235	FALSE	0
gnl|gene13938|rna40577|	WDR60	Q8WVS4	Cytoplasmic dynein 2 intermediate chain 1	0.10047	FALSE	0
gnl|gene40563|rna82627|	DNAH2	Q9P225	Dynein heavy chain 2, axonemal (Fragment)	-0.208615	FALSE	0
gnl|gene16797|rna49077|	CFDP1	Q9UEE9	Craniofacial development protein 1	-0.0898684	FALSE	0
gnl|gene43955|rna87618|	TCIRG1	Q13488	V-type proton ATPase 116 kDa subunit a3	0.894021	FALSE	0
gnl|gene4405|rna12832|	MED17	Q9NVC6	Mediator of RNA polymerase II transcription subunit 17	-0.546508	FALSE	0
gnl|gene16125|rna47139|	ULK3	Q6PHR2	Serine/threonine-protein kinase ULK3	-1.47616	FALSE	0
gnl|gene18421|rna53806|	PDIA4	P13667	Protein disulfide-isomerase A4	0.497405	FALSE	0
gnl|gene16608|rna48522|	TRIP4	Q15650	Activating signal cointegrator 1	-0.803091	FALSE	0
gnl|gene11481|rna33368|	SNX2	O60749	Sorting nexin-2	-0.196709	FALSE	0
gnl|gene8435|rna24552|	STRN	O43815	Striatin	-0.0946298	FALSE	0
gnl|gene1202|rna3493|	LAS1L	Q9Y4W2	Ribosomal biogenesis protein LAS1L	-0.151299	FALSE	0
gnl|gene37569|rna78328|	NELFB	Q8WX92	Negative elongation factor B	-0.541826	FALSE	0
gnl|gene14617|rna42595|	ZNF618	Q5T7W0	Zinc finger protein 618	-0.269896	FALSE	0
gnl|gene9773|rna28419|	GRPEL1	Q9HAV7	GrpE protein homolog 1, mitochondrial	-0.409145	FALSE	0
gnl|gene11179|rna32489|	N4BP1	O75113	NEDD4-binding protein 1	-0.513985	FALSE	0
gnl|gene42918|rna86082|	NPFFR2	Q9Y5X5	Neuropeptide FF receptor 2	-0.325704	FALSE	0
gnl|gene1294|rna3761|	MACF1	Q9UPN3	Microtubule-actin cross-linking factor 1, isoforms 1/2/3/5 (Fragment)	-0.219519	FALSE	0
gnl|gene12730|rna36986|	TNIK	Q9UKE5	TRAF2 and NCK-interacting protein kinase (Fragment)	-0.41273	FALSE	0
gnl|gene17115|rna49993|	MED23	Q9ULK4	Mediator complex subunit 23	-0.646156	FALSE	0
gnl|gene3719|rna10831|	GTF2A2	P52657	Transcription initiation factor IIA subunit 2	-1.10297	FALSE	0
gnl|gene5535|rna16211|	TRMT44	Q8IYL2	Probable tRNA (uracil-O(2)-)-methyltransferase	0.517213	FALSE	0
gnl|gene18020|rna52668|	NUP188	Q5SRE5	Nucleoporin NUP188	-0.186608	FALSE	0
gnl|gene11704|rna34006|	PLXNB1	O43157	Plexin-B1	-0.188819	FALSE	0
gnl|gene8106|rna23626|	NCAPD3	P42695	Condensin-2 complex subunit D3	-0.219762	FALSE	0
gnl|gene18877|rna55093|	NCKIPSD	Q9NZQ3	NCK-interacting protein with SH3 domain	-0.309928	FALSE	0
gnl|gene13622|rna39648|	POP1	Q99575	Ribonucleases P/MRP protein subunit POP1	0.0963687	FALSE	0
gnl|gene5697|rna16679|	SIRT1	Q96EB6	NAD-dependent protein deacetylase sirtuin-1	0.170619	FALSE	0
gnl|gene431|rna1244|	GTF2B	Q00403	Transcription initiation factor IIB	-0.66994	FALSE	0
gnl|gene17653|rna51591|	CALU	O43852	Calumenin	-0.528485	FALSE	0
gnl|gene20525|rna59923|	PRKAB1	Q9Y478	5'-AMP-activated protein kinase subunit beta-1	-0.83345	FALSE	0
gnl|gene10220|rna29715|	RPAP3	Q9H6T3	RNA polymerase II-associated protein 3	-0.385883	FALSE	0
gnl|gene37485|rna78225|	ABCF2	Q9UG63	ATP-binding cassette sub-family F member 2	-0.712816	FALSE	0
gnl|gene17445|rna50948|	FBXO11	Q86XK2	F-box only protein 11 (Fragment)	-0.0406383	FALSE	0
gnl|gene5399|rna15829|	ASTE1	Q2TB18	Protein asteroid homolog 1	-0.508293	FALSE	0
gnl|gene19316|rna56425|	PRKDC	P78527	DNA-dependent protein kinase catalytic subunit	-0.330254	FALSE	0
gnl|gene5238|rna15330|	CDC37	Q16543	Hsp90 co-chaperone Cdc37	-0.346608	FALSE	0
gnl|gene46018|rna90619|	MORC3	Q14149	MORC family CW-type zinc finger protein 3	0.0144222	FALSE	0
gnl|gene4445|rna12968|	PPP6R1	Q9UPN7	Serine/threonine-protein phosphatase 6 regulatory subunit 1	-0.185671	FALSE	0
gnl|gene19350|rna56525|	NUP93	Q8N1F7	Nuclear pore complex protein Nup93	-0.217056	FALSE	0
gnl|gene38911|rna80298|	UBL4A	P11441	Ubiquitin-like protein 4A	-0.281729	FALSE	0
gnl|gene48638|rna94283|	SARNP	P82979	SAP domain-containing ribonucleoprotein	-0.797379	FALSE	0
gnl|gene47614|rna92826|	SRPK1	Q96SB4	SRSF protein kinase 1	0.025672	FALSE	0
gnl|gene6184|rna18073|	TMEM209	Q96SK2	Transmembrane protein 209	-0.980063	FALSE	0
gnl|gene19653|rna57446|	GMNN	O75496	Geminin	-1.03794	FALSE	0
gnl|gene4361|rna12700|	PPP4R3A	Q6IN85	Serine/threonine-protein phosphatase 4 regulatory subunit 3A (Fragment)	0.302855	FALSE	0
gnl|gene45104|rna89328|	CDAN1	Q8IWY9	Codanin-1	0.149903	FALSE	0
gnl|gene35516|rna75518|	GCN1	Q92616	eIF-2-alpha kinase activator GCN1	-0.409611	FALSE	0
gnl|gene3993|rna11612|	RNF123	Q5XPI4	E3 ubiquitin-protein ligase RNF123	-0.328438	FALSE	0
gnl|gene4944|rna14443|	GTF2H4	Q92759	General transcription factor IIH subunit 4	-0.608199	FALSE	0
gnl|gene3287|rna9527|	LTN1	O94822	E3 ubiquitin-protein ligase listerin	-0.276868	FALSE	0
gnl|gene36034|rna76203|	STX12	Q86Y82	Syntaxin-12	-1.34425	FALSE	0
gnl|gene15874|rna46378|	PACSIN2	Q9UNF0	Protein kinase C and casein kinase substrate in neurons protein 2	0.301703	FALSE	0
gnl|gene12970|rna37698|	NUP205	Q92621	Nuclear pore complex protein Nup205	0.0569795	FALSE	0
gnl|gene14697|rna42833|	PMS1	P54277	PMS1 protein homolog 1	-0.560587	FALSE	0
gnl|gene2525|rna7351|	RALBP1	Q15311	RalA-binding protein 1	0.0691782	FALSE	0
gnl|gene3888|rna11343|	FGFR1OP	O95684	Centrosomal protein 43	-0.13047	FALSE	0
gnl|gene5159|rna15088|	TTC37	Q6PGP7	Tetratricopeptide repeat protein 37	-0.141176	FALSE	0
gnl|gene44361|rna88203|	TDRD9	Q8NDG6	ATP-dependent RNA helicase TDRD9 (Fragment)	-0.722404	FALSE	0
gnl|gene13529|rna39371|	EVI5	O60447	Ecotropic viral integration site 5 protein homolog (Fragment)	-0.240169	FALSE	0
gnl|gene14520|rna42282|	MYH11	P35749	Myosin-11	-0.164665	FALSE	0
gnl|gene174|rna485|	ANAPC7	Q9UJX3	Anaphase-promoting complex subunit 7	-0.281365	FALSE	0
gnl|gene19868|rna58014|	HEATR1	Q9H583	HEAT repeat-containing protein 1	-0.0468981	FALSE	0
gnl|gene35678|rna75736|	NUP54	Q7Z3B4	Nucleoporin p54	-0.794079	FALSE	0
gnl|gene42644|rna85645|	LRPPRC	P42704	Leucine-rich PPR motif-containing protein, mitochondrial	-0.612636	FALSE	0
gnl|gene16798|rna49084|	EIF2AK4	Q9P2K8	Non-specific serine/threonine protein kinase (Fragment)	0.0630001	FALSE	0
gnl|gene18945|rna55307|	ARHGAP35	Q9NRY4	Rho GTPase-activating protein 35	0.0106325	FALSE	0
gnl|gene19695|rna57561|	UTP18	Q9Y5J1	U3 small nucleolar RNA-associated protein 18 homolog	-0.573044	FALSE	0
gnl|gene19588|rna57235|	KLC1	Q07866	Kinesin light chain	-0.376055	FALSE	0
gnl|gene40709|rna82834|	ERCC4	Q92889	DNA repair endonuclease XPF	-0.614654	FALSE	0
gnl|gene12868|rna37406|	NRF1	Q16656	Nuclear respiratory factor 1	-0.993485	FALSE	0
gnl|gene14539|rna42344|	ORC6	Q9Y5N6	Origin recognition complex subunit 6	-0.353523	FALSE	0
gnl|gene16508|rna48224|	NUP85	Q9BW27	Nuclear pore complex protein Nup85	-0.090444	FALSE	0
gnl|gene161|rna448|	SRRM2	Q9UQ35	Serine/arginine repetitive matrix protein 2 (Fragment)	0.186255	FALSE	0
gnl|gene18588|rna54271|	WDR70	Q9NW82	WD repeat-containing protein 70	-0.767042	FALSE	0
gnl|gene5729|rna16769|	DDX43	Q9NXZ2	Probable ATP-dependent RNA helicase DDX43	-0.890284	FALSE	0
gnl|gene12608|rna36644|	CEP41	Q9BYV8	Centrosomal protein of 41 kDa	-0.950056	FALSE	0
gnl|gene7921|rna23109|	NOL9	Q5SY16	Polynucleotide 5'-hydroxyl-kinase NOL9	-0.232823	FALSE	0
gnl|gene50124|rna96434|	STAM	Q92783	Signal transducing adapter molecule 1	-1.36226	FALSE	0
gnl|gene17428|rna50898|	ZAR1L	A6NP61	ZAR1-like protein	-0.375177	FALSE	0
gnl|gene7463|rna21754|	PTBP1	P26599	Polypyrimidine tract-binding protein 1	-0.545631	FALSE	0
gnl|gene5400|rna15831|	MRPL40	Q9NQ50	39S ribosomal protein L40, mitochondrial	-0.823284	FALSE	0
gnl|gene12032|rna34958|	ZNF510	Q9Y2H8	Zinc finger protein 510	0.616221	FALSE	0
gnl|gene1802|rna5246|	USP40	Q9NVE5	Ubiquitin carboxyl-terminal hydrolase 40	-0.33009	FALSE	0
gnl|gene2681|rna7781|	SPC24	Q8NBT2	Kinetochore protein Spc24	-1.31601	FALSE	0
gnl|gene18394|rna53732|	CD2AP	Q9Y5K6	CD2-associated protein	0.132887	FALSE	0
gnl|gene15105|rna44087|	MYO5A	Q9Y4I1	Unconventional myosin-Va (Fragment)	0.0843935	FALSE	0
gnl|gene3858|rna11248|	CCDC124	Q96CT7	Coiled-coil domain-containing protein 124	-0.839228	FALSE	0
gnl|gene10769|rna31298|	VPS16	Q9H269	Vacuolar protein sorting-associated protein 16 homolog	0.0219531	FALSE	0
gnl|gene10627|rna30883|	RUFY3	Q7L099	Protein RUFY3	-0.174784	FALSE	0
gnl|gene3642|rna10591|	WDR43	Q15061	WD repeat-containing protein 43	-0.604224	FALSE	0
gnl|gene47723|rna92963|	SPAG7	O75391	Sperm-associated antigen 7	-1.00999	FALSE	0
gnl|gene34886|rna74593|	SMCR8	Q8TEV9	Guanine nucleotide exchange protein SMCR8	-0.105091	FALSE	0
gnl|gene14773|rna43103|	LRR1	Q96L50	Leucine-rich repeat protein 1	-0.129903	FALSE	0
gnl|gene4265|rna12421|	SPIRE1	Q08AE8	Protein spire homolog 1	-0.137226	FALSE	0
gnl|gene47463|rna92617|	RAD54B	Q9Y620	DNA repair and recombination protein RAD54B	-0.811907	FALSE	0
gnl|gene19006|rna55479|	VPS50	Q96JG6	Syndetin	-0.0859876	FALSE	0
gnl|gene20370|rna59501|	RAB3GAP1	Q15042	Rab3 GTPase-activating protein catalytic subunit	-0.310589	FALSE	0
gnl|gene16751|rna48956|	TCEA1	P23193	Transcription elongation factor A protein 1	-0.774038	FALSE	0
gnl|gene10103|rna29373|	HMGB3	O15347	High mobility group protein B3 (Fragment)	-0.503241	FALSE	0
gnl|gene1140|rna3306|	BTAF1	O14981	TATA-binding protein-associated factor 172	-0.382653	FALSE	0
gnl|gene46217|rna90889|	AP4E1	Q9UPM8	AP-4 complex subunit epsilon-1	0.00764811	FALSE	0
gnl|gene15885|rna46417|	MTOR	P42345	Non-specific serine/threonine protein kinase	-0.147478	FALSE	0
gnl|gene18070|rna52816|	PNO1	Q9NRX1	RNA-binding protein PNO1	0.0998689	FALSE	0
gnl|gene41979|rna84684|	IGF2R	P11717	Cation-independent mannose-6-phosphate receptor	0.0835986	FALSE	0
gnl|gene36963|rna77522|	KIF6	Q6ZMV9	Kinesin-like protein (Fragment)	-0.601897	FALSE	0
gnl|gene11694|rna33980|	UFL1	O94874	E3 UFM1-protein ligase 1	0.130795	FALSE	0
gnl|gene2028|rna5886|	NEMF	O60524	Nuclear export mediator factor NEMF	-0.102845	FALSE	0
gnl|gene10419|rna30285|	PXN	P49023	Paxillin	-0.289669	FALSE	0
gnl|gene2367|rna6887|	RABGAP1	Q9Y3P9	Rab GTPase-activating protein 1	0.0649666	FALSE	0
gnl|gene36961|rna77519|	DHX36	Q9H2U1	ATP-dependent DNA/RNA helicase DHX36	-0.688427	FALSE	0
gnl|gene20978|rna60459|	INTS4	Q96HW7	Integrator complex subunit 4	-0.402253	FALSE	0
gnl|gene2980|rna8629|	AIMP1	Q12904	Aminoacyl tRNA synthase complex-interacting multifunctional protein 1	-0.401838	FALSE	0
gnl|gene22966|rna62457|	RPL13	P26373	60S ribosomal protein L13	0.341857	TRUE	0
gnl|gene20440|rna59705|	SPTBN2	O15020	SPTBN2 protein	-0.0371639	FALSE	0
gnl|gene3813|rna11113|	GBF1	Q92538	Golgi-specific brefeldin A-resistance guanine nucleotide exchange factor 1	0.155855	FALSE	0
gnl|gene15473|rna45166|	TOP3A	Q13472	DNA topoisomerase 3-alpha	-0.32376	FALSE	0
gnl|gene13473|rna39196|	SNRNP200	O75643	U5 small nuclear ribonucleoprotein 200 kDa helicase (Fragment)	-0.126225	FALSE	0
gnl|gene15352|rna44807|	EIF2AK2	P19525	Interferon-induced, double-stranded RNA-activated protein kinase	-0.615278	FALSE	0
gnl|gene40558|rna82618|	PRPF4	O43172	U4/U6 small nuclear ribonucleoprotein Prp4	0.0785956	FALSE	0
gnl|gene13424|rna39061|	CTIF	O43310	CBP80/20-dependent translation initiation factor	-0.476548	FALSE	0
gnl|gene2306|rna6717|	PIAS4	Q8N2W9	E3 SUMO-protein ligase PIAS4	-0.157	FALSE	0
gnl|gene2279|rna6624|	SSNA1	O43805	Sjoegren syndrome nuclear autoantigen 1	-1.41157	FALSE	0
gnl|gene16000|rna46770|	IFT46	Q9NQC8	Intraflagellar transport protein 46 homolog	-0.339896	FALSE	0
gnl|gene2099|rna6091|	MYH9	P35579	Myosin-9	0.00529023	FALSE	0
gnl|gene1457|rna4243|	VPS9D1	Q9Y2B5	VPS9 domain-containing protein 1	-0.542808	FALSE	0
gnl|gene5103|rna14907|	TTC39B	Q5VTQ0	Tetratricopeptide repeat protein 39B	-0.473809	FALSE	0
gnl|gene1553|rna4512|	PDLIM5	Q96HC4	PDZ and LIM domain protein 5	-0.449609	FALSE	0
gnl|gene12536|rna36454|	RPRD1A	Q96P16	Regulation of nuclear pre-mRNA domain-containing protein 1A	-0.232256	FALSE	0
gnl|gene2281|rna6636|	EPB41L3	Q9Y2J2	Band 4.1-like protein 3	0.182375	FALSE	0
gnl|gene46132|rna90769|	HDAC6	Q9UBN7	Histone deacetylase 6	0.0998424	FALSE	0
gnl|gene3081|rna8928|	HMGB2	P26583	High mobility group protein B2	-0.26416	FALSE	0
gnl|gene11480|rna33366|	MTHFSD	Q2M296	Methenyltetrahydrofolate synthase domain-containing protein	-0.561228	FALSE	0
gnl|gene16663|rna48682|	LUC7L2	Q9Y383	Putative RNA-binding protein Luc7-like 2	-0.404815	FALSE	0
gnl|gene16445|rna48024|	RPP38	P78345	Ribonuclease P protein subunit p38	-0.219075	FALSE	0
gnl|gene1424|rna4160|	HIP1R	O75146	Huntingtin-interacting protein 1-related protein	-0.291473	FALSE	0
gnl|gene8218|rna23932|	NUP155	O75694	Nuclear pore complex protein Nup155	-0.780076	FALSE	0
gnl|gene325|rna933|	UBE4B	O95155	Ubiquitin conjugation factor E4 B	-0.0660095	FALSE	0
gnl|gene14295|rna41644|	TBC1D10A	Q9BXI6	TBC1 domain family member 10A	-0.207164	FALSE	0
gnl|gene18475|rna53949|	NCAPH	Q15003	Condensin complex subunit 2	-0.315983	FALSE	0
gnl|gene19754|rna57709|	DCP2	Q8IU60	m7GpppN-mRNA hydrolase	-0.395809	FALSE	0
gnl|gene11883|rna34507|	CYFIP1	Q7L576	Cytoplasmic FMR1-interacting protein 1 (Fragment)	-0.192626	FALSE	0
gnl|gene7770|rna22681|	GEMIN4	P57678	Gem-associated protein 4	-0.483398	FALSE	0
gnl|gene14269|rna41573|	SOS2	Q07890	Son of sevenless homolog 2	-0.258143	FALSE	0
gnl|gene218|rna613|	SPTBN1	Q01082	Spectrin beta chain, non-erythrocytic 1 (Fragment)	0.0756716	FALSE	0
gnl|gene41297|rna83696|	COG4	Q9H9E3	Conserved oligomeric Golgi complex subunit 4	-0.0968899	FALSE	0
gnl|gene14235|rna41489|	CAST	P20810	Calpain inhibitor	0.498998	FALSE	0
gnl|gene17637|rna51538|	AP3B1	O00203	AP-3 complex subunit beta-1	-0.0264675	FALSE	0
gnl|gene14222|rna41431|	CNOT8	Q9UFF9	CCR4-NOT transcription complex subunit 8	-1.01084	FALSE	0
gnl|gene11632|rna33792|	SRBD1	Q8N5C6	S1 RNA-binding domain-containing protein 1	-0.344353	FALSE	0
gnl|gene4752|rna13884|	HNRNPL	P14866	Heterogeneous nuclear ribonucleoprotein L (Fragment)	-0.461906	FALSE	0
gnl|gene15771|rna46077|	TSR1	Q2NL82	Pre-rRNA-processing protein TSR1 homolog	-0.01806	FALSE	0
gnl|gene35042|rna74820|	USP24	Q9UPU5	Ubiquitin carboxyl-terminal hydrolase 24	-0.0271389	FALSE	0
gnl|gene17247|rna50346|	KIF11	P52732	Kinesin-like protein KIF11	-0.00352491	FALSE	0
gnl|gene37401|rna78111|	SPTAN1	Q13813	Spectrin alpha chain, non-erythrocytic 1	-0.0273087	FALSE	0
gnl|gene17440|rna50939|	CLTC	Q00610	Clathrin heavy chain 1	0.0753874	FALSE	0
gnl|gene42132|rna84881|	THAP12	O43422	52 kDa repressor of the inhibitor of the protein kinase	-0.21922	FALSE	0
gnl|gene14621|rna42611|	MFF	Q9GZY8	Mitochondrial fission factor	-0.486079	FALSE	0
gnl|gene47734|rna92981|	ARMC8	Q8IUR7	Armadillo repeat-containing protein 8	-0.274347	FALSE	0
gnl|gene14930|rna43583|	STIP1	P31948	Stress-induced-phosphoprotein 1	-0.793729	FALSE	0
gnl|gene15071|rna43981|	NUB1	Q9Y5A7	NEDD8 ultimate buster 1	-0.613813	FALSE	0
gnl|gene4438|rna12941|	DDX56	Q9NY93	Probable ATP-dependent RNA helicase DDX56	-0.301407	FALSE	0
gnl|gene10065|rna29250|	PACS1	Q6VY07	Phosphofurin acidic cluster sorting protein 1	-0.145098	FALSE	0
gnl|gene3408|rna9921|	CWC27	Q6UX04	Spliceosome-associated protein CWC27 homolog	-0.279554	FALSE	0
gnl|gene7988|rna23294|	TBC1D8	O95759	TBC1 domain family member 8	-0.678547	FALSE	0
gnl|gene477|rna1370|	CALR	P27797	Calreticulin	0.295229	FALSE	0
gnl|gene18634|rna54405|	CCNB1	P14635	G2/mitotic-specific cyclin-B1	-0.720421	FALSE	0
gnl|gene47295|rna92382|	ORC5	O43913	Origin recognition complex subunit 5	-0.358753	FALSE	0
gnl|gene39064|rna80516|	FASTKD1	Q53R41	FAST kinase domain-containing protein 1, mitochondrial	-0.518458	FALSE	0
gnl|gene12253|rna35616|	CD2BP2	O95400	CD2 antigen cytoplasmic tail-binding protein 2	-0.396851	FALSE	0
gnl|gene18158|rna53064|	MARCKSL1	P49006	MARCKS-related protein	0.491942	FALSE	0
gnl|gene2013|rna5851|	GEMIN8	Q9NWZ8	Gem-associated protein 8	-0.363621	FALSE	0
gnl|gene14551|rna42370|	THAP4	Q8WY91	Peroxynitrite isomerase THAP4	0.11495	FALSE	0
gnl|gene6974|rna20365|	EXD3	Q8N9H8	Exonuclease mut-7 homolog	-0.313943	FALSE	0
gnl|gene39588|rna81223|	CLPTM1	O96005	Cleft lip and palate transmembrane protein 1	-0.188418	FALSE	0
gnl|gene19319|rna56432|	VIPAS39	Q9H9C1	Spermatogenesis-defective protein 39 homolog	-1.00627	FALSE	0
gnl|gene14709|rna42865|	PUS7	Q96PZ0	Pseudouridylate synthase 7 homolog	-0.447231	FALSE	0
gnl|gene47698|rna92935|	NBEA	Q8NFP9	Neurobeachin	-0.192794	FALSE	0
gnl|gene37745|rna78563|	RUFY1	Q96T51	RUN and FYVE domain-containing protein 1	-0.0280089	FALSE	0
gnl|gene39425|rna81001|	MYH10	P35580	Myosin-10	0.0942358	FALSE	0
gnl|gene12150|rna35303|	KIF3A	Q9Y496	Kinesin-like protein	-0.0476349	FALSE	0
gnl|gene10132|rna29465|	EIF3G	O75821	Eukaryotic translation initiation factor 3 subunit G	0.166223	FALSE	0
gnl|gene42964|rna86141|	MAK16	Q9BXY0	Protein MAK16 homolog	-0.26213	FALSE	0
gnl|gene8522|rna24809|	TDRD7	Q8NHU6	Tudor domain-containing protein 7	-0.963602	FALSE	0
gnl|gene45868|rna90418|	RSL1D1	O76021	Ribosomal L1 domain-containing protein 1	-0.0471208	FALSE	0
gnl|gene11098|rna32256|	HMGB1	P09429	High mobility group protein B1	-1.4507	FALSE	0
gnl|gene14832|rna43271|	ARFIP1	P53367	Arfaptin-1	-0.569701	FALSE	0
gnl|gene5251|rna15357|	ZC3H7A	Q8IWR0	Zinc finger CCCH domain-containing protein 7A	-0.726147	FALSE	0
gnl|gene50525|rna97059|	TARBP1	Q13395	Probable methyltransferase TARBP1	0.187711	FALSE	0
gnl|gene1062|rna3095|	FIGNL1	Q6PIW4	Fidgetin-like protein 1	-1.04201	FALSE	0
gnl|gene48054|rna93466|	TUBGCP5	Q96RT8	Gamma-tubulin complex component 5	-0.45353	FALSE	0
gnl|gene38777|rna80076|	EML4	Q9HC35	Echinoderm microtubule-associated protein-like 4	-0.0326908	FALSE	0
gnl|gene34364|rna73892|	ANK1	P16157	Ankyrin-1	-0.111487	FALSE	0
gnl|gene665|rna1939|	CDC25C	P30307	M-phase inducer phosphatase 3	-0.360346	FALSE	0
gnl|gene15751|rna46003|	ALG13	Q9NP73	N-acetylglucosaminyldiphosphodolichol N-acetylglucosaminyltransferase (Fragment)	-0.375939	FALSE	0
gnl|gene34649|rna74285|	DCAF1	Q9Y4B6	DDB1- and CUL4-associated factor 1	0.163188	FALSE	0
gnl|gene15414|rna44987|	SQSTM1	Q13501	Sequestosome-1	0.0752069	FALSE	1
gnl|gene39674|rna81341|	BOP1	Q14137	Ribosome biogenesis protein BOP1	-0.00118686	FALSE	0
gnl|gene15533|rna45354|	INTS8	Q75QN2	Integrator complex subunit 8	-0.359579	FALSE	0
gnl|gene1590|rna4648|	MRPS31	Q92665	28S ribosomal protein S31, mitochondrial	-0.777068	FALSE	0
gnl|gene50760|rna97399|	SRGAP2B	P0DMP2	SLIT-ROBO Rho GTPase-activating protein 2B	-0.449844	FALSE	0
gnl|gene34598|rna74208|	DGKZ	Q13574	Diacylglycerol kinase	-0.541936	FALSE	0
gnl|gene19700|rna57578|	SMARCAD1	Q9H4L7	SWI/SNF-related matrix-associated actin-dependent regulator of chromatin subfamily A containing DEAD/H box 1	0.06693	FALSE	0
gnl|gene39705|rna81386|	TBCC	Q15814	Tubulin-specific chaperone C	-1.15779	FALSE	0
gnl|gene18377|rna53682|	FAM76B	Q5HYJ3	Protein FAM76B	-0.828756	FALSE	0
gnl|gene2393|rna6967|	NEDD1	Q8NHV4	Protein NEDD1	-0.216619	FALSE	0
gnl|gene5786|rna16937|	MMS22L	Q6ZRQ5	Protein MMS22-like	0.302978	FALSE	0
gnl|gene18099|rna52898|	CTR9	Q6PD62	RNA polymerase-associated protein CTR9 homolog	-0.0821036	FALSE	0
gnl|gene7458|rna21735|	TUBGCP3	Q96CW5	Gamma-tubulin complex component 3	-0.411189	TRUE	0
gnl|gene38582|rna79811|	NF2	P35240	Merlin	-0.527309	FALSE	0
gnl|gene15380|rna44877|	SEC31B	Q9NQW1	Protein transport protein Sec31B	-1.20045	FALSE	0
gnl|gene12552|rna36495|	RAD23B	P54727	UV excision repair protein RAD23 homolog B	0.0834273	FALSE	0
gnl|gene43407|rna86789|	AZI2	Q9H6S1	5-azacytidine-induced protein 2	-0.322537	FALSE	0
gnl|gene42849|rna85912|	UBR4	Q5T4S7	E3 ubiquitin-protein ligase UBR4	0.0264587	FALSE	0
gnl|gene19623|rna57346|	EPRS	P07814	Bifunctional glutamate/proline--tRNA ligase	-0.0966363	FALSE	0
gnl|gene15043|rna43898|	ITPR1	Q14643	Inositol 1,4,5-trisphosphate receptor type 1	-0.113801	FALSE	0
gnl|gene45772|rna90295|	TFDP1	Q14186	Transcription factor Dp-1	-0.0660358	FALSE	0
gnl|gene7114|rna20775|	LUC7L3	O95232	Luc7-like protein 3	-0.264804	FALSE	0
gnl|gene3802|rna11075|	HECTD4	Q9Y4D8	Probable E3 ubiquitin-protein ligase HECTD4	-0.264504	FALSE	0
gnl|gene4034|rna11733|	SPG11	Q96JI7	Spatacsin	-0.476018	FALSE	0
gnl|gene26871|rna66376|	POLD3	Q15054	DNA polymerase delta subunit 3	-0.20527	TRUE	0
gnl|gene10557|rna30677|	PACRGL	Q8N7B6	PACRG-like protein	-1.35836	FALSE	0
gnl|gene16046|rna46903|	HCFC1R1	Q9NWW0	Host cell factor C1 regulator 1 (Fragment)	-0.452311	FALSE	0
gnl|gene44466|rna88398|	ERCC3	P19447	General transcription and DNA repair factor IIH helicase subunit XPB	-0.633797	FALSE	0
gnl|gene7839|rna22871|	NCAPH2	Q6IBW4	Condensin-2 complex subunit H2	-0.0505546	FALSE	0
gnl|gene42655|rna85666|	ZYX	Q15942	Zyxin (Fragment)	-0.250064	FALSE	0
gnl|gene16544|rna48314|	CAMK2B	Q13554	Calcium/calmodulin-dependent protein kinase type II subunit beta	-0.552584	FALSE	0
gnl|gene13172|rna38307|	C9orf78	Q9NZ63	Telomere length and silencing protein 1 homolog	-0.685672	FALSE	0
gnl|gene45685|rna90179|	PPP1R37	O75864	Protein phosphatase 1 regulatory subunit 37	0.100236	FALSE	0
gnl|gene46175|rna90819|	COQ9	O75208	Ubiquinone biosynthesis protein COQ9, mitochondrial	-0.0363686	FALSE	0
gnl|gene4201|rna12223|	MARCKS	P29966	Myristoylated alanine-rich C-kinase substrate	0.491051	FALSE	0
gnl|gene17910|rna52353|	HSPA8	P11142	Heat shock cognate 71 kDa protein	-0.181101	FALSE	0
gnl|gene12985|rna37735|	APLF	Q8IW19	Aprataxin and PNK-like factor	-0.213513	FALSE	0
gnl|gene13213|rna38452|	AFTPH	Q6ULP2	Aftiphilin (Fragment)	0.594524	FALSE	0
gnl|gene14670|rna42755|	LIG1	P18858	DNA ligase	0.0832374	FALSE	0
gnl|gene12611|rna36652|	PUM3	Q15397	Pumilio homolog 3	-0.256928	FALSE	0
gnl|gene43906|rna87552|	SRSF12	Q8WXF0	Serine/arginine-rich splicing factor 12	-0.527001	FALSE	0
gnl|gene15456|rna45121|	ZBTB2	Q8N680	Zinc finger and BTB domain-containing protein 2	-0.39515	FALSE	0
gnl|gene19009|rna55488|	HAUS1	Q96CS2	HAUS augmin-like complex subunit 1	-0.602131	FALSE	0
gnl|gene43444|rna86844|	COG2	Q14746	Conserved oligomeric Golgi complex subunit 2	-0.221392	FALSE	0
gnl|gene43370|rna86741|	CELF1	Q92879	CUG triplet repeat, RNA binding protein 1, isoform CRA_c	0.15006	FALSE	0
gnl|gene15713|rna45875|	HSP90B1	P14625	Endoplasmin	-0.00376519	FALSE	0
gnl|gene35131|rna74952|	NEK9	Q8TD19	Serine/threonine-protein kinase Nek9	-0.0153499	FALSE	0
gnl|gene7719|rna22552|	TFAM	Q00059	Transcription factor A, mitochondrial	-0.496691	FALSE	0
gnl|gene8503|rna24749|	FAM177A1	Q8N128	Protein FAM177A1	-0.105867	FALSE	0
gnl|gene15146|rna44209|	WDR46	O15213	WD repeat-containing protein 46	-0.502157	FALSE	0
gnl|gene37580|rna78346|	RNF113A	O15541	E3 ubiquitin-protein ligase RNF113A	-0.71034	FALSE	0
gnl|gene2845|rna8258|	SLBP	Q14493	Histone RNA hairpin-binding protein	-0.178821	FALSE	0
gnl|gene4951|rna14474|	ARFGEF2	Q9Y6D5	Brefeldin A-inhibited guanine nucleotide-exchange protein 2	-0.184963	FALSE	0
gnl|gene10093|rna29341|	ABCF1	Q8NE71	ATP-binding cassette sub-family F member 1 (Fragment)	0.0999683	FALSE	0
gnl|gene39422|rna80997|	STRBP	Q96SI9	Spermatid perinuclear RNA-binding protein	0.474437	FALSE	0
gnl|gene18500|rna54009|	BSDC1	Q9NW68	BSD domain-containing protein 1	-0.437743	FALSE	0
gnl|gene15477|rna45182|	C9	P02748	Complement component C9	-0.416349	FALSE	0
gnl|gene19360|rna56566|	CHMP1A	Q9HD42	Charged multivesicular body protein 1a	-1.80245	FALSE	0
gnl|gene8715|rna25369|	ASCC3	Q8N3C0	Activating signal cointegrator 1 complex subunit 3	-0.28801	FALSE	0
gnl|gene15953|rna46639|	PAK3	O75914	Serine/threonine-protein kinase PAK 3	-0.135782	FALSE	0
gnl|gene16469|rna48116|	DBN1	Q16643	Drebrin	0.274591	FALSE	0
gnl|gene12766|rna37112|	PAXBP1	Q9Y5B6	PAX3- and PAX7-binding protein 1	-0.43021	FALSE	0
gnl|gene9947|rna28915|	ATG2A	Q2TAZ0	Autophagy-related protein 2 homolog A	-0.377808	FALSE	0
gnl|gene14003|rna40794|	EXOC4	Q96A65	Exocyst complex component 4	-0.224888	FALSE	0
gnl|gene1087|rna3156|	DOCK1	Q14185	Dedicator of cytokinesis protein 1	0.404639	FALSE	0
gnl|gene18022|rna52674|	GPALPP1	Q8IXQ4	GPALPP motifs-containing protein 1	-1.19823	FALSE	0
gnl|gene11183|rna32499|	KIAA0319L	Q8IZA0	Dyslexia-associated protein KIAA0319-like protein	-0.383797	FALSE	0
gnl|gene18205|rna53190|	E2F5	Q15329	Transcription factor E2F5	-0.0239245	FALSE	0
gnl|gene2369|rna6893|	MTFR1L	Q9H019	Mitochondrial fission regulator 1-like	0.167782	FALSE	0
gnl|gene15432|rna45046|	FBXO42	Q6P3S6	F-box only protein 42	-0.12912	FALSE	0
gnl|gene13289|rna38676|	POLR3K	Q9Y2Y1	DNA-directed RNA polymerase III subunit RPC10	-0.916694	FALSE	0
gnl|gene5643|rna16528|	EIF3CL	B5ME19	Eukaryotic translation initiation factor 3 subunit C-like protein	0.0655882	FALSE	0
gnl|gene8767|rna25519|	MLH1	P40692	DNA mismatch repair protein Mlh1	-0.625857	FALSE	0
gnl|gene6540|rna19142|	TLK1	Q9UKI8	Serine/threonine-protein kinase tousled-like 1	-0.0296518	FALSE	0
gnl|gene17422|rna50878|	STUB1	Q9UNE7	E3 ubiquitin-protein ligase CHIP	-0.852316	FALSE	0
gnl|gene6927|rna20241|	RBM8A	Q9Y5S9	RNA-binding protein 8A	-0.281817	FALSE	0
gnl|gene14340|rna41768|	DDX6	P26196	Probable ATP-dependent RNA helicase DDX6	-0.595338	FALSE	0
gnl|gene14084|rna41022|	STAMBP	O95630	STAM-binding protein	-0.149584	FALSE	0
gnl|gene16803|rna49097|	ARMC1	Q9NVT9	Armadillo repeat-containing protein 1	0.128509	FALSE	0
gnl|gene20299|rna59277|	BRAT1	Q6PJG6	BRCA1-associated ATM activator 1	-0.118301	FALSE	0
gnl|gene3349|rna9733|	ANAPC5	Q9UJX4	Anaphase-promoting complex subunit 5 (Fragment)	-0.130014	FALSE	0
gnl|gene14334|rna41753|	SRPK2	P78362	SRSF protein kinase 2	0.126631	FALSE	0
gnl|gene40174|rna82052|	DIP2B	Q9P265	Disco-interacting protein 2 homolog B	-0.0558272	FALSE	0
gnl|gene20210|rna58997|	SMAD4	Q13485	Mothers against decapentaplegic homolog 4	-0.886167	FALSE	0
gnl|gene38692|rna79946|	SYNE2	Q8WXH0	Nesprin-2	0.0741955	FALSE	0
gnl|gene18661|rna54477|	NHEJ1	Q9H9Q4	Non-homologous end-joining factor 1	-0.963119	FALSE	0
gnl|gene40798|rna82952|	NDUFAF2	Q8N183	NADH dehydrogenase [ubiquinone] 1 alpha subcomplex assembly factor 2	-0.413744	FALSE	0
gnl|gene3696|rna10750|	RACGAP1	Q9H0H5	Rac GTPase-activating protein 1	-0.64257	FALSE	0
gnl|gene7265|rna21202|	PSME4	Q14997	Proteasome activator complex subunit 4	0.274951	TRUE	0
gnl|gene10237|rna29769|	GTF3C6	Q969F1	General transcription factor 3C polypeptide 6	-0.174238	FALSE	0
gnl|gene14030|rna40875|	KNTC1	P50748	Kinetochore-associated protein 1	0.114009	FALSE	0
gnl|gene38948|rna80350|	NSMCE4A	Q9NXX6	Non-structural maintenance of chromosomes element 4 homolog A	-0.440756	FALSE	0
gnl|gene17285|rna50445|	DOK1	Q99704	Docking protein 1	-0.513982	FALSE	0
gnl|gene9955|rna28933|	TLK2	Q86UE8	Serine/threonine-protein kinase tousled-like 2	0.0441809	FALSE	0
gnl|gene45804|rna90342|	PARP12	Q9H0J9	Protein mono-ADP-ribosyltransferase PARP12	-0.425679	FALSE	0
gnl|gene7778|rna22702|	MOV10	Q9HCE1	RNA helicase	-0.534126	FALSE	0
gnl|gene16182|rna47283|	TRMT1	Q9NXH9	tRNA (guanine(26)-N(2))-dimethyltransferase	0.502641	FALSE	0
gnl|gene17080|rna49899|	UBFD1	O14562	Ubiquitin domain-containing protein UBFD1	-0.288146	FALSE	0
gnl|gene4649|rna13572|	TIMM44	O43615	Mitochondrial import inner membrane translocase subunit TIM44	-0.527223	FALSE	0
gnl|gene340|rna992|	ZNF622	Q969S3	Zinc finger protein 622	0.23395	FALSE	0
gnl|gene11346|rna32986|	CRKL	P46109	Crk-like protein	-0.746586	FALSE	0
gnl|gene41034|rna83303|	BCAS3	Q9H6U6	Breast carcinoma-amplified sequence 3	-1.03548	FALSE	0
gnl|gene40796|rna82950|	ANKFY1	Q9P2R3	Rabankyrin-5	0.278329	FALSE	0
gnl|gene18287|rna53417|	CTNNA1	P35221	Catenin alpha-1	-0.369225	FALSE	0
gnl|gene17860|rna52185|	NUDCD3	Q8IVD9	NudC domain-containing protein 3	-0.282217	FALSE	0
gnl|gene10211|rna29690|	UBL7	Q96S82	Ubiquitin-like protein 7	-0.45855	FALSE	0
gnl|gene17603|rna51429|	HDGF	P51858	Hepatoma-derived growth factor	-0.0448299	FALSE	0
gnl|gene18360|rna53639|	POLA1	P09884	DNA polymerase	-0.133275	FALSE	0
gnl|gene2594|rna7534|	PES1	O00541	Pescadillo homolog	0.131785	FALSE	0
gnl|gene13806|rna40193|	ZNF346	Q9UL40	Zinc finger protein 346	0.0830677	FALSE	0
gnl|gene18049|rna52754|	RNF213	Q63HN8	E3 ubiquitin-protein ligase RNF213	0.238066	FALSE	0
gnl|gene3214|rna9310|	RNMT	O43148	mRNA cap guanine-N7 methyltransferase	-0.982029	FALSE	0
gnl|gene35598|rna75632|	BLOC1S2	Q6QNY1	Biogenesis of lysosome-related organelles complex 1 subunit 2	-0.545566	FALSE	0
gnl|gene4902|rna14315|	LUC7L	Q9NQ29	Putative RNA-binding protein Luc7-like 1	-0.334437	FALSE	0
gnl|gene10072|rna29268|	VAC14	Q08AM6	Protein VAC14 homolog	-0.189387	FALSE	0
gnl|gene11229|rna32658|	ACAP2	Q15057	Arf-GAP with coiled-coil, ANK repeat and PH domain-containing protein 2 (Fragment)	-0.0680573	FALSE	0
gnl|gene12751|rna37047|	STK3	Q13188	Serine/threonine-protein kinase 3	-0.281106	FALSE	0
gnl|gene42211|rna84978|	MAP4K5	Q9Y4K4	Mitogen-activated protein kinase kinase kinase kinase 5	-0.460933	FALSE	0
gnl|gene20245|rna59099|	TDRD12	Q587J7	Putative ATP-dependent RNA helicase TDRD12	-0.186502	FALSE	0
gnl|gene42423|rna85315|	POLR2I	P36954	DNA-directed RNA polymerase II subunit RPB9	-0.379571	TRUE	0
gnl|gene18180|rna53124|	CHMP2B	Q9UQN3	Charged multivesicular body protein 2b	-1.12492	FALSE	0
gnl|gene39810|rna81553|	UBE4A	Q14139	Ubiquitin conjugation factor E4 A	-0.103394	FALSE	0
gnl|gene12083|rna35101|	PIK3R4	Q99570	Phosphoinositide 3-kinase regulatory subunit 4	-0.487252	FALSE	0
gnl|gene15754|rna46017|	TIMELESS	Q9UNS1	Protein timeless homolog	-0.277837	FALSE	0
gnl|gene5569|rna16298|	FANCI	Q9NVI1	Fanconi anemia group I protein (Fragment)	-0.0622555	FALSE	0
gnl|gene12107|rna35172|	HIP1	O00291	Huntingtin-interacting protein 1	0.110121	FALSE	0
gnl|gene8509|rna24773|	PIGU	Q9H490	Phosphatidylinositol glycan anchor biosynthesis class U protein	0.107623	FALSE	0
gnl|gene18782|rna54828|	VPS13A	Q96RL7	Vacuolar protein sorting-associated protein 13A	-0.401533	FALSE	0
gnl|gene2850|rna8274|	CCNL2	Q96S94	Cyclin-L2	-0.264846	FALSE	0
gnl|gene19207|rna56105|	LRRC40	Q9H9A6	Leucine-rich repeat-containing protein 40	-1.06972	FALSE	0
gnl|gene17471|rna51029|	MYO10	Q9HD67	Unconventional myosin-X (Fragment)	-0.27263	FALSE	0
gnl|gene48943|rna94741|	ZSWIM9	Q86XI8	Uncharacterized protein ZSWIM9	-0.523459	FALSE	0
gnl|gene14213|rna41401|	HNRNPH1	P31943	Heterogeneous nuclear ribonucleoprotein H	-0.326545	FALSE	1
gnl|gene19510|rna57013|	MEN1	O00255	Menin	-0.496193	FALSE	0
gnl|gene49592|rna95644|	SNX15	Q9NRS6	Sorting nexin-15	-0.723075	FALSE	0
gnl|gene17167|rna50129|	NUDT9	Q9BW91	ADP-ribose pyrophosphatase, mitochondrial	-0.081147	FALSE	0
gnl|gene8864|rna25811|	CDV3	Q9UKY7	Protein CDV3 homolog	-0.0701048	FALSE	0
gnl|gene18696|rna54574|	HSP90AA1	P07900	Heat shock protein HSP 90-alpha	-0.0286886	FALSE	0
gnl|gene28|rna86|	EXD2	Q9NVH0	Exonuclease 3'-5' domain-containing protein 2	-0.819306	FALSE	0
gnl|gene6067|rna17753|	IPO4	Q8TEX9	Importin-4	0.378325	FALSE	0
gnl|gene5016|rna14651|	AP5Z1	O43299	AP-5 complex subunit zeta-1	-0.431239	FALSE	0
gnl|gene12540|rna36468|	RINT1	Q6NUQ1	RAD50-interacting protein 1	-0.0622237	FALSE	0
gnl|gene6536|rna19120|	ECT2	Q9H8V3	Protein ECT2	-0.546663	FALSE	0
gnl|gene10056|rna29226|	PARN	O95453	Poly(A)-specific ribonuclease PARN (Fragment)	-0.681356	FALSE	0
gnl|gene1329|rna3880|	SOS1	Q07889	Son of sevenless homolog 1	0.173479	FALSE	1
gnl|gene186|rna525|	FOPNL	Q96NB1	Centrosomal protein 20	-1.63547	FALSE	0
gnl|gene44324|rna88156|	ARFGEF1	Q9Y6D6	Brefeldin A-inhibited guanine nucleotide-exchange protein 1 (Fragment)	-0.275117	FALSE	0
gnl|gene40291|rna82230|	HS1BP3	Q53T59	HCLS1-binding protein 3	-0.370875	FALSE	0
gnl|gene3836|rna11187|	STX4	Q12846	Syntaxin-4	-0.284715	FALSE	0
gnl|gene49755|rna95868|	CHMP3	Q9Y3E7	Charged multivesicular body protein 3	-0.934419	FALSE	0
gnl|gene50327|rna96769|	RBMX2	Q9Y388	RNA-binding motif protein, X-linked 2	-0.224149	FALSE	0
gnl|gene13947|rna40602|	VPS35	Q96QK1	Vacuolar protein sorting-associated protein 35	0.0906345	FALSE	0
gnl|gene9198|rna26717|	HBS1L	Q9Y450	HBS1-like protein	-0.0746302	FALSE	0
gnl|gene13270|rna38623|	PBDC1	Q9BVG4	Protein PBDC1	-0.926772	FALSE	0
gnl|gene15755|rna46022|	CLTCL1	P53675	Clathrin heavy chain 2	-0.0325143	FALSE	0
gnl|gene14927|rna43572|	CUL4A	Q13619	Cullin-4A	-0.29284	FALSE	0
gnl|gene16020|rna46829|	EFHD1	Q9BUP0	EF-hand domain-containing protein D1	-0.573242	FALSE	0
gnl|gene10090|rna29335|	TAF5L	O75529	TAF5-like RNA polymerase II p300/CBP-associated factor-associated factor 65 kDa subunit 5L	-0.34385	FALSE	0
gnl|gene10546|rna30637|	MACC1	Q6ZN28	Metastasis-associated in colon cancer protein 1	-0.422679	FALSE	0
gnl|gene3783|rna11010|	ADAD1	Q96M93	Adenosine deaminase domain-containing protein 1	0.0742399	FALSE	0
gnl|gene19079|rna55701|	INTS7	Q9NVH2	Integrator complex subunit 7	-0.262633	FALSE	0
gnl|gene3889|rna11356|	THADA	Q6YHU6	Thyroid adenoma-associated protein (Fragment)	0.0380867	FALSE	0
gnl|gene14204|rna41375|	GAS7	O60861	Growth arrest-specific protein 7	0.259754	FALSE	0
gnl|gene2968|rna8598|	NAP1L1	P55209	Nucleosome assembly protein 1-like 1	-0.0933005	FALSE	0
gnl|gene4174|rna12157|	KIF3B	O15066	Kinesin-like protein KIF3B	0.053583	FALSE	0
gnl|gene903|rna2650|	IFT88	Q13099	Intraflagellar transport protein 88 homolog	-0.462076	FALSE	0
gnl|gene2075|rna6019|	CETN3	O15182	Centrin-3	-0.254729	FALSE	0
gnl|gene246|rna694|	HEBP2	Q9Y5Z4	Heme-binding protein 2	-0.03592	FALSE	0
gnl|gene14860|rna43367|	RIC8B	Q9NVN3	Synembryn-B	-0.581351	FALSE	0
gnl|gene37431|rna78145|	TUBGCP2	Q9BSJ2	Gamma-tubulin complex component	-0.514473	TRUE	0
gnl|gene17279|rna50422|	CRNKL1	Q9BZJ0	Crooked neck-like protein 1	-0.0768971	FALSE	0
gnl|gene4577|rna13345|	STK31	Q9BXU1	Serine/threonine-protein kinase 31	-0.223474	FALSE	0
gnl|gene12491|rna36320|	BRAP	Q7Z569	BRCA1-associated protein	0.14435	FALSE	0
gnl|gene5983|rna17509|	ILF2	Q12905	Interleukin enhancer-binding factor 2	-1.11714	FALSE	0
gnl|gene18601|rna54303|	EXOC5	O00471	Exocyst complex component 5	-0.121038	FALSE	0
gnl|gene47392|rna92531|	FANCG	O15287	Fanconi anemia group G protein	-0.244328	FALSE	0
gnl|gene6309|rna18442|	MTIF3	Q9H2K0	Translation initiation factor IF-3, mitochondrial	-0.704485	FALSE	0
gnl|gene50382|rna96867|	CNOT9	Q92600	CCR4-NOT transcription complex subunit 9	-1.3879	FALSE	0
gnl|gene41855|rna84453|	DYNC1H1	Q14204	Cytoplasmic dynein 1 heavy chain 1 (Fragment)	0.124749	FALSE	0
gnl|gene4272|rna12439|	RBM43	Q6ZSC3	RNA-binding protein 43	-0.362094	FALSE	0
gnl|gene2755|rna8015|	POLR3E	Q9NVU0	DNA-directed RNA polymerase III subunit RPC5	-0.350124	FALSE	0
gnl|gene8281|rna24111|	ACACB	O00763	Acetyl-CoA carboxylase 2	-0.15482	FALSE	0
gnl|gene19439|rna56812|	RIOK2	Q9BVS4	Serine/threonine-protein kinase RIO2	-0.617764	FALSE	0
gnl|gene11905|rna34569|	NPHP1	O15259	Nephrocystin-1 (Fragment)	-0.362286	FALSE	0
gnl|gene12467|rna36243|	LRRC47	Q8N1G4	Leucine-rich repeat-containing protein 47	-0.339036	FALSE	0
gnl|gene7134|rna20829|	PDXDC1	Q6P996	Pyridoxal-dependent decarboxylase domain-containing protein 1	-0.0422739	FALSE	0
gnl|gene6694|rna19601|	FANCB	Q8NB91	Fanconi anemia group B protein	-0.479954	FALSE	0
gnl|gene39770|rna81493|	LASP1	Q14847	LIM and SH3 domain protein 1	-0.115075	FALSE	0
gnl|gene18089|rna52869|	PPP1R3B	Q86XI6	Protein phosphatase 1 regulatory subunit 3B	-0.451908	FALSE	0
gnl|gene8304|rna24181|	TSEN54	Q7Z6J9	tRNA-splicing endonuclease subunit Sen54	-0.0475403	FALSE	0
gnl|gene3637|rna10579|	HEXIM1	O94992	Protein HEXIM1	0.175638	FALSE	0
gnl|gene2637|rna7662|	METTL16	Q86W50	RNA N6-adenosine-methyltransferase METTL16	-0.441255	FALSE	0
gnl|gene14134|rna41166|	MMS19	Q96T76	MMS19 nucleotide excision repair protein homolog	-0.144431	FALSE	0
gnl|gene19092|rna55749|	ANAPC1	Q9H1A4	Anaphase-promoting complex subunit 1 (Fragment)	-0.0978635	FALSE	0
gnl|gene139|rna390|	SRPRA	P08240	Signal recognition particle receptor subunit alpha	-0.764576	FALSE	0
gnl|gene20053|rna58534|	EVL	Q9UI08	Ena/VASP-like protein	0.34442	FALSE	0
gnl|gene15848|rna46301|	MYADM	Q96S97	Myeloid-associated differentiation marker	-0.514483	FALSE	0
gnl|gene47901|rna93226|	C7orf50	Q9BRJ6	Uncharacterized protein C7orf50	-0.457434	FALSE	0
gnl|gene15587|rna45523|	CAND1	Q86VP6	Cullin-associated NEDD8-dissociated protein 1	-0.218176	FALSE	0
gnl|gene12007|rna34888|	SEC24D	O94855	Protein transport protein Sec24D	-1.3409	FALSE	0
gnl|gene45119|rna89349|	AKIRIN2	Q53H80	Akirin-2	-0.390567	FALSE	0
gnl|gene17067|rna49859|	RNF216	Q9NWF9	E3 ubiquitin-protein ligase RNF216	0.116582	FALSE	0
gnl|gene36401|rna76721|	SNRPA1	P09661	U2 small nuclear ribonucleoprotein A'	-0.97501	FALSE	0
gnl|gene12108|rna35174|	NUCKS1	Q9H1E3	Nuclear ubiquitous casein and cyclin-dependent kinase substrate 1	0.637164	FALSE	0
gnl|gene2410|rna7018|	EIF5	P55010	Eukaryotic translation initiation factor 5	0.173537	FALSE	0
gnl|gene9095|rna26466|	TES	Q9UGI8	Testin	-0.447707	FALSE	0
gnl|gene43301|rna86629|	ARFIP2	P53365	Arfaptin-2	-1.43917	FALSE	0
gnl|gene35995|rna76147|	EIF3E	P60228	Eukaryotic translation initiation factor 3 subunit E	-0.192529	FALSE	0
gnl|gene37289|rna77968|	MON2	Q7Z3U7	Protein MON2 homolog	0.0517714	FALSE	0
gnl|gene3055|rna8847|	DEPDC7	Q96QD5	DEP domain-containing protein 7	-1.70005	FALSE	0
gnl|gene10743|rna31224|	TLN2	Q9Y4G6	Talin-2	-0.11237	FALSE	0
gnl|gene3434|rna9991|	SMG8	Q8ND04	Protein SMG8	-0.204582	FALSE	0
gnl|gene14538|rna42336|	SH3GLB2	Q9NR46	Endophilin-B2	-0.825257	FALSE	0
gnl|gene13258|rna38591|	ARIH2	O95376	E3 ubiquitin-protein ligase ARIH2	0.208643	FALSE	0
gnl|gene2015|rna5855|	DKC1	O60832	H/ACA ribonucleoprotein complex subunit DKC1	-0.140055	FALSE	0
gnl|gene36692|rna77124|	SRSF3	P84103	Serine/arginine-rich splicing factor 3	-0.304511	FALSE	0
gnl|gene14138|rna41176|	ASH2L	Q9UBL3	Set1/Ash2 histone methyltransferase complex subunit ASH2	0.151136	FALSE	0
gnl|gene8894|rna25891|	POGK	Q9P215	Pogo transposable element with KRAB domain	-0.189214	FALSE	0
gnl|gene1224|rna3562|	CHAF1B	Q13112	Chromatin assembly factor 1 subunit B	-0.19594	FALSE	0
gnl|gene20368|rna59491|	WWP2	O00308	NEDD4-like E3 ubiquitin-protein ligase WWP2	0.128935	FALSE	0
gnl|gene1394|rna4080|	PYM1	Q9BRP8	Partner of Y14 and mago	0.12091	FALSE	0
gnl|gene342|rna997|	APCS	P02743	Serum amyloid P-component	-0.344325	FALSE	0
gnl|gene6029|rna17648|	THOC1	Q96FV9	THO complex subunit 1	-0.601044	FALSE	0
gnl|gene11532|rna33489|	TRAPPC12	Q8WVT3	Trafficking protein particle complex subunit 12 (Fragment)	0.0877754	FALSE	0
gnl|gene595|rna1741|	GTF2E1	P29083	General transcription factor IIE subunit 1	-0.413862	FALSE	0
gnl|gene5771|rna16880|	CCDC97	Q96F63	Coiled-coil domain-containing protein 97	-0.604202	FALSE	0
gnl|gene13386|rna38944|	FAM91A1	Q658Y4	Protein FAM91A1	-0.244293	FALSE	0
gnl|gene16470|rna48118|	TMEM214	Q6NUQ4	Transmembrane protein 214	1.1902	FALSE	0
gnl|gene16513|rna48238|	CHMP2A	O43633	Charged multivesicular body protein 2a	-0.922756	FALSE	0
gnl|gene39034|rna80477|	PRPF8	Q6P2Q9	Pre-mRNA-processing-splicing factor 8	-0.106106	FALSE	0
gnl|gene43454|rna86867|	AGAP3	Q96P47	Arf-GAP with GTPase, ANK repeat and PH domain-containing protein 3	-0.283866	FALSE	0
gnl|gene14163|rna41246|	CFAP36	Q96G28	Cilia- and flagella-associated protein 36	-0.313544	FALSE	0
gnl|gene18544|rna54150|	PSMC1	P62191	26S proteasome regulatory subunit 4	0.0867518	TRUE	0
gnl|gene16300|rna47606|	VPS41	P49754	Vacuolar protein sorting-associated protein 41 homolog	0.0760888	FALSE	0
gnl|gene20125|rna58727|	ATP6V0A1	Q93050	V-type proton ATPase 116 kDa subunit a1	0.140809	FALSE	0
gnl|gene9500|rna27625|	NARF	Q9UHQ1	Nuclear prelamin A recognition factor	-0.289077	FALSE	0
gnl|gene19162|rna55960|	TIPIN	Q9BVW5	TIMELESS-interacting protein (Fragment)	-0.152043	FALSE	0
gnl|gene16142|rna47187|	PSMD6	Q15008	26S proteasome non-ATPase regulatory subunit 6	0.263594	TRUE	0
gnl|gene2965|rna8590|	SRSF7	Q16629	Serine/arginine-rich-splicing factor 7	-0.406962	FALSE	0
gnl|gene10178|rna29594|	ARAF	P10398	Serine/threonine-protein kinase A-Raf	-0.634493	FALSE	0
gnl|gene35299|rna75231|	TPPP3	Q9BW30	Tubulin polymerization-promoting protein family member 3	-1.04121	FALSE	0
gnl|gene16911|rna49421|	CHMP1B	Q7LBR1	Charged multivesicular body protein 1b	-1.58785	FALSE	0
gnl|gene1226|rna3567|	NCBP1	Q09161	Nuclear cap-binding protein subunit 1	-0.497473	FALSE	0
gnl|gene13094|rna38061|	PPIP5K2	O43314	Inositol hexakisphosphate and diphosphoinositol-pentakisphosphate kinase (Fragment)	-0.03913	FALSE	0
gnl|gene36329|rna76607|	HSP90AB1	P08238	Heat shock protein HSP 90-beta	-0.139932	FALSE	0
gnl|gene7270|rna21215|	MAEL	Q96JY0	Protein maelstrom homolog	0.223625	FALSE	0
gnl|gene8229|rna23965|	SCFD2	Q8WU76	Sec1 family domain-containing protein 2	-0.555737	FALSE	0
gnl|gene5335|rna15625|	FANCD2	Q9BXW9	Fanconi anemia group D2 protein	-0.107986	FALSE	0
gnl|gene18289|rna53422|	OTUD6B	Q8N6M0	Deubiquitinase OTUD6B	-0.41704	FALSE	0
gnl|gene9056|rna26355|	TRADD	Q15628	Tumor necrosis factor receptor type 1-associated DEATH domain protein	-0.818513	FALSE	0
gnl|gene38462|rna79614|	TUBGCP4	Q9UGJ1	Gamma-tubulin complex component 4	-0.350958	FALSE	0
gnl|gene5352|rna15678|	RPS6	P62753	40S ribosomal protein S6	0.178664	TRUE	0
gnl|gene12333|rna35858|	RAE1	P78406	mRNA export factor	0.0298231	FALSE	0
gnl|gene15066|rna43960|	WDR37	Q9Y2I8	WD repeat-containing protein 37	-0.100776	FALSE	0
gnl|gene40478|rna82492|	TSSC4	Q9Y5U2	Protein TSSC4 (Fragment)	0.0934127	FALSE	0
gnl|gene15822|rna46233|	PPP2R5E	Q16537	Serine/threonine-protein phosphatase 2A 56 kDa regulatory subunit epsilon isoform	-0.087129	FALSE	0
gnl|gene1206|rna3502|	PPP2R3A	Q06190	Serine/threonine-protein phosphatase 2A regulatory subunit B'' subunit alpha	0.0118909	FALSE	0
gnl|gene4020|rna11688|	PPP2R5C	Q13362	Serine/threonine-protein phosphatase 2A 56 kDa regulatory subunit	-0.341964	FALSE	0
gnl|gene904|rna2651|	KIFAP3	Q92845	Kinesin-associated protein 3	-0.0199567	FALSE	0
gnl|gene4125|rna12010|	DNAAF5	Q86Y56	Dynein assembly factor 5, axonemal (Fragment)	-0.143383	FALSE	0
gnl|gene44041|rna87725|	MDM4	O15151	Protein Mdm4	-0.210259	FALSE	0
gnl|gene20457|rna59749|	CSRP2	Q16527	Cysteine and glycine-rich protein 2	-0.177689	FALSE	0
gnl|gene14378|rna41872|	MYO3B	Q8WXR4	Myosin-IIIb (Fragment)	-0.420318	FALSE	0
gnl|gene10321|rna29993|	SSSCA1	O60232	Protein ZNRD2	-0.332998	FALSE	0
gnl|gene40496|rna82516|	EIF2B5	Q13144	Translation initiation factor eIF-2B subunit epsilon	-0.0200141	FALSE	0
gnl|gene14710|rna42871|	WASL	O00401	Neural Wiskott-Aldrich syndrome protein	-0.237396	FALSE	1
gnl|gene17588|rna51371|	PACSIN3	Q9UKS6	Protein kinase C and casein kinase substrate in neurons protein 3	0.180027	FALSE	0
gnl|gene45791|rna90329|	AVEN	Q9NQS1	Cell death regulator Aven	-0.175948	FALSE	0
gnl|gene9021|rna26266|	TTC25	Q96NG3	Tetratricopeptide repeat protein 25	0.698917	FALSE	0
gnl|gene10028|rna29144|	PPM1G	O15355	Protein phosphatase 1G	0.494361	FALSE	0
gnl|gene14767|rna43083|	VPS13C	Q709C8	Vacuolar protein sorting-associated protein 13C (Fragment)	-0.729413	FALSE	0
gnl|gene12377|rna35988|	BRAF	P15056	Non-specific serine/threonine protein kinase	0.0464228	FALSE	0
gnl|gene16269|rna47521|	MROH1	Q8NDA8	Maestro heat-like repeat-containing protein family member 1	0.012323	FALSE	0
gnl|gene11167|rna32456|	PSMD3	O43242	26S proteasome non-ATPase regulatory subunit 3	0.149135	TRUE	0
gnl|gene42408|rna85300|	AQR	O60306	Aquarius homolog (Mouse), isoform CRA_a	-0.214175	FALSE	0
gnl|gene10006|rna29084|	SUPT16H	Q9Y5B9	FACT complex subunit SPT16	0.0165591	FALSE	0
gnl|gene41268|rna83647|	ATG16L1	Q676U5	Autophagy-related protein 16-1	0.00535423	FALSE	0
gnl|gene2480|rna7227|	RPL14	P50914	60S ribosomal protein L14	0.303563	TRUE	0
gnl|gene10723|rna31169|	C1QBP	Q07021	Complement component 1 Q subcomponent-binding protein, mitochondrial	-0.720395	FALSE	0
gnl|gene2983|rna8640|	UBAC1	Q9BSL1	Ubiquitin-associated domain-containing protein 1	-0.437884	FALSE	0
gnl|gene17672|rna51660|	OSBP	P22059	Oxysterol-binding protein 1	-0.101637	FALSE	0
gnl|gene12628|rna36691|	CTNNBL1	Q8WYA6	Beta-catenin-like protein 1	-0.528176	FALSE	0
gnl|gene20211|rna58999|	CPD	O75976	Carboxypeptidase D	-0.0920323	FALSE	0
gnl|gene3614|rna10509|	CLK2	P49760	Dual-specificity protein kinase CLK2	-0.36901	FALSE	0
gnl|gene19696|rna57567|	ITCH	Q96J02	E3 ubiquitin-protein ligase Itchy homolog	-0.546995	FALSE	0
gnl|gene43198|rna86492|	EEF1D	P29692	Elongation factor 1-delta	0.00892862	FALSE	0
gnl|gene3452|rna10035|	YIF1B	Q5BJH7	Protein YIF1B	-0.646761	FALSE	0
gnl|gene15483|rna45204|	NR2C1	P13056	Nuclear receptor subfamily 2 group C member 1	-0.844773	FALSE	0
gnl|gene3231|rna9360|	TELO2	Q9Y4R8	Telomere length regulation protein TEL2 homolog	-0.21872	FALSE	0
gnl|gene18484|rna53970|	PDAP1	Q13442	28 kDa heat- and acid-stable phosphoprotein	-0.2099	FALSE	0
gnl|gene18821|rna54933|	INTS10	Q9NVR2	Integrator complex subunit 10	-0.444156	FALSE	0
gnl|gene5133|rna15018|	CUL9	Q8IWT3	Cullin-9	0.0362101	FALSE	0
gnl|gene8772|rna25539|	KATNAL1	Q9BW62	Katanin p60 ATPase-containing subunit A-like 1	-0.225655	FALSE	0
gnl|gene1029|rna3010|	ANXA11	P50995	Annexin A11	-0.905622	FALSE	0
gnl|gene37045|rna77651|	CXorf56	Q9H5V9	UPF0428 protein CXorf56	-0.683625	FALSE	0
gnl|gene3582|rna10426|	RAD17	O75943	Cell cycle checkpoint protein RAD17	-0.145552	FALSE	0
gnl|gene41896|rna84525|	LSG1	Q9H089	Large subunit GTPase 1 homolog	-0.372594	FALSE	0
gnl|gene49145|rna95002|	SUZ12	Q15022	Polycomb protein SUZ12	-0.0687207	FALSE	0
gnl|gene20532|rna59943|	MED6	O75586	Mediator of RNA polymerase II transcription subunit 6	-0.492197	FALSE	0
gnl|gene323|rna929|	CCNE1	P24864	G1/S-specific cyclin-E1	-0.0218578	FALSE	0
gnl|gene417|rna1204|	TAF9	Q16594	Transcription initiation factor TFIID subunit 9	-0.362435	FALSE	0
gnl|gene7823|rna22833|	DLAT	P10515	Dihydrolipoyllysine-residue acetyltransferase component of pyruvate dehydrogenase complex, mitochondrial	-0.836734	FALSE	0
gnl|gene36283|rna76549|	GTPBP4	Q9BZE4	Nucleolar GTP-binding protein 1	-0.137758	FALSE	0
gnl|gene2290|rna6668|	RPL6	Q02878	60S ribosomal protein L6	0.209404	TRUE	0
gnl|gene10112|rna29402|	POLR1A	O95602	DNA-directed RNA polymerase I subunit RPA1	-0.00491562	FALSE	0
gnl|gene15161|rna44266|	HDAC3	O15379	Histone deacetylase 3	-0.275213	FALSE	0
gnl|gene647|rna1890|	TRIM44	Q96DX7	Tripartite motif-containing protein 44	-0.429416	FALSE	0
gnl|gene10382|rna30179|	RNF8	O76064	E3 ubiquitin-protein ligase RNF8	-0.406236	FALSE	0
gnl|gene10810|rna31421|	HOMER2	Q9NSB8	Homer protein homolog 2	-0.0482852	FALSE	0
gnl|gene3488|rna10154|	ATP9B	O43861	ATPase class II type 9B	0.15113	FALSE	0
gnl|gene5417|rna15885|	FAM192A	Q9GZU8	PSME3-interacting protein	-0.493267	FALSE	0
gnl|gene2507|rna7293|	ITGB1	P05556	Integrin beta-1	-0.786662	FALSE	0
gnl|gene3401|rna9898|	PCED1A	Q9H1Q7	PC-esterase domain-containing protein 1A (Fragment)	-0.0821874	FALSE	0
gnl|gene47936|rna93284|	HMCES	Q96FZ2	Abasic site processing protein HMCES	-1.13495	FALSE	0
gnl|gene46356|rna91071|	JPT2	Q9H910	Jupiter microtubule associated homolog 2	-0.502533	FALSE	0
gnl|gene14665|rna42743|	ATP1A1	P05023	Sodium/potassium-transporting ATPase subunit alpha-1	0.0709311	FALSE	0
gnl|gene36441|rna76788|	TECPR2	O15040	Tectonin beta-propeller repeat-containing protein 2	-0.0386102	FALSE	0
gnl|gene10884|rna31637|	PRKRA	O75569	Interferon-inducible double-stranded RNA-dependent protein kinase activator A	-0.276666	FALSE	0
gnl|gene1385|rna4054|	PDHX	O00330	Pyruvate dehydrogenase protein X component, mitochondrial	-0.800489	FALSE	0
gnl|gene36636|rna77046|	HCCS	P53701	Cytochrome c-type heme lyase	-1.04905	FALSE	0
gnl|gene19817|rna57876|	LZTFL1	Q9NQ48	Leucine zipper transcription factor-like protein 1	-0.597386	FALSE	0
gnl|gene1639|rna4786|	SRSF2	Q01130	Serine/arginine-rich splicing factor 2 (Fragment)	-0.29543	FALSE	1
gnl|gene36117|rna76329|	TAF2	Q6P1X5	Transcription initiation factor TFIID subunit 2	-0.245849	FALSE	0
gnl|gene14683|rna42792|	UVRAG	Q9P2Y5	UV radiation resistance-associated gene protein	-0.313386	FALSE	0
gnl|gene9176|rna26665|	MSH6	P52701	DNA mismatch repair protein	0.0873366	FALSE	0
gnl|gene14490|rna42189|	ZNHIT3	Q15649	Zinc finger HIT domain-containing protein 3	-0.209094	FALSE	0
gnl|gene49572|rna95607|	SEH1L	Q96EE3	Nucleoporin SEH1	-0.413849	FALSE	0
gnl|gene6758|rna19770|	DUS3L	Q96G46	tRNA-dihydrouridine(47) synthase [NAD(P)(+)]-like	-0.196851	FALSE	0
gnl|gene16870|rna49301|	MED27	Q6P2C8	Mediator of RNA polymerase II transcription subunit 27	-0.534067	FALSE	0
gnl|gene41847|rna84446|	PARP4	Q9UKK3	Protein mono-ADP-ribosyltransferase PARP4	-0.249043	TRUE	0
gnl|gene19154|rna55936|	IPO7	O95373	Importin-7	0.219662	FALSE	0
gnl|gene12849|rna37352|	ECPAS	Q5VYK3	Proteasome adapter and scaffold protein ECM29	-0.371564	FALSE	0
gnl|gene20087|rna58623|	PRIM2	P49643	DNA primase large subunit	-0.0882449	FALSE	0
gnl|gene40511|rna82538|	NDUFS8	O00217	NADH dehydrogenase [ubiquinone] iron-sulfur protein 8, mitochondrial	-0.398133	FALSE	0
gnl|gene9734|rna28309|	PEX19	P40855	Peroxisomal biogenesis factor 19	-0.794769	FALSE	0
gnl|gene44213|rna88008|	COG3	Q96JB2	Conserved oligomeric Golgi complex subunit 3	0.0721153	FALSE	0
gnl|gene1442|rna4206|	NOP58	Q9Y2X3	Nucleolar protein 58	-0.288357	FALSE	0
gnl|gene13426|rna39067|	ATG2B	Q96BY7	Autophagy-related protein 2 homolog B	-0.245957	FALSE	0
gnl|gene9667|rna28125|	SCAMP3	O14828	Secretory carrier-associated membrane protein 3	0.00354029	FALSE	0
gnl|gene11469|rna33335|	CMTR1	Q8N1G2	Cap-specific mRNA (nucleoside-2'-O-)-methyltransferase 1	-0.800675	FALSE	0
gnl|gene2878|rna8361|	ZCCHC17	Q9NP64	Nucleolar protein of 40 kDa	-0.337811	FALSE	0
gnl|gene11751|rna34131|	WDR75	Q8IWA0	WD repeat-containing protein 75	-0.296299	FALSE	0
gnl|gene13571|rna39500|	AGAP1	Q9UPQ3	Arf-GAP with GTPase, ANK repeat and PH domain-containing protein 1	-0.154425	FALSE	0
gnl|gene16606|rna48516|	ZNF99	A8MXY4	Zinc finger protein 99	-0.518565	FALSE	0
gnl|gene35593|rna75625|	RCC2	Q9P258	Protein RCC2	0.119173	FALSE	0
gnl|gene13482|rna39225|	SSR1	P43307	Signal sequence receptor subunit alpha	-0.563359	FALSE	0
gnl|gene45279|rna89583|	VPS52	Q8N1B4	Vacuolar protein sorting-associated protein 52 homolog	-0.0425821	FALSE	0
gnl|gene9322|rna27102|	DNAJC9	Q8WXX5	DnaJ homolog subfamily C member 9	-0.844692	FALSE	0
gnl|gene6747|rna19742|	TRMT6	Q9UJA5	tRNA (adenine(58)-N(1))-methyltransferase non-catalytic subunit TRM6	0.0937446	FALSE	0
gnl|gene10710|rna31124|	NUDT21	O43809	Cleavage and polyadenylation specificity factor subunit 5	-1.02564	FALSE	0
gnl|gene14966|rna43675|	ANAPC2	Q9UJX6	Anaphase-promoting complex subunit 2	0.435181	FALSE	0
gnl|gene20427|rna59667|	CHMP5	Q9NZZ3	Charged multivesicular body protein 5	-0.738187	FALSE	0
gnl|gene2233|rna6488|	TMOD3	Q9NYL9	Tropomodulin-3	-0.422712	FALSE	0
gnl|gene17352|rna50651|	CTNNB1	P35222	Catenin beta-1	-0.190523	FALSE	0
gnl|gene6469|rna18926|	ARMC9	Q7Z3E5	LisH domain-containing protein ARMC9	-0.32892	FALSE	0
gnl|gene47809|rna93073|	UGGT2	Q9NYU1	UDP-glucose:glycoprotein glucosyltransferase 2	0.223763	FALSE	0
gnl|gene49024|rna94837|	PON2	Q15165	Paraoxonase 2, isoform CRA_a	-0.538488	FALSE	0
gnl|gene16768|rna49008|	SSB	P05455	Lupus La protein	-0.298081	FALSE	0
gnl|gene12100|rna35144|	FBXL17	Q9UF56	F-box/LRR-repeat protein 17	0.0836547	FALSE	0
gnl|gene13695|rna39839|	SEPT7	Q16181	Septin-7	-0.071122	FALSE	0
gnl|gene14315|rna41699|	MCM4	P33991	DNA helicase	0.147509	FALSE	0
gnl|gene10082|rna29311|	SUN1	O94901	SUN domain-containing protein 1 (Fragment)	-0.388379	FALSE	0
gnl|gene11573|rna33607|	XPO1	O14980	Exportin-1	-0.243306	FALSE	0
gnl|gene6786|rna19865|	RARS	P54136	Arginine--tRNA ligase, cytoplasmic	-0.260912	FALSE	0
gnl|gene40120|rna81976|	PTBP2	Q9UKA9	Polypyrimidine tract-binding protein 2	-0.776465	FALSE	0
gnl|gene5582|rna16336|	FKBP4	Q02790	Peptidyl-prolyl cis-trans isomerase FKBP4	-0.483634	FALSE	0
gnl|gene11924|rna34622|	NUDC	Q9Y266	Nuclear migration protein nudC	0.013316	FALSE	0
gnl|gene20310|rna59314|	ATAD3B	Q5T9A4	ATPase family AAA domain-containing protein 3B	-0.306748	FALSE	0
gnl|gene4284|rna12477|	GIPC1	O14908	PDZ domain-containing protein GIPC1	-0.678815	FALSE	0
gnl|gene18261|rna53337|	WDR91	A4D1P6	WD repeat-containing protein 91	-0.0543184	FALSE	0
gnl|gene13880|rna40415|	USP47	Q96K76	Ubiquitin carboxyl-terminal hydrolase 47	0.230604	FALSE	0
gnl|gene17344|rna50630|	GRSF1	Q12849	G-rich sequence factor 1	-0.659953	FALSE	0
gnl|gene47833|rna93100|	DMXL2	Q8TDJ6	DmX-like protein 2	-0.184482	FALSE	0
gnl|gene38170|rna79225|	SSRP1	Q08945	FACT complex subunit SSRP1	-0.0395056	FALSE	0
gnl|gene7268|rna21210|	HAUS5	O94927	HAUS augmin-like complex subunit 5	-0.495833	FALSE	0
gnl|gene16133|rna47158|	OXA1L	Q15070	Mitochondrial inner membrane protein OXA1L	-0.911393	FALSE	0
gnl|gene48580|rna94205|	VPS39	Q96JC1	Vam6/Vps39-like protein	0.0498085	FALSE	0
gnl|gene8766|rna25518|	NCAPG	Q9BPX3	Condensin complex subunit 3	-0.404489	FALSE	0
gnl|gene34761|rna74434|	XIAP	P98170	E3 ubiquitin-protein ligase XIAP	-0.57429	FALSE	0
gnl|gene42726|rna85767|	KDELC2	Q7Z4H8	Protein O-glucosyltransferase 3	0.2414	FALSE	0
gnl|gene34742|rna74416|	PAPOLG	Q9BWT3	Poly(A) polymerase gamma	-0.0894787	FALSE	0
gnl|gene15028|rna43853|	VTI1B	Q9UEU0	Vesicle transport through interaction with t-SNAREs homolog 1B	-0.667677	FALSE	0
gnl|gene13570|rna39495|	FBXO38	Q6PIJ6	F-box only protein 38	-0.13647	FALSE	0
gnl|gene10875|rna31613|	MYO1E	Q12965	Unconventional myosin-Ie	-0.181067	FALSE	0
gnl|gene11285|rna32822|	CDC73	Q6P1J9	Parafibromin	-0.345837	FALSE	0
gnl|gene36387|rna76694|	TRMT1L	Q7Z2T5	TRMT1-like protein	0.0382077	FALSE	0
gnl|gene15508|rna45282|	CKS2	P33552	Cyclin-dependent kinases regulatory subunit 2	-1.24704	FALSE	0
gnl|gene16767|rna49007|	NCKAP1	Q9Y2A7	Nck-associated protein 1	-0.075205	FALSE	0
gnl|gene10441|rna30343|	KPNA2	P52292	Importin subunit alpha-1	-0.200486	FALSE	0
gnl|gene13056|rna37940|	PAK2	Q13177	Serine/threonine-protein kinase PAK 2	-0.581047	FALSE	0
gnl|gene18347|rna53589|	EIF2S2	P20042	Eukaryotic translation initiation factor 2 subunit 2	-0.312472	FALSE	0
gnl|gene5673|rna16613|	RPL19	P84098	60S ribosomal protein L19	0.178233	TRUE	0
gnl|gene17446|rna50953|	OXSR1	O95747	Non-specific serine/threonine protein kinase	0.00324828	FALSE	0
gnl|gene46858|rna91792|	DENND2D	Q9H6A0	DENN domain-containing protein 2D	-0.320371	FALSE	0
gnl|gene18671|rna54513|	KATNBL1	Q9H079	KATNB1-like protein 1	-0.656245	FALSE	0
gnl|gene48655|rna94306|	MTX3	Q5HYI7	Metaxin-3	-0.416042	FALSE	0
gnl|gene18507|rna54033|	ATG13	O75143	Autophagy-related protein 13	-0.603621	FALSE	0
gnl|gene11784|rna34221|	LRRK1	Q38SD2	Leucine-rich repeat serine/threonine-protein kinase 1	-0.201284	FALSE	0
gnl|gene38358|rna79472|	PLK1	P53350	Serine/threonine-protein kinase PLK1	-0.108333	FALSE	0
gnl|gene18400|rna53757|	PPIL4	Q8WUA2	Peptidyl-prolyl cis-trans isomerase-like 4	-0.295584	FALSE	0
gnl|gene42998|rna86177|	EIF2AK1	Q9BQI3	Eukaryotic translation initiation factor 2-alpha kinase 1	-0.148386	FALSE	0
gnl|gene49051|rna94870|	UHRF1BP1L	A0JNW5	UHRF1-binding protein 1-like	-0.0314659	FALSE	0
gnl|gene3016|rna8740|	USP16	Q9Y5T5	Ubiquitin carboxyl-terminal hydrolase 16	0.127366	FALSE	0
gnl|gene14565|rna42408|	TDRD1	Q9BXT4	Tudor domain-containing protein 1	-0.235525	FALSE	0
gnl|gene5691|rna16663|	AP1B1	Q10567	AP-1 complex subunit beta-1 (Fragment)	-0.230235	FALSE	0
gnl|gene12357|rna35932|	KATNA1	O75449	Katanin p60 ATPase-containing subunit A1	-0.422795	FALSE	0
gnl|gene10633|rna30907|	HSPA5	P11021	Endoplasmic reticulum chaperone BiP	0.26565	FALSE	0
gnl|gene50190|rna96559|	SEPT8	Q92599	Septin-8	-0.0908358	FALSE	0
gnl|gene4735|rna13833|	PIN1	Q13526	Peptidyl-prolyl cis-trans isomerase NIMA-interacting 1	-0.464701	FALSE	0
gnl|gene1123|rna3256|	PAN2	Q504Q3	PAN2-PAN3 deadenylation complex catalytic subunit PAN2	-0.700943	FALSE	0
gnl|gene10380|rna30171|	TOM1	O60784	Target of Myb protein 1	-0.748669	FALSE	0
gnl|gene9333|rna27132|	KIAA0391	O15091	Mitochondrial ribonuclease P catalytic subunit	-0.730154	FALSE	0
gnl|gene3282|rna9508|	GMEB1	Q9Y692	Glucocorticoid modulatory element-binding protein 1	-0.734123	FALSE	0
gnl|gene11693|rna33976|	FBXO7	Q9Y3I1	F-box only protein 7	0.16741	FALSE	0
gnl|gene42095|rna84816|	IGBP1	P78318	Immunoglobulin-binding protein 1	-0.6683	FALSE	0
gnl|gene43295|rna86622|	SARS2	Q9NP81	Serine--tRNA ligase, mitochondrial	-0.397015	FALSE	0
gnl|gene50891|rna97577|	CCDC22	O60826	Coiled-coil domain-containing protein 22	-0.206411	FALSE	0
gnl|gene3564|rna10369|	SNX33	Q8WV41	Sorting nexin-33	-0.556729	FALSE	0
gnl|gene16764|rna48994|	PTPN9	P43378	Tyrosine-protein phosphatase non-receptor type 9	1.61536	FALSE	0
gnl|gene47799|rna93063|	U2AF2	P26368	U2 snRNP auxiliary factor large subunit	-0.241053	FALSE	0
gnl|gene18831|rna54965|	RPL35	P42766	60S ribosomal protein L35	0.145308	TRUE	0
gnl|gene11519|rna33456|	DDX25	Q9UHL0	RNA helicase (Fragment)	-0.825937	FALSE	0
gnl|gene49063|rna94883|	LTF	P02788	Lactotransferrin	0.0977412	FALSE	0
gnl|gene15650|rna45701|	RPL29	P47914	60S ribosomal protein L29	0.214348	TRUE	0
gnl|gene14687|rna42801|	APEX1	P27695	DNA-(apurinic or apyrimidinic site) endonuclease	0.150769	FALSE	0
gnl|gene37457|rna78185|	GNPAT	O15228	Dihydroxyacetone phosphate acyltransferase (Fragment)	-0.789266	FALSE	0
gnl|gene41784|rna84350|	HSPA9	P38646	Stress-70 protein, mitochondrial	-0.200979	FALSE	0
gnl|gene47628|rna92843|	XPO7	Q9UIA9	Exportin-7	0.170823	FALSE	0
gnl|gene15748|rna45986|	PSMD1	Q99460	26S proteasome non-ATPase regulatory subunit 1	0.189617	TRUE	0
gnl|gene14216|rna41414|	PARVB	Q9HBI1	Beta-parvin	-0.205429	FALSE	0
gnl|gene40611|rna82695|	CDH1	P12830	Cadherin-1	-0.119893	FALSE	0
gnl|gene15353|rna44811|	SMAP	O00193	Small acidic protein	0.0882501	FALSE	0
gnl|gene17981|rna52554|	PPP2R5A	Q15172	Serine/threonine-protein phosphatase 2A 56 kDa regulatory subunit alpha isoform	-0.165738	FALSE	0
gnl|gene16415|rna47944|	TSEN34	Q9BSV6	tRNA-splicing endonuclease subunit Sen34	-0.146514	FALSE	0
gnl|gene5971|rna17463|	CUEDC2	Q9H467	CUE domain-containing protein 2	-0.430795	FALSE	0
gnl|gene36483|rna76836|	EIF3J	O75822	Eukaryotic translation initiation factor 3 subunit J	0.134451	FALSE	0
gnl|gene50032|rna96299|	XPO6	Q96QU8	Exportin-6	-0.212151	FALSE	0
gnl|gene46760|rna91658|	ATM	Q13315	Serine-protein kinase ATM	-0.0452363	FALSE	0
gnl|gene4544|rna13265|	RANBP1	P43487	Ran-specific GTPase-activating protein	0.152365	FALSE	0
gnl|gene11676|rna33936|	PCID2	Q5JVF3	PCI domain-containing protein 2	0.229907	FALSE	0
gnl|gene10234|rna29757|	ATE1	O95260	Arginyl-tRNA--protein transferase 1	-0.336562	FALSE	0
gnl|gene3338|rna9702|	SMCHD1	A6NHR9	Structural maintenance of chromosomes flexible hinge domain-containing protein 1	-0.381619	FALSE	0
gnl|gene11558|rna33567|	ABR	Q12979	Active breakpoint cluster region-related protein	-0.0601256	FALSE	0
gnl|gene41106|rna83416|	OSBPL11	Q9BXB4	Oxysterol-binding protein-related protein 11	-0.120912	FALSE	0
gnl|gene9831|rna28579|	TBL1XR1	Q9BZK7	F-box-like/WD repeat-containing protein TBL1XR1	0.107035	FALSE	0
gnl|gene44288|rna88119|	DNAH5	Q8TE73	Dynein heavy chain 5, axonemal	-0.212319	FALSE	0
gnl|gene16849|rna49237|	GEMIN2	O14893	Gem-associated protein 2	-0.896061	FALSE	0
gnl|gene11831|rna34354|	FARSA	Q9Y285	Phenylalanine--tRNA ligase (Fragment)	-0.260064	FALSE	0
gnl|gene18428|rna53826|	RNF17	Q9BXT8	RING finger protein 17 (Fragment)	-0.26913	FALSE	0
gnl|gene24835|rna64332|	TYW1	Q9NV66	tRNA 4-demethylwyosine synthase (AdoMet-dependent)	0.570557	FALSE	0
gnl|gene2824|rna8204|	HSPA4	P34932	Heat shock 70 kDa protein 4	0.38673	FALSE	0
gnl|gene16255|rna47474|	ELP6	Q0PNE2	Elongator complex protein 6	-0.184989	FALSE	0
gnl|gene1917|rna5588|	MVP	Q14764	Major vault protein	0.185277	TRUE	0
gnl|gene13111|rna38110|	PABPC1L	Q4VXU2	Polyadenylate-binding protein 1-like	-0.487217	FALSE	0
gnl|gene4768|rna13923|	RFC3	P40938	Replication factor C subunit 3	-0.334899	FALSE	0
gnl|gene10819|rna31447|	CACYBP	Q9HB71	Calcyclin-binding protein	0.0332786	FALSE	0
gnl|gene7456|rna21729|	MCM3	P25205	DNA replication licensing factor MCM3	0.282272	FALSE	0
gnl|gene42447|rna85346|	ZRANB2	O95218	Zinc finger Ran-binding domain-containing protein 2	0.152167	FALSE	0
gnl|gene1346|rna3925|	CHCHD3	Q9NX63	MICOS complex subunit MIC19	-0.256796	FALSE	0
gnl|gene12143|rna35286|	SNRPA	P09012	U1 small nuclear ribonucleoprotein A	-0.32119	FALSE	0
gnl|gene2827|rna8210|	DIEXF	Q68CQ4	Digestive organ expansion factor homolog	0.124702	FALSE	0
gnl|gene41468|rna83921|	ZNF330	Q9Y3S2	Zinc finger protein 330	0.0664223	FALSE	0
gnl|gene16295|rna47594|	UBXN7	O94888	UBX domain-containing protein 7	-0.518797	FALSE	0
gnl|gene11398|rna33122|	RPL4	P36578	60S ribosomal protein L4	0.342352	TRUE	0
gnl|gene10649|rna30946|	ELP5	Q8TE02	Elongator complex protein 5	-0.2512	FALSE	0
gnl|gene14424|rna41986|	DYNC1LI1	Q9Y6G9	Dynein light intermediate chain	-0.127138	FALSE	0
gnl|gene11994|rna34857|	COMMD2	Q86X83	COMM domain-containing protein 2	0.081918	FALSE	0
gnl|gene2512|rna7305|	NPM2	Q86SE8	Nucleoplasmin-2 (Fragment)	0.431942	FALSE	0
gnl|gene15693|rna45816|	VLDLR	P98155	Very low-density lipoprotein receptor	-0.0346799	FALSE	0
gnl|gene36529|rna76903|	ZNF615	Q8N8J6	Zinc finger protein 615	0.21712	FALSE	0
gnl|gene18432|rna53836|	NSFL1C	Q9UNZ2	NSFL1 cofactor p47	-0.0853404	FALSE	0
gnl|gene17058|rna49832|	CPSF3	Q9UKF6	Cleavage and polyadenylation specificity factor subunit 3	-0.372463	FALSE	0
gnl|gene38849|rna80174|	TAB1	Q15750	TGF-beta-activated kinase 1 and MAP3K7-binding protein 1	-0.29753	FALSE	0
gnl|gene7454|rna21724|	USP38	Q8NB14	Ubiquitin carboxyl-terminal hydrolase 38 (Fragment)	-0.349022	FALSE	0
gnl|gene1214|rna3530|	SPAST	Q9UBP0	Spastin	-1.3177	FALSE	0
gnl|gene12853|rna37365|	BOLA2B	Q9H3K6	BolA-like protein 2	-0.359402	FALSE	0
gnl|gene15428|rna45033|	PLD2	O14939	Phospholipase D2	0.109474	FALSE	0
gnl|gene10979|rna31917|	PA2G4	Q9UQ80	Proliferation-associated protein 2G4	0.0903938	FALSE	0
gnl|gene1661|rna4844|	GSTCD	Q8NEC7	Glutathione S-transferase C-terminal domain-containing protein	-0.564068	FALSE	0
gnl|gene20281|rna59205|	CBX3	Q13185	Chromobox protein homolog 3	-0.533705	FALSE	0
gnl|gene1510|rna4387|	RPL24	P83731	60S ribosomal protein L24	0.215347	TRUE	0
gnl|gene11415|rna33189|	LYRM4	Q9HD34	LYR motif-containing protein 4	-0.651283	FALSE	0
gnl|gene38449|rna79594|	AP2A2	O94973	AP-2 complex subunit alpha-2	0.25777	FALSE	0
gnl|gene2132|rna6190|	TBC1D17	Q9HA65	TBC1 domain family member 17 (Fragment)	-0.696673	FALSE	0
gnl|gene17922|rna52385|	COG6	Q9Y2V7	Conserved oligomeric Golgi complex subunit 6	-0.294502	FALSE	0
gnl|gene14202|rna41371|	DIS3L2	Q8IYB7	DIS3-like exonuclease 2	0.140584	FALSE	0
gnl|gene10547|rna30639|	IPO5	O00410	Importin-5	-0.711721	FALSE	0
gnl|gene10712|rna31128|	VCP	P55072	Transitional endoplasmic reticulum ATPase	0.274573	TRUE	0
gnl|gene16160|rna47237|	UBQLN1	Q9UMX0	Ubiquilin-1	-0.489354	FALSE	0
gnl|gene35722|rna75784|	INPP4B	O15327	Phosphatidylinositol-3,4-bisphosphate 4-phosphatase	-0.238213	FALSE	0
gnl|gene12158|rna35319|	GLTP	Q9NZD2	Glycolipid transfer protein	-0.969303	FALSE	0
gnl|gene18132|rna52986|	POLD1	P28340	DNA polymerase (Fragment)	0.0288593	TRUE	0
gnl|gene14073|rna40995|	PTCD1	O75127	Pentatricopeptide repeat-containing protein 1, mitochondrial	-0.504077	FALSE	0
gnl|gene9298|rna27011|	DPP4	P27487	Dipeptidyl peptidase 4	0.0660045	FALSE	0
gnl|gene2514|rna7313|	PSMD4	P55036	26S proteasome non-ATPase regulatory subunit 4	0.126204	TRUE	0
gnl|gene4612|rna13447|	POLE3	Q9NRF9	DNA polymerase epsilon subunit 3	-0.393369	FALSE	0
gnl|gene36682|rna77113|	TBK1	Q9UHD2	Serine/threonine-protein kinase TBK1	-0.51236	FALSE	0
gnl|gene554|rna1597|	RPS6KB1	P23443	Ribosomal protein S6 kinase beta-1	-0.380638	FALSE	0
gnl|gene10310|rna29967|	STAT6	P42226	Signal transducer and activator of transcription 6	-0.819423	FALSE	0
gnl|gene34854|rna74545|	DNM1L	O00429	Dynamin-1-like protein	-0.17067	FALSE	0
gnl|gene41734|rna84286|	NECTIN1	Q15223	Nectin-1	-0.175647	FALSE	0
gnl|gene14324|rna41719|	FASTKD2	Q9NYY8	FAST kinase domain-containing protein 2, mitochondrial	0.459437	FALSE	0
gnl|gene36664|rna77090|	STXBP6	Q8NFX7	Syntaxin-binding protein 6	-0.932297	FALSE	0
gnl|gene36164|rna76391|	NLRP3	Q96P20	NACHT, LRR and PYD domains-containing protein 3	-0.0739676	FALSE	0
gnl|gene40986|rna83229|	DNAH9	Q9NYC9	Dynein heavy chain 9, axonemal	-0.141503	FALSE	0
gnl|gene10232|rna29750|	STBD1	O95210	Starch-binding domain-containing protein 1	0.0613326	FALSE	0
gnl|gene1577|rna4608|	PGRMC1	O00264	Membrane-associated progesterone receptor component 1	-0.665465	FALSE	0
gnl|gene1937|rna5638|	CFAP410	O43822	Cilia- and flagella-associated protein 410	-0.0291199	FALSE	0
gnl|gene10679|rna31027|	GSTK1	Q9Y2Q3	Glutathione S-transferase kappa 1	-0.934597	FALSE	0
gnl|gene19493|rna56967|	TNPO2	O14787	Transportin-2	-0.474196	FALSE	0
gnl|gene16806|rna49109|	EIF2A	Q9BY44	Eukaryotic translation initiation factor 2A	0.0441923	FALSE	0
gnl|gene5162|rna15095|	BZW2	Q9Y6E2	Basic leucine zipper and W2 domain-containing protein 2 (Fragment)	-0.908487	FALSE	0
gnl|gene7121|rna20793|	EXOC3	O60645	Exocyst complex component 3	-0.110381	FALSE	0
gnl|gene44045|rna87730|	SPAG16	Q8N0X2	Sperm-associated antigen 16 protein	-0.0727373	FALSE	0
gnl|gene4172|rna12144|	CHFR	Q96EP1	E3 ubiquitin-protein ligase CHFR	0.190509	FALSE	0
gnl|gene18189|rna53146|	MAP2K7	O14733	Dual specificity mitogen-activated protein kinase kinase 7	-1.44755	FALSE	0
gnl|gene6260|rna18309|	PIH1D1	Q9NWS0	PIH1 domain-containing protein 1	-0.663011	FALSE	0
gnl|gene5633|rna16492|	SAP18	O00422	Histone deacetylase complex subunit SAP18	-0.423616	FALSE	0
gnl|gene10044|rna29193|	USP15	Q9Y4E8	Ubiquitin carboxyl-terminal hydrolase 15	-0.389943	FALSE	0
gnl|gene18593|rna54281|	ORC4	O43929	Origin recognition complex subunit 4	-0.50401	FALSE	0
gnl|gene3342|rna9712|	NFATC2IP	Q8NCF5	NFATC2-interacting protein	-0.0727373	FALSE	0
gnl|gene13122|rna38144|	SND1	Q7KZF4	Staphylococcal nuclease domain-containing protein 1	0.0569115	FALSE	0
gnl|gene18969|rna55371|	MRPS35	P82673	28S ribosomal protein S35, mitochondrial	-1.10473	FALSE	0
gnl|gene3571|rna10388|	RBBP4	Q09028	Histone-binding protein RBBP4	-0.278643	FALSE	0
gnl|gene7526|rna21937|	RPL17	P18621	60S ribosomal protein L17	-0.0138258	TRUE	0
gnl|gene3911|rna11416|	SCAI	Q8N9R8	C9orf126 protein	0.165946	FALSE	0
gnl|gene2951|rna8541|	CDK10	Q15131	Cyclin-dependent kinase 10	-0.932425	FALSE	0
gnl|gene43525|rna86963|	MAP3K5	Q99683	Mitogen-activated protein kinase kinase kinase 5	0.23263	FALSE	0
gnl|gene46096|rna90725|	TIMM9	Q9Y5J7	Mitochondrial import inner membrane translocase subunit Tim9	0.594664	FALSE	0
gnl|gene7319|rna21351|	SSUH2	Q9Y2M2	Protein SSUH2 homolog	-0.179598	FALSE	0
gnl|gene18397|rna53741|	ZC3HC1	Q86WB0	Nuclear-interacting partner of ALK	-0.293207	FALSE	0
gnl|gene18095|rna52887|	COPB1	P53618	Coatomer subunit beta (Fragment)	0.0743931	FALSE	0
gnl|gene49995|rna96246|	FBH1	Q8NFZ0	DNA helicase	-0.0409655	FALSE	0
gnl|gene17463|rna51003|	IRGC	Q6NXR0	Interferon-inducible GTPase 5	-0.0209842	FALSE	0
gnl|gene11372|rna33051|	ZP2	Q05996	Zona pellucida sperm-binding protein 2	-0.334448	FALSE	0
gnl|gene6285|rna18371|	POLR2D	O15514	DNA-directed RNA polymerase II subunit RPB4	-0.265966	TRUE	0
gnl|gene38674|rna79917|	FANCL	Q9NW38	E3 ubiquitin-protein ligase FANCL	-0.317419	FALSE	0
gnl|gene6798|rna19897|	HEATR5B	Q9P2D3	HEAT repeat-containing protein 5B	-0.188194	FALSE	0
gnl|gene13997|rna40763|	MBTD1	Q05BQ5	MBT domain-containing protein 1	-0.716637	FALSE	0
gnl|gene2293|rna6676|	MVB12B	Q9H7P6	Multivesicular body subunit 12B	-1.59252	FALSE	0
gnl|gene12261|rna35641|	RPN1	P04843	Dolichyl-diphosphooligosaccharide--protein glycosyltransferase subunit 1	0.520945	FALSE	0
gnl|gene7211|rna21038|	CENPO	Q9BU64	Centromere protein O	-0.462694	FALSE	0
gnl|gene47956|rna93317|	GNL3L	Q9NVN8	Guanine nucleotide-binding protein-like 3-like protein	-0.0618616	FALSE	0
gnl|gene10757|rna31265|	IARS	P41252	Isoleucyl-tRNA synthetase	-0.188631	FALSE	0
gnl|gene16745|rna48942|	UNC45A	Q9H3U1	Protein unc-45 homolog A	-0.240338	FALSE	0
gnl|gene19836|rna57930|	WDR11	Q9BZH6	WD repeat-containing protein 11	-0.228928	FALSE	0
gnl|gene36836|rna77341|	RPS8	P62241	40S ribosomal protein S8	0.201188	TRUE	0
gnl|gene43651|rna87164|	DOCK9	Q9BZ29	Dedicator of cytokinesis protein 9 (Fragment)	-0.142763	FALSE	0
gnl|gene39780|rna81504|	IPO8	O15397	Importin-8	0.14571	FALSE	0
gnl|gene10019|rna29119|	TGFBRAP1	Q8WUH2	Transforming growth factor-beta receptor-associated protein 1	-0.0456247	FALSE	0
gnl|gene18977|rna55397|	KPNA6	O60684	Importin subunit alpha-7	-0.245618	FALSE	0
gnl|gene12445|rna36178|	EIF3D	O15371	Eukaryotic translation initiation factor 3 subunit D	0.0870377	FALSE	0
gnl|gene7567|rna22051|	POLR3C	Q9BUI4	DNA-directed RNA polymerase III subunit RPC3	-0.40741	FALSE	0
gnl|gene46541|rna91359|	CADPS2	Q86UW7	Calcium-dependent secretion activator 2	-0.255585	FALSE	0
gnl|gene11176|rna32482|	MSH4	O15457	MutS protein homolog 4	0.202776	FALSE	0
gnl|gene5700|rna16685|	PPP4R3B	Q5MIZ7	Serine/threonine-protein phosphatase 4 regulatory subunit 3B	0.218043	FALSE	0
gnl|gene16622|rna48561|	C20orf194	Q5TEA3	Uncharacterized protein C20orf194	-0.737625	FALSE	0
gnl|gene18134|rna52989|	ERI1	Q8IV48	3'-5' exoribonuclease 1	-0.504554	FALSE	0
gnl|gene18304|rna53471|	MRPS26	Q9BYN8	28S ribosomal protein S26, mitochondrial	-0.817116	FALSE	0
gnl|gene19259|rna56260|	TRUB1	Q8WWH5	Probable tRNA pseudouridine synthase 1	-0.227968	FALSE	0
gnl|gene20344|rna59418|	SNRPB2	P08579	U2 small nuclear ribonucleoprotein B''	-0.353863	FALSE	0
gnl|gene36715|rna77153|	STK26	Q9P289	Serine/threonine-protein kinase 26	-0.617308	FALSE	0
gnl|gene10738|rna31205|	TTC33	Q6PID6	Tetratricopeptide repeat protein 33	-0.502205	FALSE	0
gnl|gene10314|rna29976|	FAF1	Q9UNN5	FAS-associated factor 1	0.013249	FALSE	0
gnl|gene45653|rna90142|	ATR	Q13535	Serine/threonine-protein kinase ATR (Fragment)	-0.249652	FALSE	0
gnl|gene6106|rna17856|	COG7	P83436	Conserved oligomeric Golgi complex subunit 7	-0.235743	FALSE	0
gnl|gene45353|rna89692|	HAUS3	Q68CZ6	HAUS augmin-like complex subunit 3	-0.338458	FALSE	0
gnl|gene38057|rna79059|	BCAP31	P51572	B-cell receptor-associated protein 31	-0.192204	FALSE	0
gnl|gene18583|rna54254|	TRIM25	Q14258	E3 ubiquitin/ISG15 ligase TRIM25	-0.0473233	FALSE	0
gnl|gene20022|rna58435|	TNPO1	Q92973	Transportin-1	-0.338513	FALSE	0
gnl|gene13497|rna39264|	PAPOLA	P51003	Poly(A) polymerase alpha	0.0893401	FALSE	0
gnl|gene9093|rna26461|	GABRR2	P28476	Gamma-aminobutyric acid receptor subunit rho-2	0.04899	FALSE	0
gnl|gene814|rna2374|	SUGT1	Q9Y2Z0	Protein SGT1 homolog	-0.473098	FALSE	0
gnl|gene16930|rna49468|	NAPG	Q99747	Gamma-soluble NSF attachment protein	-1.66692	FALSE	0
gnl|gene11779|rna34211|	ADRM1	Q16186	Proteasomal ubiquitin receptor ADRM1	0.0366684	TRUE	0
gnl|gene17517|rna51157|	TRIM62	Q9BVG3	E3 ubiquitin-protein ligase TRIM62	-0.506798	FALSE	0
gnl|gene35373|rna75335|	GTPBP1	O00178	GTP-binding protein 1	-0.185593	FALSE	0
gnl|gene14196|rna41346|	PLEKHA1	Q9HB21	Pleckstrin homology domain-containing family A member 1	-0.460761	FALSE	0
gnl|gene16492|rna48182|	SEPT11	Q9NVA2	Septin-11 (Fragment)	-0.0901484	FALSE	0
gnl|gene2344|rna6822|	NAA25	Q14CX7	N-alpha-acetyltransferase 25, NatB auxiliary subunit	-0.0533149	FALSE	0
gnl|gene12545|rna36480|	TM9SF2	Q99805	Transmembrane 9 superfamily member 2	0.0276578	FALSE	0
gnl|gene13209|rna38439|	LIG3	P49916	DNA ligase 3 (Fragment)	0.136061	FALSE	0
gnl|gene3699|rna10775|	FRG1	Q14331	Protein FRG1	-0.551154	FALSE	0
gnl|gene18739|rna54705|	SESN2	P58004	Sestrin-2	-0.610128	FALSE	0
gnl|gene14614|rna42587|	AK7	Q96M32	Adenylate kinase 7	-0.425743	FALSE	0
gnl|gene40163|rna82037|	ISY1	Q9ULR0	Pre-mRNA-splicing factor ISY1 homolog	-0.233904	FALSE	0
gnl|gene11016|rna32029|	PGAM5	Q96HS1	Serine/threonine-protein phosphatase PGAM5, mitochondrial	-0.162849	FALSE	0
gnl|gene17258|rna50373|	DICER1	Q9UPY3	Endoribonuclease Dicer (Fragment)	-0.290231	FALSE	0
gnl|gene10647|rna30941|	THYN1	Q9P016	Thymocyte nuclear protein 1	-0.834847	FALSE	0
gnl|gene6568|rna19228|	COPZ1	P61923	Coatomer subunit zeta-1	-0.0408518	FALSE	0
gnl|gene39301|rna80832|	EIF2B4	Q9UI10	Translation initiation factor eIF-2B subunit delta	0.120566	FALSE	0
gnl|gene16101|rna47071|	VPS4A	Q9UN37	Vacuolar protein sorting-associated protein 4A	-0.756796	FALSE	0
gnl|gene9926|rna28857|	TBCK	Q8TEA7	TBC domain-containing protein kinase-like protein	-0.130647	FALSE	0
gnl|gene11001|rna31983|	PRKAA1	Q13131	5'-AMP-activated protein kinase catalytic subunit alpha-1	-0.72869	FALSE	0
gnl|gene2631|rna7648|	GTF2H2	Q13888	General transcription factor IIH subunit 2	-0.982002	FALSE	0
gnl|gene3165|rna9169|	DPCD	Q9BVM2	Protein DPCD	-0.471481	FALSE	0
gnl|gene8555|rna24888|	ARMC6	Q6NXE6	Armadillo repeat-containing protein 6	-0.564747	FALSE	0
gnl|gene18381|rna53697|	PEX14	O75381	Peroxisomal membrane protein PEX14	-0.659057	FALSE	0
gnl|gene46430|rna91196|	DFFA	O00273	DNA fragmentation factor subunit alpha	-0.00342831	FALSE	0
gnl|gene11503|rna33417|	PDCD4	Q53EL6	Programmed cell death protein 4	-0.198409	FALSE	0
gnl|gene1751|rna5085|	GTF2H1	P32780	General transcription factor IIH subunit 1	-0.565492	FALSE	0
gnl|gene48639|rna94289|	POP7	O75817	Ribonuclease P (Fragment)	-0.0692409	FALSE	0
gnl|gene16946|rna49512|	CAP1	Q01518	Adenylyl cyclase-associated protein 1	-0.318597	FALSE	0
gnl|gene6406|rna18747|	NAA35	Q5VZE5	N-alpha-acetyltransferase 35, NatC auxiliary subunit	-0.223496	FALSE	0
gnl|gene4184|rna12184|	AP2B1	P63010	AP-2 complex subunit beta (Fragment)	0.116445	FALSE	0
gnl|gene315|rna903|	SNUPN	O95149	Snurportin-1	-0.64463	FALSE	0
gnl|gene14443|rna42038|	MELK	Q14680	Maternal embryonic leucine zipper kinase	-0.626574	FALSE	0
gnl|gene10690|rna31061|	USP28	Q96RU2	Ubiquitin carboxyl-terminal hydrolase	-0.410969	FALSE	0
gnl|gene41981|rna84687|	FARSB	Q9NSD9	Phenylalanine--tRNA ligase beta subunit	-0.186234	FALSE	0
gnl|gene47413|rna92557|	SHOC2	Q9UQ13	Leucine-rich repeat protein SHOC-2	-0.353356	FALSE	0
gnl|gene17976|rna52545|	BMI1	P35226	Polycomb complex protein BMI-1	-0.37323	FALSE	0
gnl|gene5881|rna17218|	CRK	P46108	Adapter molecule crk	-0.243361	FALSE	0
gnl|gene10416|rna30272|	CUL4B	Q13620	Cullin-4B	0.0529802	FALSE	0
gnl|gene10312|rna29971|	PSMD2	Q13200	26S proteasome non-ATPase regulatory subunit 2	0.0898123	TRUE	0
gnl|gene13429|rna39080|	USP9X	Q93008	Probable ubiquitin carboxyl-terminal hydrolase FAF-X	0.208045	FALSE	0
gnl|gene7016|rna20485|	MB21D2	Q8IYB1	Protein MB21D2	-0.273984	FALSE	0
gnl|gene17815|rna52065|	RWDD1	Q9H446	RWD domain-containing protein 1	-0.171045	FALSE	0
gnl|gene16585|rna48472|	XRCC4	Q13426	DNA repair protein XRCC4	-0.366704	FALSE	0
gnl|gene2002|rna5819|	VARS	P26640	Valyl-tRNA synthetase (Fragment)	0.00249155	FALSE	0
gnl|gene16312|rna47640|	ERCC2	P18074	General transcription and DNA repair factor IIH helicase subunit XPD	-0.293973	FALSE	0
gnl|gene14694|rna42820|	NOL11	Q9H8H0	Nucleolar protein 11	-0.272651	FALSE	0
gnl|gene9630|rna28025|	OSBPL1A	Q9BXW6	Oxysterol-binding protein-related protein 1	-0.17242	FALSE	0
gnl|gene16549|rna48348|	DOCK7	Q96N67	Dedicator of cytokinesis protein 7 (Fragment)	-0.296195	FALSE	0
gnl|gene3704|rna10787|	AIDA	Q96BJ3	Axin interactor, dorsalization-associated protein	-0.504354	FALSE	0
gnl|gene20511|rna59888|	RPL27A	P46776	60S ribosomal protein L27a	0.163213	TRUE	0
gnl|gene45299|rna89609|	SMC5	Q8IY18	Structural maintenance of chromosomes protein 5	-0.0855952	FALSE	0
gnl|gene45607|rna90070|	EIF3M	Q7L2H7	Eukaryotic translation initiation factor 3 subunit M	-0.488708	FALSE	0
gnl|gene36033|rna76202|	VPS18	Q9P253	Vacuolar protein sorting-associated protein 18 homolog	-0.0761317	FALSE	0
gnl|gene45949|rna90534|	ATP6V1G1	O75348	V-type proton ATPase subunit G 1	-0.0639368	FALSE	0
gnl|gene17699|rna51722|	ASCC1	Q8N9N2	Activating signal cointegrator 1 complex subunit 1	-0.442346	FALSE	0
gnl|gene10290|rna29910|	KRT15	P19012	Keratin, type I cytoskeletal 15	-0.374728	FALSE	0
gnl|gene17031|rna49768|	CCDC12	Q8WUD4	Coiled-coil domain-containing protein 12	-0.119618	FALSE	0
gnl|gene16360|rna47782|	PRIM1	P49642	DNA primase small subunit	-0.307198	FALSE	0
gnl|gene184|rna515|	EEF1B2	P24534	Elongation factor 1-beta	0.238891	FALSE	0
gnl|gene17434|rna50921|	CYB5R4	Q7L1T6	Cytochrome b5 reductase 4	-0.83851	FALSE	0
gnl|gene10075|rna29280|	EIF2B1	Q14232	Translation initiation factor eIF-2B subunit alpha	-0.702641	FALSE	0
gnl|gene1487|rna4321|	WDR5	P61964	WD repeat-containing protein 5	-0.229751	FALSE	0
gnl|gene14788|rna43147|	ZP4	Q12836	Zona pellucida sperm-binding protein 4	-0.29265	FALSE	0
gnl|gene3011|rna8722|	BANP	Q8N9N5	Protein BANP	0.416908	FALSE	0
gnl|gene3669|rna10675|	PTCD3	Q96EY7	Pentatricopeptide repeat domain-containing protein 3, mitochondrial	-1.12935	FALSE	0
gnl|gene2109|rna6129|	TDP1	Q9NUW8	Tyrosyl-DNA phosphodiesterase 1	0.0101136	FALSE	0
gnl|gene12099|rna35143|	PHKB	Q93100	Phosphorylase b kinase regulatory subunit beta	0.379724	FALSE	0
gnl|gene5382|rna15777|	TMED8	Q6PL24	Protein TMED8	0.107522	FALSE	0
gnl|gene1135|rna3296|	TRMT2A	Q8IZ69	tRNA (uracil-5-)-methyltransferase homolog A	-0.177922	FALSE	0
gnl|gene11363|rna33029|	COMMD4	Q9H0A8	COMM domain-containing protein 4	-0.181176	FALSE	0
gnl|gene13361|rna38873|	KLHDC4	Q8TBB5	Kelch domain-containing protein 4	0.227261	FALSE	0
gnl|gene19692|rna57552|	CUL1	Q13616	Cullin-1	0.186185	FALSE	0
gnl|gene18308|rna53486|	TMA16	Q96EY4	Translation machinery-associated protein 16	0.109183	FALSE	0
gnl|gene10021|rna29124|	RABGAP1L	Q5R372	Rab GTPase-activating protein 1-like	-0.123939	FALSE	0
gnl|gene322|rna925|	MAP3K15	Q6ZN16	Mitogen-activated protein kinase kinase kinase 15	-0.0692904	FALSE	0
gnl|gene6562|rna19212|	PTAR1	Q7Z6K3	Protein prenyltransferase alpha subunit repeat-containing protein 1	-0.520882	FALSE	0
gnl|gene4420|rna12888|	EXOC7	Q9UPT5	Exocyst complex component 7	-0.365089	FALSE	0
gnl|gene14994|rna43755|	PPP4R2	Q9NY27	Serine/threonine-protein phosphatase 4 regulatory subunit 2	0.483881	FALSE	0
gnl|gene13762|rna40037|	TRAF7	Q6Q0C0	E3 ubiquitin-protein ligase TRAF7	-0.477515	FALSE	0
gnl|gene14429|rna42000|	GET4	Q7L5D6	Golgi to ER traffic protein 4 homolog	-0.445109	FALSE	0
gnl|gene49389|rna95341|	SUPT3H	O75486	Transcription initiation protein SPT3 homolog	-0.505843	FALSE	0
gnl|gene17872|rna52228|	COG5	Q9UP83	Conserved oligomeric Golgi complex subunit 5	-0.115287	FALSE	0
gnl|gene1580|rna4615|	PRPF19	Q9UMS4	Pre-mRNA-processing factor 19	-0.0361722	FALSE	0
gnl|gene40757|rna82902|	GPATCH11	Q8N954	Coiled-coil domain-containing protein 75	-0.479943	FALSE	0
[truncated: 2,157 more rows]
