# Supplementary material for: Evidence for widespread cytoplasmic structuring into mesoscale condensates
Source: Nat Cell Biol. Author manuscript; Available in PMC 2025 Mar 1. (PMC10981939; doi:10.1038/s41556-024-01363-5)
Supplement: Source_data_figure_2 [file NIHMS1974258-supplement-Source_data_figure_2.xlsx]

## Sheet: Contents
Source Data Figure 2
Contents
Figure 2b
Figure 2c
Column descriptions
Shared columns
ProteinId	Protein identifier in the Xenopus Laevis gene annotation version 9.2, from Xenbase (http://www.xenbase.org/, RRID:SCR_003280), Fortriede et al. 2020, Nucleic Acids Research, Volume 48, Issue D1, Pages D776–D782, doi:10.1093/nar/gkz933.
LaevisGene	Gene Symbol annotation for Xenopus Laevis.
GeneSymbol	Human gene symbol in UniProt, mapped by BLAST.
GeneSpecifier	UniProt Entry number
Name	Protein name or description.
LLPS	Binary, true if protein is in the meta database for LLPS (see other Supplementary Table) above a consensus level (4, if not stated otherwise).
complexes	Binary, true if protein is part of large complexes; ribosome, proteasome, vault complex (UniProt), Arp2/3, RNA polymerase II core complex, PCNA-DNA polymerase delta complex, and γ-tubulin ring complex (CORUM)
	Ribosome	RPSA,RPS2,RPS3,RPS3A,RPS4X,RPS4Y,RPS5,RPS6,RPS7,RPS8,RPS9,RPS10,RPS11,RPS12,RPS13,RPS14,RPS15,RPS15A,RPS16,RPS17,RPS18,RPS19,RPS20,RPS21,RPS23,RPS24,RPS25,RPS26,RPS27,RPS27A,RPS28,RPS29,RPS30,,RPL3,RPL4,RPL5,RPL6,RPL7,RPL7A,RPL8,RPL9,RPL10,RPL10A,RPL11,RPL12,RPL13,RPL13A,RPL14,RPL15,RPL17,RPL18,RPL18A,RPL19,RPL21,RPL22,RPL23,RPL23A,RPL24,RPL26,RPL27,RPL27A,RPL28,RPL29,RPL30,RPL31,RPL32,RPL34,RPL3…
	Proteasome	PSMA4,PSMC4,PSMD5,PSMD8,PSMA3,PSME2,PSMD10,PSMD7,PSMA2,PSMB3,SHFM1,ADRM1,PSMB7,PSMC1,PSMA6,PSMD11,PSMB1,PSMD3,PSMB6,PSMA5,PSMB4,PSMC2,PSME3,PSMD6,PSMC3,PSMD1,PSMD2,PSMC5,PSMA8,PAAF1,PSMF1,PSMD12,PSMB10,VCP,PSMB5,PSMD4,PSMA7,PSMB2,PSMB9,PSMB8,PSME1,PSME4,PSMB11,PSMD14,PSMD13,PSMC6,PSMA1,PSMD9,HC3,
	Vault complex	MVP,TEP1,VPARP,PARP4
	Arp2/3 complex	ARC41,ARC34,ARC21,ARC16,ARC20,ARP3,ARP2,ARPC1B,ARPC2,ARPC3,ARPC5,ARPC4,ACTR3,ACTR2
	RNA polymerase II core complex	POLR2D,POLR2C,POLR2E,POLR2A,POLR2B,POLR2I,POLR2H,POLR2J,POLR2K,POLR2F,POLR2G,POLR2L
	PCNA-DNA polymerase	PCNA,POLD1,POLD2,POLD3,POLD4
	γ-tubulin ring complex	PCNT,TUBGCP3,TUBGCP2
Figure 2b
ProteinId
LaevisGene
GeneSymbol
GeneSpecifier
Name
log2FC_1x	Negative binary logarithm of the fold change c/c0 between the concentrations c measured in the filtrate at the early timepoint T1 and c0 of the input using a 100nm PES filter. in undiluted cytoplasm (1x). Normalized to proteins that exhibit the highest fold changes (0.95 quantile)).
log2FC_1o2x	Negative binary logarithm of the fold change c/c0 between the concentrations c measured in the filtrate at the early timepoint T1 and c0 of the input using a 100nm PES filter. in 1.2fold diluted cytoplasm. Normalized to proteins that exhibit the highest fold changes (0.95 quantile)).
log2FC_1o4x	Negative binary logarithm of the fold change c/c0 between the concentrations c measured in the filtrate at the early timepoint T1 and c0 of the input using a 100nm PES filter. in 1.4fold diluted cytoplasm. Normalized to proteins that exhibit the highest fold changes (0.95 quantile)).
log2FC_2x	Negative binary logarithm of the fold change c/c0 between the concentrations c measured in the filtrate at the early timepoint T1 and c0 of the input using a 100nm PES filter. in 2.0fold diluted cytoplasm. Normalized to proteins that exhibit the highest fold changes (0.95 quantile)).
log2FC_1x_	Negative binary logarithm of the fold change c/c0 between the concentrations c measured in the filtrate at the early timepoint T1 and c0 of the input using a 100nm PES filter. in undiluted cytoplasm (1x). Normalized to proteins that exhibit the highest fold changes (0.95 quantile)).
complexes
LLPS
Figure 2c
ProteinId
LaevisGene
GeneSymbol
GeneSpecifier
Name
dist_1x	Dilution score from the dilution experiment at 1x, the orthogonal distance to the upper edge of the data close to the identity line.
dist_1o2x	Dilution score from the dilution experiment at 1.2x, the orthogonal distance to the upper edge of the data close to the identity line.
dist_1o4x	Dilution score from the dilution experiment at 1.4x, the orthogonal distance to the upper edge of the data close to the identity line.
dist_2x	Dilution score from the dilution experiment at 2.0x, the orthogonal distance to the upper edge of the data close to the identity line.
complexes
LLPS

## Sheet: Figure 2b
ProteinId	LaevisGene	GeneSymbol	GeneSpecifier	Name	log2FC_1x	log2FC_1o2x	log2FC_1o4x	log2FC_2x	log2FC_1x_	complexes	LLPS
gnl|gene16891|rna49367|	ovos2.L	A2M	P01023	Alpha-2-macroglobulin	3.67477	3.48612	3.26736	3.47309		FALSE	FALSE
gnl|gene40222|rna82125|	LOC108696029	A2ML1	A8K2U0	Alpha-2-macroglobulin-like protein 1 (Fragment)	4.37755	3.86761	4.16105	4.06252		FALSE	FALSE
gnl|gene14659|rna42724|	aaas.L	AAAS	Q9NRG9	Aladin	4.26357	4.88446	4.4535	2.76833		FALSE	FALSE
gnl|gene17129|rna50024|	aadat.S	AADAT	Q8N5Z0	Kynurenine/alpha-aminoadipate aminotransferase, mitochondrial	2.03094	1.62492	1.27302	1.32436		FALSE	FALSE
gnl|gene1693|rna4935|	aagab.L	AAGAB	Q6PD74	Alpha- and gamma-adaptin-binding protein p34	2.10116	1.70395	2.1196	2.10249		FALSE	FALSE
gnl|gene35365|rna75320|	LOC108711545	AAK1	Q2M2I8	AP2-associated protein kinase 1	3.30534	1.93449	1.29039	1.68832		FALSE	FALSE
gnl|gene11187|rna32509|	aamdc.S	AAMDC	Q9H7C9	Mth938 domain-containing protein	1.50449	1.45134	2.29786	2.29968		FALSE	FALSE
gnl|gene3807|rna11094|	aamp.L	AAMP	Q13685	Angio-associated migratory cell protein	0.125386	0.245216	0.113209	0.0880278	-0.526445	FALSE	FALSE
gnl|gene16361|rna47786|	aar2.L	AAR2	Q9Y312	Protein AAR2 homolog	3.43318	1.5795	0.933664	1.2127		FALSE	FALSE
gnl|gene5928|rna17353|	aars.L	AARS1		Alanine--tRNA ligase, cytoplasmic	0.798319	0.470214	0.232978	0.123324		FALSE	FALSE
gnl|gene739|rna2153|	aars2.L	AARS2	Q5JTZ9	Alanine--tRNA ligase, mitochondrial	6.15253	5.98174	6.92664	6.3891		FALSE	FALSE
gnl|gene5048|rna14755|	aarsd1.L	AARSD1	Q9BTE6	Alanyl-tRNA editing protein Aarsd1	1.51457	1.40861	0.762775	0.659972		FALSE	FALSE
gnl|gene14374|rna41858|	aasdhppt.S	AASDHPPT	Q9NRN7	L-aminoadipate-semialdehyde dehydrogenase-phosphopantetheinyl transferase	1.0252	0.885363	0.877277	0.713874		FALSE	FALSE
gnl|gene41776|rna84338|	aass.L	AASS	Q9UDR5	Alpha-aminoadipic semialdehyde synthase, mitochondrial	5.54301	5.62598	7.06651	7.19668		FALSE	FALSE
gnl|gene43390|rna86771|	MGC68458	ABAT	P80404	4-aminobutyrate aminotransferase, mitochondrial	4.89244	6.18486	7.08276	6.95453	5.17467	FALSE	FALSE
gnl|gene16889|rna49357|	abca5.S	ABCA5	Q8WWZ7	ATP-binding cassette sub-family A member 5 (Fragment)	2.87586	2.36987	2.09948	1.62594		FALSE	FALSE
gnl|gene18105|rna52915|	LOC108696199	ABCB1	P08183	ATP-dependent translocase ABCB1	3.91375	3.64152	3.44364	3.27232		FALSE	FALSE
gnl|gene2235|rna6492|	abcb11.S	ABCB11	O95342	Bile salt export pump (Fragment)	1.21936	0.900398	1.21704	1.194		FALSE	FALSE
gnl|gene20417|rna59639|	abcc1.L	ABCC1	P33527	Multidrug resistance-associated protein 1	3.21552	2.86705	2.55903	2.4245		FALSE	FALSE
gnl|gene1725|rna5021|	abce1.L	ABCE1	P61221	ATP-binding cassette sub-family E member 1	0.416923	0.343923	0.177387	0.21348	-0.191208	FALSE	FALSE
gnl|gene10093|rna29341|	abcf1.L	ABCF1	Q8NE71	ATP-binding cassette sub-family F member 1 (Fragment)	1.09264	0.399633	0.0697231	0.0372765	0.398399	FALSE	FALSE
gnl|gene37485|rna78225|	LOC108695527	ABCF2	Q9UG63	ATP-binding cassette sub-family F member 2	1.78243	1.2097	0.627481	0.571683	1.32452	FALSE	FALSE
gnl|gene5949|rna17412|	abcf3.L	ABCF3	Q9NUQ8	ATP-binding cassette sub-family F member 3	2.01443	1.52527	0.989293	0.801867		FALSE	FALSE
gnl|gene16981|rna49609|	abhd13.S	ABHD13	Q7L211	Protein ABHD13	5.00439	4.61582	3.53471	2.84669		FALSE	FALSE
gnl|gene11225|rna32649|	abhd14a.L	ABHD14A	Q9BUJ0	Protein ABHD14A	0.930201	0.919252	1.10482	1.51585		FALSE	FALSE
gnl|gene6601|rna19317|	abhd14b.L	ABHD14B	Q96IU4	Protein ABHD14B	-0.248366	-0.124642	0.176062	0.329543	-0.882438	FALSE	FALSE
gnl|gene13187|rna38363|	abhd16a.S	ABHD16A	O95870	Alpha/beta hydrolase domain-containing protein 16A	7.78439	7.72895	6.4955	3.50248		FALSE	FALSE
gnl|gene11236|rna32674|	abhd17b.S	ABHD17B	Q5VST6	Alpha/beta hydrolase domain-containing protein 17B	4.42119	3.60002	2.94534	2.90667		FALSE	FALSE
gnl|gene39808|rna81550|	abi2.S	ABI2	Q9NYB9	Abl interactor 2	1.44381	1.26484	0.882658	0.85538		FALSE	FALSE
gnl|gene11993|rna34852|	fam206a.S	ABITRAM	Q9NX38	Protein Abitram	0.871711	1.09216	0.643581	0.618124		FALSE	FALSE
gnl|gene11558|rna33567|	abr.S	ABR	Q12979	Active breakpoint cluster region-related protein	1.69063	1.09304	0.47297	0.08376		FALSE	FALSE
gnl|gene15331|rna44744|	abracl.L	ABRACL	Q9P1F3	Costars family protein ABRACL	1.20961	0.312176	1.13047	1.34904	0.400778	FALSE	FALSE
gnl|gene39158|rna80654|	abraxas2.L	ABRAXAS2	Q15018	BRISC complex subunit Abraxas 2	0.49135	0.265232	0.063192	0.10971		FALSE	FALSE
gnl|gene4285|rna12480|	acaa1.L	ACAA1	P09110	3-ketoacyl-CoA thiolase, peroxisomal	4.84451	4.63123	6.10419	6.01267		FALSE	FALSE
gnl|gene20396|rna59579|	acaa2.L	ACAA2	P42765	3-ketoacyl-CoA thiolase, mitochondrial	5.42018	6.38589	7.24347	7.56897	4.56453	FALSE	FALSE
gnl|gene9096|rna26467|	acaca-like.S	ACACA	Q13085	Acetyl-CoA carboxylase 1	1.61176	1.41632	0.361549	0.35589		FALSE	FALSE
gnl|gene8281|rna24111|	acacb.L	ACACB	O00763	Acetyl-CoA carboxylase 2	1.74005	1.02672	0.48992	0.502718		FALSE	FALSE
gnl|gene47694|rna92930|	acad10.L	ACAD10	Q6JQN1	Acyl-CoA dehydrogenase family member 10	4.80033	4.8545	5.81967	5.62857		FALSE	FALSE
gnl|gene5340|rna15636|	acad11.L	ACAD11	Q709F0	Acyl-CoA dehydrogenase family member 11	5.29183	4.57831	5.13628	5.00111		FALSE	FALSE
gnl|gene3537|rna10295|	acad8.L	ACAD8	Q9UKU7	Isobutyryl-CoA dehydrogenase, mitochondrial	4.42551	5.97283	7.1729	6.94219		FALSE	FALSE
gnl|gene17402|rna50813|	acadl.L	ACADL	P28330	Long-chain specific acyl-CoA dehydrogenase, mitochondrial	4.69976	5.93544	7.01003	6.84797	6.46173	FALSE	FALSE
gnl|gene5405|rna15851|	acadm.S	ACADM	P11310	Medium-chain specific acyl-CoA dehydrogenase, mitochondrial	4.83655	4.3312	6.24704	6.08064	5.78295	FALSE	FALSE
gnl|gene8153|rna23734|	acads.L	ACADS	P16219	Short-chain specific acyl-CoA dehydrogenase, mitochondrial	5.31993	5.36451	7.46777	6.96888	2.02447	FALSE	FALSE
gnl|gene9867|rna28681|	acadsb.L	ACADSB	P45954	Short/branched chain specific acyl-CoA dehydrogenase, mitochondrial	4.91606	5.79858	6.13141	8.27959		FALSE	FALSE
gnl|gene16476|rna48141|	acadvl.L	ACADVL	P49748	Very long-chain specific acyl-CoA dehydrogenase, mitochondrial	4.76817	5.16871	6.2622	6.82208		FALSE	FALSE
gnl|gene11229|rna32658|	acap3.L	ACAP2	Q15057	Arf-GAP with coiled-coil, ANK repeat and PH domain-containing protein 2 (Fragment)	1.3534	0.837524	0.430398	0.352991		FALSE	FALSE
gnl|gene10303|rna29942|	acat1.S	ACAT1	P24752	Acetyl-CoA acetyltransferase, mitochondrial	5.3092	4.75403	5.59166	5.6618	5.76879	FALSE	FALSE
gnl|gene10680|rna31029|	acat2.L	ACAT2	Q9BWD1	Acetyl-CoA acetyltransferase, cytosolic	-0.00176335	-0.0911301	0.260757	0.407721	-0.543441	FALSE	FALSE
gnl|gene15895|rna46455|	acbd3.L	ACBD3	Q9H3P7	Golgi resident protein GCP60	2.67509	2.27987	1.80065	1.29439		FALSE	FALSE
gnl|gene2011|rna5846|	acbd5.L	ACBD5	Q5T8D3	Acyl-CoA-binding domain-containing protein 5	7.20546	5.59265	3.37853	3.63887		FALSE	FALSE
gnl|gene11345|rna32983|	acbd6.S	ACBD6	Q9BR61	Acyl-CoA-binding domain-containing protein 6	1.40136	2.17877	2.19904	2.29099		FALSE	FALSE
gnl|gene15636|rna45649|	acbd7.L	ACBD7	Q8N6N7	Acyl-CoA-binding domain-containing protein 7	3.27863	2.64285	3.96618	4.60448		FALSE	FALSE
gnl|gene19443|rna56820|	acin1.S	ACIN1	Q9UKV3	Apoptotic chromatin condensation inducer in the nucleus	1.8176	0.919596	0.385355	0.270867		FALSE	FALSE
gnl|gene13375|rna38904|	acly.S	ACLY	P53396	ATP-citrate synthase	0.437566	0.217347	0.120559	0.148125	-0.141863	FALSE	FALSE
gnl|gene13109|rna38105|	aco1.L	ACO1	P21399	Cytoplasmic aconitate hydratase	0.0460463	0.0639305	0.053275	0.0565689	-0.340936	FALSE	FALSE
gnl|gene5999|rna17549|	aco2.S	ACO2	Q99798	Aconitate hydratase, mitochondrial	4.41773	5.3011	6.26911	6.41668	5.78677	FALSE	FALSE
gnl|gene44149|rna87909|	LOC108714336	ACOT11	Q8WXI4	Acyl-coenzyme A thioesterase 11	0.9026	0.501346	0.255426	0.138921		FALSE	FALSE
gnl|gene9730|rna28300|	acot12.L	ACOT12	Q8WYK0	Acetyl-coenzyme A thioesterase	2.83186	2.11892	1.17101	1.24485		FALSE	FALSE
gnl|gene1773|rna5145|	acot2.S	ACOT2	P49753	Acyl-coenzyme A thioesterase 2, mitochondrial	2.50861	2.46846	1.92912	1.96931		FALSE	FALSE
gnl|gene17707|rna51749|	acot7.L	ACOT7	O00154	Cytosolic acyl coenzyme A thioester hydrolase	0.286685	0.226189	0.195167	0.215827		FALSE	FALSE
gnl|gene41668|rna84179|	acot9.L	ACOT9	Q9Y305	Acyl-coenzyme A thioesterase 9, mitochondrial	2.98841	4.50618	5.15403	5.32803		FALSE	FALSE
gnl|gene19413|rna56738|	acox1.L	ACOX1	Q15067	Peroxisomal acyl-coenzyme A oxidase 1	4.96053	4.55428	5.38755	5.45065		FALSE	FALSE
gnl|gene43504|rna86940|	acox2.L	ACOX2	Q99424	Peroxisomal acyl-coenzyme A oxidase 2	4.87645	4.58231	5.01289	4.80214		FALSE	FALSE
gnl|gene20256|rna59138|	acox3.L	ACOX3	O15254	Peroxisomal acyl-coenzyme A oxidase 3	3.93905	4.6384	4.56109	4.55501		FALSE	FALSE
gnl|gene35721|rna75783|	LOC108716607	ACOXL	Q9NUZ1	Acyl-coenzyme A oxidase-like protein	5.56034	5.04312	6.4777	5.2475		FALSE	FALSE
gnl|gene13841|rna40303|	acp1.S	ACP1	P24666	Low molecular weight phosphotyrosine protein phosphatase	0.144327	0.193196	1.08364	1.41645	-0.585903	FALSE	FALSE
gnl|gene17751|rna51892|	acp6.S	ACP6	Q9NPH0	Lysophosphatidic acid phosphatase type 6	5.61872	4.42878	0.613547	0.55681		FALSE	FALSE
gnl|gene48757|rna94493|	acsbg2.L	ACSBG2	Q5FVE4	Long-chain-fatty-acid--CoA ligase ACSBG2	3.36364	2.84626	2.53468	2.24719		FALSE	FALSE
gnl|gene17415|rna50854|	acsl1.L	ACSL1	P33121	Long-chain-fatty-acid--CoA ligase 1	4.10548	3.96266	4.45333	4.12041		FALSE	FALSE
gnl|gene17661|rna51624|	acsl4.L	ACSL4	O60488	Long-chain-fatty-acid--CoA ligase 4	4.92799	4.45469	3.57793	4.326		FALSE	FALSE
gnl|gene41213|rna83559|	LOC108719722	ACSS2	Q9NR19	Acetyl-coenzyme A synthetase, cytoplasmic	-0.034424	-0.00100873	-0.0693908	-0.0801589		FALSE	FALSE
gnl|gene5277|rna15445|	actg1.S	ACTB	P60709	Actin, cytoplasmic 1	0.0142237	-0.0489819	0.100118	0.191103		FALSE	FALSE
gnl|gene2116|rna6148|	acta2.L	ACTG2	P63267	Actin, gamma-enteric smooth muscle	0.0546885	0.121952	0.178386	0.199357		FALSE	FALSE
gnl|gene5951|rna17416|	actl6a.S	ACTL6A	O96019	Actin-like protein 6A	1.01417	0.85406	0.628837	0.559008		FALSE	FALSE
gnl|gene13179|rna38330|	actn1.S	ACTN1	P12814	Alpha-actinin-1	0.225959	0.0862503	0.0814222	0.0552594	-0.395994	FALSE	FALSE
gnl|gene11677|rna33938|	actn4.S	ACTN4	O43707	Alpha-actinin-4	0.402306	0.313378	0.336653	0.305263	-0.47354	FALSE	FALSE
gnl|gene19384|rna56646|	actr10.L	ACTR10	Q9NZ32	Actin-related protein 10	2.44667	1.01263	0.596277	1.43438		FALSE	FALSE
gnl|gene18483|rna53968|	actr1a.S	ACTR1A	P61163	Alpha-centractin	1.6939	1.02818	0.490579	0.414007	0.901655	FALSE	FALSE
gnl|gene17277|rna50418|	actr2.L	ACTR2	P61160	Actin-related protein 2	0.201147	0.0252446	-0.0860511	0.00599549	-0.481232	FALSE	FALSE
gnl|gene15606|rna45570|	actr3.L	ACTR3	P61158	Actin-related protein 3	0.257448	0.195578	0.110329	0.105314	-0.297699	FALSE	FALSE
gnl|gene241|rna679|	actr5.S	ACTR5	Q9H9F9	Actin-related protein 5	1.44006	1.03899	0.445123	0.344888		FALSE	FALSE
gnl|gene16852|rna49244|	actr6.L	ACTR6	Q9GZN1	Actin-related protein 6	1.82043	1.56284	1.11129	0.90752		FALSE	FALSE
gnl|gene8847|rna25770|	actr8.S	ACTR8	Q9H981	Actin-related protein 8	1.04231	0.854954	0.444017	0.244494		FALSE	FALSE
gnl|gene40107|rna81962|	acy1.1.S	ACY1	Q03154	Aminoacylase-1	-0.0238865	0.00796194	0.00105782	0.0687626		FALSE	FALSE
gnl|gene17243|rna50336|	acyp1.S	ACYP1	P07311	Acylphosphatase-1	0.507383	0.381713	1.23171	1.40916		FALSE	FALSE
gnl|gene3783|rna11010|	adad1.L	ADAD1	Q96M93	Adenosine deaminase domain-containing protein 1	4.06791	3.07572	2.49594	2.66537		FALSE	FALSE
gnl|gene40931|rna83146|	MGC80849	ADAL	Q6DHV7	Adenosine deaminase-like protein	0.210362	0.209916	0.306705	0.312452		FALSE	FALSE
gnl|gene43481|rna86905|	LOC108711361	ADAM10	O14672	Disintegrin and metalloproteinase domain-containing protein 10	3.60461	2.75768	3.06499	2.4409		FALSE	FALSE
gnl|gene12551|rna36494|	adap1.L	ADAP1	O75689	Arf-GAP with dual PH domain-containing protein 1	0.496471	0.466389	0.240605	0.233265		FALSE	FALSE
gnl|gene41964|rna84655|	adar.S	ADAR	P55265	Double-stranded RNA-specific adenosine deaminase (Fragment)	1.8296	1.19117	0.682394	0.545322		FALSE	FALSE
gnl|gene24096|rna63591|	adat3.L	ADAT3	Q96EY9	Probable inactive tRNA-specific adenosine deaminase-like protein 3	0.0218952	0.0737076	-0.152803	-0.146105		FALSE	FALSE
gnl|gene6346|rna18570|	add1.L	ADD1	P35611	Alpha-adducin	2.18803	1.93097	1.00999	0.800584		FALSE	FALSE
gnl|gene17634|rna51525|	add3.L	ADD3	Q9UEY8	Gamma-adducin	2.132	1.53807	0.682842	0.499831		FALSE	FALSE
gnl|gene23105|rna62596|	adgrg1.S	ADGRG1	Q9Y653	ADGRG1 C-terminal fragment (Fragment)	5.19299	4.52403	5.27286	4.07199		FALSE	FALSE
gnl|gene1905|rna5552|	adh6.L	ADH1B	P00325	All-trans-retinol dehydrogenase [NAD(+)] ADH1B	-0.286974	-0.178227	-0.0776085	0.0173717		FALSE	FALSE
gnl|gene3283|rna9511|	adh5.L	ADH5	P11766	Alcohol dehydrogenase class-3	-0.135501	-0.0688094	-0.0588015	-0.0990335	-0.926631	FALSE	FALSE
gnl|gene20036|rna58471|	adi1.L	ADI1	Q9BV57	1,2-dihydroxy-3-keto-5-methylthiopentene dioxygenase	0.878234	-0.0713091	0.0588181	0.868665		FALSE	FALSE
gnl|gene15402|rna44947|	adk.S	ADK	P55263	Adenosine kinase	0.0705668	0.117952	0.0805615	0.175156	-0.921259	FALSE	FALSE
gnl|gene13391|rna38956|	adnp.L	ADNP	Q9H2P0	Activity-dependent neuroprotector homeobox protein	2.31826	2.05817	1.33795	1.25802		FALSE	FALSE
gnl|gene15151|rna44229|	adnp2.L	ADNP2	Q6IQ32	Activity-dependent neuroprotector homeobox protein 2	2.96937	2.78427	1.71983	1.8237		FALSE	FALSE
gnl|gene13098|rna38080|	adprh	ADPRH	P54922	[Protein ADP-ribosylarginine] hydrolase	0.325998	-0.123476	0.378774	0.879478	0.211378	FALSE	FALSE
gnl|gene12141|rna35284|	LOC108701161	ADPRM	Q3LIE5	Manganese-dependent ADP-ribose/CDP-alcohol diphosphatase	-2.41154e-05	0.0609379	0.30288	0.228241		FALSE	FALSE
gnl|gene11387|rna33094|	adprhl2.L	ADPRS		ADP-ribose glycohydrolase ARH3	0.396391	0.500752	1.67682	1.86424		FALSE	FALSE
gnl|gene11779|rna34211|	adrm1.S	ADRM1	Q16186	Proteasomal ubiquitin receptor ADRM1	1.71959	1.5219	1.84559	1.69861	0.898061	TRUE	FALSE
gnl|gene17107|rna49971|	adsl.L	ADSL	P30566	Adenylosuccinase (Fragment)	0.12785	-0.035974	0.0923336	0.117146	-0.737988	FALSE	FALSE
gnl|gene5693|rna16670|	adss.L	ADSS2		Adenylosuccinate synthetase isozyme 2	-0.0236678	0.00595123	0.175217	0.34705		FALSE	FALSE
gnl|gene35070|rna74867|	LOC496335	AFDN	P55196	Afadin	2.38346	1.49781	0.817112	0.826084		FALSE	FALSE
gnl|gene11720|rna34052|	afg3l1p.S	AFG3L2	Q9Y4W6	AFG3-like protein 2	4.91523	5.49032	5.64145	5.62106		FALSE	FALSE
gnl|gene34875|rna74573|	LOC108711114	AFM	P43652	Afamin	2.14968	2.33119	2.42989	2.51923		FALSE	FALSE
gnl|gene9441|rna27463|	afmid.L	AFMID	Q63HM1	Kynurenine formamidase	0.0576888	0.0171656	0.0688665	-0.0865562		FALSE	FALSE
gnl|gene13213|rna38452|	aftph.S	AFTPH	Q6ULP2	Aftiphilin (Fragment)	4.17393	3.35886	3.22813	3.35023		FALSE	FALSE
gnl|gene13571|rna39500|	agap1.L	AGAP1	Q9UPQ3	Arf-GAP with GTPase, ANK repeat and PH domain-containing protein 1	2.0747	1.81306	0.899347	0.762225		FALSE	FALSE
gnl|gene43454|rna86867|	LOC108704618	AGAP3	Q96P47	Arf-GAP with GTPase, ANK repeat and PH domain-containing protein 3	1.73406	1.39442	0.632953	0.472822		FALSE	FALSE
gnl|gene20014|rna58420|	agfg1.L	AGFG1	P52594	Arf-GAP domain and FG repeat-containing protein 1	2.08914	3.30898	3.0743	2.88365		FALSE	FALSE
gnl|gene7966|rna23230|	aggf1.S	AGGF1	Q8N302	Angiogenic factor with G patch and FHA domains 1	1.99102	1.83046	1.17993	0.781308		FALSE	FALSE
gnl|gene43910|rna87559|	agk.S	AGK	Q53H12	Acylglycerol kinase, mitochondrial	7.62323	4.84965	8.04616	7.39879		FALSE	FALSE
gnl|gene4802|rna14022|	agl.S	AGL	P35573	Glycogen debranching enzyme	0.614387	0.419594	0.190782	0.199526	0.0743865	FALSE	FALSE
gnl|gene11410|rna33164|	ago1.L	AGO1	Q9UL18	Protein argonaute-1	2.01818	1.9554	1.36491	1.20356		FALSE	FALSE
gnl|gene37082|rna77690|	ago4.L	AGO4	Q9HCK5	Protein argonaute-4	2.1094	2.01047	1.87375	1.42069		FALSE	FALSE
gnl|gene5727|rna16764|	agpat3.L	AGPAT3	Q9NRZ7	1-acyl-sn-glycerol-3-phosphate acyltransferase gamma	2.77908	5.15733	4.70939	3.01772	4.34392	FALSE	FALSE
gnl|gene17213|rna50257|	agpat5.L	AGPAT5	Q9NUQ2	1-acyl-sn-glycerol-3-phosphate acyltransferase epsilon	3.58476	3.91132	3.51969	4.0175		FALSE	FALSE
gnl|gene14326|rna41723|	agps.L	AGPS	O00116	Alkylglycerone-phosphate synthase (Fragment)	4.4792	3.85699	7.75292	3.94285		FALSE	FALSE
gnl|gene26985|rna66490|	ahctf1.S	AHCTF1	Q8WYP5	Protein ELYS	3.19604	2.17626	0.685024	0.918154		FALSE	FALSE
gnl|gene13422|rna39058|	ahcy.L	AHCY	P23526	Adenosylhomocysteinase	0.075798	0.0790461	0.0142425	0.0623371	-0.850132	FALSE	FALSE
gnl|gene9310|rna27052|	ahcyl2.L	AHCYL2	Q96HN2	Adenosylhomocysteinase 3 (Fragment)	0.31344	0.143658	-0.0486852	0.0966549		FALSE	FALSE
gnl|gene11108|rna32278|	ahnak.L	AHNAK	Q09666	Neuroblast differentiation-associated protein AHNAK	2.88899	2.52147	1.79968	1.90653		FALSE	FALSE
gnl|gene14011|rna40815|	ahsa1.S	AHSA1	O95433	Activator of 90 kDa heat shock protein ATPase homolog 1	2.10945	1.81485	1.25725	0.974023		FALSE	FALSE
gnl|gene3704|rna10787|	aida.S	AIDA	Q96BJ3	Axin interactor, dorsalization-associated protein	1.3675	1.16849	0.809355	0.61009		FALSE	FALSE
gnl|gene13130|rna38166|	aifm1.L	AIFM1	O95831	Apoptosis-inducing factor 1, mitochondrial	5.64948	4.93562	7.9849	7.05571	7.02426	FALSE	FALSE
gnl|gene16653|rna48655|	aifm3-like.L	AIFM3	Q96NN9	Apoptosis-inducing factor 3	-0.105149	0.0129557	0.0119194	0.195785		FALSE	FALSE
gnl|gene2980|rna8629|	aimp1.S	AIMP1	Q12904	Aminoacyl tRNA synthase complex-interacting multifunctional protein 1	1.64743	1.00375	0.467542	0.403431	0.929128	FALSE	FALSE
gnl|gene3043|rna8811|	aimp2.S	AIMP2	Q13155	Aminoacyl tRNA synthase complex-interacting multifunctional protein 2	1.90943	1.22835	1.20732	1.4406		FALSE	FALSE
gnl|gene41900|rna84534|	LOC108696308	AIP	O00170	AH receptor-interacting protein	2.55787	2.65677	2.14557	2.13808		FALSE	FALSE
gnl|gene5291|rna15490|	ak2.S	AK2	P54819	Adenylate kinase 2, mitochondrial	4.39138	4.05795	1.58769	1.62062	2.93062	FALSE	FALSE
gnl|gene1360|rna3977|	ak6.S	AK6	Q9Y3D8	Adenylate kinase isoenzyme 6	0.993068	0.815957	2.0783	2.08192		FALSE	FALSE
gnl|gene14614|rna42587|	ak7.S	AK7	Q96M32	Adenylate kinase 7	1.44103	1.18655	0.926794	0.856128		FALSE	FALSE
gnl|gene47505|rna92676|	LOC108709192	AKAP10	O43572	A-kinase anchor protein 10, mitochondrial	2.7097	2.18805	1.53773	1.39739		FALSE	FALSE
gnl|gene11524|rna33468|	akap12.S	AKAP12	Q02952	A-kinase anchor protein 12	1.43325	0.957167	0.0431052	0.148615		FALSE	FALSE
gnl|gene35897|rna76024|	akap7.L	AKAP7	Q9P0M2	A-kinase anchor protein 7 isoform gamma	2.04085	1.67975	1.02431	0.826991		FALSE	FALSE
gnl|gene41236|rna83594|	LOC108718477	AKAP9	Q99996	A-kinase anchor protein 9 (Fragment)	2.03697	1.72605	1.19642	0.689982		FALSE	FALSE
gnl|gene17527|rna51180|	akirin1.S	AKIRIN1	Q9H9L7	Akirin-1	1.72073	0.988878	1.00837	0.926825		FALSE	FALSE
gnl|gene45119|rna89349|	LOC108716879	AKIRIN2	Q53H80	Akirin-2	1.15917	1.17164	0.999174	1.2158		FALSE	FALSE
gnl|gene11151|rna32408|	loc100216027.L	AKR1A1	P14550	Aldo-keto reductase family 1 member A1	0.7579	0.711128	0.64569	0.77998	0.091312	FALSE	FALSE
gnl|gene6914|rna20201|	akr1b1.S	AKR1B1	P15121	Aldo-keto reductase family 1 member B1	0.0423777	0.162446	0.319162	0.329605	-0.927627	FALSE	FALSE
gnl|gene11762|rna34160|	akr1b1.L	AKR1B10	O60218	Aldo-keto reductase family 1 member B10	-0.0622362	0.00403641	0.124801	0.0972258		FALSE	FALSE
gnl|gene5775|rna16895|	akr1c2.L	AKR1C1	Q04828	Aldo-keto reductase family 1 member C1	0.502824	0.216555	0.372394	0.335874		FALSE	FALSE
gnl|gene5363|rna15714|	LOC108704342	AKR1C2	P52895	Aldo-keto reductase family 1 member C2	0.496278	0.699892	0.51773	0.64198		FALSE	FALSE
gnl|gene67|rna193|	akr1c3.L	AKR1C3	P42330	Aldo-keto reductase family 1 member C3	0.397344	0.267099	0.233028	0.198194	-0.492002	FALSE	FALSE
gnl|gene13472|rna39194|	akr1c1.S	AKR1C8P	Q5T2L2	Putative aldo-keto reductase family 1 member C8	0.158241	0.0408152	0.0625722	0.0366239		FALSE	FALSE
gnl|gene17842|rna52142|	akr7a2.L	AKR7A2	O43488	Aflatoxin B1 aldehyde reductase member 2	0.487972	0.531141	0.844387	1.02973	-0.179058	FALSE	FALSE
gnl|gene45198|rna89453|	LOC108698803	AKT1	P31749	RAC-alpha serine/threonine-protein kinase	0.321694	0.0484596	0.0109906	-0.078799		FALSE	FALSE
gnl|gene12365|rna35949|	akt1s1.S	AKT1S1	Q96B36	Proline-rich AKT1 substrate 1	2.43771	1.99382	1.66898	1.99323		FALSE	FALSE
gnl|gene11491|rna33389|	akt2.S	AKT2	P31751	Non-specific serine/threonine protein kinase	0.383265	-0.129277	0.0642832	0.00452815		FALSE	FALSE
gnl|gene15122|rna44135|	alad.L	ALAD	P13716	Delta-aminolevulinic acid dehydratase	-0.00260052	-0.0720388	0.090956	0.195555		FALSE	FALSE
gnl|gene14669|rna42750|	alb.S	ALB	P02768	Albumin	3.70298	3.24232	3.17055	3.24167		FALSE	FALSE
gnl|gene34735|rna74408|	aldh16a1.S	ALDH16A1	Q8IZ83	Aldehyde dehydrogenase family 16 member A1	0.29112	0.171825	0.0656046	0.0751302	-0.446022	FALSE	FALSE
gnl|gene4586|rna13374|	aldh18a1.L	ALDH18A1	P54886	Delta-1-pyrroline-5-carboxylate synthase	5.81894	6.01742	6.41429	6.41134	2.48767	FALSE	FALSE
gnl|gene9577|rna27865|	aldh2.L	ALDH2	P05091	Aldehyde dehydrogenase, mitochondrial	4.18569	5.06349	5.6229	5.54265	4.71807	FALSE	FALSE
gnl|gene3412|rna9934|	aldh3a2.L	ALDH3A2	P51648	Aldehyde dehydrogenase family 3 member A2 (Fragment)	3.74188	4.23808	4.04247	2.94869		FALSE	FALSE
gnl|gene10012|rna29102|	aldh3b2.L	ALDH3B1	P43353	Aldehyde dehydrogenase family 3 member B1	3.77767	4.08483	4.10408	3.32974		FALSE	FALSE
gnl|gene48316|rna93855|	LOC108720127	ALDH5A1	P51649	Succinate-semialdehyde dehydrogenase, mitochondrial	2.63984	3.42572	3.38729	4.07125		FALSE	FALSE
gnl|gene10316|rna29980|	aldh7a1.L	ALDH7A1	P49419	Alpha-aminoadipic semialdehyde dehydrogenase (Fragment)	0.59964	0.663675	0.590195	0.589612	-0.281958	FALSE	FALSE
gnl|gene18019|rna52666|	aldh9a1.S	ALDH9A1	P49189	4-trimethylaminobutyraldehyde dehydrogenase	0.161864	0.024466	0.0782589	0.211191	-0.405919	FALSE	FALSE
gnl|gene15736|rna45960|	aldob.L	ALDOA	P04075	Fructose-bisphosphate aldolase	0.417502	0.283513	0.267388	0.250345	-0.483683	FALSE	FALSE
gnl|gene3368|rna9787|	aldoc.L	ALDOC	P09972	Fructose-bisphosphate aldolase C	0.576942	0.425835	0.541164	0.579603	-0.417499	FALSE	FALSE
gnl|gene43860|rna87497|	alg11.L	ALG11	Q2TAA5	GDP-Man:Man(3)GlcNAc(2)-PP-Dol alpha-1,2-mannosyltransferase	6.42624	5.33285	4.79697	3.10452		FALSE	FALSE
gnl|gene15751|rna46003|	alg13.L	ALG13	Q9NP73	N-acetylglucosaminyldiphosphodolichol N-acetylglucosaminyltransferase (Fragment)	3.26532	2.89764	2.42394	2.2141		FALSE	FALSE
gnl|gene17262|rna50385|	alg5.L	ALG5	Q9Y673	Dolichyl-phosphate beta-glucosyltransferase	5.60517	5.64521	4.929	2.99889		FALSE	FALSE
gnl|gene9205|rna26736|	alg8.S	ALG8	Q9BVK2	Probable dolichyl pyrophosphate Glc1Man9GlcNAc2 alpha-1,3-glucosyltransferase	4.23688	4.44308	3.68344	3.09247		FALSE	FALSE
gnl|gene40719|rna82853|	alkbh1.L	ALKBH1	Q13686	Nucleic acid dioxygenase ALKBH1	1.00432	0.95412	0.783081	0.396326		FALSE	FALSE
gnl|gene1786|rna5191|	alkbh4.L	ALKBH4	Q9NXW9	Alpha-ketoglutarate-dependent dioxygenase alkB homolog 4	1.96835	2.00201	1.72467	1.47849		FALSE	FALSE
gnl|gene45634|rna90104|	LOC108711715	ALKBH7	Q9BT30	Alpha-ketoglutarate-dependent dioxygenase alkB homolog 7, mitochondrial	5.88466	5.44129	4.62732	5.19769		FALSE	FALSE
gnl|gene40417|rna82416|	LOC108709989	ALKBH8	Q96BT7	Alkylated DNA repair protein alkB homolog 8	1.24913	0.598041	0.352075	0.246702		FALSE	FALSE
gnl|gene14346|rna41786|	alms1.S	ALMS1	Q8TCU4	Alstrom syndrome protein 1 (Fragment)	5.03574	4.44621	1.91204	2.2564		FALSE	FALSE
gnl|gene3152|rna9131|	alox12b.S	ALOX15B	O15296	Polyunsaturated fatty acid lipoxygenase ALOX15B	0.473578	0.121441	-0.0365157	-0.111433		FALSE	FALSE
gnl|gene19522|rna57044|	alyref.L	ALYREF	Q86V81	THO complex subunit 4	1.84074	1.76862	2.47993	2.53039		FALSE	FALSE
gnl|gene6680|rna19554|	amacr.L	AMACR	Q9UHK6	Alpha-methylacyl-CoA racemase	4.25038	3.95535	4.38174	4.51482		FALSE	FALSE
gnl|gene11258|rna32745|	amdhd1.L	AMDHD1	Q96NU7	Probable imidazolonepropionase	0.0636925	0.0394803	-0.00242208	-0.0518834	-0.521585	FALSE	FALSE
gnl|gene39732|rna81442|	LOC108701618	AMDHD2	Q9Y303	N-acetylglucosamine-6-phosphate deacetylase	0.00722841	-0.0190292	-0.0695693	0.102668	-0.402277	FALSE	FALSE
gnl|gene6328|rna18511|	ammecr1.L	AMMECR1	Q9Y4X0	AMME syndrome candidate gene 1 protein	1.42005	1.09042	0.740682	0.617873		FALSE	FALSE
gnl|gene13233|rna38510|	amt.L	AMT	P48728	Aminomethyltransferase, mitochondrial	5.70534	5.14053	5.8479	5.54539		FALSE	FALSE
gnl|gene19092|rna55749|	anapc1.S	ANAPC1	Q9H1A4	Anaphase-promoting complex subunit 1 (Fragment)	2.22269	1.45351	0.542291	0.461623		FALSE	FALSE
gnl|gene9099|rna26478|	anapc10.L	ANAPC10	Q9UM13	Anaphase-promoting complex subunit 10	3.23268	2.19337	1.71223	1.40784		FALSE	FALSE
gnl|gene14883|rna43438|	anapc16.L	ANAPC16	Q96DE5	Anaphase-promoting complex subunit 16	3.06287	2.07041	1.76757	1.82699		FALSE	FALSE
gnl|gene14966|rna43675|	anapc2.L	ANAPC2	Q9UJX6	Anaphase-promoting complex subunit 2	2.91028	1.84307	0.997637	1.06557		FALSE	FALSE
gnl|gene16266|rna47510|	anapc4.L	ANAPC4	Q9UJX5	Anaphase-promoting complex subunit 4	2.4102	1.72566	0.954473	0.837531		FALSE	FALSE
gnl|gene3349|rna9733|	anapc5.L	ANAPC5	Q9UJX4	Anaphase-promoting complex subunit 5 (Fragment)	2.059	1.60572	0.85213	0.782362		FALSE	FALSE
gnl|gene174|rna485|	anapc7.S	ANAPC7	Q9UJX3	Anaphase-promoting complex subunit 7	2.25178	1.90276	1.23792	1.05978		FALSE	FALSE
gnl|gene563|rna1624|	angel1.L	ANGEL1	Q9UNK9	Protein angel homolog 1	1.2724	1.08868	0.632792	0.501859		FALSE	FALSE
gnl|gene34364|rna73892|	LOC108710331	ANK1	P16157	Ankyrin-1	1.95989	1.56597	0.893869	0.648258		FALSE	FALSE
gnl|gene11064|rna32170|	ank3.S	ANK3	Q12955	Ankyrin-3	2.03768	1.52012	0.98836	0.688635		FALSE	FALSE
gnl|gene40796|rna82950|	LOC108708356	ANKFY1	Q9P2R3	Rabankyrin-5	1.08765	0.819206	0.389477	0.324165		FALSE	FALSE
gnl|gene14514|rna42265|	ankhd1.S	ANKHD1	Q8IWZ3	Ankyrin repeat and KH domain-containing protein 1 (Fragment)	6.6471	4.46796	1.74605	2.29683		FALSE	FALSE
gnl|gene4450|rna12983|	ankle2.L	ANKLE2	Q86XL3	Ankyrin repeat and LEM domain-containing protein 2	3.09565	5.44052	3.44471	3.23792		FALSE	FALSE
gnl|gene36530|rna76905|	LOC108719915	ANKMY2	Q8IV38	Ankyrin repeat and MYND domain containing 2, isoform CRA_c	1.56742	1.4266	0.898973	0.758785		FALSE	FALSE
gnl|gene2826|rna8207|	ankrd1.S	ANKRD1	Q15327	Ankyrin repeat domain-containing protein 1	5.73247	5.11332	6.33117	6.23448		FALSE	FALSE
gnl|gene14658|rna42720|	ankrd13a.S	ANKRD13A	Q8IZ07	Ankyrin repeat domain-containing protein 13A (Fragment)	2.54879	2.16045	1.76099	1.12323		FALSE	FALSE
gnl|gene42136|rna84885|	LOC108711102	ANKRD17	O75179	Ankyrin repeat domain-containing protein 17 (Fragment)	4.0738	2.22572	2.10782	2.15258		FALSE	FALSE
gnl|gene17289|rna50457|	ankrd27.L	ANKRD27	Q96NW4	Ankyrin repeat domain-containing protein 27	1.45925	1.18807	0.687848	0.514806		FALSE	FALSE
gnl|gene37799|rna78648|	LOC108718914	ANKRD28	O15084	Serine/threonine-protein phosphatase 6 regulatory ankyrin repeat subunit A	1.82726	1.45764	0.725007	0.417998		FALSE	FALSE
gnl|gene20140|rna58771|	ankrd39.L	ANKRD39	Q53RE8	Ankyrin repeat domain-containing protein 39	2.48123	2.58087	3.07068	2.82531		FALSE	FALSE
gnl|gene26446|rna65949|	Xelaev18016328m	ANKRD49	Q8WVL7	Ankyrin repeat domain-containing protein 49	1.21283	0.799113	1.65041	1.83342		FALSE	FALSE
gnl|gene5090|rna14865|	anks1a.S	ANKS1A	Q92625	Ankyrin repeat and SAM domain-containing protein 1A	2.87115	2.70338	1.73918	1.92241		FALSE	FALSE
gnl|gene18223|rna53238|	ankzf1.L	ANKZF1	Q9H8Y5	Ankyrin repeat and zinc finger domain-containing protein 1	3.1567	2.48343	1.48407	1.29041		FALSE	FALSE
gnl|gene17387|rna50761|	anln-like.1.L	ANLN	Q9NQW6	Anillin	3.23053	2.4188	0.943317	0.94797		FALSE	FALSE
gnl|gene37785|rna78631|	ano1.L	ANO1	Q5XXA6	Anoctamin	4.47341	4.44891	4.41987	3.82498		FALSE	FALSE
gnl|gene10958|rna31855|	ano10.L	ANO10	Q9NW15	Anoctamin-10	6.9044	5.57058	5.18396	3.13485		FALSE	FALSE
gnl|gene40792|rna82946|	LOC108715291	ANO5	Q75V66	Anoctamin-5	3.70646	3.10889	2.93475	2.25615		FALSE	FALSE
gnl|gene15898|rna46464|	anp32a.S	ANP32A	P39687	Acidic leucine-rich nuclear phosphoprotein 32 family member A	1.57039	0.745765	2.6555	2.73551	1.01595	FALSE	FALSE
gnl|gene15784|rna46111|	anp32b.L	ANP32B	Q92688	Acidic leucine-rich nuclear phosphoprotein 32 family member B	1.37989	0.64252	1.87789	2.24123	0.585763	FALSE	FALSE
gnl|gene18526|rna54103|	anp32e.S	ANP32E	Q9BTT0	Acidic leucine-rich nuclear phosphoprotein 32 family member E	1.60998	0.41339	1.66463	2.0071		FALSE	FALSE
gnl|gene1078|rna3135|	anxa1.L	ANXA1	P04083	Annexin A1	0.639259	0.711211	1.11489	1.37957	-0.610043	FALSE	FALSE
gnl|gene1029|rna3010|	anxa11.S	ANXA11	P50995	Annexin A11	3.06853	2.70219	2.7112	2.97581		FALSE	FALSE
gnl|gene9244|rna26841|	anxa2.L	ANXA2	P07355	Annexin A2	0.928057	0.443627	1.18468	1.36475		FALSE	FALSE
gnl|gene353|rna1022|	anxa3.L	ANXA3	P12429	Annexin A3	0.583677	0.524514	0.593853	0.606275	-0.00304515	FALSE	FALSE
gnl|gene2603|rna7562|	anxa4.S	ANXA4	P09525	Annexin A4	0.474623	0.384699	1.02186	1.39198	-0.184109	FALSE	FALSE
gnl|gene14536|rna42332|	anxa5.S	ANXA5	P08758	Annexin A5	0.178063	0.193779	0.833021	1.09198	-0.596724	FALSE	FALSE
gnl|gene19590|rna57249|	anxa7.L	ANXA7	P20073	Annexin A7	4.14318	3.51165	3.32604	3.68726	5.74274	FALSE	FALSE
gnl|gene11349|rna32996|	LOC108701447	AOX1	Q06278	Aldehyde oxidase	0.179854	0.144211	0.041974	0.0432206	-0.603033	FALSE	FALSE
gnl|gene5691|rna16663|	ap1b1.L	AP1B1	Q10567	AP-1 complex subunit beta-1 (Fragment)	2.46914	2.04326	1.25295	1.24362	1.669	FALSE	FALSE
gnl|gene10432|rna30318|	ap1g1.L	AP1G1	O43747	AP-1 complex subunit gamma-1	2.52696	1.91127	1.14351	1.00102		FALSE	FALSE
gnl|gene16652|rna48650|	ap1g2.L	AP1G2	O75843	AP-1 complex subunit gamma-like 2	1.60542	1.4857	0.862547	0.670161		FALSE	FALSE
gnl|gene47021|rna92017|	LOC108712381	AP1M1	Q9BXS5	AP-1 complex subunit mu-1	2.5379	1.96511	1.23505	1.2121		FALSE	FALSE
gnl|gene12316|rna35793|	ap1m2.L	AP1M2	Q9Y6Q5	AP-1 complex subunit mu-2	2.38065	1.80037	1.08917	1.06793		FALSE	FALSE
gnl|gene19899|rna58108|	ap1s2.L	AP1S2	P56377	AP complex subunit sigma	2.64929	1.86297	1.95822	1.24835		FALSE	FALSE
gnl|gene38449|rna79594|	LOC108696787	AP2A2	O94973	AP-2 complex subunit alpha-2	1.91916	1.22517	0.400456	0.525575		FALSE	FALSE
gnl|gene4184|rna12184|	ap2b1.L	AP2B1	P63010	AP-2 complex subunit beta (Fragment)	1.79885	1.29524	0.591243	0.537427		FALSE	FALSE
gnl|gene14839|rna43291|	ap2m1.S	AP2M1	Q96CW1	AP-2 complex subunit mu	1.6048	0.911844	0.370261	0.241551	1.0155	FALSE	FALSE
gnl|gene36585|rna76976|	LOC108698502	AP2S1	P53680	AP-2 complex subunit sigma	1.91512	1.73278	0.849325	0.978353		FALSE	FALSE
gnl|gene17637|rna51538|	ap3b2.S	AP3B1	O00203	AP-3 complex subunit beta-1	1.88665	1.23535	0.702684	0.549191		FALSE	FALSE
gnl|gene11147|rna32396|	ap3b2.S	AP3B2	Q13367	AP complex subunit beta	2.22619	1.1478	0.631999	0.401558		FALSE	FALSE
gnl|gene11687|rna33962|	ap3d1.S	AP3D1	O14617	AP-3 complex subunit delta (Fragment)	2.4782	1.33352	0.805669	0.827941		FALSE	FALSE
gnl|gene7995|rna23310|	ap3m2.S	AP3M2	P53677	AP-3 complex subunit mu-2	2.27392	1.56256	1.09961	1.2421	1.64445	FALSE	FALSE
gnl|gene39253|rna80768|	LOC108717342	AP3S1	Q92572	AP-3 complex subunit sigma-1	2.61692	2.19722	1.34729	2.45564		FALSE	FALSE
gnl|gene17584|rna51354|	ap4b1.L	AP4B1	Q9Y6B7	AP-4 complex subunit beta-1	4.43096	3.23179	1.50161	2.83786		FALSE	FALSE
gnl|gene46217|rna90889|	LOC108712917	AP4E1	Q9UPM8	AP-4 complex subunit epsilon-1	3.11765	2.24803	1.11846	1.27109		FALSE	FALSE
gnl|gene6640|rna19433|	ap5m1.L	AP5M1	Q9H0R1	AP-5 complex subunit mu-1	2.24024	1.54974	0.679784	0.510445		FALSE	FALSE
gnl|gene34606|rna74215|	ctnnbip1.L	AP5S1	Q9NUS5	AP-5 complex subunit sigma-1	1.79639	1.47063	0.78871	1.23403		FALSE	FALSE
gnl|gene5016|rna14651|	ap5z1.S	AP5Z1	O43299	AP-5 complex subunit zeta-1	3.26723	2.48112	1.96968	2.46683		FALSE	FALSE
gnl|gene5747|rna16817|	apaf1.L	APAF1	O14727	Apoptotic protease-activating factor 1	1.00332	0.595893	0.335879	0.270887		FALSE	FALSE
gnl|gene2455|rna7143|	apba3.S	APBA3	O96018	Amyloid-beta A4 precursor protein-binding family A member 3	1.44619	1.14707	0.637551	0.417934		FALSE	FALSE
gnl|gene6775|rna19833|	apbb1.L	APBB1	O00213	Amyloid-beta A4 precursor protein-binding family B member 1	0.920738	1.50247	0.940394	0.660803		FALSE	FALSE
gnl|gene14921|rna43549|	apc.S	APC	P25054	Adenomatous polyposis coli protein (Fragment)	2.71259	2.06765	0.718846	0.467953		FALSE	FALSE
gnl|gene14687|rna42801|	apex1.L	APEX1	P27695	DNA-(apurinic or apyrimidinic site) endonuclease	0.499414	0.406217	0.184009	0.139587	0.0274141	FALSE	FALSE
gnl|gene14357|rna41818|	apex2.L	APEX2	Q9UBZ4	DNA-(apurinic or apyrimidinic site) endonuclease 2	3.69673	3.02187	2.10832	2.40868		FALSE	FALSE
gnl|gene12657|rna36767|	api5.L	API5	Q9BZZ5	Apoptosis inhibitor 5	3.79591	2.9262	2.01301	2.15017		FALSE	FALSE
gnl|gene12985|rna37735|	aplf.L	APLF	Q8IW19	Aprataxin and PNK-like factor	1.89282	1.30843	0.979086	0.7965		FALSE	FALSE
gnl|gene11777|rna34205|	apmap.L	APMAP	Q9HDC9	Adipocyte plasma membrane-associated protein	4.45278	5.42471	4.52215	2.79491		FALSE	FALSE
gnl|gene20013|rna58415|	vtgb1.S	APOB	P04114	Apolipoprotein B-100	3.74282	3.28399	3.5799	4.46037	1.15514	FALSE	FALSE
gnl|gene25594|rna65093|	Xelaev18000085m	APOL3	O95236	Apolipoprotein L3	6.22543	6.19682	5.75386	6.32587		FALSE	FALSE
gnl|gene17075|rna49879|	apoo.L	APOO	Q9BUR5	MICOS complex subunit MIC26	6.16426	5.94761	7.33825	7.47227		FALSE	FALSE
gnl|gene7680|rna22405|	appbp2.L	APPBP2	Q92624	Amyloid protein-binding protein 2	0.475523	0.513171	0.343283	0.314378		FALSE	FALSE
gnl|gene6725|rna19690|	appl1.L	APPL1	Q9UKG1	DCC-interacting protein 13-alpha	1.25296	0.829917	0.376791	0.25441		FALSE	FALSE
gnl|gene8141|rna23705|	appl2.L	APPL2	Q8NEU8	DCC-interacting protein 13-beta	0.880056	0.537651	0.228853	0.114253		FALSE	FALSE
gnl|gene11937|rna34658|	aprt.L	APRT	P07741	Adenine phosphoribosyltransferase	0.898554	0.727331	1.3204	1.43448		FALSE	FALSE
gnl|gene18206|rna53192|	aptx.L	APTX	Q7Z2E3	Aprataxin	1.38567	1.33836	1.01692	0.626444		FALSE	FALSE
gnl|gene42408|rna85300|	aqr.L	AQR	O60306	Aquarius homolog (Mouse), isoform CRA_a	1.38462	0.944518	0.27006	0.344455		FALSE	FALSE
gnl|gene10178|rna29594|	araf.S	ARAF	P10398	Serine/threonine-protein kinase A-Raf	2.79333	2.20692	1.53502	1.58628		FALSE	FALSE
gnl|gene14599|rna42540|	LOC108707606	ARAP1	Q96P48	Arf-GAP with Rho-GAP domain, ANK repeat and PH domain-containing protein 1	2.44333	1.95999	1.18674	0.938943		FALSE	FALSE
gnl|gene18790|rna54847|	arcn1.L	ARCN1	P48444	Coatomer subunit delta	1.29164	0.754303	0.387368	0.420283	0.424651	FALSE	FALSE
gnl|gene5175|rna15141|	arf5.L	ARF1	P84077	ADP-ribosylation factor 1	3.07187	2.37552	2.38322	2.42297	3.54604	FALSE	FALSE
gnl|gene19999|rna58371|	arf4.L	ARF4	P18085	ADP-ribosylation factor 4	5.3143	3.58418	3.56696	3.99364		FALSE	FALSE
gnl|gene5726|rna16762|	arf6.2.L	ARF6	P62330	ADP-ribosylation factor 6	1.9774	2.09786	1.52792	1.90195		FALSE	FALSE
gnl|gene15138|rna44186|	arfgap3.S	ARFGAP3	Q9NP61	ADP-ribosylation factor GTPase-activating protein 3	2.57722	2.19789	1.7987	1.71622		FALSE	FALSE
gnl|gene44324|rna88156|	LOC108695329	ARFGEF1	Q9Y6D6	Brefeldin A-inhibited guanine nucleotide-exchange protein 1 (Fragment)	1.77363	1.2225	0.615729	0.681541		FALSE	FALSE
gnl|gene4951|rna14474|	arfgef2-like.S	ARFGEF2	Q9Y6D5	Brefeldin A-inhibited guanine nucleotide-exchange protein 2	1.52109	1.00527	0.643545	0.619351		FALSE	FALSE
gnl|gene14832|rna43271|	arfip1.S	ARFIP1	P53367	Arfaptin-1	3.03214	2.54326	1.47992	1.41265		FALSE	FALSE
gnl|gene43301|rna86629|	LOC108708786	ARFIP2	P53365	Arfaptin-2	2.46017	2.51876	2.33015	2.27565		FALSE	FALSE
gnl|gene9221|rna26784|	arfrp1.L	ARFRP1	Q13795	ADP-ribosylation factor-related protein 1	2.60529	2.36096	1.97816	1.36511		FALSE	FALSE
gnl|gene13910|rna40498|	arglu1.S	ARGLU1	Q9NWB6	Arginine and glutamate-rich protein 1	2.41121	1.14136	0.607947	0.365275		FALSE	FALSE
gnl|gene8517|rna24798|	arhgap1.S	ARHGAP1	Q07960	Rho GTPase-activating protein 1	2.51693	1.96528	2.30908	1.9725		FALSE	FALSE
gnl|gene18060|rna52789|	arhgap11a.2.S	ARHGAP11A	Q6P4F7	Rho GTPase-activating protein 11A	4.12167	4.15767	3.15598	3.13595		FALSE	FALSE
gnl|gene13820|rna40246|	arhgap12.L	ARHGAP12	Q8IWW6	Rho GTPase-activating protein 12	2.40377	1.88835	1.04434	1.00693		FALSE	FALSE
gnl|gene13699|rna39851|	arhgap17.S	ARHGAP17	Q68EM7	Rho GTPase-activating protein 17	1.25808	1.271	0.527118	0.557067		FALSE	FALSE
gnl|gene37013|rna77594|	arhgap18.L	ARHGAP18	Q8N392	Rho GTPase-activating protein 18	1.86832	1.49084	0.978506	0.77888		FALSE	FALSE
gnl|gene40599|rna82673|	LOC108711550	ARHGAP25	P42331	Rho GTPase-activating protein 25	2.63684	2.0928	1.79998	1.79864		FALSE	FALSE
gnl|gene13563|rna39471|	arhgap29.S	ARHGAP29	Q52LW3	Rho GTPase-activating protein 29	3.68219	2.40172	1.57399	1.78022		FALSE	FALSE
gnl|gene18945|rna55307|	arhgap35.S	ARHGAP35	Q9NRY4	Rho GTPase-activating protein 35	1.87719	1.67748	1.05157	0.838473		FALSE	FALSE
gnl|gene2319|rna6757|	arhgap40.S	ARHGAP40	Q5TG30	Rho GTPase-activating protein 40	3.53083	3.0294	2.69422	2.97848		FALSE	FALSE
gnl|gene3241|rna9388|	arhgap5.L	ARHGAP5	Q13017	Rho GTPase-activating protein 5	2.11508	1.73204	0.842492	0.570906		FALSE	FALSE
gnl|gene17447|rna50955|	arhgdia.L	ARHGDIA	P52565	Rho GDP-dissociation inhibitor 1	0.174871	0.0218818	0.482342	0.640933	-0.249777	FALSE	FALSE
gnl|gene48125|rna93571|	LOC108697757	ARHGEF1	Q92888	Rho guanine nucleotide exchange factor 1 (Fragment)	1.64118	1.01775	0.542317	0.456494		FALSE	FALSE
gnl|gene16144|rna47192|	arhgef10.L	ARHGEF10	O15013	Rho guanine nucleotide exchange factor 10	2.06024	1.70733	0.900343	0.678577		FALSE	FALSE
gnl|gene38661|rna79897|	arhgef12.S	ARHGEF12	Q9NZN5	Rho guanine nucleotide exchange factor 12	1.8216	-0.765613	-0.156178	-0.0807692		FALSE	FALSE
gnl|gene2157|rna6258|	arhgef16.L	ARHGEF16	Q5VV41	Rho guanine nucleotide exchange factor 16	1.99687	1.47006	1.30521	0.924722		FALSE	FALSE
gnl|gene45062|rna89261|	LOC108708458	ARHGEF7	Q14155	Rho guanine nucleotide exchange factor 7	2.25149	1.79456	0.96037	0.708982		FALSE	FALSE
gnl|gene22630|rna62118|	Xelaev18002431m	ARID1A	O14497	AT-rich interactive domain-containing protein 1A	2.79066	2.13314	1.5265	2.10376		FALSE	FALSE
gnl|gene44544|rna88516|	LOC108716708	ARID1B	Q8NFD5	AT-rich interactive domain-containing protein 1B (Fragment)	3.45701	2.54758	1.8472	2.27302		FALSE	FALSE
gnl|gene14899|rna43490|	arid2.L	ARID2	Q68CP9	AT-rich interactive domain-containing protein 2	2.18321	1.9675	1.42622	1.20275		FALSE	FALSE
gnl|gene5929|rna17355|	arid3a.L	ARID3A	Q99856	AT-rich interactive domain-containing protein 3A	2.45997	2.36957	1.54766	1.54688		FALSE	FALSE
gnl|gene37367|rna78071|	LOC108698882	ARID4A	P29374	AT-rich interactive domain-containing protein 4A	2.89684	2.16742	1.08823	1.11297		FALSE	FALSE
gnl|gene14749|rna42996|	arid4b.L	ARID4B	Q4LE39	AT-rich interactive domain-containing protein 4B	3.05294	2.22218	1.26177	1.37104		FALSE	FALSE
gnl|gene7190|rna20975|	arih1.S	ARIH1	Q9Y4X5	E3 ubiquitin-protein ligase ARIH1	0.687557	0.348959	0.112023	-0.0471971		FALSE	FALSE
gnl|gene13258|rna38591|	arih2.S	ARIH2	O95376	E3 ubiquitin-protein ligase ARIH2	0.0596885	0.105097	-0.00514872	-0.0595324		FALSE	FALSE
gnl|gene742|rna2162|	arl2.L	ARL2	P36404	ADP-ribosylation factor-like protein 2	0.767041	0.571092	0.462007	0.665118		FALSE	FALSE
gnl|gene12208|rna35487|	arl2bp.L	ARL2BP	Q9Y2Y0	ADP-ribosylation factor-like protein 2-binding protein	1.08478	0.324973	1.44029	2.61033		FALSE	FALSE
gnl|gene5742|rna16804|	arl3.1.S	ARL3	P36405	ADP-ribosylation factor-like protein 3	-0.0628809	-0.0428257	0.363467	0.502511	-0.760534	FALSE	FALSE
gnl|gene38178|rna79237|	arl6	ARL6	Q9H0F7	ADP-ribosylation factor-like protein 6 (Fragment)	0.709164	0.372237	0.50791	0.585936		FALSE	FALSE
gnl|gene7834|rna22857|	arl6ip1.L	ARL6IP1	Q15041	ADP-ribosylation factor-like protein 6-interacting protein 1	6.96209	5.37482	5.67516	4.84814		FALSE	FALSE
gnl|gene14556|rna42385|	arl6ip5.S	ARL6IP5	O75915	PRA1 family protein 3	7.28604	6.77674	5.89869	5.08778		FALSE	FALSE
gnl|gene15263|rna44546|	arl10b.S	ARL8B	Q9NVJ2	ADP-ribosylation factor-like protein 8B	4.23526	3.95733	3.56949	3.77184		FALSE	FALSE
gnl|gene6705|rna19636|	arl9.L	ARL9	Q6T311	ADP-ribosylation factor-like 9, isoform CRA_b	4.46706	4.68261	6.81469	6.54078		FALSE	FALSE
gnl|gene16803|rna49097|	armc1.L	ARMC1	Q9NVT9	Armadillo repeat-containing protein 1	3.81543	4.30386	4.21902	4.24719		FALSE	FALSE
gnl|gene8555|rna24888|	armc6.L	ARMC6	Q6NXE6	Armadillo repeat-containing protein 6	1.36784	1.2907	1.26969	1.47797		FALSE	FALSE
gnl|gene14637|rna42659|	armc7.L	ARMC7	Q9H6L4	Armadillo repeat-containing protein 7	2.95609	2.59957	2.97104	3.09984		FALSE	FALSE
gnl|gene9208|rna26745|	armc8.S	ARMC8	Q8IUR7	Armadillo repeat-containing protein 8 (Fragment)	1.81109	1.23373	0.626151	1.19074		FALSE	FALSE
gnl|gene6469|rna18926|	armc9.L	ARMC9	Q7Z3E5	LisH domain-containing protein ARMC9	2.70961	2.2891	1.15523	0.908504		FALSE	FALSE
gnl|gene10799|rna31392|	armh3.L	ARMH3	Q5T2E6	Armadillo-like helical domain-containing protein 3	2.06717	1.41249	1.04342	1.09476		FALSE	FALSE
gnl|gene11296|rna32851|	armt1.L	ARMT1	Q9H993	Damage-control phosphatase ARMT1	1.0972	0.789949	0.495179	0.428425		FALSE	FALSE
gnl|gene15436|rna45060|	arpc1a.S	ARPC1A	Q92747	Actin-related protein 2/3 complex subunit 1A	0.214027	0.151938	-0.0515754	0.0368785	-0.35061	FALSE	FALSE
gnl|gene15641|rna45662|	arpc1b.S	ARPC1B	O15143	Actin-related protein 2/3 complex subunit 1B	0.362992	0.165777	-0.119829	-0.12709		FALSE	FALSE
gnl|gene4238|rna12333|	arpc2.S	ARPC2	O15144	Actin-related protein 2/3 complex subunit 2	0.280023	0.0594206	-0.091598	-0.0874967	-0.277363	FALSE	FALSE
gnl|gene20455|rna59743|	arpc3.L	ARPC3	O15145	Actin-related protein 2/3 complex subunit 3	0.654966	0.635781	0.461511	0.972379	-0.19949	FALSE	FALSE
gnl|gene45348|rna89686|	arpc4.S	ARPC4	P59998	Actin-related protein 2/3 complex subunit 4	0.913996	0.428077	0.381414	0.466045	0.364006	FALSE	FALSE
gnl|gene9061|rna26368|	arpc5.S	ARPC5	O15511	Actin-related protein 2/3 complex subunit 5	0.846223	0.338534	1.44909	1.65227	0.196495	FALSE	FALSE
gnl|gene12819|rna37261|	arpc5l.L	ARPC5L	Q9BPX5	Actin-related protein 2/3 complex subunit 5-like protein	0.879703	0.51568	1.14568	1.4072		FALSE	FALSE
gnl|gene414|rna1196|	arpin.L	ARPIN	Q7Z6K5	Arpin	1.0011	0.805409	0.546776	0.475581		FALSE	FALSE
gnl|gene17536|rna51204|	arpp19.S	ARPP19	P56211	cAMP-regulated phosphoprotein 19	3.17266	2.04594	3.7231	4.2414		FALSE	FALSE
gnl|gene39976|rna81779|	arrb1.L	ARRB1	P49407	Beta-arrestin-1 (Fragment)	0.545759	0.436801	0.261135	0.25966		FALSE	FALSE
gnl|gene36092|rna76283|	arrb2.L	ARRB2	P32121	Beta-arrestin-2	0.393153	0.253739	0.381966	0.297047		FALSE	FALSE
gnl|gene6062|rna17736|	arrdc1.L	ARRDC1	Q8N5I2	Arrestin domain-containing protein 1	3.2606	2.19685	1.94178	2.0535		FALSE	FALSE
gnl|gene785|rna2287|	arsa.1.S	ARSA	P15289	Arylsulfatase A	3.94172	2.98878	2.98328	3.09903		FALSE	FALSE
gnl|gene1089|rna3161|	arsb.L	ARSB	P15848	Arylsulfatase B	3.45552	2.92988	3.37139	3.5037		FALSE	FALSE
gnl|gene13848|rna40320|	arsh.L	ARSD	P51689	Arylsulfatase D	3.71607	5.11869	4.28245	3.15666		FALSE	FALSE
gnl|gene16328|rna47688|	arvcf.S	ARVCF	O00192	Armadillo repeat protein deleted in velo-cardio-facial syndrome	2.18093	1.62434	1.61754	1.79228		FALSE	FALSE
gnl|gene1646|rna4803|	as3mt.1.L	AS3MT	Q9HBK9	Arsenite methyltransferase	1.04433	0.932289	0.805052	0.574769		FALSE	FALSE
gnl|gene12581|rna36565|	asah1.L	ASAH1	Q13510	Acid ceramidase	4.95846	3.79421	3.43013	4.12347		FALSE	FALSE
gnl|gene48677|rna94330|	LOC108718606	ASAP1	Q9ULH1	Arf-GAP with SH3 domain, ANK repeat and PH domain-containing protein 1	1.8848	1.41426	0.599246	0.516988		FALSE	FALSE
gnl|gene38208|rna79274|	asap2.L	ASAP2	O43150	Arf-GAP with SH3 domain, ANK repeat and PH domain-containing protein 2 (Fragment)	1.44189	1.57475	0.705596	0.66186		FALSE	FALSE
gnl|gene6657|rna19483|	asb6.S	ASB6	Q9NWX5	Ankyrin repeat and SOCS box protein 6	2.18444	1.18116	1.28674	1.10161		FALSE	FALSE
gnl|gene17699|rna51722|	ascc1.L	ASCC1	Q8N9N2	Activating signal cointegrator 1 complex subunit 1	2.18767	1.60995	1.27921	0.904085		FALSE	FALSE
gnl|gene37179|rna77829|	ascc2.S	ASCC2	Q9H1I8	Activating signal cointegrator 1 complex subunit 2	2.28617	2.46591	2.25864	2.82973		FALSE	FALSE
gnl|gene8715|rna25369|	ascc3.L	ASCC3	Q8N3C0	Activating signal cointegrator 1 complex subunit 3	2.65146	1.93374	1.12466	0.972636		FALSE	FALSE
gnl|gene12090|rna35120|	asf1b.L	ASF1A	Q9Y294	Histone chaperone ASF1A	0.0772274	-0.0599831	0.000114592	-0.104326	-0.0657748	FALSE	FALSE
gnl|gene14138|rna41176|	ash2l.S	ASH2L	Q9UBL3	Set1/Ash2 histone methyltransferase complex subunit ASH2	1.48494	1.09746	0.661874	0.580968		FALSE	FALSE
gnl|gene41266|rna83639|	asl.L	ASL	P04424	Argininosuccinate lyase	0.288358	0.203933	0.359497	0.74527	-0.57785	FALSE	FALSE
gnl|gene1407|rna4109|	asmtl.L	ASMTL	O95671	Probable bifunctional dTTP/UTP pyrophosphatase/methyltransferase protein	0.666229	0.192881	0.289439	0.465816		FALSE	FALSE
gnl|gene537|rna1536|	asns.L	ASNS	P08243	Asparagine synthetase [glutamine-hydrolyzing]	-0.692075	0.332536	-0.7688	0.222708		FALSE	FALSE
gnl|gene485|rna1389|	asnsd1.L	ASNSD1	Q9NWL6	Asparagine synthetase domain-containing protein 1	1.03037	0.516356	0.225541	0.358251		FALSE	FALSE
gnl|gene44535|rna88505|	LOC108707927	ASPA	P45381	Aspartoacylase	0.52917	0.36896	0.424843	0.548138		FALSE	FALSE
gnl|gene2081|rna6040|	aspscr1.S	ASPSCR1	Q9BZE9	Tether containing UBX domain for GLUT4	2.35203	1.69582	0.881828	0.759425		FALSE	FALSE
gnl|gene41074|rna83351|	asrgl1.L	ASRGL1	Q7L266	Isoaspartyl peptidase/L-asparaginase	0.272747	0.185216	0.859737	1.10387		FALSE	FALSE
gnl|gene5399|rna15829|	aste1.L	ASTE1	Q2TB18	Protein asteroid homolog 1	1.79451	1.3203	0.380045	1.1893		FALSE	FALSE
gnl|gene35400|rna75368|	LOC108711556	ASTL	Q6HA08	Astacin-like metalloendopeptidase	4.4937	3.9451	4.60509	4.90654		FALSE	FALSE
gnl|gene10475|rna30427|	atad1.L	ATAD1	Q8NBU5	ATPase family AAA domain-containing protein 1	6.38653	7.11628	6.65496	6.7612		FALSE	FALSE
gnl|gene2062|rna5985|	atad2.L	ATAD2	Q6PL18	ATPase family AAA domain-containing protein 2	2.46354	1.58725	0.656392	0.528775		FALSE	FALSE
gnl|gene1439|rna4198|	atad2b.S	ATAD2B	Q9ULI0	ATPase family AAA domain-containing protein 2B	2.43423	1.57728	0.918474	0.739569		FALSE	FALSE
gnl|gene13456|rna39157|	atad5.L	ATAD5	Q96QE3	ATPase family AAA domain-containing protein 5	3.00876	2.37827	1.28767	1.00513		FALSE	FALSE
gnl|gene4102|rna11946|	atat1.S	ATAT1	Q5SQI0	Alpha-tubulin N-acetyltransferase 1	4.64523	3.68439	2.50456	2.55125		FALSE	FALSE
gnl|gene10234|rna29757|	ate1.S	ATE1	O95260	Arginyl-tRNA--protein transferase 1	0.563905	0.357331	0.237051	0.12942		FALSE	FALSE
gnl|gene16964|rna49567|	atf7ip.S	ATF7IP	Q6VMQ6	Activating transcription factor 7-interacting protein 1	2.39871	1.7642	1.08192	1.05864		FALSE	FALSE
gnl|gene4107|rna11962|	atf7ip.L	ATF7IP2	Q5U623	Activating transcription factor 7-interacting protein 2	2.21694	1.36433	1.90122	1.51093		FALSE	FALSE
gnl|gene7059|rna20605|	atg10.L	ATG10	Q9H0Y0	Ubiquitin-like-conjugating enzyme ATG10	0.789008	1.06139	0.566499	0.525951		FALSE	FALSE
gnl|gene3085|rna8937|	atg101.L	ATG101	Q9BSB4	Autophagy-related protein 101	3.33265	2.0935	1.4492	1.4517		FALSE	FALSE
gnl|gene18507|rna54033|	atg13.S	ATG13	O75143	Autophagy-related protein 13	2.89675	2.21778	1.29189	1.33324		FALSE	FALSE
gnl|gene430|rna1241|	atg14.L	ATG14	Q6ZNE5	Beclin 1-associated autophagy-related key regulator	3.50591	2.60512	1.4629	1.28308		FALSE	FALSE
gnl|gene41268|rna83647|	LOC495838	ATG16L1	Q676U5	Autophagy-related protein 16-1	1.09627	0.541662	0.299224	0.303348		FALSE	FALSE
gnl|gene9947|rna28915|	atg2a.L	ATG2A	Q2TAZ0	Autophagy-related protein 2 homolog A	4.04226	5.02239	3.8526	2.81473		FALSE	FALSE
gnl|gene17938|rna52444|	atg2b.L	ATG2B	Q96BY7	Autophagy-related protein 2 homolog B	3.45116	3.39432	2.17657	1.37749		FALSE	FALSE
gnl|gene40355|rna82315|	LOC108707498	ATG3	Q9NT62	Ubiquitin-like-conjugating enzyme ATG3	0.847464	0.472931	0.732608	0.959428		FALSE	FALSE
gnl|gene17865|rna52201|	atg4a.L	ATG4A	Q8WYN0	Cysteine protease ATG4A	0.990332	0.955937	0.469968	0.187458		FALSE	FALSE
gnl|gene19126|rna55861|	atg4b.L	ATG4B	Q9Y4P1	Cysteine protease ATG4B	-0.119777	-0.128951	-0.184543	-0.132561		FALSE	FALSE
gnl|gene9664|rna28117|	atg5.L	ATG5	Q9H1Y0	Autophagy protein 5	1.22793	0.687051	0.147901	0.188877		FALSE	FALSE
gnl|gene19511|rna57015|	atg7.L	ATG7	O95352	Ubiquitin-like modifier-activating enzyme ATG7	0.522935	0.317351	0.150923	0.103578	-0.182347	FALSE	FALSE
gnl|gene14313|rna41694|	atic.L	ATIC	P31939	Bifunctional purine biosynthesis protein ATIC	-0.113939	0.010172	0.0373392	0.0853955	-0.706739	FALSE	FALSE
gnl|gene12181|rna35389|	atl2-like.S	ATL2	Q8NHH9	Atlastin-2	3.45987	4.02811	3.39957	3.68861		FALSE	FALSE
gnl|gene6252|rna18286|	atl3.L	ATL3	Q6DD88	Atlastin-3	6.2523	5.83214	4.82062	3.41805		FALSE	FALSE
gnl|gene46760|rna91658|	atm.L	ATM	Q13315	Serine-protein kinase ATM	1.55738	0.876769	0.28693	0.419759		FALSE	FALSE
gnl|gene13881|rna40419|	atox1.L	ATOX1	O00244	Copper transport protein ATOX1	1.19245	0.274328	1.59626	1.81101	0.622566	FALSE	FALSE
gnl|gene9494|rna27612|	atp10d.L	ATP10D	Q9P241	Probable phospholipid-transporting ATPase VD	4.20437	3.08018	2.64052	1.7949		FALSE	FALSE
gnl|gene34617|rna74241|	atp13a1.L	ATP13A1	Q9HD20	Manganese-transporting ATPase 13A1	7.55909	6.75623	4.85377	2.99468		FALSE	FALSE
gnl|gene14665|rna42743|	atp1a1.L	ATP1A1	P05023	Sodium/potassium-transporting ATPase subunit alpha-1	3.70991	2.9984	2.45265	1.95094		FALSE	FALSE
gnl|gene16064|rna46957|	atp1b3.S	ATP1B3	P54709	Sodium/potassium-transporting ATPase subunit beta-3	2.75511	2.06726	1.44351	1.65471		FALSE	FALSE
gnl|gene8885|rna25863|	atp23.L	ATP23	Q9Y6H3	Mitochondrial inner membrane protease ATP23 homolog	2.86768	3.99078	4.60136	4.91345		FALSE	FALSE
gnl|gene48369|rna93932|	LOC495046	ATP2A2	P16615	Sarcoplasmic/endoplasmic reticulum calcium ATPase 2	5.85364	5.99436	4.77329	2.79113		FALSE	FALSE
gnl|gene14732|rna42940|	atp2a3.S	ATP2A3	Q93084	Sarcoplasmic/endoplasmic reticulum calcium ATPase 3	6.38598	5.23997	4.4515	2.99972		FALSE	FALSE
gnl|gene2746|rna7995|	atp2b1.S	ATP2B1	P20020	Calcium-transporting ATPase	3.01334	2.57089	2.08619	1.6984		FALSE	FALSE
gnl|gene45753|rna90266|	LOC108709452	ATP2B2	Q01814	Calcium-transporting ATPase	3.08833	2.6209	2.24857	2.15414		FALSE	FALSE
gnl|gene1225|rna3565|	atp5f1a.L	ATP5F1A	P25705	ATP synthase subunit alpha, mitochondrial	5.45787	5.36023	6.02914	6.40967		FALSE	FALSE
gnl|gene13760|rna40032|	atp5f1b.S	ATP5F1B	P06576	ATP synthase subunit beta (Fragment)	4.21094	5.08528	6.87943	6.91774		FALSE	FALSE
gnl|gene24535|rna64030|	Xelaev18038692m	ATP5F1E	P56381	ATP synthase subunit epsilon, mitochondrial	5.02288	4.33722	4.18737	4.5586		FALSE	FALSE
gnl|gene10015|rna29109|	atp5if1.S	ATP5IF1	Q9UII2	ATPase inhibitor, mitochondrial	5.71598	4.9077	5.39675	5.1099		FALSE	FALSE
gnl|gene17316|rna50533|	atp5mc1.S	ATP5MC2	Q06055	ATP synthase F(0) complex subunit C2, mitochondrial	3.8879	3.64308	3.37386	3.20509		FALSE	FALSE
gnl|gene9120|rna26524|	atp5mg.L	ATP5MG	O75964	ATP synthase subunit g, mitochondrial	4.66059	4.91068	6.66537	7.1478		FALSE	FALSE
gnl|gene6676|rna19542|	atp5pd.S	ATP5PD	O75947	ATP synthase subunit d, mitochondrial	5.7526	5.69408	6.34614	6.28971		FALSE	FALSE
gnl|gene16039|rna46882|	atp5po.S	ATP5PO	P48047	ATP synthase subunit O, mitochondrial	5.52697	5.95553	6.97748	7.04147		FALSE	FALSE
gnl|gene16154|rna47217|	atp6ap1.2.L	ATP6AP1	Q15904	V-type proton ATPase subunit S1	3.86101	4.13382	4.22684	4.2649		FALSE	FALSE
gnl|gene16411|rna47931|	atp6ap2.L	ATP6AP2	O75787	Renin receptor	4.22068	3.67336	3.56495	3.02431		FALSE	FALSE
gnl|gene20125|rna58727|	atp6v0a1.S	ATP6V0A1	Q93050	V-type proton ATPase 116 kDa subunit a1	4.49302	3.15573	2.52651	2.19645		FALSE	FALSE
gnl|gene43933|rna87595|	LOC108716527	ATP6V0A2	Q9Y487	V-type proton ATPase 116 kDa subunit a2	6.24871	4.7455	4.40184	3.56137		FALSE	FALSE
gnl|gene122|rna340|	atp6v0c.L	ATP6V0C	P27449	V-type proton ATPase 16 kDa proteolipid subunit	3.77912	4.72662	5.87187	5.73072		FALSE	FALSE
gnl|gene17454|rna50978|	atp6v0d1.L	ATP6V0D1	P61421	V-type proton ATPase subunit d 1	3.97851	3.55504	3.03072	2.50068		FALSE	FALSE
gnl|gene13273|rna38629|	atp6v1a.L	ATP6V1A	P38606	V-type proton ATPase catalytic subunit A	0.227453	0.0213836	-0.0419592	0.0191861	-0.460129	FALSE	FALSE
gnl|gene43873|rna87512|	LOC108711609	ATP6V1B2	P21281	V-type proton ATPase subunit B, brain isoform	0.26749	-0.102125	-0.0801746	-0.0149264	-0.318297	FALSE	FALSE
gnl|gene16486|rna48169|	atp6v1c1.L	ATP6V1C1	P21283	V-type proton ATPase subunit C	0.9427	0.558998	0.408648	0.593861	0.437632	FALSE	FALSE
gnl|gene2591|rna7527|	atp6v1d.L	ATP6V1D	Q9Y5K8	V-type proton ATPase subunit D	0.723261	-0.0206953	0.681691	0.616669		FALSE	FALSE
gnl|gene15464|rna45142|	atp6v1e1.S	ATP6V1E1	P36543	V-type proton ATPase subunit E 1	0.982581	0.782943	0.607869	0.70451	-0.168444	FALSE	FALSE
gnl|gene17489|rna51075|	atp6v1f.S	ATP6V1F	Q16864	V-type proton ATPase subunit F	1.94285	0.638034	2.04547	2.4068	1.25657	FALSE	FALSE
gnl|gene50262|rna96662|	LOC108707065	ATP6V1G1	O75348	V-type proton ATPase subunit G 1	1.45908	0.852549	1.24119	1.61337	0.212354	FALSE	FALSE
gnl|gene7572|rna22061|	atp6v1h.L	ATP6V1H	Q9UI12	V-type proton ATPase subunit H	1.32709	1.02653	0.739581	1.25481	0.556916	FALSE	FALSE
gnl|gene46951|rna91936|	LOC108700899	ATP9A	O75110	Phospholipid-transporting ATPase	4.03792	3.12488	2.64692	2.23669		FALSE	FALSE
gnl|gene3488|rna10154|	atp9b.L	ATP9B	O43861	ATPase class II type 9B	2.81478	2.51497	2.19841	1.54456		FALSE	FALSE
gnl|gene11929|rna34640|	atpaf2.S	ATPAF2	Q8N5M1	ATP synthase mitochondrial F1 complex assembly factor 2	6.78926	5.98101	8.0157	8.262		FALSE	FALSE
gnl|gene45653|rna90142|	atr.L	ATR	Q13535	Serine/threonine-protein kinase ATR (Fragment)	1.81935	1.4894	0.773265	0.815973		FALSE	FALSE
gnl|gene18960|rna55350|	atrip.S	ATRIP	Q8WXE1	ATR-interacting protein	1.7145	1.78752	0.683276	0.35898		FALSE	FALSE
gnl|gene42048|rna84769|	atrx.L	ATRX	P46100	Transcriptional regulator ATRX	2.41789	1.66939	1.13014	1.20993		FALSE	FALSE
gnl|gene48715|rna94401|	atxn10.L	ATXN10	Q9UBB4	Ataxin-10	1.36327	1.02673	0.701295	0.785245		FALSE	FALSE
gnl|gene42372|rna85248|	LOC108707167	ATXN2	Q99700	Ataxin-2 (Fragment)	2.52014	2.12857	1.21221	1.19613		FALSE	FALSE
gnl|gene18842|rna54996|	atxn2l.S	ATXN2L	Q8WWM7	Ataxin-2-like protein	4.28757	3.23602	2.32684	2.46177		FALSE	FALSE
gnl|gene15564|rna45449|	atxn3.S	ATXN3	P54252	Ubiquitinyl hydrolase 1	1.22746	0.910531	0.630189	0.490737		FALSE	FALSE
gnl|gene10913|rna31726|	auh.L	AUH	Q13825	Methylglutaconyl-CoA hydratase, mitochondrial	5.54734	3.99991	5.09895	4.60031		FALSE	FALSE
gnl|gene13886|rna40435|	aup1.S	AUP1	Q9Y679	Lipid droplet-regulating VLDL assembly factor AUP1	3.78833	4.64247	4.33002	3.37926		FALSE	FALSE
gnl|gene6077|rna17778|	aurka.L	AURKA	O14965	Aurora kinase A	2.09597	1.96995	1.45856	1.33166		FALSE	FALSE
gnl|gene9209|rna26747|	aurkb.L	AURKB	Q96GD4	Aurora kinase B	3.09641	2.52284	1.69979	2.05228		FALSE	FALSE
gnl|gene45791|rna90329|	aven.L	AVEN	Q9NQS1	Cell death regulator Aven	0.659022	-0.223239	-0.120051	0.247248		FALSE	FALSE
gnl|gene43167|rna86436|	LOC108719004	AVL9	Q8NBF6	Late secretory pathway protein AVL9 homolog	3.67533	2.74324	1.89516	1.34109		FALSE	FALSE
gnl|gene43407|rna86789|	LOC108719961	AZI2	Q9H6S1	5-azacytidine-induced protein 2	2.5801	1.92916	1.49653	1.63042		FALSE	FALSE
gnl|gene36129|rna76344|	LOC108709947	B3GLCT	Q6Y288	Beta-1,3-glucosyltransferase	1.86185	2.00082	1.47146	1.52661		FALSE	FALSE
gnl|gene34842|rna74520|	b3gnt2.S	B3GNT2	Q9NY97	N-acetyllactosaminide beta-1,3-N-acetylglucosaminyltransferase 2	3.37501	2.89947	3.08107	2.46963		FALSE	FALSE
gnl|gene40930|rna83144|	LOC108701172	B3GNTL1	Q67FW5	HCG30384, isoform CRA_d	0.0926461	0.188528	0.08447	0.0780137		FALSE	FALSE
gnl|gene49765|rna95880|	LOC108696936	B4GALT3	O60512	Beta-1,4-galactosyltransferase 3	3.32678	2.84086	2.63677	2.50577		FALSE	FALSE
gnl|gene13067|rna37978|	babam1.L	BABAM1	Q9NWV8	BRISC and BRCA1-A complex member 1	0.940123	0.645452	0.583636	0.578907		FALSE	FALSE
gnl|gene19679|rna57520|	babam2.L	BABAM2	Q9NXR7	BRISC and BRCA1-A complex member 2	1.05692	0.653483	0.607712	0.480338		FALSE	FALSE
gnl|gene1304|rna3804|	bag1.L	BAG1	Q99933	BAG family molecular chaperone regulator 1	1.78408	1.12418	0.774484	0.808667		FALSE	FALSE
gnl|gene1519|rna4416|	bag3.L	BAG3	O95817	BAG family molecular chaperone regulator 3	3.91753	2.27048	1.40056	1.74182		FALSE	FALSE
gnl|gene2849|rna8270|	bag4.L	BAG4	O95429	BAG family molecular chaperone regulator 4	7.11614	5.17386	3.62407	3.63082		FALSE	FALSE
gnl|gene5493|rna16087|	bag5.S	BAG5	Q9UL15	BAG family molecular chaperone regulator 5	1.3946	1.24898	1.61751	1.77975		FALSE	FALSE
gnl|gene3297|rna9558|	bag6.S	BAG6	P46379	BCL2-associated athanogene 6	2.54135	1.82939	1.7308	1.94881		FALSE	FALSE
gnl|gene1865|rna5445|	baiap2.S	BAIAP2	Q9UQB8	Brain-specific angiogenesis inhibitor 1-associated protein 2	4.75414	4.71381	3.21155	3.12759		FALSE	FALSE
gnl|gene43934|rna87596|	baf-l.L	BANF1	O75531	Barrier-to-autointegration factor	2.5764	2.06061	3.36534	4.15999		FALSE	FALSE
gnl|gene3011|rna8722|	banp.L	BANP	Q8N9N5	Protein BANP	2.03808	1.68573	1.00312	0.914006		FALSE	FALSE
gnl|gene6209|rna18135|	bap1.L	BAP1	Q92560	Ubiquitin carboxyl-terminal hydrolase BAP1	2.03434	2.53573	1.64334	2.39618		FALSE	FALSE
gnl|gene12251|rna35610|	baz1a.S	BAZ1A	Q9NRL2	Bromodomain adjacent to zinc finger domain protein 1A	2.61798	1.95186	1.12938	0.734676	1.75018	FALSE	FALSE
gnl|gene40207|rna82105|	LOC398269	BAZ1B	Q9UIG0	Tyrosine-protein kinase BAZ1B	2.03512	1.32547	0.555754	0.445057	1.27161	FALSE	FALSE
gnl|gene11235|rna32672|	baz2a.L	BAZ2A	Q9UIF9	Bromodomain adjacent to zinc finger domain protein 2A	2.31757	1.78873	1.34529	1.46381		FALSE	FALSE
gnl|gene49454|rna95435|	LOC108713947	BBS1	Q8NFJ9	Bardet-Biedl syndrome 1 protein	0.578945	0.333354	0.127332	0.23789		FALSE	FALSE
gnl|gene1669|rna4862|	bbs2.S	BBS2	Q9BXC9	Bardet-Biedl syndrome 2 protein	1.27302	1.27274	0.847381	1.25516		FALSE	FALSE
gnl|gene7188|rna20970|	bbs4.S	BBS4	Q96RK4	Bardet-Biedl syndrome 4 protein	0.444611	0.345156	0.114743	0.19093		FALSE	FALSE
gnl|gene8491|rna24719|	bbs7.L	BBS7	Q8IWZ6	Bardet-Biedl syndrome 7 protein	0.89963	1.05937	0.726454	0.707506		FALSE	FALSE
gnl|gene3631|rna10560|	bbs9.L	BBS9	Q3SYG4	Protein PTHB1	0.476498	0.41244	0.134392	0.173027		FALSE	FALSE
gnl|gene11433|rna33239|	bcap29.S	BCAP29	Q9UHQ4	B-cell receptor-associated protein 29	3.96367	5.69595	6.05894	4.45493		FALSE	FALSE
gnl|gene5630|rna16483|	bcap31.L	BCAP31	P51572	B-cell receptor-associated protein 31	4.0563	3.32738	4.62333	5.9213		FALSE	FALSE
gnl|gene18896|rna55153|	bcas2.L	BCAS2	O75934	Pre-mRNA-splicing factor SPF27	2.20828	1.97422	2.63479	2.7407		FALSE	FALSE
gnl|gene41034|rna83303|	LOC108708289	BCAS3	Q9H6U6	Breast carcinoma-amplified sequence 3	2.78945	2.68468	2.00349	1.62968		FALSE	FALSE
gnl|gene14344|rna41782|	bcat2.L	BCAT1	P54687	Branched-chain-amino-acid aminotransferase, cytosolic	3.75052	3.88833	3.97826	4.04895		FALSE	FALSE
gnl|gene19353|rna56548|	bccip.S	BCCIP	Q9P287	BRCA2 and CDKN1A-interacting protein	0.40529	0.150676	0.541703	0.780749	-0.151463	FALSE	FALSE
gnl|gene9170|rna26651|	bckdhb.S	BCKDHB	P21953	2-oxoisovalerate dehydrogenase subunit beta, mitochondrial	6.20134	6.79473	8.32597	6.24262		FALSE	FALSE
gnl|gene16111|rna47104|	bckdk.S	BCKDK	O14874	[3-methyl-2-oxobutanoate dehydrogenase [lipoamide]] kinase, mitochondrial	6.02155	6.39587	8.00052	7.13527		FALSE	FALSE
gnl|gene18426|rna53822|	bcl2l14.S	BCL2L14	Q9BZR8	Apoptosis facilitator Bcl-2-like protein 14	2.3224	1.44887	1.76033	1.85785		FALSE	FALSE
gnl|gene8328|rna24242|	bcl7a.S	BCL7A	Q4VC05	B-cell CLL/lymphoma 7 protein family member A	2.81657	2.00224	2.0359	2.53844		FALSE	FALSE
gnl|gene8627|rna25120|	bco2.L	BCO2	Q9BYV7	Beta,beta-carotene 9',10'-oxygenase	4.63182	4.53969	4.5804	4.74761		FALSE	FALSE
gnl|gene8788|rna25591|	LOC108701304	BCS1L	Q9Y276	Mitochondrial chaperone BCS1	5.88488	6.7698	8.20898	7.63717		FALSE	FALSE
gnl|gene19599|rna57270|	bdh2.L	BDH2	Q9BUT1	3-hydroxybutyrate dehydrogenase type 2	0.0422387	0.098723	0.435274	0.639414	-0.54768	FALSE	FALSE
gnl|gene17549|rna51263|	bdp1.S	BDP1	A6H8Y1	Transcription factor TFIIIB component B'' homolog	2.63643	1.62087	0.196525	-0.226274		FALSE	FALSE
gnl|gene1052|rna3074|	LOC108702722	BECN1	Q14457	Beclin-1	2.01035	0.900339	1.134	0.854243		FALSE	FALSE
gnl|gene32828|rna72353|	bfar.L	BFAR	Q9NZS9	Bifunctional apoptosis regulator	1.14033	0.596783	0.137608	0.103742		FALSE	FALSE
gnl|gene16735|rna48904|	bhmt.L	BHMT	Q93088	Betaine--homocysteine S-methyltransferase 1	-0.0916704	-0.0410027	-0.0607647	0.0937429	-0.505924	FALSE	FALSE
gnl|gene11011|rna32009|	MGC75760.L	BHMT2	Q9H2M3	S-methylmethionine--homocysteine S-methyltransferase BHMT2	0.125073	0.0737263	0.504043	0.654165		FALSE	FALSE
gnl|gene3384|rna9842|	bicc1.S	BICC1	Q9H694	Protein bicaudal C homolog 1	5.47094	4.0862	3.43405	3.39617		FALSE	FALSE
gnl|gene1269|rna3692|	bicd1.S	BICD2	Q8TD16	Protein bicaudal D homolog 2	0.542573	0.39088	0.0752157	0.286902		FALSE	FALSE
gnl|gene8348|rna24304|	bicra.L	BICRA	Q9NZM4	BRD4-interacting chromatin-remodeling complex-associated protein	2.16251	1.75401	1.86265	2.21593		FALSE	FALSE
gnl|gene40607|rna82687|	bid.S	BID	P55957	BH3-interacting domain death agonist	0.296062	0.183697	0.583123	0.86619		FALSE	FALSE
gnl|gene14764|rna43062|	bin1.L	BIN1	O00499	Myc box-dependent-interacting protein 1	1.78623	1.22443	0.676919	0.753705		FALSE	FALSE
gnl|gene2350|rna6838|	birc6.S	BIRC6	Q9NR09	Baculoviral IAP repeat-containing protein 6	2.02738	1.55919	0.72845	0.85885		FALSE	FALSE
gnl|gene15667|rna45744|	blm.S	BLM	P54132	DNA helicase	2.43681	1.68799	1.17682	1.44553		FALSE	FALSE
gnl|gene44799|rna88878|	blmh.S	BLMH	Q13867	Bleomycin hydrolase	0.287653	0.208455	0.00743779	0.110215		FALSE	FALSE
gnl|gene35598|rna75632|	LOC108697447	BLOC1S2	Q6QNY1	Biogenesis of lysosome-related organelles complex 1 subunit 2	2.53859	1.58769	2.4324	2.66051		FALSE	FALSE
gnl|gene4427|rna12913|	blvra.L	BLVRA	P53004	Biliverdin reductase A	-0.193552	0.0190234	-0.0136353	0.039936		FALSE	FALSE
gnl|gene12686|rna36850|	blvrb.L	BLVRB	P30043	Flavin reductase (NADPH)	3.66331	2.88656	3.56187	3.72389		FALSE	FALSE
gnl|gene17976|rna52545|	bmi1.S	BMI1	P35226	Polycomb complex protein BMI-1	1.59842	1.27363	1.26576	1.45203		FALSE	FALSE
gnl|gene50783|rna97436|	bms1.L	BMS1	Q14692	Ribosome biogenesis protein BMS1 homolog	2.39911	1.61484	0.779834	0.783644		FALSE	FALSE
gnl|gene9679|rna28162|	bnip1.L	BNIP1	Q12981	Vesicle transport protein SEC20	2.43517	2.35715	2.94655	3.04092		FALSE	FALSE
gnl|gene46596|rna91423|	LOC108704405	BOD1	Q96IK1	Biorientation of chromosomes in cell division protein 1	4.39653	3.10084	4.24297	4.80131		FALSE	FALSE
gnl|gene13802|rna40184|	bod1l1.L	BOD1L1	Q8NFC6	Biorientation of chromosomes in cell division protein 1-like 1	1.42208	0.705613	0.280975	0.195138		FALSE	FALSE
gnl|gene7538|rna21971|	bola1.L	BOLA1	Q9Y3E2	BolA-like protein 1	1.55871	1.26653	1.05981	1.01211		FALSE	FALSE
gnl|gene12853|rna37365|	bola2.L	BOLA2B	Q9H3K6	BolA-like protein 2	1.20273	0.614007	1.19234	1.44366		FALSE	FALSE
gnl|gene19890|rna58079|	bola3.S	BOLA3	Q53S33	BolA-like protein 3	4.34092	4.00399	4.82824	4.88168		FALSE	FALSE
gnl|gene39674|rna81341|	bop1.L	BOP1	Q14137	Ribosome biogenesis protein BOP1	2.56418	2.14381	1.66768	1.46591		FALSE	FALSE
gnl|gene1470|rna4282|	bora.S	BORA	Q6PGQ7	Protein aurora borealis	4.97489	2.55274	2.21616	2.4377		FALSE	FALSE
gnl|gene18462|rna53916|	borcs5.L	BORCS5	Q969J3	BLOC-1-related complex subunit 5	1.13179	1.0629	1.29921	1.62426		FALSE	FALSE
gnl|gene11758|rna34146|	borcs6.S	BORCS6	Q96GS4	BLOC-1-related complex subunit 6	1.73951	1.079	2.02282	2.02385		FALSE	FALSE
gnl|gene12139|rna35280|	borcs8.S	BORCS8	Q96FH0	BLOC-1-related complex subunit 8	1.63185	0.895546	1.79369	1.95214		FALSE	FALSE
gnl|gene6840|rna19997|	bpgm.S	BPGM	P07738	Bisphosphoglycerate mutase	0.28348	0.412275	0.563994	0.893811		FALSE	FALSE
gnl|gene12435|rna36152|	bpnt1.L	BPNT1	O95861	3'(2'),5'-bisphosphate nucleotidase 1	0.171345	0.141376	0.557502	0.796589	0.245024	FALSE	FALSE
gnl|gene3935|rna11474|	impad1.L	BPNT2		Golgi-resident adenosine 3',5'-bisphosphate 3'-phosphatase	3.64322	3.20631	3.22849	2.8777		FALSE	FALSE
gnl|gene38949|rna80352|	LOC108701207	BPTF	Q12830	Nucleosome-remodeling factor subunit BPTF (Fragment)	2.58323	2.01417	1.20283	0.88059		FALSE	FALSE
gnl|gene12377|rna35988|	braf.S	BRAF	P15056	Non-specific serine/threonine protein kinase	1.78097	1.51902	0.834615	0.696929		FALSE	FALSE
gnl|gene12491|rna36320|	brap.L	BRAP	Q7Z569	BRCA1-associated protein	1.16394	0.16353	0.341316	0.342391		FALSE	FALSE
gnl|gene20299|rna59277|	brat1.L	BRAT1	Q6PJG6	BRCA1-associated ATM activator 1	2.76383	1.69768	1.06375	1.3742		FALSE	FALSE
gnl|gene6724|rna19687|	brca1.L	BRCA1	P38398	Breast cancer type 1 susceptibility protein (Fragment)	2.12818	1.74405	0.881371	0.858892		FALSE	FALSE
gnl|gene5485|rna16068|	brcc3.L	BRCC3	P46736	Lys-63-specific deubiquitinase	1.33898	0.999722	0.585972	0.46388		FALSE	FALSE
gnl|gene11939|rna34670|	brd4.S	BRD4	O60885	Bromodomain-containing protein 4	2.74606	2.2974	1.06589	1.50532		FALSE	TRUE
gnl|gene8414|rna24497|	brd7.L	BRD7	Q9NPI1	Bromodomain-containing protein 7	2.08447	2.19809	1.84284	1.41338		FALSE	FALSE
gnl|gene13586|rna39539|	brf1.L	BRF1	Q92994	Transcription factor IIIB 90 kDa subunit	3.71485	2.36217	2.33627	1.14576		FALSE	FALSE
gnl|gene7383|rna21535|	brf2.L	BRF2	Q9HAW0	Transcription factor IIIB 50 kDa subunit	1.54273	1.92394	1.25472	2.55997		FALSE	FALSE
gnl|gene16931|rna49471|	bri3bp.L	BRI3BP	Q8WY22	BRI3-binding protein	6.54451	5.06792	4.45185	4.16778		FALSE	FALSE
gnl|gene10837|rna31496|	brip1.L	BRIP1	Q9BX63	Fanconi anemia group J protein	3.22978	1.74149	1.13562	1.17326		FALSE	FALSE
gnl|gene11899|rna34553|	brix1.S	BRIX1	Q8TDN6	Ribosome biogenesis protein BRX1 homolog	1.95848	1.04275	-0.585948	0.645708		FALSE	FALSE
gnl|gene16210|rna47363|	brk1.S	BRK1	Q8WUW1	Protein BRICK1	2.74769	2.82769	3.2301	3.18912		FALSE	FALSE
gnl|gene10646|rna30937|	brox.S	BROX	Q5VW32	BRO1 domain- and CAAX motif-containing protein	0.552898	-0.0162213	0.435512	0.532968		FALSE	FALSE
gnl|gene18608|rna54322|	brwd3.L	BRWD3	Q6RI45	Bromodomain and WD repeat-containing protein 3	1.76371	1.42045	1.22958	0.996101		FALSE	FALSE
gnl|gene18500|rna54009|	bsdc1.L	BSDC1	Q9NW68	BSD domain-containing protein 1	4.24142	4.26506	4.78429	4.84412		FALSE	FALSE
gnl|gene1140|rna3306|	btaf1.L	BTAF1	O14981	TATA-binding protein-associated factor 172	2.33398	1.74346	0.999377	0.892469		FALSE	FALSE
gnl|gene49157|rna95022|	LOC496053	BTBD2	Q9BX70	BTB/POZ domain-containing protein 2	2.11323	1.591	0.864108	0.629646		FALSE	FALSE
gnl|gene9692|rna28198|	btbd8.L	BTBD8	Q5XKL5	BTB/POZ domain-containing protein 8	2.58568	1.93893	1.39449	0.899684		FALSE	FALSE
gnl|gene15082|rna44007|	btbd9.S	BTBD9	Q96Q07	BTB/POZ domain-containing protein 9	0.874231	0.520214	0.163311	0.202714		FALSE	FALSE
gnl|gene43754|rna87295|	LOC108718912	BTD	P43251	Biotinidase	2.43753	2.17521	1.93303	2.08129		FALSE	FALSE
gnl|gene42549|rna85506|	btf3.S	BTF3	P20290	Transcription factor BTF3	1.49797	0.943132	1.58404	1.76121	0.38746	FALSE	FALSE
gnl|gene17177|rna50157|	btf3l4.L	BTF3L4	Q96K17	Transcription factor BTF3 homolog 4	1.56771	0.852455	2.00566	2.23792	0.670943	FALSE	FALSE
gnl|gene17483|rna51055|	btrc.L	BTRC	Q9Y297	F-box/WD repeat-containing protein 1A	1.0689	0.562115	0.272221	0.303266		FALSE	FALSE
gnl|gene4909|rna14338|	bub1.L	BUB1	O43683	Mitotic checkpoint serine/threonine-protein kinase BUB1	2.65619	1.94414	1.35831	1.53151		FALSE	FALSE
gnl|gene35951|rna76090|	bub1b.L	BUB1B	O60566	Mitotic checkpoint serine/threonine-protein kinase BUB1 beta	2.9406	2.56374	1.64357	1.80243		FALSE	FALSE
gnl|gene9071|rna26398|	bub3.S	BUB3	O43684	Mitotic checkpoint protein BUB3 (Fragment)	2.72721	2.34472	1.95835	1.84113		FALSE	FALSE
gnl|gene37359|rna78062|	bud13.L	BUD13	Q9BRD0	BUD13 homolog	1.71957	0.93087	0.284053	0.291869		FALSE	FALSE
gnl|gene18169|rna53094|	bysl.S	BYSL	Q13895	Bystin	2.97579	2.11954	1.78148	1.69686		FALSE	FALSE
gnl|gene11859|rna34454|	bzw1.S	BZW1	Q7L1Q6	Basic leucine zipper and W2 domain-containing protein 1	1.56772	1.07961	1.06029	1.22034	0.798349	FALSE	FALSE
gnl|gene5162|rna15095|	bzw2.L	BZW2	Q9Y6E2	Basic leucine zipper and W2 domain-containing protein 2 (Fragment)	2.31463	1.57329	1.48104	1.60906		FALSE	FALSE
gnl|gene20512|rna59890|	c11orf54.L	C11orf54	Q9H0W9	Ester hydrolase C11orf54	-0.0119211	0.050462	0.15554	0.303819		FALSE	FALSE
gnl|gene12012|rna34902|	c11orf68.L	C11orf68	Q9H3H3	UPF0696 protein C11orf68	1.18112	0.844735	0.465732	0.312727		FALSE	FALSE
gnl|gene714|rna2082|	lbhd1.S	C11orf98	E9PRG8	Uncharacterized protein C11orf98	0.897875	0.422819	0.512605	0.495121		FALSE	FALSE
gnl|gene47544|rna92720|	c12orf4.L	C12orf4	Q9NQ89	Protein C12orf4	1.1854	0.638209	0.337822	0.316628		FALSE	FALSE
gnl|gene5901|rna17289|	c12orf45.L	C12orf45	Q8N5I9	Uncharacterized protein C12orf45	3.24393	2.26557	5.5233	5.83301		FALSE	FALSE
gnl|gene2934|rna8501|	c14orf119.L	C14orf119	Q9NWQ9	Uncharacterized protein C14orf119	3.15769	3.038	3.53802	3.6162		FALSE	FALSE
gnl|gene7024|rna20508|	c15orf40.L	C15orf40	Q8WUR7	UPF0235 protein C15orf40 (Fragment)	1.0007	0.453033	1.03311	0.96312		FALSE	FALSE
gnl|gene18852|rna55020|	c16orf72.L	C16orf72	Q14CZ0	UPF0472 protein C16orf72	2.36698	1.492	0.886339	0.917376		FALSE	FALSE
gnl|gene6046|rna17699|	c17orf75.L	C17orf75	Q9HAS0	Protein Njmu-R1	1.74342	1.33499	1.23955	1.27112		FALSE	FALSE
gnl|gene18415|rna53793|	c18orf25.S	C18orf25	Q96B23	Uncharacterized protein C18orf25	1.99091	1.67715	2.19206	2.34354		FALSE	FALSE
gnl|gene147|rna415|	c18orf32.L	C18orf32	Q8TCD1	UPF0729 protein C18orf32	5.38435	4.33712	4.65921	4.47901		FALSE	FALSE
gnl|gene35984|rna76135|	c19orf25.L	C19orf25	Q9UFG5	UPF0449 protein C19orf25	5.32123	4.85683	6.19521	4.73096		FALSE	FALSE
gnl|gene10452|rna30370|	c1galt1.S	C1GALT1	Q9NS00	Glycoprotein-N-acetylgalactosamine 3-beta-galactosyltransferase 1	3.49796	2.90657	1.9717	1.95292		FALSE	FALSE
gnl|gene11890|rna34532|	c1galt1c1.S	C1GALT1C1	Q96EU7	C1GALT1-specific chaperone 1	2.65345	2.27399	1.79966	1.41874		FALSE	FALSE
gnl|gene10723|rna31169|	c1qbp.L	C1QBP	Q07021	Complement component 1 Q subcomponent-binding protein, mitochondrial	5.02061	5.1473	5.23571	5.29077		FALSE	FALSE
gnl|gene19232|rna56193|	c1orf50.L	C1orf50	Q9BV19	Uncharacterized protein C1orf50	0.783982	0.604174	0.542379	0.58527		FALSE	FALSE
gnl|gene38419|rna79555|	LOC108697172	C20orf194	Q5TEA3	Uncharacterized protein C20orf194	1.69718	0.680069	0.293462	0.103268		FALSE	FALSE
gnl|gene47297|rna92384|	LOC108719387	C20orf27	Q9GZN8	UPF0687 protein C20orf27	0.529095	0.285204	0.667605	0.733569		FALSE	FALSE
gnl|gene893|rna2622|	c2cd2l.L	C2CD2L	O14523	Phospholipid transfer protein C2CD2L	3.19457	6.07356	4.79834	3.16568		FALSE	FALSE
gnl|gene46180|rna90828|	LOC108710059	C2CD3	Q4AC94	C2 domain-containing protein 3 (Fragment)	2.98627	3.50934	1.85553	2.12336		FALSE	FALSE
gnl|gene38523|rna79719|	LOC108710700	C2CD5	Q86YS7	C2 domain-containing protein 5 (Fragment)	1.02198	0.657099	0.143627	0.158995		FALSE	FALSE
gnl|gene17967|rna52519|	c2orf49.L	C2orf49	Q9BVC5	Ashwin	1.46039	1.00962	0.669915	0.616462		FALSE	FALSE
gnl|gene16821|rna49163|	c2orf76.L	C2orf76	Q3KRA6	UPF0538 protein C2orf76	0.892416	0.415971	0.425158	0.385634		FALSE	FALSE
gnl|gene7154|rna20881|	c3.L	C3	P01024	Complement C3	2.99741	3.10573	3.21072	2.91912		FALSE	FALSE
gnl|gene20233|rna59069|	c3orf38.S	C3orf38	Q5JPI3	Uncharacterized protein C3orf38	-0.127238	0.66798	-0.0460875	-0.253888		FALSE	FALSE
gnl|gene3991|rna11604|	c4bpa.L	C4BPA	P04003	C4b-binding protein alpha chain	5.85539	3.98393	4.47732	4.35909		FALSE	FALSE
gnl|gene7917|rna23097|	c4a.L	C4B_2	P0C0L5	C4a anaphylatoxin (Fragment)	3.56273	3.31529	3.20565	3.21526		FALSE	FALSE
gnl|gene41545|rna84025|	LOC108698858	C5	P01031	Complement C5	3.68682	3.0834	3.57876	3.34146		FALSE	FALSE
gnl|gene50654|rna97266|	c5orf22.L	C5orf22	Q49AR2	UPF0489 protein C5orf22	0.649424	0.304318	0.562255	0.761452		FALSE	FALSE
gnl|gene6799|rna19899|	c7orf25.L	C7orf25	Q9BPX7	UPF0415 protein C7orf25	0.989464	0.511566	0.316091	0.228263		FALSE	FALSE
gnl|gene47901|rna93226|	LOC108703138	C7orf50	Q9BRJ6	Uncharacterized protein C7orf50	2.47815	1.8079	1.24312	1.23504		FALSE	FALSE
gnl|gene11627|rna33774|	c8orf33.L	C8orf33	Q9H7E9	UPF0488 protein C8orf33	3.52392	2.55679	1.63272	1.70649		FALSE	FALSE
gnl|gene48569|rna94190|	LOC108719360	C8orf37	Q96NL8	Protein C8orf37	1.26237	0.852892	0.724019	0.517552		FALSE	FALSE
gnl|gene12149|rna35300|	c8orf76.L	C8orf76	Q96K31	Uncharacterized protein C8orf76	2.84491	2.56603	1.93196	1.91724		FALSE	FALSE
gnl|gene4504|rna13152|	c9orf72.L	C9orf72	Q96LT7	Guanine nucleotide exchange C9orf72	2.88981	2.12059	1.2196	1.37512		FALSE	TRUE
gnl|gene13172|rna38307|	c9orf78.L	C9orf78	Q9NZ63	Telomere length and silencing protein 1 homolog	1.93744	1.60714	1.51184	1.68911		FALSE	FALSE
gnl|gene36693|rna77128|	ca12.L	CA12	O43570	Carbonic anhydrase 12	3.86891	3.03406	3.0483	2.92583		FALSE	FALSE
gnl|gene6579|rna19256|	ca5b.L	CA5B	Q9Y2D0	Carbonic anhydrase 5B, mitochondrial	5.07258	5.682	5.7514	5.60092		FALSE	FALSE
gnl|gene13353|rna38851|	cab39.S	CAB39	Q9Y376	Calcium-binding protein 39	1.43001	1.03574	1.17572	1.28972		FALSE	FALSE
gnl|gene19218|rna56143|	cab39l.S	CAB39L	Q9H9S4	Calcium-binding protein 39-like	0.834632	0.65967	0.502279	0.984643	0.226257	FALSE	FALSE
gnl|gene18198|rna53170|	cabcoco1.L	CABCOCO1	Q8IVU9	Ciliary-associated calcium-binding coiled-coil protein 1	1.90237	1.33675	1.18629	1.55633		FALSE	FALSE
gnl|gene41810|rna84389|	LOC108716033	CABIN1	Q9Y6J0	Calcineurin-binding protein cabin-1	4.07338	3.70582	2.5198	2.48529		FALSE	FALSE
gnl|gene20221|rna59023|	cacna2d1.S	CACNA2D1	P54289	Voltage-dependent calcium channel subunit alpha-2/delta-1	-0.539233	0.7531	0.196207	2.91205		FALSE	FALSE
gnl|gene5452|rna15981|	cactin.S	CACTIN	Q8WUQ7	Cactin	1.8709	1.67086	1.16339	1.13534		FALSE	FALSE
gnl|gene10819|rna31447|	cacybp.L	CACYBP	Q9HB71	Calcyclin-binding protein	1.41589	1.61949	1.35139	1.2269		FALSE	FALSE
gnl|gene5637|rna16505|	cad.L	CAD	P27708	CAD protein	0.576383	0.371307	0.190113	0.136176	0.0454607	FALSE	FALSE
gnl|gene46541|rna91359|	LOC108711145	CADPS2	Q86UW7	Calcium-dependent secretion activator 2	2.25676	1.48887	0.708295	0.833871		FALSE	FALSE
gnl|gene17094|rna49935|	calb1.L	CALB1	P05937	Calbindin	1.63148	1.27576	1.65486	1.98819		FALSE	FALSE
gnl|gene17529|rna51184|	calcoco2.S	CALCOCO2	Q13137	Calcium-binding and coiled-coil domain-containing protein 2	3.2385	2.66728	2.27044	2.27226		FALSE	FALSE
gnl|gene16316|rna47653|	cald1.S	CALD1	Q05682	Caldesmon	1.87314	1.10215	1.36459	1.74021		FALSE	FALSE
gnl|gene3485|rna10146|	calm2.S	CALM1	P0DP23	Calmodulin-1	3.68255	2.23996	3.88347	4.4213	3.28597	FALSE	FALSE
gnl|gene38918|rna80306|	calr.S	CALR	P27797	Calreticulin	2.72347	2.53978	1.18186	1.54968	2.53002	FALSE	FALSE
gnl|gene17653|rna51591|	rcn3.L	CALU	O43852	Calumenin	3.60243	2.76657	1.81386	2.08334		FALSE	FALSE
gnl|gene45127|rna89360|	camk1	CAMK1D	Q8IU85	Calcium/calmodulin-dependent protein kinase type 1D	0.998795	0.480185	0.187318	0.212234		FALSE	FALSE
gnl|gene16544|rna48314|	camk2g.L	CAMK2B	Q13554	Calcium/calmodulin-dependent protein kinase type II subunit beta	1.79656	1.39135	0.742236	0.506556		FALSE	FALSE
gnl|gene47761|rna93010|	LOC108708359	CAMKK1	Q8N5S9	Calcium/calmodulin-dependent protein kinase kinase 1	1.07204	1.34654	0.56865	0.860139		FALSE	FALSE
gnl|gene15087|rna44023|	camlg.L	CAMLG	P49069	Calcium signal-modulating cyclophilin ligand	6.61673	5.9646	5.11607	3.77262		FALSE	FALSE
gnl|gene34894|rna74601|	LOC108698179	CAMSAP1	Q5T5Y3	Calmodulin-regulated spectrin-associated protein 1	3.03656	1.76246	0.863244	0.875252		FALSE	FALSE
gnl|gene37833|rna78686|	LOC108711656	CAMSAP3	Q9P1Y5	Calmodulin-regulated spectrin-associated protein 3	3.19866	2.18986	1.47806	1.49456		FALSE	FALSE
gnl|gene15587|rna45523|	cand1.S	CAND1	Q86VP6	Cullin-associated NEDD8-dissociated protein 1	1.58789	0.873066	0.399383	0.809304	0.709669	FALSE	FALSE
gnl|gene8508|rna24772|	cant1.L	CANT1	Q8WVQ1	Soluble calcium-activated nucleotidase 1	1.49329	1.39194	1.50093	1.21228		FALSE	FALSE
gnl|gene3002|rna8697|	canx.L	CANX	P27824	Calnexin	6.8047	6.68695	4.36555	2.88815	3.5379	FALSE	FALSE
gnl|gene16946|rna49512|	cap1.L	CAP1	Q01518	Adenylyl cyclase-associated protein 1	0.646863	0.494989	0.620343	0.811376	0.0690023	FALSE	FALSE
gnl|gene8642|rna25159|	cap2.L	CAP2	P40123	Adenylyl cyclase-associated protein 2	0.892535	0.745509	0.540201	0.221261		FALSE	FALSE
gnl|gene2022|rna5871|	capg.L	CAPG	P40121	Macrophage-capping protein	-0.646705	-0.0519348	1.38303	1.86316		FALSE	FALSE
gnl|gene12444|rna36175|	capn1.L	CAPN1	P07384	Calpain-1 catalytic subunit	0.781946	0.368288	0.387884	0.361749	0.199962	FALSE	FALSE
gnl|gene5922|rna17340|	capn2.2.S	CAPN2	P17655	Calpain-2 catalytic subunit	0.940729	0.638821	0.2621	0.182627	0.61637	FALSE	FALSE
gnl|gene2553|rna7427|	LOC108718955	CAPN7	Q9Y6W3	Calpain-7	1.50849	1.25186	0.718659	0.520463		FALSE	FALSE
gnl|gene10470|rna30411|	capn8-like.L	CAPN8	A6NHC0	Calpain-8	0.186575	0.108821	0.0470992	0.17623	-0.572283	FALSE	FALSE
gnl|gene8297|rna24156|	capn12.L	CAPN9	O14815	Calpain-9	0.370312	0.0381918	0.0964301	0.0253837		FALSE	FALSE
gnl|gene12350|rna35910|	capns2.S	CAPNS1	P04632	Calpain small subunit 1	1.26119	1.00324	2.45136	2.61767	0.252526	FALSE	FALSE
gnl|gene9547|rna27779|	caprin1.S	CAPRIN1	Q14444	Caprin-1	3.99617	2.06347	1.49917	2.4667		FALSE	FALSE
gnl|gene20383|rna59541|	caprin2.L	CAPRIN2	Q6IMN6	Caprin-2	4.30892	2.74136	1.72825	2.23575		FALSE	FALSE
gnl|gene3460|rna10059|	capza1.L	CAPZA1	P52907	F-actin-capping protein subunit alpha-1	0.856296	0.508984	1.40897	1.58652	0.0536074	FALSE	FALSE
gnl|gene14350|rna41799|	capza2.S	CAPZA2	P47755	F-actin-capping protein subunit alpha-2	0.769528	0.662505	1.86493	1.9213		FALSE	FALSE
gnl|gene18478|rna53958|	capzb.L	CAPZB	P47756	F-actin-capping protein subunit beta	0.665502	0.347998	0.205021	0.224564	0.102425	FALSE	FALSE
gnl|gene3414|rna9939|	carhsp1.L	CARHSP1	Q9Y2V2	Calcium-regulated heat-stable protein 1	0.771042	0.519281	0.474122	0.353317	-0.0207134	FALSE	FALSE
gnl|gene1868|rna5456|	carm1p1.L	CARM1	Q86X55	Coactivator-associated arginine methyltransferase 1 (Fragment)	2.38545	1.94079	1.632	2.06248		FALSE	FALSE
gnl|gene16555|rna48366|	carmil1.S	CARMIL1	Q5VZK9	F-actin-uncapping protein LRRC16A	1.69158	0.883031	0.604322	0.499183		FALSE	FALSE
gnl|gene7790|rna22742|	carnmt1.S	CARNMT1	Q8N4J0	Carnosine N-methyltransferase	1.13423	0.745983	0.627252	1.13849		FALSE	FALSE
gnl|gene45948|rna90532|	cars.S	CARS1		Cysteine--tRNA ligase, cytoplasmic	1.46099	0.971627	0.395116	0.282817		FALSE	FALSE
gnl|gene12266|rna35651|	cars2.L	CARS2	Q9HA77	Probable cysteine--tRNA ligase, mitochondrial	3.70835	4.64631	4.94422	4.88735		FALSE	FALSE
gnl|gene13162|rna38270|	casc3.S	CASC3	O15234	Protein CASC3	3.09757	2.83585	1.68725	1.77559		FALSE	FALSE
gnl|gene10066|rna29253|	casd1.S	CASD1	Q96PB1	N-acetylneuraminate 9-O-acetyltransferase	4.70673	4.15993	4.06517	3.0479		FALSE	FALSE
gnl|gene13294|rna38694|	cask.L	CASK	O14936	Peripheral plasma membrane protein CASK (Fragment)	1.52171	1.05984	0.581816	0.433819		FALSE	FALSE
gnl|gene15804|rna46178|	casp10.S	CASP10	Q92851	Caspase-10	1.2294	0.918816	0.757242	0.566284		FALSE	FALSE
gnl|gene4660|rna13609|	casp3.S	CASP3	P42574	Caspase-3	1.44991	0.899808	1.00092	0.916523		FALSE	FALSE
gnl|gene47128|rna92156|	casp6.L	CASP6	P55212	Caspase-6	-0.0295438	-0.0169574	0.39504	0.564184		FALSE	FALSE
gnl|gene18990|rna55441|	loc733553.L	CASP7	P55210	Caspase-7	-0.0966944	0.0344776	1.19218	1.66188	-0.661492	FALSE	FALSE
gnl|gene35853|rna75970|	LOC108717969	CASP8AP2	Q9UKL3	CASP8-associated protein 2 (Fragment)	4.06452	2.73989	1.23138	1.318		FALSE	FALSE
gnl|gene37246|rna77911|	casp9.S	CASP9	P55211	Caspase-9	1.46565	1.03606	0.513368	0.372282		FALSE	FALSE
gnl|gene14235|rna41489|	cast.S	CAST	P20810	Calpain inhibitor	-0.0149057	0.00296901	0.198344	0.468308	-0.44372	FALSE	FALSE
gnl|gene39885|rna81655|	LOC108715227	CAT	P04040	Catalase	1.40261	1.34764	1.29098	1.31072	0.703625	FALSE	FALSE
gnl|gene17562|rna51295|	cbfb.S	CBFB	Q13951	Core-binding factor subunit beta	0.650472	0.6217	0.648882	0.174282		FALSE	FALSE
gnl|gene7058|rna20603|	cbl.S	CBL	P22681	E3 ubiquitin-protein ligase CBL	2.07854	1.58402	0.639613	0.731257		FALSE	FALSE
gnl|gene11724|rna34061|	cbr3.S	CBR1	P16152	Carbonyl reductase [NADPH] 1	0.16246	0.336433	0.813065	1.12255	-0.621855	FALSE	FALSE
gnl|gene20128|rna58731|	cbr4.L	CBR4	Q8N4T8	Carbonyl reductase family member 4	6.08159	5.46611	7.50442	6.47996		FALSE	FALSE
gnl|gene14496|rna42207|	cbs.S	CBSL	P0DN79	Cystathionine beta-synthase-like protein	0.167823	0.0780534	-0.0176886	0.0235473		FALSE	FALSE
gnl|gene17399|rna50805|	cbwd2.L	CBWD2	Q8IUF1	COBW domain-containing protein 2	0.151251	0.224642	0.348204	0.318976	-0.370041	FALSE	FALSE
gnl|gene20281|rna59205|	cbx3.L	CBX3	Q13185	Chromobox protein homolog 3	1.75275	0.963555	0.730912	0.753211		FALSE	FALSE
gnl|gene19047|rna55602|	cc2d1a.L	CC2D1A	Q6P1N0	Coiled-coil and C2 domain-containing protein 1A	2.60657	1.60988	1.09729	0.90591		FALSE	FALSE
gnl|gene12186|rna35406|	cc2d1b.S	CC2D1B	Q5T0F9	Coiled-coil and C2 domain-containing protein 1B (Fragment)	1.97749	1.22805	0.6038	0.590881		FALSE	FALSE
gnl|gene3767|rna10956|	ccar1.L	CCAR1	Q8IX12	Cell division cycle and apoptosis regulator protein 1 (Fragment)	6.09097	3.36874	2.08745	2.72808		FALSE	FALSE
gnl|gene3731|rna10866|	ccdc105.S	CCDC105	Q8IYK2	Coiled-coil domain-containing protein 105	1.95338	0.444676	0.171727	1.03267		FALSE	FALSE
gnl|gene26174|rna65674|	ccdc113.L	CCDC113	Q9H0I3	Coiled-coil domain-containing protein 113	0.893166	0.7779	1.13263	1.52602		FALSE	FALSE
gnl|gene47154|rna92188|	loc733352.S	CCDC115	Q96NT0	Coiled-coil domain-containing protein 115	5.28095	5.41469	4.78533	3.08127		FALSE	FALSE
gnl|gene17031|rna49768|	ccdc12.L	CCDC12	Q8WUD4	Coiled-coil domain-containing protein 12	1.74548	0.90787	1.64924	2.04567		FALSE	FALSE
gnl|gene3858|rna11248|	ccdc124.L	CCDC124	Q96CT7	Coiled-coil domain-containing protein 124	2.1126	1.54758	1.41989	1.89374		FALSE	FALSE
gnl|gene5969|rna17458|	ccdc134.S	CCDC134	Q9H6E4	Coiled-coil domain-containing protein 134	5.36804	4.17018	2.70897	2.71993		FALSE	FALSE
gnl|gene463|rna1332|	ccdc138.L	CCDC138	Q96M89	Coiled-coil domain-containing protein 138	3.15499	4.0351	2.86523	3.02323		FALSE	FALSE
gnl|gene4306|rna12551|	LOC108717279	CCDC166	P0CW27	Coiled-coil domain-containing protein 166	3.04604	1.83156	0.846634	1.29603		FALSE	FALSE
gnl|gene19205|rna56098|	ccdc167.S	CCDC167	Q9P0B6	Coiled-coil domain-containing protein 167	5.54274	5.87911	5.82166	5.21744		FALSE	FALSE
gnl|gene17811|rna52052|	ccdc174.S	CCDC174	Q6PII3	Coiled-coil domain-containing protein 174	3.84437	2.34439	2.0407	2.3272		FALSE	FALSE
gnl|gene8580|rna24966|	ccdc18.L	CCDC18	Q5T9S5	Coiled-coil domain-containing protein 18	3.74676	3.01824	2.12942	2.42102		FALSE	FALSE
gnl|gene2375|rna6907|	ccdc186.L	CCDC186	Q7Z3E2	Coiled-coil domain-containing protein 186 (Fragment)	1.72554	1.17902	0.68647	0.525421		FALSE	FALSE
gnl|gene50891|rna97577|	LOC108704486	CCDC22	O60826	Coiled-coil domain-containing protein 22	0.983566	0.71201	0.488619	0.627524		FALSE	FALSE
gnl|gene12701|rna36895|	ccdc25.L	CCDC25	Q86WR0	Coiled-coil domain-containing protein 25	0.393802	0.270263	0.249271	0.148284	0.137989	FALSE	FALSE
gnl|gene14868|rna43391|	ccdc3.L	CCDC3	Q9BQI4	Coiled-coil domain-containing protein 3	-1.37279	-1.2741	-1.28175	-1.46534		FALSE	FALSE
gnl|gene15277|rna44581|	ccdc32.L	CCDC32	Q9BV29	Coiled-coil domain-containing protein 32	1.10197	1.22384	1.70141	1.44312		FALSE	FALSE
gnl|gene37863|rna78740|	MGC81882	CCDC43	Q96MW1	Coiled-coil domain-containing protein 43	2.20239	1.0146	1.75427	2.66589		FALSE	FALSE
gnl|gene7442|rna21686|	ccdc47.S	CCDC47	Q96A33	Coiled-coil domain-containing protein 47	3.57274	4.31209	4.19059	2.40697		FALSE	FALSE
gnl|gene13837|rna40291|	ccdc58.S	CCDC58	Q4VC31	Coiled-coil domain-containing protein 58	6.78465	5.08906	2.30087	2.30321		FALSE	FALSE
gnl|gene1401|rna4097|	ccdc6.L	CCDC6	Q16204	Coiled-coil domain-containing protein 6	1.71739	0.872719	0.137288	0.18558		FALSE	FALSE
gnl|gene5566|rna16289|	ccdc61.L	CCDC61	Q9Y6R9	Centrosomal protein CCDC61	4.21127	3.28675	1.58069	1.37286		FALSE	FALSE
gnl|gene42140|rna84897|	LOC431899	CCDC88A	Q3V6T2	Girdin (Fragment)	2.61136	1.90299	0.726062	0.517161		FALSE	FALSE
gnl|gene18559|rna54190|	ccdc9.S	CCDC9	Q9Y3X0	Coiled-coil domain-containing protein 9	1.13589	1.09181	0.640192	0.500798		FALSE	FALSE
gnl|gene45573|rna90021|	LOC108710033	CCDC90B	Q9GZT6	Coiled-coil domain-containing protein 90B, mitochondrial	4.62476	6.40435	7.59737	7.49043		FALSE	FALSE
gnl|gene1875|rna5475|	ccdc93.L	CCDC93	Q567U6	Coiled-coil domain-containing protein 93	1.12762	0.66186	0.330968	0.352859		FALSE	FALSE
gnl|gene5771|rna16880|	ccdc97.L	CCDC97	Q96F63	Coiled-coil domain-containing protein 97	1.86168	1.52043	0.830293	1.0174		FALSE	FALSE
gnl|gene15016|rna43814|	cchcr1.L	CCHCR1	Q8TD31	Alpha-helical coiled-coil rod protein	3.5773	2.94414	1.63671	1.96242		FALSE	FALSE
gnl|gene3554|rna10341|	ccm2.S	CCM2	Q9BSQ5	Cerebral cavernous malformations 2 protein	1.28132	0.65948	0.502387	0.425981		FALSE	FALSE
gnl|gene50752|rna97388|	ccnb1.S	CCNB1	P14635	G2/mitotic-specific cyclin-B1	3.58242	2.7704	2.31466	2.74999		FALSE	FALSE
gnl|gene19329|rna56467|	ccnb2.L	CCNB2	O95067	G2/mitotic-specific cyclin-B2	2.58795	2.0723	1.59458	1.72257		FALSE	FALSE
gnl|gene1495|rna4345|	ccnc.L	CCNC	P24863	Cyclin-C	3.48162	0.758696	2.00702	2.02028		FALSE	FALSE
gnl|gene171|rna474|	ccndbp1.S	CCNDBP1	O95273	Cyclin-D1-binding protein 1	1.37171	1.00819	2.12918	2.50859		FALSE	FALSE
gnl|gene4820|rna14078|	ccne1.L	CCNE1	P24864	G1/S-specific cyclin-E1	2.97465	2.26273	1.49045	1.82784		FALSE	FALSE
gnl|gene16614|rna48537|	ccnh.L	CCNH	P51946	Cyclin-H	0.717855	0.473137	0.426194	0.308052		FALSE	FALSE
gnl|gene3339|rna9705|	ccnk.S	CCNK	O75909	Cyclin-K	3.12459	1.88221	1.62349	2.33635		FALSE	FALSE
gnl|gene35627|rna75672|	ccnl1	CCNL1	Q9UK58	Cyclin-L1	1.77826	0.97728	0.44237	0.312097		FALSE	FALSE
gnl|gene2850|rna8274|	ccnl2.S	CCNL2	Q96S94	Cyclin-L2	2.26275	1.25785	0.554886	0.562652		FALSE	FALSE
gnl|gene15614|rna45587|	ccp110.L	CCP110	O43303	Centriolar coiled-coil protein of 110 kDa	1.83116	1.50895	0.28311	0.160261		FALSE	FALSE
gnl|gene11281|rna32808|	ccs.L	CCS	O14618	Copper chaperone for superoxide dismutase	-0.118357	0.0176697	0.128855	0.128699	0.414114	FALSE	FALSE
gnl|gene13545|rna39423|	cct2.S	CCT2	P78371	CCT-beta	0.337967	0.274378	0.22172	0.293634	-0.336711	FALSE	FALSE
gnl|gene14983|rna43729|	cct3.L	CCT3	P49368	T-complex protein 1 subunit gamma	0.345032	0.232026	0.174774	0.133956	-0.459421	FALSE	FALSE
gnl|gene10632|rna30904|	cct4.L	CCT4	P50991	T-complex protein 1 subunit delta	0.519951	0.369502	0.281221	0.349521	-0.420857	FALSE	FALSE
gnl|gene40748|rna82893|	cct5b	CCT5	P48643	T-complex protein 1 subunit epsilon	0.338109	0.221258	0.0867337	0.0763875	-0.398759	FALSE	FALSE
gnl|gene10320|rna29991|	cct6a.S	CCT6A	P40227	T-complex protein 1 subunit zeta	0.616202	0.46173	0.436773	0.43196	-0.373593	FALSE	FALSE
gnl|gene38384|rna79503|	LOC495278	CCT7	Q99832	T-complex protein 1 subunit eta	0.53115	0.370374	0.274444	0.278774	-0.376021	FALSE	FALSE
gnl|gene4994|rna14589|	cct8.L	CCT8	P50990	T-complex protein 1 subunit theta	0.447253	0.268442	0.1048	0.132542	-0.372261	FALSE	FALSE
gnl|gene14688|rna42805|	ccz1b.L	CCZ1B	P86790	Vacuolar fusion protein CCZ1 homolog B	1.34861	1.02868	0.323501	0.335536		FALSE	FALSE
gnl|gene18394|rna53732|	cd2ap.S	CD2AP	Q9Y5K6	CD2-associated protein	1.91458	1.75162	0.728529	0.483789		FALSE	FALSE
gnl|gene12253|rna35616|	cd2bp2.L	CD2BP2	O95400	CD2 antigen cytoplasmic tail-binding protein 2	1.8646	1.1953	0.454767	0.634116		FALSE	FALSE
gnl|gene3099|rna8979|	LOC100036800	CD63	P08962	CD63 antigen	3.50898	3.25717	3.20873	3.22625		FALSE	FALSE
gnl|gene45104|rna89328|	cdan1.L	CDAN1	Q8IWY9	Codanin-1	3.18885	1.99072	0.638863	0.70405		FALSE	FALSE
gnl|gene5269|rna15421|	cdc123.S	CDC123	O75794	Cell division cycle protein 123 homolog	0.769266	0.393441	0.494505	0.322253		FALSE	FALSE
gnl|gene20324|rna59356|	cdc16.L	CDC16	Q13042	Cell division cycle protein 16 homolog	1.82822	1.36722	0.52876	0.404003		FALSE	FALSE
gnl|gene18459|rna53902|	cdc20.L	CDC20	Q12834	Cell division cycle protein 20 homolog	3.46285	2.8358	2.1934	2.22376		FALSE	FALSE
gnl|gene7410|rna21597|	cdc23.L	CDC23	Q9UJX2	Cell division cycle protein 23 homolog	2.08685	1.56853	0.978933	0.826745		FALSE	FALSE
gnl|gene665|rna1939|	cdc25c.L	CDC25C	P30307	M-phase inducer phosphatase 3	3.56457	2.37206	1.44433	1.49709		FALSE	FALSE
gnl|gene18731|rna54684|	cdc26.L	CDC26	Q8NHZ8	Anaphase-promoting complex subunit CDC26	2.66378	2.15336	3.20552	3.36354		FALSE	FALSE
gnl|gene1557|rna4527|	cdc27.L	CDC27	P30260	Cell division cycle protein 27 homolog	2.47083	1.7207	0.79362	0.526249		FALSE	FALSE
gnl|gene2936|rna8507|	cdc34.L	CDC34	P49427	Ubiquitin-conjugating enzyme E2 R1	-0.0128275	-0.108868	0.0317519	-0.0226463		FALSE	FALSE
gnl|gene5238|rna15330|	cdc37.S	CDC37	Q16543	Hsp90 co-chaperone Cdc37	1.79282	1.41295	0.734439	0.684883	1.23541	FALSE	FALSE
gnl|gene11550|rna33542|	cdc37l1.L	CDC37L1	Q7L3B6	Hsp90 co-chaperone Cdc37-like 1	1.79196	1.9505	1.58629	1.86614		FALSE	FALSE
gnl|gene6161|rna18000|	cdc40.S	CDC40	O60508	Pre-mRNA-processing factor 17	4.00805	2.88901	2.03642	2.38073		FALSE	FALSE
gnl|gene18173|rna53106|	cdc42.S	CDC42	P60953	Cell division control protein 42 homolog	1.36923	0.974101	0.934831	0.938118		FALSE	FALSE
gnl|gene39840|rna81596|	LOC108713890	CDC42BPA	Q5VT25	Serine/threonine-protein kinase MRCK alpha	1.83125	1.33822	0.5023	0.432792		FALSE	FALSE
gnl|gene40341|rna82301|	cdc42bpb.L	CDC42BPB	Q9Y5S2	Serine/threonine-protein kinase MRCK beta	2.40729	1.74892	0.897177	0.659128		FALSE	FALSE
gnl|gene8065|rna23518|	cdc45.L	CDC45	O75419	Cell division control protein 45 homolog	1.17898	0.953623	0.513368	0.84613		FALSE	FALSE
gnl|gene16333|rna47712|	cdc5l.S	CDC5L	Q99459	Cell division cycle 5-like protein	2.66991	2.29384	1.50769	1.25737		FALSE	FALSE
gnl|gene8757|rna25496|	cdc6.S	CDC6	Q99741	Cell division control protein 6 homolog	3.6787	2.54042	1.96728	1.61446		FALSE	FALSE
gnl|gene46613|rna91447|	cdc7.L	CDC7	O00311	Cell division cycle 7-related protein kinase	4.41414	3.18432	1.91813	1.97074		FALSE	FALSE
gnl|gene11285|rna32822|	cdc73.L	CDC73	Q6P1J9	Parafibromin	1.23093	0.560954	0.224935	0.184064		FALSE	FALSE
gnl|gene13801|rna40177|	cdca2-like.S	CDCA2	Q69YH5	Cell division cycle-associated protein 2	2.21851	1.72576	1.11137	1.00557		FALSE	FALSE
gnl|gene36869|rna77389|	LOC108696067	CDCA3	Q99618	Cell division cycle-associated protein 3	4.4571	3.35029	2.38602	2.24121		FALSE	FALSE
gnl|gene10465|rna30403|	loc100170427.L	CDCA7	Q9BWT1	Cell division cycle-associated protein 7	3.64034	2.87314	2.13269	2.20718		FALSE	FALSE
gnl|gene2292|rna6675|	cdca9.S	CDCA8	Q53HL2	Borealin	4.67516	3.12527	1.67041	2.22818		FALSE	FALSE
gnl|gene40611|rna82695|	cdh3.L	CDH1	P12830	Cadherin-1	3.89142	3.36145	2.44834	2.50075		FALSE	FALSE
gnl|gene11162|rna32441|	cdk1.L	CDK1	P06493	Cyclin-dependent kinase 1	2.31579	1.74395	1.38406	1.66968	1.36531	FALSE	FALSE
gnl|gene2951|rna8541|	cdk10.L	CDK10	Q15131	Cyclin-dependent kinase 10	2.03752	1.94682	1.44778	1.62977		FALSE	FALSE
gnl|gene10608|rna30816|	cdk11b.L	CDK11B	P21127	Cyclin-dependent kinase 11B	1.98372	1.03251	0.484725	0.351999		FALSE	FALSE
gnl|gene1672|rna4872|	cdk13.L	CDK13	Q14004	CDC2L5 protein	2.9669	2.0732	1.48036	1.78806		FALSE	FALSE
gnl|gene9080|rna26425|	cdk2.S	CDK2	P24941	Cyclin-dependent kinase 2	1.96299	1.31483	1.21952	1.96937		FALSE	FALSE
gnl|gene48251|rna93769|	cdk4.L	CDK4	P11802	Cyclin-dependent kinase 4	0.46895	0.509859	0.377591	0.238085		FALSE	FALSE
gnl|gene49168|rna95041|	cdk5.L	CDK5	Q00535	Cyclin-dependent-like kinase 5	0.311164	0.214112	0.247226	0.231755	-0.185986	FALSE	FALSE
gnl|gene31300|rna70816|	cdk5rap3.L	CDK5RAP3	Q96JB5	CDK5 regulatory subunit-associated protein 3	3.22757	2.83776	2.98142	2.53555		FALSE	FALSE
gnl|gene3998|rna11626|	cdk7.L	CDK7	P50613	Cyclin-dependent kinase 7	1.79521	1.07536	0.75982	1.3544		FALSE	FALSE
gnl|gene44115|rna87860|	LOC108708713	CDK8	P49336	Cyclin-dependent kinase 8	2.4942	2.01146	1.09816	1.23795		FALSE	FALSE
gnl|gene5343|rna15649|	cdkal1.S	CDKAL1	Q5VV42	Threonylcarbamoyladenosine tRNA methylthiotransferase	4.4657	5.66513	5.98709	6.55153		FALSE	FALSE
gnl|gene7053|rna20588|	cdo1.S	CDO1	Q16878	Cysteine dioxygenase type 1	0.056736	0.229012	0.584431	0.844352		FALSE	FALSE
gnl|gene18166|rna53087|	cdt1.S	CDT1	Q9H211	DNA replication factor Cdt1	3.66948	1.59347	1.90689	1.89006		FALSE	FALSE
gnl|gene8864|rna25811|	cdv3.S	CDV3	Q9UKY7	Protein CDV3 homolog	1.39136	0.841853	0.795596	0.870146	0.978943	FALSE	FALSE
gnl|gene43533|rna86988|	LOC108720069	CDYL	Q9Y232	Chromodomain Y-like protein	2.25842	1.72788	1.07833	1.11033		FALSE	FALSE
gnl|gene38720|rna79994|	cebpz.L	CEBPZ	Q03701	CCAAT/enhancer-binding protein zeta	2.03758	1.38339	0.620483	0.846392		FALSE	FALSE
gnl|gene36276|rna76539|	LOC108716686	CEBPZOS	A8MTT3	Protein CEBPZOS	4.01519	3.59935	2.82333	2.58546		FALSE	FALSE
gnl|gene14372|rna41853|	cecr2.S	CECR2	Q9BXF3	Cat eye syndrome critical region protein 2	5.21255	3.73413	1.9632	2.00915		FALSE	FALSE
gnl|gene43370|rna86741|	celf1.S	CELF1	Q92879	CUG triplet repeat, RNA binding protein 1, isoform CRA_c	4.48746	4.68988	4.48803	4.48426		FALSE	FALSE
gnl|gene13408|rna39006|	cemip2.L	CEMIP2	Q9UHN6	Cell surface hyaluronidase	3.81867	3.20256	2.69	2.3167		FALSE	FALSE
gnl|gene16790|rna49058|	cenpc.L	CENPC	Q03188	Centromere protein C	6.06302	4.06886	1.08306	1.99567		FALSE	FALSE
gnl|gene42936|rna86107|	LOC108710758	CENPE	Q02224	Centromere-associated protein E	3.88918	2.97984	1.79711	2.4144		FALSE	FALSE
gnl|gene7877|rna22988|	cenpi.L	CENPI	Q92674	Centromere protein I	2.11971	0.241161	0.415566	0.551061		FALSE	FALSE
gnl|gene10131|rna29464|	cenpj.L	CENPJ	Q9HC77	Centromere protein J	2.71063	2.41585	0.879811	0.716442		FALSE	FALSE
gnl|gene7211|rna21038|	cenpo.L	CENPO	Q9BU64	Centromere protein O	1.69247	1.23039	0.875772	0.95407		FALSE	FALSE
gnl|gene4443|rna12962|	cenpp.L	CENPP	Q6IPU0	Centromere protein P	2.013	1.65289	1.20017	1.14586		FALSE	FALSE
gnl|gene1706|rna4967|	cenpt.L	CENPT	Q96BT3	Centromere protein T	2.12584	1.62932	1.83533	1.48527		FALSE	FALSE
gnl|gene11170|rna32462|	cenpu.L	CENPU	Q71F23	Centromere protein U	1.9686	1.25874	0.532036	0.512479		FALSE	FALSE
gnl|gene15225|rna44442|	cep104.S	CEP104	O60308	Centrosomal protein of 104 kDa	2.0504	1.21469	0.884356	0.898138		FALSE	FALSE
gnl|gene19572|rna57188|	cep120.L	CEP120	Q8N960	Centrosomal protein of 120 kDa	1.98568	1.31831	0.367755	0.605267		FALSE	FALSE
gnl|gene20151|rna58809|	cep131.L	CEP131	Q9UPN4	Centrosomal protein of 131 kDa (Fragment)	3.29514	2.96643	1.10977	1.04407		FALSE	FALSE
gnl|gene181|rna509|	cep135.L	CEP135	Q66GS9	Centrosomal protein of 135 kDa	1.85483	1.35666	0.839188	0.706164		FALSE	FALSE
gnl|gene5743|rna16807|	cep152.L	CEP152	O94986	Centrosomal protein of 152 kDa	3.59847	2.7158	2.4199	2.17662		FALSE	FALSE
gnl|gene35949|rna76085|	LOC108716877	CEP162	Q5TB80	Centrosomal protein of 162 kDa	2.32287	2.02407	1.34794	1.63548		FALSE	FALSE
gnl|gene19107|rna55791|	cep192.L	CEP192	Q8TEP8	Centrosomal protein of 192 kDa (Fragment)	3.22115	2.69446	2.25686	2.64818		FALSE	FALSE
gnl|gene186|rna525|	fopnl.L	CEP20		Centrosomal protein 20	2.0288	2.0342	2.00316	2.00241		FALSE	FALSE
gnl|gene6700|rna19620|	cep290.L	CEP290	O15078	Centrosomal protein of 290 kDa (Fragment)	2.32569	2.00516	1.2614	1.01968		FALSE	FALSE
gnl|gene18599|rna54298|	cep350.L	CEP350	Q5VT06	Centrosome-associated protein 350	3.97468	3.54028	1.77507	2.28831		FALSE	FALSE
gnl|gene12608|rna36644|	cep41.L	CEP41	Q9BYV8	Centrosomal protein of 41 kDa	1.86006	1.08021	1.00322	0.96931		FALSE	FALSE
gnl|gene3888|rna11343|	fgfr1op.L	CEP43		Centrosomal protein 43	2.0006	1.88021	1.13909	1.33329		FALSE	FALSE
gnl|gene8617|rna25091|	cep55-like.L	CEP55	Q53EZ4	Centrosomal protein of 55 kDa	2.68011	1.85366	1.277	1.60916		FALSE	FALSE
gnl|gene15140|rna44192|	cep63.L	CEP63	Q96MT8	Centrosomal protein of 63 kDa	3.49645	2.64881	3.21792	2.59017		FALSE	FALSE
gnl|gene13928|rna40554|	cep76.L	CEP76	Q8TAP6	Centrosomal protein of 76 kDa	2.23716	1.56259	0.885769	0.809817		FALSE	FALSE
gnl|gene1538|rna4467|	cep85.L	CEP85	Q6P2H3	Centrosomal protein of 85 kDa	4.83429	3.56742	3.03315	2.86022		FALSE	FALSE
gnl|gene15976|rna46700|	cep97.L	CEP97	Q8IW35	Centrosomal protein of 97 kDa	3.14906	2.59771	1.36087	1.29453		FALSE	FALSE
gnl|gene36748|rna77195|	LOC108704485	CERCAM	Q5T4B2	Inactive glycosyltransferase 25 family member 3	2.72934	2.32993	0.931033	1.45894		FALSE	FALSE
gnl|gene14818|rna43228|	col4a3bp.L	CERT1		Ceramide transfer protein	0.856872	0.637688	0.306617	0.14521		FALSE	FALSE
gnl|gene49140|rna94996|	ces2.L	CES2	O00748	Cocaine esterase	2.1525	2.23115	1.62774	1.66104		FALSE	FALSE
gnl|gene17894|rna52302|	cetn1.S	CETN2	P41208	Centrin-2	2.57794	1.84621	2.21948	2.53538		FALSE	FALSE
gnl|gene2075|rna6019|	cetn3.S	CETN3	O15182	Centrin-3	3.10061	2.25862	2.15486	2.42552		FALSE	FALSE
gnl|gene10541|rna30623|	cfap20.L	CFAP20	Q9Y6A4	Cilia- and flagella-associated protein 20	0.293486	0.120581	0.090648	0.196418		FALSE	FALSE
gnl|gene453|rna1311|	cfap298.S	CFAP298	P57076	Cilia- and flagella-associated protein 298	1.98573	1.57357	1.12347	1.16445		FALSE	FALSE
gnl|gene18781|rna54825|	cfap300.L	CFAP300	Q9BRQ4	Cilia- and flagella-associated protein 300	0.758065	0.504289	0.163584	0.22535		FALSE	FALSE
gnl|gene14163|rna41246|	cfap36.L	CFAP36	Q96G28	Cilia- and flagella-associated protein 36	0.953003	0.533269	0.558086	0.601478		FALSE	FALSE
gnl|gene1937|rna5638|	c21orf2.S	CFAP410	O43822	Cilia- and flagella-associated protein 410	1.45624	1.04397	0.743729	0.409197		FALSE	FALSE
gnl|gene19762|rna57734|	gtpbp10.S	CFAP69	A5D8W1	Cilia- and flagella-associated protein 69	5.32734	5.20412	5.45544	5.26815		FALSE	FALSE
gnl|gene17165|rna50126|	casc1.L	CFAP94		Cilia and flagella associated protein 94	1.56424	0.955694	0.408143	0.415394		FALSE	FALSE
gnl|gene3569|rna10383|	cfap97.L	CFAP97	Q9P2B7	Cilia- and flagella-associated protein 97	3.26574	1.79021	1.37287	1.96463		FALSE	FALSE
gnl|gene16797|rna49077|	cfdp1.L	CFDP1	Q9UEE9	Craniofacial development protein 1	1.51109	2.15737	1.47441	1.44522		FALSE	FALSE
gnl|gene15554|rna45423|	cfl1.S	CFL1	P23528	Cofilin-1	0.30381	0.257808	0.427984	0.592522	-0.886387	FALSE	FALSE
gnl|gene50231|rna96619|	cflar.S	CFLAR	O15519	CASP8 and FADD-like apoptosis regulator	1.66329	1.51886	1.11977	0.810398		FALSE	FALSE
gnl|gene48298|rna93826|	LOC108704160	CGAS	Q8N884	Cyclic GMP-AMP synthase	-0.160842	-0.0257777	-0.0864714	-0.056069		FALSE	TRUE
gnl|gene14298|rna41651|	cgn.L	CGN	Q9P2M7	Cingulin	2.15106	1.75086	0.403763	0.277478		FALSE	FALSE
gnl|gene14679|rna42781|	cgnl1.S	CGNL1	Q0VF96	Cingulin-like protein 1	3.05436	2.38687	2.17795	2.41035		FALSE	FALSE
gnl|gene10089|rna29332|	chaf1a.S	CHAF1A	Q13111	Chromatin assembly factor 1 subunit A	2.3048	1.58105	0.703629	0.174268		FALSE	FALSE
gnl|gene1224|rna3562|	chaf1b.L	CHAF1B	Q13112	Chromatin assembly factor 1 subunit B	1.89036	1.3005	0.478807	0.24901		FALSE	FALSE
gnl|gene5158|rna15086|	champ1.S	CHAMP1	Q96JM3	Chromosome alignment-maintaining phosphoprotein 1 (Fragment)	2.31089	2.05023	1.65204	1.66343		FALSE	FALSE
gnl|gene40929|rna83143|	MGC78963	CHCHD2	Q9Y6H1	Coiled-coil-helix-coiled-coil-helix domain-containing protein 2	3.14336	3.33453	3.02919	3.80483		FALSE	FALSE
gnl|gene13168|rna38296|	chd1.L	CHD1	O14646	Chromodomain-helicase-DNA-binding protein 1	2.0722	1.38338	0.546096	0.309188		FALSE	FALSE
gnl|gene17926|rna52406|	chd4.L	CHD4	Q14839	DNA helicase (Fragment)	2.33228	1.72172	1.04212	0.850611	2.01478	FALSE	FALSE
gnl|gene13221|rna38478|	chd7.S	CHD7	Q9P2D1	Chromodomain-helicase-DNA-binding protein 7	3.86719	2.86567	1.67794	2.12314		FALSE	FALSE
gnl|gene12831|rna37290|	chd8.S	CHD8	Q9HCK8	Chromodomain-helicase-DNA-binding protein 8 (Fragment)	3.58613	2.51232	1.85179	2.25471		FALSE	FALSE
gnl|gene1778|rna5154|	chek1.S	CHEK1	O14757	Serine/threonine-protein kinase Chk1	2.05217	1.84878	1.28397	1.16433		FALSE	FALSE
gnl|gene45888|rna90455|	chek2.L	CHEK2	O96017	Serine/threonine-protein kinase Chk2	0.532364	0.350028	0.211242	0.141279		FALSE	FALSE
gnl|gene5737|rna16790|	cherp.L	CHERP	Q8IWX8	Calcium homeostasis endoplasmic reticulum protein	3.48456	2.93793	2.39378	2.76542		FALSE	FALSE
gnl|gene4172|rna12144|	chfr.L	CHFR	Q96EP1	E3 ubiquitin-protein ligase CHFR	0.913045	0.656241	0.247217	0.256612		FALSE	FALSE
gnl|gene15609|rna45577|	chid1.L	CHID1	Q9BWS9	Chitinase domain-containing protein 1	2.74486	2.46719	1.35469	1.68924		FALSE	FALSE
gnl|gene11856|rna34442|	chka.L	CHKA	P35790	Choline kinase alpha	1.36066	0.545578	0.669571	0.282556		FALSE	FALSE
gnl|gene34395|rna73953|	chm.L	CHM	P24386	Rab proteins geranylgeranyltransferase component A 1	0.365923	0.416655	0.367475	0.33671		FALSE	FALSE
gnl|gene41504|rna83969|	chm.S	CHML	P26374	Rab proteins geranylgeranyltransferase component A 2	0.36691	0.290468	0.231171	0.223653		FALSE	FALSE
gnl|gene19360|rna56566|	chmp1a.S	CHMP1A	Q9HD42	Charged multivesicular body protein 1a	2.08234	1.66895	1.52097	1.77269		FALSE	FALSE
gnl|gene16911|rna49421|	chmp1b.L	CHMP1B	Q7LBR1	Charged multivesicular body protein 1b	2.30805	1.98443	1.86525	2.22088		FALSE	FALSE
gnl|gene16513|rna48238|	chmp2a.L	CHMP2A	O43633	Charged multivesicular body protein 2a	3.33935	3.03588	3.20304	3.72926		FALSE	FALSE
gnl|gene18180|rna53124|	chmp2b.S	CHMP2B	Q9UQN3	Charged multivesicular body protein 2b	2.71317	2.12103	2.02812	2.05093		FALSE	FALSE
gnl|gene49755|rna95868|	chmp3.S	CHMP3	Q9Y3E7	Charged multivesicular body protein 3	2.00409	1.56914	2.09331	2.61583		FALSE	FALSE
gnl|gene14321|rna41712|	chmp4b.L	CHMP4B	Q9H444	Charged multivesicular body protein 4b	1.86918	1.67769	2.52807	3.35583		FALSE	FALSE
gnl|gene20493|rna59850|	chmp4c.S	CHMP4C	Q96CF2	Charged multivesicular body protein 4c	2.00102	1.29585	0.888492	1.28957		FALSE	FALSE
gnl|gene20427|rna59667|	chmp5.L	CHMP5	Q9NZZ3	Charged multivesicular body protein 5	2.20872	1.92403	2.65898	3.36733		FALSE	FALSE
gnl|gene18001|rna52612|	chn1.S	CHN1	P15882	N-chimaerin	0.937649	0.662652	0.585242	0.504252		FALSE	FALSE
gnl|gene48611|rna94244|	chordc1.S	CHORDC1	Q9UHD1	Cysteine and histidine-rich domain-containing protein 1	1.3498	0.913893	0.396542	0.435471		FALSE	FALSE
gnl|gene6121|rna17897|	chp1.L	CHP1	Q99653	Calcineurin B homologous protein 1	3.03263	4.97049	5.61281	4.60834		FALSE	FALSE
gnl|gene40009|rna81824|	chtf18.L	CHTF18	Q8WVB6	Chromosome transmission fidelity protein 18 homolog	1.44377	0.505808	0.358997	0.253702		FALSE	FALSE
gnl|gene17460|rna50995|	chtf8.L	CHTF8	P0CG12	Chromosome transmission fidelity protein 8 homolog	2.19402	1.1842	1.27543	1.44532		FALSE	FALSE
gnl|gene2111|rna6137|	chuk.S	CHUK	O15111	Inhibitor of nuclear factor kappa-B kinase subunit alpha	2.14698	2.32689	1.78969	1.99191		FALSE	FALSE
gnl|gene46387|rna91121|	churc1.S	CHURC1	Q8WUH1	Protein Churchill	0.629263	0.138879	0.339884	0.333731		FALSE	FALSE
gnl|gene10155|rna29530|	fntb.S	CHURC1-FNTB	B4DL54	Protein farnesyltransferase subunit beta	-0.154481	-0.0132986	-0.0209976	0.191383		FALSE	FALSE
gnl|gene1219|rna3550|	ciao1.L	CIAO1	O76071	Probable cytosolic iron-sulfur protein assembly protein CIAO1	0.130556	0.248069	0.0926682	-0.0148872		FALSE	FALSE
gnl|gene15312|rna44699|	fam96a.L	CIAO2A	Q9H5X1	Cytosolic iron-sulfur assembly component 2A	0.70546	0.524045	0.578304	0.54833		FALSE	FALSE
gnl|gene45883|rna90439|	LOC108703228	CIAO3	Q9H6Q4	Cytosolic iron-sulfur assembly component 3	0.628299	0.221221	0.0266743	-0.0187734		FALSE	FALSE
gnl|gene7935|rna23144|	ciapin1.L	CIAPIN1	Q6FI81	Anamorsin	1.20993	1.18079	1.4209	1.44398	0.542435	FALSE	FALSE
gnl|gene42504|rna85444|	cip2a.L	CIP2A	Q8TCG1	Protein CIP2A	2.59588	2.38749	1.57582	1.57174		FALSE	FALSE
gnl|gene4142|rna12062|	cirbp.L	CIRBP	Q14011	Cold-inducible RNA-binding protein	2.52803	1.99891	1.6691	1.80584	2.15	FALSE	TRUE
gnl|gene12455|rna36208|	cisd1.S	CISD1	Q9NZ45	CDGSH iron-sulfur domain-containing protein 1	5.40941	5.47005	7.16134	7.35477		FALSE	FALSE
gnl|gene49228|rna95122|	cisd2.S	CISD2	Q8N5K1	CDGSH iron-sulfur domain-containing protein 2	6.52824	7.57202	7.08669	6.13692		FALSE	FALSE
gnl|gene9889|rna28749|	cisd3.L	CISD3	P0C7P0	CDGSH iron-sulfur domain-containing protein 3, mitochondrial	6.271	5.64238	6.80054	6.74831		FALSE	FALSE
gnl|gene3426|rna9971|	cit.S	CIT	O14578	Citron Rho-interacting kinase	2.00157	1.06784	0.372885	0.356164		FALSE	FALSE
gnl|gene11089|rna32230|	ckap4.L	CKAP4	Q07065	Cytoskeleton-associated protein 4	7.11493	5.82672	7.03587	5.14318		FALSE	FALSE
gnl|gene10478|rna30441|	ckap5.S	CKAP5	Q14008	Cytoskeleton-associated protein 5	3.49562	2.61723	1.64352	1.28802		FALSE	FALSE
gnl|gene20304|rna59291|	ckb.S	CKB	P12277	Creatine kinase B-type	-0.0739225	-0.0414092	0.221458	0.297497	-0.845795	FALSE	FALSE
gnl|gene7639|rna22273|	ckm.L	CKM	P06732	Creatine kinase M-type	-0.149374	0.00025918	0.279677	0.371492	-1.17362	FALSE	FALSE
gnl|gene15508|rna45282|	cks2.S	CKS2	P33552	Cyclin-dependent kinases regulatory subunit 2	3.441	2.55175	1.79285	1.83672		FALSE	FALSE
gnl|gene8389|rna24426|	clasp1.S	CLASP1	Q7Z460	CLIP-associating protein 1	4.8513	3.08859	2.15946	2.53387		FALSE	FALSE
gnl|gene6542|rna19146|	clcn5.L	CLCN5	P51795	Chloride channel protein (Fragment)	4.23155	2.70392	2.59196	2.25714		FALSE	FALSE
gnl|gene14667|rna42747|	LOC108710670	CLEC10A	Q8IUN9	C-type lectin domain family 10 member A	4.85359	4.14597	1.85693	2.35548		FALSE	FALSE
gnl|gene13380|rna38923|	clec16a.L	CLEC16A	Q2KHT3	Protein CLEC16A	2.48886	2.32928	0.819707	1.37637		FALSE	FALSE
gnl|gene17757|rna51906|	clic1.S	CLIC1	O00299	Chloride intracellular channel protein 1	0.288839	0.292517	0.700991	0.999904	-0.561261	FALSE	FALSE
gnl|gene13043|rna37899|	clic4.S	CLIC4	Q9Y696	Chloride intracellular channel protein 4	0.388892	0.381376	1.25836	1.7113		FALSE	FALSE
gnl|gene18199|rna53171|	clint1.S	CLINT1	Q14677	Clathrin interactor 1	4.83624	4.65025	4.08052	3.94911		FALSE	FALSE
gnl|gene12507|rna36378|	clip1.S	CLIP1	P30622	CAP-Gly domain-containing linker protein 1 (Fragment)	3.19394	2.40684	1.76369	1.3806		FALSE	FALSE
gnl|gene3614|rna10509|	clk2.L	CLK2	P49760	Dual-specificity protein kinase CLK2	2.08432	1.47333	1.22721	0.681633		FALSE	FALSE
gnl|gene1709|rna4972|	clns1a	CLNS1A	P54105	Methylosome subunit pICln	0.931345	0.165575	2.16659	2.61961	0.695826	FALSE	FALSE
gnl|gene40659|rna82763|	clp1.L	CLP1	Q92989	Polyribonucleotide 5'-hydroxyl-kinase Clp1	0.700539	0.573716	0.379059	0.560479		FALSE	FALSE
gnl|gene18723|rna54656|	clpb.L	CLPB	Q9H078	Caseinolytic peptidase B protein homolog (Fragment)	5.79596	4.35139	0.930266	0.988797		FALSE	FALSE
gnl|gene20065|rna58564|	clpp.S	CLPP	Q16740	ATP-dependent Clp protease proteolytic subunit, mitochondrial	4.33283	3.53672	4.2499	4.15966		FALSE	FALSE
gnl|gene38956|rna80364|	LOC108700204	CLPTM1	O96005	Cleft lip and palate transmembrane protein 1	8.48307	6.55889	4.59342	2.79349		FALSE	FALSE
gnl|gene15050|rna43914|	clpx.L	CLPX	O76031	ATP-dependent Clp protease ATP-binding subunit clpX-like, mitochondrial	6.5457	6.41598	7.43158	7.00465		FALSE	FALSE
gnl|gene19214|rna56135|	clspn.S	CLSPN	Q9HAW4	Claspin	3.21299	2.49321	1.6244	1.76729		FALSE	FALSE
gnl|gene17507|rna51130|	clta.L	CLTA	P09496	Clathrin light chain A	2.20427	1.99913	2.45136	2.43541		FALSE	FALSE
gnl|gene5114|rna14951|	cltb.L	CLTB	P09497	Clathrin light chain B	2.01528	1.69681	2.34197	2.39866	1.79407	FALSE	FALSE
gnl|gene17440|rna50939|	cltc.S	CLTC	Q00610	Clathrin heavy chain 1	1.858	1.51328	0.905634	0.53674	1.48923	FALSE	FALSE
gnl|gene15755|rna46022|	cltcl1.S	CLTCL1	P53675	Clathrin heavy chain 2	2.10143	1.45145	0.990004	0.618771		FALSE	FALSE
gnl|gene47112|rna92137|	cluap1.L	CLUAP1	Q96AJ1	Clusterin associated protein 1, isoform CRA_a	2.20678	1.51036	0.98803	0.952725		FALSE	FALSE
gnl|gene18694|rna54569|	cluh.S	CLUH	O75153	Clustered mitochondria protein homolog (Fragment)	0.350521	0.189716	0.00931127	0.0268949	0.0634383	FALSE	FALSE
gnl|gene50085|rna96380|	clybl.L	CLYBL	Q8N0X4	Citramalyl-CoA lyase, mitochondrial	4.11626	5.7187	6.95318	6.88691		FALSE	FALSE
gnl|gene9958|rna28946|	cmbl.L	CMBL	Q96DG6	Carboxymethylenebutenolidase homolog	-0.176473	-0.126702	0.171225	0.169397		FALSE	FALSE
gnl|gene7066|rna20632|	cmc1.L	CMC1	Q7Z7K0	COX assembly mitochondrial protein homolog	3.47911	4.24398	2.53767	3.08225		FALSE	FALSE
gnl|gene13489|rna39242|	cmpk1.S	CMPK1	P30085	UMP-CMP kinase	0.21183	0.104447	0.213802	0.204976		FALSE	FALSE
gnl|gene50208|rna96594|	cmss1.L	CMSS1	Q9BQ75	Protein CMSS1	1.09934	0.961119	0.746789	0.890578		FALSE	FALSE
gnl|gene11469|rna33335|	cmtr1.S	CMTR1	Q8N1G2	Cap-specific mRNA (nucleoside-2'-O-)-methyltransferase 1	1.7589	1.39549	0.904107	0.36907		FALSE	FALSE
gnl|gene12413|rna36090|	cmtr2.L	CMTR2	Q8IYT2	Cap-specific mRNA (nucleoside-2'-O-)-methyltransferase 2	1.88212	1.48937	1.05967	1.25811		FALSE	FALSE
gnl|gene14635|rna42653|	cndp2.L	CNDP2	Q96KP4	Cytosolic non-specific dipeptidase	0.0378525	0.0754135	0.0712821	0.106205	-0.63828	FALSE	FALSE
gnl|gene18444|rna53868|	cnn3.L	CNN3	Q15417	Calponin-3	2.4171	2.51741	1.81852	1.97888		FALSE	FALSE
gnl|gene7820|rna22826|	cnnm2.L	CNNM4	Q6P4Q7	Metal transporter CNNM4	2.72604	2.99409	2.63491	2.09592		FALSE	FALSE
gnl|gene6913|rna20198|	cnot1.L	CNOT1	A5YKK6	CCR4-NOT transcription complex subunit 1	3.9334	2.59833	1.63511	2.00568		FALSE	FALSE
gnl|gene14905|rna43508|	cnot10.L	CNOT10	Q9H9A5	CCR4-NOT transcription complex subunit 10	3.33664	2.19093	1.45708	1.81634		FALSE	FALSE
gnl|gene8216|rna23929|	cnot11.S	CNOT11	Q9UKZ1	CCR4-NOT transcription complex subunit 11	4.73107	4.03783	2.44799	4.34916		FALSE	FALSE
gnl|gene12874|rna37423|	cnot2.L	CNOT2	Q9NZN8	CCR4-NOT transcription complex subunit 2	3.34999	2.41182	1.79409	2.05596		FALSE	FALSE
gnl|gene19366|rna56585|	cnot3.L	CNOT3	O75175	CCR4-NOT transcription complex subunit 3 (Fragment)	3.42695	2.27609	1.3601	1.54997		FALSE	FALSE
gnl|gene40689|rna82800|	cnot4.S	CNOT4	O95628	CCR4-NOT transcription complex subunit 4	7.44085	6.43174	4.05478	3.52098		FALSE	FALSE
gnl|gene16982|rna49613|	cnot6l.L	CNOT6L	Q96LI5	Poly(A)-specific ribonuclease	3.37268	2.09154	1.38695	1.44548		FALSE	FALSE
gnl|gene14222|rna41431|	cnot8.L	CNOT8	Q9UFF9	CCR4-NOT transcription complex subunit 8	1.81892	1.8202	1.58135	1.448		FALSE	FALSE
gnl|gene50382|rna96867|	LOC108702939	CNOT9	Q92600	CCR4-NOT transcription complex subunit 9	5.79271	4.76188	4.26723	6.69122		FALSE	FALSE
gnl|gene43026|rna86211|	cnp.L	CNP	P09543	2',3'-cyclic-nucleotide 3'-phosphodiesterase	3.7334	3.74702	3.59007	3.29846		FALSE	FALSE
gnl|gene10798|rna31390|	cnpy2.L	CNPY2	Q9Y2B0	Protein canopy homolog 2	2.51339	2.13778	2.73471	2.70584		FALSE	FALSE
gnl|gene9493|rna27611|	cnpy3.L	CNPY3	Q9BT09	Protein canopy homolog 3	3.71541	2.58124	2.28813	2.85387		FALSE	FALSE
gnl|gene14523|rna42287|	coa6.L	COA6	Q5JTJ3	Cytochrome c oxidase assembly factor 6 homolog	7.00564	6.74403	2.90105	3.15527		FALSE	FALSE
gnl|gene14872|rna43404|	coa7.S	COA7	Q96BR5	Cytochrome c oxidase assembly factor 7	4.32309	3.98144	1.36541	1.62619		FALSE	FALSE
gnl|gene12191|rna35422|	coasy.L	COASY	Q13057	Bifunctional coenzyme A synthase	0.725642	0.613976	0.67403	0.627636		FALSE	FALSE
gnl|gene2711|rna7865|	cobll1.L	COBLL1	Q53SF7	Cordon-bleu protein-like 1	4.0831	2.9725	1.98665	2.17562		FALSE	FALSE
gnl|gene11307|rna32880|	cog1.S	COG1	Q8WTW3	Conserved oligomeric Golgi complex subunit 1 (Fragment)	2.22047	1.60742	0.667656	0.500218		FALSE	FALSE
gnl|gene43444|rna86844|	LOC108717859	COG2	Q14746	Conserved oligomeric Golgi complex subunit 2	1.95668	1.53905	1.01675	0.796371		FALSE	FALSE
gnl|gene44213|rna88008|	LOC108708525	COG3	Q96JB2	Conserved oligomeric Golgi complex subunit 3	2.1149	1.45617	0.723445	0.528575		FALSE	FALSE
gnl|gene41297|rna83696|	LOC108714149	COG4	Q9H9E3	Conserved oligomeric Golgi complex subunit 4	2.87642	2.10026	1.09396	1.34413		FALSE	FALSE
gnl|gene17872|rna52228|	cog5.L	COG5	Q9UP83	Conserved oligomeric Golgi complex subunit 5	2.2165	1.675	0.979467	1.01504		FALSE	FALSE
gnl|gene17922|rna52385|	cog6.L	COG6	Q9Y2V7	Conserved oligomeric Golgi complex subunit 6	1.78525	1.43917	0.839074	0.778338		FALSE	FALSE
gnl|gene6106|rna17856|	cog7.L	COG7	P83436	Conserved oligomeric Golgi complex subunit 7	2.1691	1.7285	0.899751	1.05891		FALSE	FALSE
gnl|gene15413|rna44986|	cog8.L	COG8	Q96MW5	Conserved oligomeric Golgi complex subunit 8	3.30709	2.41051	0.741936	1.23826		FALSE	FALSE
gnl|gene13145|rna38208|	coil.L	COIL	P38432	Coilin	2.96247	2.51533	1.16597	0.650975		FALSE	TRUE
gnl|gene2634|rna7656|	col6a6.S	COL6A6	A6NMZ7	Collagen alpha-6(VI) chain	0.198684	0.261721	-0.244334	-0.262826		FALSE	FALSE
gnl|gene35848|rna75961|	col9a1-b	COL9A1	P20849	Collagen alpha-1(IX) chain	1.19353	1.10852	0.520249	0.463125		FALSE	FALSE
gnl|gene16490|rna48178|	colgalt1.S	COLGALT1	Q8NBJ5	Procollagen galactosyltransferase 1	2.67077	2.38177	0.997263	1.34479		FALSE	FALSE
gnl|gene38251|rna79336|	LOC108714512	COLGALT2	Q8IYK4	Procollagen galactosyltransferase 2	2.35361	1.97166	0.886808	1.06102		FALSE	FALSE
gnl|gene16698|rna48800|	commd1.L	COMMD1	Q8N668	COMM domain-containing protein 1	1.88741	1.44157	1.79195	2.27213		FALSE	FALSE
gnl|gene19649|rna57423|	commd10.L	COMMD10	Q9Y6G5	COMM domain-containing protein 10	1.57791	1.38285	1.67821	1.85823		FALSE	FALSE
gnl|gene11994|rna34857|	commd2.L	COMMD2	Q86X83	COMM domain-containing protein 2	1.76515	0.957831	0.407993	0.564255		FALSE	FALSE
gnl|gene34638|rna74273|	commd3.S	COMMD3	Q9UBI1	COMM domain-containing protein 3	1.5527	1.16142	1.29014	1.40917		FALSE	FALSE
gnl|gene11363|rna33029|	commd4.S	COMMD4	Q9H0A8	COMM domain-containing protein 4	1.53332	1.2554	1.0515	1.45804		FALSE	FALSE
gnl|gene34741|rna74413|	LOC496342	COMMD5	Q9GZQ3	COMM domain-containing protein 5	1.21932	0.898109	0.798621	0.961369		FALSE	FALSE
gnl|gene46562|rna91382|	LOC108708499	COMMD6	Q7Z4G1	COMM domain-containing protein 6	1.19018	0.820321	1.28675	1.58599		FALSE	FALSE
gnl|gene9335|rna27139|	commd7.S	COMMD7	A0A2R8Y455	COMM domain-containing protein 7	1.34907	1.29238	1.95479	2.34648		FALSE	FALSE
gnl|gene6815|rna19937|	commd8.S	COMMD8	Q9NX08	COMM domain-containing protein 8	1.54482	1.31798	2.27156	2.85613		FALSE	FALSE
gnl|gene37202|rna77859|	commd9.L	COMMD9	Q9P000	COMM domain-containing protein 9	1.25982	0.883702	1.52988	1.62363		FALSE	FALSE
gnl|gene47715|rna92955|	MGC84460	COMT	P21964	Catechol O-methyltransferase	3.29833	3.34257	3.58094	3.14129		FALSE	FALSE
gnl|gene1075|rna3127|	cop1.S	COP1	Q8NHY2	E3 ubiquitin-protein ligase COP1 (Fragment)	2.26416	1.74017	0.859994	0.511088		FALSE	FALSE
gnl|gene12732|rna36999|	copa.L	COPA	P53621	Coatomer subunit alpha	0.836779	0.303116	0.0536564	0.046493	0.490432	FALSE	FALSE
gnl|gene18095|rna52887|	copb1.L	COPB1	P53618	Coatomer subunit beta (Fragment)	1.99882	1.0482	0.333448	0.769338	1.30953	FALSE	FALSE
gnl|gene4852|rna14173|	copb2.L	COPB2	P35606	Coatomer subunit beta'	1.06977	0.519757	0.218741	0.259077	0.215308	FALSE	FALSE
gnl|gene10574|rna30725|	cope.L	COPE	O14579	Coatomer subunit epsilon	1.11497	0.527732	0.58613	0.714333	0.678351	FALSE	FALSE
gnl|gene17941|rna52451|	copg1.L	COPG1	Q9Y678	Coatomer subunit gamma-1	0.944465	0.423499	0.179671	0.205325	0.538978	FALSE	FALSE
gnl|gene8812|rna25665|	copg2.S	COPG2	Q9UBF2	Coatomer subunit gamma-2	1.28425	0.613356	0.20488	0.256805		FALSE	FALSE
gnl|gene10403|rna30236|	cops2.S	COPS2	P61201	COP9 signalosome complex subunit 2	0.792903	0.350028	0.32596	0.459092	0.0553979	FALSE	FALSE
gnl|gene13754|rna40015|	cops3.L	COPS3	Q9UNS2	COP9 signalosome complex subunit 3	1.00505	0.577875	0.721113	1.36861	0.411616	FALSE	FALSE
gnl|gene5240|rna15333|	cops4.L	COPS4	Q9BT78	COP9 signalosome complex subunit 4	0.806786	0.482271	0.405963	0.52888	-0.0248508	FALSE	FALSE
gnl|gene42527|rna85477|	LOC108719283	COPS5	Q92905	COP9 signalosome complex subunit 5	0.980925	0.664457	0.150136	0.447046	-0.00671151	FALSE	FALSE
gnl|gene39481|rna81076|	cops6.S	COPS6	Q7L5N1	COP9 signalosome complex subunit 6	0.705776	0.447407	0.245138	0.437298	0.390923	FALSE	FALSE
gnl|gene9146|rna26588|	cops7b.S	COPS7B	Q9H9Q2	COP9 signalosome complex subunit 7b	0.818966	0.681025	1.09651	1.46039		FALSE	FALSE
gnl|gene20355|rna59452|	cops8.L	COPS8	Q99627	COP9 signalosome complex subunit 8	0.722767	0.634432	1.42082	1.48133		FALSE	FALSE
gnl|gene6568|rna19228|	copz1.L	COPZ1	P61923	Coatomer subunit zeta-1	2.44464	1.66117	1.35464	2.52236	0.945352	FALSE	FALSE
gnl|gene18649|rna54441|	coq3.L	COQ3	Q9NZJ6	Ubiquinone biosynthesis O-methyltransferase, mitochondrial	5.4956	5.43581	6.3352	5.95765		FALSE	FALSE
gnl|gene11460|rna33308|	coq6.L	COQ6	Q9Y2Z9	Coenzyme Q6 homolog, monooxygenase (Yeast), isoform CRA_a	4.98408	4.98143	7.40172	8.11383		FALSE	FALSE
gnl|gene13441|rna39120|	coq8a.L	COQ8A	Q8NI60	Atypical kinase COQ8A, mitochondrial	5.43456	5.17522	5.23463	5.49823		FALSE	FALSE
gnl|gene3486|rna10148|	coq8b.L	COQ8B	Q96D53	Atypical kinase COQ8B, mitochondrial	6.87941	5.49969	5.95939	6.16713		FALSE	FALSE
gnl|gene39325|rna80867|	coro1c.L	CORO1C	Q9ULV4	Coronin-1C	1.44906	1.52304	1.12979	0.962347	0.652525	FALSE	FALSE
gnl|gene8042|rna23450|	coro2b.S	CORO2B	Q9UQ03	Coronin-2B	1.51156	1.13298	0.805162	0.776481		FALSE	FALSE
gnl|gene42460|rna85377|	LOC108701637	CORO7	P57737	Coronin-7	0.679232	0.342111	0.116371	0.084846		FALSE	FALSE
gnl|gene40593|rna82667|	LOC108715434	COTL1	Q14019	Coactosin-like protein	1.03916	0.623945	1.237	1.55233	0.252006	FALSE	FALSE
gnl|gene9246|rna26849|	cox15.S	COX15	Q7KZN9	Cytochrome c oxidase assembly protein COX15 homolog	4.63542	3.16327	5.04632	4.7057		FALSE	FALSE
gnl|gene16626|rna48574|	cox4i2.S	COX4I2	Q96KJ9	Cytochrome c oxidase subunit 4 isoform 2, mitochondrial	3.22783	4.20046	5.16563	5.04552	65535	FALSE	FALSE
gnl|gene3317|rna9624|	cox6c.L	COX6C	P09669	Cytochrome c oxidase subunit 6C	6.03019	5.42617	5.32553	5.05198		FALSE	FALSE
gnl|gene20211|rna58999|	cpd.L	CPD	O75976	Carboxypeptidase D	2.90753	2.59993	2.19209	2.05855		FALSE	FALSE
gnl|gene20331|rna59383|	cpne1.S	CPNE1	Q99829	Copine-1	0.214691	0.220009	0.104838	0.095142	-0.660487	FALSE	FALSE
gnl|gene12145|rna35291|	cpne3.L	CPNE3	O75131	Copine-3	1.70789	1.67983	1.29956	0.932517	0.616942	FALSE	FALSE
gnl|gene7890|rna23019|	cpne8.L	CPNE8	Q86YQ8	Copine-8	0.810096	0.833161	0.65251	0.552344		FALSE	FALSE
gnl|gene40370|rna82336|	LOC108707428	CPOX	P36551	Oxygen-dependent coproporphyrinogen-III oxidase, mitochondrial	3.43309	2.3978	0.703132	0.479572	4.74195	FALSE	FALSE
gnl|gene18094|rna52881|	cpped1.L	CPPED1	Q9BRF8	Serine/threonine-protein phosphatase CPPED1	-0.374608	-0.218801	-0.00497874	-0.0857172		FALSE	FALSE
gnl|gene40332|rna82290|	LOC108719780	CPSF1	Q10570	Cleavage and polyadenylation specificity factor subunit 1	1.53065	1.21364	0.841642	0.92691		FALSE	FALSE
gnl|gene46940|rna91919|	cpsf2.S	CPSF2	Q9P2I0	Cleavage and polyadenylation specificity factor subunit 2	2.52863	2.04416	1.53515	1.37147		FALSE	FALSE
gnl|gene17058|rna49832|	cpsf3.L	CPSF3	Q9UKF6	Cleavage and polyadenylation specificity factor subunit 3	2.42285	1.92816	1.17717	1.14003		FALSE	FALSE
gnl|gene9757|rna28373|	cpsf4l.S	CPSF4	O95639	Cleavage and polyadenylation specificity factor subunit 4	5.32155	4.24386	3.61817	3.68241		FALSE	FALSE
gnl|gene15401|rna44945|	cpsf6.S	CPSF6	Q16630	Cleavage and polyadenylation specificity factor subunit 6	2.78916	1.77091	1.27907	1.43096		FALSE	FALSE
gnl|gene8658|rna25205|	cpt1a.L	CPT1A	P50416	Carnitine O-palmitoyltransferase 1, liver isoform	4.45096	5.85201	4.75988	3.72913		FALSE	FALSE
gnl|gene1806|rna5262|	cpt2.S	CPT2	P23786	Carnitine O-palmitoyltransferase 2, mitochondrial	4.16571	6.22561	5.77604	5.0513	6.11082	FALSE	FALSE
gnl|gene18005|rna52621|	cpvl.L	CPVL	Q9H3G5	Probable serine carboxypeptidase CPVL	3.7152	3.7322	3.72468	3.35724		FALSE	FALSE
gnl|gene1104|rna3210|	crat.2.S	CRAT	P43155	Carnitine O-acetyltransferase	4.38532	4.69642	6.39886	6.29384		FALSE	FALSE
gnl|gene5504|rna16119|	crbn.L	CRBN	Q96SW2	Protein cereblon	0.574109	0.116533	0.0654166	-0.0936263		FALSE	FALSE
gnl|gene8610|rna25073|	creb1.L	CREB1	P16220	Cyclic AMP-responsive element-binding protein 1	2.27348	1.6968	1.41266	1.77716		FALSE	FALSE
gnl|gene5467|rna16025|	creld2.S	CRELD2	Q6UXH1	Protein disulfide isomerase CRELD2	3.10702	2.4018	2.56951	3.3819		FALSE	FALSE
gnl|gene5881|rna17218|	crk.L	CRK	P46108	Adapter molecule crk	0.945917	0.71531	0.54813	0.378678		FALSE	FALSE
gnl|gene11346|rna32986|	crkl.L	CRKL	P46109	Crk-like protein	0.754709	0.740234	0.887385	0.850812		FALSE	FALSE
gnl|gene2575|rna7480|	crlf3.L	CRLF3	Q8IUI8	Cytokine receptor-like factor 3	1.03339	0.669155	0.46168	0.331951		FALSE	FALSE
gnl|gene17279|rna50422|	crnkl1.S	CRNKL1	Q9BZJ0	Crooked neck-like protein 1	1.57616	1.21692	0.676425	0.598642		FALSE	FALSE
gnl|gene9248|rna26857|	crot.S	CROT	Q9UKG9	Peroxisomal carnitine O-octanoyltransferase	3.57692	3.70008	3.94987	3.84467		FALSE	FALSE
gnl|gene16123|rna47136|	LOC108699321	CRP	P02741	C-reactive protein	1.1642	1.06297	0.787172	0.969956		FALSE	FALSE
gnl|gene19197|rna56076|	ispd.L	CRPPA		D-ribitol-5-phosphate cytidylyltransferase	-0.0375493	0.0133058	0.0236249	0.0475916		FALSE	FALSE
gnl|gene13405|rna38998|	cry4.L	CRY1	Q16526	Cryptochrome-1	0.898985	0.577372	0.311112	0.368019		FALSE	FALSE
gnl|gene4622|rna13479|	crybg1.S	CRYBG1	Q9Y4K1	Beta/gamma crystallin domain-containing protein 1	2.26919	1.7432	0.909504	0.672457		FALSE	FALSE
gnl|gene10673|rna31011|	cryl1.L	CRYL1	Q9Y2S2	Lambda-crystallin homolog	-0.00598911	-1.65255	0.494472	0.74784		FALSE	FALSE
gnl|gene2522|rna7343|	cryz.L	CRYZ	Q08257	Quinone oxidoreductase	0.492038	0.410587	0.25528	0.381486	0.00945882	FALSE	FALSE
gnl|gene15290|rna44634|	cryzl1.L	CRYZL1	O95825	Quinone oxidoreductase-like protein 1	0.012703	-0.00457597	0.0406498	0.110068	-0.548402	FALSE	FALSE
gnl|gene11895|rna34545|	cs.S	CS	O75390	Citrate synthase	4.25708	4.37442	4.90205	4.92783	6.15718	FALSE	FALSE
gnl|gene16932|rna49475|	csde1.L	CSDE1	O75534	Cold shock domain-containing protein E1	1.69806	1.20109	0.773044	0.520265	1.32889	FALSE	FALSE
gnl|gene18548|rna54157|	cse1l.L	CSE1L	P55060	Exportin-2	2.03505	1.54535	1.10749	1.33275	1.16807	FALSE	FALSE
gnl|gene11035|rna32090|	csk.S	CSK	P41240	Tyrosine-protein kinase CSK	1.39785	1.28941	0.787924	0.556629		FALSE	FALSE
gnl|gene763|rna2221|	csnk1a1.L	CSNK1A1	P48729	Casein kinase 1, alpha 1, isoform CRA_d	2.88636	1.99799	1.25302	1.71421		FALSE	FALSE
gnl|gene17599|rna51421|	csnk1d.L	CSNK1E	P49674	Casein kinase I isoform epsilon	2.33695	1.94885	1.28996	1.20438		FALSE	FALSE
gnl|gene1295|rna3773|	csnk1g1.L	CSNK1G1	Q9HCP0	Non-specific serine/threonine protein kinase	2.91891	2.31597	2.12071	2.06184		FALSE	FALSE
gnl|gene4060|rna11818|	csnk2a1.L	CSNK2A1	P68400	Casein kinase II subunit alpha	1.38613	0.894448	0.199025	0.17866	0.824345	FALSE	FALSE
gnl|gene11568|rna33596|	csnk2a2.S	CSNK2A2	P19784	Casein kinase II subunit alpha'	1.07989	0.188102	0.249939	0.452742	0.482683	FALSE	FALSE
gnl|gene12702|rna36896|	csnk2b.L	CSNK2B	P67870	Casein kinase II subunit beta	1.4559	0.555436	0.282228	0.688071	0.647951	FALSE	FALSE
gnl|gene16941|rna49496|	cspp1.L	CSPP1	Q1MSJ5	Centrosome and spindle pole-associated protein 1	5.65429	4.87225	3.68473	3.15461		FALSE	FALSE
gnl|gene20457|rna59749|	csrp2.S	CSRP2	Q16527	Cysteine and glycine-rich protein 2	0.98463	0.760517	0.422263	0.30792	0.375467	FALSE	FALSE
gnl|gene10296|rna29922|	cst3.L	CST3	P01034	Cystatin-C	3.93123	3.63026	3.69131	3.45821		FALSE	FALSE
gnl|gene2998|rna8689|	LOC108709292	CSTB	P04080	Cystatin-B	0.785192	0.598762	0.826821	0.861796	0.258204	FALSE	FALSE
gnl|gene18604|rna54311|	cstf1.S	CSTF1	Q05048	Cleavage stimulation factor subunit 1	1.16386	0.90707	0.54673	0.533249		FALSE	FALSE
gnl|gene5997|rna17546|	cstf2.L	CSTF2	P33240	Cleavage stimulation factor subunit 2	2.72265	2.16533	1.67143	1.96319	1.99717	FALSE	TRUE
gnl|gene5143|rna15044|	cstf3.S	CSTF3	Q12996	Cleavage stimulation factor subunit 3	2.09871	1.59037	1.13295	1.01868		FALSE	FALSE
gnl|gene40860|rna83035|	ctbp2.S	CTBP1	Q13363	C-terminal-binding protein 1	1.64031	1.42554	0.850633	0.80507		FALSE	FALSE
gnl|gene13180|rna38332|	ctbs.L	CTBS	Q01459	Di-N-acetylchitobiase	3.11112	3.16133	3.55381	3.48741		FALSE	FALSE
gnl|gene2555|rna7431|	ctdp1.L	CTDP1	Q9Y5B0	RNA polymerase II subunit A C-terminal domain phosphatase (Fragment)	1.2671	1.00979	0.491733	0.384133		FALSE	FALSE
gnl|gene9054|rna26346|	loc100486858.L	CTDSPL2	Q05D32	CTD small phosphatase-like protein 2	3.87115	3.2746	2.48775	1.95397		FALSE	FALSE
gnl|gene1035|rna3027|	cth.L	CTH	P32929	Cystathionine gamma-lyase	-0.0552971	-0.0259278	0.0366473	0.0655849		FALSE	FALSE
gnl|gene13424|rna39061|	ctif.L	CTIF	O43310	CBP80/20-dependent translation initiation factor	2.0628	1.37773	1.0194	0.911366		FALSE	FALSE
gnl|gene18287|rna53417|	ctnna1.S	CTNNA1	P35221	Catenin alpha-1	2.42916	1.88612	1.41371	1.30669		FALSE	FALSE
gnl|gene14208|rna41385|	ctnnal1.S	CTNNAL1	Q9UBT7	Alpha-catulin	0.993604	0.817644	0.459744	0.510154		FALSE	FALSE
gnl|gene17352|rna50651|	ctnnb1.S	CTNNB1	P35222	Catenin beta-1	2.93104	2.73662	1.72218	1.60287		FALSE	FALSE
gnl|gene12628|rna36691|	ctnnbl1.S	CTNNBL1	Q8WYA6	Beta-catenin-like protein 1	1.57816	1.12399	0.747579	1.23015		FALSE	FALSE
gnl|gene46749|rna91641|	ctnnd1.L	CTNND1	O60716	Catenin delta-1	3.63937	3.33515	2.83265	3.3418		FALSE	FALSE
gnl|gene14814|rna43220|	ctps1.L	CTPS1	P17812	CTP synthase 1	0.937858	0.746653	0.570977	0.536286	-0.363887	FALSE	FALSE
gnl|gene18099|rna52898|	ctr9.L	CTR9	Q6PD62	RNA polymerase-associated protein CTR9 homolog	1.12659	0.580629	0.170099	0.149686		FALSE	FALSE
gnl|gene7029|rna20523|	ctsa.L	CTSA	P10619	Carboxypeptidase	2.77771	2.41632	3.27622	3.46763		FALSE	FALSE
gnl|gene2902|rna8422|	ctsb.L	CTSB	P07858	Cathepsin B	3.21139	2.57646	2.74176	3.19298		FALSE	FALSE
gnl|gene13322|rna38779|	ctsc.S	CTSC	P53634	Dipeptidyl peptidase 1	3.44419	3.71884	3.1429	3.12645		FALSE	FALSE
gnl|gene4639|rna13539|	ctsd.S	CTSD	P07339	Cathepsin D	3.85934	3.66804	3.29408	3.65702		FALSE	FALSE
gnl|gene13520|rna39344|	ctsv.L	CTSL	P07711	Procathepsin L	3.83263	3.19853	2.84597	3.27969		FALSE	FALSE
gnl|gene41168|rna83496|	cttn.L	CTTN	Q14247	Src substrate cortactin	1.88063	1.95765	1.40355	1.17539		FALSE	FALSE
gnl|gene7376|rna21517|	ctu1.L	CTU1	Q7Z7A3	Cytoplasmic tRNA 2-thiolation protein 1	1.4355	1.04247	0.888127	0.70812		FALSE	FALSE
gnl|gene20249|rna59116|	ctu2.S	CTU2	Q2VPK5	Cytoplasmic tRNA 2-thiolation protein 2	1.75902	1.58901	1.30405	0.980217		FALSE	FALSE
gnl|gene5971|rna17463|	cuedc2.S	CUEDC2	Q9H467	CUE domain-containing protein 2	2.84143	2.56051	3.29845	3.33598		FALSE	FALSE
gnl|gene19692|rna57552|	cul1.L	CUL1	Q13616	Cullin-1	0.810842	0.547704	0.455843	0.407583	2.53828	FALSE	FALSE
gnl|gene14063|rna40962|	cul2.S	CUL2	Q13617	Cullin-2	0.89103	0.653726	0.389472	0.280877		FALSE	FALSE
gnl|gene20505|rna59877|	cul3.S	CUL3	Q13618	Cullin-3	0.543622	0.197838	0.0316164	0.0316453	0.122872	FALSE	FALSE
gnl|gene14927|rna43572|	cul4a.S	CUL4A	Q13619	Cullin-4A	1.83375	1.57058	1.24484	0.996064		FALSE	FALSE
gnl|gene10416|rna30272|	cul4b.S	CUL4B	Q13620	Cullin-4B	1.31153	0.658899	0.305333	0.334667		FALSE	FALSE
gnl|gene10755|rna31259|	cul5.L	CUL5	Q93034	Cullin-5	0.470451	0.24206	0.142632	0.190889	0.246223	FALSE	FALSE
gnl|gene5133|rna15018|	cul9.L	CUL9	Q8IWT3	Cullin-9	1.55642	0.969573	0.357352	0.255998	0.204029	FALSE	FALSE
gnl|gene18273|rna53376|	cuta.L	CUTA	O60888	Protein CutA	0.547506	0.277746	1.9363	2.25368		FALSE	FALSE
gnl|gene5967|rna17451|	cutc.L	CUTC	Q9NTM9	Copper homeostasis protein cutC homolog	0.0695449	-0.0173623	0.120513	0.231189		FALSE	FALSE
gnl|gene34453|rna74028|	LOC108708032	CUX1	P39880	Homeobox protein cut-like	4.36453	4.04717	3.12113	2.60287		FALSE	FALSE
gnl|gene18006|rna52626|	cwc22.S	CWC22	Q9HCG8	Pre-mRNA-splicing factor CWC22 homolog	3.80001	2.0193	1.00092	0.895392		FALSE	FALSE
gnl|gene3408|rna9921|	cwc27.S	CWC27	Q6UX04	Spliceosome-associated protein CWC27 homolog	1.35199	0.658367	0.340133	0.370359		FALSE	FALSE
gnl|gene8564|rna24914|	cwf19l1.L	CWF19L1	Q69YN2	CWF19-like protein 1	0.559135	-0.0698039	0.294757	0.132823		FALSE	FALSE
gnl|gene41136|rna83455|	LOC108704683	CWF19L2	Q2TBE0	CWF19-like protein 2 (Fragment)	2.49765	2.37995	1.37725	1.4037		FALSE	FALSE
gnl|gene4706|rna13745|	cxadr.S	CXADR	P78310	Coxsackievirus and adenovirus receptor	4.26586	3.08231	2.77568	2.4423		FALSE	FALSE
gnl|gene18200|rna53175|	cxorf38.L	CXorf38	Q8TB03	Uncharacterized protein CXorf38	0.509169	0.579815	1.42741	1.96529		FALSE	FALSE
gnl|gene37045|rna77651|	cxorf56.L	CXorf56	Q9H5V9	UPF0428 protein CXorf56	2.02307	2.05579	1.34096	1.36786		FALSE	FALSE
gnl|gene16844|rna49217|	cyb5a.L	CYB5A	P00167	Cytochrome b5	6.03869	5.30654	6.98359	5.24763		FALSE	FALSE
gnl|gene14826|rna43252|	cyb5d1.L	CYB5D1	Q6P9G0	Cytochrome b5 domain-containing protein 1	1.83324	1.59462	1.38948	1.44064		FALSE	FALSE
gnl|gene18810|rna54905|	cyb5d2.L	CYB5D2	Q8WUJ1	Neuferricin	4.71901	4.70147	4.31579	3.84897		FALSE	FALSE
gnl|gene2036|rna5907|	cyb5r2.S	CYB5R1	Q9UHQ9	NADH-cytochrome b5 reductase 1	5.76304	5.69775	5.54499	4.56339		FALSE	FALSE
gnl|gene50407|rna96907|	cyb5r3.L	CYB5R3	P00387	NADH-cytochrome b5 reductase 3	6.39937	5.43954	7.80752	4.92494		FALSE	FALSE
gnl|gene17434|rna50921|	cyb5r4.S	CYB5R4	Q7L1T6	Cytochrome b5 reductase 4	0.796366	0.388147	0.216747	0.0757874		FALSE	FALSE
gnl|gene17623|rna51493|	cycs.L	CYCS	P99999	Cytochrome c	5.19644	4.57144	2.38788	2.71323	4.73272	FALSE	FALSE
gnl|gene11883|rna34507|	cyfip1.S	CYFIP1	Q7L576	Cytoplasmic FMR1-interacting protein 1 (Fragment)	2.54248	1.85016	0.961252	1.17264		FALSE	FALSE
gnl|gene2294|rna6684|	gby.L	CYGB	Q8WWM9	Cytoglobin	0.159614	0.0424349	1.92707	2.24599		FALSE	FALSE
gnl|gene14795|rna43163|	LOC108719447	CYLD	Q9NQC7	Ubiquitin carboxyl-terminal hydrolase CYLD	2.5498	2.05109	1.21687	1.11758		FALSE	FALSE
gnl|gene632|rna1844|	cyp17a1.L	CYP17A1	P05093	Steroid 17-alpha-hydroxylase/17,20 lyase	6.31763	5.81148	5.68267	5.06616		FALSE	FALSE
gnl|gene7843|rna22878|	cyp20a1.L	CYP20A1	Q6UW02	Cytochrome P450 20A1	4.61057	2.69683	3.20188	3.21615		FALSE	FALSE
gnl|gene13549|rna39434|	cyp27c1.S	CYP27C1	Q4G0S4	Cytochrome P450 27C1	6.06233	6.40921	7.97882	6.8683		FALSE	FALSE
gnl|gene34827|rna74505|	LOC100497184.L	CYP2C8	P10632	Cytochrome P450 2C8	8.11609	5.23816	4.56637	3.41022		FALSE	FALSE
gnl|gene19931|rna58202|	loc100036663.L	CYP2E1	P05181	Cytochrome P450 2E1	5.39957	5.06996	4.61525	4.51146		FALSE	FALSE
gnl|gene18751|rna54737|	cyp8b1.S	CYP8B1	Q9UNU6	7-alpha-hydroxycholest-4-en-3-one 12-alpha-hydroxylase	7.91922	6.80397	5.84132	4.60469		FALSE	FALSE
gnl|gene6110|rna17873|	fam49a.L	CYRIA		CYFIP-related Rac1 interactor A	2.4878	1.74288	2.66105	3.55581		FALSE	FALSE
gnl|gene7522|rna21927|	cyth2.L	CYTH1	Q15438	Cytohesin-1	1.09534	0.541627	0.553879	0.53554		FALSE	FALSE
gnl|gene12884|rna37444|	cyth1.S	CYTH2	Q99418	Cytohesin-2	1.58248	1.18355	0.994857	1.14588		FALSE	FALSE
gnl|gene48315|rna93854|	c1orf123.L	CZIB	Q9NWV4	CXXC motif containing zinc binding protein	0.214326	-0.287966	0.292275	0.682095		FALSE	FALSE
gnl|gene8026|rna23395|	d2hgdh.S	D2HGDH	Q8N465	D-2-hydroxyglutarate dehydrogenase, mitochondrial	5.17235	5.75681	7.21497	7.37096		FALSE	FALSE
gnl|gene9821|rna28555|	dalrd3.L	DALRD3	Q5D0E6	DALR anticodon-binding domain-containing protein 3	2.36855	2.62068	1.79103	2.25987		FALSE	FALSE
gnl|gene14982|rna43725|	dao.L	DAO	P14920	D-amino-acid oxidase	4.97366	5.1111	5.30173	5.26238		FALSE	FALSE
gnl|gene11403|rna33138|	dap.S	DAP	P51397	Death-associated protein 1	1.77896	1.65831	2.18001	2.1928		FALSE	FALSE
gnl|gene17695|rna51715|	dap3.L	DAP3	P51398	28S ribosomal protein S29, mitochondrial	3.79683	5.99201	7.98343	7.1521		FALSE	FALSE
gnl|gene15855|rna46320|	dapl1.L	DAPL1	A0PJW8	Death-associated protein-like 1	1.1053	0.656505	1.62182	2.11847	0.496554	FALSE	FALSE
gnl|gene1780|rna5160|	dars.L	DARS1		Aspartate--tRNA ligase, cytoplasmic	0.690669	0.395573	0.171281	0.0641218		FALSE	FALSE
gnl|gene12837|rna37303|	dars2.L	DARS2	Q6PI48	Aspartate--tRNA ligase, mitochondrial	4.2337	6.45236	7.26721	7.63537		FALSE	FALSE
gnl|gene15002|rna43776|	daw1.S	DAW1	Q8N136	Dynein assembly factor with WDR repeat domains 1	0.954133	0.497302	0.259017	0.186161		FALSE	FALSE
gnl|gene17769|rna51933|	daxx.L	DAXX	Q9UER7	Death domain-associated protein 6	1.46427	0.865165	0.585768	0.398507		FALSE	TRUE
gnl|gene44626|rna88627|	dbf4b.L	DBF4B	Q8NFT6	Protein DBF4 homolog B	3.97453	2.99235	1.77809	1.95243		FALSE	FALSE
gnl|gene2805|rna8152|	dbi.S	DBI	P07108	Acyl-CoA-binding protein	2.8579	2.14461	4.6596	5.28589		FALSE	FALSE
gnl|gene16469|rna48116|	dbn1.L	DBN1	Q16643	Drebrin	1.40546	0.992724	0.454958	0.466645		FALSE	FALSE
gnl|gene1874|rna5473|	dbnl.S	DBNL	Q9UJU6	Drebrin-like protein	1.95338	1.74576	1.05609	0.77719		FALSE	FALSE
gnl|gene42745|rna85790|	LOC108715687	DBT	P11182	Lipoamide acyltransferase component of branched-chain alpha-keto acid dehydrogenase complex, mitochondrial	6.54117	5.95724	7.33916	6.91264		FALSE	FALSE
gnl|gene34649|rna74285|	LOC108714600	DCAF1	Q9Y4B6	DDB1- and CUL4-associated factor 1	1.75317	0.985983	0.429906	0.337423		FALSE	FALSE
gnl|gene10867|rna31596|	dcaf10.S	DCAF10	Q5QP82	DDB1- and CUL4-associated factor 10	0.0579951	0.290121	-0.0675977	-0.143097		FALSE	FALSE
gnl|gene4170|rna12138|	dcaf11.L	DCAF11	Q8TEB1	DDB1- and CUL4-associated factor 11	1.14072	0.734714	0.389676	0.542671		FALSE	FALSE
gnl|gene10825|rna31463|	dcaf12.L	DCAF12	Q5T6F0	DDB1- and CUL4-associated factor 12	0.563084	0.28426	0.216081	0.306657		FALSE	FALSE
gnl|gene5442|rna15955|	dcaf13.S	DCAF13	Q9NV06	DDB1- and CUL4-associated factor 13	2.16804	1.58396	0.747343	0.607278		FALSE	FALSE
gnl|gene11951|rna34711|	dcaf15.L	DCAF15	Q66K64	DDB1- and CUL4-associated factor 15	1.61353	1.09243	0.342631	0.343137		FALSE	FALSE
gnl|gene18143|rna53007|	dcaf5.S	DCAF5	Q96JK2	DDB1- and CUL4-associated factor 5	1.44159	1.6091	0.623063	0.387053		FALSE	FALSE
gnl|gene7627|rna22234|	dcaf7.S	DCAF7	P61962	DDB1- and CUL4-associated factor 7	1.05904	1.0732	0.815386	0.915316		FALSE	FALSE
gnl|gene12318|rna35803|	dcaf8.S	DCAF8	Q5TAQ9	DDB1- and CUL4-associated factor 8	1.90707	1.54547	1.13353	1.10337		FALSE	FALSE
gnl|gene8312|rna24204|	LOC494987	DCK	P27707	Deoxycytidine kinase	0.261714	0.411873	0.616423	0.744336		FALSE	FALSE
gnl|gene2397|rna6981|	dclre1a.L	DCLRE1A	Q6PJP8	DNA cross-link repair 1A protein	2.44176	1.94568	1.68548	1.76955		FALSE	FALSE
gnl|gene2816|rna8180|	dclre1c.S	DCLRE1C	Q96SD1	Protein artemis	0.871803	0.867241	0.526993	0.473002		FALSE	FALSE
gnl|gene128|rna355|	dcp1a.S	DCP1A	Q9NPI6	mRNA-decapping enzyme 1A	3.50398	2.54175	1.73108	1.91118		FALSE	FALSE
gnl|gene44610|rna88599|	LOC108712573	DCP1B	Q8IZD4	mRNA-decapping enzyme 1B	3.33745	2.51435	1.78532	2.0776		FALSE	FALSE
gnl|gene19754|rna57709|	dcp2.S	DCP2	Q8IU60	m7GpppN-mRNA hydrolase	2.8761	2.23164	0.85051	1.32646		FALSE	FALSE
gnl|gene36178|rna76409|	dcps.L	DCPS	Q96C86	m7GpppX diphosphatase	-0.136961	-0.148314	0.0629242	-0.141996	-0.341982	FALSE	FALSE
gnl|gene10424|rna30298|	dctd.L	DCTD	P32321	Deoxycytidylate deaminase	-0.0715225	0.00627699	0.21422	0.251648	-0.859107	FALSE	FALSE
gnl|gene14485|rna42175|	dctn1.L	DCTN1	Q14203	Dynactin subunit 1	1.96067	1.17556	0.439416	0.405216	1.37223	FALSE	FALSE
gnl|gene16242|rna47440|	dctn2.S	DCTN2	Q13561	Dynactin subunit 2	1.77485	1.122	0.778608	0.970947	1.26884	FALSE	FALSE
gnl|gene19477|rna56924|	dctn3.L	DCTN3	O75935	Dynactin subunit 3	2.64387	2.61977	3.08637	3.85914		FALSE	FALSE
gnl|gene40499|rna82521|	dctn4.L	DCTN4	Q9UJW0	Dynactin subunit 4	1.52152	0.933037	0.202743	0.213955	0.719556	FALSE	FALSE
gnl|gene39527|rna81139|	dctn5.S	DCTN5	Q9BTE1	Dynactin subunit 5	1.37805	0.950336	0.431791	0.323187		FALSE	FALSE
gnl|gene8311|rna24202|	dctn6.L	DCTN6	O00399	Dynactin subunit 6	1.3754	0.881739	0.253041	0.274657		FALSE	FALSE
gnl|gene1109|rna3224|	dcun1d1.L	DCUN1D1	Q96GG9	DCN1-like protein 1	1.0046	0.468731	0.990078	1.12199		FALSE	FALSE
gnl|gene8936|rna26023|	dcun1d2.S	DCUN1D2	Q6PH85	DCN1-like protein 2	2.21338	2.04959	1.60348	1.66634		FALSE	FALSE
gnl|gene18698|rna54579|	dcun1d5.L	DCUN1D5	Q9BTE7	DCN1-like protein 5	0.8047	0.522753	0.623515	1.05158		FALSE	FALSE
gnl|gene43413|rna86796|	dcxr.L	DCXR	Q7Z4W1	L-xylulose reductase	0.662156	0.405165	0.771738	1.06201		FALSE	FALSE
gnl|gene38056|rna79058|	dda1	DDA1	Q9BW61	DET1- and DDB1-associated protein 1	2.31871	1.62333	1.7282	2.00432		FALSE	FALSE
gnl|gene45458|rna89830|	LOC108715489	DDAH1	O94760	N(G),N(G)-dimethylarginine dimethylaminohydrolase 1	-0.193263	0.0677105	0.278159	0.489865	-0.807107	FALSE	FALSE
gnl|gene3546|rna10321|	ddb1.S	DDB1	Q16531	DNA damage-binding protein 1	0.566576	0.426244	0.111521	0.175054	0.0292595	FALSE	FALSE
gnl|gene3800|rna11067|	ddb2.L	DDB2	Q92466	DNA damage-binding protein 2	0.589263	0.151125	0.189218	0.239379		FALSE	FALSE
gnl|gene7895|rna23031|	ddhd1.L	DDHD1	Q8NEL9	Phospholipase DDHD1 (Fragment)	5.02799	6.03308	5.19831	3.87028		FALSE	FALSE
gnl|gene39848|rna81610|	ddhd2.L	DDHD2	O94830	Phospholipase DDHD2	2.8488	2.71825	1.77503	1.59391		FALSE	FALSE
gnl|gene46812|rna91739|	ddi2.L	DDI2	Q5TDH0	Protein DDI1 homolog 2	1.25034	0.841656	0.323419	0.149409	0.755283	FALSE	FALSE
gnl|gene6968|rna20346|	ddo.L	DDO	Q99489	D-aspartate oxidase	5.19393	5.09693	5.32802	5.18578		FALSE	FALSE
gnl|gene37680|rna78472|	LOC108696873	DDOST	P39656	Dolichyl-diphosphooligosaccharide--protein glycosyltransferase 48 kDa subunit	6.24938	6.32594	4.78207	2.73779	1.89402	FALSE	FALSE
gnl|gene4826|rna14094|	ddx1.L	DDX1	Q92499	ATP-dependent RNA helicase DDX1	1.61254	1.1918	0.863772	0.539894	0.988901	FALSE	FALSE
gnl|gene37087|rna77698|	ddx10.L	DDX10	Q13206	Probable ATP-dependent RNA helicase DDX10	1.69692	0.958449	0.303488	0.262112		FALSE	FALSE
gnl|gene36580|rna76974|	LOC108710756	DDX12P	Q92771	Putative ATP-dependent RNA helicase DDX12	2.28304	1.57731	1.16032	0.986264		FALSE	FALSE
gnl|gene16551|rna48351|	ddx17.L	DDX17	Q92841	RNA helicase	4.44475	2.96689	1.92446	2.62737		FALSE	FALSE
gnl|gene14177|rna41289|	ddx18.L	DDX18	Q9NVP1	ATP-dependent RNA helicase DDX18	1.53972	1.02583	0.48224	0.350271		FALSE	FALSE
gnl|gene19492|rna56964|	ddx19b.L	DDX19A	Q9NUU7	RNA helicase (Fragment)	0.606342	0.355517	0.0661286	0.12885		FALSE	FALSE
gnl|gene44915|rna89038|	ddx19b.S	DDX19B	Q9UMR2	RNA helicase	0.444821	0.3824	0.0764744	0.131194	-0.101711	FALSE	FALSE
gnl|gene12383|rna36012|	ddx20.L	DDX20	Q9UHI6	Probable ATP-dependent RNA helicase DDX20	1.84644	1.56139	1.10618	0.666825		FALSE	FALSE
gnl|gene11970|rna34774|	ddx21.L	DDX21	Q9NR30	Nucleolar RNA helicase 2	2.30385	1.63854	1.3663	1.21973		FALSE	FALSE
gnl|gene9509|rna27652|	ddx23.S	DDX23	Q9BUQ8	Probable ATP-dependent RNA helicase DDX23	2.28679	1.80287	1.10174	1.29645		FALSE	FALSE
gnl|gene19643|rna57401|	ddx24.L	DDX24	Q9GZR7	ATP-dependent RNA helicase DDX24	1.90601	1.35687	0.420595	0.332939		FALSE	FALSE
gnl|gene11519|rna33456|	ddx25.L	DDX25	Q9UHL0	RNA helicase (Fragment)	3.29495	2.32489	1.37904	1.84155		FALSE	FALSE
gnl|gene36740|rna77182|	ddx27.L	DDX27	Q96GQ7	RNA helicase	1.32337	1.77281	0.248681	-0.0193143		FALSE	FALSE
gnl|gene13485|rna39231|	ddx39a.S	DDX39B	Q13838	Spliceosome RNA helicase DDX39B (Fragment)	0.595782	0.476598	0.333101	0.167749	0.181647	FALSE	FALSE
gnl|gene1150|rna3338|	ddx3x.S	DDX3X	O00571	RNA helicase	4.47994	2.43335	1.79121	2.59581	1.82361	FALSE	TRUE
gnl|gene16823|rna49170|	ddx4.L	DDX4	Q9NQI0	Probable ATP-dependent RNA helicase DDX4	2.34036	1.64206	1.22838	1.03032	1.90135	FALSE	TRUE
gnl|gene15478|rna45184|	ddx41.L	DDX41	Q9UJV9	Probable ATP-dependent RNA helicase DDX41	2.80289	2.07411	1.46778	1.41067		FALSE	FALSE
gnl|gene3449|rna10030|	ddx42.S	DDX42	Q86XP3	RNA helicase	5.88145	3.68815	2.77811	2.98755		FALSE	FALSE
gnl|gene5729|rna16769|	ddx43.L	DDX43	Q9NXZ2	Probable ATP-dependent RNA helicase DDX43	2.87922	2.3655	1.70802	1.77704		FALSE	FALSE
gnl|gene40858|rna83032|	ddx46.L	DDX46	Q7L014	RNA helicase	2.40941	1.86932	1.18879	1.02573		FALSE	FALSE
gnl|gene41485|rna83946|	MGC53795	DDX5	P17844	DEAD box protein 5	3.37471	2.29273	1.7419	2.32065		FALSE	FALSE
gnl|gene7642|rna22280|	ddx54.L	DDX54	Q8TDD1	ATP-dependent RNA helicase DDX54	1.63774	1.24389	0.715773	0.384592		FALSE	FALSE
gnl|gene19568|rna57178|	ddx55.S	DDX55	Q8NHQ9	ATP-dependent RNA helicase DDX55	1.14928	0.42878	0.42557	0.279525		FALSE	FALSE
gnl|gene6227|rna18192|	ddx56.L	DDX56	Q9NY93	Probable ATP-dependent RNA helicase DDX56	1.98048	1.56171	1.00612	0.876315		FALSE	FALSE
gnl|gene6855|rna20038|	ddx59.L	DDX59	Q5T1V6	Probable ATP-dependent RNA helicase DDX59	3.23939	2.66544	2.09866	2.37339		FALSE	FALSE
gnl|gene14340|rna41768|	ddx6.S	DDX6	P26196	Probable ATP-dependent RNA helicase DDX6	2.12197	1.5678	1.29522	1.04272	1.82916	FALSE	FALSE
gnl|gene15037|rna43876|	decr1.L	DECR1	Q16698	2,4-dienoyl-CoA reductase, mitochondrial	6.69245	5.44767	7.7978	8.16977		FALSE	FALSE
gnl|gene40638|rna82737|	decr2.L	DECR2	Q9NUI1	Peroxisomal 2,4-dienoyl-CoA reductase	1.2564	0.702363	1.07733	0.870965	0.836229	FALSE	FALSE
gnl|gene11507|rna33425|	degs1.L	DEGS1	O15121	Sphingolipid delta(4)-desaturase DES1	3.70707	2.42702	2.07712	1.92108		FALSE	FALSE
gnl|gene6585|rna19272|	dek.L	DEK	P35659	Protein DEK	2.81775	1.73032	1.0485	0.916507		FALSE	FALSE
gnl|gene43227|rna86529|	dennd1a.S	DENND1A	Q8TEH3	DENN domain-containing protein 1A	5.62688	4.12568	3.31185	3.10017		FALSE	FALSE
gnl|gene46858|rna91792|	dennd2d.S	DENND2D	Q9H6A0	DENN domain-containing protein 2D	2.88817	1.93564	1.00667	1.15279		FALSE	FALSE
gnl|gene18613|rna54332|	dennd4c.S	DENND4C	Q5VZ89	DENN domain-containing protein 4C (Fragment)	2.98293	2.59497	1.63797	1.6874		FALSE	FALSE
gnl|gene11355|rna33008|	dennd5b.L	DENND5B	Q6ZUT9	DENN domain-containing protein 5B	2.15275	1.73591	0.897195	1.01542		FALSE	FALSE
gnl|gene40819|rna82986|	LOC108705097	DENND6A	Q8IWF6	Protein DENND6A	2.09846	1.79029	0.910661	0.760519		FALSE	FALSE
gnl|gene12557|rna36507|	denr.L	DENR	O43583	Density-regulated protein	1.23023	0.837358	1.90676	2.07838	0.135447	FALSE	FALSE
gnl|gene42480|rna85409|	LOC108716023	DEPDC5	O75140	GATOR complex protein DEPDC5	2.67854	1.96781	1.37047	1.68631		FALSE	FALSE
gnl|gene3055|rna8847|	depdc7.S	DEPDC7	Q96QD5	DEP domain-containing protein 7	3.24888	2.29202	2.00463	1.76675		FALSE	FALSE
gnl|gene7879|rna22993|	deptor.L	DEPTOR	Q8TB45	DEP domain-containing mTOR-interacting protein	1.84241	1.46617	1.05575	0.750789		FALSE	FALSE
gnl|gene50966|rna97681|	det1.L	DET1	Q7L5Y6	DET1 homolog	0.796936	0.556421	0.115257	0.0463406		FALSE	FALSE
gnl|gene46430|rna91196|	LOC108696357	DFFA	O00273	DNA fragmentation factor subunit alpha	0.563914	0.581957	2.89631	3.00091		FALSE	FALSE
gnl|gene1443|rna4208|	dffb.S	DFFB	O76075	DNA fragmentation factor subunit beta	0.660131	0.246871	0.837659	2.48312		FALSE	FALSE
gnl|gene5745|rna16811|	dgcr6.S	DGCR6	Q14129	Protein DGCR6	3.56191	3.78693	3.10038	3.62464		FALSE	FALSE
gnl|gene3330|rna9681|	LOC108716057	DGCR8	Q8WYQ5	Microprocessor complex subunit DGCR8	3.04163	2.46596	1.3949	1.56573		FALSE	FALSE
gnl|gene34598|rna74208|	LOC108713453	DGKZ	Q13574	Diacylglycerol kinase	2.38798	1.93789	1.02422	0.921807		FALSE	FALSE
gnl|gene6844|rna20007|	dglucy.L	DGLUCY	Q7Z3D6	D-glutamate cyclase, mitochondrial (Fragment)	3.14624	3.04142	2.9823	2.80847		FALSE	FALSE
gnl|gene1431|rna4178|	dguok.L	DGUOK	Q16854	Deoxyguanosine kinase, mitochondrial	2.02939	2.15934	2.13238	2.13508		FALSE	FALSE
gnl|gene16566|rna48397|	dhdh-like.1.L	DHDH	Q9UQ10	Trans-1,2-dihydrobenzene-1,2-diol dehydrogenase	-0.0772081	-0.280096	0.525885	0.78493	-0.483926	FALSE	FALSE
gnl|gene6045|rna17697|	dhfr.L	DHFR	P00374	Dihydrofolate reductase	-0.258889	-0.073572	0.126567	0.186944	-0.981037	FALSE	FALSE
gnl|gene49748|rna95859|	LOC108711712	DHPS	P49366	Deoxyhypusine synthase	0.076396	0.0454065	0.325408	0.419167		FALSE	FALSE
gnl|gene17524|rna51170|	dhrs11.S	DHRS11	Q6UWP2	Dehydrogenase/reductase SDR family member 11	-0.0431114	0.0724081	0.436077	0.675975	-0.556113	FALSE	FALSE
gnl|gene41454|rna83901|	dhrs12.L	DHRS12	A0PJE2	Dehydrogenase/reductase SDR family member 12	5.21125	4.74785	4.27901	3.94012	3.92939	FALSE	FALSE
gnl|gene47986|rna93350|	dhrs13.L	DHRS13	Q6UX07	Dehydrogenase/reductase SDR family member 13	7.66426	6.50295	6.10369	5.73156		FALSE	FALSE
gnl|gene7671|rna22375|	dhrs4.L	DHRS4	Q9BTZ2	Dehydrogenase/reductase SDR family member 4	5.92561	5.28759	6.39283	6.44683		FALSE	FALSE
gnl|gene15725|rna45918|	dhrs7.L	DHRS7	Q9Y394	Dehydrogenase/reductase SDR family member 7	6.41076	5.73387	5.22232	3.68395		FALSE	FALSE
gnl|gene14951|rna43632|	dhrs7b.L	DHRS7B	Q6IAN0	Dehydrogenase/reductase SDR family member 7B	6.30793	6.07837	7.70902	6.5354		FALSE	FALSE
gnl|gene3070|rna8892|	dhtkd1.L	DHTKD1	Q96HY7	Probable 2-oxoglutarate dehydrogenase E1 component DHKTD1, mitochondrial	4.72714	4.59752	5.0424	5.13834		FALSE	FALSE
gnl|gene20464|rna59767|	dhx15.S	DHX15	O43143	Pre-mRNA-splicing factor ATP-dependent RNA helicase DHX15	0.366228	0.212831	0.0926024	0.000482537	-0.319274	FALSE	FALSE
gnl|gene100|rna281|	dhx16.S	DHX16	O60231	RNA helicase	2.71765	2.06282	1.30038	1.16334		FALSE	FALSE
gnl|gene8765|rna25514|	dhx29.L	DHX29	Q7Z478	ATP-dependent RNA helicase DHX29	2.10472	1.4996	0.885743	0.754351		FALSE	FALSE
gnl|gene50349|rna96802|	dhx30.S	DHX30	Q7L2E3	RNA helicase	4.63753	4.21581	4.11418	4.1114		FALSE	FALSE
gnl|gene9076|rna26416|	dhx32.L	DHX32	Q7L7V1	Putative pre-mRNA-splicing factor ATP-dependent RNA helicase DHX32	1.46571	2.07822	1.88722	1.20215		FALSE	FALSE
gnl|gene6047|rna17701|	dhx35.S	DHX35	Q9H5Z1	Probable ATP-dependent RNA helicase DHX35	1.76054	1.00069	1.04686	1.35357		FALSE	FALSE
gnl|gene36961|rna77519|	LOC108717046	DHX36	Q9H2U1	ATP-dependent DNA/RNA helicase DHX36	1.61056	1.2771	0.765139	0.622953		FALSE	FALSE
gnl|gene38454|rna79604|	dhx37.L	DHX37	Q8IY37	Probable ATP-dependent RNA helicase DHX37 (Fragment)	1.55497	0.903348	0.671503	0.429576		FALSE	FALSE
gnl|gene17348|rna50639|	dhx38.L	DHX38	Q92620	Pre-mRNA-splicing factor ATP-dependent RNA helicase PRP16	1.8268	1.00547	0.427354	0.349321		FALSE	FALSE
gnl|gene46878|rna91824|	LOC108709604	DHX40	Q8IX18	Probable ATP-dependent RNA helicase DHX40	0.898953	0.812455	0.586714	0.327737		FALSE	FALSE
gnl|gene37796|rna78645|	LOC108716647	DHX57	Q6P158	Putative ATP-dependent RNA helicase DHX57 (Fragment)	2.76779	2.37914	1.4685	1.40997		FALSE	FALSE
gnl|gene8068|rna23527|	dhx8.S	DHX8	Q14562	ATP-dependent RNA helicase DHX8	4.17166	3.68322	2.67586	2.72879		FALSE	FALSE
gnl|gene34353|rna73880|	LOC108715635	DHX9	Q08211	ATP-dependent RNA helicase A	2.71769	2.08325	1.6479	2.51926	2.72875	FALSE	FALSE
gnl|gene45126|rna89359|	diablo.L	DIABLO	Q9NR28	Diablo homolog, mitochondrial	4.1314	4.44331	2.99846	3.35851		FALSE	FALSE
gnl|gene12752|rna37052|	diaph1.L	DIAPH1	O60610	Protein diaphanous homolog 1	3.61932	2.86766	1.94288	1.80105		FALSE	FALSE
gnl|gene37579|rna78345|	LOC108708510	DIAPH3	Q9NSV4	Protein diaphanous homolog 3	3.2957	2.62704	2.08297	1.67503		FALSE	FALSE
gnl|gene17258|rna50373|	dicer1.S	DICER1	Q9UPY3	Endoribonuclease Dicer (Fragment)	1.89978	1.24446	1.14286	0.854565		FALSE	FALSE
gnl|gene9844|rna28613|	dido1.L	DIDO1	Q9BTC0	Death-inducer obliterator 1	4.1463	3.34634	1.78312	2.03042		FALSE	FALSE
gnl|gene2827|rna8210|	diexf.L	DIEXF	Q68CQ4	Digestive organ expansion factor homolog	1.08683	0.749183	0.384086	0.215489		FALSE	FALSE
gnl|gene2925|rna8479|	dimt1.L	DIMT1	Q9UNQ2	rRNA adenine N(6)-methyltransferase	0.966354	0.759682	0.680366	0.587007		FALSE	FALSE
gnl|gene41016|rna83270|	LOC108701408	DIP2A	Q14689	Disco-interacting protein 2 homolog A	2.06502	1.6237	0.72343	0.691718		FALSE	FALSE
gnl|gene40174|rna82052|	LOC108709000	DIP2B	Q9P265	Disco-interacting protein 2 homolog B	1.68155	0.900818	0.543596	0.499068		FALSE	FALSE
gnl|gene6461|rna18903|	dis3.L	DIS3	Q9Y2L1	Exosome complex exonuclease RRP44	0.501536	0.330492	0.221124	0.156091		FALSE	FALSE
gnl|gene5326|rna15605|	dis3l.L	DIS3L	Q8TF46	DIS3-like exonuclease 1	2.18358	1.41087	0.99701	0.910652		FALSE	FALSE
gnl|gene14202|rna41371|	dis3l2.L	DIS3L2	Q8IYB7	DIS3-like exonuclease 2	0.69068	0.541185	0.344446	0.250578		FALSE	FALSE
gnl|gene2015|rna5855|	dkc1.L	DKC1	O60832	H/ACA ribonucleoprotein complex subunit DKC1	2.02237	0.941085	0.469442	0.455952		FALSE	FALSE
gnl|gene35828|rna75935|	LOC108705521	DLAT	P10515	Dihydrolipoyllysine-residue acetyltransferase component of pyruvate dehydrogenase complex, mitochondrial	6.20851	6.52094	5.78314	5.63885	3.14187	FALSE	FALSE
gnl|gene43296|rna86623|	LOC108711180	DLD	P09622	Dihydrolipoyl dehydrogenase, mitochondrial	4.89819	5.34331	5.55798	5.62114	1.91447	FALSE	FALSE
gnl|gene3308|rna9594|	LOC108718075	DLG1	Q12959	Disks large homolog 1	1.74866	1.18065	0.495157	0.490486		FALSE	FALSE
gnl|gene12859|rna37378|	dlgap5.L	DLGAP5	Q15398	Disks large-associated protein 5	2.56334	1.94721	1.14355	0.830765	0.794752	FALSE	FALSE
gnl|gene14750|rna43001|	dmap1.L	DMAP1	Q9NPF5	DNA methyltransferase 1-associated protein 1 (Fragment)	2.41162	2.24803	1.42811	1.36783		FALSE	FALSE
gnl|gene13968|rna40658|	dmd.1.L	DMD	P11532	Dystrophin	1.48379	1.17275	0.973724	0.991099		FALSE	FALSE
gnl|gene2865|rna8319|	dmgdh.L	DMGDH	Q9UI17	DMGDH protein (Fragment)	5.30405	5.31834	5.71544	5.97087		FALSE	FALSE
gnl|gene35016|rna74777|	LOC108717339	DMXL1	Q9Y485	DmX-like protein 1 (Fragment)	2.20687	1.6028	0.644577	0.615747		FALSE	FALSE
gnl|gene47833|rna93100|	LOC108711393	DMXL2	Q8TDJ6	DmX-like protein 2	1.9759	1.25563	0.834728	0.662075		FALSE	FALSE
gnl|gene48563|rna94175|	dna2.S	DNA2	P51530	DNA replication ATP-dependent helicase/nuclease (Fragment)	0.764329	0.508197	0.279726	0.284454	0.432706	FALSE	FALSE
gnl|gene744|rna2167|	dnaaf1.S	DNAAF1	Q8NEP3	Dynein assembly factor 1, axonemal	1.87025	1.65177	1.38712	1.13138		FALSE	FALSE
gnl|gene9104|rna26490|	dnaaf2.L	DNAAF2	Q9NVR5	Protein kintoun	1.76331	1.49058	0.802301	0.711577		FALSE	FALSE
gnl|gene14880|rna43424|	dnaaf3.L	DNAAF3	Q8N9W5	Dynein assembly factor 3, axonemal	1.15533	0.91061	0.514686	0.444254		FALSE	FALSE
gnl|gene4125|rna12010|	dnaaf5.S	DNAAF5	Q86Y56	Dynein assembly factor 5, axonemal (Fragment)	1.38426	1.02068	0.464665	0.583337		FALSE	FALSE
gnl|gene35143|rna74968|	LOC108695668	DNAH10	Q8IVF4	Dynein heavy chain 10, axonemal (Fragment)	1.51961	0.864341	0.311405	0.25727		FALSE	FALSE
gnl|gene40563|rna82627|	LOC108711773	DNAH2	Q9P225	Dynein heavy chain 2, axonemal (Fragment)	1.61803	0.94603	0.327393	0.280606		FALSE	FALSE
gnl|gene13998|rna40771|	dnah3.S	DNAH3	Q8TD57	Dynein heavy chain 3, axonemal	4.5664	2.99685	1.70394	2.414		FALSE	FALSE
gnl|gene44288|rna88119|	dnah5.S	DNAH5	Q8TE73	Dynein heavy chain 5, axonemal	1.46015	0.85995	0.419169	0.287583		FALSE	FALSE
gnl|gene40986|rna83229|	dnah9.S	DNAH9	Q9NYC9	Dynein heavy chain 9, axonemal	1.5134	1.06496	0.717186	0.681465		FALSE	FALSE
gnl|gene12828|rna37282|	dnai1.L	DNAI1	Q9UI46	Dynein intermediate chain 1, axonemal	1.67209	1.21013	0.737147	0.65446		FALSE	FALSE
gnl|gene418|rna1206|	dnai2.S	DNAI2	Q9GZS0	Dynein intermediate chain 2, axonemal	1.54444	1.23349	0.438911	0.655364		FALSE	FALSE
gnl|gene12791|rna37186|	wdr63.L	DNAI3		Dynein intermediate chain 3, axonemal	1.48623	0.870085	0.364029	0.262363		FALSE	FALSE
gnl|gene2123|rna6165|	wdr78.S	DNAI4		Dynein intermediate chain 4, axonemal	1.72287	1.06519	0.574972	0.51087		FALSE	FALSE
gnl|gene11031|rna32079|	dnaja4.1.L	DNAJA1	P31689	DnaJ homolog subfamily A member 1	3.65169	3.19173	2.38432	2.62992		FALSE	FALSE
gnl|gene15542|rna45388|	dnaja2.S	DNAJA2	O60884	DnaJ homolog subfamily A member 2	5.18712	3.81085	2.75138	2.98421		FALSE	FALSE
gnl|gene20164|rna58840|	dnajb1.L	DNAJB1	P25685	DnaJ homolog subfamily B member 1	3.43871	3.05395	2.70964	2.69587		FALSE	FALSE
gnl|gene6247|rna18268|	dnajb11.S	DNAJB11	Q9UBS4	DnaJ homolog subfamily B member 11	3.35832	3.41628	1.68455	1.72836		FALSE	FALSE
gnl|gene1278|rna3718|	dnajb12.L	DNAJB12	Q9NXW2	DnaJ (Hsp40) homolog, subfamily B, member 12, isoform CRA_c	5.14217	5.17829	4.10791	2.91456		FALSE	FALSE
gnl|gene17269|rna50401|	dnajb14.L	DNAJB14	Q8TBM8	DnaJ homolog subfamily B member 14	5.5929	4.98652	3.47398	3.57061		FALSE	FALSE
gnl|gene7585|rna22117|	dnajb6.L	DNAJB6	O75190	DnaJ homolog subfamily B member 6	6.60249	4.26421	4.2504	3.89543		FALSE	FALSE
gnl|gene10027|rna29140|	dnajc10.L	DNAJC10	Q8IXB1	DnaJ homolog subfamily C member 10	3.70172	3.19764	1.49922	1.62445		FALSE	FALSE
gnl|gene4746|rna13864|	dnajc13.L	DNAJC13	O75165	DnaJ homolog subfamily C member 13	2.21596	1.56509	0.79693	0.892945		FALSE	FALSE
gnl|gene8899|rna25922|	dnajc16.L	DNAJC16	Q9Y2G8	DnaJ homolog subfamily C member 16	5.44766	7.01004	3.48097	2.67631		FALSE	FALSE
gnl|gene14609|rna42573|	dnajc17.L	DNAJC17	Q9NVM6	DnaJ homolog subfamily C member 17	2.44937	2.1827	1.84818	1.59733		FALSE	FALSE
gnl|gene11105|rna32272|	dnajc19.L	DNAJC19	Q96DA6	Mitochondrial import inner membrane translocase subunit TIM14	1.64749	5.95119	5.71196	5.95608		FALSE	FALSE
gnl|gene18943|rna55300|	dnajc2.S	DNAJC2	Q99543	DnaJ homolog subfamily C member 2	1.72468	1.77498	0.981657	0.624158		FALSE	FALSE
gnl|gene18336|rna53558|	dnajc21.S	DNAJC21	Q5F1R6	DnaJ homolog subfamily C member 21	2.38493	1.51452	0.727596	0.633497		FALSE	FALSE
gnl|gene40351|rna82311|	LOC108715213	DNAJC24	Q6P3W2	DnaJ homolog subfamily C member 24	2.23126	1.68427	1.27911	1.38696		FALSE	FALSE
gnl|gene15032|rna43864|	dnajc25.S	DNAJC25	Q9H1X3	DnaJ homolog subfamily C member 25	6.77234	8.16655	5.62514	4.13755		FALSE	FALSE
gnl|gene19364|rna56581|	dnajc27.S	DNAJC27	Q9NZQ0	DnaJ homolog subfamily C member 27	0.873474	0.462937	0.427438	0.234908		FALSE	FALSE
gnl|gene8681|rna25273|	dnajc3.L	DNAJC3	Q13217	DnaJ homolog subfamily C member 3	3.90993	3.54152	2.1132	2.38307		FALSE	FALSE
gnl|gene2801|rna8143|	dnajc7.S	DNAJC7	Q99615	DnaJ homolog subfamily C member 7 (Fragment)	5.65606	4.11328	3.45551	3.35974		FALSE	FALSE
gnl|gene18451|rna53884|	dnajc8.S	DNAJC8	O75937	DnaJ homolog subfamily C member 8	3.8801	2.42043	2.00712	2.61582		FALSE	FALSE
gnl|gene9322|rna27102|	dnajc9.L	DNAJC9	Q8WXX5	DnaJ homolog subfamily C member 9	1.36736	0.676764	0.539532	0.581993	1.26467	FALSE	FALSE
gnl|gene11744|rna34111|	dnal1.L	DNAL1	Q4LDG9	Dynein light chain 1, axonemal	0.846048	1.21297	1.77531	2.47151		FALSE	FALSE
gnl|gene36550|rna76934|	dnd1.L	DND1	Q8IYX4	Dead end protein homolog 1	3.35556	3.13272	2.57884	2.5423		FALSE	FALSE
gnl|gene34854|rna74545|	dnm1l.L	DNM1L	O00429	Dynamin-1-like protein	3.25748	2.58905	1.34332	1.94638		FALSE	FALSE
gnl|gene34424|rna73993|	dnm2.L	DNM2	P50570	Dynamin-2	3.59332	2.22331	1.70031	2.36872		FALSE	FALSE
gnl|gene34548|rna74145|	dnmt1.L	DNMT1	P26358	DNA (cytosine-5)-methyltransferase 1 (Fragment)	0.819467	0.192347	-0.071858	-0.0523216	0.347359	FALSE	FALSE
gnl|gene1899|rna5538|	dnpep.L	DNPEP	Q9ULA0	Aspartyl aminopeptidase	0.0860189	-0.0086278	-0.127038	-0.0826982	-0.578727	FALSE	FALSE
gnl|gene1897|rna5533|	LOC108716560	DNPH1	O43598	2'-deoxynucleoside 5'-phosphate N-hydrolase 1	0.00665924	0.141381	0.991468	1.17668	-0.130033	FALSE	FALSE
gnl|gene6183|rna18066|	dnttip2.L	DNTTIP2	Q5QJE6	Deoxynucleotidyltransferase terminal-interacting protein 2	2.13876	1.72095	0.736917	0.819548		FALSE	FALSE
gnl|gene3706|rna10794|	dock1.S	DOCK1	Q14185	Dedicator of cytokinesis protein 1	2.43224	1.59389	0.619962	0.510338		FALSE	FALSE
gnl|gene11581|rna33637|	dock5.L	DOCK5	Q9H7D0	Dedicator of cytokinesis protein 5 (Fragment)	2.42579	1.43366	0.602894	0.508941		FALSE	FALSE
gnl|gene16549|rna48348|	dock7.S	DOCK7	Q96N67	Dedicator of cytokinesis protein 7 (Fragment)	2.15678	1.64533	0.893557	0.937291	-0.0469056	FALSE	FALSE
gnl|gene43651|rna87164|	LOC100127329	DOCK9	Q9BZ29	Dedicator of cytokinesis protein 9 (Fragment)	1.84299	0.921852	0.351907	0.388911		FALSE	FALSE
gnl|gene7281|rna21244|	dohh.L	DOHH	Q9BU89	Deoxyhypusine hydroxylase	1.77085	1.93761	2.41317	2.62351		FALSE	FALSE
gnl|gene17285|rna50445|	dok1.L	DOK1	Q99704	Docking protein 1	2.66534	2.25167	1.3794	1.41341		FALSE	FALSE
gnl|gene10458|rna30383|	donson.L	DONSON	Q9NYP3	Protein downstream neighbor of Son (Fragment)	3.50297	2.30102	1.14216	1.39823		FALSE	FALSE
gnl|gene49776|rna95895|	LOC108716896	DOP1A	Q5JWR5	Protein dopey-1	2.63935	1.95411	0.869668	1.25924		FALSE	FALSE
gnl|gene482|rna1382|	dopey2.L	DOP1B	Q9Y3R5	Protein dopey-2	1.79693	1.04702	0.500894	0.703692		FALSE	FALSE
gnl|gene17226|rna50291|	dpagt1.L	DPAGT1	Q9H3H5	UDP-N-acetylglucosamine--dolichyl-phosphate N-acetylglucosaminephosphotransferase	7.5218	7.66271	5.0649	3.31905		FALSE	FALSE
gnl|gene3165|rna9169|	dpcd.S	DPCD	Q9BVM2	Protein DPCD	2.58232	2.40158	1.52191	1.44075	2.0717	FALSE	FALSE
gnl|gene44486|rna88428|	dpf2.L	DPF2	Q92785	Zinc finger protein ubi-d4	2.13242	1.76704	1.42646	1.59888		FALSE	FALSE
gnl|gene9505|rna27639|	dph1.L	DPH1	Q9BZG8	2-(3-amino-3-carboxypropyl)histidine synthase subunit 1	1.34164	0.98651	0.430388	0.547992		FALSE	FALSE
gnl|gene9819|rna28546|	dph2.L	DPH2	Q9BQC3	2-(3-amino-3-carboxypropyl)histidine synthase subunit 2	1.23413	0.967804	0.322261	0.280064		FALSE	FALSE
gnl|gene16935|rna49483|	dph3.L	DPH3	Q96FX2	DPH3 homolog	0.439702	0.217049	2.39207	2.77518		FALSE	FALSE
gnl|gene5844|rna17110|	dph5.L	DPH5	Q9H2P9	Diphthine methyl ester synthase	-0.0978661	-0.0410202	0.0638162	0.00689673		FALSE	FALSE
gnl|gene18888|rna55127|	dph6.L	DPH6	Q7L8W6	Diphthine--ammonia ligase	0.0669222	-0.0314863	0.11188	0.00132746		FALSE	FALSE
gnl|gene13783|rna40106|	dph7.L	DPH7	Q9BTV6	Diphthine methyltransferase	-0.333832	-0.141783	-0.184461	-0.215901		FALSE	FALSE
gnl|gene4098|rna11933|	dpm1.S	DPM1	O60762	Dolichol-phosphate mannosyltransferase subunit 1	4.64797	4.09904	4.06057	2.63926		FALSE	FALSE
gnl|gene45240|rna89516|	dpp3.S	DPP3	Q9NY33	Dipeptidyl peptidase 3	-0.148585	-0.138981	-0.0772035	-0.104022	-0.722887	FALSE	FALSE
gnl|gene9298|rna27011|	dpp4.L	DPP4	P27487	Dipeptidyl peptidase 4	4.49953	3.86907	4.2175	4.02592		FALSE	FALSE
gnl|gene6615|rna19354|	dpp8.L	DPP8	Q6V1X1	Dipeptidyl peptidase 8	-0.0896316	-0.202162	-0.198548	-0.174708		FALSE	FALSE
gnl|gene16963|rna49561|	dpp9.L	DPP9	Q86TI2	Dipeptidyl peptidase 9	0.0640818	-0.0455143	-0.0461685	-0.0845083		FALSE	FALSE
gnl|gene3968|rna11548|	dpy19l1.L	DPY19L1	Q2PZI1	Probable C-mannosyltransferase DPY19L1	6.10166	4.55469	4.56061	2.5995		FALSE	FALSE
gnl|gene12015|rna34911|	dpyd.L	DPYD	Q12882	Dihydropyrimidine dehydrogenase [NADP(+)]	0.306546	0.254195	0.117445	0.175019	-0.0296844	FALSE	FALSE
gnl|gene44727|rna88755|	dpysl2.L	DPYSL2	Q16555	Dihydropyrimidinase-related protein 2	2.00952	1.84315	1.03604	0.932485		FALSE	FALSE
gnl|gene13534|rna39387|	dpysl5.S	DPYSL5	Q9BPU6	Dihydropyrimidinase-related protein 5	0.662604	0.354305	0.20014	0.159962		FALSE	FALSE
gnl|gene44852|rna88954|	LOC108714380	DR1	Q01658	Protein Dr1	2.74538	2.13032	2.83149	3.32627		FALSE	FALSE
gnl|gene13230|rna38504|	drap1.L	DRAP1	Q14919	Dr1-associated corepressor	2.37284	1.79523	1.82263	1.91259		FALSE	FALSE
gnl|gene37155|rna77793|	LOC108714161	DRC7	Q8IY82	Dynein regulatory complex subunit 7	2.26605	2.03255	1.25235	0.909703		FALSE	FALSE
gnl|gene8800|rna25629|	drg1.L	DRG1	Q9Y295	Developmentally-regulated GTP-binding protein 1	1.81665	1.11529	0.61544	0.529141	1.3405	FALSE	FALSE
gnl|gene19854|rna57981|	drg2.S	DRG2	P55039	Developmentally-regulated GTP-binding protein 2	0.501552	0.283515	0.0789627	0.104623	0.0633729	FALSE	FALSE
gnl|gene2741|rna7976|	dsc3.S	DSC2	Q02487	Desmocollin-2	5.00287	4.27325	4.75912	2.79431		FALSE	FALSE
gnl|gene6569|rna19230|	dscc1.L	DSCC1	Q9BVC3	Sister chromatid cohesion protein DCC1	1.29391	0.879688	0.446476	0.51344		FALSE	FALSE
gnl|gene17432|rna50916|	dsg2.S	DSG2	Q14126	Desmoglein-2	3.54776	2.88244	2.60055	2.22427		FALSE	FALSE
gnl|gene47873|rna93166|	dsp.L	DSP	P15924	Desmoplakin	1.82374	1.9277	1.01835	0.73218		FALSE	FALSE
gnl|gene41065|rna83336|	dstyk.S	DSTYK	Q6XUX3	Dual serine/threonine and tyrosine protein kinase	1.53759	1.02551	0.858618	0.607141		FALSE	FALSE
gnl|gene4276|rna12452|	dtd1.L	DTD1	Q8TEA8	D-aminoacyl-tRNA deacylase 1	-0.0272249	-0.104144	-0.157531	-0.103951	-0.602754	FALSE	FALSE
gnl|gene2716|rna7884|	dtd2.L	DTD2	Q96FN9	D-aminoacyl-tRNA deacylase 2	0.332825	0.218737	0.395649	0.399725		FALSE	FALSE
gnl|gene5946|rna17407|	dtl.L	DTL	Q9NZJ0	Denticleless protein homolog	2.73349	1.74938	0.656327	0.587165		FALSE	FALSE
gnl|gene14018|rna40835|	dtna.L	DTNA	Q9Y4J8	Dystrobrevin alpha	1.43051	1.46304	1.31588	1.37616		FALSE	FALSE
gnl|gene43128|rna86375|	LOC100127334	DTX3	Q8N9I9	Probable E3 ubiquitin-protein ligase DTX3	2.34497	2.47465	1.8365	1.68112		FALSE	FALSE
gnl|gene17034|rna49775|	dtx3l-like.L	DTX3L	Q8TDB6	E3 ubiquitin-protein ligase DTX3L	3.12731	2.4061	1.67007	1.37489		FALSE	FALSE
gnl|gene13084|rna38018|	dtymk.S	DTYMK	P23919	Thymidylate kinase	0.170047	0.152353	0.583152	0.726657	-0.432955	FALSE	FALSE
gnl|gene48061|rna93478|	MGC78973	DUS1L	Q6P1R4	tRNA-dihydrouridine(16/17) synthase [NAD(P)(+)]-like (Fragment)	0.584045	0.417982	0.288676	0.346255		FALSE	FALSE
gnl|gene13481|rna39223|	dus2.L	DUS2	Q9NX74	tRNA-dihydrouridine(20) synthase [NAD(P)+]-like	1.72056	1.4313	1.19327	1.1611		FALSE	FALSE
gnl|gene6758|rna19770|	dus3l.L	DUS3L	Q96G46	tRNA-dihydrouridine(47) synthase [NAD(P)(+)]-like	1.26469	1.05656	0.655982	0.495722		FALSE	FALSE
gnl|gene20038|rna58475|	dusp11.2.S	DUSP11	O75319	RNA/RNP complex-1-interacting phosphatase	1.44473	1.14347	1.27071	1.59328		FALSE	FALSE
gnl|gene2997|rna8682|	dusp12.L	DUSP12	Q9UNI6	Dual specificity protein phosphatase 12	0.591255	0.883334	0.613288	0.662939		FALSE	FALSE
gnl|gene14329|rna41732|	dusp18.L	DUSP18	Q8NEJ0	Dual specificity protein phosphatase 18	0.968183	0.690422	0.755113	0.751579		FALSE	FALSE
gnl|gene2113|rna6142|	dusp19.L	DUSP19	Q8WTR2	Dual specificity protein phosphatase 19	0.729444	0.56832	0.706406	0.661948		FALSE	FALSE
gnl|gene1722|rna5014|	dusp23.L	DUSP23	Q9BVJ7	Dual specificity protein phosphatase 23	0.499333	0.334035	0.676545	0.728482		FALSE	FALSE
gnl|gene3374|rna9805|	dut.L	DUT	P33316	Deoxyuridine 5'-triphosphate nucleotidohydrolase	0.762849	0.855939	2.20388	2.62281	-0.0490833	FALSE	FALSE
gnl|gene9624|rna27996|	dvl3.L	DVL3	Q92997	Segment polarity protein dishevelled homolog DVL-3	3.04613	2.5893	2.40618	2.97658		FALSE	FALSE
gnl|gene44916|rna89039|	dym.L	DYM	Q7RTS9	Dymeclin	4.01266	2.74035	1.88765	1.97623		FALSE	FALSE
gnl|gene41855|rna84453|	LOC108699777	DYNC1H1	Q14204	Cytoplasmic dynein 1 heavy chain 1 (Fragment)	1.58972	0.97567	0.381699	0.361717	1.00662	FALSE	FALSE
gnl|gene1208|rna3507|	dync1i2.S	DYNC1I2	Q13409	Cytoplasmic dynein 1 intermediate chain 2	1.39776	0.885772	0.411589	0.294984	0.967673	FALSE	FALSE
gnl|gene14424|rna41986|	dync1li1.S	DYNC1LI1	Q9Y6G9	Dynein light intermediate chain	1.53509	0.97173	0.377892	0.329931	1.07677	FALSE	FALSE
gnl|gene15019|rna43820|	dync1li2.S	DYNC1LI2	O43237	Cytoplasmic dynein 1 light intermediate chain 2	1.43652	1.12314	0.514808	0.533308		FALSE	FALSE
gnl|gene48049|rna93461|	LOC108705730	DYNC2H1	Q8NCM8	Cytoplasmic dynein 2 heavy chain 1	1.1452	0.704601	0.28359	0.198737		FALSE	FALSE
gnl|gene13938|rna40577|	wdr60.L	DYNC2I1		Cytoplasmic dynein 2 intermediate chain 1	1.20769	0.594366	0.148766	0.0966447		FALSE	FALSE
gnl|gene15415|rna44990|	wdr34.L	DYNC2I2		Cytoplasmic dynein 2 intermediate chain 2	1.17326	0.792829	0.338333	0.28712		FALSE	FALSE
gnl|gene4344|rna12660|	dync2li1.S	DYNC2LI1	Q8TCX1	Cytoplasmic dynein 2 light intermediate chain 1	1.02952	0.538711	0.198504	0.25639		FALSE	FALSE
gnl|gene36168|rna76395|	LOC108708121	DYNLL2	Q96FJ2	Dynein light chain 2, cytoplasmic	1.80713	1.62057	2.03228	2.18527	1.57316	FALSE	FALSE
gnl|gene45290|rna89599|	dynlrb1.L	DYNLRB1	Q9NP97	Dynein light chain roadblock-type 1	0.941628	0.748543	0.646384	0.740825		FALSE	FALSE
gnl|gene5681|rna16641|	dynlrb2.L	DYNLRB2	Q8TF09	Dynein light chain roadblock-type 2	1.472	0.99331	0.688166	0.828812		FALSE	FALSE
gnl|gene17230|rna50303|	tctex1d2.L	DYNLT2B		Dynein light chain Tctex-type protein 2B	1.50597	0.789932	0.797463	0.931026		FALSE	FALSE
gnl|gene8943|rna26040|	dynlt3.L	DYNLT3	P51808	Dynein light chain Tctex-type 3	2.07924	0.906232	0.875438	1.1237		FALSE	FALSE
gnl|gene18732|rna54687|	e2f4.L	E2F4	Q16254	Transcription factor E2F4	2.83212	2.26035	2.49639	2.63681		FALSE	FALSE
gnl|gene18205|rna53190|	e2f5.S	E2F5	Q15329	Transcription factor E2F5	3.67634	2.6516	2.75025	3.15222		FALSE	FALSE
gnl|gene15858|rna46335|	e4f1.S	E4F1	Q66K89	Transcription factor E4F1	1.56041	0.844719	0.394303	0.268021		FALSE	FALSE
gnl|gene6295|rna18399|	eaf2.L	EAF2	Q96CJ1	ELL-associated factor 2	2.64793	2.12604	2.69577	2.59104		FALSE	FALSE
gnl|gene17196|rna50210|	eapp.L	EAPP	Q56P03	E2F-associated phosphoprotein	1.66873	0.877624	0.541379	0.453843		FALSE	FALSE
gnl|gene14731|rna42939|	ecd.S	ECD	O95905	Protein ecdysoneless homolog	1.84093	1.34458	1.11687	1.28076		FALSE	FALSE
gnl|gene16050|rna46921|	ece1.S	ECE1	P42892	Endothelin-converting enzyme 1	3.66676	3.96204	3.81013	3.74337		FALSE	FALSE
gnl|gene47687|rna92921|	ech1.L	ECH1	Q13011	Delta(3,5)-Delta(2,4)-dienoyl-CoA isomerase, mitochondrial	5.74065	5.51715	6.1452	6.5169		FALSE	FALSE
gnl|gene6278|rna18357|	echdc1.L	ECHDC1	Q9NTX5	Ethylmalonyl-CoA decarboxylase	6.19238	6.24006	7.68089	7.39491		FALSE	FALSE
gnl|gene11123|rna32328|	echdc2.L	ECHDC2	Q86YB7	Enoyl-CoA hydratase domain-containing protein 2, mitochondrial	5.55354	6.00908	6.40819	5.97177		FALSE	FALSE
gnl|gene15555|rna45427|	echs1.L	ECHS1	P30084	Enoyl-CoA hydratase, mitochondrial	5.8512	5.73731	6.15563	6.25057	6.35533	FALSE	FALSE
gnl|gene11008|rna32002|	eci1.L	ECI1	P42126	Enoyl-CoA delta isomerase 1, mitochondrial	5.26646	5.54823	7.02273	7.13269	6.59193	FALSE	FALSE
gnl|gene37298|rna77979|		ECI2	O75521	Enoyl-CoA delta isomerase 2, mitochondrial	5.17288	5.5753	4.91442	5.14592		FALSE	FALSE
gnl|gene12849|rna37352|	kiaa0368.L	ECPAS	Q5VYK3	Proteasome adapter and scaffold protein ECM29	1.98763	1.45885	0.67348	0.681529		FALSE	FALSE
gnl|gene6536|rna19120|	ect2.S	ECT2	Q9H8V3	Protein ECT2	3.34486	2.03047	0.970789	0.835957		FALSE	FALSE
gnl|gene185|rna517|	edc3.S	EDC3	Q96F86	Enhancer of mRNA-decapping protein 3	3.3002	2.61975	1.66364	1.75419		FALSE	FALSE
gnl|gene2383|rna6928|	edc4.L	EDC4	Q6P2E9	Enhancer of mRNA-decapping protein 4	2.38882	1.92848	0.759792	0.975993		FALSE	FALSE
gnl|gene1554|rna4516|	edf1.S	EDF1	O60869	Endothelial differentiation-related factor 1	1.80499	1.05855	1.11838	1.15606		FALSE	FALSE
gnl|gene116|rna323|	edrf1.S	EDRF1	Q3B7T1	Erythroid differentiation-related factor 1	3.47686	3.11554	2.49209	2.35308		FALSE	FALSE
gnl|gene8201|rna23879|	eea1.L	EEA1	Q15075	Early endosome antigen 1	2.51039	2.13423	1.26498	1.22373		FALSE	FALSE
gnl|gene43653|rna87169|	eed.S	EED	O75530	Polycomb protein EED	0.11331	0.339373	0.258355	0.184528		FALSE	FALSE
gnl|gene14867|rna43389|	eef1a1o.S	EEF1A1	P68104	Elongation factor 1-alpha 1	0.949858	0.611802	0.159777	0.200309	0.105271	FALSE	FALSE
gnl|gene16313|rna47641|	42sp50.L	EEF1A2	Q05639	Elongation factor 1-alpha 2	1.01743	0.578322	0.24884	0.255067	0.027536	FALSE	FALSE
gnl|gene9272|rna26922|	eef1akmt1.S	EEF1AKMT1	Q8WVE0	EEF1A lysine methyltransferase 1	1.76265	1.29886	1.29421	1.43551		FALSE	FALSE
gnl|gene6716|rna19666|	eef1akmt2.S	EEF1AKMT2	Q5JPI9	EEF1A lysine methyltransferase 2	1.04723	1.05707	2.21902	2.1703		FALSE	FALSE
gnl|gene17965|rna52515|	mettl13.S	EEF1AKNMT	Q8N6R0	eEF1A lysine and N-terminal methyltransferase	1.44502	1.03076	0.612034	0.528073		FALSE	FALSE
gnl|gene184|rna515|	eef1b2.L	EEF1B2	P24534	Elongation factor 1-beta	1.96845	1.23383	1.93412	2.27786	1.31034	FALSE	FALSE
gnl|gene43198|rna86492|	eef1d.S	EEF1D	P29692	Elongation factor 1-delta	1.82425	0.996502	1.96125	2.0828	1.17468	FALSE	FALSE
gnl|gene19944|rna58229|	LOC108695411	EEF1E1	O43324	Eukaryotic translation elongation factor 1 epsilon-1	2.21021	1.18128	1.01807	1.18925		FALSE	FALSE
gnl|gene6274|rna18344|	eef1g.S	EEF1G	P26641	Elongation factor 1-gamma	1.14498	0.571922	0.151103	0.0594595	0.654118	FALSE	FALSE
gnl|gene2783|rna8097|	eef2.1.L	EEF2	P13639	Elongation factor 2	0.608228	0.263382	0.0780322	0.0924019	-0.175828	FALSE	FALSE
gnl|gene12406|rna36073|	eef2kmt.L	EEF2KMT	Q96G04	Protein-lysine N-methyltransferase EEF2KMT	-0.431085	0.106857	0.207783	0.0970775		FALSE	FALSE
gnl|gene1772|rna5142|	eefsec.S	EEFSEC	P57772	Selenocysteine-specific elongation factor	0.845464	0.787415	0.718744	0.60416		FALSE	FALSE
gnl|gene7111|rna20766|	efhc2.L	EFHC2	Q5JST6	EF-hand domain-containing family member C2	3.49468	2.74103	2.51793	2.5003		FALSE	FALSE
gnl|gene16020|rna46829|	efhd1.L	EFHD1	Q9BUP0	EF-hand domain-containing protein D1	1.79689	0.96266	1.43743	1.77624		FALSE	FALSE
gnl|gene15041|rna43886|	efl1.L	EFL1	Q7Z2Z2	Elongation factor-like GTPase 1	0.857915	0.373555	0.121804	0.065055		FALSE	FALSE
gnl|gene2104|rna6112|	eftud2.S	EFTUD2	Q15029	116 kDa U5 small nuclear ribonucleoprotein component	0.967093	0.55552	0.155818	0.116072	0.47972	FALSE	FALSE
gnl|gene3403|rna9902|	egln1.S	EGLN1	Q9GZT9	Egl nine homolog 1	1.64386	1.18663	0.643011	0.726909		FALSE	FALSE
gnl|gene16215|rna47380|	ehd1.S	EHD1	Q9H4M9	EH domain-containing protein 1 (Fragment)	1.96069	1.94153	1.38087	1.2586		FALSE	FALSE
gnl|gene16364|rna47793|	ehd3.L	EHD3	Q9NZN3	EH domain-containing protein 3	1.00526	1.01889	2.0024	0.616735		FALSE	FALSE
gnl|gene13864|rna40364|	ehd4.L	EHD4	Q9H223	EH domain-containing protein 4	4.62299	4.37589	3.89021	3.08375		FALSE	FALSE
gnl|gene10643|rna30930|	ehhadh.S	EHHADH	Q08426	Peroxisomal bifunctional enzyme	5.71118	5.93822	6.23109	5.84945		FALSE	FALSE
gnl|gene8058|rna23498|	ehmt1.S	EHMT1	Q9H9B1	Histone-lysine N-methyltransferase EHMT1 (Fragment)	2.63331	2.06326	0.919144	0.815105		FALSE	FALSE
gnl|gene13914|rna40511|	ehmt2.L	EHMT2	Q96KQ7	Histone-lysine N-methyltransferase EHMT2 (Fragment)	2.29267	1.94498	1.59677	1.57543		FALSE	FALSE
gnl|gene12521|rna36414|	ei24.L	EI24	O14681	Etoposide-induced protein 2.4 homolog	6.84829	6.29851	5.20484	3.52879		FALSE	FALSE
gnl|gene11748|rna34124|	eif1ad.L	EIF1AD	Q8N9N8	Probable RNA-binding protein EIF1AD	1.72466	1.29247	1.35381	1.47873		FALSE	FALSE
gnl|gene40360|rna82321|	MGC81333	EIF1AX	P47813	Eukaryotic translation initiation factor 1A, X-chromosomal	1.18204	0.5526	0.567182	0.79733	0.322636	FALSE	FALSE
gnl|gene42419|rna85311|	eif1b	EIF1B	O60739	Eukaryotic translation initiation factor 1b	2.53538	1.51461	1.97443	2.28889		FALSE	FALSE
gnl|gene16806|rna49109|	eif2a.L	EIF2A	Q9BY44	Eukaryotic translation initiation factor 2A	0.634253	0.37424	0.117879	0.0990711	-0.168611	FALSE	FALSE
gnl|gene42998|rna86177|	eif2ak1.L	EIF2AK1	Q9BQI3	Eukaryotic translation initiation factor 2-alpha kinase 1	2.40672	1.65762	1.37793	1.59709		FALSE	FALSE
gnl|gene15352|rna44807|	eif2ak2.L	EIF2AK2	P19525	Interferon-induced, double-stranded RNA-activated protein kinase	1.97154	1.64165	1.21976	0.80146		FALSE	FALSE
gnl|gene50012|rna96268|	LOC108697591	EIF2AK3	Q9NZJ5	Eukaryotic translation initiation factor 2-alpha kinase 3	6.50319	8.47828	4.30144	2.95882		FALSE	FALSE
gnl|gene16798|rna49084|	eif2ak4.L	EIF2AK4	Q9P2K8	Non-specific serine/threonine protein kinase (Fragment)	1.37744	0.669248	0.323727	0.189975		FALSE	FALSE
gnl|gene10075|rna29280|	eif2b1.L	EIF2B1	Q14232	Translation initiation factor eIF-2B subunit alpha	2.06832	1.5169	1.92267	3.48637	0.849204	FALSE	FALSE
gnl|gene9190|rna26699|	eif2b2.L	EIF2B2	P49770	Translation initiation factor eIF-2B subunit beta	0.525814	0.346705	0.592732	0.801378	0.00342545	FALSE	FALSE
gnl|gene11175|rna32480|	eif2b3.L	EIF2B3	Q9NR50	Translation initiation factor eIF-2B subunit gamma	0.500181	0.49499	0.2171	0.101847		FALSE	FALSE
gnl|gene39301|rna80832|	eif2b4.L	EIF2B4	Q9UI10	Translation initiation factor eIF-2B subunit delta	1.20316	0.745128	0.645602	0.61732	0.870385	FALSE	FALSE
gnl|gene40496|rna82516|	LOC108718035	EIF2B5	Q13144	Translation initiation factor eIF-2B subunit epsilon	0.670237	0.51022	0.152059	0.269388	0.0853785	FALSE	FALSE
gnl|gene1270|rna3695|	eif2d.S	EIF2D	P41214	Eukaryotic translation initiation factor 2D	1.84961	1.4979	1.08607	0.772662		FALSE	FALSE
gnl|gene12131|rna35251|	LOC108699293	EIF2S1	P05198	Eukaryotic translation initiation factor 2 subunit 1 (Fragment)	0.950561	0.543048	0.348254	0.278037	0.352339	FALSE	FALSE
gnl|gene18347|rna53589|	eif2s2.S	EIF2S2	P20042	Eukaryotic translation initiation factor 2 subunit 2	0.819093	0.385812	0.229503	0.271039	0.325051	FALSE	FALSE
gnl|gene2744|rna7989|	eif2s3.L	EIF2S3	P41091	Eukaryotic translation initiation factor 2 subunit 3	0.791312	0.461527	0.184654	0.191294	0.00481164	FALSE	FALSE
gnl|gene1120|rna3249|	eif3a.L	EIF3A	Q14152	Eukaryotic translation initiation factor 3 subunit A	1.26193	0.458951	0.309041	0.116311	0.885452	FALSE	FALSE
gnl|gene14685|rna42798|	eif3b.S	EIF3B	P55884	Eukaryotic translation initiation factor 3 subunit B	1.25789	0.599315	0.287788	0.173811	0.712657	FALSE	FALSE
gnl|gene5643|rna16528|	eif3c.S	EIF3CL	B5ME19	Eukaryotic translation initiation factor 3 subunit C-like protein	1.23813	0.781909	0.317162	0.0857791		FALSE	FALSE
gnl|gene12445|rna36178|	eif3d.S	EIF3D	O15371	Eukaryotic translation initiation factor 3 subunit D	1.32577	0.477782	0.371504	0.144853	0.610261	FALSE	FALSE
gnl|gene35995|rna76147|	eif3e.L	EIF3E	P60228	Eukaryotic translation initiation factor 3 subunit E	2.85134	1.90822	1.14536	2.60722	1.40336	FALSE	FALSE
gnl|gene14362|rna41829|	eif3f.S	EIF3F	O00303	Eukaryotic translation initiation factor 3 subunit F	1.36938	0.757981	0.527735	0.641159	0.800194	FALSE	FALSE
gnl|gene10132|rna29465|	eif3g.S	EIF3G	O75821	Eukaryotic translation initiation factor 3 subunit G	1.32184	0.784874	0.385817	0.243792	0.746456	FALSE	FALSE
gnl|gene12006|rna34886|	eif3h.L	EIF3H	O15372	Eukaryotic translation initiation factor 3 subunit H	1.4227	0.807936	0.37898	0.27655	0.819437	FALSE	FALSE
gnl|gene11729|rna34077|	eif3i.S	EIF3I	Q13347	Eukaryotic translation initiation factor 3 subunit I	1.26486	0.653116	0.314537	0.209044	0.659902	FALSE	FALSE
gnl|gene36483|rna76836|	LOC108711518	EIF3J	O75822	Eukaryotic translation initiation factor 3 subunit J	1.45618	0.589437	0.559635	0.810225	0.750998	FALSE	FALSE
gnl|gene16659|rna48671|	eif3k.S	EIF3K	Q9UBQ5	Eukaryotic translation initiation factor 3 subunit K	1.72429	0.916991	0.920965	1.37827	1.13873	FALSE	FALSE
gnl|gene11320|rna32920|	eif3l.S	EIF3L	Q9Y262	Eukaryotic translation initiation factor 3 subunit L	1.6104	0.869249	0.470299	0.563299		FALSE	FALSE
gnl|gene45607|rna90070|	LOC108713808	EIF3M	Q7L2H7	Eukaryotic translation initiation factor 3 subunit M	1.8598	1.18302	1.36328	1.68672	1.4651	FALSE	FALSE
gnl|gene17828|rna52102|	eif4a1.L	EIF4A1	P60842	RNA helicase (Fragment)	1.2027	0.748693	0.549144	0.451526	0.501834	FALSE	FALSE
gnl|gene15823|rna46234|	eif4a3.L	EIF4A3	P38919	Eukaryotic initiation factor 4A-III	1.11688	0.63755	0.296557	0.238978	0.530615	FALSE	FALSE
gnl|gene38978|rna80409|	eif4b.S	EIF4B	P23588	Eukaryotic translation initiation factor 4B	2.25892	1.31599	1.04557	0.589295	2.11819	FALSE	FALSE
gnl|gene13528|rna39367|	eif4e.L	EIF4E	P06730	Eukaryotic translation initiation factor 4E	1.10729	0.871878	0.830818	0.808922	-0.27715	FALSE	FALSE
gnl|gene49206|rna95093|	eif4e2.L	EIF4E2	O60573	Eukaryotic translation initiation factor 4E type 2	3.18218	2.73229	0.665265	0.790975		FALSE	FALSE
gnl|gene34951|rna74692|	eif4e3.S	EIF4E3	Q8N5X7	Eukaryotic translation initiation factor 4E type 3	1.42186	0.705391	-0.0253645	-0.00119395	0.820891	FALSE	FALSE
gnl|gene40060|rna81895|	eif4ebp2.L	EIF4EBP2	Q13542	Eukaryotic translation initiation factor 4E-binding protein 2	1.12532	0.729735	1.75938	1.91942	0.226523	FALSE	FALSE
gnl|gene10718|rna31151|	eif4enif1.S	EIF4ENIF1	Q9NRA8	Eukaryotic translation initiation factor 4E transporter	3.84934	2.99709	2.34814	2.49771		FALSE	FALSE
gnl|gene19578|rna57206|	eif4g1.S	EIF4G1	Q04637	Eukaryotic translation initiation factor 4 gamma 1	4.18731	2.63762	1.21774	1.80607	4.29175	FALSE	FALSE
gnl|gene41211|rna83557|	nat1	EIF4G2	P78344	Eukaryotic translation initiation factor 4 gamma 2 (Fragment)	5.26743	4.70942	3.51748	3.5655		FALSE	FALSE
gnl|gene34888|rna74595|	LOC108697277	EIF4G3	O43432	Eukaryotic translation initiation factor 4 gamma 3	5.29452	3.99593	2.35377	2.30469		FALSE	FALSE
gnl|gene15925|rna46549|	eif4h.S	EIF4H	Q15056	Eukaryotic translation initiation factor 4H	1.3738	0.408206	0.804657	0.718966	0.964024	FALSE	FALSE
gnl|gene2410|rna7018|	eif5.L	EIF5	P55010	Eukaryotic translation initiation factor 5	1.02393	0.894214	0.535006	0.427887	0.541659	FALSE	FALSE
gnl|gene15803|rna46173|	eif5a.L	EIF5A	P63241	Eukaryotic translation initiation factor 5A-1	1.41478	0.78696	1.3152	1.25513	0.704643	FALSE	FALSE
gnl|gene43210|rna86507|	eif5b.L	EIF5B	O60841	Eukaryotic translation initiation factor 5B	1.09941	0.314639	0.141987	0.0658869	0.53212	FALSE	FALSE
gnl|gene19914|rna58153|	eif6.L	EIF6	P56537	Eukaryotic translation initiation factor 6	-0.00703309	0.236201	0.725768	0.860481	-0.431049	FALSE	FALSE
gnl|gene16372|rna47813|	eipr1.S	EIPR1	Q53HC9	EARP and GARP complex-interacting protein 1	1.35602	0.99702	0.471704	0.441993		FALSE	FALSE
gnl|gene221|rna619|	elac1.L	ELAC1	Q9H777	Zinc phosphodiesterase ELAC protein 1	0.270779	-0.0192846	0.0253507	0.270407		FALSE	FALSE
gnl|gene48703|rna94382|	LOC108701025	ELAC2	Q9BQ52	ElaC homolog protein 2	1.20266	1.0416	1.00349	0.962739		FALSE	FALSE
gnl|gene10263|rna29840|	elavl1.L	ELAVL1	Q15717	ELAV-like protein 1	2.91281	2.2533	1.66603	1.76936		FALSE	FALSE
gnl|gene2726|rna7919|	elavl2.S	ELAVL2	Q12926	ELAV-like protein	2.41033	1.9469	1.66693	1.84199		FALSE	FALSE
gnl|gene19237|rna56205|	ell.L	ELL	P55199	RNA polymerase II elongation factor ELL	0.717189	0.929124	0.528061	0.452552		FALSE	FALSE
gnl|gene13944|rna40592|	ell2.S	ELL2	O00472	RNA polymerase II elongation factor ELL2	2.11332	0.890975	0.512425	0.0992822		FALSE	FALSE
gnl|gene16267|rna47517|	elmo2.L	ELMO1	Q92556	Engulfment and cell motility protein 1	1.03007	0.780325	0.556514	0.427796		FALSE	FALSE
gnl|gene11835|rna34367|	elmo1.S	ELMO2	Q96JJ3	Engulfment and cell motility protein 2 (Fragment)	1.53105	1.26713	0.715688	0.647367		FALSE	FALSE
gnl|gene8940|rna26035|	elmod2.L	ELMOD2	Q8IZ81	ELMO domain-containing protein 2	3.65688	7.85479	7.59617	6.47968		FALSE	FALSE
gnl|gene11347|rna32988|	LOC108716910	ELOA	Q14241	Elongin-A	5.59219	2.89516	2.39163	2.7621		FALSE	FALSE
gnl|gene37653|rna78434|	elob.L	ELOB	Q15370	Elongin-B	1.41156	1.16498	1.65231	2.09651		FALSE	FALSE
gnl|gene16883|rna49342|	LOC108695349	ELOC	Q15369	Elongin-C	1.63327	1.01527	1.03387	1.32715		FALSE	FALSE
gnl|gene19254|rna56249|	elp1.S	ELP1	O95163	Elongator complex protein 1	1.44714	0.821626	0.292316	0.278457		FALSE	FALSE
gnl|gene15253|rna44515|	elp2.S	ELP2	Q6IA86	Elongator complex protein 2	1.05243	0.480414	0.1556	0.0780911		FALSE	FALSE
gnl|gene14339|rna41765|	elp3.L	ELP3	Q9H9T3	Elongator complex protein 3	1.65594	0.971825	0.476209	0.464784		FALSE	FALSE
gnl|gene34863|rna74556|	elp4.S	ELP4	Q96EB1	Elongator complex protein 4	1.6096	1.2771	0.746121	0.710428		FALSE	FALSE
gnl|gene10649|rna30946|	LOC108703581	ELP5	Q8TE02	Elongator complex protein 5	1.89121	1.22536	0.724226	0.74786		FALSE	FALSE
gnl|gene16255|rna47474|	elp6.L	ELP6	Q0PNE2	Elongator complex protein 6	2.10435	1.49889	1.13085	1.71617		FALSE	FALSE
gnl|gene3504|rna10197|	emc1.S	EMC1	Q8N766	ER membrane protein complex subunit 1	4.44409	4.74883	3.8921	2.56664		FALSE	FALSE
gnl|gene7147|rna20860|	emc10.S	EMC10	Q5UCC4	ER membrane protein complex subunit 10	3.15668	5.06765	4.76396	2.87717		FALSE	FALSE
gnl|gene4641|rna13543|	emc2.S	EMC2	Q15006	ER membrane protein complex subunit 2	5.04492	4.42718	4.6798	3.24629		FALSE	FALSE
gnl|gene8179|rna23822|	emc6.S	EMC6	Q9BV81	ER membrane protein complex subunit 6	4.90245	5.71268	5.77534	4.98171		FALSE	FALSE
gnl|gene18249|rna53302|	emc7.L	EMC7	Q9NPA0	ER membrane protein complex subunit 7	3.39112	5.0805	4.33604	2.56477		FALSE	FALSE
gnl|gene14568|rna42412|	emc8.L	EMC8	O43402	ER membrane protein complex subunit 8	2.771	2.55492	2.51146	2.13533		FALSE	FALSE
gnl|gene15883|rna46408|	eme1.L	EME1	Q96AY2	Crossover junction endonuclease EME1	1.11179	0.789459	0.5744	0.485266		FALSE	FALSE
gnl|gene12524|rna36421|	eme2.L	EME2	A4GXA9	Probable crossover junction endonuclease EME2	1.3629	0.715233	0.393822	0.241389		FALSE	FALSE
gnl|gene13024|rna37845|	emg1.L	EMG1	Q92979	Ribosomal RNA small subunit methyltransferase NEP1	0.328569	0.0417923	-0.262852	-0.213762		FALSE	FALSE
gnl|gene39286|rna80816|	emilin2.L	EMILIN2	Q9BXX0	EMILIN-2	4.2762	4.28509	2.12447	1.90772		FALSE	FALSE
gnl|gene48738|rna94456|	LOC108698775	EML1	O00423	Echinoderm microtubule-associated protein-like 1	1.5933	1.10262	0.494151	0.393916	0.702946	FALSE	FALSE
gnl|gene38138|rna79182|	eml2.L	EML2	O95834	Echinoderm microtubule-associated protein-like 2	0.256846	0.0629125	-0.03392	-0.115842	-0.488995	FALSE	FALSE
gnl|gene38777|rna80076|	LOC108716433	EML4	Q9HC35	Echinoderm microtubule-associated protein-like 4	1.43592	0.801156	0.422494	0.282388	1.0785	FALSE	FALSE
gnl|gene9808|rna28521|	eml5-like.L	EML5	Q05BV3	Echinoderm microtubule-associated protein-like 5	0.816881	0.406946	-0.0308918	-0.436785		FALSE	FALSE
gnl|gene19236|rna56203|	enah.L	ENAH	Q8N8S7	Protein enabled homolog	3.22568	2.70896	2.64716	2.01619		FALSE	FALSE
gnl|gene11501|rna33413|	endou.L	ENDOU	P21128	Poly(U)-specific endoribonuclease	0.0778079	0.00339392	0.164771	0.000817259	-0.555345	FALSE	FALSE
gnl|gene1218|rna3544|	engase.L	ENGASE	Q8NFI3	Cytosolic endo-beta-N-acetylglucosaminidase	-0.317814	-1.43483	-0.844455	-0.203528		FALSE	FALSE
gnl|gene14337|rna41761|	eno1.L	ENO1	P06733	Alpha-enolase	-0.0803836	0.052821	0.23447	0.316241	-0.848552	FALSE	FALSE
gnl|gene16868|rna49297|	eno3.L	ENO3	P13929	Beta-enolase	-0.0298586	0.0440836	0.303222	0.33545		FALSE	FALSE
gnl|gene38618|rna79853|	enoph1.S	ENOPH1	Q9UHY7	Enolase-phosphatase E1	1.16778	1.24985	1.17385	1.1881		FALSE	FALSE
gnl|gene20300|rna59279|	enosf1.S	ENOSF1	Q7L5Y1	Mitochondrial enolase superfamily member 1	0.0410334	0.0361839	0.00130794	-0.0634358		FALSE	FALSE
gnl|gene47581|rna92785|	enpp1.L	ENPP1	P22413	Ectonucleotide pyrophosphatase/phosphodiesterase family member 1	2.53355	2.67842	2.27706	1.98153		FALSE	FALSE
gnl|gene11505|rna33421|	enpp6.L	ENPP6	Q6UWR7	Glycerophosphocholine cholinephosphodiesterase ENPP6	5.07865	4.02171	4.78612	4.11962		FALSE	FALSE
gnl|gene36918|rna77459|	ensa.S	ENSA	O43768	Alpha-endosulfine	2.52265	1.87618	3.23866	3.54434		FALSE	FALSE
gnl|gene36835|rna77340|	entpd6.L	ENTPD6	O75354	Ectonucleoside triphosphate diphosphohydrolase 6	3.18116	2.36353	2.14268	1.47047		FALSE	FALSE
gnl|gene4299|rna12518|	eny2.L	ENY2	Q9NPA8	Transcription and mRNA export factor ENY2	5.93312	4.80837	4.5471	4.56404		FALSE	FALSE
gnl|gene15039|rna43882|	cxorf40a.S	EOLA1		Protein EOLA1	0.0582471	0.196908	0.457739	0.586997		FALSE	FALSE
gnl|gene44096|rna87826|	LOC108714480	EP300	Q09472	Histone acetyltransferase	4.8699	3.04968	1.99576	2.44368		FALSE	FALSE
gnl|gene13493|rna39254|	LOC108716231	EP400	Q96L91	E1A-binding protein p400	3.04193	2.52481	1.71039	1.41523		FALSE	FALSE
gnl|gene2281|rna6636|	epb41l2.L	EPB41L3	Q9Y2J2	Band 4.1-like protein 3	0.918891	0.519616	0.254285	0.165155		FALSE	FALSE
gnl|gene18928|rna55252|	epcam.L	EPCAM	P16422	Epithelial cell adhesion molecule	2.86223	3.06721	3.17292	3.15545		FALSE	FALSE
gnl|gene46404|rna91141|	ephx2.L	EPHX2	P34913	Bifunctional epoxide hydrolase 2	4.06345	3.92481	4.20417	4.00325		FALSE	FALSE
gnl|gene12783|rna37163|	epn2.L	EPN1	Q9Y6I3	Epsin-1	3.99489	3.10293	1.68758	2.1929		FALSE	FALSE
gnl|gene19623|rna57346|	eprs.L	EPRS1		Bifunctional glutamate/proline--tRNA ligase	1.51182	0.901082	0.380283	0.246583		FALSE	FALSE
gnl|gene2176|rna6311|	eps15.S	EPS15	P42566	Epidermal growth factor receptor substrate 15	1.82774	1.75254	1.49317	1.65987		FALSE	FALSE
gnl|gene37084|rna77694|	LOC108713536	EPS15L1	Q9UBC2	Epidermal growth factor receptor substrate 15-like 1	4.4968	3.35284	2.83444	3.14879		FALSE	FALSE
gnl|gene7634|rna22253|	eps8.L	EPS8	Q12929	Epidermal growth factor receptor kinase substrate 8	4.17045	3.00297	1.86337	1.9899		FALSE	FALSE
gnl|gene14348|rna41795|	erap1.L	ERAP1	Q9NZ08	Endoplasmic reticulum aminopeptidase 1	2.06759	1.63592	1.06058	1.45237		FALSE	FALSE
gnl|gene11580|rna33632|	erc1.L	ERC1	Q8IUD2	ELKS/Rab6-interacting/CAST family member 1	2.89247	1.99937	1.14889	1.11347		FALSE	FALSE
gnl|gene19095|rna55754|	ercc1.L	ERCC1	P07992	DNA excision repair protein ERCC-1	1.66824	1.82814	1.14743	1.10059		FALSE	FALSE
gnl|gene16312|rna47640|	ercc2.L	ERCC2	P18074	General transcription and DNA repair factor IIH helicase subunit XPD	1.97709	1.19947	0.689364	0.586515		FALSE	FALSE
gnl|gene44466|rna88398|	ercc3.L	ERCC3	P19447	General transcription and DNA repair factor IIH helicase subunit XPB	1.96049	1.15464	0.548092	0.514629		FALSE	FALSE
gnl|gene40709|rna82834|	ercc4.L	ERCC4	Q92889	DNA repair endonuclease XPF	1.59667	1.53916	0.942375	0.899881		FALSE	FALSE
gnl|gene12933|rna37580|	ercc5.L	ERCC5	P28715	DNA repair protein complementing XP-G cells	2.28535	2.01687	1.44017	1.06514		FALSE	FALSE
gnl|gene11103|rna32268|	ercc6l.L	ERCC6L	Q2NKX8	DNA excision repair protein ERCC-6-like	1.66072	1.21105	0.689556	0.477459		FALSE	FALSE
gnl|gene18316|rna53506|	ercc8.S	ERCC8	Q13216	DNA excision repair protein ERCC-8	0.535243	0.481582	0.0803596	0.068583		FALSE	FALSE
gnl|gene17026|rna49750|	ergic1.S	ERGIC1	Q969X5	Endoplasmic reticulum-Golgi intermediate compartment protein 1	3.41801	4.30207	4.94039	4.47464		FALSE	FALSE
gnl|gene2418|rna7047|	ergic2.S	ERGIC2	Q96RQ1	Endoplasmic reticulum-Golgi intermediate compartment protein 2	4.41158	4.58744	4.03381	3.27576		FALSE	FALSE
gnl|gene39889|rna81659|	erh.L	ERH	P84090	Enhancer of rudimentary homolog	1.83151	1.41269	2.05434	2.44995		FALSE	FALSE
gnl|gene18134|rna52989|	eri1.L	ERI1	Q8IV48	3'-5' exoribonuclease 1	1.48655	0.968835	0.654653	0.472544		FALSE	FALSE
gnl|gene5833|rna17073|	erlec1.S	ERLEC1	Q96DZ1	Endoplasmic reticulum lectin 1	5.96752	5.17809	3.79801	2.69511		FALSE	FALSE
gnl|gene3612|rna10505|	erlin2.L	ERLIN2	O94905	Erlin-2	4.7631	6.05074	5.02095	2.94691	6.24065	FALSE	FALSE
gnl|gene10188|rna29622|	ermp1.L	ERMP1	Q7Z2K6	Endoplasmic reticulum metallopeptidase 1	6.07224	6.21799	4.75964	2.94345		FALSE	FALSE
gnl|gene18412|rna53786|	ero1a.L	ERO1A	Q96HE7	ERO1-like protein alpha	2.34427	1.23139	1.67175	1.83516		FALSE	FALSE
gnl|gene13069|rna37983|	erp29.S	ERP29	P30040	Endoplasmic reticulum resident protein 29	3.32143	2.85889	1.52941	2.01256		FALSE	FALSE
gnl|gene291|rna834|	erp44.L	ERP44	Q9BS26	Endoplasmic reticulum resident protein 44	2.17264	2.05681	1.39196	1.47831		FALSE	FALSE
gnl|gene12237|rna35567|	esco2.S	ESCO2	Q56NI9	N-acetyltransferase ESCO2	4.04652	2.84564	1.91704	2.28033		FALSE	FALSE
gnl|gene13081|rna38010|	MGC84363	ESD	P10768	S-formylglutathione hydrolase	0.297815	0.431712	0.440573	0.549833	-1.00331	FALSE	FALSE
gnl|gene8426|rna24532|	esf1.L	ESF1	Q9H501	ESF1 homolog	2.35876	1.99591	1.19433	1.10895		FALSE	FALSE
gnl|gene15654|rna45711|	espl1.S	ESPL1	Q14674	Separin	2.53059	1.84568	0.868669	0.922051		FALSE	FALSE
gnl|gene8023|rna23382|	esrp1.L	ESRP1	Q6NXG1	Epithelial-splicing regulatory protein 1 (Fragment)	3.78415	3.311	2.8706	2.7779		FALSE	FALSE
gnl|gene9092|rna26459|	ess2.S	ESS2	Q96DF8	Splicing factor ESS-2 homolog	4.46465	4.38088	2.92048	3.13015		FALSE	FALSE
gnl|gene6659|rna19490|	etaa1.L	ETAA1	Q9NY74	Ewing's tumor-associated antigen 1	4.85756	2.23531	1.10944	1.8343		FALSE	FALSE
gnl|gene17644|rna51556|	etf1.S	ETF1	P62495	Eukaryotic peptide chain release factor subunit 1	0.700101	0.323415	0.00281825	0.0540554	0.0858872	FALSE	FALSE
gnl|gene19839|rna57939|	etfa.L	ETFA	P13804	Electron transfer flavoprotein subunit alpha, mitochondrial	5.22833	4.94305	4.85248	4.7925		FALSE	FALSE
gnl|gene17557|rna51284|	etfb.L	ETFB	P38117	Electron transfer flavoprotein subunit beta	5.76468	5.88776	7.27049	7.07685	5.36279	FALSE	FALSE
gnl|gene1959|rna5698|	ethe1.L	ETHE1	O95571	Persulfide dioxygenase ETHE1, mitochondrial	0.519771	0.84315	0.805269	0.735874		FALSE	FALSE
gnl|gene13529|rna39371|	evi5.L	EVI5	O60447	Ecotropic viral integration site 5 protein homolog (Fragment)	1.70127	1.49033	1.22259	0.833294		FALSE	FALSE
gnl|gene586|rna1706|	evi5l.L	EVI5L	Q96CN4	EVI5-like protein	1.89862	1.2757	0.625389	0.702365		FALSE	FALSE
gnl|gene20053|rna58534|	vasp.L	EVL	Q9UI08	Ena/VASP-like protein	3.57542	2.96844	3.50777	2.90564		FALSE	FALSE
gnl|gene14831|rna43267|	ewsr1.L	EWSR1	Q01844	RNA-binding protein EWS	3.81346	2.53874	1.34362	2.03235		FALSE	TRUE
gnl|gene17310|rna50510|	exd1.L	EXD1	Q8NHP7	piRNA biogenesis protein EXD1	5.7483	4.29963	4.2387	3.68046		FALSE	FALSE
gnl|gene14219|rna41424|	exd2.S	EXD2	Q9NVH0	Exonuclease 3'-5' domain-containing protein 2	3.86413	4.64924	3.6891	3.46047		FALSE	FALSE
gnl|gene6974|rna20365|	exd3.L	EXD3	Q8N9H8	Exonuclease mut-7 homolog	1.97924	1.70835	1.2264	1.17816		FALSE	FALSE
gnl|gene12086|rna35112|	exo1.S	EXO1	Q9UQ84	Exonuclease 1	4.22136	3.49524	2.93073	2.91989		FALSE	FALSE
gnl|gene10190|rna29627|	exoc1.S	EXOC1	Q9NV70	Exocyst complex component 1	1.9146	1.31862	0.858709	0.611582		FALSE	FALSE
gnl|gene2358|rna6862|	exoc2.L	EXOC2	Q96KP1	Exocyst complex component 2	2.03201	1.4763	0.912882	0.661976		FALSE	FALSE
gnl|gene7121|rna20793|	exoc3.L	EXOC3	O60645	Exocyst complex component 3	2.15233	1.41467	0.891785	0.898592		FALSE	FALSE
gnl|gene14003|rna40794|	exoc4.L	EXOC4	Q96A65	Exocyst complex component 4	2.807	1.81497	1.05193	1.20698		FALSE	FALSE
gnl|gene40501|rna82524|	LOC108699745	EXOC5	O00471	Exocyst complex component 5	2.21443	1.62517	1.35247	1.3613		FALSE	FALSE
gnl|gene4300|rna12523|	exoc6b.S	EXOC6B	Q9Y2D4	Exocyst complex component	2.27727	1.58146	0.997939	1.22629		FALSE	FALSE
gnl|gene4420|rna12888|	exoc7.L	EXOC7	Q9UPT5	Exocyst complex component 7	1.91692	1.3435	0.99962	0.985581		FALSE	FALSE
gnl|gene16172|rna47262|	exoc8.S	EXOC8	Q8IYI6	Exocyst complex component 8	2.20986	1.38539	0.958547	0.927012		FALSE	FALSE
gnl|gene12394|rna36042|	exosc1.L	EXOSC1	Q9Y3B2	Exosome complex component CSL4	1.37768	2.33386	2.15309	1.96855		FALSE	FALSE
gnl|gene47914|rna93245|	exosc10.L	EXOSC10	Q01780	Exosome component 10	3.72729	3.07028	2.14478	2.25437		FALSE	FALSE
gnl|gene48163|rna93639|	exosc2.L	EXOSC2	Q13868	Exosome complex component RRP4	0.258869	0.138814	0.119007	0.10182		FALSE	FALSE
gnl|gene16418|rna47949|	exosc3.L	EXOSC3	Q9NQT5	Exosome complex component RRP40	0.196976	0.168849	0.101736	0.133965		FALSE	FALSE
gnl|gene18775|rna54806|	exosc4.S	EXOSC4	Q9NPD3	Exosome complex component RRP41	0.368061	-0.169695	-0.0484511	0.113423	-0.112957	FALSE	FALSE
gnl|gene49911|rna96114|	exosc5.L	EXOSC5	Q9NQT4	Exosome complex component RRP46	0.179992	0.219934	0.201692	0.304151		FALSE	FALSE
gnl|gene10016|rna29111|	exosc6.L	EXOSC6	Q5RKV6	Exosome complex component MTR3	0.223513	0.169112	0.407236	0.335493		FALSE	FALSE
gnl|gene18758|rna54755|	exosc7.L	EXOSC7	Q15024	Exosome complex component RRP42	0.714178	0.411109	0.0445063	0.313978		FALSE	FALSE
gnl|gene39522|rna81130|	exosc8.S	EXOSC8	Q96B26	Exosome complex component RRP43	0.327999	0.21037	0.399052	0.524308		FALSE	FALSE
gnl|gene434|rna1262|	exosc9.L	EXOSC9	Q06265	Exosome complex component RRP45	0.123632	0.0478887	-0.0614879	-0.0467244		FALSE	FALSE
gnl|gene14511|rna42257|	extl2.L	EXTL2	Q9UBQ6	Exostosin-like 2	3.32583	3.08468	2.18171	2.23682		FALSE	FALSE
gnl|gene14095|rna41053|	eya3.S	EYA3	Q99504	Eyes absent homolog	2.00535	2.23076	2.084	2.13178		FALSE	FALSE
gnl|gene17435|rna50923|	ezh2.L	EZH2	Q15910	Histone-lysine N-methyltransferase EZH2	1.2313	0.823523	0.598767	0.542253		FALSE	FALSE
gnl|gene3290|rna9534|	f11r.L	F11R	Q9Y624	Junctional adhesion molecule A	5.2586	3.85988	4.13419	4.60349		FALSE	FALSE
gnl|gene9869|rna28685|	f13a1.L	F13A1	P00488	Coagulation factor XIII A chain	0.0879456	0.0644358	-0.0370369	-0.0567842		FALSE	FALSE
gnl|gene20478|rna59800|	f8a1.L	F8A3	P23610	40-kDa huntingtin-associated protein	2.16528	1.73531	1.59525	2.73977		FALSE	FALSE
gnl|gene2263|rna6577|	faah.2.S	FAAH	O00519	Fatty-acid amide hydrolase 1	4.03225	8.07594	8.45045	6.46005		FALSE	FALSE
gnl|gene35254|rna75120|	LOC108698280	FAAH2	Q6GMR7	Fatty-acid amide hydrolase 2	5.1035	5.4714	5.66654	4.55012		FALSE	FALSE
gnl|gene12133|rna35259|	MGC83104	FAAP100	Q0VG06	Fanconi anemia core complex-associated protein 100	2.29559	1.28382	0.453334	0.405619		FALSE	FALSE
gnl|gene17257|rna50370|	faap24.L	FAAP24	Q9BTP7	Fanconi anemia core complex-associated protein 24	2.6961	2.01462	0.843211	0.945681		FALSE	FALSE
gnl|gene17143|rna50071|	fabp4.S	FABP4	P15090	Fatty acid-binding protein, adipocyte	0.0854983	0.14937	0.821215	0.839884	-0.914672	FALSE	FALSE
gnl|gene10590|rna30769|	fabp3.S	FABP7	O15540	Fatty acid-binding protein, brain	0.4392	0.0934952	0.492088	0.35354		FALSE	FALSE
gnl|gene11023|rna32050|	fadd.S	FADD	Q13158	FAS-associated death domain protein	3.03023	2.40776	2.71614	2.82703		FALSE	FALSE
gnl|gene10314|rna29976|	faf1.L	FAF1	Q9UNN5	FAS-associated factor 1	1.10683	0.550742	0.645724	0.390994		FALSE	FALSE
gnl|gene8678|rna25267|	faf2.S	FAF2	Q96CS3	FAS-associated factor 2	7.66799	6.29981	5.74593	6.10725		FALSE	FALSE
gnl|gene13108|rna38103|	fah.L	FAH	P16930	Fumarylacetoacetase	0.631506	0.397094	0.798851	0.495195		FALSE	FALSE
gnl|gene18636|rna54410|	fahd2a.L	FAHD2A	Q96GK7	Fumarylacetoacetate hydrolase domain-containing protein 2A	0.0229433	0.306061	0.494983	0.781974	-0.680515	FALSE	FALSE
gnl|gene18061|rna52795|	faim.L	FAIM	Q9NVQ4	Fas apoptotic inhibitory molecule 1	0.401653	0.23512	0.167497	-0.081477		FALSE	FALSE
gnl|gene45201|rna89456|	LOC108714433	FAM102B	Q5T8I3	Protein FAM102B	0.794263	1.63132	2.06013	1.52247		FALSE	FALSE
gnl|gene179|rna504|	fam104a.S	FAM104A	Q969W3	Protein FAM104A	0.87629	0.614361	1.77236	2.15339		FALSE	FALSE
gnl|gene773|rna2255|	fam107b.L	FAM107B	Q9H098	Protein FAM107B	2.031	1.58948	2.55824	3.62321		FALSE	FALSE
gnl|gene13255|rna38581|	fam114a1.L	FAM114A1	Q8IWE2	Protein NOXP20	4.00972	3.22429	3.43371	2.86671		FALSE	FALSE
gnl|gene1152|rna3343|	fam114a2.S	FAM114A2	Q9NRY5	Protein FAM114A2	5.19587	4.36353	3.76852	3.36836		FALSE	FALSE
gnl|gene49163|rna95034|	LOC108703058	FAM117B	Q6P1L5	Protein FAM117B	2.39188	1.74807	1.20626	1.38556		FALSE	FALSE
gnl|gene16812|rna49131|	fam118b.L	FAM118B	Q9BPY3	Protein FAM118B (Fragment)	0.685095	0.732675	0.62562	0.397975		FALSE	FALSE
gnl|gene38746|rna80020|	LOC108704408	FAM120A	Q9NZB2	Constitutive coactivator of PPAR-gamma-like protein 1 (Fragment)	2.04658	1.77352	1.25344	1.33118		FALSE	FALSE
gnl|gene15634|rna45646|	fam122a.S	FAM122A	Q96E09	Protein FAM122A	1.16865	0.676085	0.41845	0.268969		FALSE	FALSE
gnl|gene16256|rna47476|	fam135a.S	FAM135A	Q9P2D6	Protein FAM135A (Fragment)	3.43089	2.27427	1.80698	1.85151		FALSE	FALSE
gnl|gene43122|rna86355|	LOC108711540	FAM136A	Q96C01	Protein FAM136A	5.27591	3.60688	2.32129	2.59032		FALSE	FALSE
gnl|gene12304|rna35766|	fam151b.L	FAM151B	Q6UXP7	Protein FAM151B	-0.139828	-0.0831143	0.338447	0.762552		FALSE	FALSE
gnl|gene38681|rna79927|	LOC108717391	FAM172A	Q8WUF8	Cotranscriptional regulator FAM172A	1.19397	0.722433	0.303756	0.431805		FALSE	FALSE
gnl|gene8503|rna24749|	fam177a1.L	FAM177A1	Q8N128	Protein FAM177A1	5.6906	4.61194	3.72423	3.37249		FALSE	FALSE
gnl|gene6337|rna18543|	fam193a.S	FAM193A	P78312	Protein FAM193A	5.2342	2.81206	1.74551	2.37244		FALSE	FALSE
gnl|gene12067|rna35055|	fam207a.L	FAM207A	Q9NSI2	Protein FAM207A	1.61544	0.954434	0.478887	0.423841		FALSE	FALSE
gnl|gene7321|rna21361|	fam234a.L	FAM234A	Q9H0X4	Protein FAM234A	6.15558	4.39171	3.61159	3.06419		FALSE	FALSE
gnl|gene7959|rna23209|	fam3a.S	FAM3A	P98173	Protein FAM3A	5.25116	4.99191	4.48506	5.52711		FALSE	FALSE
gnl|gene20343|rna59414|	fam3c.S	FAM3C	Q92520	Protein FAM3C	5.56044	4.53437	4.06903	4.3838		FALSE	FALSE
gnl|gene13346|rna38835|	fam50a.L	FAM50A	Q14320	Protein FAM50A	2.09802	1.44351	0.878874	0.712794		FALSE	FALSE
gnl|gene18377|rna53682|	fam76b.S	FAM76B	Q5HYJ3	Protein FAM76B	2.37103	1.4362	0.746001	0.639255		FALSE	FALSE
gnl|gene42926|rna86096|	fam83d.L	FAM83D	Q9H4H8	Protein FAM83D	3.53899	2.68153	1.88128	1.6852		FALSE	FALSE
gnl|gene1588|rna4643|	fam83g.S	FAM83G	A6ND36	Protein FAM83G	4.97556	4.30824	1.42455	2.16489		FALSE	FALSE
gnl|gene2683|rna7784|	fam83h.L	FAM83H	Q6ZRV2	Protein FAM83H	4.89414	6.01254	1.39578	2.07943		FALSE	FALSE
gnl|gene13386|rna38944|	fam91a1.L	FAM91A1	Q658Y4	Protein FAM91A1	1.96796	1.1431	0.629619	0.552088		FALSE	FALSE
gnl|gene13054|rna37935|	fam98a.L	FAM98A	Q8NCA5	Protein FAM98A	1.45501	1.16756	1.0319	1.02166		FALSE	FALSE
gnl|gene13464|rna39178|	fan1.L	FAN1	Q9Y2M0	Fanconi-associated nuclease	1.97336	1.59584	0.865719	0.810798		FALSE	FALSE
gnl|gene13985|rna40708|	fanca.L	FANCA	O15360	Fanconi anemia group A protein	3.1704	2.18181	1.03722	0.906893		FALSE	FALSE
gnl|gene6694|rna19601|	fancb.L	FANCB	Q8NB91	Fanconi anemia group B protein	1.76648	1.21181	0.474005	0.321017		FALSE	FALSE
gnl|gene5335|rna15625|	fancd2.L	FANCD2	Q9BXW9	Fanconi anemia group D2 protein	1.72456	1.07849	0.569036	0.706058		FALSE	FALSE
gnl|gene21158|rna60639|	Xelaev18012273m	FANCE	Q9HB96	Fanconi anemia group E protein	5.6146	2.89658	1.89745	2.80994		FALSE	FALSE
gnl|gene47392|rna92531|	fancg.S	FANCG	O15287	Fanconi anemia group G protein	1.60521	1.20599	0.374842	0.450398		FALSE	FALSE
gnl|gene5569|rna16298|	fanci.L	FANCI	Q9NVI1	Fanconi anemia group I protein (Fragment)	1.98383	1.02247	0.532162	0.798691		FALSE	FALSE
gnl|gene38674|rna79917|	fancl.L	FANCL	Q9NW38	E3 ubiquitin-protein ligase FANCL	2.04127	1.41269	0.569771	0.50731		FALSE	FALSE
gnl|gene5253|rna15362|	fancm.L	FANCM	Q8IYD8	Fanconi anemia group M protein	2.82489	1.86602	0.867411	0.534188		FALSE	FALSE
gnl|gene11831|rna34354|	farsa.S	FARSA	Q9Y285	Phenylalanine--tRNA ligase (Fragment)	1.55498	0.976287	0.490948	0.342339	0.947839	FALSE	FALSE
gnl|gene41981|rna84687|	LOC108718151	FARSB	Q9NSD9	Phenylalanine--tRNA ligase beta subunit	1.5751	0.944492	0.50478	0.379584	1.01994	FALSE	FALSE
gnl|gene9747|rna28350|	fasn.L	FASN	P49327	Fatty acid synthase	0.785624	0.524949	0.239346	0.104235		FALSE	FALSE
gnl|gene39064|rna80516|	fastkd1.L	FASTKD1	Q53R41	FAST kinase domain-containing protein 1, mitochondrial	4.72531	1.58972	4.27733	4.35336		FALSE	FALSE
gnl|gene14324|rna41719|	fastkd2.L	FASTKD2	Q9NYY8	FAST kinase domain-containing protein 2, mitochondrial	2.08153	4.14563	2.82977	3.45375		FALSE	FALSE
gnl|gene10383|rna30182|	fau.L	FAU	P35544	40S ribosomal protein S30 (Fragment)	2.02045	0.967277	1.14917	1.76419	1.20479	FALSE	FALSE
gnl|gene49995|rna96246|	LOC108711233	FBH1	Q8NFZ0	DNA helicase	1.17837	0.828136	0.43348	0.4901		FALSE	FALSE
gnl|gene42550|rna85508|	LOC108696940	FBL	P22087	rRNA 2'-O-methyltransferase fibrillarin	1.72473	0.957874	0.449705	0.402673		FALSE	FALSE
gnl|gene18611|rna54328|	fbp1.S	FBP1	P09467	Fructose-1,6-bisphosphatase 1	-0.111356	-0.0992212	0.22188	0.147731	-0.83561	FALSE	FALSE
gnl|gene9280|rna26950|	fbp2.L	FBP2	O00757	Fructose-1,6-bisphosphatase isozyme 2	-0.0345425	-0.0551134	-0.118333	-0.131825	-0.603322	FALSE	FALSE
gnl|gene1429|rna4170|	fbxl15.L	FBXL15	Q9H469	F-box/LRR-repeat protein 15	1.62259	1.69406	1.16326	0.923874		FALSE	FALSE
gnl|gene12100|rna35144|	fbxl17.L	FBXL17	Q9UF56	F-box/LRR-repeat protein 17	1.11893	1.10726	0.085911	0.021307		FALSE	FALSE
gnl|gene1814|rna5283|	fbxl18.L	FBXL18	Q96ME1	F-box/LRR-repeat protein 18	0.881712	0.53528	0.229753	0.212399		FALSE	FALSE
gnl|gene19012|rna55494|	fbxl19.S	FBXL19	Q6PCT2	F-box/LRR-repeat protein 19	1.07454	0.174446	0.0488364	-0.170848		FALSE	FALSE
gnl|gene4311|rna12561|	fbxl20.S	FBXL20	Q96IG2	F-box and leucine-rich repeat protein 20, isoform CRA_a	3.09607	3.04515	2.10069	2.05462		FALSE	FALSE
gnl|gene6162|rna18003|	fbxl4.S	FBXL4	Q9UKA2	F-box/LRR-repeat protein 4	2.10278	2.15017	2.06872	2.33288		FALSE	FALSE
gnl|gene17445|rna50948|	fbxo11.S	FBXO11	Q86XK2	F-box only protein 11 (Fragment)	1.27574	0.715019	0.137151	0.289157		FALSE	FALSE
gnl|gene13033|rna37870|	fbxo27.L	FBXO17	Q96EF6	F-box only protein 17	1.11452	0.985387	0.833911	0.906894		FALSE	FALSE
gnl|gene4400|rna12818|	fbxo22.L	FBXO22	Q8NEZ5	F-box only protein 22	0.569933	0.388144	-0.0521824	0.124055		FALSE	FALSE
gnl|gene10286|rna29900|	fbxo3.S	FBXO3	Q9UK99	F-box only protein 3	0.363824	0.0890681	0.134575	-0.0424344		FALSE	FALSE
gnl|gene14629|rna42640|	fbxo30.L	FBXO30	Q8TB52	F-box only protein 30	1.99209	1.71112	0.983698	0.90347		FALSE	FALSE
gnl|gene13570|rna39495|	fbxo38.L	FBXO38	Q6PIJ6	F-box only protein 38	1.48398	0.880191	0.328996	0.113393		FALSE	FALSE
gnl|gene15432|rna45046|	fbxo42.L	FBXO42	Q6P3S6	F-box only protein 42	1.41835	0.885267	0.345609	0.100119		FALSE	FALSE
gnl|gene18733|rna54689|	fbxo43.L	FBXO43	Q4G163	F-box only protein 43	3.67971	2.89925	2.38477	2.53463		FALSE	FALSE
gnl|gene11693|rna33976|	fbxo7.S	FBXO7	Q9Y3I1	F-box only protein 7	3.12322	2.60293	2.13143	2.16934		FALSE	FALSE
gnl|gene2017|rna5860|	fbxw5.S	FBXW5	Q969U6	F-box/WD repeat-containing protein 5	0.0248893	-0.0132276	0.0873824	0.158048		FALSE	FALSE
gnl|gene12801|rna37216|	LOC108715314	FBXW7	Q969H0	F-box/WD repeat-containing protein 7	1.34645	1.14017	0.95691	0.83393		FALSE	FALSE
gnl|gene13810|rna40210|	fbxw9.S	FBXW9	Q5XUX1	F-box/WD repeat-containing protein 9	0.112664	-0.337176	-1.06383	-0.485947		FALSE	FALSE
gnl|gene20671|rna60151|	fcgbp.L	FCGBP	Q9Y6R7	IgGFc-binding protein	3.47191	3.77484	3.74786	3.75303		FALSE	FALSE
gnl|gene18623|rna54375|	fchsd1.S	FCHSD1	Q86WN1	F-BAR and double SH3 domains protein 1	1.5755	1.46986	0.708657	0.489211		FALSE	FALSE
gnl|gene47512|rna92684|	LOC108708818	FCHSD2	O94868	F-BAR and double SH3 domains protein 2	1.14721	0.825957	0.321644	0.374621		FALSE	FALSE
gnl|gene15469|rna45153|	LOC108698157	FCN1	O00602	Ficolin-1	-0.538081	0.0844379	0.363172	0.939725		FALSE	FALSE
gnl|gene13256|rna38585|	fuk.L	FCSK		Fucokinase, isoform CRA_d	0.233342	0.0841429	-0.13434	-0.111544		FALSE	FALSE
gnl|gene18314|rna53501|	fdps.S	FDPS	P14324	Farnesyl pyrophosphate synthase	0.146706	0.201853	0.561799	0.700272		FALSE	FALSE
gnl|gene4682|rna13670|	fdx1l.S	FDX2	Q6P4F2	Ferredoxin-2, mitochondrial	5.8188	5.35731	5.87399	5.64604		FALSE	FALSE
gnl|gene41664|rna84175|	LOC108696486	FDXACB1	Q9BRP7	Ferredoxin-fold anticodon-binding domain-containing protein 1	0.908876	0.499574	0.209439	0.250731		FALSE	FALSE
gnl|gene15022|rna43828|	fdxr.L	FDXR	P22570	NADPH:adrenodoxin oxidoreductase, mitochondrial	4.09477	4.52899	5.54846	5.384		FALSE	FALSE
gnl|gene7379|rna21526|	fech.L	FECH	P22830	Ferrochelatase	5.3547	5.55153	6.85968	6.75313		FALSE	FALSE
gnl|gene18699|rna54581|	fen1.S	FEN1	P39748	Flap endonuclease 1	1.02583	0.63186	0.611231	0.504446	0.758048	FALSE	FALSE
gnl|gene667|rna1952|	fer.L	FER	P16591	Tyrosine-protein kinase Fer	1.46754	0.892705	0.581881	0.474067		FALSE	FALSE
gnl|gene10779|rna31325|	fermt2.S	FERMT2	Q96AC1	Fermitin family homolog 2	1.81039	1.23014	0.937676	0.796076		FALSE	FALSE
gnl|gene2339|rna6805|	fetub.L	FETUB	Q9UGM5	Fetuin-B	2.62299	1.87917	1.64674	1.48005		FALSE	FALSE
gnl|gene1642|rna4794|	fgd4.L	FGD4	Q96M96	FYVE, RhoGEF and PH domain-containing protein 4	1.28275	1.20009	0.85953	0.890484		FALSE	FALSE
gnl|gene847|rna2478|	fgd6.S	FGD6	Q6ZV73	FYVE, RhoGEF and PH domain-containing protein 6	-0.166044	-0.0742404	0.0806177	0.171212		FALSE	FALSE
gnl|gene10231|rna29748|	fggy.L	FGGY	Q96C11	FGGY carbohydrate kinase domain-containing protein	0.15591	-0.0154669	-0.00105253	0.0386829		FALSE	FALSE
gnl|gene50202|rna96584|	LOC108705582	FH	P07954	Fumarate hydratase, mitochondrial	2.24656	2.32611	2.96959	3.21407	1.86525	FALSE	FALSE
gnl|gene1391|rna4072|	fhit.L	FHIT	P49789	Bis(5'-adenosyl)-triphosphatase	0.453366	0.550048	0.668162	0.873753		FALSE	FALSE
gnl|gene19782|rna57795|	fhod1.L	FHOD1	Q9Y613	FH1/FH2 domain-containing protein 1	2.05493	1.47812	0.844014	0.798575		FALSE	FALSE
gnl|gene2576|rna7485|	fibp.L	FIBP	O43427	Acidic fibroblast growth factor intracellular-binding protein	1.02497	0.875162	0.769347	0.832283		FALSE	FALSE
gnl|gene8853|rna25785|	fig4.L	FIG4	Q92562	Polyphosphoinositide phosphatase	1.31841	0.907188	0.401144	0.283476		FALSE	FALSE
gnl|gene1062|rna3095|	fignl1.L	FIGNL1	Q6PIW4	Fidgetin-like protein 1	2.12928	1.90349	1.27004	0.904179		FALSE	FALSE
gnl|gene41178|rna83510|	LOC443573	FILIP1	Q7Z7B0	Filamin A interacting protein 1, isoform CRA_c	3.98106	2.26941	0.761438	0.909068		FALSE	FALSE
gnl|gene4169|rna12135|	fip1l1.S	FIP1L1	Q6UN15	Pre-mRNA 3'-end-processing factor FIP1	4.6937	3.23065	2.91471	3.28195		FALSE	FALSE
gnl|gene15240|rna44486|	fis1.S	FIS1	Q9Y3D6	Mitochondrial fission 1 protein	5.55105	4.4584	5.73191	6.43954		FALSE	FALSE
gnl|gene9454|rna27498|	fkbp10.L	FKBP10	Q96AY3	Peptidyl-prolyl cis-trans isomerase FKBP10	2.97199	2.52523	1.33367	1.91245	2.06461	FALSE	FALSE
gnl|gene14275|rna41584|	fkbp14.L	FKBP14	Q9NWM8	Peptidyl-prolyl cis-trans isomerase FKBP14	2.8982	2.05629	2.48285	2.92487		FALSE	FALSE
gnl|gene19287|rna56341|	fkbp15.L	FKBP15	Q5T1M5	FK506-binding protein 15	2.74118	2.58649	2.10119	2.14931		FALSE	FALSE
gnl|gene12269|rna35659|		FKBP1A	P62942	Peptidyl-prolyl cis-trans isomerase FKBP1A	0.278682	0.353879	0.800971	0.767996	-0.484409	FALSE	FALSE
gnl|gene45141|rna89379|	LOC399415	FKBP1B	P68106	Peptidyl-prolyl cis-trans isomerase FKBP1B	0.172629	0.0868946	0.517277	0.465008		FALSE	FALSE
gnl|gene3590|rna10445|	fkbp2.L	FKBP2	P26885	Peptidylprolyl isomerase	1.57668	1.86251	2.90152	2.51065	1.14449	FALSE	FALSE
gnl|gene12072|rna35067|	fkbp3.L	FKBP3	Q00688	Peptidyl-prolyl cis-trans isomerase FKBP3	1.22712	1.05057	0.68659	0.639209	0.270538	FALSE	FALSE
gnl|gene5582|rna16336|	fkbp4.L	FKBP4	Q02790	Peptidyl-prolyl cis-trans isomerase FKBP4	1.5405	0.973572	0.732575	0.507831	0.983804	FALSE	FALSE
gnl|gene10359|rna30113|	fkbp8.L	FKBP8	Q14318	Peptidyl-prolyl cis-trans isomerase FKBP8	4.57867	4.47846	3.89484	3.0854		FALSE	FALSE
gnl|gene8998|rna26201|	fkbpl.S	FKBPL	Q9UIM3	FK506-binding protein-like	0.862539	0.489162	0.0255938	-0.0311187		FALSE	FALSE
gnl|gene7566|rna22047|	fkrp.L	FKRP	Q9H9S5	Fukutin-related protein	3.62522	3.21018	2.41174	1.81137		FALSE	FALSE
gnl|gene50334|rna96779|	flad1.L	FLAD1	Q8NFF5	FAD synthase	1.33374	1.0976	0.871932	0.847527		FALSE	FALSE
gnl|gene11897|rna34548|	flii.L	FLII	Q13045	Protein flightless-1 homolog	1.0046	0.379919	0.0556733	0.0497526	-0.831221	FALSE	FALSE
gnl|gene14620|rna42604|	LOC108704467	FLNA	P21333	Filamin-A (Fragment)	1.0496	0.497894	0.0580248	0.105131	0.313477	FALSE	FALSE
gnl|gene36123|rna76336|	LOC108715054	FLNB	O75369	Filamin-B	0.879351	0.691556	0.207776	0.146509	0.700296	FALSE	FALSE
gnl|gene50825|rna97494|	flot1.S	FLOT1	O75955	Flotillin-1	6.61137	4.33199	3.69905	2.82961		FALSE	FALSE
gnl|gene16860|rna49273|	fmn1.L	FMN1	Q68DA7	Formin-1	2.24373	1.54298	0.466957	0.761547		FALSE	FALSE
gnl|gene13117|rna38134|	fmo2.L	FMO2	Q99518	Dimethylaniline monooxygenase [N-oxide-forming] 2	8.39661	5.8178	4.55195	3.12672		FALSE	FALSE
gnl|gene13733|rna39950|	MGC81930	FMO5	P49326	Flavin-containing monooxygenase 5	6.675	5.8269	5.6796	4.75057		FALSE	FALSE
gnl|gene16615|rna48539|	fmr1.S	FMR1	Q06787	FMR1 protein	2.7278	1.91692	1.63087	1.14041		FALSE	TRUE
gnl|gene14848|rna43319|	fn1.S	FN1	P02751	Fibronectin	4.40435	3.86499	2.64332	2.50528		FALSE	FALSE
gnl|gene3360|rna9763|	fn3krp.S	FN3KRP	Q9HA64	Ketosamine-3-kinase	0.368974	0.37968	0.158504	0.104506		FALSE	FALSE
gnl|gene47373|rna92506|	fnbp1l	FNBP1L	Q5T0N5	Formin-binding protein 1-like	1.15377	0.746741	0.489736	0.543815		FALSE	FALSE
gnl|gene50232|rna96621|	fnta.S	FNTA	P49354	Protein farnesyltransferase/geranylgeranyltransferase type-1 subunit alpha	0.27776	0.224066	0.255728	0.329235	-0.505819	FALSE	FALSE
gnl|gene2261|rna6572|	focad.L	FOCAD	Q5VW36	Focadhesin	1.95713	1.06512	0.525422	0.921313		FALSE	FALSE
gnl|gene18306|rna53478|	naalad2.L	FOLH1	Q04609	Glutamate carboxypeptidase 2	3.46413	3.52069	3.31116	3.79866		FALSE	FALSE
gnl|gene4488|rna13101|	foxk2.L	FOXK2	Q01167	Forkhead box protein K2	4.51019	3.49279	1.80184	2.1767		FALSE	FALSE
gnl|gene13781|rna40097|	foxred1.L	FOXRED1	Q96CU9	FAD-dependent oxidoreductase domain-containing protein 1	3.4182	5.48945	5.81671	5.87585		FALSE	FALSE
gnl|gene8159|rna23760|	fpgs.L	FPGS	Q05932	Folylpolyglutamate synthase, mitochondrial	1.51249	1.1439	0.996226	0.805624		FALSE	FALSE
gnl|gene4883|rna14262|	fpgt.L	FPGT	O14772	Fucose-1-phosphate guanylyltransferase	0.20471	0.167221	0.0421905	-0.00886795		FALSE	FALSE
gnl|gene3699|rna10775|	frg1.L	FRG1	Q14331	Protein FRG1	1.49037	1.08023	0.702184	0.623578		FALSE	FALSE
gnl|gene10088|rna29330|	frmd8.L	FRMD8	Q9BZ67	FERM domain-containing protein 8	2.28685	1.67919	1.25762	1.02151		FALSE	FALSE
gnl|gene10996|rna31957|	frrs1.L	FRRS1	Q6ZNA5	Ferric-chelate reductase 1	4.64058	3.06425	2.8926	2.65483		FALSE	FALSE
gnl|gene4938|rna14420|	LOC108704247	FRYL	O94915	Protein furry homolog-like	1.67128	1.60422	0.737702	0.688025		FALSE	FALSE
gnl|gene11869|rna34474|	fscn1.S	FSCN1	Q16658	Fascin	0.153778	0.181121	0.172943	0.131502	-0.519272	FALSE	FALSE
gnl|gene39982|rna81788|	ftcd.L	FTCD	O95954	Formimidoyltetrahydrofolate cyclodeaminase	0.141759	0.208456	0.185157	0.309249	-0.397511	FALSE	FALSE
gnl|gene3547|rna10323|	loc100127872.L	FTCDNL1	E5RQL4	Formiminotransferase N-terminal subdomain-containing protein	3.34993	3.54804	3.56417	3.52035		FALSE	FALSE
gnl|gene14096|rna41059|	MGC75752.S	FTH1	P02794	Ferritin heavy chain	0.524648	0.486461	0.716635	0.948597	-0.304086	FALSE	FALSE
gnl|gene16467|rna48102|	fto.L	FTO	Q9C0B1	Alpha-ketoglutarate-dependent dioxygenase FTO	1.05372	0.783221	0.473197	-0.0103744		FALSE	FALSE
gnl|gene616|rna1801|	ftsj1.S	FTSJ1	Q9UET6	Putative tRNA (cytidine(32)/guanosine(34)-2'-O)-methyltransferase	1.16547	0.745024	0.281609	0.255264		FALSE	FALSE
gnl|gene14561|rna42396|	ftsj3.L	FTSJ3	Q8IY81	pre-rRNA 2'-O-ribose RNA methyltransferase FTSJ3	1.44881	0.849606	0.321214	0.264181		FALSE	FALSE
gnl|gene13196|rna38401|	fubp1.S	FUBP1	Q96AE4	Far upstream element-binding protein 1	5.15341	3.28575	2.38668	3.19837		FALSE	FALSE
gnl|gene2662|rna7735|	fubp3.S	FUBP3	Q96I24	Far upstream element-binding protein 3	4.4285	3.26894	3.45362	3.95061		FALSE	FALSE
gnl|gene20189|rna58921|	fuca1.S	FUCA1	P04066	Tissue alpha-L-fucosidase	3.9135	3.82297	3.46259	3.67727		FALSE	FALSE
gnl|gene7307|rna21320|	furin.L	FURIN	P09958	Furin	4.77474	4.33644	3.07259	0.453528		FALSE	FALSE
gnl|gene40052|rna81885|	fus.L	FUS	P35637	RNA-binding protein FUS	2.78849	2.16045	1.66536	2.11946	2.14317	FALSE	TRUE
gnl|gene11006|rna31998|	fxr1.S	FXR1	P51114	Fragile X mental retardation syndrome-related protein 1	2.47104	1.68391	1.38329	1.23638		FALSE	FALSE
gnl|gene8708|rna25350|	g3bp1.S	G3BP1	Q13283	Ras GTPase-activating protein-binding protein 1	1.85387	1.13988	0.822066	0.638035	1.81934	FALSE	TRUE
gnl|gene4173|rna12151|	g3bp2.L	G3BP2	Q9UN86	Ras GTPase-activating protein-binding protein 2	2.60746	1.81135	1.44005	1.36737	1.90318	FALSE	FALSE
gnl|gene16901|rna49397|	g6pd.L	G6PD	P11413	Glucose-6-phosphate 1-dehydrogenase	-0.0231559	-0.062952	-0.163982	-0.143583	-0.245757	FALSE	FALSE
gnl|gene36058|rna76239|	LOC108703274	GAA	P10253	Lysosomal alpha-glucosidase	3.33089	3.64546	3.75342	3.51103		FALSE	FALSE
gnl|gene35026|rna74794|	MGC84581	GAB1	Q13480	GRB2-associated-binding protein 1	2.45535	1.79972	1.73669	1.92601		FALSE	FALSE
gnl|gene9611|rna27961|	gabarapl2.L	GABARAPL2	P60520	Gamma-aminobutyric acid receptor-associated protein-like 2	1.16249	0.93341	0.722635	0.658351		FALSE	FALSE
gnl|gene14306|rna41680|	gabpa.S	GABPA	Q06546	GA-binding protein alpha chain	1.53282	1.53608	1.35405	1.13331		FALSE	FALSE
gnl|gene9093|rna26461|	gabrr2.L	GABRR2	P28476	Gamma-aminobutyric acid receptor subunit rho-2	1.94988	1.18188	0.311329	0.456639		FALSE	FALSE
gnl|gene12018|rna34920|	gad1.2.L	GAD1	Q99259	Glutamate decarboxylase 1	0.0559761	0.124889	0.177656	0.0116259		FALSE	FALSE
gnl|gene5174|rna15140|	gak.S	GAK	O14976	Cyclin-G-associated kinase	5.31228	3.24591	1.8434	2.07171		FALSE	FALSE
gnl|gene4806|rna14037|	galc.L	GALC	P54803	Galactocerebrosidase (Fragment)	4.0424	3.34593	3.35147	3.37272		FALSE	FALSE
gnl|gene19872|rna58029|	gale.S	GALE	Q14376	UDP-glucose 4-epimerase	-0.04245	0.0809593	0.180384	0.310787	-0.618606	FALSE	FALSE
gnl|gene13446|rna39132|	galk1.L	GALK1	P51570	Galactokinase	-0.139094	0.183496	0.340946	0.477338	-0.385014	FALSE	FALSE
gnl|gene10809|rna31415|	galk2.L	GALK2	Q01415	N-acetylgalactosamine kinase	0.542775	0.580961	0.765909	1.01382	-0.210664	FALSE	FALSE
gnl|gene11270|rna32783|	galm.L	GALM	Q96C23	Galactose mutarotase	-0.188162	-0.12738	0.0344764	0.193862	-0.871737	FALSE	FALSE
gnl|gene36027|rna76195|	galnt1.L	GALNT1	Q10472	Polypeptide N-acetylgalactosaminyltransferase 1	4.29427	2.96435	2.6031	2.14409		FALSE	FALSE
gnl|gene16458|rna48070|	galnt2.S	GALNT2	Q10471	Polypeptide N-acetylgalactosaminyltransferase 2	3.76819	3.07152	2.25954	1.80809		FALSE	FALSE
gnl|gene42921|rna86090|	galnt7.L	GALNT7	Q86SF2	Polypeptide N-acetylgalactosaminyltransferase (Fragment)	5.49536	4.64299	3.2508	3.33159		FALSE	FALSE
gnl|gene38075|rna79077|	galt.S	GALT	P07902	Galactose-1-phosphate uridylyltransferase	-0.193047	-0.117067	-0.0278424	0.00787893		FALSE	FALSE
gnl|gene20213|rna59004|	gamt.L	GAMT	Q14353	Guanidinoacetate N-methyltransferase	0.351795	0.376893	0.812351	0.998097	-0.620558	FALSE	FALSE
gnl|gene1986|rna5785|	gan.L	GAN	Q9H2C0	Gigaxonin	1.24476	0.789822	0.671512	0.686215		FALSE	FALSE
gnl|gene42629|rna85626|	LOC108715138	GANAB	Q14697	Neutral alpha-glucosidase AB	2.63827	2.05726	0.766892	1.28933	2.42275	FALSE	FALSE
gnl|gene16557|rna48371|	gapdh.S	GAPDH	P04406	Glyceraldehyde-3-phosphate dehydrogenase	0.173854	0.239267	0.322732	0.337819	-0.759162	FALSE	FALSE
gnl|gene12195|rna35442|	gapvd1.L	GAPVD1	Q14C86	GTPase-activating protein and VPS9 domain-containing protein 1	2.78922	2.23468	1.43	1.67393		FALSE	FALSE
gnl|gene17265|rna50390|	gar1.S	GAR1	Q9NY12	H/ACA ribonucleoprotein complex subunit 1	2.05132	1.15452	0.811436	0.904234		FALSE	FALSE
gnl|gene19919|rna58164|	kiaa0355.L	GARRE1		Granule associated Rac and RHOG effector protein 1	3.89007	3.98926	3.01389	2.54417		FALSE	FALSE
gnl|gene3275|rna9483|	gars.L	GARS1		Glycine--tRNA ligase	0.270974	0.249832	0.0626737	0.0988908		FALSE	FALSE
gnl|gene17371|rna50707|	gart.L	GART	P22102	Trifunctional purine biosynthetic protein adenosine-3	0.264369	0.187492	0.0917022	0.0881035	-0.386829	FALSE	FALSE
gnl|gene14204|rna41375|	gas7.S	GAS7	O60861	Growth arrest-specific protein 7	0.259737	-0.245029	0.13355	-0.122538		FALSE	FALSE
gnl|gene14409|rna41954|	gas8.S	GAS8	O95995	Dynein regulatory complex subunit 4	2.21937	2.10103	1.75546	1.88468		FALSE	FALSE
gnl|gene1547|rna4488|	gatad2a.L	GATAD2A	Q86YP4	Transcriptional repressor p66-alpha	1.86513	1.5707	0.85732	0.739893		FALSE	FALSE
gnl|gene36240|rna76496|	LOC108699631	GATAD2B	Q8WXI9	Transcriptional repressor p66-beta	2.28437	1.86108	1.27386	1.06537		FALSE	FALSE
gnl|gene9641|rna28063|	gatd1.L	GATD1	Q8NB37	Glutamine amidotransferase-like class 1 domain-containing protein 1	1.13924	0.557587	0.688647	0.883845		FALSE	FALSE
gnl|gene14645|rna42686|	gatd3a.L	GATD3B	A0A0B4J2D5	Glutamine amidotransferase-like class 1 domain-containing protein 3B, mitochondrial	0.532291	0.451361	0.903258	1.02073		FALSE	FALSE
gnl|gene41510|rna83979|	gba.L	GBA	P04062	Glucosylceramidase	4.02583	3.85206	3.27816	3.23496		FALSE	FALSE
gnl|gene9545|rna27768|	gba3.L	GBA3	Q9H227	Cytosolic beta-glucosidase	0.0233697	0.12746	0.104987	0.1037		FALSE	FALSE
gnl|gene34758|rna74431|	gbe1.S	GBE1	Q04446	1,4-alpha-glucan branching enzyme	0.769206	0.704427	0.53943	0.376097	0.21733	FALSE	FALSE
gnl|gene3813|rna11113|	gbf1.S	GBF1	Q92538	Golgi-specific brefeldin A-resistance guanine nucleotide exchange factor 1	2.05789	1.60749	0.634517	0.734664		FALSE	FALSE
gnl|gene1083|rna3149|	LOC108705634	GBP1	P32455	Guanylate-binding protein 1	3.22518	3.33038	3.22554	2.67269	2.02243	FALSE	FALSE
gnl|gene35343|rna75293|	LOC108695923	GBP2	P32456	Guanylate-binding protein 2	4.66304	4.17427	4.08381	3.42302		FALSE	FALSE
gnl|gene19628|rna57360|	gbp1.L	GBP3	Q9H0R5	Guanylate-binding protein 3	2.51037	2.37153	2.21934	1.8219		FALSE	FALSE
gnl|gene35180|rna75030|	MGC68559	GCA	P28676	Grancalcin	3.4921	2.77707	3.15248	3.62562		FALSE	FALSE
gnl|gene37204|rna77861|	gcat.S	GCAT	O75600	2-amino-3-ketobutyrate coenzyme A ligase, mitochondrial	5.50015	5.08335	5.58123	5.72971		FALSE	FALSE
gnl|gene16065|rna46959|	gcc2.S	GCC2	Q8IWJ2	GRIP and coiled-coil domain-containing protein 2	3.34907	2.33579	2.11256	2.61954		FALSE	FALSE
gnl|gene6430|rna18826|	gcdh.L	GCDH	Q92947	Glutaryl-CoA dehydrogenase, mitochondrial	6.44173	6.91948	7.43774	7.449		FALSE	FALSE
gnl|gene17286|rna50449|	gcfc2.S	GCFC2	P16383	Intron Large complex component GCFC2	2.85847	1.98165	1.34835	1.53758		FALSE	FALSE
gnl|gene50240|rna96635|	gchfr.L	GCHFR	P30047	GTP cyclohydrolase 1 feedback regulatory protein	0.0286969	-0.125687	0.0949059	0.106569		FALSE	FALSE
gnl|gene11530|rna33484|	gclc.S	GCLC	P48506	Gamma-ECS	-0.0655273	-0.0500933	0.192258	0.157152		FALSE	FALSE
gnl|gene9536|rna27738|	gclm.L	GCLM	P48507	Glutamate--cysteine ligase regulatory subunit	0.239966	0.193892	0.96333	1.04877	-0.073141	FALSE	FALSE
gnl|gene35516|rna75518|	LOC108707099	GCN1	Q92616	eIF-2-alpha kinase activator GCN1	2.45212	1.36225	0.688803	0.740028		FALSE	FALSE
gnl|gene18542|rna54143|	gcna.L	GCNA	Q96QF7	Acidic repeat-containing protein	3.48754	1.80931	1.32305	1.34207		FALSE	FALSE
gnl|gene48336|rna93891|	LOC108712935	GCOM1	H8Y6P7	GRINL1A combined protein 15	2.39172	1.51315	1.26879	1.47589		FALSE	FALSE
gnl|gene7683|rna22414|	gde1.L	GDE1	Q9NZC3	Glycerophosphodiester phosphodiesterase 1	5.91679	4.52905	4.7114	4.18367		FALSE	FALSE
gnl|gene2356|rna6857|	gdf3.S	GDF3	Q9NR23	Growth/differentiation factor 3	1.26062	0.794554	0.459626	0.929775		FALSE	FALSE
gnl|gene8111|rna23638|	gdi1.L	GDI1	P31150	Rab GDP dissociation inhibitor alpha	0.190853	0.114125	0.124088	0.101297		FALSE	FALSE
gnl|gene12024|rna34935|	gdi2.S	GDI2	P50395	Rab GDP dissociation inhibitor beta	0.206941	0.0783007	0.162683	0.120149	-0.411133	FALSE	FALSE
gnl|gene16849|rna49237|	gemin2.S	GEMIN2	O14893	Gem-associated protein 2	4.75662	4.54553	3.27571	5.27955		FALSE	FALSE
gnl|gene7770|rna22681|	gemin4.L	GEMIN4	P57678	Gem-associated protein 4	2.90467	2.45671	1.56891	1.49851		FALSE	FALSE
gnl|gene27112|rna66618|	gemin5.L	GEMIN5	Q8TEQ6	Gem-associated protein 5	2.03671	1.60637	0.915372	0.759207	1.55651	FALSE	FALSE
gnl|gene18025|rna52681|	gemin6.L	GEMIN6	Q8WXD5	Gem-associated protein 6	2.2646	1.7437	1.92209	1.96824		FALSE	FALSE
gnl|gene17639|rna51542|	gemin7.L	GEMIN7	Q9H840	Gem-associated protein 7	2.01572	1.54404	1.02964	0.847024		FALSE	FALSE
gnl|gene2013|rna5851|	gemin8.S	GEMIN8	Q9NWZ8	Gem-associated protein 8	2.07774	1.5351	1.07877	0.650511		FALSE	FALSE
gnl|gene48482|rna94075|	LOC108717192	GEN1	Q17RS7	Flap endonuclease GEN homolog 1	6.3477	2.74173	1.92696	1.91265		FALSE	FALSE
gnl|gene1745|rna5068|	asna1.S	GET3		ATPase GET3	1.53397	1.48289	1.1158	0.886419		FALSE	FALSE
gnl|gene14429|rna42000|	get4.S	GET4	Q7L5D6	Golgi to ER traffic protein 4 homolog	3.89593	3.47876	2.78714	4.24346		FALSE	FALSE
gnl|gene19228|rna56181|	gfer.L	GFER	P55789	FAD-linked sulfhydryl oxidase ALR	5.81299	5.73232	2.52434	3.08736		FALSE	FALSE
gnl|gene27471|rna66978|	gfm1.L	GFM1	Q96RP9	Elongation factor G, mitochondrial	5.21801	4.76364	6.03272	5.76972		FALSE	FALSE
gnl|gene4794|rna13994|	gfod2.L	GFOD2	Q3B7J2	Glucose-fructose oxidoreductase domain-containing protein 2	0.393152	0.317379	0.326856	0.655683		FALSE	FALSE
gnl|gene16186|rna47291|	gfpt2.L	GFPT1	Q06210	Glutamine--fructose-6-phosphate transaminase (isomerizing)	0.306188	0.11648	0.00522046	0.129508	0.218831	FALSE	FALSE
gnl|gene19889|rna58074|	gga1.S	GGA1	Q9UJY5	ADP-ribosylation factor-binding protein GGA1	1.67649	1.32678	0.963989	0.731394		FALSE	FALSE
gnl|gene8334|rna24261|	gga3.S	GGA3	Q9NZ52	ADP-ribosylation factor-binding protein GGA3	3.28957	2.43516	1.61807	1.95875		FALSE	FALSE
gnl|gene4426|rna12911|	ggh.L	GGH	Q92820	Gamma-glutamyl hydrolase	2.97865	2.53618	2.38618	2.34772		FALSE	FALSE
gnl|gene12637|rna36719|	ggps1.L	GGPS1	O95749	Geranylgeranyl pyrophosphate synthase	0.0988119	0.249	0.79519	1.17033		FALSE	FALSE
gnl|gene806|rna2352|	loc100493771.L	GGT1	P19440	Glutathione hydrolase 1 proenzyme	0.0455848	0.184831	0.538745	0.696745		FALSE	FALSE
gnl|gene7419|rna21619|	gigyf2.S	GIGYF2	Q6Y7W6	GRB10-interacting GYF protein 2 (Fragment)	5.0255	3.51401	2.13146	2.43029		FALSE	FALSE
gnl|gene10526|rna30580|	gins1.S	GINS1	Q14691	DNA replication complex GINS protein PSF1	0.684999	0.292571	0.199726	0.327145		FALSE	FALSE
gnl|gene8099|rna23609|	gins2.L	GINS2	Q9Y248	DNA replication complex GINS protein PSF2	1.10462	0.653093	0.857443	1.10257	0.264892	FALSE	FALSE
gnl|gene12173|rna35367|	gins4.L	GINS4	Q9BRT9	DNA replication complex GINS protein SLD5	1.01558	0.674855	0.432583	0.89635		FALSE	FALSE
gnl|gene4284|rna12477|	gipc1.L	GIPC1	O14908	PDZ domain-containing protein GIPC1	2.44284	1.90423	1.52843	1.51032		FALSE	FALSE
gnl|gene42656|rna85667|	LOC108706805	GIPC3	Q8TF64	PDZ domain-containing protein GIPC3	0.997062	0.799509	0.458658	0.464548		FALSE	FALSE
gnl|gene5604|rna16408|	git1.L	GIT1	Q9Y2X7	ARF GTPase-activating protein GIT1	1.96717	1.61173	0.884089	0.680664		FALSE	FALSE
gnl|gene8975|rna26131|	git2.L	GIT2	Q14161	ARF GTPase-activating protein GIT2	2.09583	1.86689	1.1837	1.12225		FALSE	FALSE
gnl|gene3805|rna11087|	gk.S	GK	P32189	Glycerol kinase	2.39628	2.28116	2.48273	2.61331		FALSE	FALSE
gnl|gene8136|rna23697|	gkap1.L	GKAP1	Q5VSY0	G kinase-anchoring protein 1	2.1168	1.70445	1.04917	1.06734		FALSE	FALSE
gnl|gene16610|rna48526|	gla.S	GLA	P06280	Alpha-galactosidase A	2.90834	2.67026	2.08573	2.26689		FALSE	FALSE
gnl|gene16339|rna47726|	glb1l.L	GLB1	P16278	Beta-galactosidase	3.04256	3.14158	3.33147	3.48259		FALSE	FALSE
gnl|gene3772|rna10968|	glce.S	GLCE	O94923	Heparosan-N-sulfate-glucuronate 5-epimerase	3.01505	2.96282	2.07538	1.56391		FALSE	FALSE
gnl|gene19089|rna55737|	gldc.S	GLDC	P23378	Glycine dehydrogenase (aminomethyl-transferring)	4.78316	5.4138	6.99358	6.96206		FALSE	FALSE
gnl|gene14793|rna43159|	gle1.L	GLE1	Q53GS7	Nucleoporin GLE1	3.51653	3.89553	1.69353	2.97985		FALSE	FALSE
gnl|gene40546|rna82601|	LOC108715473	GLG1	Q92896	Golgi apparatus protein 1	2.85335	2.45766	2.21274	1.99559		FALSE	FALSE
gnl|gene2615|rna7598|	glipr2.L	GLIPR2	Q9H4G4	Golgi-associated plant pathogenesis-related protein 1	1.58372	1.26336	0.417315	0.195485		FALSE	FALSE
gnl|gene7669|rna22371|	glmn.L	GLMN	Q92990	Glomulin	1.97437	1.41792	0.545813	1.20501		FALSE	FALSE
gnl|gene15747|rna45985|	glo1.S	GLO1	Q04760	Lactoylglutathione lyase	0.0498876	-0.135083	0.334757	0.415688	-0.865609	FALSE	FALSE
gnl|gene9435|rna27449|	glod4.L	GLOD4	Q9HC38	Glyoxalase domain-containing protein 4	-0.121276	-0.0623637	0.101216	0.084279		FALSE	FALSE
gnl|gene13714|rna39894|	glrx.L	GLRX	P35754	Glutaredoxin-1	0.507935	0.356713	1.73806	1.94769	-0.136859	FALSE	FALSE
gnl|gene2376|rna6910|	glrx2.L	GLRX2	Q9NS18	Glutaredoxin-2, mitochondrial	6.43652	4.36023	5.66155	5.62884		FALSE	FALSE
gnl|gene10037|rna29166|	glrx3.L	GLRX3	O76003	Glutaredoxin-3	1.28593	1.50966	1.65059	1.70124	0.691449	FALSE	FALSE
gnl|gene50790|rna97446|	LOC108701492	GLS2	Q9UI32	Glutaminase	4.61517	3.96064	3.91192	3.80718		FALSE	FALSE
gnl|gene39622|rna81269|	glt1d1.L	GLT1D1	Q96MS3	Glycosyltransferase 1 domain-containing protein 1	-0.177591	-0.10281	0.306329	0.380527		FALSE	FALSE
gnl|gene12158|rna35319|	gltp.L	GLTP	Q9NZD2	Glycolipid transfer protein	2.09302	1.60897	2.17575	2.55908		FALSE	FALSE
gnl|gene7492|rna21841|	glud1.S	GLUD1	P00367	Glutamate dehydrogenase 1, mitochondrial	4.46209	4.99562	5.40484	5.31024		FALSE	FALSE
gnl|gene15186|rna44333|	glul.S	GLUL	P15104	Glutamine synthetase	1.4566	1.22069	0.842774	0.8851		FALSE	FALSE
gnl|gene14634|rna42651|	gm2a.L	GM2A	P17900	Ganglioside GM2 activator	3.45449	3.21541	3.54793	3.78392		FALSE	FALSE
gnl|gene12692|rna36867|	gmds.S	GMDS	O60547	GDP-mannose 4,6 dehydratase	0.0437504	0.033705	-0.0151018	0.0165628	-0.730007	FALSE	FALSE
gnl|gene3282|rna9508|	gmeb1.S	GMEB1	Q9Y692	Glucocorticoid modulatory element-binding protein 1	2.57141	2.32887	2.05439	2.40149		FALSE	FALSE
gnl|gene37194|rna77851|	gmfb.L	GMFB	P60983	Glia maturation factor beta	0.730158	0.363839	0.531734	0.735105	-0.0512196	FALSE	FALSE
gnl|gene19653|rna57446|	gmnn.L	GMNN	O75496	Geminin	3.44931	2.86621	2.43127	2.78986		FALSE	FALSE
gnl|gene47535|rna92712|	gmppa.L	GMPPA	Q96IJ6	Mannose-1-phosphate guanyltransferase alpha	0.12155	-0.000131526	-0.0386334	0.00613175		FALSE	FALSE
gnl|gene1352|rna3947|	gmppb.L	GMPPB	Q9Y5P6	Mannose-1-phosphate guanyltransferase beta	0.152684	0.152388	0.104064	-0.541097	0.0710099	FALSE	FALSE
gnl|gene9981|rna29018|	gmps.L	GMPS	P49915	GMP synthase [glutamine-hydrolyzing]	0.420227	0.204007	0.143544	0.0871269	-0.268271	FALSE	FALSE
gnl|gene547|rna1581|	gna11.S	GNA11	P29992	Guanine nucleotide-binding protein subunit alpha-11	0.92833	0.864719	0.772994	0.747139		FALSE	FALSE
gnl|gene3589|rna10442|	gnai1.L	GNAI1	P63096	Guanine nucleotide-binding protein G(i) subunit alpha-1	1.48749	1.05645	1.25952	1.00013		FALSE	FALSE
gnl|gene47910|rna93238|	gnai2.S	GNAI2	P04899	Guanine nucleotide-binding protein G(i) subunit alpha-2	1.59443	0.871758	1.03653	1.15163		FALSE	FALSE
gnl|gene16828|rna49183|	gnai3.S	GNAI3	P08754	Guanine nucleotide-binding protein G(i) subunit alpha	2.34937	1.7968	2.19435	2.06561		FALSE	FALSE
gnl|gene9075|rna26411|	gnao1.S	GNAO1	P09471	Guanine nucleotide-binding protein G(o) subunit alpha	1.20115	1.31095	1.71213	1.5625		FALSE	FALSE
gnl|gene6355|rna18603|	gnb1.S	GNB1	P62873	Guanine nucleotide-binding protein G(I)/G(S)/G(T) subunit beta-1	4.01473	3.37862	3.88545	2.94507		FALSE	FALSE
gnl|gene15257|rna44525|	gnb1l.L	GNB1L	Q9BYB4	Guanine nucleotide-binding protein subunit beta-like protein 1	-0.177563	-0.367034	0.0182911	0.0685704		FALSE	FALSE
gnl|gene11305|rna32873|	gnl1.L	GNL1	P36915	Guanine nucleotide-binding protein-like 1	0.646308	0.38973	0.197111	0.0428855	-0.211798	FALSE	FALSE
gnl|gene47956|rna93317|	gnl3l.S	GNL3L	Q9NVN8	Guanine nucleotide-binding protein-like 3-like protein	1.88374	1.62887	0.76758	0.744989		FALSE	FALSE
gnl|gene48980|rna94790|	LOC108716567	GNMT	Q14749	Glycine N-methyltransferase	-0.131604	-0.0928136	0.0213745	-0.0889512		FALSE	FALSE
gnl|gene1319|rna3856|	gnpda1.L	GNPDA1	P46926	Glucosamine-6-phosphate isomerase 1	0.0611078	-0.000620788	0.014929	0.110819	-0.867624	FALSE	FALSE
gnl|gene4079|rna11871|	gnpda2.L	GNPDA2	Q8TDQ7	Glucosamine-6-phosphate isomerase 2	0.254275	0.116793	-0.0022242	0.161411	-0.696938	FALSE	FALSE
gnl|gene17752|rna51894|	gnpnat1.L	GNPNAT1	Q96EK6	Glucosamine 6-phosphate N-acetyltransferase	-0.126747	0.0318454	0.39827	0.452944		FALSE	FALSE
gnl|gene15117|rna44122|	golga1.L	GOLGA1	Q92805	Golgin subfamily A member 1	3.22685	2.61674	1.92759	2.04093		FALSE	FALSE
gnl|gene98|rna274|	golga2.S	GOLGA2	Q08379	Golgin subfamily A member 2	2.78108	2.67616	2.41233	2.05479		FALSE	FALSE
gnl|gene19789|rna57811|	golga3.L	GOLGA3	Q08378	Golgin subfamily A member 3	2.35921	1.91642	1.19962	0.999506		FALSE	FALSE
gnl|gene11983|rna34823|	golga4.L	GOLGA4	Q13439	Golgin subfamily A member 4	2.82265	2.62939	2.03869	1.96528		FALSE	FALSE
gnl|gene10870|rna31602|	golgb1.L	GOLGB1	Q14789	Golgin subfamily B member 1 (Fragment)	3.84183	3.26265	2.59988	1.89229		FALSE	FALSE
gnl|gene11209|rna32596|	casc4.S	GOLM2		Protein GOLM2	2.85932	2.60169	2.70143	2.47676		FALSE	FALSE
gnl|gene19101|rna55770|	golph3l.S	GOLPH3L	Q9H4A5	Golgi phosphoprotein 3-like	2.92739	2.80652	2.8765	3.18127		FALSE	FALSE
gnl|gene15089|rna44030|	gopc.S	GOPC	Q9HD26	Golgi-associated PDZ and coiled-coil motif-containing protein	1.10773	0.952832	0.576968	0.318251		FALSE	FALSE
gnl|gene19375|rna56622|	gorasp2.S	GORASP2	Q9H8Y8	Golgi reassembly-stacking protein 2	4.62886	3.44252	3.83939	3.50941		FALSE	FALSE
gnl|gene4699|rna13727|	gosr1.L	GOSR1	O95249	Golgi SNAP receptor complex member 1	3.87991	3.65505	3.30502	3.70438		FALSE	FALSE
gnl|gene9222|rna26786|	got1.S	GOT1	P17174	Aspartate aminotransferase, cytoplasmic	-0.0663978	0.0436005	0.240388	0.434548	-0.48703	FALSE	FALSE
gnl|gene11487|rna33380|	got2.S	GOT2	P00505	Aspartate aminotransferase, mitochondrial	5.45541	5.35099	6.10135	6.05511	5.72799	FALSE	FALSE
gnl|gene14040|rna40904|	gpa33.S	GPA33	Q99795	Cell surface A33 antigen	5.09536	3.30256	4.51302	4.3081		FALSE	FALSE
gnl|gene7258|rna21183|	gpaa1.L	GPAA1	O43292	Glycosylphosphatidylinositol anchor attachment 1 protein	4.93115	4.09436	3.86982	2.82771		FALSE	FALSE
gnl|gene18022|rna52674|	gpalpp1.L	GPALPP1	Q8IXQ4	GPALPP motifs-containing protein 1	1.67603	1.56541	1.14777	1.06859		FALSE	FALSE
gnl|gene47022|rna92018|	gpat3.S	GPAT3	Q53EU6	Glycerol-3-phosphate acyltransferase 3	6.65153	6.71245	4.8991	2.97176		FALSE	FALSE
gnl|gene16405|rna47918|	gpatch1.L	GPATCH1	Q9BRR8	G patch domain-containing protein 1	3.14919	1.91028	1.86376	1.96714		FALSE	FALSE
gnl|gene40757|rna82902|	gpatch11.L	GPATCH11	Q8N954	Coiled-coil domain-containing protein 75	2.1489	1.64158	1.12593	1.37714		FALSE	FALSE
gnl|gene4035|rna11736|	gpatch4.L	GPATCH4	Q5T3I0	G patch domain-containing protein 4	4.53485	2.26195	1.80663	2.17982		FALSE	FALSE
gnl|gene35703|rna75762|	LOC108702535	GPATCH8	Q9UKJ3	G patch domain-containing protein 8	5.15461	3.76133	0.687286	1.48395		FALSE	FALSE
gnl|gene2414|rna7034|	gpbp1.L	GPBP1	Q86WP2	Vasculin	4.40075	3.61931	2.12505	2.55336		FALSE	FALSE
gnl|gene10344|rna30059|	gpbp1l1.L	GPBP1L1	Q9HC44	Vasculin-like protein 1	3.1318	2.02076	0.802028	1.60936		FALSE	FALSE
gnl|gene1171|rna3407|	gpcpd1.L	GPCPD1	Q9NPB8	Glycerophosphocholine phosphodiesterase GPCPD1	1.45136	1.28203	0.729499	0.535861		FALSE	FALSE
gnl|gene296|rna852|	MGC83663	GPD1	P21695	Glycerol-3-phosphate dehydrogenase [NAD(+)], cytoplasmic	0.311661	0.32814	0.387001	0.555816	-0.396221	FALSE	FALSE
gnl|gene14516|rna42269|	gpd1l.L	GPD1L	Q8N335	Glycerol-3-phosphate dehydrogenase 1-like protein	0.249556	0.309685	0.491054	0.642353		FALSE	FALSE
gnl|gene40142|rna82010|	gphn.L	GPHN	Q9NQX3	Gephyrin	2.02844	1.70845	1.01456	0.800654		FALSE	FALSE
gnl|gene10890|rna31658|	gpi.L	GPI	P06744	Glucose-6-phosphate isomerase (Fragment)	0.0949907	0.117717	0.108257	0.314831	-0.947184	FALSE	FALSE
gnl|gene16114|rna47116|	gpkow.S	GPKOW	Q92917	G-patch domain and KOW motifs-containing protein	3.24715	2.24979	1.41246	1.46855		FALSE	FALSE
gnl|gene17496|rna51098|	gpm6b.L	GPM6B	Q13491	Neuronal membrane glycoprotein M6-b	4.40479	2.78635	3.68233	3.53363		FALSE	FALSE
gnl|gene4424|rna12896|	gpn1.L	GPN1	Q9HCN4	GPN-loop GTPase 1	1.55517	1.03037	0.616064	0.787895		FALSE	FALSE
gnl|gene17042|rna49794|	gpn2.S	GPN2	Q9H9Y4	GPN-loop GTPase 2	1.09663	0.944544	0.698793	1.07137		FALSE	FALSE
gnl|gene1255|rna3648|	gpr107.L	GPR107	Q5VW38	G protein-coupled receptor 107, isoform CRA_c	0.521896	1.31428	1.25316	0.713884		FALSE	FALSE
gnl|gene41158|rna83486|	LOC108697265	GPR161	Q8N6U8	G-protein coupled receptor 161	1.05584	0.97297	0.618011	0.498688		FALSE	FALSE
gnl|gene2495|rna7264|	gps1.L	GPS1	Q13098	COP9 signalosome complex subunit 1	0.640989	0.220638	0.136263	0.303113	0.128633	FALSE	FALSE
gnl|gene10370|rna30142|	gpt2.S	GPT2	Q8TD30	Alanine aminotransferase 2	1.87536	1.65621	1.09694	1.12639		FALSE	FALSE
gnl|gene7331|rna21397|	gpx1.L	GPX1	P07203	Glutathione peroxidase 1	0.0729137	0.0725847	0.730125	1.02472	-0.52687	FALSE	FALSE
gnl|gene44534|rna88504|	gpx4.S	GPX4	P36969	Phospholipid hydroperoxide glutathione peroxidase	-0.227275	-0.0744693	0.637171	0.697564	-0.860005	FALSE	FALSE
gnl|gene7172|rna20927|	gpx7.S	GPX7	Q96SL4	Glutathione peroxidase 7	3.04418	3.03549	3.04608	2.98689		FALSE	FALSE
gnl|gene44709|rna88739|	gpx8.S	GPX8	Q8TED1	Probable glutathione peroxidase 8	5.14201	4.00997	4.19301	2.94533		FALSE	FALSE
gnl|gene37025|rna77607|	gramd2b.L	GRAMD2B	Q96HH9	GRAM domain-containing protein 2B	4.94459	4.82561	2.24537	2.61604		FALSE	FALSE
gnl|gene44700|rna88720|	LOC108710267	GRAMD4	Q6IC98	GRAM domain-containing protein 4	6.82091	7.8378	6.18307	4.32211		FALSE	FALSE
gnl|gene1491|rna4333|	grb2.S	GRB2	P62993	Growth factor receptor-bound protein 2	2.60241	2.32118	1.87149	1.94906		FALSE	TRUE
gnl|gene759|rna2205|	LOC108719216	GREB1L	Q9C091	GREB1-like protein	5.72871	3.6948	2.04943	2.33979		FALSE	FALSE
gnl|gene10402|rna30235|	LOC108718537	GRHPR	Q9UBQ7	Glyoxylate reductase/hydroxypyruvate reductase	-0.0816224	0.111472	0.46897	0.633898	-0.720899	FALSE	FALSE
gnl|gene43039|rna86233|	LOC108711084	GRIP1	Q9Y3R0	Glutamate receptor-interacting protein 1 (Fragment)	3.45144	2.58498	1.66434	2.23589		FALSE	FALSE
gnl|gene48822|rna94575|	LOC108698085	GRIPAP1	Q4V328	GRIP1-associated protein 1	2.65141	1.87366	1.05114	0.94909		FALSE	FALSE
gnl|gene10894|rna31666|	grn.S	GRN	P28799	Progranulin	3.38371	2.65906	1.4673	1.75737		FALSE	FALSE
gnl|gene17344|rna50630|	grsf1.L	GRSF1	Q12849	G-rich sequence factor 1	2.57489	2.1822	1.76246	1.68029		FALSE	FALSE
gnl|gene5711|rna16725|	grwd1.L	GRWD1	Q9BQ67	Glutamate-rich WD repeat-containing protein 1	0.0532532	0.251824	0.0729539	0.0226928	-0.0585	FALSE	FALSE
gnl|gene15761|rna46033|	gsk3a.S	GSK3B	P49841	Glycogen synthase kinase-3 beta	1.50358	1.05177	0.816625	0.36381		FALSE	FALSE
gnl|gene1496|rna4347|	gskip.L	GSKIP	Q9P0R6	GSK3B-interacting protein	1.60256	1.00735	2.81828	2.38507		FALSE	FALSE
gnl|gene1177|rna3428|	gsn.S	GSN	P06396	Gelsolin	0.0658933	0.0986559	0.202213	0.134869	-0.899477	FALSE	FALSE
gnl|gene17145|rna50075|	gspt1.L	GSPT1	P15170	Eukaryotic peptide chain release factor GTP-binding subunit ERF3A	0.969979	0.604951	0.220117	0.177682	0.453422	FALSE	FALSE
gnl|gene3610|rna10502|	gsr.L	GSR	P00390	Glutathione reductase, mitochondrial	1.62914	1.65868	1.59658	1.66902		FALSE	FALSE
gnl|gene7676|rna22392|	gss.L	GSS	P48637	Glutathione synthetase	0.20579	0.300043	0.510245	0.50719		FALSE	FALSE
gnl|gene17664|rna51631|	gsta1.S	GSTA1	P08263	Glutathione S-transferase A1	-0.0621242	0.439948	0.701152	1.21328	-0.961791	FALSE	FALSE
gnl|gene20308|rna59307|	gsta4.S	GSTA4	O15217	Glutathione S-transferase A4	0.332973	0.976462	1.91844	2.38244		FALSE	FALSE
gnl|gene1661|rna4844|	gstcd.L	GSTCD	Q8NEC7	Glutathione S-transferase C-terminal domain-containing protein	2.03392	1.57171	1.10721	0.932574		FALSE	FALSE
gnl|gene10679|rna31027|	gstk1.L	GSTK1	Q9Y2Q3	Glutathione S-transferase kappa 1	5.64141	4.9898	5.44914	5.88389		FALSE	FALSE
gnl|gene10140|rna29490|	gstm1.L	GSTM1	P09488	Glutathione S-transferase Mu 1	0.105948	0.200194	0.56538	0.758305	-0.629742	FALSE	FALSE
gnl|gene11134|rna32359|	gsto1.S	GSTO1	P78417	Glutathione S-transferase omega-1	0.220148	0.408531	0.608273	0.782595	-0.963239	FALSE	FALSE
gnl|gene10253|rna29817|	gstt1-like.2.L	GSTT1	P30711	Glutathione S-transferase theta-1	0.230971	0.306296	0.729538	0.933139	-0.612878	FALSE	FALSE
gnl|gene4163|rna12119|	gstz1.L	GSTZ1	O43708	Maleylacetoacetate isomerase	0.830373	0.960313	1.2601	1.45401		FALSE	FALSE
gnl|gene42792|rna85847|	gtdc1.S	GTDC1	Q4AE62	Glycosyltransferase-like domain-containing protein 1	0.486317	0.275855	0.0782053	0.206624		FALSE	FALSE
gnl|gene3719|rna10831|	gtf2a2.S	GTF2A2	P52657	Transcription initiation factor IIA subunit 2	3.40361	2.30899	2.65644	3.08759		FALSE	FALSE
gnl|gene431|rna1244|	gtf2b.L	GTF2B	Q00403	Transcription initiation factor IIB	2.87073	2.20429	1.6193	1.59007		FALSE	FALSE
gnl|gene595|rna1741|	gtf2e1.L	GTF2E1	P29083	General transcription factor IIE subunit 1	1.61365	1.25125	1.15238	1.02514		FALSE	FALSE
gnl|gene15148|rna44214|	gtf2e2.L	GTF2E2	P29084	Transcription initiation factor IIE subunit beta	2.58695	1.65956	1.14666	1.10246		FALSE	FALSE
gnl|gene13876|rna40397|	gtf2f1.L	GTF2F1	P35269	General transcription factor IIF subunit 1	2.47975	1.59683	1.02596	0.922783		FALSE	FALSE
gnl|gene9645|rna28074|	gtf2f2.S	GTF2F2	P13984	General transcription factor IIF subunit 2	2.77927	1.48161	1.19758	1.16137		FALSE	FALSE
gnl|gene8333|rna24256|	gtf2h1.L	GTF2H1	P32780	General transcription factor IIH subunit 1	1.98098	1.44927	0.925814	0.716006		FALSE	FALSE
gnl|gene2631|rna7648|	gtf2h2.S	GTF2H2	Q13888	General transcription factor IIH subunit 2	-0.850341	1.19194	0.797873	0.695667		FALSE	FALSE
gnl|gene2242|rna6518|	gtf2h3.L	GTF2H3	Q13889	General transcription factor IIH subunit 3	1.63385	1.50104	0.990876	1.47277		FALSE	FALSE
gnl|gene4944|rna14443|	gtf2h4.S	GTF2H4	Q92759	General transcription factor IIH subunit 4	2.95068	2.00996	1.04407	1.4095		FALSE	FALSE
gnl|gene42914|rna86078|	LOC108708350	GTF2I	P78347	General transcription factor II-I	2.8842	1.89457	1.50472	1.28469		FALSE	FALSE
gnl|gene48253|rna93772|		GTF2IRD2B	Q6EKJ0	General transcription factor II-I repeat domain-containing protein 2B	2.22	2.14279	1.83527	1.46142		FALSE	FALSE
gnl|gene10571|rna30714|	gtf3a.L	GTF3A	Q92664	Transcription factor IIIA	0.924386	0.849758	0.557842	0.642824		FALSE	FALSE
gnl|gene19394|rna56673|	gtf3c1.L	GTF3C1	Q12789	General transcription factor 3C polypeptide 1	2.12117	1.44976	0.683895	0.484297		FALSE	FALSE
gnl|gene17928|rna52417|	gtf3c3.S	GTF3C3	Q9Y5Q9	General transcription factor 3C polypeptide 3	3.30547	1.66432	0.879343	0.794083		FALSE	FALSE
gnl|gene49542|rna95562|	LOC108698220	GTF3C4	Q9UKN8	General transcription factor 3C polypeptide 4	1.89735	1.36911	0.594829	0.493328		FALSE	FALSE
gnl|gene8773|rna25541|	gtf3c5.S	GTF3C5	Q9Y5Q8	General transcription factor 3C polypeptide 5	1.84937	1.51934	0.6868	0.532208		FALSE	FALSE
gnl|gene10237|rna29769|	gtf3c6.L	GTF3C6	Q969F1	General transcription factor 3C polypeptide 6	2.24608	1.49532	0.769997	0.729279		FALSE	FALSE
gnl|gene35373|rna75335|	LOC108714518	GTPBP1	O00178	GTP-binding protein 1	0.662097	0.578501	0.739987	0.286212		FALSE	FALSE
gnl|gene36283|rna76549|	gtpbp4.L	GTPBP4	Q9BZE4	Nucleolar GTP-binding protein 1	1.86631	1.30837	0.7848	0.605144		FALSE	FALSE
gnl|gene17171|rna50143|	gtse1.L	GTSE1	Q9NYZ3	G2 and S phase-expressed protein 1	3.75564	2.28483	0.615289	0.595394		FALSE	FALSE
gnl|gene11250|rna32720|	guk1.S	GUK1	Q16774	Guanylate kinase (Fragment)	1.38423	1.62613	2.05288	1.80109		FALSE	FALSE
gnl|gene12538|rna36462|	gusb.L	GUSB	P08236	Beta-glucuronidase	4.72933	4.21915	3.68101	3.56046		FALSE	FALSE
gnl|gene33714|rna73240|	Xelaev18047930m	GVINP1	Q7Z2Y8	Interferon-induced very large GTPase 1	3.23659	3.71772	3.63317	3.6957		FALSE	FALSE
gnl|gene37417|rna78127|	gyg1.S	GYG1	P46976	Glycogenin-1	2.10661	0.982398	1.60543	1.57812	1.19827	FALSE	FALSE
gnl|gene13170|rna38301|	gys1.S	GYS1	P13807	Glycogen [starch] synthase, muscle	0.894063	0.390112	0.314204	0.375679	0.0939972	FALSE	FALSE
gnl|gene35405|rna75372|	LOC108716538	H1-3		Histone H1.3	1.37245	0.699143	0.68035	1.16184		FALSE	FALSE
gnl|gene12214|rna35503|	h1foo.S	H1-8		Histone H1.8	1.82816	0.986424	0.620306	0.648981		FALSE	FALSE
gnl|gene18167|rna53090|	hist1h2aa.L	H2AC1		Histone H2A type 1-A	-0.157997	-0.349799	-0.14018	0.175705		FALSE	FALSE
gnl|gene1655|rna4827|	h2afx.L	H2AX		Histone H2AX	3.5747	3.21308	3.42552	3.44831		FALSE	FALSE
gnl|gene9143|rna26579|	loc733561.S	H2BC18		Histone H2B type 2-F	1.42175	1.13263	1.20955	1.58489		FALSE	FALSE
gnl|gene13803|rna40186|	LOC108716488	H3-3A		Histone H3.3	1.43462	1.09786	0.716677	0.543017		FALSE	FALSE
gnl|gene38804|rna80108|	LOC108703833	H3C15		Histone H3.2	2.16682	1.87572	1.92058	2.03788		FALSE	FALSE
gnl|gene18931|rna55259|	h6pd.S	H6PD	O95479	GDH/6PGL endoplasmic bifunctional protein	2.51476	2.10847	0.781763	1.21528		FALSE	FALSE
gnl|gene13425|rna39063|	habp4.S	HABP4	Q5JVS0	Intracellular hyaluronan-binding protein 4	0.629116	0.203596	0.0765502	0.0405946	-0.0699694	FALSE	FALSE
gnl|gene11365|rna33032|	hacl1.L	HACL1	Q9UJ83	2-hydroxyacyl-CoA lyase 1	3.61046	3.78472	4.16406	4.17135		FALSE	FALSE
gnl|gene6177|rna18040|	hadh.L	HADH	Q16836	Hydroxyacyl-coenzyme A dehydrogenase, mitochondrial	6.05694	5.52244	6.94361	7.02022	3.22856	FALSE	FALSE
gnl|gene38654|rna79888|	hadha.S	HADHA	P40939	Trifunctional enzyme subunit alpha, mitochondrial	5.72763	6.0487	6.40364	6.62585	7.01092	FALSE	FALSE
gnl|gene12662|rna36786|	hadhb.L	HADHB	P55084	Trifunctional enzyme subunit beta, mitochondrial	5.87036	5.41284	6.79389	6.29616	8.13175	FALSE	FALSE
gnl|gene788|rna2298|	hagh.L	HAGH	Q16775	Hydroxyacylglutathione hydrolase, mitochondrial	4.44768	5.06105	1.09666	1.03308	4.20501	FALSE	FALSE
gnl|gene16461|rna48076|	hars.L	HARS1		Histidine--tRNA ligase, cytoplasmic	0.525595	0.428217	0.258852	0.340666		FALSE	FALSE
gnl|gene10162|rna29547|	hat1.L	HAT1	O14929	Histone acetyltransferase type B catalytic subunit	0.733562	0.249366	0.391473	0.2912	0.0216021	FALSE	FALSE
gnl|gene19009|rna55488|	haus1.L	HAUS1	Q96CS2	HAUS augmin-like complex subunit 1	2.39977	2.60552	2.69239	3.00689		FALSE	FALSE
gnl|gene3243|rna9393|	haus2.L	HAUS2	Q9NVX0	HAUS augmin-like complex subunit 2	2.94042	2.55745	1.99857	2.02056		FALSE	FALSE
gnl|gene45353|rna89692|	LOC108700221	HAUS3	Q68CZ6	HAUS augmin-like complex subunit 3	1.97933	1.70469	1.00854	0.743175		FALSE	FALSE
gnl|gene40072|rna81916|	haus4.L	HAUS4	Q9H6D7	HAUS augmin-like complex subunit 4	1.99304	1.81862	1.5365	1.63085		FALSE	FALSE
gnl|gene7268|rna21210|	haus5.L	HAUS5	O94927	HAUS augmin-like complex subunit 5	1.84015	1.44413	0.861576	0.697892		FALSE	FALSE
gnl|gene34446|rna74018|	LOC108706930	HAUS6	Q7Z4H7	HAUS augmin-like complex subunit 6	3.28835	2.27363	1.38213	1.25663		FALSE	FALSE
gnl|gene12744|rna37029|	haus8.L	HAUS8	Q9BT25	HAUS augmin-like complex subunit 8	2.71816	2.06683	1.29016	0.982688		FALSE	FALSE
gnl|gene18010|rna52637|	LOC108703093	HBE1	P02100	Hemoglobin subunit epsilon	1.18751	0.739391	2.93448	3.60924		FALSE	FALSE
gnl|gene9198|rna26717|	hbs1l.L	HBS1L	Q9Y450	HBS1-like protein	1.57602	0.973375	0.233595	0.146367	0.889059	FALSE	FALSE
gnl|gene2509|rna7297|	hbz.L	HBZ	P02008	Hemoglobin subunit zeta	2.80299	2.0799	4.68512	5.44816	1.16682	FALSE	FALSE
gnl|gene42881|rna85987|	hcfc1.S	HCFC1	P51610	Host cell factor 1	2.3116	2.05644	1.63323	1.7636		FALSE	FALSE
gnl|gene16046|rna46903|	loc100489386.L	HCFC1R1	Q9NWW0	Host cell factor C1 regulator 1 (Fragment)	3.16489	2.56612	2.12559	2.48903		FALSE	FALSE
gnl|gene11397|rna33120|	hdac1.L	HDAC1	Q13547	Histone deacetylase 1	1.70494	1.38686	0.853621	0.718761		FALSE	FALSE
gnl|gene45169|rna89411|	hdac10.L	HDAC10	Q969S8	Polyamine deacetylase HDAC10	0.486114	0.206824	0.135109	0.290271		FALSE	FALSE
gnl|gene48702|rna94380|	hdac2.S	HDAC2	Q92769	Histone deacetylase 2	0.897197	0.887002	0.629865	0.424877		FALSE	FALSE
gnl|gene15161|rna44266|	hdac3.S	HDAC3	O15379	Histone deacetylase 3	1.29657	2.06111	1.03564	0.972678		FALSE	FALSE
gnl|gene46132|rna90769|	hdac6.L	HDAC6	Q9UBN7	Histone deacetylase 6	1.00783	0.618735	0.389893	0.0116007		FALSE	FALSE
gnl|gene4974|rna14534|	hdac8.L	HDAC8	Q9BY41	Histone deacetylase (Fragment)	0.726565	0.535326	0.567517	0.68385		FALSE	FALSE
gnl|gene4397|rna12806|	hddc2.L	HDDC2	Q7Z4H3	5'-deoxynucleotidase HDDC2	2.12869	1.85268	2.35663	2.87835		FALSE	FALSE
gnl|gene47553|rna92744|	LOC108703681	HDDC3	Q8N4P3	Guanosine-3',5'-bis(diphosphate) 3'-pyrophosphohydrolase MESH1	0.619285	1.35249	2.349	2.51595		FALSE	FALSE
gnl|gene17603|rna51429|	hdgf.S	HDGF	P51858	Hepatoma-derived growth factor	0.614994	0.333874	0.0530783	-0.0167927		FALSE	FALSE
gnl|gene11612|rna33725|	hdgfl2.L	HDGFL2	Q7Z4V5	Hepatoma-derived growth factor-related protein 2	1.84484	1.50549	0.980873	0.616932		FALSE	FALSE
gnl|gene3472|rna10090|	hdhd2.L	HDHD2	Q9H0R4	Haloacid dehalogenase-like hydrolase domain-containing protein 2	0.197571	0.312487	0.924035	1.06671		FALSE	FALSE
gnl|gene18461|rna53913|	hdlbp.S	HDLBP	Q00341	Vigilin (Fragment)	2.26303	1.83961	1.04712	0.783909	1.84406	FALSE	FALSE
gnl|gene19868|rna58014|	heatr1.S	HEATR1	Q9H583	HEAT repeat-containing protein 1	3.03882	2.12802	1.18236	1.34463		FALSE	FALSE
gnl|gene44513|rna88475|	LOC108713990	HEATR3	Q7Z4Q2	HEAT repeat-containing protein 3	1.36209	1.22505	1.24103	1.37686		FALSE	FALSE
gnl|gene6798|rna19897|	heatr5b.L	HEATR5B	Q9P2D3	HEAT repeat-containing protein 5B	2.41817	1.69577	1.07387	1.32265		FALSE	FALSE
gnl|gene11522|rna33462|	heatr6.S	HEATR6	Q6AI08	HEAT repeat-containing protein 6	3.22209	2.36963	1.37661	1.49885		FALSE	FALSE
gnl|gene84|rna235|	hebp1.L	HEBP1	Q9NRV9	Heme-binding protein 1	1.81065	2.02441	1.76853	1.48343		FALSE	FALSE
gnl|gene246|rna694|	hebp2.L	HEBP2	Q9Y5Z4	Heme-binding protein 2	6.16242	5.39193	5.98317	5.30403		FALSE	FALSE
gnl|gene9959|rna28955|	hectd1.L	HECTD1	Q9ULT8	E3 ubiquitin-protein ligase HECTD1 (Fragment)	1.57917	1.14173	0.582802	0.537628		FALSE	FALSE
gnl|gene4455|rna12994|	hectd3.L	HECTD3	Q5T447	E3 ubiquitin-protein ligase HECTD3	1.85156	1.31177	0.685671	0.518396		FALSE	FALSE
gnl|gene3802|rna11075|	hectd4.L	HECTD4	Q9Y4D8	Probable E3 ubiquitin-protein ligase HECTD4	2.01512	0.889595	0.543485	0.437994		FALSE	FALSE
gnl|gene1631|rna4758|	helb.L	HELB	Q8NG08	DNA helicase B	1.01662	0.437979	0.0899702	0.0538293		FALSE	FALSE
gnl|gene15035|rna43870|	hells.S	HELLS	Q9NRZ9	Lymphoid-specific helicase	2.17253	1.40397	0.78047	0.651315		FALSE	FALSE
gnl|gene8735|rna25437|	helq.S	HELQ	Q8TDG4	Helicase POLQ-like	3.33029	2.26475	1.63052	1.46499		FALSE	FALSE
gnl|gene38570|rna79793|	LOC108708436	HERC2	O95714	E3 ubiquitin-protein ligase HERC2	2.33238	1.86432	0.905743	1.08317		FALSE	FALSE
gnl|gene19116|rna55828|	herc4.L	HERC4	Q5GLZ8	Probable E3 ubiquitin-protein ligase HERC4 (Fragment)	1.58723	0.835852	0.46972	0.659954		FALSE	FALSE
gnl|gene41160|rna83487|	LOC108705351	HEXB	P07686	Beta-hexosaminidase subunit beta	4.44192	4.03676	3.87006	3.54103	3.98029	FALSE	FALSE
gnl|gene15189|rna44340|	LOC108701907	HEXD	Q8WVB3	Hexosaminidase D	0.377049	0.364233	0.618298	0.855198		FALSE	FALSE
gnl|gene3637|rna10579|	hexim1.L	HEXIM1	O94992	Protein HEXIM1	1.25039	1.01397	0.652579	0.842833		FALSE	FALSE
gnl|gene7996|rna23313|	hgs.L	HGS	O14964	Hepatocyte growth factor-regulated tyrosine kinase substrate	3.74935	2.70904	1.69893	2.14933		FALSE	FALSE
gnl|gene31818|rna71338|	hhla2.S	HHLA2	Q9UM44	HERV-H LTR-associating protein 2	3.62171	3.47026	2.94802	2.11556		FALSE	FALSE
gnl|gene13986|rna40711|	hibch.L	HIBCH	Q6NVY1	3-hydroxyisobutyryl-CoA hydrolase, mitochondrial	2.62643	3.96212	3.02132	2.97564		FALSE	FALSE
gnl|gene37354|rna78056|	hic2.L	HIC2	Q96JB3	Hypermethylated in cancer 2 protein	2.40894	1.99723	1.2395	1.16496		FALSE	FALSE
gnl|gene17535|rna51201|	hid1.S	HID1	Q8IV36	Protein HID1	4.66035	2.56565	1.56324	1.84331		FALSE	FALSE
gnl|gene10061|rna29240|	hif1an.S	HIF1AN	Q9NWT6	Hypoxia-inducible factor 1-alpha inhibitor	0.55662	0.406976	0.145909	0.0358942		FALSE	FALSE
gnl|gene19400|rna56685|	hikeshi.L	HIKESHI	Q53FT3	Protein Hikeshi	0.98756	0.713053	1.68221	2.36278		FALSE	FALSE
gnl|gene14623|rna42618|	hint1.S	HINT1	P49773	Histidine triad nucleotide-binding protein 1	-0.119235	0.00953356	0.768165	0.958275	-0.607702	FALSE	FALSE
gnl|gene14394|rna41918|	hint2.S	HINT2	Q9BX68	Histidine triad nucleotide-binding protein 2, mitochondrial	5.26317	5.36013	6.56417	7.43661		FALSE	FALSE
gnl|gene3429|rna9977|	hip1.L	HIP1	O00291	Huntingtin-interacting protein 1	1.72492	1.35321	0.734094	0.645524		FALSE	FALSE
gnl|gene1424|rna4160|	hip1r.L	HIP1R	O75146	Huntingtin-interacting protein 1-related protein	1.86417	1.06176	0.567934	0.503692		FALSE	FALSE
gnl|gene4398|rna12814|	hipk1.L	HIPK1	Q86Z02	Homeodomain-interacting protein kinase 1	3.20854	2.77982	1.01834	1.43184		FALSE	FALSE
gnl|gene18677|rna54527|	hira.S	HIRA	P54198	Protein HIRA	4.65281	4.99207	2.92158	3.10711		FALSE	FALSE
gnl|gene10580|rna30741|	hirip3.L	HIRIP3	Q9BW71	HIRA-interacting protein 3	1.33399	0.257714	-0.171961	-0.303374		FALSE	FALSE
gnl|gene10501|rna30512|	hk1.L	HK1	P19367	Hexokinase-1	2.57443	2.42329	1.99938	1.78695		FALSE	FALSE
gnl|gene20314|rna59326|	hk2.S	HK2	P52789	Hexokinase	0.538589	0.883237	0.798858	0.549123		FALSE	FALSE
gnl|gene12665|rna36792|	hlcs.L	HLCS	P50747	Biotin--protein ligase	2.09899	1.26526	1.27496	1.29525		FALSE	FALSE
gnl|gene2875|rna8351|	hm13.S	HM13	Q8TCT9	Histocompatibility 13 isoform 2	5.16286	5.38709	4.83997	3.68555		FALSE	FALSE
gnl|gene49452|rna95432|	hmbox1.S	HMBOX1	Q6NT76	Homeobox-containing protein 1	2.98289	1.815	1.57214	0.739418		FALSE	FALSE
gnl|gene42835|rna85896|	hmbs.L	HMBS	P08397	Porphobilinogen deaminase	0.156538	0.195009	0.411407	0.491672	-0.377872	FALSE	FALSE
gnl|gene47936|rna93284|	hmces.L	HMCES	Q96FZ2	Abasic site processing protein HMCES	1.98113	1.87759	0.985641	0.752721		FALSE	FALSE
gnl|gene14907|rna43512|	hmga2.S	HMGA2	P52926	High mobility group protein HMGI-C	1.32953	0.410127	0.79812	1.16872		FALSE	FALSE
gnl|gene11098|rna32256|	hmgb1.L	HMGB1	P09429	High mobility group protein B1	3.12126	1.80298	2.4343	2.83944		FALSE	FALSE
gnl|gene3081|rna8928|	hmgb2.S	HMGB2	P26583	High mobility group protein B2	2.63167	1.89359	2.24434	2.71563		FALSE	FALSE
gnl|gene10103|rna29373|	hmgb3.L	HMGB3	O15347	High mobility group protein B3 (Fragment)	3.29273	1.81565	2.32731	2.84119	3.04764	FALSE	FALSE
gnl|gene2630|rna7645|	hmgcl.S	HMGCL	P35914	Hydroxymethylglutaryl-CoA lyase, mitochondrial	6.66741	6.3388	7.53007	7.98721		FALSE	FALSE
gnl|gene11239|rna32686|	hmgcs1.S	HMGCS1	Q01581	Hydroxymethylglutaryl-CoA synthase, cytoplasmic	-0.0207329	0.0099116	0.0455268	0.172147		FALSE	FALSE
gnl|gene1532|rna4445|	hmmr.L	HMMR	O75330	Hyaluronan mediated motility receptor	2.3077	1.92774	2.41257	2.32074		FALSE	FALSE
gnl|gene2955|rna8557|	hnmt.L	HNMT	P50135	Histamine N-methyltransferase	1.78953	1.75307	0.362516	0.247944		FALSE	FALSE
gnl|gene14051|rna40934|	hnrnpa0.L	HNRNPA0	Q13151	Heterogeneous nuclear ribonucleoprotein A0	3.51023	2.10976	1.53453	2.09586		FALSE	TRUE
gnl|gene36495|rna76854|	hnrnpa1	HNRNPA1	P09651	Helix-destabilizing protein	2.90394	2.15612	1.71526	2.05546	2.29231	FALSE	TRUE
gnl|gene6979|rna20377|	hnrnpa2b1.L	HNRNPA2B1	P22626	Heterogeneous nuclear ribonucleoproteins A2/B1	2.43563	1.81776	1.34413	1.67698		FALSE	TRUE
gnl|gene12761|rna37089|	hnrnpab.S	HNRNPAB	Q99729	Heterogeneous nuclear ribonucleoprotein A/B	4.72638	2.92733	1.56064	2.20845		FALSE	FALSE
gnl|gene11090|rna32238|	hnrnpc.L	HNRNPCL1	O60812	Heterogeneous nuclear ribonucleoprotein C-like 1	1.75913	1.43662	1.27738	1.35256		FALSE	FALSE
gnl|gene40152|rna82025|	hnrnpd.L	HNRNPD	Q14103	Heterogeneous nuclear ribonucleoprotein D0	4.57305	3.95324	2.52618	2.97366		FALSE	TRUE
gnl|gene327|rna939|	hnrnpdl.L	HNRNPDL	O14979	Heterogeneous nuclear ribonucleoprotein D-like	4.69899	3.14947	1.67127	2.42068		FALSE	TRUE
gnl|gene14213|rna41401|	hnrnph1.L	HNRNPH1	P31943	Heterogeneous nuclear ribonucleoprotein H	4.02764	3.45977	2.49335	2.8436		FALSE	TRUE
gnl|gene2764|rna8045|	hnrnpk.S	HNRNPK	P61978	Heterogeneous nuclear ribonucleoprotein K (Fragment)	2.2868	1.82268	1.55576	1.66101	1.68463	FALSE	FALSE
gnl|gene4752|rna13884|	hnrnpl.L	HNRNPL	P14866	Heterogeneous nuclear ribonucleoprotein L (Fragment)	1.80243	1.59337	1.45607	1.26133		FALSE	FALSE
gnl|gene37483|rna78214|	hnrnpm.L	HNRNPM	P52272	Heterogeneous nuclear ribonucleoprotein M	3.95459	4.9214	4.69621	4.32651		FALSE	FALSE
gnl|gene14834|rna43275|	hnrnpr.L	HNRNPR	O43390	Heterogeneous nuclear ribonucleoprotein R	3.21071	1.9911	1.41526	1.59306		FALSE	FALSE
gnl|gene35541|rna75551|	hnrnpu	HNRNPU	Q00839	Heterogeneous nuclear ribonucleoprotein U	2.49472	1.86084	1.38829	1.72426		FALSE	FALSE
gnl|gene9173|rna26658|	hnrnpul1.S	HNRNPUL1	Q9BUJ2	Heterogeneous nuclear ribonucleoprotein U-like protein 1 (Fragment)	1.48137	1.67348	1.26287	1.20857		FALSE	FALSE
gnl|gene8193|rna23861|	hnrnpul2.L	HNRNPUL2	Q1KMD3	Heterogeneous nuclear ribonucleoprotein U-like protein 2	3.76047	2.37055	1.58194	2.10717		FALSE	FALSE
gnl|gene5009|rna14635|	hnrnpul2.S	HNRNPUL2-BSCL2	H3BQZ7	HCG2044799	3.93695	2.59011	1.93653	2.57173		FALSE	FALSE
gnl|gene12048|rna34999|	homer2.L	HOMER2	Q9NSB8	Homer protein homolog 2	1.91103	1.65231	1.1012	0.620941		FALSE	FALSE
gnl|gene16089|rna47036|	homer3.S	HOMER3	Q9NSC5	Homer protein homolog 3	2.31251	2.2558	2.02511	2.10496		FALSE	FALSE
gnl|gene3141|rna9101|	homez.L	HOMEZ	Q8IX15	Homeobox and leucine zipper protein Homez	2.35615	2.03684	1.29659	1.40484		FALSE	FALSE
gnl|gene16966|rna49572|	hook2.L	HOOK2	Q96ED9	Protein Hook homolog 2	2.6535	2.45831	1.93824	2.35002		FALSE	FALSE
gnl|gene40411|rna82402|	LOC445863	HOOK3	Q86VS8	Protein Hook homolog 3	2.46126	1.75492	2.15735	2.35449		FALSE	FALSE
gnl|gene14410|rna41955|	hpcal1.S	HPCAL1	P37235	Hippocalcin-like protein 1	2.37273	1.37096	3.60451	3.98703		FALSE	FALSE
gnl|gene14461|rna42104|	hpdl.S	HPDL	Q96IR7	4-hydroxyphenylpyruvate dioxygenase-like protein	0.870563	0.807343	0.946667	0.980542		FALSE	FALSE
gnl|gene3695|rna10748|	hpf1.L	HPF1	Q9NWY4	Histone PARylation factor 1	0.764191	0.562789	0.188877	0.188281		FALSE	FALSE
gnl|gene16446|rna48032|	hpgds.L	HPGDS	O60760	Hematopoietic prostaglandin D synthase	-0.179535	-0.274653	0.493938	0.725646	-0.512631	FALSE	FALSE
gnl|gene16213|rna47371|	hprt1.L	HPRT1	P00492	Hypoxanthine-guanine phosphoribosyltransferase	0.0408655	0.0623807	0.052532	0.221818	-0.733561	FALSE	FALSE
gnl|gene40291|rna82230|	hs1bp3.S	HS1BP3	Q53T59	HCLS1-binding protein 3	1.28085	1.32582	1.33686	1.05991		FALSE	FALSE
gnl|gene12297|rna35746|	hsd17b10.S	HSD17B10	Q99714	3-hydroxyacyl-CoA dehydrogenase type-2	4.82359	6.16247	7.48845	8.01548	5.73055	FALSE	FALSE
gnl|gene47256|rna92335|	hsd17b12.L	HSD17B12	Q53GQ0	Very-long-chain 3-oxoacyl-CoA reductase	5.6547	5.252	4.71656	3.55295		FALSE	FALSE
gnl|gene17297|rna50483|	hsd17b14.L	HSD17B14	Q9BPX1	17-beta-hydroxysteroid dehydrogenase 14	0.110545	0.122063	0.331139	0.675148		FALSE	FALSE
gnl|gene41191|rna83527|	hsd17b4.L	HSD17B4	P51659	Peroxisomal multifunctional enzyme type 2	3.9746	4.18065	6.23761	6.06367	5.08654	FALSE	FALSE
gnl|gene2492|rna7256|	MGC147117.S	HSD17B6	O14756	17-beta-hydroxysteroid dehydrogenase type 6	0.181451	0.267046	0.735835	1.10118		FALSE	FALSE
gnl|gene42463|rna85379|	hsd17b7.S	HSD17B7	P56937	3-keto-steroid reductase/17-beta-hydroxysteroid dehydrogenase 7	6.4946	6.67444	6.7502	7.71582		FALSE	FALSE
gnl|gene3105|rna8994|	hsdl2.S	HSDL2	Q6YN16	Hydroxysteroid dehydrogenase-like protein 2	6.2236	5.84408	6.84833	7.51892	3.70112	FALSE	FALSE
gnl|gene45088|rna89304|	hsf1.S	HSF1	Q00613	Heat shock factor protein 1	2.05434	2.22032	2.00367	2.17275		FALSE	FALSE
gnl|gene18696|rna54574|	hsp90aa1.1.L	HSP90AA1	P07900	Heat shock protein HSP 90-alpha	1.71925	1.2585	0.490776	0.475986	0.853677	FALSE	FALSE
gnl|gene36329|rna76607|	LOC108716102	HSP90AB1	P08238	Heat shock protein HSP 90-beta	1.65675	1.15153	0.477046	0.326177	1.0738	FALSE	FALSE
gnl|gene15713|rna45875|	hsp90b1.L	HSP90B1	P14625	Endoplasmin	2.87104	2.3658	0.776906	1.25112	2.47863	FALSE	FALSE
gnl|gene14069|rna40983|	hspa14.S	HSPA14	A0A1W2PQ72	Heat shock 70 kDa protein 14	1.65404	1.25467	0.941042	0.632306	0.955312	FALSE	FALSE
gnl|gene40079|rna81925|	hspa2.L	HSPA2	P54652	Heat shock-related 70 kDa protein 2	0.146571	0.22247	0.119309	0.131793		FALSE	FALSE
gnl|gene2824|rna8204|	hspa4.L	HSPA4	P34932	Heat shock 70 kDa protein 4	0.295843	0.1764	0.0555075	0.00583589	-0.406771	FALSE	FALSE
gnl|gene10633|rna30907|	hspa5.S	HSPA5	P11021	Endoplasmic reticulum chaperone BiP	2.1666	1.87498	1.24383	1.40815	1.99832	FALSE	FALSE
gnl|gene17910|rna52353|	hspa8.L	HSPA8	P11142	Heat shock cognate 71 kDa protein	0.578476	0.703874	0.623485	0.506534	-0.0797678	FALSE	FALSE
gnl|gene41784|rna84350|	hspa9.L	HSPA9	P38646	Stress-70 protein, mitochondrial	5.26324	4.88252	5.60712	5.98851	6.11819	FALSE	FALSE
gnl|gene11273|rna32791|	hspb11.L	HSPB11	Q9Y547	Intraflagellar transport protein 25 homolog	0.198783	0.243909	0.443452	0.641294		FALSE	FALSE
gnl|gene5432|rna15931|	hspbap1.L	HSPBAP1	Q96EW2	HSPB1-associated protein 1	0.522109	0.347883	0.230305	0.0286816		FALSE	FALSE
gnl|gene10635|rna30911|	hspbp1.L	HSPBP1	Q9NZL4	Hsp70-binding protein 1	1.16759	0.705565	1.06449	1.28455		FALSE	FALSE
gnl|gene17693|rna51707|	hspd1.L	HSPD1	P10809	60 kDa heat shock protein, mitochondrial	4.35328	5.05429	5.87025	5.97523	6.03242	FALSE	FALSE
gnl|gene15965|rna46671|	hspe1.L	HSPE1	P61604	10 kDa heat shock protein, mitochondrial	6.11728	6.0827	7.50569	7.66266	6.53115	FALSE	FALSE
gnl|gene15346|rna44777|	hsph1.S	HSPH1	Q92598	Heat shock protein 105 kDa	0.570139	0.377355	0.233723	0.299202	-0.289555	FALSE	FALSE
gnl|gene5088|rna14858|	htatsf1.S	HTATSF1	O43719	HIV Tat-specific factor 1	1.83421	1.48236	0.944644	1.03862		FALSE	FALSE
gnl|gene10741|rna31213|	htra2.S	HTRA2	O43464	Serine protease HTRA2, mitochondrial	4.58835	4.51118	1.05882	0.961587		FALSE	FALSE
gnl|gene7586|rna22119|	htt.L	HTT	P42858	Huntingtin	1.46387	0.843486	0.399156	0.696366	0.766468	FALSE	FALSE
gnl|gene1179|rna3432|	hus1.L	HUS1	O60921	Checkpoint protein HUS1	0.44234	0.501404	0.725357	0.655712		FALSE	FALSE
gnl|gene36915|rna77456|	LOC108704466	HUWE1	Q7Z6Z7	E3 ubiquitin-protein ligase HUWE1	2.24744	1.29359	0.597265	0.671253	1.25562	FALSE	FALSE
gnl|gene44788|rna88853|	hyi.L	HYI	Q5T013	Putative hydroxypyruvate isomerase	-0.378641	-1.07328	-0.120764	0.0755278		FALSE	FALSE
gnl|gene16330|rna47699|	hyou1.L	HYOU1	Q9Y4L1	Hypoxia up-regulated protein 1 (Fragment)	2.97906	2.49005	0.875781	1.391	2.45859	FALSE	FALSE
gnl|gene798|rna2335|	hypk.S	HYPK	Q9NX55	Huntingtin-interacting protein K	1.50339	0.500611	0.614098	0.72128		FALSE	FALSE
gnl|gene10694|rna31076|	iah1.L	IAH1	Q2TAA2	Isoamyl acetate-hydrolyzing esterase 1 homolog	-0.0986633	-0.0614528	0.489171	0.827059		FALSE	FALSE
gnl|gene10757|rna31265|	iars.L	IARS1		Isoleucyl-tRNA synthetase	1.95635	1.09726	0.48319	0.438076		FALSE	FALSE
gnl|gene1606|rna4689|	iars2.L	IARS2	Q9NSE4	Isoleucine--tRNA ligase, mitochondrial	5.34434	4.9269	6.02019	5.85792		FALSE	FALSE
gnl|gene8964|rna26106|	iba57.S	IBA57	Q5T440	Putative transferase CAF17, mitochondrial	4.69487	5.80107	7.31312	7.25388		FALSE	FALSE
gnl|gene17217|rna50270|	ica1.S	ICA1	Q05084	Islet cell autoantigen 1	2.05202	1.70859	1.23407	1.34936		FALSE	FALSE
gnl|gene20781|rna60262|	LOC100498517.L	ICE1	Q9Y2F5	Little elongation complex subunit 1	3.63424	2.99435	1.8271	1.52665		FALSE	FALSE
gnl|gene5157|rna15083|	ice2.L	ICE2	Q659A1	Little elongation complex subunit 2	2.63993	2.21121	1.63527	1.67484		FALSE	FALSE
gnl|gene1619|rna4727|	ide.L	IDE	P14735	Insulin-degrading enzyme	0.434087	0.398728	0.357268	0.267043	-0.0102861	FALSE	FALSE
gnl|gene16643|rna48626|	idh1.S	IDH1	O75874	Isocitrate dehydrogenase [NADP] cytoplasmic	-0.0225881	0.0335863	0.00665706	0.115991	-0.673309	FALSE	FALSE
gnl|gene14004|rna40795|	idh2.S	IDH2	P48735	Isocitrate dehydrogenase [NADP], mitochondrial	3.91559	4.14414	5.27233	5.28619	5.5932	FALSE	FALSE
gnl|gene10709|rna31122|	idh3a.S	IDH3A	P50213	Isocitrate dehydrogenase [NAD] subunit alpha, mitochondrial	6.6784	5.95875	7.5959	7.59653	4.54552	FALSE	FALSE
gnl|gene40497|rna82518|	idh3b.S	IDH3B	O43837	Isocitrate dehydrogenase [NAD] subunit, mitochondrial	5.78549	5.63095	6.02161	5.76851	7.17246	FALSE	FALSE
gnl|gene19234|rna56198|	idh3g.S	IDH3G	P51553	Isocitrate dehydrogenase [NAD] subunit, mitochondrial	7.13796	6.61781	7.71584	7.72707		FALSE	FALSE
gnl|gene14715|rna42890|	idi1.L	IDI1	Q13907	Isopentenyl-diphosphate Delta-isomerase 1	0.711339	0.606727	0.683078	0.764934	0.238977	FALSE	FALSE
gnl|gene10785|rna31345|	idnk.L	IDNK	Q5T6J7	Probable gluconokinase	0.785487	0.455157	0.270747	0.345708		FALSE	FALSE
gnl|gene5544|rna16232|	ifi35.L	IFI35	P80217	Interferon-induced 35 kDa protein	0.445149	-0.042109	-0.0770034	-0.0142729		FALSE	FALSE
gnl|gene17953|rna52482|	ifrd1.S	IFRD1	O00458	Interferon-related developmental regulator 1	0.72725	0.485196	0.292084	0.280552		FALSE	FALSE
gnl|gene40717|rna82844|	LOC108714642	IFT122	Q9HBG6	Intraflagellar transport protein 122 homolog (Fragment)	1.42795	0.786473	0.326153	0.269736		FALSE	FALSE
gnl|gene2313|rna6734|	ift140.L	IFT140	Q96RY7	Intraflagellar transport protein 140 homolog	1.46437	0.25353	-0.182108	0.104958		FALSE	FALSE
gnl|gene61|rna181|	ift172.L	IFT172	Q9UG01	Intraflagellar transport protein 172 homolog	2.00667	1.27313	0.5524	0.371692		FALSE	FALSE
gnl|gene37267|rna77942|	ift22.L	IFT22	Q9H7X7	Intraflagellar transport protein 22 homolog	0.789018	0.90938	0.749229	0.723477		FALSE	FALSE
[truncated: 3,188 more rows]

## Sheet: Figure 2c
ProteinId	LaevisGene	GeneSymbol	GeneSpecifier	Name	dist_1x	dist_1o2x	dist_1o4x	dist_2x	complexes	LLPS
gnl|gene16891|rna49367|	ovos2.L	A2M	P01023	Alpha-2-macroglobulin		-0.415179	-0.960775	-1.00425	FALSE	FALSE
gnl|gene40222|rna82125|	LOC108696029	A2ML1	A8K2U0	Alpha-2-macroglobulin-like protein 1 (Fragment)		-0.736548	-1.00512	-1.2291	FALSE	FALSE
gnl|gene14659|rna42724|	aaas.L	AAAS	Q9NRG9	Aladin		-0.0231343	-0.741176	-1.89416	FALSE	FALSE
gnl|gene17129|rna50024|	aadat.S	AADAT	Q8N5Z0	Kynurenine/alpha-aminoadipate aminotransferase, mitochondrial		-0.257444	-0.800671	-0.929008	FALSE	FALSE
gnl|gene1693|rna4935|	aagab.L	AAGAB	Q6PD74	Alpha- and gamma-adaptin-binding protein p34		-0.26447	-0.360562	-0.530517	FALSE	FALSE
gnl|gene35365|rna75320|	LOC108711545	AAK1	Q2M2I8	AP2-associated protein kinase 1		-1.07451	-1.8222	-1.74931	FALSE	FALSE
gnl|gene11187|rna32509|	aamdc.S	AAMDC	Q9H7C9	Mth938 domain-containing protein		0.0520726	0.227123	0.0686872	FALSE	FALSE
gnl|gene3807|rna11094|	aamp.L	AAMP	Q13685	Angio-associated migratory cell protein	-0.0808587	0.402245	0.0611964	-0.107547	FALSE	FALSE
gnl|gene16361|rna47786|	aar2.L	AAR2	Q9Y312	Protein AAR2 homolog		-1.39313	-2.1351	-2.13134	FALSE	FALSE
gnl|gene5928|rna17353|	aars.L	AARS1		Alanine--tRNA ligase, cytoplasmic		0.00852254	-0.413289	-0.63252	FALSE	FALSE
gnl|gene739|rna2153|	aars2.L	AARS2	Q5JTZ9	Alanine--tRNA ligase, mitochondrial		-0.842849	-0.818665	-1.30658	FALSE	FALSE
gnl|gene5048|rna14755|	aarsd1.L	AARSD1	Q9BTE6	Alanyl-tRNA editing protein Aarsd1		0.0179144	-0.682153	-0.899184	FALSE	FALSE
gnl|gene14374|rna41858|	aasdhppt.S	AASDHPPT	Q9NRN7	L-aminoadipate-semialdehyde dehydrogenase-phosphopantetheinyl transferase		0.0837733	-0.218756	-0.470842	FALSE	FALSE
gnl|gene41776|rna84338|	aass.L	AASS	Q9UDR5	Alpha-aminoadipic semialdehyde synthase, mitochondrial		-0.57938	-0.243102	-0.339696	FALSE	FALSE
gnl|gene43390|rna86771|	MGC68458	ABAT	P80404	4-aminobutyrate aminotransferase, mitochondrial	0.196478	0.277219	0.293118	0.0460748	FALSE	FALSE
gnl|gene16889|rna49357|	abca5.S	ABCA5	Q8WWZ7	ATP-binding cassette sub-family A member 5 (Fragment)		-0.468297	-0.999558	-1.43759	FALSE	FALSE
gnl|gene18105|rna52915|	LOC108696199	ABCB1	P08183	ATP-dependent translocase ABCB1		-0.508722	-1.05077	-1.31553	FALSE	FALSE
gnl|gene2235|rna6492|	abcb11.S	ABCB11	O95342	Bile salt export pump (Fragment)		-0.0604015	-0.176493	-0.347256	FALSE	FALSE
gnl|gene20417|rna59639|	abcc1.L	ABCC1	P33527	Multidrug resistance-associated protein 1		-0.431859	-1.00478	-1.2456	FALSE	FALSE
gnl|gene1725|rna5021|	abce1.L	ABCE1	P61221	ATP-binding cassette sub-family E member 1	-0.0728874	0.232425	-0.137152	-0.270508	FALSE	FALSE
gnl|gene10093|rna29341|	abcf1.L	ABCF1	Q8NE71	ATP-binding cassette sub-family F member 1 (Fragment)	-0.179898	-0.267275	-0.747395	-0.921524	FALSE	FALSE
gnl|gene37485|rna78225|	LOC108695527	ABCF2	Q9UG63	ATP-binding cassette sub-family F member 2	-0.0720187	-0.315647	-0.978424	-1.16805	FALSE	FALSE
gnl|gene5949|rna17412|	abcf3.L	ABCF3	Q9NUQ8	ATP-binding cassette sub-family F member 3		-0.30549	-0.953858	-1.22143	FALSE	FALSE
gnl|gene16981|rna49609|	abhd13.S	ABHD13	Q7L211	Protein ABHD13		-0.773105	-1.88026	-2.44896	FALSE	FALSE
gnl|gene11225|rna32649|	abhd14a.L	ABHD14A	Q9BUJ0	Protein ABHD14A		0.179604	-0.00827139	0.075571	FALSE	FALSE
gnl|gene6601|rna19317|	abhd14b.L	ABHD14B	Q96IU4	Protein ABHD14B	-0.0416696	0.470794	0.400673	0.336857	FALSE	FALSE
gnl|gene13187|rna38363|	abhd16a.S	ABHD16A	O95870	Alpha/beta hydrolase domain-containing protein 16A		-1.06101	-2.39287	-4.31924	FALSE	FALSE
gnl|gene11236|rna32674|	abhd17b.S	ABHD17B	Q5VST6	Alpha/beta hydrolase domain-containing protein 17B		-0.935069	-1.75409	-1.94099	FALSE	FALSE
gnl|gene39808|rna81550|	abi2.S	ABI2	Q9NYB9	Abl interactor 2		-0.0143153	-0.554491	-0.727437	FALSE	FALSE
gnl|gene11993|rna34852|	fam206a.S	ABITRAM	Q9NX38	Protein Abitram		0.331813	-0.231676	-0.402429	FALSE	FALSE
gnl|gene11558|rna33567|	abr.S	ABR	Q12979	Active breakpoint cluster region-related protein		-0.314641	-0.994804	-1.37919	FALSE	FALSE
gnl|gene15331|rna44744|	abracl.L	ABRACL	Q9P1F3	Costars family protein ABRACL	-0.265176	-0.413301	-0.219415	-0.248606	FALSE	FALSE
gnl|gene39158|rna80654|	abraxas2.L	ABRAXAS2	Q15018	BRISC complex subunit Abraxas 2		0.125384	-0.26444	-0.39159	FALSE	FALSE
gnl|gene4285|rna12480|	acaa1.L	ACAA1	P09110	3-ketoacyl-CoA thiolase, peroxisomal		-0.637349	-0.242517	-0.466325	FALSE	FALSE
gnl|gene20396|rna59579|	acaa2.L	ACAA2	P42765	3-ketoacyl-CoA thiolase, mitochondrial	-0.604039	-0.0164922	-0.039787	-0.022208	FALSE	FALSE
gnl|gene9096|rna26467|	acaca-like.S	ACACA	Q13085	Acetyl-CoA carboxylase 1		-0.0541485	-0.99636	-1.15596	FALSE	FALSE
gnl|gene8281|rna24111|	acacb.L	ACACB	O00763	Acetyl-CoA carboxylase 2		-0.39434	-1.02487	-1.17405	FALSE	FALSE
gnl|gene47694|rna92930|	acad10.L	ACAD10	Q6JQN1	Acyl-CoA dehydrogenase family member 10		-0.465573	-0.373763	-0.65531	FALSE	FALSE
gnl|gene5340|rna15636|	acad11.L	ACAD11	Q709F0	Acyl-CoA dehydrogenase family member 11		-1.02319	-1.17282	-1.42107	FALSE	FALSE
gnl|gene3537|rna10295|	acad8.L	ACAD8	Q9UKU7	Isobutyryl-CoA dehydrogenase, mitochondrial		0.516136	0.724047	0.41745	FALSE	FALSE
gnl|gene17402|rna50813|	acadl.L	ACADL	P28330	Long-chain specific acyl-CoA dehydrogenase, mitochondrial	1.20145	0.276537	0.406411	0.139933	FALSE	FALSE
gnl|gene5405|rna15851|	acadm.S	ACADM	P11310	Medium-chain specific acyl-CoA dehydrogenase, mitochondrial	0.645314	-0.814986	-0.152214	-0.420088	FALSE	FALSE
gnl|gene8153|rna23734|	acads.L	ACADS	P16219	Short-chain specific acyl-CoA dehydrogenase, mitochondrial	-2.23053	-0.56343	0.173038	-0.292147	FALSE	FALSE
gnl|gene9867|rna28681|	acadsb.L	ACADSB	P45954	Short/branched chain specific acyl-CoA dehydrogenase, mitochondrial		0.0217553	-0.284452	0.802468	FALSE	FALSE
gnl|gene16476|rna48141|	acadvl.L	ACADVL	P49748	Very long-chain specific acyl-CoA dehydrogenase, mitochondrial		-0.247535	-0.0879511	0.0693161	FALSE	FALSE
gnl|gene11229|rna32658|	acap3.L	ACAP2	Q15057	Arf-GAP with coiled-coil, ANK repeat and PH domain-containing protein 2 (Fragment)		-0.204848	-0.746781	-0.948173	FALSE	FALSE
gnl|gene10303|rna29942|	acat1.S	ACAT1	P24752	Acetyl-CoA acetyltransferase, mitochondrial	0.284809	-0.929199	-0.919578	-1.04847	FALSE	FALSE
gnl|gene10680|rna31029|	acat2.L	ACAT2	Q9BWD1	Acetyl-CoA acetyltransferase, cytosolic	0.00219184	0.296509	0.250747	0.182661	FALSE	FALSE
gnl|gene15895|rna46455|	acbd3.L	ACBD3	Q9H3P7	Golgi resident protein GCP60		-0.364843	-1.01243	-1.46884	FALSE	FALSE
gnl|gene2011|rna5846|	acbd5.L	ACBD5	Q5T8D3	Acyl-CoA-binding domain-containing protein 5		-1.91325	-3.75388	-3.77	FALSE	FALSE
gnl|gene11345|rna32983|	acbd6.S	ACBD6	Q9BR61	Acyl-CoA-binding domain-containing protein 6		0.579494	0.252609	0.147228	FALSE	FALSE
gnl|gene15636|rna45649|	acbd7.L	ACBD7	Q8N6N7	Acyl-CoA-binding domain-containing protein 7		-0.619155	-0.229847	-0.0208576	FALSE	FALSE
gnl|gene19443|rna56820|	acin1.S	ACIN1	Q9UKV3	Apoptotic chromatin condensation inducer in the nucleus		-0.521283	-1.14903	-1.37263	FALSE	FALSE
gnl|gene13375|rna38904|	acly.S	ACLY	P53396	ATP-citrate synthase	-0.0551738	0.138522	-0.187222	-0.325496	FALSE	FALSE
gnl|gene13109|rna38105|	aco1.L	ACO1	P21399	Cytoplasmic aconitate hydratase	0.102291	0.353794	0.0902462	-0.0616288	FALSE	FALSE
gnl|gene5999|rna17549|	aco2.S	ACO2	Q99798	Aconitate hydratase, mitochondrial	0.958924	0.110485	0.199814	0.116184	FALSE	FALSE
gnl|gene44149|rna87909|	LOC108714336	ACOT11	Q8WXI4	Acyl-coenzyme A thioesterase 11		-0.0547802	-0.484535	-0.707945	FALSE	FALSE
gnl|gene9730|rna28300|	acot12.L	ACOT12	Q8WYK0	Acetyl-coenzyme A thioesterase		-0.587374	-1.50896	-1.62495	FALSE	FALSE
gnl|gene1773|rna5145|	acot2.S	ACOT2	P49753	Acyl-coenzyme A thioesterase 2, mitochondrial		-0.117706	-0.802236	-0.938836	FALSE	FALSE
gnl|gene17707|rna51749|	acot7.L	ACOT7	O00154	Cytosolic acyl coenzyme A thioester hydrolase		0.263146	-0.0212767	-0.163533	FALSE	FALSE
gnl|gene41668|rna84179|	acot9.L	ACOT9	Q9Y305	Acyl-coenzyme A thioesterase 9, mitochondrial		0.752422	0.702391	0.637947	FALSE	FALSE
gnl|gene19413|rna56738|	acox1.L	ACOX1	Q15067	Peroxisomal acyl-coenzyme A oxidase 1		-0.77618	-0.757113	-0.889339	FALSE	FALSE
gnl|gene43504|rna86940|	acox2.L	ACOX2	Q99424	Peroxisomal acyl-coenzyme A oxidase 2		-0.692567	-0.908972	-1.20073	FALSE	FALSE
gnl|gene20256|rna59138|	acox3.L	ACOX3	O15254	Peroxisomal acyl-coenzyme A oxidase 3		0.0824141	-0.415293	-0.585299	FALSE	FALSE
gnl|gene35721|rna75783|	LOC108716607	ACOXL	Q9NUZ1	Acyl-coenzyme A oxidase-like protein		-0.950388	-0.602775	-1.49458	FALSE	FALSE
gnl|gene13841|rna40303|	acp1.S	ACP1	P24666	Low molecular weight phosphotyrosine protein phosphatase	-0.134742	0.35539	0.615519	0.654601	FALSE	FALSE
gnl|gene17751|rna51892|	acp6.S	ACP6	Q9NPH0	Lysophosphatidic acid phosphatase type 6		-1.37312	-4.09237	-4.28731	FALSE	FALSE
gnl|gene48757|rna94493|	acsbg2.L	ACSBG2	Q5FVE4	Long-chain-fatty-acid--CoA ligase ACSBG2		-0.561628	-1.13899	-1.46948	FALSE	FALSE
gnl|gene17415|rna50854|	acsl1.L	ACSL1	P33121	Long-chain-fatty-acid--CoA ligase 1		-0.463333	-0.613292	-0.974617	FALSE	FALSE
gnl|gene17661|rna51624|	acsl4.L	ACSL4	O60488	Long-chain-fatty-acid--CoA ligase 4		-0.811527	-1.79305	-1.5212	FALSE	FALSE
gnl|gene41213|rna83559|	LOC108719722	ACSS2	Q9NR19	Acetyl-coenzyme A synthetase, cytoplasmic		0.37756	0.0833866	-0.0764064	FALSE	FALSE
gnl|gene5277|rna15445|	actg1.S	ACTB	P60709	Actin, cytoplasmic 1		0.309716	0.143507	0.0429148	FALSE	FALSE
gnl|gene2116|rna6148|	acta2.L	ACTG2	P63267	Actin, gamma-enteric smooth muscle		0.382535	0.156692	0.014936	FALSE	FALSE
gnl|gene5951|rna17416|	actl6a.S	ACTL6A	O96019	Actin-like protein 6A		0.0732983	-0.355663	-0.552539	FALSE	FALSE
gnl|gene13179|rna38330|	actn1.S	ACTN1	P12814	Alpha-actinin-1	-0.0681954	0.225336	-0.038884	-0.208273	FALSE	FALSE
gnl|gene11677|rna33938|	actn4.S	ACTN4	O43707	Alpha-actinin-4	-0.251094	0.225249	-0.0318264	-0.204936	FALSE	FALSE
gnl|gene19384|rna56646|	actr10.L	ACTR10	Q9NZ32	Actin-related protein 10		-0.961245	-1.53449	-1.2017	FALSE	FALSE
gnl|gene18483|rna53968|	actr1a.S	ACTR1A	P61163	Alpha-centractin	-0.289441	-0.356985	-0.987115	-1.18855	FALSE	FALSE
gnl|gene17277|rna50418|	actr2.L	ACTR2	P61160	Actin-related protein 2	-0.106848	0.20754	-0.117106	-0.216988	FALSE	FALSE
gnl|gene15606|rna45570|	actr3.L	ACTR3	P61158	Actin-related protein 3	-0.0257596	0.267479	-0.0474088	-0.204509	FALSE	FALSE
gnl|gene241|rna679|	actr5.S	ACTR5	Q9H9F9	Actin-related protein 5		-0.149807	-0.808294	-1.02318	FALSE	FALSE
gnl|gene16852|rna49244|	actr6.L	ACTR6	Q9GZN1	Actin-related protein 6		-0.129185	-0.725186	-1.0023	FALSE	FALSE
gnl|gene8847|rna25770|	actr8.S	ACTR8	Q9H981	Actin-related protein 8		0.0516116	-0.486938	-0.759439	FALSE	FALSE
gnl|gene40107|rna81962|	acy1.1.S	ACY1	Q03154	Aminoacylase-1		0.374734	0.11621	0.00221139	FALSE	FALSE
gnl|gene17243|rna50336|	acyp1.S	ACYP1	P07311	Acylphosphatase-1		0.184124	0.408517	0.355959	FALSE	FALSE
gnl|gene3783|rna11010|	adad1.L	ADAD1	Q96M93	Adenosine deaminase domain-containing protein 1		-0.97737	-1.73188	-1.79576	FALSE	FALSE
gnl|gene40931|rna83146|	MGC80849	ADAL	Q6DHV7	Adenosine deaminase-like protein		0.31347	0.105987	-0.0450949	FALSE	FALSE
gnl|gene43481|rna86905|	LOC108711361	ADAM10	O14672	Disintegrin and metalloproteinase domain-containing protein 10		-0.806309	-1.02277	-1.55149	FALSE	FALSE
gnl|gene12551|rna36494|	adap1.L	ADAP1	O75689	Arf-GAP with dual PH domain-containing protein 1		0.244654	-0.164442	-0.323427	FALSE	FALSE
gnl|gene41964|rna84655|	adar.S	ADAR	P55265	Double-stranded RNA-specific adenosine deaminase (Fragment)		-0.364275	-0.984378	-1.22172	FALSE	FALSE
gnl|gene24096|rna63591|	adat3.L	ADAT3	Q96EY9	Probable inactive tRNA-specific adenosine deaminase-like protein 3		0.378868	-0.0111724	-0.160669	FALSE	FALSE
gnl|gene6346|rna18570|	add1.L	ADD1	P35611	Alpha-adducin		-0.193934	-1.08225	-1.36294	FALSE	FALSE
gnl|gene17634|rna51525|	add3.L	ADD3	Q9UEY8	Gamma-adducin		-0.390527	-1.22893	-1.49354	FALSE	FALSE
gnl|gene23105|rna62596|	adgrg1.S	ADGRG1	Q9Y653	ADGRG1 C-terminal fragment (Fragment)		-0.978379	-1.01263	-1.88473	FALSE	FALSE
gnl|gene1905|rna5552|	adh6.L	ADH1B	P00325	All-trans-retinol dehydrogenase [NAD(+)] ADH1B		0.468448	0.283021	0.185451	FALSE	FALSE
gnl|gene3283|rna9511|	adh5.L	ADH5	P11766	Alcohol dehydrogenase class-3	-0.155086	0.415852	0.171432	-0.00549777	FALSE	FALSE
gnl|gene20036|rna58471|	adi1.L	ADI1	Q9BV57	1,2-dihydroxy-3-keto-5-methylthiopentene dioxygenase		-0.386587	-0.58022	-0.261079	FALSE	FALSE
gnl|gene15402|rna44947|	adk.S	ADK	P55263	Adenosine kinase	-0.304531	0.367538	0.0864125	-0.0121034	FALSE	FALSE
gnl|gene13391|rna38956|	adnp.L	ADNP	Q9H2P0	Activity-dependent neuroprotector homeobox protein		-0.21884	-0.995166	-1.20081	FALSE	FALSE
gnl|gene15151|rna44229|	adnp2.L	ADNP2	Q6IQ32	Activity-dependent neuroprotector homeobox protein 2		-0.288135	-1.29812	-1.39766	FALSE	FALSE
gnl|gene13098|rna38080|	adprh	ADPRH	P54922	[Protein ADP-ribosylarginine] hydrolase	0.264232	0.0177297	0.054676	0.193017	FALSE	FALSE
gnl|gene12141|rna35284|	LOC108701161	ADPRM	Q3LIE5	Manganese-dependent ADP-ribose/CDP-alcohol diphosphatase		0.388357	0.274065	0.076204	FALSE	FALSE
gnl|gene11387|rna33094|	adprhl2.L	ADPRS		ADP-ribose glycohydrolase ARH3		0.344789	0.759661	0.712306	FALSE	FALSE
gnl|gene11779|rna34211|	adrm1.S	ADRM1	Q16186	Proteasomal ubiquitin receptor ADRM1	-0.31093	-0.0746153	-0.212509	-0.457521	TRUE	FALSE
gnl|gene17107|rna49971|	adsl.L	ADSL	P30566	Adenylosuccinase (Fragment)	-0.224347	0.22792	0.0469479	-0.0925022	FALSE	FALSE
gnl|gene5693|rna16670|	adss.L	ADSS2		Adenylosuccinate synthetase isozyme 2		0.373329	0.218267	0.164912	FALSE	FALSE
gnl|gene35070|rna74867|	LOC496335	AFDN	P55196	Afadin		-0.613872	-1.35369	-1.50648	FALSE	FALSE
gnl|gene11720|rna34052|	afg3l1p.S	AFG3L2	Q9Y4W6	AFG3-like protein 2		-0.166564	-0.571398	-0.752869	FALSE	FALSE
gnl|gene34875|rna74573|	LOC108711114	AFM	P43652	Afamin		0.0817133	-0.217705	-0.325948	FALSE	FALSE
gnl|gene9441|rna27463|	afmid.L	AFMID	Q63HM1	Kynurenine formamidase		0.315927	0.0899731	-0.154838	FALSE	FALSE
gnl|gene13213|rna38452|	aftph.S	AFTPH	Q6ULP2	Aftiphilin (Fragment)		-0.887557	-1.38791	-1.48088	FALSE	FALSE
gnl|gene13571|rna39500|	agap1.L	AGAP1	Q9UPQ3	Arf-GAP with GTPase, ANK repeat and PH domain-containing protein 1		-0.176674	-1.05545	-1.2935	FALSE	FALSE
gnl|gene43454|rna86867|	LOC108704618	AGAP3	Q96P47	Arf-GAP with GTPase, ANK repeat and PH domain-containing protein 3		-0.164194	-0.936055	-1.18669	FALSE	FALSE
gnl|gene20014|rna58420|	agfg1.L	AGFG1	P52594	Arf-GAP domain and FG repeat-containing protein 1		0.728965	0.209588	-0.0635703	FALSE	FALSE
gnl|gene7966|rna23230|	aggf1.S	AGGF1	Q8N302	Angiogenic factor with G patch and FHA domains 1		-0.0998943	-0.822991	-1.21448	FALSE	FALSE
gnl|gene43910|rna87559|	agk.S	AGK	Q53H12	Acylglycerol kinase, mitochondrial		-2.69879	-1.35214	-1.9081	FALSE	FALSE
gnl|gene4802|rna14022|	agl.S	AGL	P35573	Glycogen debranching enzyme	-0.0416852	0.122807	-0.289151	-0.438784	FALSE	FALSE
gnl|gene11410|rna33164|	ago1.L	AGO1	Q9UL18	Protein argonaute-1		-0.0447675	-0.736403	-0.989367	FALSE	FALSE
gnl|gene37082|rna77690|	ago4.L	AGO4	Q9HCK5	Protein argonaute-4		-0.0830674	-0.511553	-0.936243	FALSE	FALSE
gnl|gene5727|rna16764|	agpat3.L	AGPAT3	Q9NRZ7	1-acyl-sn-glycerol-3-phosphate acyltransferase gamma	1.20972	1.31698	0.61085	-0.544519	FALSE	FALSE
gnl|gene17213|rna50257|	agpat5.L	AGPAT5	Q9NUQ2	1-acyl-sn-glycerol-3-phosphate acyltransferase epsilon		-0.0834029	-0.739781	-0.612629	FALSE	FALSE
gnl|gene14326|rna41723|	agps.L	AGPS	O00116	Alkylglycerone-phosphate synthase (Fragment)		-0.823364	1.02107	-1.38156	FALSE	FALSE
gnl|gene26985|rna66490|	ahctf1.S	AHCTF1	Q8WYP5	Protein ELYS		-0.839941	-2.08907	-2.11145	FALSE	FALSE
gnl|gene13422|rna39058|	ahcy.L	AHCY	P23526	Adenosylhomocysteinase	-0.260787	0.339555	0.0432473	-0.0823762	FALSE	FALSE
gnl|gene9310|rna27052|	ahcyl2.L	AHCYL2	Q96HN2	Adenosylhomocysteinase 3 (Fragment)		0.191414	-0.186081	-0.254977	FALSE	FALSE
gnl|gene11108|rna32278|	ahnak.L	AHNAK	Q09666	Neuroblast differentiation-associated protein AHNAK		-0.385735	-1.18617	-1.28401	FALSE	FALSE
gnl|gene14011|rna40815|	ahsa1.S	AHSA1	O95433	Activator of 90 kDa heat shock protein ATPase homolog 1		-0.203034	-0.873489	-1.19772	FALSE	FALSE
gnl|gene3704|rna10787|	aida.S	AIDA	Q96BJ3	Axin interactor, dorsalization-associated protein		-0.0130939	-0.535745	-0.809131	FALSE	FALSE
gnl|gene13130|rna38166|	aifm1.L	AIFM1	O95831	Apoptosis-inducing factor 1, mitochondrial	0.872817	-1.08671	0.209809	-0.508533	FALSE	FALSE
gnl|gene16653|rna48655|	aifm3-like.L	AIFM3	Q96NN9	Apoptosis-inducing factor 3		0.441997	0.188374	0.142446	FALSE	FALSE
gnl|gene2980|rna8629|	aimp1.S	AIMP1	Q12904	Aminoacyl tRNA synthase complex-interacting multifunctional protein 1	-0.236532	-0.335246	-0.963019	-1.15706	FALSE	FALSE
gnl|gene3043|rna8811|	aimp2.S	AIMP2	Q13155	Aminoacyl tRNA synthase complex-interacting multifunctional protein 2		-0.404554	-0.740866	-0.762456	FALSE	FALSE
gnl|gene41900|rna84534|	LOC108696308	AIP	O00170	AH receptor-interacting protein		-0.0411819	-0.715059	-0.879996	FALSE	FALSE
gnl|gene5291|rna15490|	ak2.S	AK2	P54819	Adenylate kinase 2, mitochondrial	-0.934114	-0.630786	-2.52691	-2.66952	FALSE	FALSE
gnl|gene1360|rna3977|	ak6.S	AK6	Q9Y3D8	Adenylate kinase isoenzyme 6		0.0666126	0.512278	0.355913	FALSE	FALSE
gnl|gene14614|rna42587|	ak7.S	AK7	Q96M32	Adenylate kinase 7		-0.0601171	-0.526333	-0.724747	FALSE	FALSE
gnl|gene47505|rna92676|	LOC108709192	AKAP10	O43572	A-kinase anchor protein 10, mitochondrial		-0.448484	-1.19479	-1.43662	FALSE	FALSE
gnl|gene11524|rna33468|	akap12.S	AKAP12	Q02952	A-kinase anchor protein 12		-0.194589	-1.03877	-1.13254	FALSE	FALSE
gnl|gene35897|rna76024|	akap7.L	AKAP7	Q9P0M2	A-kinase anchor protein 7 isoform gamma		-0.231656	-0.954691	-1.22815	FALSE	FALSE
gnl|gene41236|rna83594|	LOC108718477	AKAP9	Q99996	A-kinase anchor protein 9 (Fragment)		-0.200203	-0.850516	-1.30519	FALSE	FALSE
gnl|gene17527|rna51180|	akirin1.S	AKIRIN1	Q9H9L7	Akirin-1		-0.402277	-0.704889	-0.910159	FALSE	FALSE
gnl|gene45119|rna89349|	LOC108716879	AKIRIN2	Q53H80	Akirin-2		0.153422	-0.255662	-0.285701	FALSE	FALSE
gnl|gene11151|rna32408|	loc100216027.L	AKR1A1	P14550	Aldo-keto reductase family 1 member A1	-0.136935	0.188145	-0.138298	-0.215415	FALSE	FALSE
gnl|gene6914|rna20201|	akr1b1.S	AKR1B1	P15121	Aldo-keto reductase family 1 member B1	-0.28786	0.417086	0.249295	0.10115	FALSE	FALSE
gnl|gene11762|rna34160|	akr1b1.L	AKR1B10	O60218	Aldo-keto reductase family 1 member B10		0.402626	0.219896	0.0499655	FALSE	FALSE
gnl|gene5775|rna16895|	akr1c2.L	AKR1C1	Q04828	Aldo-keto reductase family 1 member C1		0.086478	-0.0922232	-0.268523	FALSE	FALSE
gnl|gene5363|rna15714|	LOC108704342	AKR1C2	P52895	Aldo-keto reductase family 1 member C2		0.387952	-0.00160978	-0.0840547	FALSE	FALSE
gnl|gene67|rna193|	akr1c3.L	AKR1C3	P42330	Aldo-keto reductase family 1 member C3	-0.259771	0.200799	-0.0886388	-0.263579	FALSE	FALSE
gnl|gene13472|rna39194|	akr1c1.S	AKR1C8P	Q5T2L2	Putative aldo-keto reductase family 1 member C8		0.250984	0.0048738	-0.164272	FALSE	FALSE
gnl|gene17842|rna52142|	akr7a2.L	AKR7A2	O43488	Aflatoxin B1 aldehyde reductase member 2	-0.117517	0.291064	0.196867	0.149625	FALSE	FALSE
gnl|gene45198|rna89453|	LOC108698803	AKT1	P31749	RAC-alpha serine/threonine-protein kinase		0.126532	-0.157734	-0.36436	FALSE	FALSE
gnl|gene12365|rna35949|	akt1s1.S	AKT1S1	Q96B36	Proline-rich AKT1 substrate 1		-0.352662	-0.897547	-0.867346	FALSE	FALSE
gnl|gene11491|rna33389|	akt2.S	AKT2	P31751	Non-specific serine/threonine protein kinase		-0.0310705	-0.176296	-0.365513	FALSE	FALSE
gnl|gene15122|rna44135|	alad.L	ALAD	P13716	Delta-aminolevulinic acid dehydratase		0.308874	0.151749	0.0591619	FALSE	FALSE
gnl|gene14669|rna42750|	alb.S	ALB	P02768	Albumin		-0.586924	-1.04044	-1.16256	FALSE	FALSE
gnl|gene34735|rna74408|	aldh16a1.S	ALDH16A1	Q8IZ83	Aldehyde dehydrogenase family 16 member A1	-0.150091	0.226315	-0.100922	-0.249477	FALSE	FALSE
gnl|gene4586|rna13374|	aldh18a1.L	ALDH18A1	P54886	Delta-1-pyrroline-5-carboxylate synthase	-2.29095	-0.557418	-0.849352	-1.02308	FALSE	FALSE
gnl|gene9577|rna27865|	aldh2.L	ALDH2	P05091	Aldehyde dehydrogenase, mitochondrial	0.4156	0.148147	0.00832553	-0.20723	FALSE	FALSE
gnl|gene3412|rna9934|	aldh3a2.L	ALDH3A2	P51648	Aldehyde dehydrogenase family 3 member A2 (Fragment)		-0.00722725	-0.560109	-1.36559	FALSE	FALSE
gnl|gene10012|rna29102|	aldh3b2.L	ALDH3B1	P43353	Aldehyde dehydrogenase family 3 member B1		-0.12944	-0.552912	-1.17158	FALSE	FALSE
gnl|gene48316|rna93855|	LOC108720127	ALDH5A1	P51649	Succinate-semialdehyde dehydrogenase, mitochondrial		0.365444	-0.0525186	0.184992	FALSE	FALSE
gnl|gene10316|rna29980|	aldh7a1.L	ALDH7A1	P49419	Alpha-aminoadipic semialdehyde dehydrogenase (Fragment)	-0.269358	0.284088	-0.0427513	-0.198514	FALSE	FALSE
gnl|gene18019|rna52666|	aldh9a1.S	ALDH9A1	P49189	4-trimethylaminobutyraldehyde dehydrogenase	-0.0272404	0.238098	0.0111484	-0.0650388	FALSE	FALSE
gnl|gene15736|rna45960|	aldob.L	ALDOA	P04075	Fructose-bisphosphate aldolase	-0.269171	0.194935	-0.0847881	-0.2494	FALSE	FALSE
gnl|gene3368|rna9787|	aldoc.L	ALDOC	P09972	Fructose-bisphosphate aldolase C	-0.343264	0.156217	-0.0531572	-0.185968	FALSE	FALSE
gnl|gene43860|rna87497|	alg11.L	ALG11	Q2TAA5	GDP-Man:Man(3)GlcNAc(2)-PP-Dol alpha-1,2-mannosyltransferase		-1.45688	-2.2904	-3.45093	FALSE	FALSE
gnl|gene15751|rna46003|	alg13.L	ALG13	Q9NP73	N-acetylglucosaminyldiphosphodolichol N-acetylglucosaminyltransferase (Fragment)		-0.452449	-1.12439	-1.40912	FALSE	FALSE
gnl|gene17262|rna50385|	alg5.L	ALG5	Q9Y673	Dolichyl-phosphate beta-glucosyltransferase		-0.616704	-1.54818	-2.84701	FALSE	FALSE
gnl|gene9205|rna26736|	alg8.S	ALG8	Q9BVK2	Probable dolichyl pyrophosphate Glc1Man9GlcNAc2 alpha-1,3-glucosyltransferase		-0.272629	-1.1716	-1.68279	FALSE	FALSE
gnl|gene40719|rna82853|	alkbh1.L	ALKBH1	Q13686	Nucleic acid dioxygenase ALKBH1		0.142419	-0.257146	-0.639769	FALSE	FALSE
gnl|gene1786|rna5191|	alkbh4.L	ALKBH4	Q9NXW9	Alpha-ketoglutarate-dependent dioxygenase alkB homolog 4		0.0231741	-0.484875	-0.788051	FALSE	FALSE
gnl|gene45634|rna90104|	LOC108711715	ALKBH7	Q9BT30	Alpha-ketoglutarate-dependent dioxygenase alkB homolog 7, mitochondrial		-0.962527	-1.95153	-1.7867	FALSE	FALSE
gnl|gene40417|rna82416|	LOC108709989	ALKBH8	Q96BT7	Alkylated DNA repair protein alkB homolog 8		-0.269284	-0.708346	-0.925841	FALSE	FALSE
gnl|gene14346|rna41786|	alms1.S	ALMS1	Q8TCU4	Alstrom syndrome protein 1 (Fragment)		-0.901854	-2.85818	-2.81987	FALSE	FALSE
gnl|gene3152|rna9131|	alox12b.S	ALOX15B	O15296	Polyunsaturated fatty acid lipoxygenase ALOX15B		0.0512762	-0.308582	-0.506612	FALSE	FALSE
gnl|gene19522|rna57044|	alyref.L	ALYREF	Q86V81	THO complex subunit 4		-0.0190832	0.0617801	-0.0689201	FALSE	FALSE
gnl|gene6680|rna19554|	amacr.L	AMACR	Q9UHK6	Alpha-methylacyl-CoA racemase		-0.582288	-0.772621	-0.861256	FALSE	FALSE
gnl|gene11258|rna32745|	amdhd1.L	AMDHD1	Q96NU7	Probable imidazolonepropionase	-0.0317852	0.324863	0.0432653	-0.139413	FALSE	FALSE
gnl|gene39732|rna81442|	LOC108701618	AMDHD2	Q9Y303	N-acetylglucosamine-6-phosphate deacetylase	0.0900438	0.333605	0.049561	-0.00317272	FALSE	FALSE
gnl|gene6328|rna18511|	ammecr1.L	AMMECR1	Q9Y4X0	AMME syndrome candidate gene 1 protein		-0.102471	-0.618598	-0.847183	FALSE	FALSE
gnl|gene13233|rna38510|	amt.L	AMT	P48728	Aminomethyltransferase, mitochondrial		-1.00523	-1.08987	-1.4378	FALSE	FALSE
gnl|gene19092|rna55749|	anapc1.S	ANAPC1	Q9H1A4	Anaphase-promoting complex subunit 1 (Fragment)		-0.514016	-1.38486	-1.58944	FALSE	FALSE
gnl|gene9099|rna26478|	anapc10.L	ANAPC10	Q9UM13	Anaphase-promoting complex subunit 10		-0.858403	-1.51575	-1.85455	FALSE	FALSE
gnl|gene14883|rna43438|	anapc16.L	ANAPC16	Q96DE5	Anaphase-promoting complex subunit 16		-0.799626	-1.34579	-1.47155	FALSE	FALSE
gnl|gene14966|rna43675|	anapc2.L	ANAPC2	Q9UJX6	Anaphase-promoting complex subunit 2		-0.818436	-1.67422	-1.79347	FALSE	FALSE
gnl|gene16266|rna47510|	anapc4.L	ANAPC4	Q9UJX5	Anaphase-promoting complex subunit 4		-0.495322	-1.2947	-1.52146	FALSE	FALSE
gnl|gene3349|rna9733|	anapc5.L	ANAPC5	Q9UJX4	Anaphase-promoting complex subunit 5 (Fragment)		-0.291384	-1.07046	-1.26899	FALSE	FALSE
gnl|gene174|rna485|	anapc7.S	ANAPC7	Q9UJX3	Anaphase-promoting complex subunit 7		-0.261597	-1.00007	-1.26293	FALSE	FALSE
gnl|gene563|rna1624|	angel1.L	ANGEL1	Q9UNK9	Protein angel homolog 1		0.0131147	-0.562399	-0.795367	FALSE	FALSE
gnl|gene34364|rna73892|	LOC108710331	ANK1	P16157	Ankyrin-1		-0.237449	-0.96572	-1.26712	FALSE	FALSE
gnl|gene11064|rna32170|	ank3.S	ANK3	Q12955	Ankyrin-3		-0.327013	-0.97323	-1.30656	FALSE	FALSE
gnl|gene40796|rna82950|	LOC108708356	ANKFY1	Q9P2R3	Rabankyrin-5		-0.00612426	-0.55566	-0.749571	FALSE	FALSE
gnl|gene14514|rna42265|	ankhd1.S	ANKHD1	Q8IWZ3	Ankyrin repeat and KH domain-containing protein 1 (Fragment)		-2.16158	-4.26013	-4.10274	FALSE	FALSE
gnl|gene4450|rna12983|	ankle2.L	ANKLE2	Q86XL3	Ankyrin repeat and LEM domain-containing protein 2		1.24047	-0.387824	-0.672322	FALSE	FALSE
gnl|gene36530|rna76905|	LOC108719915	ANKMY2	Q8IV38	Ankyrin repeat and MYND domain containing 2, isoform CRA_c		-0.0128165	-0.64499	-0.884204	FALSE	FALSE
gnl|gene2826|rna8207|	ankrd1.S	ANKRD1	Q15327	Ankyrin repeat domain-containing protein 1		-1.04335	-0.828138	-1.05648	FALSE	FALSE
gnl|gene14658|rna42720|	ankrd13a.S	ANKRD13A	Q8IZ07	Ankyrin repeat domain-containing protein 13A (Fragment)		-0.338274	-0.933463	-1.46662	FALSE	FALSE
gnl|gene42136|rna84885|	LOC108711102	ANKRD17	O75179	Ankyrin repeat domain-containing protein 17 (Fragment)		-1.5031	-1.96448	-2.10066	FALSE	FALSE
gnl|gene17289|rna50457|	ankrd27.L	ANKRD27	Q96NW4	Ankyrin repeat domain-containing protein 27		-0.073578	-0.681347	-0.93929	FALSE	FALSE
gnl|gene37799|rna78648|	LOC108718914	ANKRD28	O15084	Serine/threonine-protein phosphatase 6 regulatory ankyrin repeat subunit A		-0.199069	-0.957466	-1.29434	FALSE	FALSE
gnl|gene20140|rna58771|	ankrd39.L	ANKRD39	Q53RE8	Ankyrin repeat domain-containing protein 39		-0.0271623	-0.109963	-0.41563	FALSE	FALSE
gnl|gene26446|rna65949|	Xelaev18016328m	ANKRD49	Q8WVL7	Ankyrin repeat domain-containing protein 49		-0.11734	0.0831817	0.0322779	FALSE	FALSE
gnl|gene5090|rna14865|	anks1a.S	ANKS1A	Q92625	Ankyrin repeat and SAM domain-containing protein 1A		-0.260126	-1.20725	-1.26025	FALSE	FALSE
gnl|gene18223|rna53238|	ankzf1.L	ANKZF1	Q9H8Y5	Ankyrin repeat and zinc finger domain-containing protein 1		-0.620558	-1.58817	-1.86168	FALSE	FALSE
gnl|gene17387|rna50761|	anln-like.1.L	ANLN	Q9NQW6	Anillin		-0.71851	-1.96537	-2.12196	FALSE	FALSE
gnl|gene37785|rna78631|	ano1.L	ANO1	Q5XXA6	Anoctamin		-0.455928	-0.930798	-1.44585	FALSE	FALSE
gnl|gene10958|rna31855|	ano10.L	ANO10	Q9NW15	Anoctamin-10		-1.68892	-2.45034	-3.82088	FALSE	FALSE
gnl|gene40792|rna82946|	LOC108715291	ANO5	Q75V66	Anoctamin-5		-0.671467	-1.18167	-1.7422	FALSE	FALSE
gnl|gene15898|rna46464|	anp32a.S	ANP32A	P39687	Acidic leucine-rich nuclear phosphoprotein 32 family member A	-0.121171	-0.432533	0.383715	0.270345	FALSE	FALSE
gnl|gene15784|rna46111|	anp32b.L	ANP32B	Q92688	Acidic leucine-rich nuclear phosphoprotein 32 family member B	-0.267768	-0.345323	0.0814681	0.135505	FALSE	FALSE
gnl|gene18526|rna54103|	anp32e.S	ANP32E	Q9BTT0	Acidic leucine-rich nuclear phosphoprotein 32 family member E		-0.667571	-0.229993	-0.188085	FALSE	FALSE
gnl|gene1078|rna3135|	anxa1.L	ANXA1	P04083	Annexin A1	-0.518483	0.281928	0.233179	0.231716	FALSE	FALSE
gnl|gene1029|rna3010|	anxa11.S	ANXA11	P50995	Annexin A11		-0.416793	-0.796445	-0.803742	FALSE	FALSE
gnl|gene9244|rna26841|	anxa2.L	ANXA2	P07355	Annexin A2		-0.110277	0.0403389	-0.0111261	FALSE	FALSE
gnl|gene353|rna1022|	anxa3.L	ANXA3	P12429	Annexin A3	-0.0707288	0.21139	-0.0276805	-0.175818	FALSE	FALSE
gnl|gene2603|rna7562|	anxa4.S	ANXA4	P09525	Annexin A4	-0.110986	0.211837	0.311853	0.372466	FALSE	FALSE
gnl|gene14536|rna42332|	anxa5.S	ANXA5	P08758	Annexin A5	-0.167043	0.329095	0.44109	0.437344	FALSE	FALSE
gnl|gene19590|rna57249|	anxa7.L	ANXA7	P20073	Annexin A7	1.13335	-0.769597	-1.30554	-1.2587	FALSE	FALSE
gnl|gene11349|rna32996|	LOC108701447	AOX1	Q06278	Aldehyde oxidase	-0.172598	0.297293	-0.0247151	-0.177936	FALSE	FALSE
gnl|gene5691|rna16663|	ap1b1.L	AP1B1	Q10567	AP-1 complex subunit beta-1 (Fragment)	-0.351345	-0.347184	-1.16721	-1.33157	FALSE	FALSE
gnl|gene10432|rna30318|	ap1g1.L	AP1G1	O43747	AP-1 complex subunit gamma-1		-0.473785	-1.27826	-1.52045	FALSE	FALSE
gnl|gene16652|rna48650|	ap1g2.L	AP1G2	O75843	AP-1 complex subunit gamma-like 2		-0.00660623	-0.697137	-0.966886	FALSE	FALSE
gnl|gene47021|rna92017|	LOC108712381	AP1M1	Q9BXS5	AP-1 complex subunit mu-1		-0.449424	-1.23339	-1.40577	FALSE	FALSE
gnl|gene12316|rna35793|	ap1m2.L	AP1M2	Q9Y6Q5	AP-1 complex subunit mu-2		-0.426175	-1.19171	-1.36265	FALSE	FALSE
gnl|gene19899|rna58108|	ap1s2.L	AP1S2	P56377	AP complex subunit sigma		-0.60004	-0.89905	-1.47487	FALSE	FALSE
gnl|gene38449|rna79594|	LOC108696787	AP2A2	O94973	AP-2 complex subunit alpha-2		-0.414185	-1.22238	-1.30589	FALSE	FALSE
gnl|gene4184|rna12184|	ap2b1.L	AP2B1	P63010	AP-2 complex subunit beta (Fragment)		-0.27618	-1.01299	-1.20141	FALSE	FALSE
gnl|gene14839|rna43291|	ap2m1.S	AP2M1	Q96CW1	AP-2 complex subunit mu	-0.147031	-0.357907	-0.985609	-1.21724	FALSE	FALSE
gnl|gene36585|rna76976|	LOC108698502	AP2S1	P53680	AP-2 complex subunit sigma		-0.0998135	-0.95562	-1.03761	FALSE	FALSE
gnl|gene17637|rna51538|	ap3b2.S	AP3B1	O00203	AP-3 complex subunit beta-1		-0.382266	-1.01865	-1.26571	FALSE	FALSE
gnl|gene11147|rna32396|	ap3b2.S	AP3B2	Q13367	AP complex subunit beta		-0.704189	-1.33503	-1.62742	FALSE	FALSE
gnl|gene11687|rna33962|	ap3d1.S	AP3D1	O14617	AP-3 complex subunit delta (Fragment)		-0.789435	-1.4371	-1.58221	FALSE	FALSE
gnl|gene7995|rna23310|	ap3m2.S	AP3M2	P53677	AP-3 complex subunit mu-2	-0.222797	-0.487639	-1.09918	-1.17417	FALSE	FALSE
gnl|gene39253|rna80768|	LOC108717342	AP3S1	Q92572	AP-3 complex subunit sigma-1		-0.369552	-1.23147	-0.742012	FALSE	FALSE
gnl|gene17584|rna51354|	ap4b1.L	AP4B1	Q9Y6B7	AP-4 complex subunit beta-1		-1.16852	-2.60948	-1.98917	FALSE	FALSE
gnl|gene46217|rna90889|	LOC108712917	AP4E1	Q9UPM8	AP-4 complex subunit epsilon-1		-0.734015	-1.77118	-1.84132	FALSE	FALSE
gnl|gene6640|rna19433|	ap5m1.L	AP5M1	Q9H0R1	AP-5 complex subunit mu-1		-0.46889	-1.31835	-1.57509	FALSE	FALSE
gnl|gene34606|rna74215|	ctnnbip1.L	AP5S1	Q9NUS5	AP-5 complex subunit sigma-1		-0.166721	-0.895085	-0.791705	FALSE	FALSE
gnl|gene5016|rna14651|	ap5z1.S	AP5Z1	O43299	AP-5 complex subunit zeta-1		-0.7093	-1.3926	-1.26276	FALSE	FALSE
gnl|gene5747|rna16817|	apaf1.L	APAF1	O14727	Apoptotic protease-activating factor 1		-0.0763959	-0.51885	-0.712375	FALSE	FALSE
gnl|gene2455|rna7143|	apba3.S	APBA3	O96018	Amyloid-beta A4 precursor protein-binding family A member 3		-0.088397	-0.700303	-0.985402	FALSE	FALSE
gnl|gene6775|rna19833|	apbb1.L	APBB1	O00213	Amyloid-beta A4 precursor protein-binding family B member 1		0.544615	-0.0971331	-0.417201	FALSE	FALSE
gnl|gene14921|rna43549|	apc.S	APC	P25054	Adenomatous polyposis coli protein (Fragment)		-0.524575	-1.67783	-1.98296	FALSE	FALSE
gnl|gene14687|rna42801|	apex1.L	APEX1	P27695	DNA-(apurinic or apyrimidinic site) endonuclease	0.0122483	0.205441	-0.200048	-0.380642	FALSE	FALSE
gnl|gene14357|rna41818|	apex2.L	APEX2	Q9UBZ4	DNA-(apurinic or apyrimidinic site) endonuclease 2		-0.71713	-1.65893	-1.64504	FALSE	FALSE
gnl|gene12657|rna36767|	api5.L	API5	Q9BZZ5	Apoptosis inhibitor 5		-0.854136	-1.79517	-1.87676	FALSE	FALSE
gnl|gene12985|rna37735|	aplf.L	APLF	Q8IW19	Aprataxin and PNK-like factor		-0.342339	-0.861398	-1.12597	FALSE	FALSE
gnl|gene11777|rna34205|	apmap.L	APMAP	Q9HDC9	Adipocyte plasma membrane-associated protein		0.158571	-0.854054	-2.03201	FALSE	FALSE
gnl|gene20013|rna58415|	vtgb1.S	APOB	P04114	Apolipoprotein B-100	-1.64139	-0.592858	-0.832405	-0.481586	FALSE	FALSE
gnl|gene25594|rna65093|	Xelaev18000085m	APOL3	O95236	Apolipoprotein L3		-0.76859	-1.56612	-1.4027	FALSE	FALSE
gnl|gene17075|rna49879|	apoo.L	APOO	Q9BUR5	MICOS complex subunit MIC26		-0.873032	-0.586537	-0.682122	FALSE	FALSE
gnl|gene7680|rna22405|	appbp2.L	APPBP2	Q92624	Amyloid protein-binding protein 2		0.289883	-0.0872097	-0.258968	FALSE	FALSE
gnl|gene6725|rna19690|	appl1.L	APPL1	Q9UKG1	DCC-interacting protein 13-alpha		-0.13016	-0.696936	-0.924434	FALSE	FALSE
gnl|gene8141|rna23705|	appl2.L	APPL2	Q8NEU8	DCC-interacting protein 13-beta		-0.0147131	-0.481882	-0.704104	FALSE	FALSE
gnl|gene11937|rna34658|	aprt.L	APRT	P07741	Adenine phosphoribosyltransferase		0.0869527	0.143896	0.0536071	FALSE	FALSE
gnl|gene18206|rna53192|	aptx.L	APTX	Q7Z2E3	Aprataxin		0.0766816	-0.428613	-0.814293	FALSE	FALSE
gnl|gene42408|rna85300|	aqr.L	AQR	O60306	Aquarius homolog (Mouse), isoform CRA_a		-0.163923	-0.866177	-0.978484	FALSE	FALSE
gnl|gene10178|rna29594|	araf.S	ARAF	P10398	Serine/threonine-protein kinase A-Raf		-0.502981	-1.26409	-1.39388	FALSE	FALSE
gnl|gene14599|rna42540|	LOC108707606	ARAP1	Q96P48	Arf-GAP with Rho-GAP domain, ANK repeat and PH domain-containing protein 1		-0.377843	-1.18518	-1.48897	FALSE	FALSE
gnl|gene18790|rna54847|	arcn1.L	ARCN1	P48444	Coatomer subunit delta	-0.310115	-0.207074	-0.722042	-0.858713	FALSE	FALSE
gnl|gene5175|rna15141|	arf5.L	ARF1	P84077	ADP-ribosylation factor 1	0.457976	-0.619689	-0.99168	-1.13002	FALSE	FALSE
gnl|gene19999|rna58371|	arf4.L	ARF4	P18085	ADP-ribosylation factor 4		-1.65038	-2.11223	-2.02895	FALSE	FALSE
gnl|gene5726|rna16762|	arf6.2.L	ARF6	P62330	ADP-ribosylation factor 6		0.0747832	-0.607699	-0.547549	FALSE	FALSE
gnl|gene15138|rna44186|	arfgap3.S	ARFGAP3	Q9NP61	ADP-ribosylation factor GTPase-activating protein 3		-0.337782	-0.934344	-1.1426	FALSE	FALSE
gnl|gene44324|rna88156|	LOC108695329	ARFGEF1	Q9Y6D6	Brefeldin A-inhibited guanine nucleotide-exchange protein 1 (Fragment)		-0.300848	-0.978195	-1.09661	FALSE	FALSE
gnl|gene4951|rna14474|	arfgef2-like.S	ARFGEF2	Q9Y6D5	Brefeldin A-inhibited guanine nucleotide-exchange protein 2		-0.234499	-0.757418	-0.928243	FALSE	FALSE
gnl|gene14832|rna43271|	arfip1.S	ARFIP1	P53367	Arfaptin-1		-0.485474	-1.48977	-1.68914	FALSE	FALSE
gnl|gene43301|rna86629|	LOC108708786	ARFIP2	P53365	Arfaptin-2		-0.0486006	-0.527613	-0.720262	FALSE	FALSE
gnl|gene9221|rna26784|	arfrp1.L	ARFRP1	Q13795	ADP-ribosylation factor-related protein 1		-0.259996	-0.851729	-1.37086	FALSE	FALSE
gnl|gene13910|rna40498|	arglu1.S	ARGLU1	Q9NWB6	Arginine and glutamate-rich protein 1		-0.854315	-1.49893	-1.79868	FALSE	FALSE
gnl|gene8517|rna24798|	arhgap1.S	ARHGAP1	Q07960	Rho GTPase-activating protein 1		-0.432747	-0.585931	-0.943711	FALSE	FALSE
gnl|gene18060|rna52789|	arhgap11a.2.S	ARHGAP11A	Q6P4F7	Rho GTPase-activating protein 11A		-0.356572	-1.38796	-1.56393	FALSE	FALSE
gnl|gene13820|rna40246|	arhgap12.L	ARHGAP12	Q8IWW6	Rho GTPase-activating protein 12		-0.3905	-1.23674	-1.4171	FALSE	FALSE
gnl|gene13699|rna39851|	arhgap17.S	ARHGAP17	Q68EM7	Rho GTPase-activating protein 17		0.136197	-0.612835	-0.751442	FALSE	FALSE
gnl|gene37013|rna77594|	arhgap18.L	ARHGAP18	Q8N392	Rho GTPase-activating protein 18		-0.211159	-0.841901	-1.11642	FALSE	FALSE
gnl|gene40599|rna82673|	LOC108711550	ARHGAP25	P42331	Rho GTPase-activating protein 25		-0.449308	-0.981862	-1.1427	FALSE	FALSE
gnl|gene13563|rna39471|	arhgap29.S	ARHGAP29	Q52LW3	Rho GTPase-activating protein 29		-1.08582	-1.96081	-2.00108	FALSE	FALSE
gnl|gene18945|rna55307|	arhgap35.S	ARHGAP35	Q9NRY4	Rho GTPase-activating protein 35		-0.103752	-0.806196	-1.08873	FALSE	FALSE
gnl|gene2319|rna6757|	arhgap40.S	ARHGAP40	Q5TG30	Rho GTPase-activating protein 40		-0.581442	-1.18068	-1.17702	FALSE	FALSE
gnl|gene3241|rna9388|	arhgap5.L	ARHGAP5	Q13017	Rho GTPase-activating protein 5		-0.258251	-1.12152	-1.43822	FALSE	FALSE
gnl|gene17447|rna50955|	arhgdia.L	ARHGDIA	P52565	Rho GDP-dissociation inhibitor 1	0.0676596	0.226237	0.23782	0.175937	FALSE	FALSE
gnl|gene48125|rna93571|	LOC108697757	ARHGEF1	Q92888	Rho guanine nucleotide exchange factor 1 (Fragment)		-0.321723	-0.914062	-1.12093	FALSE	FALSE
gnl|gene16144|rna47192|	arhgef10.L	ARHGEF10	O15013	Rho guanine nucleotide exchange factor 10		-0.230067	-1.04316	-1.33074	FALSE	FALSE
gnl|gene38661|rna79897|	arhgef12.S	ARHGEF12	Q9NZN5	Rho guanine nucleotide exchange factor 12		-1.55753	-1.47016	-1.58168	FALSE	FALSE
gnl|gene2157|rna6258|	arhgef16.L	ARHGEF16	Q5VV41	Rho guanine nucleotide exchange factor 16		-0.325452	-0.75419	-1.13529	FALSE	FALSE
gnl|gene45062|rna89261|	LOC108708458	ARHGEF7	Q14155	Rho guanine nucleotide exchange factor 7		-0.327689	-1.16275	-1.46801	FALSE	FALSE
gnl|gene22630|rna62118|	Xelaev18002431m	ARID1A	O14497	AT-rich interactive domain-containing protein 1A		-0.546106	-1.26693	-1.08884	FALSE	FALSE
gnl|gene44544|rna88516|	LOC108716708	ARID1B	Q8NFD5	AT-rich interactive domain-containing protein 1B (Fragment)		-0.818491	-1.61813	-1.53006	FALSE	FALSE
gnl|gene14899|rna43490|	arid2.L	ARID2	Q68CP9	AT-rich interactive domain-containing protein 2		-0.16773	-0.834016	-1.12365	FALSE	FALSE
gnl|gene5929|rna17355|	arid3a.L	ARID3A	Q99856	AT-rich interactive domain-containing protein 3A		-0.139901	-0.986786	-1.14664	FALSE	FALSE
gnl|gene37367|rna78071|	LOC108698882	ARID4A	P29374	AT-rich interactive domain-containing protein 4A		-0.608979	-1.61016	-1.75483	FALSE	FALSE
gnl|gene14749|rna42996|	arid4b.L	ARID4B	Q4LE39	AT-rich interactive domain-containing protein 4B		-0.698734	-1.63466	-1.73035	FALSE	FALSE
gnl|gene7190|rna20975|	arih1.S	ARIH1	Q9Y4X5	E3 ubiquitin-protein ligase ARIH1		0.0216967	-0.394621	-0.642516	FALSE	FALSE
gnl|gene13258|rna38591|	arih2.S	ARIH2	O95376	E3 ubiquitin-protein ligase ARIH2		0.368252	0.0449063	-0.140643	FALSE	FALSE
gnl|gene742|rna2162|	arl2.L	ARL2	P36404	ADP-ribosylation factor-like protein 2		0.0950754	-0.253524	-0.290055	FALSE	FALSE
gnl|gene12208|rna35487|	arl2bp.L	ARL2BP	Q9Y2Y0	ADP-ribosylation factor-like protein 2-binding protein		-0.306837	0.0635048	0.590822	FALSE	FALSE
gnl|gene5742|rna16804|	arl3.1.S	ARL3	P36405	ADP-ribosylation factor-like protein 3	-0.0977932	0.374407	0.360518	0.287697	FALSE	FALSE
gnl|gene38178|rna79237|	arl6	ARL6	Q9H0F7	ADP-ribosylation factor-like protein 6 (Fragment)		0.0188966	-0.179722	-0.28947	FALSE	FALSE
gnl|gene7834|rna22857|	arl6ip1.L	ARL6IP1	Q15041	ADP-ribosylation factor-like protein 6-interacting protein 1		-1.85451	-2.20871	-2.8649	FALSE	FALSE
gnl|gene14556|rna42385|	arl6ip5.S	ARL6IP5	O75915	PRA1 family protein 3		-1.25102	-2.33975	-2.98731	FALSE	FALSE
gnl|gene15263|rna44546|	arl10b.S	ARL8B	Q9NVJ2	ADP-ribosylation factor-like protein 8B		-0.569134	-1.23718	-1.28385	FALSE	FALSE
gnl|gene6705|rna19636|	arl9.L	ARL9	Q6T311	ADP-ribosylation factor-like 9, isoform CRA_b		-0.307642	0.480139	0.148824	FALSE	FALSE
gnl|gene16803|rna49097|	armc1.L	ARMC1	Q9NVT9	Armadillo repeat-containing protein 1		-0.025009	-0.516017	-0.665231	FALSE	FALSE
gnl|gene8555|rna24888|	armc6.L	ARMC6	Q6NXE6	Armadillo repeat-containing protein 6		0.0615514	-0.265797	-0.301451	FALSE	FALSE
gnl|gene14637|rna42659|	armc7.L	ARMC7	Q9H6L4	Armadillo repeat-containing protein 7		-0.390868	-0.55289	-0.639983	FALSE	FALSE
gnl|gene9208|rna26745|	armc8.S	ARMC8	Q8IUR7	Armadillo repeat-containing protein 8 (Fragment)		-0.323564	-1.00241	-0.828954	FALSE	FALSE
gnl|gene6469|rna18926|	armc9.L	ARMC9	Q7Z3E5	LisH domain-containing protein ARMC9		-0.386464	-1.41926	-1.72269	FALSE	FALSE
gnl|gene10799|rna31392|	armh3.L	ARMH3	Q5T2E6	Armadillo-like helical domain-containing protein 3		-0.416293	-0.964784	-1.09277	FALSE	FALSE
gnl|gene11296|rna32851|	armt1.L	ARMT1	Q9H993	Damage-control phosphatase ARMT1		-0.0315989	-0.501337	-0.696287	FALSE	FALSE
gnl|gene15436|rna45060|	arpc1a.S	ARPC1A	Q92747	Actin-related protein 2/3 complex subunit 1A	-0.0289436	0.275031	-0.107296	-0.209357	FALSE	FALSE
gnl|gene15641|rna45662|	arpc1b.S	ARPC1B	O15143	Actin-related protein 2/3 complex subunit 1B		0.165824	-0.26796	-0.42611	FALSE	FALSE
gnl|gene4238|rna12333|	arpc2.S	ARPC2	O15144	Actin-related protein 2/3 complex subunit 2	-0.0289071	0.166175	-0.184218	-0.335663	FALSE	FALSE
gnl|gene20455|rna59743|	arpc3.L	ARPC3	O15145	Actin-related protein 2/3 complex subunit 3	-0.255222	0.223278	-0.163081	-0.0193453	FALSE	FALSE
gnl|gene45348|rna89686|	arpc4.S	ARPC4	P59998	Actin-related protein 2/3 complex subunit 4	-0.0702558	-0.108701	-0.419804	-0.525724	FALSE	FALSE
gnl|gene9061|rna26368|	arpc5.S	ARPC5	O15511	Actin-related protein 2/3 complex subunit 5	-0.132095	-0.110049	0.261802	0.223508	FALSE	FALSE
gnl|gene12819|rna37261|	arpc5l.L	ARPC5L	Q9BPX5	Actin-related protein 2/3 complex subunit 5-like protein		-0.0279032	0.056591	0.0529302	FALSE	FALSE
gnl|gene414|rna1196|	arpin.L	ARPIN	Q7Z6K5	Arpin		0.0538024	-0.39325	-0.590767	FALSE	FALSE
gnl|gene17536|rna51204|	arpp19.S	ARPP19	P56211	cAMP-regulated phosphoprotein 19		-0.901371	-0.286755	-0.147443	FALSE	FALSE
gnl|gene39976|rna81779|	arrb1.L	ARRB1	P49407	Beta-arrestin-1 (Fragment)		0.187576	-0.192293	-0.347942	FALSE	FALSE
gnl|gene36092|rna76283|	arrb2.L	ARRB2	P32121	Beta-arrestin-2		0.19592	0.00218329	-0.202323	FALSE	FALSE
gnl|gene6062|rna17736|	arrdc1.L	ARRDC1	Q8N5I2	Arrestin domain-containing protein 1		-0.878333	-1.40361	-1.4993	FALSE	FALSE
gnl|gene785|rna2287|	arsa.1.S	ARSA	P15289	Arylsulfatase A		-0.930965	-1.34365	-1.43963	FALSE	FALSE
gnl|gene1089|rna3161|	arsb.L	ARSB	P15848	Arylsulfatase B		-0.582955	-0.72221	-0.808559	FALSE	FALSE
gnl|gene13848|rna40320|	arsh.L	ARSD	P51689	Arylsulfatase D		0.55302	-0.398335	-1.22293	FALSE	FALSE
gnl|gene16328|rna47688|	arvcf.S	ARVCF	O00192	Armadillo repeat protein deleted in velo-cardio-facial syndrome		-0.376299	-0.719864	-0.776762	FALSE	FALSE
gnl|gene1646|rna4803|	as3mt.1.L	AS3MT	Q9HBK9	Arsenite methyltransferase		0.0974262	-0.27664	-0.56777	FALSE	FALSE
gnl|gene12581|rna36565|	asah1.L	ASAH1	Q13510	Acid ceramidase		-1.2405	-1.90447	-1.66444	FALSE	FALSE
gnl|gene48677|rna94330|	LOC108718606	ASAP1	Q9ULH1	Arf-GAP with SH3 domain, ANK repeat and PH domain-containing protein 1		-0.271125	-1.07787	-1.28306	FALSE	FALSE
gnl|gene38208|rna79274|	asap2.L	ASAP2	O43150	Arf-GAP with SH3 domain, ANK repeat and PH domain-containing protein 2 (Fragment)		0.177181	-0.656879	-0.83915	FALSE	FALSE
gnl|gene6657|rna19483|	asb6.S	ASB6	Q9NWX5	Ankyrin repeat and SOCS box protein 6		-0.650758	-0.916887	-1.18385	FALSE	FALSE
gnl|gene17699|rna51722|	ascc1.L	ASCC1	Q8N9N2	Activating signal cointegrator 1 complex subunit 1		-0.390445	-0.923927	-1.30208	FALSE	FALSE
gnl|gene37179|rna77829|	ascc2.S	ASCC2	Q9H1I8	Activating signal cointegrator 1 complex subunit 2		0.0564655	-0.428727	-0.254886	FALSE	FALSE
gnl|gene8715|rna25369|	ascc3.L	ASCC3	Q8N3C0	Activating signal cointegrator 1 complex subunit 3		-0.558365	-1.39012	-1.638	FALSE	FALSE
gnl|gene12090|rna35120|	asf1b.L	ASF1A	Q9Y294	Histone chaperone ASF1A	0.263394	0.253196	0.0337968	-0.181081	FALSE	FALSE
gnl|gene14138|rna41176|	ash2l.S	ASH2L	Q9UBL3	Set1/Ash2 histone methyltransferase complex subunit ASH2		-0.149419	-0.71739	-0.921395	FALSE	FALSE
gnl|gene41266|rna83639|	asl.L	ASL	P04424	Argininosuccinate lyase	-0.236318	0.248181	0.0738329	0.144986	FALSE	FALSE
gnl|gene1407|rna4109|	asmtl.L	ASMTL	O95671	Probable bifunctional dTTP/UTP pyrophosphatase/methyltransferase protein		-0.0571335	-0.273208	-0.324962	FALSE	FALSE
gnl|gene537|rna1536|	asns.L	ASNS	P08243	Asparagine synthetase [glutamine-hydrolyzing]		1.10162	0.205243	0.634098	FALSE	FALSE
gnl|gene485|rna1389|	asnsd1.L	ASNSD1	Q9NWL6	Asparagine synthetase domain-containing protein 1		-0.146525	-0.605518	-0.683175	FALSE	FALSE
gnl|gene44535|rna88505|	LOC108707927	ASPA	P45381	Aspartoacylase		0.159093	-0.0827643	-0.16565	FALSE	FALSE
gnl|gene2081|rna6040|	aspscr1.S	ASPSCR1	Q9BZE9	Tether containing UBX domain for GLUT4		-0.46766	-1.29026	-1.52001	FALSE	FALSE
gnl|gene41074|rna83351|	asrgl1.L	ASRGL1	Q7L266	Isoaspartyl peptidase/L-asparaginase		0.24904	0.380119	0.367531	FALSE	FALSE
gnl|gene5399|rna15829|	aste1.L	ASTE1	Q2TB18	Protein asteroid homolog 1		-0.257391	-1.13345	-0.816355	FALSE	FALSE
gnl|gene35400|rna75368|	LOC108711556	ASTL	Q6HA08	Astacin-like metalloendopeptidase		-0.780812	-0.838496	-0.829283	FALSE	FALSE
gnl|gene10475|rna30427|	atad1.L	ATAD1	Q8NBU5	ATPase family AAA domain-containing protein 1		-0.332209	-1.16759	-1.27853	FALSE	FALSE
gnl|gene2062|rna5985|	atad2.L	ATAD2	Q6PL18	ATPase family AAA domain-containing protein 2		-0.622308	-1.51286	-1.74542	FALSE	FALSE
gnl|gene1439|rna4198|	atad2b.S	ATAD2B	Q9ULI0	ATPase family AAA domain-containing protein 2B		-0.605265	-1.33529	-1.59828	FALSE	FALSE
gnl|gene13456|rna39157|	atad5.L	ATAD5	Q96QE3	ATPase family AAA domain-containing protein 5		-0.568144	-1.58369	-1.9087	FALSE	FALSE
gnl|gene4102|rna11946|	atat1.S	ATAT1	Q5SQI0	Alpha-tubulin N-acetyltransferase 1		-1.06035	-2.19421	-2.33066	FALSE	FALSE
gnl|gene10234|rna29757|	ate1.S	ATE1	O95260	Arginyl-tRNA--protein transferase 1		0.124522	-0.221121	-0.438883	FALSE	FALSE
gnl|gene16964|rna49567|	atf7ip.S	ATF7IP	Q6VMQ6	Activating transcription factor 7-interacting protein 1		-0.462617	-1.21059	-1.38273	FALSE	FALSE
gnl|gene4107|rna11962|	atf7ip.L	ATF7IP2	Q5U623	Activating transcription factor 7-interacting protein 2		-0.564148	-0.582491	-0.970628	FALSE	FALSE
gnl|gene7059|rna20605|	atg10.L	ATG10	Q9H0Y0	Ubiquitin-like-conjugating enzyme ATG10		0.378293	-0.209969	-0.389318	FALSE	FALSE
gnl|gene3085|rna8937|	atg101.L	ATG101	Q9BSB4	Autophagy-related protein 101		-0.998606	-1.75108	-1.90994	FALSE	FALSE
gnl|gene18507|rna54033|	atg13.S	ATG13	O75143	Autophagy-related protein 13		-0.578037	-1.49054	-1.62583	FALSE	FALSE
gnl|gene430|rna1241|	atg14.L	ATG14	Q6ZNE5	Beclin 1-associated autophagy-related key regulator		-0.821857	-1.88331	-2.14912	FALSE	FALSE
gnl|gene41268|rna83647|	LOC495838	ATG16L1	Q676U5	Autophagy-related protein 16-1		-0.183072	-0.615612	-0.768737	FALSE	FALSE
gnl|gene9947|rna28915|	atg2a.L	ATG2A	Q2TAZ0	Autophagy-related protein 2 homolog A		0.236271	-0.914739	-1.68755	FALSE	FALSE
gnl|gene17938|rna52444|	atg2b.L	ATG2B	Q96BY7	Autophagy-related protein 2 homolog B		-0.294792	-1.42005	-2.04947	FALSE	FALSE
gnl|gene40355|rna82315|	LOC108707498	ATG3	Q9NT62	Ubiquitin-like-conjugating enzyme ATG3		-0.0286393	-0.159786	-0.183008	FALSE	FALSE
gnl|gene17865|rna52201|	atg4a.L	ATG4A	Q8WYN0	Cysteine protease ATG4A		0.154587	-0.429621	-0.750673	FALSE	FALSE
gnl|gene19126|rna55861|	atg4b.L	ATG4B	Q9Y4P1	Cysteine protease ATG4B		0.36656	0.0848902	-0.0378706	FALSE	FALSE
gnl|gene9664|rna28117|	atg5.L	ATG5	Q9H1Y0	Autophagy protein 5		-0.197963	-0.81103	-0.94249	FALSE	FALSE
gnl|gene19511|rna57015|	atg7.L	ATG7	O95352	Ubiquitin-like modifier-activating enzyme ATG7	-0.145686	0.132381	-0.238511	-0.420789	FALSE	FALSE
gnl|gene14313|rna41694|	atic.L	ATIC	P31939	Bifunctional purine biosynthesis protein ATIC	-0.0238494	0.447236	0.210412	0.0849637	FALSE	FALSE
gnl|gene12181|rna35389|	atl2-like.S	ATL2	Q8NHH9	Atlastin-2		0.0868601	-0.709186	-0.703859	FALSE	FALSE
gnl|gene6252|rna18286|	atl3.L	ATL3	Q6DD88	Atlastin-3		-1.01338	-2.1357	-3.12639	FALSE	FALSE
gnl|gene46760|rna91658|	atm.L	ATM	Q13315	Serine-protein kinase ATM		-0.341946	-0.996136	-1.07449	FALSE	FALSE
gnl|gene13881|rna40419|	atox1.L	ATOX1	O00244	Copper transport protein ATOX1	-0.103913	-0.422947	0.0678976	0.0356918	FALSE	FALSE
gnl|gene9494|rna27612|	atp10d.L	ATP10D	Q9P241	Probable phospholipid-transporting ATPase VD		-1.08244	-1.75748	-2.41588	FALSE	FALSE
gnl|gene34617|rna74241|	atp13a1.L	ATP13A1	Q9HD20	Manganese-transporting ATPase 13A1		-1.47931	-3.17418	-4.43376	FALSE	FALSE
gnl|gene14665|rna42743|	atp1a1.L	ATP1A1	P05023	Sodium/potassium-transporting ATPase subunit alpha-1		-0.74193	-1.46746	-1.92363	FALSE	FALSE
gnl|gene16064|rna46957|	atp1b3.S	ATP1B3	P54709	Sodium/potassium-transporting ATPase subunit beta-3		-0.55841	-1.28687	-1.32284	FALSE	FALSE
gnl|gene8885|rna25863|	atp23.L	ATP23	Q9Y6H3	Mitochondrial inner membrane protease ATP23 homolog		0.531842	0.475705	0.493184	FALSE	FALSE
gnl|gene48369|rna93932|	LOC495046	ATP2A2	P16615	Sarcoplasmic/endoplasmic reticulum calcium ATPase 2		-0.598964	-1.84073	-3.17007	FALSE	FALSE
gnl|gene14732|rna42940|	atp2a3.S	ATP2A3	Q93084	Sarcoplasmic/endoplasmic reticulum calcium ATPase 3		-1.48201	-2.4606	-3.47963	FALSE	FALSE
gnl|gene2746|rna7995|	atp2b1.S	ATP2B1	P20020	Calcium-transporting ATPase		-0.453675	-1.11865	-1.50664	FALSE	FALSE
gnl|gene45753|rna90266|	LOC108709452	ATP2B2	Q01814	Calcium-transporting ATPase		-0.482272	-1.08405	-1.30071	FALSE	FALSE
gnl|gene1225|rna3565|	atp5f1a.L	ATP5F1A	P25705	ATP synthase subunit alpha, mitochondrial		-0.675034	-0.783126	-0.73129	FALSE	FALSE
gnl|gene13760|rna40032|	atp5f1b.S	ATP5F1B	P06576	ATP synthase subunit beta (Fragment)		0.141558	0.725484	0.577119	FALSE	FALSE
gnl|gene24535|rna64030|	Xelaev18038692m	ATP5F1E	P56381	ATP synthase subunit epsilon, mitochondrial		-0.958505	-1.51211	-1.46199	FALSE	FALSE
gnl|gene10015|rna29109|	atp5if1.S	ATP5IF1	Q9UII2	ATPase inhibitor, mitochondrial		-1.15637	-1.36331	-1.70131	FALSE	FALSE
gnl|gene17316|rna50533|	atp5mc1.S	ATP5MC2	Q06055	ATP synthase F(0) complex subunit C2, mitochondrial		-0.487337	-1.0708	-1.33391	FALSE	FALSE
gnl|gene9120|rna26524|	atp5mg.L	ATP5MG	O75964	ATP synthase subunit g, mitochondrial		-0.320732	0.235805	0.347178	FALSE	FALSE
gnl|gene6676|rna19542|	atp5pd.S	ATP5PD	O75947	ATP synthase subunit d, mitochondrial		-0.703221	-0.83565	-1.04047	FALSE	FALSE
gnl|gene16039|rna46882|	atp5po.S	ATP5PO	P48047	ATP synthase subunit O, mitochondrial		-0.364689	-0.282384	-0.417534	FALSE	FALSE
gnl|gene16154|rna47217|	atp6ap1.2.L	ATP6AP1	Q15904	V-type proton ATPase subunit S1		-0.165258	-0.548323	-0.691821	FALSE	FALSE
gnl|gene16411|rna47931|	atp6ap2.L	ATP6AP2	O75787	Renin receptor		-0.731691	-1.22804	-1.70955	FALSE	FALSE
gnl|gene20125|rna58727|	atp6v0a1.S	ATP6V0A1	Q93050	V-type proton ATPase 116 kDa subunit a1		-1.26418	-2.05809	-2.41491	FALSE	FALSE
gnl|gene43933|rna87595|	LOC108716527	ATP6V0A2	Q9Y487	V-type proton ATPase 116 kDa subunit a2		-1.67669	-2.37862	-3.0396	FALSE	FALSE
gnl|gene122|rna340|	atp6v0c.L	ATP6V0C	P27449	V-type proton ATPase 16 kDa proteolipid subunit		0.26285	0.483629	0.232504	FALSE	FALSE
gnl|gene17454|rna50978|	atp6v0d1.L	ATP6V0D1	P61421	V-type proton ATPase subunit d 1		-0.612897	-1.34558	-1.81967	FALSE	FALSE
gnl|gene13273|rna38629|	atp6v1a.L	ATP6V1A	P38606	V-type proton ATPase catalytic subunit A	-0.112253	0.18439	-0.11252	-0.230597	FALSE	FALSE
gnl|gene43873|rna87512|	LOC108711609	ATP6V1B2	P21281	V-type proton ATPase subunit B, brain isoform	-0.0470105	0.0770427	-0.167366	-0.283027	FALSE	FALSE
gnl|gene16486|rna48169|	atp6v1c1.L	ATP6V1C1	P21283	V-type proton ATPase subunit C	-0.0422701	-0.0511184	-0.427055	-0.474189	FALSE	FALSE
gnl|gene2591|rna7527|	atp6v1d.L	ATP6V1D	Q9Y5K8	V-type proton ATPase subunit D		-0.233122	-0.0891222	-0.282913	FALSE	FALSE
gnl|gene15464|rna45142|	atp6v1e1.S	ATP6V1E1	P36543	V-type proton ATPase subunit E 1	-0.477745	0.0546593	-0.342396	-0.441764	FALSE	FALSE
gnl|gene17489|rna51075|	atp6v1f.S	ATP6V1F	Q16864	V-type proton ATPase subunit F	-0.236665	-0.792842	-0.27592	-0.22405	FALSE	FALSE
gnl|gene50262|rna96662|	LOC108707065	ATP6V1G1	O75348	V-type proton ATPase subunit G 1	-0.576633	-0.279131	-0.356394	-0.296181	FALSE	FALSE
gnl|gene7572|rna22061|	atp6v1h.L	ATP6V1H	Q9UI12	V-type proton ATPase subunit H	-0.247873	-0.0681983	-0.543989	-0.399019	FALSE	FALSE
gnl|gene46951|rna91936|	LOC108700899	ATP9A	O75110	Phospholipid-transporting ATPase		-0.923537	-1.61897	-2.02235	FALSE	FALSE
gnl|gene3488|rna10154|	atp9b.L	ATP9B	O43861	ATPase class II type 9B		-0.331086	-0.892036	-1.43569	FALSE	FALSE
gnl|gene11929|rna34640|	atpaf2.S	ATPAF2	Q8N5M1	ATP synthase mitochondrial F1 complex assembly factor 2		-1.34635	-0.694855	-0.726673	FALSE	FALSE
gnl|gene45653|rna90142|	atr.L	ATR	Q13535	Serine/threonine-protein kinase ATR (Fragment)		-0.173353	-0.92274	-1.055	FALSE	FALSE
gnl|gene18960|rna55350|	atrip.S	ATRIP	Q8WXE1	ATR-interacting protein		0.0922431	-0.890676	-1.23746	FALSE	FALSE
gnl|gene42048|rna84769|	atrx.L	ATRX	P46100	Transcriptional regulator ATRX		-0.535889	-1.19781	-1.30974	FALSE	FALSE
gnl|gene48715|rna94401|	atxn10.L	ATXN10	Q9UBB4	Ataxin-10		-0.0966587	-0.595751	-0.703183	FALSE	FALSE
gnl|gene42372|rna85248|	LOC108707167	ATXN2	Q99700	Ataxin-2 (Fragment)		-0.335179	-1.23241	-1.40072	FALSE	TRUE
gnl|gene18842|rna54996|	atxn2l.S	ATXN2L	Q8WWM7	Ataxin-2-like protein		-1.05265	-2.00898	-2.09303	FALSE	FALSE
gnl|gene15564|rna45449|	atxn3.S	ATXN3	P54252	Ubiquitinyl hydrolase 1		-0.0605929	-0.527543	-0.765437	FALSE	FALSE
gnl|gene10913|rna31726|	auh.L	AUH	Q13825	Methylglutaconyl-CoA hydratase, mitochondrial		-1.57964	-1.4016	-1.86283	FALSE	FALSE
gnl|gene13886|rna40435|	aup1.S	AUP1	Q9Y679	Lipid droplet-regulating VLDL assembly factor AUP1		0.203985	-0.428917	-1.15125	FALSE	FALSE
gnl|gene6077|rna17778|	aurka.L	AURKA	O14965	Aurora kinase A		-0.0973025	-0.744402	-0.977466	FALSE	FALSE
gnl|gene9209|rna26747|	aurkb.L	AURKB	Q96GD4	Aurora kinase B		-0.548768	-1.41273	-1.36688	FALSE	FALSE
gnl|gene45791|rna90329|	aven.L	AVEN	Q9NQS1	Cell death regulator Aven		-0.306537	-0.50775	-0.447044	FALSE	FALSE
gnl|gene43167|rna86436|	LOC108719004	AVL9	Q8NBF6	Late secretory pathway protein AVL9 homolog		-0.871034	-1.76673	-2.25254	FALSE	FALSE
gnl|gene43407|rna86789|	LOC108719961	AZI2	Q9H6S1	5-azacytidine-induced protein 2		-0.504804	-1.11406	-1.19515	FALSE	FALSE
gnl|gene36129|rna76344|	LOC108709947	B3GLCT	Q6Y288	Beta-1,3-glucosyltransferase		0.106589	-0.547295	-0.673534	FALSE	FALSE
gnl|gene34842|rna74520|	b3gnt2.S	B3GNT2	Q9NY97	N-acetyllactosaminide beta-1,3-N-acetylglucosaminyltransferase 2		-0.537988	-0.827455	-1.34851	FALSE	FALSE
gnl|gene40930|rna83144|	LOC108701172	B3GNTL1	Q67FW5	HCG30384, isoform CRA_d		0.39336	0.070832	-0.0868618	FALSE	FALSE
gnl|gene49765|rna95880|	LOC108696936	B4GALT3	O60512	Beta-1,4-galactosyltransferase 3		-0.535813	-1.04921	-1.28825	FALSE	FALSE
gnl|gene13067|rna37978|	babam1.L	BABAM1	Q9NWV8	BRISC and BRCA1-A complex member 1		0.00391632	-0.322249	-0.480852	FALSE	FALSE
gnl|gene19679|rna57520|	babam2.L	BABAM2	Q9NXR7	BRISC and BRCA1-A complex member 2		-0.0834362	-0.402672	-0.633245	FALSE	FALSE
gnl|gene1304|rna3804|	bag1.L	BAG1	Q99933	BAG family molecular chaperone regulator 1		-0.369377	-0.893465	-1.03068	FALSE	FALSE
gnl|gene1519|rna4416|	bag3.L	BAG3	O95817	BAG family molecular chaperone regulator 3		-1.35221	-2.25315	-2.21438	FALSE	FALSE
gnl|gene2849|rna8270|	bag4.L	BAG4	O95429	BAG family molecular chaperone regulator 4		-2.09941	-3.53744	-3.70229	FALSE	FALSE
gnl|gene5493|rna16087|	bag5.S	BAG5	Q9UL15	BAG family molecular chaperone regulator 5		0.0148381	-0.0832836	-0.146514	FALSE	FALSE
gnl|gene3297|rna9558|	bag6.S	BAG6	P46379	BCL2-associated athanogene 6		-0.535345	-0.945162	-0.97738	FALSE	FALSE
gnl|gene1865|rna5445|	baiap2.S	BAIAP2	Q9UQB8	Brain-specific angiogenesis inhibitor 1-associated protein 2		-0.51532	-1.86736	-2.08164	FALSE	FALSE
gnl|gene43934|rna87596|	baf-l.L	BANF1	O75531	Barrier-to-autointegration factor		-0.421297	-0.0140453	0.288373	FALSE	FALSE
gnl|gene3011|rna8722|	banp.L	BANP	Q8N9N5	Protein BANP		-0.225803	-0.964883	-1.17497	FALSE	FALSE
gnl|gene6209|rna18135|	bap1.L	BAP1	Q92560	Ubiquitin carboxyl-terminal hydrolase BAP1		0.298227	-0.58604	-0.304447	FALSE	FALSE
gnl|gene12251|rna35610|	baz1a.S	BAZ1A	Q9NRL2	Bromodomain adjacent to zinc finger domain protein 1A	-0.407525	-0.520807	-1.36024	-1.75013	FALSE	FALSE
gnl|gene40207|rna82105|	LOC398269	BAZ1B	Q9UIG0	Tyrosine-protein kinase BAZ1B	-0.295123	-0.444318	-1.2251	-1.44705	FALSE	FALSE
gnl|gene11235|rna32672|	baz2a.L	BAZ2A	Q9UIF9	Bromodomain adjacent to zinc finger domain protein 2A		-0.383475	-0.990297	-1.0798	FALSE	FALSE
gnl|gene49454|rna95435|	LOC108713947	BBS1	Q8NFJ9	Bardet-Biedl syndrome 1 protein		0.0979405	-0.297704	-0.387592	FALSE	FALSE
gnl|gene1669|rna4862|	bbs2.S	BBS2	Q9BXC9	Bardet-Biedl syndrome 2 protein		0.125457	-0.436932	-0.354969	FALSE	FALSE
gnl|gene7188|rna20970|	bbs4.S	BBS4	Q96RK4	Bardet-Biedl syndrome 4 protein		0.211307	-0.19634	-0.306155	FALSE	FALSE
gnl|gene8491|rna24719|	bbs7.L	BBS7	Q8IWZ6	Bardet-Biedl syndrome 7 protein		0.289652	-0.205631	-0.372752	FALSE	FALSE
gnl|gene3631|rna10560|	bbs9.L	BBS9	Q3SYG4	Protein PTHB1		0.227362	-0.21062	-0.342488	FALSE	FALSE
gnl|gene11433|rna33239|	bcap29.S	BCAP29	Q9UHQ4	B-cell receptor-associated protein 29		0.711279	0.444041	-0.663835	FALSE	FALSE
gnl|gene5630|rna16483|	bcap31.L	BCAP31	P51572	B-cell receptor-associated protein 31		-0.81392	-0.473682	0.119299	FALSE	FALSE
gnl|gene18896|rna55153|	bcas2.L	BCAS2	O75934	Pre-mRNA-splicing factor SPF27		-0.183414	-0.144865	-0.243837	FALSE	FALSE
gnl|gene41034|rna83303|	LOC108708289	BCAS3	Q9H6U6	Breast carcinoma-amplified sequence 3		-0.207034	-0.985949	-1.36533	FALSE	FALSE
gnl|gene14344|rna41782|	bcat2.L	BCAT1	P54687	Branched-chain-amino-acid aminotransferase, cytosolic		-0.228457	-0.604791	-0.728623	FALSE	FALSE
gnl|gene19353|rna56548|	bccip.S	BCCIP	Q9P287	BRCA2 and CDKN1A-interacting protein	-0.0376322	0.123149	0.0861247	0.0709402	FALSE	FALSE
gnl|gene9170|rna26651|	bckdhb.S	BCKDHB	P21953	2-oxoisovalerate dehydrogenase subunit beta, mitochondrial		-0.383014	-0.0367548	-1.43189	FALSE	FALSE
gnl|gene16111|rna47104|	bckdk.S	BCKDK	O14874	[3-methyl-2-oxobutanoate dehydrogenase [lipoamide]] kinase, mitochondrial		-0.48549	-0.0822443	-0.763655	FALSE	FALSE
gnl|gene18426|rna53822|	bcl2l14.S	BCL2L14	Q9BZR8	Apoptosis facilitator Bcl-2-like protein 14		-0.595634	-0.75057	-0.853083	FALSE	FALSE
gnl|gene8328|rna24242|	bcl7a.S	BCL7A	Q4VC05	B-cell CLL/lymphoma 7 protein family member A		-0.646828	-0.988883	-0.855439	FALSE	FALSE
gnl|gene8627|rna25120|	bco2.L	BCO2	Q9BYV7	Beta,beta-carotene 9',10'-oxygenase		-0.525424	-0.964804	-1.03429	FALSE	FALSE
gnl|gene8788|rna25591|	LOC108701304	BCS1L	Q9Y276	Mitochondrial chaperone BCS1		-0.148278	0.15077	-0.359079	FALSE	FALSE
gnl|gene19599|rna57270|	bdh2.L	BDH2	Q9BUT1	3-hydroxybutyrate dehydrogenase type 2	-0.0333268	0.378131	0.317567	0.28259	FALSE	FALSE
gnl|gene17549|rna51263|	bdp1.S	BDP1	A6H8Y1	Transcription factor TFIIIB component B'' homolog		-0.738296	-1.92278	-2.32753	FALSE	FALSE
gnl|gene1052|rna3074|	LOC108702722	BECN1	Q14457	Beclin-1		-0.68537	-0.865612	-1.18747	FALSE	FALSE
gnl|gene32828|rna72353|	bfar.L	BFAR	Q9NZS9	Bifunctional apoptosis regulator		-0.184093	-0.746154	-0.921291	FALSE	FALSE
gnl|gene16735|rna48904|	bhmt.L	BHMT	Q93088	Betaine--homocysteine S-methyltransferase 1	0.094087	0.39827	0.134796	0.071793	FALSE	FALSE
gnl|gene11011|rna32009|	MGC75760.L	BHMT2	Q9H2M3	S-methylmethionine--homocysteine S-methyltransferase BHMT2		0.297364	0.290875	0.22406	FALSE	FALSE
gnl|gene3384|rna9842|	bicc1.S	BICC1	Q9H694	Protein bicaudal C homolog 1		-1.46639	-2.31707	-2.50565	FALSE	FALSE
gnl|gene1269|rna3692|	bicd1.S	BICD2	Q8TD16	Protein bicaudal D homolog 2		0.161942	-0.298851	-0.329414	FALSE	FALSE
gnl|gene8348|rna24304|	bicra.L	BICRA	Q9NZM4	BRD4-interacting chromatin-remodeling complex-associated protein		-0.28225	-0.561064	-0.513863	FALSE	FALSE
gnl|gene40607|rna82687|	bid.S	BID	P55957	BH3-interacting domain death agonist		0.229689	0.198868	0.209513	FALSE	FALSE
gnl|gene14764|rna43062|	bin1.L	BIN1	O00499	Myc box-dependent-interacting protein 1		-0.30962	-0.952479	-1.06459	FALSE	FALSE
gnl|gene2350|rna6838|	birc6.S	BIRC6	Q9NR09	Baculoviral IAP repeat-containing protein 6		-0.29492	-1.11746	-1.19858	FALSE	FALSE
gnl|gene15667|rna45744|	blm.S	BLM	P54132	DNA helicase		-0.539433	-1.18572	-1.18718	FALSE	FALSE
gnl|gene44799|rna88878|	blmh.S	BLMH	Q13867	Bleomycin hydrolase		0.25151	-0.13226	-0.226132	FALSE	FALSE
gnl|gene35598|rna75632|	LOC108697447	BLOC1S2	Q6QNY1	Biogenesis of lysosome-related organelles complex 1 subunit 2		-0.681334	-0.53108	-0.558594	FALSE	FALSE
gnl|gene4427|rna12913|	blvra.L	BLVRA	P53004	Biliverdin reductase A		0.51556	0.244942	0.122909	FALSE	FALSE
gnl|gene12686|rna36850|	blvrb.L	BLVRB	P30043	Flavin reductase (NADPH)		-0.773681	-0.778619	-0.84817	FALSE	FALSE
gnl|gene17976|rna52545|	bmi1.S	BMI1	P35226	Polycomb complex protein BMI-1		-0.131081	-0.454772	-0.50359	FALSE	FALSE
gnl|gene50783|rna97436|	bms1.L	BMS1	Q14692	Ribosome biogenesis protein BMS1 homolog		-0.554498	-1.38824	-1.54401	FALSE	FALSE
gnl|gene9679|rna28162|	bnip1.L	BNIP1	Q12981	Vesicle transport protein SEC20		-0.127921	-0.145543	-0.252089	FALSE	FALSE
gnl|gene46596|rna91423|	LOC108704405	BOD1	Q96IK1	Biorientation of chromosomes in cell division protein 1		-1.2216	-0.972394	-0.81208	FALSE	FALSE
gnl|gene13802|rna40184|	bod1l1.L	BOD1L1	Q8NFC6	Biorientation of chromosomes in cell division protein 1-like 1		-0.339972	-0.890092	-1.09625	FALSE	FALSE
gnl|gene7538|rna21971|	bola1.L	BOLA1	Q9Y3E2	BolA-like protein 1		-0.104056	-0.543517	-0.728871	FALSE	FALSE
gnl|gene12853|rna37365|	bola2.L	BOLA2B	Q9H3K6	BolA-like protein 2		-0.222837	-0.177535	-0.187656	FALSE	FALSE
gnl|gene19890|rna58079|	bola3.S	BOLA3	Q53S33	BolA-like protein 3		-0.624004	-0.583821	-0.719955	FALSE	FALSE
gnl|gene39674|rna81341|	bop1.L	BOP1	Q14137	Ribosome biogenesis protein BOP1		-0.360638	-1.0007	-1.27853	FALSE	FALSE
gnl|gene1470|rna4282|	bora.S	BORA	Q6PGQ7	Protein aurora borealis		-2.01454	-2.63038	-2.66442	FALSE	FALSE
gnl|gene18462|rna53916|	borcs5.L	BORCS5	Q969J3	BLOC-1-related complex subunit 5		0.108396	-0.0573657	-0.0244328	FALSE	FALSE
gnl|gene11758|rna34146|	borcs6.S	BORCS6	Q96GS4	BLOC-1-related complex subunit 6		-0.361859	-0.124591	-0.283306	FALSE	FALSE
gnl|gene12139|rna35280|	borcs8.S	BORCS8	Q96FH0	BLOC-1-related complex subunit 8		-0.38927	-0.171936	-0.237984	FALSE	FALSE
gnl|gene6840|rna19997|	bpgm.S	BPGM	P07738	Bisphosphoglycerate mutase		0.379755	0.197825	0.235881	FALSE	FALSE
gnl|gene12435|rna36152|	bpnt1.L	BPNT1	O95861	3'(2'),5'-bisphosphate nucleotidase 1	0.40162	0.302277	0.284795	0.269899	FALSE	FALSE
gnl|gene3935|rna11474|	impad1.L	BPNT2		Golgi-resident adenosine 3',5'-bisphosphate 3'-phosphatase		-0.561783	-0.95805	-1.32714	FALSE	FALSE
gnl|gene38949|rna80352|	LOC108701207	BPTF	Q12830	Nucleosome-remodeling factor subunit BPTF (Fragment)		-0.455152	-1.28899	-1.63655	FALSE	FALSE
gnl|gene12377|rna35988|	braf.S	BRAF	P15056	Non-specific serine/threonine protein kinase		-0.124871	-0.855653	-1.09356	FALSE	FALSE
gnl|gene12491|rna36320|	brap.L	BRAP	Q7Z569	BRCA1-associated protein		-0.468345	-0.645689	-0.800757	FALSE	FALSE
gnl|gene20299|rna59277|	brat1.L	BRAT1	Q6PJG6	BRCA1-associated ATM activator 1		-0.791864	-1.51685	-1.49409	FALSE	FALSE
gnl|gene6724|rna19687|	brca1.L	BRCA1	P38398	Breast cancer type 1 susceptibility protein (Fragment)		-0.261238	-1.1093	-1.28029	FALSE	FALSE
gnl|gene5485|rna16068|	brcc3.L	BRCC3	P46736	Lys-63-specific deubiquitinase		-0.0940204	-0.64378	-0.871577	FALSE	FALSE
gnl|gene11939|rna34670|	brd4.S	BRD4	O60885	Bromodomain-containing protein 4		-0.410171	-1.50121	-1.40293	FALSE	TRUE
gnl|gene8414|rna24497|	brd7.L	BRD7	Q9NPI1	Bromodomain-containing protein 7		0.0516363	-0.509518	-0.920317	FALSE	FALSE
gnl|gene13586|rna39539|	brf1.L	BRF1	Q92994	Transcription factor IIIB 90 kDa subunit		-1.13586	-1.53978	-2.3989	FALSE	FALSE
gnl|gene7383|rna21535|	brf2.L	BRF2	Q9HAW0	Transcription factor IIIB 50 kDa subunit		0.311582	-0.416165	0.190033	FALSE	FALSE
gnl|gene16931|rna49471|	bri3bp.L	BRI3BP	Q8WY22	BRI3-binding protein		-1.71273	-2.58873	-2.92451	FALSE	FALSE
gnl|gene10837|rna31496|	brip1.L	BRIP1	Q9BX63	Fanconi anemia group J protein		-1.13313	-1.85188	-1.9895	FALSE	FALSE
gnl|gene11899|rna34553|	brix1.S	BRIX1	Q8TDN6	Ribosome biogenesis protein BRX1 homolog		-0.557082	-1.83325	-1.26746	FALSE	FALSE
gnl|gene16210|rna47363|	brk1.S	BRK1	Q8WUW1	Protein BRICK1		-0.0863783	-0.232107	-0.418755	FALSE	FALSE
gnl|gene10646|rna30937|	brox.S	BROX	Q5VW32	BRO1 domain- and CAAX motif-containing protein		-0.0957827	-0.0957105	-0.193767	FALSE	FALSE
gnl|gene18608|rna54322|	brwd3.L	BRWD3	Q6RI45	Bromodomain and WD repeat-containing protein 3		-0.171669	-0.609833	-0.904464	FALSE	FALSE
gnl|gene18500|rna54009|	bsdc1.L	BSDC1	Q9NW68	BSD domain-containing protein 1		-0.385347	-0.529058	-0.661254	FALSE	FALSE
gnl|gene1140|rna3306|	btaf1.L	BTAF1	O14981	TATA-binding protein-associated factor 172		-0.42419	-1.20664	-1.42751	FALSE	FALSE
gnl|gene49157|rna95022|	LOC496053	BTBD2	Q9BX70	BTB/POZ domain-containing protein 2		-0.343249	-1.10733	-1.40234	FALSE	FALSE
gnl|gene9692|rna28198|	btbd8.L	BTBD8	Q5XKL5	BTB/POZ domain-containing protein 8		-0.503222	-1.17848	-1.62737	FALSE	FALSE
gnl|gene15082|rna44007|	btbd9.S	BTBD9	Q96Q07	BTB/POZ domain-containing protein 9		-0.0208002	-0.515641	-0.647606	FALSE	FALSE
gnl|gene43754|rna87295|	LOC108718912	BTD	P43251	Biotinidase		-0.241322	-0.742401	-0.815667	FALSE	FALSE
gnl|gene42549|rna85506|	btf3.S	BTF3	P20290	Transcription factor BTF3	-0.488255	-0.254325	-0.186617	-0.241183	FALSE	FALSE
gnl|gene17177|rna50157|	btf3l4.L	BTF3L4	Q96K17	Transcription factor BTF3 homolog 4	-0.350216	-0.365012	0.00441989	-0.0187183	FALSE	FALSE
gnl|gene17483|rna51055|	btrc.L	BTRC	Q9Y297	F-box/WD repeat-containing protein 1A		-0.14891	-0.609305	-0.746594	FALSE	FALSE
gnl|gene4909|rna14338|	bub1.L	BUB1	O43683	Mitotic checkpoint serine/threonine-protein kinase BUB1		-0.555735	-1.25679	-1.31474	FALSE	FALSE
gnl|gene35951|rna76090|	bub1b.L	BUB1B	O60566	Mitotic checkpoint serine/threonine-protein kinase BUB1 beta		-0.400593	-1.31959	-1.38678	FALSE	FALSE
gnl|gene9071|rna26398|	bub3.S	BUB3	O43684	Mitotic checkpoint protein BUB3 (Fragment)		-0.366271	-0.962056	-1.19111	FALSE	FALSE
gnl|gene37359|rna78062|	bud13.L	BUD13	Q9BRD0	BUD13 homolog		-0.436917	-1.12913	-1.28085	FALSE	FALSE
gnl|gene18169|rna53094|	bysl.S	BYSL	Q13895	Bystin		-0.700708	-1.26713	-1.4771	FALSE	FALSE
gnl|gene11859|rna34454|	bzw1.S	BZW1	Q7L1Q6	Basic leucine zipper and W2 domain-containing protein 1	-0.264905	-0.225763	-0.550533	-0.6143	FALSE	FALSE
gnl|gene5162|rna15095|	bzw2.L	BZW2	Q9Y6E2	Basic leucine zipper and W2 domain-containing protein 2 (Fragment)		-0.513222	-0.908226	-0.992399	FALSE	FALSE
gnl|gene20512|rna59890|	c11orf54.L	C11orf54	Q9H0W9	Ester hydrolase C11orf54		0.391335	0.197206	0.130085	FALSE	FALSE
gnl|gene12012|rna34902|	c11orf68.L	C11orf68	Q9H3H3	UPF0696 protein C11orf68		-0.0643148	-0.586563	-0.832048	FALSE	FALSE
gnl|gene714|rna2082|	lbhd1.S	C11orf98	E9PRG8	Uncharacterized protein C11orf98		-0.0991868	-0.329742	-0.495635	FALSE	FALSE
gnl|gene47544|rna92720|	c12orf4.L	C12orf4	Q9NQ89	Protein C12orf4		-0.194304	-0.665113	-0.833235	FALSE	FALSE
gnl|gene5901|rna17289|	c12orf45.L	C12orf45	Q8N5I9	Uncharacterized protein C12orf45		-0.823031	0.712288	0.726316	FALSE	FALSE
gnl|gene2934|rna8501|	c14orf119.L	C14orf119	Q9NWQ9	Uncharacterized protein C14orf119		-0.281371	-0.383281	-0.501231	FALSE	FALSE
gnl|gene7024|rna20508|	c15orf40.L	C15orf40	Q8WUR7	UPF0235 protein C15orf40 (Fragment)		-0.161903	-0.107443	-0.305095	FALSE	FALSE
gnl|gene18852|rna55020|	c16orf72.L	C16orf72	Q14CZ0	UPF0472 protein C16orf72		-0.60442	-1.29971	-1.43969	FALSE	FALSE
gnl|gene6046|rna17699|	c17orf75.L	C17orf75	Q9HAS0	Protein Njmu-R1		-0.208018	-0.587543	-0.727039	FALSE	FALSE
gnl|gene18415|rna53793|	c18orf25.S	C18orf25	Q96B23	Uncharacterized protein C18orf25		-0.193796	-0.228776	-0.30004	FALSE	FALSE
gnl|gene147|rna415|	c18orf32.L	C18orf32	Q8TCD1	UPF0729 protein C18orf32		-1.24415	-1.52777	-1.80167	FALSE	FALSE
gnl|gene35984|rna76135|	c19orf25.L	C19orf25	Q9UFG5	UPF0449 protein C19orf25		-0.875676	-0.575017	-1.60302	FALSE	FALSE
gnl|gene10452|rna30370|	c1galt1.S	C1GALT1	Q9NS00	Glycoprotein-N-acetylgalactosamine 3-beta-galactosyltransferase 1		-0.630774	-1.5782	-1.75062	FALSE	FALSE
gnl|gene11890|rna34532|	c1galt1c1.S	C1GALT1C1	Q96EU7	C1GALT1-specific chaperone 1		-0.351352	-0.995491	-1.37852	FALSE	FALSE
gnl|gene10723|rna31169|	c1qbp.L	C1QBP	Q07021	Complement component 1 Q subcomponent-binding protein, mitochondrial		-0.460111	-0.89489	-1.03163	FALSE	FALSE
gnl|gene19232|rna56193|	c1orf50.L	C1orf50	Q9BV19	Uncharacterized protein C1orf50		0.101971	-0.220059	-0.350525	FALSE	FALSE
gnl|gene38419|rna79555|	LOC108697172	C20orf194	Q5TEA3	Uncharacterized protein C20orf194		-0.572979	-1.10548	-1.37308	FALSE	FALSE
gnl|gene47297|rna92384|	LOC108719387	C20orf27	Q9GZN8	UPF0687 protein C20orf27		0.107807	0.0598009	-0.0570584	FALSE	FALSE
gnl|gene893|rna2622|	c2cd2l.L	C2CD2L	O14523	Phospholipid transfer protein C2CD2L		1.55039	0.326691	-0.794817	FALSE	FALSE
gnl|gene46180|rna90828|	LOC108710059	C2CD3	Q4AC94	C2 domain-containing protein 3 (Fragment)		0.143013	-1.23214	-1.23597	FALSE	FALSE
gnl|gene38523|rna79719|	LOC108710700	C2CD5	Q86YS7	C2 domain-containing protein 5 (Fragment)		-0.0536138	-0.646808	-0.792992	FALSE	FALSE
gnl|gene17967|rna52519|	c2orf49.L	C2orf49	Q9BVC5	Ashwin		-0.18388	-0.692799	-0.880719	FALSE	FALSE
gnl|gene16821|rna49163|	c2orf76.L	C2orf76	Q3KRA6	UPF0538 protein C2orf76		-0.0990721	-0.376655	-0.55529	FALSE	FALSE
gnl|gene7154|rna20881|	c3.L	C3	P01024	Complement C3		-0.113217	-0.445647	-0.779259	FALSE	FALSE
gnl|gene20233|rna59069|	c3orf38.S	C3orf38	Q5JPI3	Uncharacterized protein C3orf38		0.861002	0.172206	-0.102832	FALSE	FALSE
gnl|gene3991|rna11604|	c4bpa.L	C4BPA	P04003	C4b-binding protein alpha chain		-1.83281	-2.01589	-2.25379	FALSE	FALSE
gnl|gene7917|rna23097|	c4a.L	C4B_2	P0C0L5	C4a anaphylatoxin (Fragment)		-0.431385	-0.906291	-1.06431	FALSE	FALSE
gnl|gene41545|rna84025|	LOC108698858	C5	P01031	Complement C5		-0.671584	-0.787733	-1.09106	FALSE	FALSE
gnl|gene50654|rna97266|	c5orf22.L	C5orf22	Q49AR2	UPF0489 protein C5orf22		0.0244576	-0.0994567	-0.138305	FALSE	FALSE
gnl|gene6799|rna19899|	c7orf25.L	C7orf25	Q9BPX7	UPF0415 protein C7orf25		-0.117143	-0.519246	-0.726086	FALSE	FALSE
gnl|gene47901|rna93226|	LOC108703138	C7orf50	Q9BRJ6	Uncharacterized protein C7orf50		-0.498588	-1.18027	-1.3439	FALSE	FALSE
gnl|gene11627|rna33774|	c8orf33.L	C8orf33	Q9H7E9	UPF0488 protein C8orf33		-0.865713	-1.7982	-1.9159	FALSE	FALSE
gnl|gene48569|rna94190|	LOC108719360	C8orf37	Q96NL8	Protein C8orf37		-0.123511	-0.500728	-0.778051	FALSE	FALSE
gnl|gene12149|rna35300|	c8orf76.L	C8orf76	Q96K31	Uncharacterized protein C8orf76		-0.323587	-1.07283	-1.24199	FALSE	FALSE
gnl|gene4504|rna13152|	c9orf72.L	C9orf72	Q96LT7	Guanine nucleotide exchange C9orf72		-0.632135	-1.52735	-1.5957	FALSE	TRUE
gnl|gene13172|rna38307|	c9orf78.L	C9orf78	Q9NZ63	Telomere length and silencing protein 1 homolog		-0.19447	-0.584787	-0.639719	FALSE	FALSE
gnl|gene36693|rna77128|	ca12.L	CA12	O43570	Carbonic anhydrase 12		-0.845687	-1.24654	-1.48197	FALSE	FALSE
gnl|gene6579|rna19256|	ca5b.L	CA5B	Q9Y2D0	Carbonic anhydrase 5B, mitochondrial		-0.173377	-0.634248	-0.89224	FALSE	FALSE
gnl|gene13353|rna38851|	cab39.S	CAB39	Q9Y376	Calcium-binding protein 39		-0.143861	-0.371287	-0.462038	FALSE	FALSE
gnl|gene19218|rna56143|	cab39l.S	CAB39L	Q9H9S4	Calcium-binding protein 39-like	-0.103557	0.0959768	-0.284603	-0.157845	FALSE	FALSE
gnl|gene18198|rna53170|	cabcoco1.L	CABCOCO1	Q8IVU9	Ciliary-associated calcium-binding coiled-coil protein 1		-0.33252	-0.747495	-0.688991	FALSE	FALSE
gnl|gene41810|rna84389|	LOC108716033	CABIN1	Q9Y6J0	Calcineurin-binding protein cabin-1		-0.595415	-1.7223	-1.90559	FALSE	FALSE
gnl|gene20221|rna59023|	cacna2d1.S	CACNA2D1	P54289	Voltage-dependent calcium channel subunit alpha-2/delta-1		1.23868	0.647978	2.08421	FALSE	FALSE
gnl|gene5452|rna15981|	cactin.S	CACTIN	Q8WUQ7	Cactin		-0.102832	-0.735457	-0.909874	FALSE	FALSE
gnl|gene10819|rna31447|	cacybp.L	CACYBP	Q9HB71	Calcyclin-binding protein		0.225153	-0.256734	-0.487351	FALSE	FALSE
gnl|gene5637|rna16505|	cad.L	CAD	P27708	CAD protein	-0.0328304	0.12323	-0.258777	-0.445047	FALSE	FALSE
gnl|gene46541|rna91359|	LOC108711145	CADPS2	Q86UW7	Calcium-dependent secretion activator 2		-0.519256	-1.31499	-1.39919	FALSE	FALSE
gnl|gene17094|rna49935|	calb1.L	CALB1	P05937	Calbindin		-0.155896	-0.253129	-0.216586	FALSE	FALSE
gnl|gene17529|rna51184|	calcoco2.S	CALCOCO2	Q13137	Calcium-binding and coiled-coil domain-containing protein 2		-0.57248	-1.19279	-1.35334	FALSE	FALSE
gnl|gene16316|rna47653|	cald1.S	CALD1	Q05682	Caldesmon		-0.453247	-0.619168	-0.557668	FALSE	FALSE
gnl|gene3485|rna10146|	calm2.S	CALM1	P0DP23	Calmodulin-1	-0.169721	-1.18527	-0.605408	-0.455585	FALSE	FALSE
gnl|gene38918|rna80306|	calr.S	CALR	P27797	Calreticulin	0.0363491	-0.243736	-1.41484	-1.35865	FALSE	FALSE
gnl|gene17653|rna51591|	rcn3.L	CALU	O43852	Calumenin		-0.799132	-1.75543	-1.75899	FALSE	FALSE
gnl|gene45127|rna89360|	camk1	CAMK1D	Q8IU85	Calcium/calmodulin-dependent protein kinase type 1D		-0.143752	-0.602392	-0.743034	FALSE	FALSE
gnl|gene16544|rna48314|	camk2g.L	CAMK2B	Q13554	Calcium/calmodulin-dependent protein kinase type II subunit beta		-0.21545	-0.922498	-1.21762	FALSE	FALSE
gnl|gene47761|rna93010|	LOC108708359	CAMKK1	Q8N5S9	Calcium/calmodulin-dependent protein kinase kinase 1		0.329486	-0.437844	-0.423213	FALSE	FALSE
gnl|gene15087|rna44023|	camlg.L	CAMLG	P49069	Calcium signal-modulating cyclophilin ligand		-1.2201	-2.2573	-3.21436	FALSE	FALSE
gnl|gene34894|rna74601|	LOC108698179	CAMSAP1	Q5T5Y3	Calmodulin-regulated spectrin-associated protein 1		-0.967626	-1.85534	-2.00725	FALSE	FALSE
gnl|gene37833|rna78686|	LOC108711656	CAMSAP3	Q9P1Y5	Calmodulin-regulated spectrin-associated protein 3		-0.833678	-1.62567	-1.77621	FALSE	FALSE
gnl|gene15587|rna45523|	cand1.S	CAND1	Q86VP6	Cullin-associated NEDD8-dissociated protein 1	-0.339272	-0.368321	-0.954825	-0.871231	FALSE	FALSE
gnl|gene8508|rna24772|	cant1.L	CANT1	Q8WVQ1	Soluble calcium-activated nucleotidase 1		0.0245126	-0.231615	-0.558663	FALSE	FALSE
gnl|gene3002|rna8697|	canx.L	CANX	P27824	Calnexin	-2.31977	-0.925777	-2.85004	-3.88443	FALSE	FALSE
gnl|gene16946|rna49512|	cap1.L	CAP1	Q01518	Adenylyl cyclase-associated protein 1	-0.0694096	0.143369	-0.0632844	-0.107008	FALSE	FALSE
gnl|gene8642|rna25159|	cap2.L	CAP2	P40123	Adenylyl cyclase-associated protein 2		0.102852	-0.30922	-0.651592	FALSE	FALSE
gnl|gene2022|rna5871|	capg.L	CAPG	P40121	Macrophage-capping protein		0.830077	1.43166	1.55745	FALSE	FALSE
gnl|gene12444|rna36175|	capn1.L	CAPN1	P07384	Calpain-1 catalytic subunit	-0.0820367	-0.0410263	-0.309102	-0.479698	FALSE	FALSE
gnl|gene5922|rna17340|	capn2.2.S	CAPN2	P17655	Calpain-2 catalytic subunit	0.0788849	-0.000627169	-0.511485	-0.713281	FALSE	FALSE
gnl|gene2553|rna7427|	LOC108718955	CAPN7	Q9Y6W3	Calpain-7		-0.0733747	-0.703123	-0.975902	FALSE	FALSE
gnl|gene10470|rna30411|	capn8-like.L	CAPN8	A6NHC0	Calpain-8	-0.156997	0.270288	-0.0271475	-0.105537	FALSE	FALSE
gnl|gene8297|rna24156|	capn12.L	CAPN9	O14815	Calpain-9		0.081827	-0.146939	-0.342804	FALSE	FALSE
gnl|gene12350|rna35910|	capns2.S	CAPNS1	P04632	Calpain small subunit 1	-0.40276	-0.0304057	0.514202	0.452079	FALSE	FALSE
gnl|gene9547|rna27779|	caprin1.S	CAPRIN1	Q14444	Caprin-1		-1.54124	-2.25892	-1.85388	FALSE	FALSE
gnl|gene20383|rna59541|	caprin2.L	CAPRIN2	Q6IMN6	Caprin-2		-1.37275	-2.37764	-2.24263	FALSE	FALSE
gnl|gene3460|rna10059|	capza1.L	CAPZA1	P52907	F-actin-capping protein subunit alpha-1	-0.23526	-0.0135152	0.230096	0.176859	FALSE	FALSE
gnl|gene14350|rna41799|	capza2.S	CAPZA2	P47755	F-actin-capping protein subunit alpha-2		0.14915	0.567995	0.443157	FALSE	FALSE
gnl|gene18478|rna53958|	capzb.L	CAPZB	P47756	F-actin-capping protein subunit beta	-0.0608707	0.0385326	-0.322174	-0.465574	FALSE	FALSE
gnl|gene3414|rna9939|	carhsp1.L	CARHSP1	Q9Y2V2	Calcium-regulated heat-stable protein 1	-0.221712	0.0601531	-0.24965	-0.475791	FALSE	FALSE
gnl|gene1868|rna5456|	carm1p1.L	CARM1	Q86X55	Coactivator-associated arginine methyltransferase 1 (Fragment)		-0.34389	-0.876952	-0.784448	FALSE	FALSE
gnl|gene16555|rna48366|	carmil1.S	CARMIL1	Q5VZK9	F-actin-uncapping protein LRRC16A		-0.444129	-0.918465	-1.13681	FALSE	FALSE
gnl|gene7790|rna22742|	carnmt1.S	CARNMT1	Q8N4J0	Carnosine N-methyltransferase		-0.0878102	-0.45379	-0.31072	FALSE	FALSE
gnl|gene45948|rna90532|	cars.S	CARS1		Cysteine--tRNA ligase, cytoplasmic		-0.207644	-0.854598	-1.07649	FALSE	FALSE
gnl|gene12266|rna35651|	cars2.L	CARS2	Q9HA77	Probable cysteine--tRNA ligase, mitochondrial		0.269529	-0.0036149	-0.203723	FALSE	FALSE
gnl|gene13162|rna38270|	casc3.S	CASC3	O15234	Protein CASC3		-0.357796	-1.42103	-1.52976	FALSE	FALSE
gnl|gene10066|rna29253|	casd1.S	CASD1	Q96PB1	N-acetylneuraminate 9-O-acetyltransferase		-0.817413	-1.3279	-2.08984	FALSE	FALSE
gnl|gene13294|rna38694|	cask.L	CASK	O14936	Peripheral plasma membrane protein CASK (Fragment)		-0.201538	-0.794157	-1.03734	FALSE	FALSE
gnl|gene15804|rna46178|	casp10.S	CASP10	Q92851	Caspase-10		-0.0570438	-0.454529	-0.722791	FALSE	FALSE
gnl|gene4660|rna13609|	casp3.S	CASP3	P42574	Caspase-3		-0.242916	-0.490011	-0.6966	FALSE	FALSE
gnl|gene47128|rna92156|	casp6.L	CASP6	P55212	Caspase-6		0.363927	0.352063	0.296762	FALSE	FALSE
gnl|gene18990|rna55441|	loc733553.L	CASP7	P55210	Caspase-7	-0.00635728	0.448511	0.874358	0.993675	FALSE	FALSE
gnl|gene35853|rna75970|	LOC108717969	CASP8AP2	Q9UKL3	CASP8-associated protein 2 (Fragment)		-1.18057	-2.47146	-2.58161	FALSE	FALSE
gnl|gene37246|rna77911|	casp9.S	CASP9	P55211	Caspase-9		-0.171829	-0.788955	-1.0279	FALSE	FALSE
gnl|gene14235|rna41489|	cast.S	CAST	P20810	Calpain inhibitor	0.07873	0.364578	0.224749	0.228778	FALSE	FALSE
gnl|gene39885|rna81655|	LOC108715227	CAT	P04040	Catalase	-0.205712	0.0689928	-0.281445	-0.427524	FALSE	FALSE
gnl|gene17562|rna51295|	cbfb.S	CBFB	Q13951	Core-binding factor subunit beta		0.218197	-0.049453	-0.482817	FALSE	FALSE
gnl|gene7058|rna20603|	cbl.S	CBL	P22681	E3 ubiquitin-protein ligase CBL		-0.320116	-1.21102	-1.31474	FALSE	FALSE
gnl|gene11724|rna34061|	cbr3.S	CBR1	P16152	Carbonyl reductase [NADPH] 1	-0.172284	0.428874	0.442007	0.467887	FALSE	FALSE
gnl|gene20128|rna58731|	cbr4.L	CBR4	Q8N4T8	Carbonyl reductase family member 4		-1.1029	-0.422068	-1.19588	FALSE	FALSE
gnl|gene14496|rna42207|	cbs.S	CBSL	P0DN79	Cystathionine beta-synthase-like protein		0.266241	-0.0499984	-0.179696	FALSE	FALSE
gnl|gene17399|rna50805|	cbwd2.L	CBWD2	Q8IUF1	COBW domain-containing protein 2	0.00466752	0.369198	0.178202	0.00665198	FALSE	FALSE
gnl|gene20281|rna59205|	cbx3.L	CBX3	Q13185	Chromobox protein homolog 3		-0.443096	-0.89368	-1.03773	FALSE	FALSE
gnl|gene19047|rna55602|	cc2d1a.L	CC2D1A	Q6P1N0	Coiled-coil and C2 domain-containing protein 1A		-0.72144	-1.36984	-1.64066	FALSE	FALSE
gnl|gene12186|rna35406|	cc2d1b.S	CC2D1B	Q5T0F9	Coiled-coil and C2 domain-containing protein 1B (Fragment)		-0.458506	-1.15024	-1.31497	FALSE	FALSE
gnl|gene3767|rna10956|	ccar1.L	CCAR1	Q8IX12	Cell division cycle and apoptosis regulator protein 1 (Fragment)		-2.39606	-3.60949	-3.39941	FALSE	FALSE
gnl|gene3731|rna10866|	ccdc105.S	CCDC105	Q8IYK2	Coiled-coil domain-containing protein 105		-0.919694	-1.38435	-1.03684	FALSE	FALSE
gnl|gene26174|rna65674|	ccdc113.L	CCDC113	Q9H0I3	Coiled-coil domain-containing protein 113		0.12221	0.0380325	0.111553	FALSE	FALSE
gnl|gene47154|rna92188|	loc733352.S	CCDC115	Q96NT0	Coiled-coil domain-containing protein 115		-0.501868	-1.37003	-2.53591	FALSE	FALSE
gnl|gene17031|rna49768|	ccdc12.L	CCDC12	Q8WUD4	Coiled-coil domain-containing protein 12		-0.471486	-0.348717	-0.275378	FALSE	FALSE
gnl|gene3858|rna11248|	ccdc124.L	CCDC124	Q96CT7	Coiled-coil domain-containing protein 124		-0.369367	-0.780566	-0.661971	FALSE	FALSE
gnl|gene5969|rna17458|	ccdc134.S	CCDC134	Q9H6E4	Coiled-coil domain-containing protein 134		-1.3336	-2.65939	-2.81801	FALSE	FALSE
gnl|gene463|rna1332|	ccdc138.L	CCDC138	Q96M89	Coiled-coil domain-containing protein 138		0.33202	-0.776031	-0.846096	FALSE	FALSE
gnl|gene4306|rna12551|	LOC108717279	CCDC166	P0CW27	Coiled-coil domain-containing protein 166		-0.932752	-1.87277	-1.76866	FALSE	FALSE
gnl|gene19205|rna56098|	ccdc167.S	CCDC167	Q9P0B6	Coiled-coil domain-containing protein 167		-0.423993	-0.973633	-1.4979	FALSE	FALSE
gnl|gene17811|rna52052|	ccdc174.S	CCDC174	Q6PII3	Coiled-coil domain-containing protein 174		-1.2491	-1.81815	-1.81244	FALSE	FALSE
gnl|gene8580|rna24966|	ccdc18.L	CCDC18	Q5T9S5	Coiled-coil domain-containing protein 18		-0.758879	-1.68704	-1.67838	FALSE	FALSE
gnl|gene2375|rna6907|	ccdc186.L	CCDC186	Q7Z3E2	Coiled-coil domain-containing protein 186 (Fragment)		-0.289515	-0.897741	-1.149	FALSE	FALSE
gnl|gene50891|rna97577|	LOC108704486	CCDC22	O60826	Coiled-coil domain-containing protein 22		0.0103967	-0.413195	-0.487621	FALSE	FALSE
gnl|gene12701|rna36895|	ccdc25.L	CCDC25	Q86WR0	Coiled-coil domain-containing protein 25	0.16473	0.205536	-0.0762367	-0.289919	FALSE	FALSE
gnl|gene15277|rna44581|	ccdc32.L	CCDC32	Q9BV29	Coiled-coil domain-containing protein 32		0.230621	0.202874	-0.10627	FALSE	FALSE
gnl|gene37863|rna78740|	MGC81882	CCDC43	Q96MW1	Coiled-coil domain-containing protein 43		-0.767044	-0.656974	-0.282851	FALSE	FALSE
gnl|gene7442|rna21686|	ccdc47.S	CCDC47	Q96A33	Coiled-coil domain-containing protein 47		0.171785	-0.336224	-1.5455	FALSE	FALSE
gnl|gene13837|rna40291|	ccdc58.S	CCDC58	Q4VC31	Coiled-coil domain-containing protein 58		-1.8895	-4.04581	-4.21054	FALSE	FALSE
gnl|gene1401|rna4097|	ccdc6.L	CCDC6	Q16204	Coiled-coil domain-containing protein 6		-0.470844	-1.21352	-1.34129	FALSE	FALSE
gnl|gene5566|rna16289|	ccdc61.L	CCDC61	Q9Y6R9	Centrosomal protein CCDC61		-0.961262	-2.38521	-2.66849	FALSE	FALSE
gnl|gene42140|rna84897|	LOC431899	CCDC88A	Q3V6T2	Girdin (Fragment)		-0.545542	-1.59164	-1.87208	FALSE	FALSE
gnl|gene18559|rna54190|	ccdc9.S	CCDC9	Q9Y3X0	Coiled-coil domain-containing protein 9		0.122888	-0.447535	-0.685298	FALSE	FALSE
gnl|gene45573|rna90021|	LOC108710033	CCDC90B	Q9GZT6	Coiled-coil domain-containing protein 90B, mitochondrial		0.623258	0.811916	0.576776	FALSE	FALSE
gnl|gene1875|rna5475|	ccdc93.L	CCDC93	Q567U6	Coiled-coil domain-containing protein 93		-0.13416	-0.622364	-0.765185	FALSE	FALSE
gnl|gene5771|rna16880|	ccdc97.L	CCDC97	Q96F63	Coiled-coil domain-containing protein 97		-0.187773	-0.923533	-0.971433	FALSE	FALSE
gnl|gene15016|rna43814|	cchcr1.L	CCHCR1	Q8TD31	Alpha-helical coiled-coil rod protein		-0.670426	-1.83908	-1.8094	FALSE	FALSE
gnl|gene3554|rna10341|	ccm2.S	CCM2	Q9BSQ5	Cerebral cavernous malformations 2 protein		-0.25705	-0.64617	-0.84701	FALSE	FALSE
gnl|gene50752|rna97388|	ccnb1.S	CCNB1	P14635	G2/mitotic-specific cyclin-B1		-0.780976	-1.44526	-1.35258	FALSE	FALSE
gnl|gene19329|rna56467|	ccnb2.L	CCNB2	O95067	G2/mitotic-specific cyclin-B2		-0.423252	-1.06285	-1.14759	FALSE	FALSE
gnl|gene1495|rna4345|	ccnc.L	CCNC	P24863	Cyclin-C		-1.93458	-1.54423	-1.69795	FALSE	FALSE
gnl|gene171|rna474|	ccndbp1.S	CCNDBP1	O95273	Cyclin-D1-binding protein 1		-0.114688	0.235606	0.298631	FALSE	FALSE
gnl|gene4820|rna14078|	ccne1.L	CCNE1	P24864	G1/S-specific cyclin-E1		-0.612024	-1.43704	-1.39951	FALSE	FALSE
gnl|gene16614|rna48537|	ccnh.L	CCNH	P51946	Cyclin-H		0.073885	-0.234726	-0.459159	FALSE	FALSE
gnl|gene3339|rna9705|	ccnk.S	CCNK	O75909	Cyclin-K		-0.963762	-1.48034	-1.22347	FALSE	FALSE
gnl|gene35627|rna75672|	ccnl1	CCNL1	Q9UK58	Cyclin-L1		-0.454834	-1.08371	-1.31659	FALSE	FALSE
gnl|gene2850|rna8274|	ccnl2.S	CCNL2	Q96S94	Cyclin-L2		-0.665611	-1.4099	-1.56279	FALSE	FALSE
gnl|gene15614|rna45587|	ccp110.L	CCP110	O43303	Centriolar coiled-coil protein of 110 kDa		-0.170703	-1.22003	-1.44836	FALSE	FALSE
gnl|gene11281|rna32808|	ccs.L	CCS	O14618	Copper chaperone for superoxide dismutase	0.730007	0.455322	0.26771	0.113891	FALSE	FALSE
gnl|gene13545|rna39423|	cct2.S	CCT2	P78371	CCT-beta	-0.111683	0.252172	-0.0472064	-0.159575	FALSE	FALSE
gnl|gene14983|rna43729|	cct3.L	CCT3	P49368	T-complex protein 1 subunit gamma	-0.199103	0.220627	-0.0804839	-0.258761	FALSE	FALSE
gnl|gene10632|rna30904|	cct4.L	CCT4	P50991	T-complex protein 1 subunit delta	-0.303187	0.166709	-0.159609	-0.274422	FALSE	FALSE
gnl|gene40748|rna82893|	cct5b	CCT5	P48643	T-complex protein 1 subunit epsilon	-0.153339	0.219495	-0.126561	-0.286842	FALSE	FALSE
gnl|gene10320|rna29991|	cct6a.S	CCT6A	P40227	T-complex protein 1 subunit zeta	-0.343021	0.147204	-0.14622	-0.304215	FALSE	FALSE
gnl|gene38384|rna79503|	LOC495278	CCT7	Q99832	T-complex protein 1 subunit eta	-0.28148	0.158396	-0.172653	-0.324909	FALSE	FALSE
gnl|gene4994|rna14589|	cct8.L	CCT8	P50990	T-complex protein 1 subunit theta	-0.216654	0.162191	-0.204315	-0.342471	FALSE	FALSE
gnl|gene14688|rna42805|	ccz1b.L	CCZ1B	P86790	Vacuolar fusion protein CCZ1 homolog B		-0.0838801	-0.805656	-0.954509	FALSE	FALSE
gnl|gene18394|rna53732|	cd2ap.S	CD2AP	Q9Y5K6	CD2-associated protein		-0.0878401	-1.02609	-1.32664	FALSE	FALSE
gnl|gene12253|rna35616|	cd2bp2.L	CD2BP2	O95400	CD2 antigen cytoplasmic tail-binding protein 2		-0.389394	-1.14633	-1.19813	FALSE	FALSE
gnl|gene3099|rna8979|	LOC100036800	CD63	P08962	CD63 antigen		-0.424552	-0.860973	-1.0143	FALSE	FALSE
gnl|gene45104|rna89328|	cdan1.L	CDAN1	Q8IWY9	Codanin-1		-0.948005	-2.11035	-2.23093	FALSE	FALSE
gnl|gene5269|rna15421|	cdc123.S	CDC123	O75794	Cell division cycle protein 123 homolog		-0.0155885	-0.236248	-0.492533	FALSE	FALSE
gnl|gene20324|rna59356|	cdc16.L	CDC16	Q13042	Cell division cycle protein 16 homolog		-0.255259	-1.07345	-1.30331	FALSE	FALSE
gnl|gene18459|rna53902|	cdc20.L	CDC20	Q12834	Cell division cycle protein 20 homolog		-0.646415	-1.41964	-1.56363	FALSE	FALSE
gnl|gene7410|rna21597|	cdc23.L	CDC23	Q9UJX2	Cell division cycle protein 23 homolog		-0.336183	-1.01857	-1.26559	FALSE	FALSE
gnl|gene665|rna1939|	cdc25c.L	CDC25C	P30307	M-phase inducer phosphatase 3		-1.01107	-1.9417	-2.07142	FALSE	FALSE
gnl|gene18731|rna54684|	cdc26.L	CDC26	Q8NHZ8	Anaphase-promoting complex subunit CDC26		-0.433467	-0.178601	-0.24863	FALSE	FALSE
gnl|gene1557|rna4527|	cdc27.L	CDC27	P30260	Cell division cycle protein 27 homolog		-0.54626	-1.43821	-1.75281	FALSE	FALSE
gnl|gene2936|rna8507|	cdc34.L	CDC34	P49427	Ubiquitin-conjugating enzyme E2 R1		0.294376	0.125275	-0.0602559	FALSE	FALSE
gnl|gene5238|rna15330|	cdc37.S	CDC37	Q16543	Hsp90 co-chaperone Cdc37	-0.139409	-0.199263	-0.924051	-1.11022	FALSE	FALSE
gnl|gene11550|rna33542|	cdc37l1.L	CDC37L1	Q7L3B6	Hsp90 co-chaperone Cdc37-like 1		0.130958	-0.423302	-0.418141	FALSE	FALSE
gnl|gene6161|rna18000|	cdc40.S	CDC40	O60508	Pre-mRNA-processing factor 17		-1.04454	-1.95317	-1.91383	FALSE	FALSE
gnl|gene18173|rna53106|	cdc42.S	CDC42	P60953	Cell division control protein 42 homolog		-0.133626	-0.463484	-0.618538	FALSE	FALSE
gnl|gene39840|rna81596|	LOC108713890	CDC42BPA	Q5VT25	Serine/threonine-protein kinase MRCK alpha		-0.275435	-1.09143	-1.28892	FALSE	FALSE
gnl|gene40341|rna82301|	cdc42bpb.L	CDC42BPB	Q9Y5S2	Serine/threonine-protein kinase MRCK beta		-0.478766	-1.32598	-1.62352	FALSE	FALSE
gnl|gene8065|rna23518|	cdc45.L	CDC45	O75419	Cell division control protein 45 homolog		0.00412497	-0.556871	-0.518122	FALSE	FALSE
gnl|gene16333|rna47712|	cdc5l.S	CDC5L	Q99459	Cell division cycle 5-like protein		-0.352189	-1.18021	-1.48631	FALSE	FALSE
gnl|gene8757|rna25496|	cdc6.S	CDC6	Q99741	Cell division control protein 6 homolog		-0.998028	-1.72712	-2.09527	FALSE	FALSE
gnl|gene46613|rna91447|	cdc7.L	CDC7	O00311	Cell division cycle 7-related protein kinase		-1.18434	-2.35137	-2.48306	FALSE	FALSE
gnl|gene11285|rna32822|	cdc73.L	CDC73	Q6P1J9	Parafibromin		-0.277641	-0.768245	-0.947745	FALSE	FALSE
gnl|gene13801|rna40177|	cdca2-like.S	CDCA2	Q69YH5	Cell division cycle-associated protein 2		-0.343811	-1.04741	-1.26768	FALSE	FALSE
gnl|gene36869|rna77389|	LOC108696067	CDCA3	Q99618	Cell division cycle-associated protein 3		-1.11653	-2.11149	-2.35958	FALSE	FALSE
gnl|gene10465|rna30403|	loc100170427.L	CDCA7	Q9BWT1	Cell division cycle-associated protein 7		-0.763757	-1.59896	-1.71725	FALSE	FALSE
gnl|gene2292|rna6675|	cdca9.S	CDCA8	Q53HL2	Borealin		-1.42676	-2.7081	-2.54402	FALSE	FALSE
gnl|gene40611|rna82695|	cdh3.L	CDH1	P12830	Cadherin-1		-0.662773	-1.61695	-1.74901	FALSE	FALSE
gnl|gene11162|rna32441|	cdk1.L	CDK1	P06493	Cyclin-dependent kinase 1	-0.440816	-0.409515	-0.966095	-0.957859	FALSE	FALSE
gnl|gene2951|rna8541|	cdk10.L	CDK10	Q15131	Cyclin-dependent kinase 10		-0.0653081	-0.703416	-0.755594	FALSE	FALSE
gnl|gene10608|rna30816|	cdk11b.L	CDK11B	P21127	Cyclin-dependent kinase 11B		-0.583301	-1.22518	-1.45983	FALSE	FALSE
gnl|gene1672|rna4872|	cdk13.L	CDK13	Q14004	CDC2L5 protein		-0.722091	-1.43669	-1.41651	FALSE	FALSE
gnl|gene9080|rna26425|	cdk2.S	CDK2	P24941	Cyclin-dependent kinase 2		-0.393857	-0.777068	-0.496402	FALSE	FALSE
gnl|gene48251|rna93769|	cdk4.L	CDK4	P11802	Cyclin-dependent kinase 4		0.293046	-0.0617489	-0.298291	FALSE	FALSE
gnl|gene49168|rna95041|	cdk5.L	CDK5	Q00535	Cyclin-dependent-like kinase 5	0.00915474	0.236402	-0.0105358	-0.174059	FALSE	FALSE
gnl|gene31300|rna70816|	cdk5rap3.L	CDK5RAP3	Q96JB5	CDK5 regulatory subunit-associated protein 3		-0.459334	-0.766587	-1.19038	FALSE	FALSE
gnl|gene3998|rna11626|	cdk7.L	CDK7	P50613	Cyclin-dependent kinase 7		-0.408106	-0.911088	-0.720293	FALSE	FALSE
gnl|gene44115|rna87860|	LOC108708713	CDK8	P49336	Cyclin-dependent kinase 8		-0.386479	-1.27837	-1.35521	FALSE	FALSE
gnl|gene5343|rna15649|	cdkal1.S	CDKAL1	Q5VV42	Threonylcarbamoyladenosine tRNA methylthiotransferase		0.295751	-0.00457314	0.156218	FALSE	FALSE
gnl|gene7053|rna20588|	cdo1.S	CDO1	Q16878	Cysteine dioxygenase type 1		0.446549	0.393388	0.390783	FALSE	FALSE
gnl|gene18166|rna53087|	cdt1.S	CDT1	Q9H211	DNA replication factor Cdt1		-1.57126	-1.75511	-1.92648	FALSE	FALSE
gnl|gene8864|rna25811|	cdv3.S	CDV3	Q9UKY7	Protein CDV3 homolog	-0.0129918	-0.232183	-0.563134	-0.676266	FALSE	FALSE
gnl|gene43533|rna86988|	LOC108720069	CDYL	Q9Y232	Chromodomain Y-like protein		-0.374046	-1.09912	-1.23873	FALSE	FALSE
gnl|gene38720|rna79994|	cebpz.L	CEBPZ	Q03701	CCAAT/enhancer-binding protein zeta		-0.410755	-1.1891	-1.21414	FALSE	FALSE
gnl|gene36276|rna76539|	LOC108716686	CEBPZOS	A8MTT3	Protein CEBPZOS		-0.614716	-1.49702	-1.79979	FALSE	FALSE
gnl|gene14372|rna41853|	cecr2.S	CECR2	Q9BXF3	Cat eye syndrome critical region protein 2		-1.47807	-2.97128	-3.10794	FALSE	FALSE
gnl|gene43370|rna86741|	celf1.S	CELF1	Q92879	CUG triplet repeat, RNA binding protein 1, isoform CRA_c		-0.319301	-0.902159	-1.07137	FALSE	FALSE
gnl|gene13408|rna39006|	cemip2.L	CEMIP2	Q9UHN6	Cell surface hyaluronidase		-0.702699	-1.41619	-1.79774	FALSE	FALSE
gnl|gene16790|rna49058|	cenpc.L	CENPC	Q03188	Centromere protein C		-1.94478	-4.17646	-3.80541	FALSE	FALSE
gnl|gene42936|rna86107|	LOC108710758	CENPE	Q02224	Centromere-associated protein E		-0.894946	-1.99741	-1.79774	FALSE	FALSE
gnl|gene7877|rna22988|	cenpi.L	CENPI	Q92674	Centromere protein I		-1.17587	-1.37588	-1.45359	FALSE	FALSE
gnl|gene10131|rna29464|	cenpj.L	CENPJ	Q9HC77	Centromere protein J		-0.309567	-1.58175	-1.83593	FALSE	FALSE
gnl|gene7211|rna21038|	cenpo.L	CENPO	Q9BU64	Centromere protein O		-0.231891	-0.759842	-0.871295	FALSE	FALSE
gnl|gene4443|rna12962|	cenpp.L	CENPP	Q6IPU0	Centromere protein P		-0.226122	-0.828911	-1.01894	FALSE	FALSE
gnl|gene1706|rna4967|	cenpt.L	CENPT	Q96BT3	Centromere protein T		-0.329723	-0.547423	-0.911786	FALSE	FALSE
gnl|gene11170|rna32462|	cenpu.L	CENPU	Q71F23	Centromere protein U		-0.432667	-1.18517	-1.35365	FALSE	FALSE
gnl|gene15225|rna44442|	cep104.S	CEP104	O60308	Centrosomal protein of 104 kDa		-0.524302	-1.04458	-1.19425	FALSE	FALSE
gnl|gene19572|rna57188|	cep120.L	CEP120	Q8N960	Centrosomal protein of 120 kDa		-0.40964	-1.29543	-1.31319	FALSE	FALSE
gnl|gene20151|rna58809|	cep131.L	CEP131	Q9UPN4	Centrosomal protein of 131 kDa (Fragment)		-0.433838	-1.91997	-2.11811	FALSE	FALSE
gnl|gene181|rna509|	cep135.L	CEP135	Q66GS9	Centrosomal protein of 135 kDa		-0.282757	-0.912759	-1.14804	FALSE	FALSE
gnl|gene5743|rna16807|	cep152.L	CEP152	O94986	Centrosomal protein of 152 kDa		-0.827129	-1.39648	-1.70119	FALSE	FALSE
gnl|gene35949|rna76085|	LOC108716877	CEP162	Q5TB80	Centrosomal protein of 162 kDa		-0.243393	-0.993035	-0.983619	FALSE	FALSE
gnl|gene19107|rna55791|	cep192.L	CEP192	Q8TEP8	Centrosomal protein of 192 kDa (Fragment)		-0.54211	-1.18671	-1.11925	FALSE	FALSE
gnl|gene186|rna525|	fopnl.L	CEP20		Centrosomal protein 20		-0.00484891	-0.370337	-0.530418	FALSE	FALSE
gnl|gene6700|rna19620|	cep290.L	CEP290	O15078	Centrosomal protein of 290 kDa (Fragment)		-0.257215	-1.04612	-1.34633	FALSE	FALSE
gnl|gene18599|rna54298|	cep350.L	CEP350	Q5VT06	Centrosome-associated protein 350		-0.618927	-2.07957	-1.94086	FALSE	FALSE
gnl|gene12608|rna36644|	cep41.L	CEP41	Q9BYV8	Centrosomal protein of 41 kDa		-0.456367	-0.820709	-0.998265	FALSE	FALSE
gnl|gene3888|rna11343|	fgfr1op.L	CEP43		Centrosomal protein 43		-0.0769656	-0.854726	-0.899179	FALSE	FALSE
gnl|gene8617|rna25091|	cep55-like.L	CEP55	Q53EZ4	Centrosomal protein of 55 kDa		-0.630097	-1.32389	-1.28868	FALSE	FALSE
gnl|gene15140|rna44192|	cep63.L	CEP63	Q96MT8	Centrosomal protein of 63 kDa		-0.787595	-0.845432	-1.37643	FALSE	FALSE
gnl|gene13928|rna40554|	cep76.L	CEP76	Q8TAP6	Centrosomal protein of 76 kDa		-0.458582	-1.19495	-1.39738	FALSE	FALSE
gnl|gene1538|rna4467|	cep85.L	CEP85	Q6P2H3	Centrosomal protein of 85 kDa		-1.28143	-2.03698	-2.30312	FALSE	FALSE
gnl|gene15976|rna46700|	cep97.L	CEP97	Q8IW35	Centrosomal protein of 97 kDa		-0.544464	-1.6543	-1.85307	FALSE	FALSE
gnl|gene36748|rna77195|	LOC108704485	CERCAM	Q5T4B2	Inactive glycosyltransferase 25 family member 3		-0.377024	-1.56683	-1.41653	FALSE	FALSE
gnl|gene14818|rna43228|	col4a3bp.L	CERT1		Ceramide transfer protein		0.0649297	-0.417465	-0.667187	FALSE	FALSE
gnl|gene49140|rna94996|	ces2.L	CES2	O00748	Cocaine esterase		0.0181645	-0.690855	-0.830518	FALSE	FALSE
gnl|gene17894|rna52302|	cetn1.S	CETN2	P41208	Centrin-2		-0.553947	-0.687929	-0.663744	FALSE	FALSE
gnl|gene2075|rna6019|	cetn3.S	CETN3	O15182	Centrin-3		-0.71406	-1.149	-1.15184	FALSE	FALSE
gnl|gene10541|rna30623|	cfap20.L	CFAP20	Q9Y6A4	Cilia- and flagella-associated protein 20		0.193031	-0.0881371	-0.180408	FALSE	FALSE
gnl|gene453|rna1311|	cfap298.S	CFAP298	P57076	Cilia- and flagella-associated protein 298		-0.253206	-0.85186	-0.985948	FALSE	FALSE
gnl|gene18781|rna54825|	cfap300.L	CFAP300	Q9BRQ4	Cilia- and flagella-associated protein 300		0.0612141	-0.421435	-0.540167	FALSE	FALSE
gnl|gene14163|rna41246|	cfap36.L	CFAP36	Q96G28	Cilia- and flagella-associated protein 36		-0.0750318	-0.347674	-0.478085	FALSE	FALSE
gnl|gene1937|rna5638|	c21orf2.S	CFAP410	O43822	Cilia- and flagella-associated protein 410		-0.159545	-0.646112	-0.998666	FALSE	FALSE
gnl|gene19762|rna57734|	gtpbp10.S	CFAP69	A5D8W1	Cilia- and flagella-associated protein 69		-0.667607	-1.01423	-1.29357	FALSE	FALSE
gnl|gene17165|rna50126|	casc1.L	CFAP94		Cilia and flagella associated protein 94		-0.298985	-0.93054	-1.08261	FALSE	FALSE
gnl|gene3569|rna10383|	cfap97.L	CFAP97	Q9P2B7	Cilia- and flagella-associated protein 97		-1.13167	-1.74173	-1.55548	FALSE	FALSE
gnl|gene16797|rna49077|	cfdp1.L	CFDP1	Q9UEE9	Craniofacial development protein 1		0.479681	-0.261595	-0.436767	FALSE	FALSE
gnl|gene15554|rna45423|	cfl1.S	CFL1	P23528	Cofilin-1	-0.454404	0.269	0.101526	0.043056	FALSE	FALSE
gnl|gene50231|rna96619|	cflar.S	CFLAR	O15519	CASP8 and FADD-like apoptosis regulator		-0.0319933	-0.592987	-0.931726	FALSE	FALSE
gnl|gene48298|rna93826|	LOC108704160	CGAS	Q8N884	Cyclic GMP-AMP synthase		0.462253	0.175705	0.0401966	FALSE	TRUE
gnl|gene14298|rna41651|	cgn.L	CGN	Q9P2M7	Cingulin		-0.275139	-1.40819	-1.63914	FALSE	FALSE
gnl|gene14679|rna42781|	cgnl1.S	CGNL1	Q0VF96	Cingulin-like protein 1		-0.598905	-1.09801	-1.12322	FALSE	FALSE
gnl|gene10089|rna29332|	chaf1a.S	CHAF1A	Q13111	Chromatin assembly factor 1 subunit A		-0.500699	-1.35662	-1.8242	FALSE	FALSE
gnl|gene1224|rna3562|	chaf1b.L	CHAF1B	Q13112	Chromatin assembly factor 1 subunit B		-0.345262	-1.15308	-1.44442	FALSE	FALSE
gnl|gene5158|rna15086|	champ1.S	CHAMP1	Q96JM3	Chromosome alignment-maintaining phosphoprotein 1 (Fragment)		-0.217891	-0.804825	-0.957551	FALSE	FALSE
gnl|gene40929|rna83143|	MGC78963	CHCHD2	Q9Y6H1	Coiled-coil-helix-coiled-coil-helix domain-containing protein 2		-0.0882685	-0.670372	-0.379205	FALSE	FALSE
gnl|gene13168|rna38296|	chd1.L	CHD1	O14646	Chromodomain-helicase-DNA-binding protein 1		-0.438111	-1.26079	-1.55664	FALSE	FALSE
gnl|gene17926|rna52406|	chd4.L	CHD4	Q14839	DNA helicase (Fragment)	-0.0181551	-0.436175	-1.18017	-1.45063	FALSE	FALSE
gnl|gene13221|rna38478|	chd7.S	CHD7	Q9P2D1	Chromodomain-helicase-DNA-binding protein 7		-0.947555	-2.04956	-1.95037	FALSE	FALSE
gnl|gene12831|rna37290|	chd8.S	CHD8	Q9HCK8	Chromodomain-helicase-DNA-binding protein 8 (Fragment)		-0.942123	-1.71997	-1.64548	FALSE	FALSE
gnl|gene1778|rna5154|	chek1.S	CHEK1	O14757	Serine/threonine-protein kinase Chk1		-0.136978	-0.811431	-1.03989	FALSE	FALSE
gnl|gene45888|rna90455|	chek2.L	CHEK2	O96017	Serine/threonine-protein kinase Chk2		0.144964	-0.210736	-0.406368	FALSE	FALSE
gnl|gene5737|rna16790|	cherp.L	CHERP	Q8IWX8	Calcium homeostasis endoplasmic reticulum protein		-0.600963	-1.31959	-1.26421	FALSE	FALSE
gnl|gene4172|rna12144|	chfr.L	CHFR	Q96EP1	E3 ubiquitin-protein ligase CHFR		0.0319239	-0.497809	-0.647532	FALSE	FALSE
gnl|gene15609|rna45577|	chid1.L	CHID1	Q9BWS9	Chitinase domain-containing protein 1		-0.305142	-1.33071	-1.29432	FALSE	FALSE
gnl|gene11856|rna34442|	chka.L	CHKA	P35790	Choline kinase alpha		-0.389558	-0.612261	-0.995285	FALSE	FALSE
gnl|gene34395|rna73953|	chm.L	CHM	P24386	Rab proteins geranylgeranyltransferase component A 1		0.317306	0.0157212	-0.15703	FALSE	FALSE
gnl|gene41504|rna83969|	chm.S	CHML	P26374	Rab proteins geranylgeranyltransferase component A 2		0.239169	-0.0650904	-0.224001	FALSE	FALSE
gnl|gene19360|rna56566|	chmp1a.S	CHMP1A	Q9HD42	Charged multivesicular body protein 1a		-0.271065	-0.696736	-0.708292	FALSE	FALSE
gnl|gene16911|rna49421|	chmp1b.L	CHMP1B	Q7LBR1	Charged multivesicular body protein 1b		-0.25598	-0.677366	-0.628975	FALSE	FALSE
gnl|gene16513|rna48238|	chmp2a.L	CHMP2A	O43633	Charged multivesicular body protein 2a		-0.426192	-0.726981	-0.582352	FALSE	FALSE
gnl|gene18180|rna53124|	chmp2b.S	CHMP2B	Q9UQN3	Charged multivesicular body protein 2b		-0.492306	-0.90973	-1.05693	FALSE	FALSE
gnl|gene49755|rna95868|	chmp3.S	CHMP3	Q9Y3E7	Charged multivesicular body protein 3		-0.270423	-0.297414	-0.15136	FALSE	FALSE
gnl|gene14321|rna41712|	chmp4b.L	CHMP4B	Q9H444	Charged multivesicular body protein 4b		-0.0972952	0.067018	0.39114	FALSE	FALSE
gnl|gene20493|rna59850|	chmp4c.S	CHMP4C	Q96CF2	Charged multivesicular body protein 4c		-0.435534	-1.00217	-0.925111	FALSE	FALSE
gnl|gene20427|rna59667|	chmp5.L	CHMP5	Q9NZZ3	Charged multivesicular body protein 5		-0.214532	-0.131019	0.122562	FALSE	FALSE
gnl|gene18001|rna52612|	chn1.S	CHN1	P15882	N-chimaerin		0.0164151	-0.319303	-0.522541	FALSE	FALSE
gnl|gene48611|rna94244|	chordc1.S	CHORDC1	Q9UHD1	Cysteine and histidine-rich domain-containing protein 1		-0.155187	-0.76374	-0.89698	FALSE	FALSE
gnl|gene6121|rna17897|	chp1.L	CHP1	Q99653	Calcineurin B homologous protein 1		1.00212	0.935901	0.180867	FALSE	FALSE
gnl|gene40009|rna81824|	chtf18.L	CHTF18	Q8WVB6	Chromosome transmission fidelity protein 18 homolog		-0.479596	-0.861852	-1.07956	FALSE	FALSE
gnl|gene17460|rna50995|	chtf8.L	CHTF8	P0CG12	Chromosome transmission fidelity protein 8 homolog		-0.656462	-0.931285	-0.990447	FALSE	FALSE
gnl|gene2111|rna6137|	chuk.S	CHUK	O15111	Inhibitor of nuclear factor kappa-B kinase subunit alpha		0.0812125	-0.591324	-0.63239	FALSE	FALSE
gnl|gene46387|rna91121|	churc1.S	CHURC1	Q8WUH1	Protein Churchill		-0.0610337	-0.21367	-0.372297	FALSE	FALSE
gnl|gene10155|rna29530|	fntb.S	CHURC1-FNTB	B4DL54	Protein farnesyltransferase subunit beta		0.464877	0.208989	0.179869	FALSE	FALSE
gnl|gene1219|rna3550|	ciao1.L	CIAO1	O76071	Probable cytosolic iron-sulfur protein assembly protein CIAO1		0.39991	0.0449537	-0.171974	FALSE	FALSE
gnl|gene15312|rna44699|	fam96a.L	CIAO2A	Q9H5X1	Cytosolic iron-sulfur assembly component 2A		0.114887	-0.1354	-0.308477	FALSE	FALSE
gnl|gene45883|rna90439|	LOC108703228	CIAO3	Q9H6Q4	Cytosolic iron-sulfur assembly component 3		-0.00979372	-0.396747	-0.577831	FALSE	FALSE
gnl|gene7935|rna23144|	ciapin1.L	CIAPIN1	Q6FI81	Anamorsin	-0.170557	0.118933	-0.0491943	-0.193303	FALSE	FALSE
gnl|gene42504|rna85444|	cip2a.L	CIP2A	Q8TCG1	Protein CIP2A		-0.236292	-1.08028	-1.24229	FALSE	FALSE
gnl|gene4142|rna12062|	cirbp.L	CIRBP	Q14011	Cold-inducible RNA-binding protein	-0.0729807	-0.420898	-0.970598	-1.05026	FALSE	TRUE
gnl|gene12455|rna36208|	cisd1.S	CISD1	Q9NZ45	CDGSH iron-sulfur domain-containing protein 1		-0.569424	-0.079283	-0.138846	FALSE	FALSE
gnl|gene49228|rna95122|	cisd2.S	CISD2	Q8N5K1	CDGSH iron-sulfur domain-containing protein 2		-0.164784	-1.02888	-1.75881	FALSE	FALSE
gnl|gene9889|rna28749|	cisd3.L	CISD3	P0C7P0	CDGSH iron-sulfur domain-containing protein 3, mitochondrial		-1.14448	-0.988595	-1.1924	FALSE	FALSE
gnl|gene3426|rna9971|	cit.S	CIT	O14578	Citron Rho-interacting kinase		-0.575753	-1.30529	-1.47187	FALSE	FALSE
gnl|gene11089|rna32230|	ckap4.L	CKAP4	Q07065	Cytoskeleton-associated protein 4		-1.69822	-1.53368	-2.81614	FALSE	FALSE
gnl|gene10478|rna30441|	ckap5.S	CKAP5	Q14008	Cytoskeleton-associated protein 5		-0.806302	-1.76895	-2.13788	FALSE	FALSE
gnl|gene20304|rna59291|	ckb.S	CKB	P12277	Creatine kinase B-type	-0.146688	0.383999	0.286096	0.176657	FALSE	FALSE
gnl|gene7639|rna22273|	ckm.L	CKM	P06732	Creatine kinase M-type	-0.310178	0.469154	0.381356	0.281144	FALSE	FALSE
gnl|gene15508|rna45282|	cks2.S	CKS2	P33552	Cyclin-dependent kinases regulatory subunit 2		-0.80329	-1.63708	-1.77244	FALSE	FALSE
gnl|gene8389|rna24426|	clasp1.S	CLASP1	Q7Z460	CLIP-associating protein 1		-1.5884	-2.56362	-2.50792	FALSE	FALSE
gnl|gene6542|rna19146|	clcn5.L	CLCN5	P51795	Chloride channel protein (Fragment)		-1.33458	-1.808	-2.16738	FALSE	FALSE
gnl|gene14667|rna42747|	LOC108710670	CLEC10A	Q8IUN9	C-type lectin domain family 10 member A		-0.942004	-2.74306	-2.61419	FALSE	FALSE
gnl|gene13380|rna38923|	clec16a.L	CLEC16A	Q2KHT3	Protein CLEC16A		-0.187433	-1.4375	-1.26986	FALSE	FALSE
gnl|gene17757|rna51906|	clic1.S	CLIC1	O00299	Chloride intracellular channel protein 1	-0.225566	0.302106	0.273905	0.293631	FALSE	FALSE
gnl|gene13043|rna37899|	clic4.S	CLIC4	Q9Y696	Chloride intracellular channel protein 4		0.277532	0.520088	0.628878	FALSE	FALSE
gnl|gene18199|rna53171|	clint1.S	CLINT1	Q14677	Clathrin interactor 1		-0.619154	-1.42374	-1.66739	FALSE	FALSE
gnl|gene12507|rna36378|	clip1.S	CLIP1	P30622	CAP-Gly domain-containing linker protein 1 (Fragment)		-0.696931	-1.45418	-1.83909	FALSE	FALSE
gnl|gene3614|rna10509|	clk2.L	CLK2	P49760	Dual-specificity protein kinase CLK2		-0.392547	-0.870777	-1.34847	FALSE	FALSE
gnl|gene1709|rna4972|	clns1a	CLNS1A	P54105	Methylosome subunit pICln	0.139062	-0.28333	0.614073	0.720664	FALSE	FALSE
gnl|gene40659|rna82763|	clp1.L	CLP1	Q92989	Polyribonucleotide 5'-hydroxyl-kinase Clp1		0.149224	-0.248376	-0.297377	FALSE	FALSE
gnl|gene18723|rna54656|	clpb.L	CLPB	Q9H078	Caseinolytic peptidase B protein homolog (Fragment)		-1.5606	-4.04995	-4.17819	FALSE	FALSE
gnl|gene20065|rna58564|	clpp.S	CLPP	Q16740	ATP-dependent Clp protease proteolytic subunit, mitochondrial		-0.904059	-0.916758	-1.13598	FALSE	FALSE
gnl|gene38956|rna80364|	LOC108700204	CLPTM1	O96005	Cleft lip and palate transmembrane protein 1		-2.33029	-4.07505	-5.3007	FALSE	FALSE
gnl|gene15050|rna43914|	clpx.L	CLPX	O76031	ATP-dependent Clp protease ATP-binding subunit clpX-like, mitochondrial		-0.887267	-0.840553	-1.2651	FALSE	FALSE
gnl|gene19214|rna56135|	clspn.S	CLSPN	Q9HAW4	Claspin		-0.659037	-1.55137	-1.62821	FALSE	FALSE
gnl|gene17507|rna51130|	clta.L	CLTA	P09496	Clathrin light chain A		-0.164981	-0.249292	-0.419269	FALSE	FALSE
gnl|gene5114|rna14951|	cltb.L	CLTB	P09497	Clathrin light chain B	0.0694804	-0.200999	-0.160501	-0.287536	FALSE	FALSE
gnl|gene17440|rna50939|	cltc.S	CLTC	Q00610	Clathrin heavy chain 1	-0.0178479	-0.189244	-0.876322	-1.24977	FALSE	FALSE
gnl|gene15755|rna46022|	cltcl1.S	CLTCL1	P53675	Clathrin heavy chain 2		-0.419474	-1.02387	-1.39913	FALSE	FALSE
gnl|gene47112|rna92137|	cluap1.L	CLUAP1	Q96AJ1	Clusterin associated protein 1, isoform CRA_a		-0.466591	-1.11032	-1.2891	FALSE	FALSE
gnl|gene18694|rna54569|	cluh.S	CLUH	O75153	Clustered mitochondria protein homolog (Fragment)	0.146952	0.190353	-0.182057	-0.325873	FALSE	FALSE
gnl|gene50085|rna96380|	clybl.L	CLYBL	Q8N0X4	Citramalyl-CoA lyase, mitochondrial		0.604673	0.845435	0.635845	FALSE	FALSE
gnl|gene9958|rna28946|	cmbl.L	CMBL	Q96DG6	Carboxymethylenebutenolidase homolog		0.412732	0.339631	0.184832	FALSE	FALSE
gnl|gene7066|rna20632|	cmc1.L	CMC1	Q7Z7K0	COX assembly mitochondrial protein homolog		0.203997	-1.23071	-1.07436	FALSE	FALSE
gnl|gene13489|rna39242|	cmpk1.S	CMPK1	P30085	UMP-CMP kinase		0.247653	0.0502627	-0.10919	FALSE	FALSE
gnl|gene50208|rna96594|	cmss1.L	CMSS1	Q9BQ75	Protein CMSS1		0.0716408	-0.355375	-0.427533	FALSE	FALSE
gnl|gene11469|rna33335|	cmtr1.S	CMTR1	Q8N1G2	Cap-specific mRNA (nucleoside-2'-O-)-methyltransferase 1		-0.18316	-0.796988	-1.26755	FALSE	FALSE
gnl|gene12413|rna36090|	cmtr2.L	CMTR2	Q8IYT2	Cap-specific mRNA (nucleoside-2'-O-)-methyltransferase 2		-0.222964	-0.805432	-0.847119	FALSE	FALSE
gnl|gene14635|rna42653|	cndp2.L	CNDP2	Q96KP4	Cytosolic non-specific dipeptidase	-0.0907389	0.367307	0.10745	-0.0259335	FALSE	FALSE
gnl|gene18444|rna53868|	cnn3.L	CNN3	Q15417	Calponin-3		-0.015401	-0.79308	-0.859031	FALSE	FALSE
gnl|gene7820|rna22826|	cnnm2.L	CNNM4	Q6P4Q7	Metal transporter CNNM4		0.0327427	-0.563955	-1.04103	FALSE	FALSE
gnl|gene6913|rna20198|	cnot1.L	CNOT1	A5YKK6	CCR4-NOT transcription complex subunit 1		-1.16375	-2.12831	-2.07281	FALSE	FALSE
gnl|gene14905|rna43508|	cnot10.L	CNOT10	Q9H9A5	CCR4-NOT transcription complex subunit 10		-0.942031	-1.74969	-1.69975	FALSE	FALSE
gnl|gene8216|rna23929|	cnot11.S	CNOT11	Q9UKZ1	CCR4-NOT transcription complex subunit 11		-0.911493	-2.29691	-1.34797	FALSE	FALSE
gnl|gene12874|rna37423|	cnot2.L	CNOT2	Q9NZN8	CCR4-NOT transcription complex subunit 2		-0.81717	-1.56267	-1.57034	FALSE	FALSE
gnl|gene19366|rna56585|	cnot3.L	CNOT3	O75175	CCR4-NOT transcription complex subunit 3 (Fragment)		-0.96118	-1.87973	-1.92889	FALSE	FALSE
gnl|gene40689|rna82800|	cnot4.S	CNOT4	O95628	CCR4-NOT transcription complex subunit 4		-1.58482	-3.54748	-4.02985	FALSE	FALSE
gnl|gene16982|rna49613|	cnot6l.L	CNOT6L	Q96LI5	Poly(A)-specific ribonuclease		-1.03143	-1.82003	-1.94603	FALSE	FALSE
gnl|gene14222|rna41431|	cnot8.L	CNOT8	Q9UFF9	CCR4-NOT transcription complex subunit 8		0.0297819	-0.448027	-0.684733	FALSE	FALSE
gnl|gene50382|rna96867|	LOC108702939	CNOT9	Q92600	CCR4-NOT transcription complex subunit 9		-1.30638	-2.08847	-0.837996	FALSE	FALSE
gnl|gene43026|rna86211|	cnp.L	CNP	P09543	2',3'-cyclic-nucleotide 3'-phosphodiesterase		-0.301556	-0.818803	-1.154	FALSE	FALSE
gnl|gene10798|rna31390|	cnpy2.L	CNPY2	Q9Y2B0	Protein canopy homolog 2		-0.324204	-0.333222	-0.511633	FALSE	FALSE
gnl|gene9493|rna27611|	cnpy3.L	CNPY3	Q9BT09	Protein canopy homolog 3		-1.00201	-1.5685	-1.39963	FALSE	FALSE
gnl|gene14523|rna42287|	coa6.L	COA6	Q5JTJ3	Cytochrome c oxidase assembly factor 6 homolog		-1.04953	-3.8724	-3.89102	FALSE	FALSE
gnl|gene14872|rna43404|	coa7.S	COA7	Q96BR5	Cytochrome c oxidase assembly factor 7		-0.623737	-2.60211	-2.61089	FALSE	FALSE
gnl|gene12191|rna35422|	coasy.L	COASY	Q13057	Bifunctional coenzyme A synthase		0.154073	-0.0955471	-0.278424	FALSE	FALSE
gnl|gene2711|rna7865|	cobll1.L	COBLL1	Q53SF7	Cordon-bleu protein-like 1		-1.05265	-2.04315	-2.09473	FALSE	FALSE
gnl|gene11307|rna32880|	cog1.S	COG1	Q8WTW3	Conserved oligomeric Golgi complex subunit 1 (Fragment)		-0.417912	-1.30947	-1.56505	FALSE	FALSE
gnl|gene43444|rna86844|	LOC108717859	COG2	Q14746	Conserved oligomeric Golgi complex subunit 2		-0.25141	-0.890983	-1.17782	FALSE	FALSE
gnl|gene44213|rna88008|	LOC108708525	COG3	Q96JB2	Conserved oligomeric Golgi complex subunit 3		-0.427223	-1.19125	-1.46285	FALSE	FALSE
gnl|gene41297|rna83696|	LOC108714149	COG4	Q9H9E3	Conserved oligomeric Golgi complex subunit 4		-0.634015	-1.59026	-1.60298	FALSE	FALSE
gnl|gene17872|rna52228|	cog5.L	COG5	Q9UP83	Conserved oligomeric Golgi complex subunit 5		-0.373339	-1.12321	-1.26051	FALSE	FALSE
gnl|gene17922|rna52385|	cog6.L	COG6	Q9Y2V7	Conserved oligomeric Golgi complex subunit 6		-0.177203	-0.856498	-1.04938	FALSE	FALSE
gnl|gene6106|rna17856|	cog7.L	COG7	P83436	Conserved oligomeric Golgi complex subunit 7		-0.303099	-1.13164	-1.1964	FALSE	FALSE
gnl|gene15413|rna44986|	cog8.L	COG8	Q96MW5	Conserved oligomeric Golgi complex subunit 8		-0.784073	-2.14556	-2.01414	FALSE	FALSE
gnl|gene13145|rna38208|	coil.L	COIL	P38432	Coilin		-0.447551	-1.61766	-2.07845	FALSE	TRUE
gnl|gene2634|rna7656|	col6a6.S	COL6A6	A6NMZ7	Collagen alpha-6(VI) chain		0.354454	-0.208026	-0.372329	FALSE	FALSE
gnl|gene35848|rna75961|	col9a1-b	COL9A1	P20849	Collagen alpha-1(IX) chain		0.0875868	-0.564614	-0.75409	FALSE	FALSE
gnl|gene16490|rna48178|	colgalt1.S	COLGALT1	Q8NBJ5	Procollagen galactosyltransferase 1		-0.298968	-1.48054	-1.43585	FALSE	FALSE
gnl|gene38251|rna79336|	LOC108714512	COLGALT2	Q8IYK4	Procollagen galactosyltransferase 2		-0.299801	-1.28861	-1.34477	FALSE	FALSE
gnl|gene16698|rna48800|	commd1.L	COMMD1	Q8N668	COMM domain-containing protein 1		-0.256441	-0.379852	-0.257911	FALSE	FALSE
gnl|gene19649|rna57423|	commd10.L	COMMD10	Q9Y6G5	COMM domain-containing protein 10		-0.0479212	-0.196055	-0.249214	FALSE	FALSE
gnl|gene11994|rna34857|	commd2.L	COMMD2	Q86X83	COMM domain-containing protein 2		-0.456403	-1.09328	-1.15838	FALSE	FALSE
gnl|gene34638|rna74273|	commd3.S	COMMD3	Q9UBI1	COMM domain-containing protein 3		-0.163742	-0.403446	-0.4916	FALSE	FALSE
gnl|gene11363|rna33029|	commd4.S	COMMD4	Q9H0A8	COMM domain-containing protein 4		-0.0908216	-0.527842	-0.447283	FALSE	FALSE
gnl|gene34741|rna74413|	LOC496342	COMMD5	Q9GZQ3	COMM domain-containing protein 5		-0.0617767	-0.422081	-0.483382	FALSE	FALSE
gnl|gene46562|rna91382|	LOC108708499	COMMD6	Q7Z4G1	COMM domain-containing protein 6		-0.0864387	-0.111949	-0.0941699	FALSE	FALSE
gnl|gene9335|rna27139|	commd7.S	COMMD7	A0A2R8Y455	COMM domain-containing protein 7		0.0774155	0.151565	0.2221	FALSE	FALSE
gnl|gene6815|rna19937|	commd8.S	COMMD8	Q9NX08	COMM domain-containing protein 8		-0.0615456	0.179033	0.361669	FALSE	FALSE
gnl|gene37202|rna77859|	commd9.L	COMMD9	Q9P000	COMM domain-containing protein 9		-0.102609	-0.0256129	-0.128612	FALSE	FALSE
gnl|gene47715|rna92955|	MGC84460	COMT	P21964	Catechol O-methyltransferase		-0.205769	-0.471941	-0.89322	FALSE	FALSE
gnl|gene1075|rna3127|	cop1.S	COP1	Q8NHY2	E3 ubiquitin-protein ligase COP1 (Fragment)		-0.371048	-1.23194	-1.59411	FALSE	FALSE
gnl|gene12732|rna36999|	copa.L	COPA	P53621	Coatomer subunit alpha	0.0717521	-0.1243	-0.549689	-0.708673	FALSE	FALSE
gnl|gene18095|rna52887|	copb1.L	COPB1	P53618	Coatomer subunit beta (Fragment)	-0.242766	-0.585614	-1.32621	-1.22782	FALSE	FALSE
gnl|gene4852|rna14173|	copb2.L	COPB2	P35606	Coatomer subunit beta'	-0.285518	-0.175563	-0.641402	-0.773161	FALSE	FALSE
gnl|gene10574|rna30725|	cope.L	COPE	O14579	Coatomer subunit epsilon	-0.00901365	-0.206387	-0.462335	-0.543357	FALSE	FALSE
gnl|gene17941|rna52451|	copg1.L	COPG1	Q9Y678	Coatomer subunit gamma-1	0.0242853	-0.135579	-0.562896	-0.703025	FALSE	FALSE
gnl|gene8812|rna25665|	copg2.S	COPG2	Q9UBF2	Coatomer subunit gamma-2		-0.287641	-0.823183	-0.948403	FALSE	FALSE
gnl|gene10403|rna30236|	cops2.S	COPS2	P61201	COP9 signalosome complex subunit 2	-0.186981	-0.0608769	-0.354322	-0.431608	FALSE	FALSE
gnl|gene13754|rna40015|	cops3.L	COPS3	Q9UNS2	COP9 signalosome complex subunit 3	-0.106001	-0.0888097	-0.294114	-0.071299	FALSE	FALSE
gnl|gene5240|rna15333|	cops4.L	COPS4	Q9BT78	COP9 signalosome complex subunit 4	-0.251029	0.00922493	-0.318599	-0.402019	FALSE	FALSE
gnl|gene42527|rna85477|	LOC108719283	COPS5	Q92905	COP9 signalosome complex subunit 5	-0.368212	-0.0166686	-0.609751	-0.591111	FALSE	FALSE
gnl|gene39481|rna81076|	cops6.S	COPS6	Q7L5N1	COP9 signalosome complex subunit 6	0.10241	0.0676556	-0.331229	-0.373719	FALSE	FALSE
gnl|gene9146|rna26588|	cops7b.S	COPS7B	Q9H9Q2	COP9 signalosome complex subunit 7b		0.121445	0.0769007	0.133305	FALSE	FALSE
gnl|gene20355|rna59452|	cops8.L	COPS8	Q99627	COP9 signalosome complex subunit 8		0.168884	0.345159	0.223564	FALSE	FALSE
gnl|gene6568|rna19228|	copz1.L	COPZ1	P61923	Coatomer subunit zeta-1	-0.817737	-0.562065	-1.08768	-0.563274	FALSE	FALSE
gnl|gene18649|rna54441|	coq3.L	COQ3	Q9NZJ6	Ubiquinone biosynthesis O-methyltransferase, mitochondrial		-0.658501	-0.634009	-1.02644	FALSE	FALSE
gnl|gene11460|rna33308|	coq6.L	COQ6	Q9Y2Z9	Coenzyme Q6 homolog, monooxygenase (Yeast), isoform CRA_a		-0.532931	0.406164	0.650295	FALSE	FALSE
gnl|gene13441|rna39120|	coq8a.L	COQ8A	Q8NI60	Atypical kinase COQ8A, mitochondrial		-0.770033	-1.23065	-1.24584	FALSE	FALSE
gnl|gene3486|rna10148|	coq8b.L	COQ8B	Q96D53	Atypical kinase COQ8B, mitochondrial		-1.71263	-1.97492	-2.02587	FALSE	FALSE
gnl|gene39325|rna80867|	coro1c.L	CORO1C	Q9ULV4	Coronin-1C	-0.274432	0.139818	-0.413674	-0.669089	FALSE	FALSE
gnl|gene8042|rna23450|	coro2b.S	CORO2B	Q9UQ03	Coronin-2B		-0.148681	-0.654835	-0.828553	FALSE	FALSE
gnl|gene42460|rna85377|	LOC108701637	CORO7	P57737	Coronin-7		0.0240766	-0.385328	-0.558482	FALSE	FALSE
gnl|gene40593|rna82667|	LOC108715434	COTL1	Q14019	Coactosin-like protein	-0.238212	-0.0875118	-0.0188904	0.00858159	FALSE	FALSE
gnl|gene9246|rna26849|	cox15.S	COX15	Q7KZN9	Cytochrome c oxidase assembly protein COX15 homolog		-1.37206	-0.694217	-1.06173	FALSE	FALSE
gnl|gene16626|rna48574|	cox4i2.S	COX4I2	Q96KJ9	Cytochrome c oxidase subunit 4 isoform 2, mitochondrial		0.375849	0.515375	0.278471	FALSE	FALSE
gnl|gene3317|rna9624|	cox6c.L	COX6C	P09669	Cytochrome c oxidase subunit 6C		-1.08677	-1.65949	-1.98998	FALSE	FALSE
gnl|gene20211|rna58999|	cpd.L	CPD	O75976	Carboxypeptidase D		-0.352278	-0.970831	-1.21006	FALSE	FALSE
gnl|gene20331|rna59383|	cpne1.S	CPNE1	Q99829	Copine-1	-0.236944	0.316237	-0.0160163	-0.175794	FALSE	FALSE
gnl|gene12145|rna35291|	cpne3.L	CPNE3	O75131	Copine-3	-0.490491	0.0314468	-0.523564	-0.896418	FALSE	FALSE
gnl|gene7890|rna23019|	cpne8.L	CPNE8	Q86YQ8	Copine-8		0.221717	-0.176552	-0.390969	FALSE	FALSE
gnl|gene40370|rna82336|	LOC108707428	CPOX	P36551	Oxygen-dependent coproporphyrinogen-III oxidase, mitochondrial	0.990542	-0.891413	-2.27035	-2.56035	FALSE	FALSE
gnl|gene18094|rna52881|	cpped1.L	CPPED1	Q9BRF8	Serine/threonine-protein phosphatase CPPED1		0.512809	0.396602	0.19617	FALSE	FALSE
gnl|gene40332|rna82290|	LOC108719780	CPSF1	Q10570	Cleavage and polyadenylation specificity factor subunit 1		-0.114314	-0.648872	-0.755984	FALSE	FALSE
gnl|gene46940|rna91919|	cpsf2.S	CPSF2	Q9P2I0	Cleavage and polyadenylation specificity factor subunit 2		-0.393632	-1.04971	-1.30498	FALSE	FALSE
gnl|gene17058|rna49832|	cpsf3.L	CPSF3	Q9UKF6	Cleavage and polyadenylation specificity factor subunit 3		-0.381173	-1.17421	-1.35467	FALSE	FALSE
gnl|gene9757|rna28373|	cpsf4l.S	CPSF4	O95639	Cleavage and polyadenylation specificity factor subunit 4		-1.25171	-2.08805	-2.21699	FALSE	FALSE
gnl|gene15401|rna44945|	cpsf6.S	CPSF6	Q16630	Cleavage and polyadenylation specificity factor subunit 6		-0.766982	-1.41096	-1.48141	FALSE	FALSE
gnl|gene8658|rna25205|	cpt1a.L	CPT1A	P50416	Carnitine O-palmitoyltransferase 1, liver isoform		0.42196	-0.713032	-1.48375	FALSE	FALSE
gnl|gene1806|rna5262|	cpt2.S	CPT2	P23786	Carnitine O-palmitoyltransferase 2, mitochondrial	1.3631	0.876359	0.114403	-0.478606	FALSE	FALSE
gnl|gene18005|rna52621|	cpvl.L	CPVL	Q9H3G5	Probable serine carboxypeptidase CPVL		-0.29626	-0.725048	-1.10483	FALSE	FALSE
gnl|gene1104|rna3210|	crat.2.S	CRAT	P43155	Carnitine O-acetyltransferase		-0.234592	0.302219	0.0705675	FALSE	FALSE
gnl|gene5504|rna16119|	crbn.L	CRBN	Q96SW2	Protein cereblon		-0.0311585	-0.330134	-0.577703	FALSE	FALSE
gnl|gene8610|rna25073|	creb1.L	CREB1	P16220	Cyclic AMP-responsive element-binding protein 1		-0.405	-0.915057	-0.860655	FALSE	FALSE
gnl|gene5467|rna16025|	creld2.S	CRELD2	Q6UXH1	Protein disulfide isomerase CRELD2		-0.631353	-0.910789	-0.59728	FALSE	FALSE
gnl|gene5881|rna17218|	crk.L	CRK	P46108	Adapter molecule crk		0.0421648	-0.347782	-0.602741	FALSE	FALSE
gnl|gene11346|rna32986|	crkl.L	CRKL	P46109	Crk-like protein		0.208508	0.00616273	-0.171371	FALSE	FALSE
gnl|gene2575|rna7480|	crlf3.L	CRLF3	Q8IUI8	Cytokine receptor-like factor 3		-0.0552376	-0.469344	-0.701014	FALSE	FALSE
gnl|gene17279|rna50422|	crnkl1.S	CRNKL1	Q9BZJ0	Crooked neck-like protein 1		-0.148255	-0.782699	-0.985015	FALSE	FALSE
gnl|gene9248|rna26857|	crot.S	CROT	Q9UKG9	Peroxisomal carnitine O-octanoyltransferase		-0.206708	-0.480913	-0.707425	FALSE	FALSE
gnl|gene16123|rna47136|	LOC108699321	CRP	P02741	C-reactive protein		0.0828424	-0.384174	-0.43366	FALSE	FALSE
gnl|gene19197|rna56076|	ispd.L	CRPPA		D-ribitol-5-phosphate cytidylyltransferase		0.388804	0.140518	0.000898397	FALSE	FALSE
gnl|gene13405|rna38998|	cry4.L	CRY1	Q16526	Cryptochrome-1		-0.00531812	-0.44892	-0.570927	FALSE	FALSE
gnl|gene4622|rna13479|	crybg1.S	CRYBG1	Q9Y4K1	Beta/gamma crystallin domain-containing protein 1		-0.373166	-1.20694	-1.50374	FALSE	FALSE
gnl|gene2522|rna7343|	cryz.L	CRYZ	Q08257	Quinone oxidoreductase	0.00570259	0.213948	-0.152239	-0.233081	FALSE	FALSE
gnl|gene15290|rna44634|	cryzl1.L	CRYZL1	O95825	Quinone oxidoreductase-like protein 1	-0.0118746	0.33814	0.109829	-0.00328089	FALSE	FALSE
gnl|gene11895|rna34545|	cs.S	CS	O75390	Citrate synthase	1.32628	-0.330675	-0.472612	-0.624956	FALSE	FALSE
gnl|gene16932|rna49475|	csde1.L	CSDE1	O75534	Cold shock domain-containing protein E1	-0.00643593	-0.254269	-0.824673	-1.12973	FALSE	FALSE
gnl|gene18548|rna54157|	cse1l.L	CSE1L	P55060	Exportin-2	-0.364401	-0.309471	-0.901169	-0.927439	FALSE	FALSE
gnl|gene11035|rna32090|	csk.S	CSK	P41240	Tyrosine-protein kinase CSK		0.0370588	-0.572891	-0.865024	FALSE	FALSE
gnl|gene763|rna2221|	csnk1a1.L	CSNK1A1	P48729	Casein kinase 1, alpha 1, isoform CRA_d		-0.704565	-1.50494	-1.39444	FALSE	FALSE
gnl|gene17599|rna51421|	csnk1d.L	CSNK1E	P49674	Casein kinase I isoform epsilon		-0.300628	-1.03846	-1.24736	FALSE	FALSE
gnl|gene1295|rna3773|	csnk1g1.L	CSNK1G1	Q9HCP0	Non-specific serine/threonine protein kinase		-0.535344	-1.02194	-1.21736	FALSE	FALSE
gnl|gene4060|rna11818|	csnk2a1.L	CSNK2A1	P68400	Casein kinase II subunit alpha	-0.112637	-0.195813	-0.909099	-1.07675	FALSE	FALSE
gnl|gene11568|rna33596|	csnk2a2.S	CSNK2A2	P19784	Casein kinase II subunit alpha'	-0.113994	-0.386883	-0.63129	-0.668025	FALSE	FALSE
gnl|gene12702|rna36896|	csnk2b.L	CSNK2B	P67870	Casein kinase II subunit beta	-0.282578	-0.458763	-0.916744	-0.835169	FALSE	FALSE
gnl|gene16941|rna49496|	cspp1.L	CSPP1	Q1MSJ5	Centrosome and spindle pole-associated protein 1		-1.12936	-2.31834	-2.7957	FALSE	FALSE
gnl|gene20457|rna59749|	csrp2.S	CSRP2	Q16527	Cysteine and glycine-rich protein 2	-0.115039	0.0392927	-0.453008	-0.675544	FALSE	FALSE
gnl|gene10296|rna29922|	cst3.L	CST3	P01034	Cystatin-C		-0.529434	-0.919532	-1.2209	FALSE	FALSE
gnl|gene2998|rna8689|	LOC108709292	CSTB	P04080	Cystatin-B	-0.0454455	0.097698	-0.0540676	-0.189659	FALSE	FALSE
gnl|gene18604|rna54311|	cstf1.S	CSTF1	Q05048	Cleavage stimulation factor subunit 1		-0.0124676	-0.525046	-0.688988	FALSE	FALSE
gnl|gene5997|rna17546|	cstf2.L	CSTF2	P33240	Cleavage stimulation factor subunit 2	-0.319865	-0.472646	-1.12679	-1.11597	FALSE	TRUE
gnl|gene5143|rna15044|	cstf3.S	CSTF3	Q12996	Cleavage stimulation factor subunit 3		-0.332166	-0.937759	-1.16287	FALSE	FALSE
gnl|gene40860|rna83035|	ctbp2.S	CTBP1	Q13363	C-terminal-binding protein 1		-0.0710526	-0.732374	-0.916213	FALSE	FALSE
gnl|gene13180|rna38332|	ctbs.L	CTBS	Q01459	Di-N-acetylchitobiase		-0.168972	-0.33631	-0.538849	FALSE	FALSE
gnl|gene2555|rna7431|	ctdp1.L	CTDP1	Q9Y5B0	RNA polymerase II subunit A C-terminal domain phosphatase (Fragment)		-0.0310635	-0.640913	-0.859975	FALSE	FALSE
gnl|gene9054|rna26346|	loc100486858.L	CTDSPL2	Q05D32	CTD small phosphatase-like protein 2		-0.699996	-1.5774	-2.05259	FALSE	FALSE
gnl|gene1035|rna3027|	cth.L	CTH	P32929	Cystathionine gamma-lyase		0.378775	0.162531	0.0258201	FALSE	FALSE
gnl|gene13424|rna39061|	ctif.L	CTIF	O43310	CBP80/20-dependent translation initiation factor		-0.434148	-0.975339	-1.19656	FALSE	FALSE
gnl|gene18287|rna53417|	ctnna1.S	CTNNA1	P35221	Catenin alpha-1		-0.411935	-1.04048	-1.26224	FALSE	FALSE
gnl|gene14208|rna41385|	ctnnal1.S	CTNNAL1	Q9UBT7	Alpha-catulin		0.0672233	-0.438272	-0.564456	FALSE	FALSE
gnl|gene17352|rna50651|	ctnnb1.S	CTNNB1	P35222	Catenin beta-1		-0.287063	-1.26571	-1.49583	FALSE	FALSE
gnl|gene12628|rna36691|	ctnnbl1.S	CTNNBL1	Q8WYA6	Beta-catenin-like protein 1		-0.206813	-0.742554	-0.617027	FALSE	FALSE
gnl|gene46749|rna91641|	ctnnd1.L	CTNND1	O60716	Catenin delta-1		-0.479755	-1.18729	-1.05238	FALSE	FALSE
gnl|gene14814|rna43220|	ctps1.L	CTPS1	P17812	CTP synthase 1	-0.575409	0.0677462	-0.327846	-0.503961	FALSE	FALSE
gnl|gene18099|rna52898|	ctr9.L	CTR9	Q6PD62	RNA polymerase-associated protein CTR9 homolog		-0.183138	-0.715956	-0.883258	FALSE	FALSE
gnl|gene7029|rna20523|	ctsa.L	CTSA	P10619	Carboxypeptidase		-0.36228	-0.229339	-0.280086	FALSE	FALSE
gnl|gene2902|rna8422|	ctsb.L	CTSB	P07858	Cathepsin B		-0.606737	-0.89417	-0.792476	FALSE	FALSE
gnl|gene13322|rna38779|	ctsc.S	CTSC	P53634	Dipeptidyl peptidase 1		-0.0903412	-0.847156	-1.02017	FALSE	FALSE
gnl|gene4639|rna13539|	ctsd.S	CTSD	P07339	Cathepsin D		-0.449479	-1.09451	-1.04625	FALSE	FALSE
gnl|gene13520|rna39344|	ctsv.L	CTSL	P07711	Procathepsin L		-0.7162	-1.33593	-1.24544	FALSE	FALSE
gnl|gene41168|rna83496|	cttn.L	CTTN	Q14247	Src substrate cortactin		0.0652843	-0.602361	-0.894325	FALSE	FALSE
gnl|gene7376|rna21517|	ctu1.L	CTU1	Q7Z7A3	Cytoplasmic tRNA 2-thiolation protein 1		-0.14407	-0.544551	-0.806887	FALSE	FALSE
gnl|gene20249|rna59116|	ctu2.S	CTU2	Q2VPK5	Cytoplasmic tRNA 2-thiolation protein 2		-0.0646289	-0.562319	-0.909956	FALSE	FALSE
gnl|gene5971|rna17463|	cuedc2.S	CUEDC2	Q9H467	CUE domain-containing protein 2		-0.324223	-0.26787	-0.408803	FALSE	FALSE
gnl|gene19692|rna57552|	cul1.L	CUL1	Q13616	Cullin-1	1.46235	0.0461327	-0.292602	-0.476301	FALSE	FALSE
gnl|gene14063|rna40962|	cul2.S	CUL2	Q13617	Cullin-2		0.0477749	-0.396481	-0.615479	FALSE	FALSE
gnl|gene20505|rna59877|	cul3.S	CUL3	Q13618	Cullin-3	0.0433395	0.0427715	-0.325293	-0.479663	FALSE	FALSE
gnl|gene14927|rna43572|	cul4a.S	CUL4A	Q13619	Cullin-4A		-0.134963	-0.657572	-0.961269	FALSE	FALSE
gnl|gene10416|rna30272|	cul4b.S	CUL4B	Q13620	Cullin-4B		-0.281271	-0.786298	-0.924948	FALSE	FALSE
gnl|gene10755|rna31259|	cul5.L	CUL5	Q93034	Cullin-5	0.180283	0.12769	-0.200889	-0.327132	FALSE	FALSE
gnl|gene5133|rna15018|	cul9.L	CUL9	Q8IWT3	Cullin-9	-0.654498	-0.284293	-0.954019	-1.16955	FALSE	FALSE
gnl|gene18273|rna53376|	cuta.L	CUTA	O60888	Protein CutA		0.0886892	0.789638	0.817717	FALSE	FALSE
gnl|gene5967|rna17451|	cutc.L	CUTC	Q9NTM9	Copper homeostasis protein cutC homolog		0.285393	0.110692	0.0215208	FALSE	FALSE
gnl|gene34453|rna74028|	LOC108708032	CUX1	P39880	Homeobox protein cut-like		-0.616181	-1.60502	-2.07285	FALSE	FALSE
gnl|gene18006|rna52626|	cwc22.S	CWC22	Q9HCG8	Pre-mRNA-splicing factor CWC22 homolog		-1.41334	-2.3926	-2.61449	FALSE	FALSE
gnl|gene3408|rna9921|	cwc27.S	CWC27	Q6UX04	Spliceosome-associated protein CWC27 homolog		-0.313563	-0.798625	-0.936864	FALSE	FALSE
gnl|gene8564|rna24914|	cwf19l1.L	CWF19L1	Q69YN2	CWF19-like protein 1		-0.133559	-0.183386	-0.433024	FALSE	FALSE
gnl|gene41136|rna83455|	LOC108704683	CWF19L2	Q2TBE0	CWF19-like protein 2 (Fragment)		-0.163304	-1.11732	-1.26099	FALSE	FALSE
gnl|gene4706|rna13745|	cxadr.S	CXADR	P78310	Coxsackievirus and adenovirus receptor		-1.12973	-1.72794	-2.08683	FALSE	FALSE
gnl|gene18200|rna53175|	cxorf38.L	CXorf38	Q8TB03	Uncharacterized protein CXorf38		0.304156	0.521951	0.680007	FALSE	FALSE
gnl|gene37045|rna77651|	cxorf56.L	CXorf56	Q9H5V9	UPF0428 protein CXorf56		0.0129115	-0.754418	-0.897174	FALSE	FALSE
gnl|gene16844|rna49217|	cyb5a.L	CYB5A	P00167	Cytochrome b5		-1.16683	-0.693068	-1.88236	FALSE	FALSE
gnl|gene14826|rna43252|	cyb5d1.L	CYB5D1	Q6P9G0	Cytochrome b5 domain-containing protein 1		-0.11982	-0.572253	-0.700656	FALSE	FALSE
gnl|gene18810|rna54905|	cyb5d2.L	CYB5D2	Q8WUJ1	Neuferricin		-0.495134	-1.19072	-1.63095	FALSE	FALSE
gnl|gene2036|rna5907|	cyb5r2.S	CYB5R1	Q9UHQ9	NADH-cytochrome b5 reductase 1		-0.709225	-1.31439	-2.05934	FALSE	FALSE
gnl|gene50407|rna96907|	cyb5r3.L	CYB5R3	P00387	NADH-cytochrome b5 reductase 3		-1.37025	-0.501414	-2.36367	FALSE	FALSE
gnl|gene17434|rna50921|	cyb5r4.S	CYB5R4	Q7L1T6	Cytochrome b5 reductase 4		-0.0402446	-0.421235	-0.65876	FALSE	FALSE
gnl|gene17623|rna51493|	cycs.L	CYCS	P99999	Cytochrome c	-0.325245	-0.95204	-2.70895	-2.68279	FALSE	FALSE
gnl|gene11883|rna34507|	cyfip1.S	CYFIP1	Q7L576	Cytoplasmic FMR1-interacting protein 1 (Fragment)		-0.523506	-1.39782	-1.43258	FALSE	FALSE
gnl|gene2294|rna6684|	gby.L	CYGB	Q8WWM9	Cytoglobin		0.250892	1.09825	1.12773	FALSE	FALSE
gnl|gene14795|rna43163|	LOC108719447	CYLD	Q9NQC7	Ubiquitin carboxyl-terminal hydrolase CYLD		-0.406116	-1.25369	-1.47075	FALSE	FALSE
gnl|gene632|rna1844|	cyp17a1.L	CYP17A1	P05093	Steroid 17-alpha-hydroxylase/17,20 lyase		-1.07766	-1.68256	-2.21475	FALSE	FALSE
gnl|gene7843|rna22878|	cyp20a1.L	CYP20A1	Q6UW02	Cytochrome P450 20A1		-1.63838	-1.75682	-1.9134	FALSE	FALSE
gnl|gene13549|rna39434|	cyp27c1.S	CYP27C1	Q4G0S4	Cytochrome P450 27C1		-0.50953	-0.127997	-0.95297	FALSE	FALSE
gnl|gene34827|rna74505|	LOC100497184.L	CYP2C8	P10632	Cytochrome P450 2C8		-2.85	-3.79383	-4.64218	FALSE	FALSE
gnl|gene19931|rna58202|	loc100036663.L	CYP2E1	P05181	Cytochrome P450 2E1		-0.806919	-1.5659	-1.79502	FALSE	FALSE
gnl|gene18751|rna54737|	cyp8b1.S	CYP8B1	Q9UNU6	7-alpha-hydroxycholest-4-en-3-one 12-alpha-hydroxylase		-1.73457	-2.88603	-3.78344	FALSE	FALSE
gnl|gene6110|rna17873|	fam49a.L	CYRIA		CYFIP-related Rac1 interactor A		-0.546068	-0.355738	0.00659726	FALSE	FALSE
gnl|gene7522|rna21927|	cyth2.L	CYTH1	Q15438	Cytohesin-1		-0.182364	-0.465379	-0.632091	FALSE	FALSE
gnl|gene12884|rna37444|	cyth1.S	CYTH2	Q99418	Cytohesin-2		-0.173712	-0.600895	-0.669853	FALSE	FALSE
gnl|gene48315|rna93854|	c1orf123.L	CZIB	Q9NWV4	CXXC motif containing zinc binding protein		0.00511845	0.0943072	0.168038	FALSE	FALSE
gnl|gene8026|rna23395|	d2hgdh.S	D2HGDH	Q8N465	D-2-hydroxyglutarate dehydrogenase, mitochondrial		-0.206337	0.144123	0.0628471	FALSE	FALSE
gnl|gene9821|rna28555|	dalrd3.L	DALRD3	Q5D0E6	DALR anticodon-binding domain-containing protein 3		0.0862649	-0.76991	-0.655209	FALSE	FALSE
gnl|gene14982|rna43725|	dao.L	DAO	P14920	D-amino-acid oxidase		-0.445201	-0.818118	-1.01017	FALSE	FALSE
gnl|gene11403|rna33138|	dap.S	DAP	P51397	Death-associated protein 1		-0.037897	-0.0642584	-0.216413	FALSE	FALSE
gnl|gene17695|rna51715|	dap3.L	DAP3	P51398	28S ribosomal protein S29, mitochondrial		1.02459	1.70881	1.05006	FALSE	FALSE
gnl|gene15855|rna46320|	dapl1.L	DAPL1	A0PJW8	Death-associated protein-like 1	-0.123576	-0.11981	0.153455	0.286301	FALSE	FALSE
gnl|gene1780|rna5160|	dars.L	DARS1		Aspartate--tRNA ligase, cytoplasmic		0.0478144	-0.362354	-0.579885	FALSE	FALSE
gnl|gene12837|rna37303|	dars2.L	DARS2	Q6PI48	Aspartate--tRNA ligase, mitochondrial		0.961643	0.934694	0.978686	FALSE	FALSE
gnl|gene15002|rna43776|	daw1.S	DAW1	Q8N136	Dynein assembly factor with WDR repeat domains 1		-0.0979738	-0.524147	-0.722081	FALSE	FALSE
gnl|gene17769|rna51933|	daxx.L	DAXX	Q9UER7	Death domain-associated protein 6		-0.275496	-0.745334	-1.01143	FALSE	TRUE
gnl|gene44626|rna88627|	dbf4b.L	DBF4B	Q8NFT6	Protein DBF4 homolog B		-0.9547	-2.07767	-2.13732	FALSE	FALSE
gnl|gene2805|rna8152|	dbi.S	DBI	P07108	Acyl-CoA-binding protein		-0.592201	0.517809	0.719102	FALSE	FALSE
gnl|gene16469|rna48116|	dbn1.L	DBN1	Q16643	Drebrin		-0.150839	-0.774514	-0.923868	FALSE	FALSE
gnl|gene1874|rna5473|	dbnl.S	DBNL	Q9UJU6	Drebrin-like protein		-0.122088	-0.865224	-1.18638	FALSE	FALSE
gnl|gene42745|rna85790|	LOC108715687	DBT	P11182	Lipoamide acyltransferase component of branched-chain alpha-keto acid dehydrogenase complex, mitochondrial		-1.16491	-0.89114	-1.31528	FALSE	FALSE
gnl|gene34649|rna74285|	LOC108714600	DCAF1	Q9Y4B6	DDB1- and CUL4-associated factor 1		-0.42968	-1.07072	-1.28143	FALSE	FALSE
gnl|gene10867|rna31596|	dcaf10.S	DCAF10	Q5QP82	DDB1- and CUL4-associated factor 10		0.483016	0.00961882	-0.188179	FALSE	FALSE
gnl|gene4170|rna12138|	dcaf11.L	DCAF11	Q8TEB1	DDB1- and CUL4-associated factor 11		-0.0998461	-0.598505	-0.66471	FALSE	FALSE
gnl|gene10825|rna31463|	dcaf12.L	DCAF12	Q5T6F0	DDB1- and CUL4-associated factor 12		0.0803744	-0.232766	-0.334483	FALSE	FALSE
gnl|gene5442|rna15955|	dcaf13.S	DCAF13	Q9NV06	DDB1- and CUL4-associated factor 13		-0.390869	-1.22024	-1.45987	FALSE	FALSE
gnl|gene11951|rna34711|	dcaf15.L	DCAF15	Q66K64	DDB1- and CUL4-associated factor 15		-0.254103	-1.0089	-1.16486	FALSE	FALSE
gnl|gene18143|rna53007|	dcaf5.S	DCAF5	Q96JK2	DDB1- and CUL4-associated factor 5		0.198482	-0.705081	-0.999745	FALSE	FALSE
gnl|gene7627|rna22234|	dcaf7.S	DCAF7	P61962	DDB1- and CUL4-associated factor 7		0.172185	-0.282483	-0.38038	FALSE	FALSE
gnl|gene12318|rna35803|	dcaf8.S	DCAF8	Q5TAQ9	DDB1- and CUL4-associated factor 8		-0.20828	-0.782267	-0.957915	FALSE	FALSE
gnl|gene8312|rna24204|	LOC494987	DCK	P27707	Deoxycytidine kinase		0.396705	0.246222	0.166043	FALSE	FALSE
gnl|gene2397|rna6981|	dclre1a.L	DCLRE1A	Q6PJP8	DNA cross-link repair 1A protein		-0.385377	-0.891143	-1.00155	FALSE	FALSE
gnl|gene2816|rna8180|	dclre1c.S	DCLRE1C	Q96SD1	Protein artemis		0.193857	-0.300188	-0.487441	FALSE	FALSE
gnl|gene128|rna355|	dcp1a.S	DCP1A	Q9NPI6	mRNA-decapping enzyme 1A		-0.85917	-1.72432	-1.77993	FALSE	FALSE
gnl|gene44610|rna88599|	LOC108712573	DCP1B	Q8IZD4	mRNA-decapping enzyme 1B		-0.744409	-1.55767	-1.5475	FALSE	FALSE
gnl|gene19754|rna57709|	dcp2.S	DCP2	Q8IU60	m7GpppN-mRNA hydrolase		-0.553228	-1.73291	-1.61306	FALSE	FALSE
gnl|gene36178|rna76409|	dcps.L	DCPS	Q96C86	m7GpppX diphosphatase	0.237507	0.368266	0.244069	-0.0294591	FALSE	FALSE
gnl|gene10424|rna30298|	dctd.L	DCTD	P32321	Deoxycytidylate deaminase	-0.157385	0.411336	0.279904	0.147876	FALSE	FALSE
gnl|gene14485|rna42175|	dctn1.L	DCTN1	Q14203	Dynactin subunit 1	-0.172447	-0.477396	-1.23312	-1.41	FALSE	FALSE
gnl|gene16242|rna47440|	dctn2.S	DCTN2	Q13561	Dynactin subunit 2	-0.103678	-0.363428	-0.883575	-0.928217	FALSE	FALSE
gnl|gene19477|rna56924|	dctn3.L	DCTN3	O75935	Dynactin subunit 3		-0.131815	-0.23242	0.0575849	FALSE	FALSE
gnl|gene40499|rna82521|	dctn4.L	DCTN4	Q9UJW0	Dynactin subunit 4	-0.28336	-0.279122	-1.01653	-1.16587	FALSE	FALSE
gnl|gene39527|rna81139|	dctn5.S	DCTN5	Q9BTE1	Dynactin subunit 5		-0.155169	-0.765923	-0.985608	FALSE	FALSE
gnl|gene8311|rna24202|	dctn6.L	DCTN6	O00399	Dynactin subunit 6		-0.195121	-0.868699	-1.01186	FALSE	FALSE
gnl|gene1109|rna3224|	dcun1d1.L	DCUN1D1	Q96GG9	DCN1-like protein 1		-0.155359	-0.13586	-0.215269	FALSE	FALSE
gnl|gene8936|rna26023|	dcun1d2.S	DCUN1D2	Q6PH85	DCN1-like protein 2		-0.14124	-0.754384	-0.876784	FALSE	FALSE
gnl|gene18698|rna54579|	dcun1d5.L	DCUN1D5	Q9BTE7	DCN1-like protein 5		0.0356894	-0.189204	-0.0944	FALSE	FALSE
gnl|gene43413|rna86796|	dcxr.L	DCXR	Q7Z4W1	L-xylulose reductase		0.0762213	0.0132053	0.0272831	FALSE	FALSE
gnl|gene38056|rna79058|	dda1	DDA1	Q9BW61	DET1- and DDB1-associated protein 1		-0.485772	-0.766448	-0.76437	FALSE	FALSE
gnl|gene45458|rna89830|	LOC108715489	DDAH1	O94760	N(G),N(G)-dimethylarginine dimethylaminohydrolase 1	-0.0321491	0.545178	0.415995	0.386012	FALSE	FALSE
gnl|gene3546|rna10321|	ddb1.S	DDB1	Q16531	DNA damage-binding protein 1	-0.0363954	0.164657	-0.296971	-0.41434	FALSE	FALSE
gnl|gene3800|rna11067|	ddb2.L	DDB2	Q92466	DNA damage-binding protein 2		-0.0219249	-0.26973	-0.395087	FALSE	FALSE
gnl|gene7895|rna23031|	ddhd1.L	DDHD1	Q8NEL9	Phospholipase DDHD1 (Fragment)		0.0770745	-0.922817	-1.86901	FALSE	FALSE
gnl|gene39848|rna81610|	ddhd2.L	DDHD2	O94830	Phospholipase DDHD2		-0.233345	-1.1681	-1.43438	FALSE	FALSE
gnl|gene46812|rna91739|	ddi2.L	DDI2	Q5TDH0	Protein DDI1 homolog 2	-0.0580317	-0.12089	-0.726141	-0.983761	FALSE	FALSE
gnl|gene6968|rna20346|	ddo.L	DDO	Q99489	D-aspartate oxidase		-0.627918	-0.981015	-1.23361	FALSE	FALSE
gnl|gene37680|rna78472|	LOC108696873	DDOST	P39656	Dolichyl-diphosphooligosaccharide--protein glycosyltransferase 48 kDa subunit	-3.00817	-0.708351	-2.15596	-3.52217	FALSE	FALSE
gnl|gene4826|rna14094|	ddx1.L	DDX1	Q92499	ATP-dependent RNA helicase DDX1	-0.17059	-0.192401	-0.702177	-1.0489	FALSE	FALSE
gnl|gene37087|rna77698|	ddx10.L	DDX10	Q13206	Probable ATP-dependent RNA helicase DDX10		-0.402114	-1.09938	-1.27989	FALSE	FALSE
gnl|gene36580|rna76974|	LOC108710756	DDX12P	Q92771	Putative ATP-dependent RNA helicase DDX12		-0.4858	-1.07092	-1.3313	FALSE	FALSE
gnl|gene16551|rna48351|	ddx17.L	DDX17	Q92841	RNA helicase		-1.34181	-2.37243	-2.12356	FALSE	FALSE
gnl|gene14177|rna41289|	ddx18.L	DDX18	Q9NVP1	ATP-dependent RNA helicase DDX18		-0.236611	-0.867188	-1.10084	FALSE	FALSE
gnl|gene19492|rna56964|	ddx19b.L	DDX19A	Q9NUU7	RNA helicase (Fragment)		0.0898818	-0.355811	-0.473626	FALSE	FALSE
gnl|gene44915|rna89038|	ddx19b.S	DDX19B	Q9UMR2	RNA helicase	-0.033675	0.233972	-0.218974	-0.341289	FALSE	FALSE
gnl|gene12383|rna36012|	ddx20.L	DDX20	Q9UHI6	Probable ATP-dependent RNA helicase DDX20		-0.150616	-0.749239	-1.16426	FALSE	FALSE
gnl|gene11970|rna34774|	ddx21.L	DDX21	Q9NR30	Nucleolar RNA helicase 2		-0.464711	-0.966858	-1.21154	FALSE	FALSE
gnl|gene9509|rna27652|	ddx23.S	DDX23	Q9BUQ8	Probable ATP-dependent RNA helicase DDX23		-0.350491	-1.10834	-1.1528	FALSE	FALSE
gnl|gene19643|rna57401|	ddx24.L	DDX24	Q9GZR7	ATP-dependent RNA helicase DDX24		-0.323069	-1.19992	-1.40798	FALSE	FALSE
gnl|gene11519|rna33456|	ddx25.L	DDX25	Q9UHL0	RNA helicase (Fragment)		-0.826975	-1.76175	-1.6512	FALSE	FALSE
gnl|gene36740|rna77182|	ddx27.L	DDX27	Q96GQ7	RNA helicase		0.392244	-0.829138	-1.14173	FALSE	FALSE
gnl|gene13485|rna39231|	ddx39a.S	DDX39B	Q13838	Spliceosome RNA helicase DDX39B (Fragment)	0.0439598	0.172452	-0.190545	-0.442296	FALSE	FALSE
gnl|gene1150|rna3338|	ddx3x.S	DDX3X	O00571	RNA helicase	-1.7412	-1.6967	-2.47914	-2.17056	FALSE	TRUE
gnl|gene16823|rna49170|	ddx4.L	DDX4	Q9NQI0	Probable ATP-dependent RNA helicase DDX4	-0.100109	-0.491397	-1.07738	-1.352	FALSE	TRUE
gnl|gene15478|rna45184|	ddx41.L	DDX41	Q9UJV9	Probable ATP-dependent RNA helicase DDX41		-0.591955	-1.31129	-1.50441	FALSE	FALSE
gnl|gene3449|rna10030|	ddx42.S	DDX42	Q86XP3	RNA helicase		-2.03472	-3.03445	-3.07766	FALSE	FALSE
gnl|gene5729|rna16769|	ddx43.L	DDX43	Q9NXZ2	Probable ATP-dependent RNA helicase DDX43		-0.473625	-1.23206	-1.35187	FALSE	FALSE
gnl|gene40858|rna83032|	ddx46.L	DDX46	Q7L014	RNA helicase		-0.406631	-1.15652	-1.41067	FALSE	FALSE
gnl|gene41485|rna83946|	MGC53795	DDX5	P17844	DEAD box protein 5		-0.909708	-1.61332	-1.43546	FALSE	FALSE
gnl|gene7642|rna22280|	ddx54.L	DDX54	Q8TDD1	ATP-dependent RNA helicase DDX54		-0.180375	-0.809458	-1.16023	FALSE	FALSE
gnl|gene19568|rna57178|	ddx55.S	DDX55	Q8NHQ9	ATP-dependent RNA helicase DDX55		-0.294157	-0.584365	-0.825667	FALSE	FALSE
gnl|gene6227|rna18192|	ddx56.L	DDX56	Q9NY93	Probable ATP-dependent RNA helicase DDX56		-0.256327	-0.916491	-1.15033	FALSE	FALSE
gnl|gene6855|rna20038|	ddx59.L	DDX59	Q5T1V6	Probable ATP-dependent RNA helicase DDX59		-0.574312	-1.29434	-1.29487	FALSE	FALSE
gnl|gene14340|rna41768|	ddx6.S	DDX6	P26196	Probable ATP-dependent RNA helicase DDX6	0.013738	-0.364381	-0.861339	-1.16766	FALSE	FALSE
gnl|gene15037|rna43876|	decr1.L	DECR1	Q16698	2,4-dienoyl-CoA reductase, mitochondrial		-1.59682	-0.744392	-0.702164	FALSE	FALSE
gnl|gene40638|rna82737|	decr2.L	DECR2	Q9NUI1	Peroxisomal 2,4-dienoyl-CoA reductase	-0.00832646	-0.211068	-0.288488	-0.566357	FALSE	FALSE
gnl|gene11507|rna33425|	degs1.L	DEGS1	O15121	Sphingolipid delta(4)-desaturase DES1		-1.08996	-1.68561	-1.93881	FALSE	FALSE
gnl|gene6585|rna19272|	dek.L	DEK	P35659	Protein DEK		-0.814452	-1.56945	-1.80569	FALSE	FALSE
gnl|gene43227|rna86529|	dennd1a.S	DENND1A	Q8TEH3	DENN domain-containing protein 1A		-1.56538	-2.51504	-2.80533	FALSE	FALSE
gnl|gene46858|rna91792|	dennd2d.S	DENND2D	Q9H6A0	DENN domain-containing protein 2D		-0.744216	-1.65102	-1.72449	FALSE	FALSE
[truncated: 4,096 more rows]
