# Supplementary material for: Evidence for widespread cytoplasmic structuring into mesoscale condensates
Source: Nat Cell Biol. Author manuscript; Available in PMC 2025 Mar 1. (PMC10981939; doi:10.1038/s41556-024-01363-5)
Supplement: Source_data_figure_4 [file NIHMS1974258-supplement-Source_data_figure_4.xlsx]

## Sheet: Contents
Source Data Figure 4
Contents
Figure 4b
Figure 4c,f
Figure 4d,e
Column descriptions
Shared columns
ProteinId	Protein identifier in the Xenopus Laevis gene annotation version 9.2, from Xenbase (http://www.xenbase.org/, RRID:SCR_003280), Fortriede et al. 2020, Nucleic Acids Research, Volume 48, Issue D1, Pages D776–D782, doi:10.1093/nar/gkz933.
LaevisGene	Gene Symbol annotation for Xenopus Laevis.
GeneSymbol	Human gene symbol in UniProt, mapped by BLAST.
GeneSpecifier	UniProt Entry number
Name	Protein name or description.
LLPS	Binary, true if protein is in the meta database for LLPS (see other Supplementary Table) above a consensus level (4, if not stated otherwise).
complexes	Binary, true if protein is part of large complexes; ribosome, proteasome, vault complex (UniProt), Arp2/3, RNA polymerase II core complex, PCNA-DNA polymerase delta complex, and γ-tubulin ring complex (CORUM)
	Ribosome	RPSA,RPS2,RPS3,RPS3A,RPS4X,RPS4Y,RPS5,RPS6,RPS7,RPS8,RPS9,RPS10,RPS11,RPS12,RPS13,RPS14,RPS15,RPS15A,RPS16,RPS17,RPS18,RPS19,RPS20,RPS21,RPS23,RPS24,RPS25,RPS26,RPS27,RPS27A,RPS28,RPS29,RPS30,,RPL3,RPL4,RPL5,RPL6,RPL7,RPL7A,RPL8,RPL9,RPL10,RPL10A,RPL11,RPL12,RPL13,RPL13A,RPL14,RPL15,RPL17,RPL18,RPL18A,RPL19,RPL21,RPL22,RPL23,RPL23A,RPL24,RPL26,RPL27,RPL27A,RPL28,RPL29,RPL30,RPL31,RPL32,RPL34,RPL3…
	Proteasome	PSMA4,PSMC4,PSMD5,PSMD8,PSMA3,PSME2,PSMD10,PSMD7,PSMA2,PSMB3,SHFM1,ADRM1,PSMB7,PSMC1,PSMA6,PSMD11,PSMB1,PSMD3,PSMB6,PSMA5,PSMB4,PSMC2,PSME3,PSMD6,PSMC3,PSMD1,PSMD2,PSMC5,PSMA8,PAAF1,PSMF1,PSMD12,PSMB10,VCP,PSMB5,PSMD4,PSMA7,PSMB2,PSMB9,PSMB8,PSME1,PSME4,PSMB11,PSMD14,PSMD13,PSMC6,PSMA1,PSMD9,HC3,
	Vault complex	MVP,TEP1,VPARP,PARP4
	Arp2/3 complex	ARC41,ARC34,ARC21,ARC16,ARC20,ARP3,ARP2,ARPC1B,ARPC2,ARPC3,ARPC5,ARPC4,ACTR3,ACTR2
	RNA polymerase II core complex	POLR2D,POLR2C,POLR2E,POLR2A,POLR2B,POLR2I,POLR2H,POLR2J,POLR2K,POLR2F,POLR2G,POLR2L
	PCNA-DNA polymerase	PCNA,POLD1,POLD2,POLD3,POLD4
	γ-tubulin ring complex	PCNT,TUBGCP3,TUBGCP2
mitochondrion	Binary, true if protein is annotated mitochondrion in UniProt.
Figure 4b
ProteinId	Protein identifier in the Xenopus Laevis gene annotation version 9.2, from Xenbase (http://www.xenbase.org/, RRID:SCR_003280), Fortriede et al. 2020, Nucleic Acids Research, Volume 48, Issue D1, Pages D776–D782, doi:10.1093/nar/gkz933.
GeneSymbol	Human gene symbol in UniProt, mapped by BLAST.
GeneSpecifier	UniProt Entry number
Name	Protein name or description.
Score	Prediction score from our classifier.
catGRANULE	Bolognesi, B. et al. A Concentration-Dependent Liquid Phase Separation Can Cause Toxicity upon Increased Protein Expression. Cell Rep 16, 222-231, doi:10.1016/j.celrep.2016.05.076 (2016).
Pscore	Vernon, R. M. et al. Pi-Pi contacts are an overlooked protein feature relevant to phase separation. Elife 7, doi:10.7554/eLife.31486 (2018).
LLPS	Binary, true if protein is in the meta database for LLPS (see other Supplementary Table) above a consensus level (4, if not stated otherwise).
Figure 4c,f
ProteinId	Protein identifier in the Xenopus Laevis gene annotation version 9.2, from Xenbase (http://www.xenbase.org/, RRID:SCR_003280), Fortriede et al. 2020, Nucleic Acids Research, Volume 48, Issue D1, Pages D776–D782, doi:10.1093/nar/gkz933.
GeneSymbol	Human gene symbol in UniProt, mapped by BLAST.
GeneSpecifier	UniProt Entry number
Name	Protein name or description.
Liquidlike_behavior	liquid-like behavior, a metric characterizing the response of proteins in the filtration chromatography and dilution experiments. Mean distance to the null line, see _dist columns below.
beyondFDR	binary, true if a proteins liquid-like behavior is confidently (with 2% false discovery rate FDR) shifted towards the liquid-like regime based on our noise model.
LLPS
LLPSconsensus	LLPS database consensus, see Supplementary Table.
complexes
BMCassociated	Proteins found in DrLLPS to be clients or regulators of BMCs, see Extended Data Figure 10.
MBO	Proteins with membrane bound organelle annotation in Uniprot, see UniProt_SubcellularLoc, excluding LLPS database.
small	Proteins that did not show a response in the filtration chromatography experiments within our noise model.
BMC	Proteins that are beyond the FDR but have no membrane annotation.
DrLLPS_Condensate	Ning, W. et al. DrLLPS: a data resource of liquid-liquid phase separation in eukaryotes. Nucleic Acids Res 48, D288-D295, doi:10.1093/nar/gkz1027 (2020).
QuickGO_locatedin	Huntley, R. P. et al. The GOA database: gene Ontology annotation updates for 2015. Nucleic Acids Res 43, D1057-1063, doi:10.1093/nar/gku1113 (2015).
UniProt_SubcellularLoc	UniProt, C. UniProt: the universal protein knowledgebase in 2021. Nucleic Acids Res 49, D480-D489, doi:10.1093/nar/gkaa1100 (2021).
RNPgranuleTier1	Youn, J. Y. et al. Properties of Stress Granule and P-Body Proteomes. Mol Cell 76, 286-294, doi:10.1016/j.molcel.2019.09.014 (2019).
nm30_dist	Orthogonal distance to the null line in the 30nm filtration at T1 and T2. The null line is fitted through large complexes and proteins with predicted transmembrane helix (TMH, below).
nm100_dist	Orthogonal distance to the null line in the 100nm filtration at T1 and T2. The null line is fitted through large complexes and proteins with predicted transmembrane helix (TMH, below).
x1o2_dist	Orthogonal distance to the null line in the diluted filtration at 1x and 1.2x. The null line is fitted through large complexes and proteins with predicted transmembrane helix (TMH, below).
x1o4_dist	Orthogonal distance to the null line in the diluted filtration at 1x and 1.4x. The null line is fitted through large complexes and proteins with predicted transmembrane helix (TMH, below).
TMH	Transmembrane helix (TMH), predicted by: Krogh, A., Larsson, B., Von Heijne, G. & Sonnhammer, E. L. Predicting transmembrane protein topology with a hidden Markov model: application to complete genomes. Journal of molecular biology 305, 567-580 (2001).
Figure 4d,e
ProteinId	Protein identifier in the Xenopus Laevis gene annotation version 9.2, from Xenbase (http://www.xenbase.org/, RRID:SCR_003280), Fortriede et al. 2020, Nucleic Acids Research, Volume 48, Issue D1, Pages D776–D782, doi:10.1093/nar/gkz933.
GeneSymbol	Human gene symbol in UniProt, mapped by BLAST.
GeneSpecifier	UniProt Entry number
Name	Protein name or description.
Liquidlike_behavior	see Figure 5
MBO	merging the membrane bound organelles below.
BMC	merging the biomolecular condensates below, excluding mitochondrial RNA granule.
mitochondrion	from QuickGo_locatedin
peroxisome	from QuickGo_locatedin
lysosome	from QuickGo_locatedin
vesicle	from QuickGo_locatedin
endoplasmicReticulum	from QuickGo_locatedin
endosome	from QuickGo_locatedin
GolgiApparatus	from QuickGo_locatedin
cytoplasmicVesicle	from QuickGo_locatedin
MitochondrialRNAGranule	from DrLLPS_Condensate
SpindleApparatus	from DrLLPS_Condensate
PostsynapticDensity	from DrLLPS_Condensate, restricted by UniProt_SubcellularLoc
GeminiOfCajalBody	from DrLLPS_Condensate
Nucleolus	from DrLLPS_Condensate, restricted by UniProt_SubcellularLoc
PMLNuclearBody	from DrLLPS_Condensate, restricted by UniProt_SubcellularLoc
CajalBody	from DrLLPS_Condensate
NuclearSpeckle	from DrLLPS_Condensate
Centrosome_SpindlePoleBody	from DrLLPS_Condensate, restricted by UniProt_SubcellularLoc
StressGranule	from DrLLPS_Condensate, restricted by RNPgranuleTier1
P_body	from DrLLPS_Condensate, restricted by RNPgranuleTier1
Sam68NuclearBody	from DrLLPS_Condensate
Paraspeckle	from DrLLPS_Condensate
HistoneLocusBody	from DrLLPS_Condensate
QuickGO_locatedin	Huntley, R. P. et al. The GOA database: gene Ontology annotation updates for 2015. Nucleic Acids Res 43, D1057-1063, doi:10.1093/nar/gku1113 (2015).
DrLLPS_Condensate	Ning, W. et al. DrLLPS: a data resource of liquid-liquid phase separation in eukaryotes. Nucleic Acids Res 48, D288-D295, doi:10.1093/nar/gkz1027 (2020).
UniProt_SubcellularLoc	UniProt, C. UniProt: the universal protein knowledgebase in 2021. Nucleic Acids Res 49, D480-D489, doi:10.1093/nar/gkaa1100 (2021).
RNPgranuleTier1	Youn, J. Y. et al. Properties of Stress Granule and P-Body Proteomes. Mol Cell 76, 286-294, doi:10.1016/j.molcel.2019.09.014 (2019).

## Sheet: Figure 4b
ProteinId	GeneSymbol	GeneSpecifier	Name	Score	catGRANULE	Pscore	LLPS
gnl|gene12684|rna36843|	KHSRP	Q92945	Far upstream element-binding protein 2	0.0123706	2.95458	6.17	FALSE
gnl|gene12761|rna37089|	HNRNPAB	Q99729	Heterogeneous nuclear ribonucleoprotein A/B	0.0177294	3.14925	15.84	FALSE
gnl|gene327|rna939|	HNRNPDL	O14979	Heterogeneous nuclear ribonucleoprotein D-like	0.0290446	2.08625	16.83	TRUE
gnl|gene50075|rna96366|	TCF20	Q9UGU0	Transcription factor 20 (Fragment)	0.0526786	2.03689	7.27	FALSE
gnl|gene1870|rna5462|	PRRC2B	Q5JSZ5	Protein PRRC2B (Fragment)	0.0562225	1.89	4.35	FALSE
gnl|gene13196|rna38401|	FUBP1	Q96AE4	Far upstream element-binding protein 1	0.06152	2.36369	4.85	FALSE
gnl|gene18071|rna52818|	KHDRBS1	Q07666	KH domain-containing, RNA-binding, signal transduction-associated protein 1	0.0824178	1.23519	4.36	FALSE
gnl|gene36330|rna76609|	SF1	Q15637	Splicing factor 1	0.126729	0.816447	6.2	FALSE
gnl|gene18842|rna54996|	ATXN2L	Q8WWM7	Ataxin-2-like protein	0.136791	1.2271	3.45	FALSE
gnl|gene6311|rna18449|	RBM5	P52756	RNA-binding protein 5	0.18627	1.19136	3.01	FALSE
gnl|gene38880|rna80243|	UBAP2L	Q14157	Ubiquitin-associated protein 2-like	0.196835	1.38115	6.81	FALSE
gnl|gene11493|rna33393|	YLPM1	P49750	YLP motif-containing protein 1	0.208666	1.4856	3.99	FALSE
gnl|gene1150|rna3338|	DDX3X	O00571	RNA helicase	0.220252	1.98497	7.9	TRUE
gnl|gene22630|rna62118|	ARID1A	O14497	AT-rich interactive domain-containing protein 1A	0.221478	1.84672	7.46	FALSE
gnl|gene39721|rna81413|	NCOR1	O75376	Nuclear receptor corepressor 1 (Fragment)	0.229791	1.18829	2.57	FALSE
gnl|gene14051|rna40934|	HNRNPA0	Q13151	Heterogeneous nuclear ribonucleoprotein A0	0.235297	4.68134	12.72	TRUE
gnl|gene16099|rna47066|	PRRC2C	Q9Y520	Protein PRRC2C	0.242203	1.34183	5.2	FALSE
gnl|gene13162|rna38270|	CASC3	O15234	Protein CASC3	0.268597	1.70021	4.67	FALSE
gnl|gene12482|rna36284|	SRSF9	Q13242	Serine/arginine-rich splicing factor 9	0.272288	1.80368	3.04	FALSE
gnl|gene9547|rna27779|	CAPRIN1	Q14444	Caprin-1	0.275608	0.976256	6.82	FALSE
gnl|gene11773|rna34191|	SFPQ	P23246	Splicing factor, proline- and glutamine-rich	0.281506	2.3829	7.67	FALSE
gnl|gene6979|rna20377|	HNRNPA2B1	P22626	Heterogeneous nuclear ribonucleoproteins A2/B1	0.282455	4.66353	14.06	TRUE
gnl|gene2849|rna8270|	BAG4	O95429	BAG family molecular chaperone regulator 4	0.29384	1.22059	4.46	FALSE
gnl|gene6199|rna18108|	SF3B4	Q15427	Splicing factor 3B subunit 4	0.320529	1.22866	7.18	FALSE
gnl|gene37184|rna77834|	NUP214	P35658	Nuclear pore complex protein Nup214	0.347462	1.19772	7.49	FALSE
gnl|gene12875|rna37424|	WBP2	Q969T9	WW domain-binding protein 2	0.350108	0.587848	3.93	FALSE
gnl|gene14449|rna42061|	HNRNPA1	P09651	Helix-destabilizing protein	0.364552	4.89255	13.89	TRUE
gnl|gene35703|rna75762|	GPATCH8	Q9UKJ3	G patch domain-containing protein 8	0.407176	1.79471	4.46	FALSE
gnl|gene15626|rna45622|	RBM14	Q96PK6	RNA-binding protein 14	0.4447	0.878358	4.37	TRUE
gnl|gene40052|rna81885|	FUS	P35637	RNA-binding protein FUS	0.460677	5.75	13.96	TRUE
gnl|gene15622|rna45612|	TDRD3	Q9H7E2	Tudor domain-containing protein 3	0.48177	1.732	1.93	FALSE
gnl|gene10644|rna30931|	LGALS3	P17931	Galectin-3	0.498946	1.57056	5.42	TRUE
gnl|gene1349|rna3939|	RBM12	Q9NTZ6	RNA-binding protein 12	0.52282	1.88397	7.83	FALSE
gnl|gene6176|rna18036|	WDR33	Q9C0J8	pre-mRNA 3' end processing protein WDR33	0.586174	2.73882	7.14	FALSE
gnl|gene19734|rna57663|	YTHDF2	Q9Y5A9	YTH domain-containing family protein 2	0.596258	1.57694	4.15	FALSE
gnl|gene12054|rna35019|	NUP153	P49790	Nuclear pore complex protein Nup153	0.628858	1.50904	5.51	FALSE
gnl|gene16389|rna47868|	ZNF638	Q14966	Zinc finger protein 638	0.634664	1.25852	3.26	FALSE
gnl|gene12425|rna36122|	PRPF40A	O75400	Pre-mRNA-processing factor 40 homolog A	0.639307	0.776866	2.7	FALSE
gnl|gene50971|rna97689|	WNK1	Q9H4A3	Serine/threonine-protein kinase WNK1	0.651039	0.945954	2.27	FALSE
gnl|gene15401|rna44945|	CPSF6	Q16630	Cleavage and polyadenylation specificity factor subunit 6	0.677199	1.64449	6.06	FALSE
gnl|gene15905|rna46486|	SEC16A	O15027	Protein transport protein Sec16A (Fragment)	0.686645	1.19598	5.32	FALSE
gnl|gene19578|rna57206|	EIF4G1	Q04637	Eukaryotic translation initiation factor 4 gamma 1	0.689725	0.967664	3.63	FALSE
gnl|gene34981|rna74723|	YTHDF1	Q9BYJ9	YTH domain-containing family protein 1	0.690157	1.36153	3.27	FALSE
gnl|gene45671|rna90165|	MTDH	Q86UE4	Protein LYRIC	0.705592	1.46266	3.26	FALSE
gnl|gene17669|rna51645|	NUPL2	O15504	Nucleoporin NUP42	0.770959	1.38327	5.52	FALSE
gnl|gene1672|rna4872|	CDK13	Q14004	CDC2L5 protein	0.785603	1.48953	4.26	FALSE
gnl|gene5140|rna15036|	SNRPN	P63162	Small nuclear ribonucleoprotein-associated protein N (Fragment)	0.81268	0.903204	2.48	FALSE
gnl|gene14834|rna43275|	HNRNPR	O43390	Heterogeneous nuclear ribonucleoprotein R	0.845879	2.25882	10.17	FALSE
gnl|gene4331|rna12630|	NONO	Q15233	Non-POU domain-containing octamer-binding protein	0.84646	0.757606	7.53	FALSE
gnl|gene19043|rna55590|	UBAP2	Q5T6F2	Ubiquitin-associated protein 2	0.879157	1.22032	4.56	FALSE
gnl|gene7585|rna22117|	DNAJB6	O75190	DnaJ homolog subfamily B member 6	0.906207	2.24854	8.81	FALSE
gnl|gene11108|rna32278|	AHNAK	Q09666	Neuroblast differentiation-associated protein AHNAK	0.92266	2.94233	2.25	FALSE
gnl|gene16551|rna48351|	DDX17	Q92841	RNA helicase	0.930036	1.23452	4.81	FALSE
gnl|gene36439|rna76786|	SF3A2	Q15428	Splicing factor 3A subunit 2	0.932188	0.542239	3.24	FALSE
gnl|gene37483|rna78214|	HNRNPM	P52272	Heterogeneous nuclear ribonucleoprotein M	0.937192	2.70056	3.73	FALSE
gnl|gene40037|rna81867|	TAF15	Q92804	TATA-binding protein-associated factor 2N	0.954226	6.29463	18.48	TRUE
gnl|gene10620|rna30852|	ZNF326	Q5BKZ1	DBIRD complex subunit ZNF326	1.01858	2.18828	7.61	FALSE
gnl|gene2045|rna5932|	SF3A1	Q15459	Splicing factor 3A subunit 1	1.01975	0.20599	2.29	FALSE
gnl|gene9726|rna28289|	RBM24	Q9BX46	RNA-binding protein 24	1.02235	-0.355754	0.99	FALSE
gnl|gene4392|rna12793|	SCAF11	Q99590	Protein SCAF11	1.05821	1.32783	3.91	FALSE
gnl|gene17549|rna51263|	BDP1	A6H8Y1	Transcription factor TFIIIB component B'' homolog	1.06329	1.34688	2.32	FALSE
gnl|gene14213|rna41401|	HNRNPH1	P31943	Heterogeneous nuclear ribonucleoprotein H	1.07149	2.32642	8.3	TRUE
gnl|gene3449|rna10030|	DDX42	Q86XP3	RNA helicase	1.08301	2.05489	7.01	FALSE
gnl|gene13518|rna39329|	ILF3	Q12906	Interleukin enhancer-binding factor 3	1.12828	2.46004	10.73	FALSE
gnl|gene19361|rna56569|	U2SURP	O15042	U2 snRNP-associated SURP motif-containing protein	1.14977	1.15521	4.48	FALSE
gnl|gene19590|rna57249|	ANXA7	P20073	Annexin A7	1.16816	1.2414	6.07	FALSE
gnl|gene42372|rna85248|	ATXN2	Q99700	Ataxin-2 (Fragment)	1.19416	0.898467	7.03	FALSE
gnl|gene35541|rna75551|	HNRNPU	Q00839	Heterogeneous nuclear ribonucleoprotein U	1.29009	2.7144	9.36	FALSE
gnl|gene13440|rna39114|	IRF2BPL	Q9H1B7	Probable E3 ubiquitin-protein ligase IRF2BPL	1.32615	0.89538	4.96	FALSE
gnl|gene37187|rna77837|	RBBP6	Q7Z6E9	E3 ubiquitin-protein ligase RBBP6 (Fragment)	1.34651	1.74352	4.69	FALSE
gnl|gene42188|rna84951|	TRA2B	P62995	Transformer-2 protein homolog beta	1.35891	1.81835	6.85	FALSE
gnl|gene18260|rna53335|	ZNF207	O43670	BUB3-interacting and GLEBS motif-containing protein ZNF207	1.36426	0.34342	5.49	FALSE
gnl|gene40564|rna82628|	SRRT	Q9BXP5	Arsenite-resistance protein 2 (Fragment)	1.38531	1.59808	4.6	FALSE
gnl|gene16395|rna47889|	TIAL1	Q01085	Nucleolysin TIAR	1.38658	0.968464	5	TRUE
gnl|gene39554|rna81176|	SON	P18583	Protein SON	1.39519	0.416734	3.85	FALSE
gnl|gene10306|rna29957|	PARD3	Q8TEW0	Partitioning defective 3 homolog	1.40621	1.68339	2.22	FALSE
gnl|gene45235|rna89503|	ZC3H4	Q9UPT8	Zinc finger CCCH domain-containing protein 4	1.40667	2.25625	8.1	FALSE
gnl|gene12287|rna35713|	SYNCRIP	O60506	Heterogeneous nuclear ribonucleoprotein Q	1.41907	2.27645	8.33	FALSE
gnl|gene1914|rna5572|	PPHLN1	Q8NEY8	Periphilin-1	1.44517	0.706558	3.21	FALSE
gnl|gene14491|rna42192|	NCOA5	Q9HCD5	Nuclear receptor coactivator 5	1.46705	0.987234	3.15	FALSE
gnl|gene41205|rna83546|	ZFR	Q96KR1	Zinc finger RNA-binding protein	1.48055	0.415901	2.56	FALSE
gnl|gene8193|rna23861|	HNRNPUL2	Q1KMD3	Heterogeneous nuclear ribonucleoprotein U-like protein 2	1.51127	1.78403	8.9	FALSE
gnl|gene4035|rna11736|	GPATCH4	Q5T3I0	G patch domain-containing protein 4	1.52066	1.91898	-0.36	FALSE
gnl|gene20444|rna59714|	SLU7	O95391	Pre-mRNA-splicing factor SLU7	1.56072	1.09036	1.54	FALSE
gnl|gene10434|rna30323|	RBM17	Q96I25	Splicing factor 45	1.61067	1.04023	1.52	FALSE
gnl|gene7419|rna21619|	GIGYF2	Q6Y7W6	GRB10-interacting GYF protein 2 (Fragment)	1.61324	1.24685	4.77	FALSE
gnl|gene8780|rna25562|	PUM1	Q14671	Pumilio homolog 1 (Fragment)	1.6169	1.50914	3.84	FALSE
gnl|gene47637|rna92855|	TCERG1	O14776	Transcription elongation regulator 1	1.64873	0.152002	4.03	FALSE
gnl|gene4808|rna14048|	SMARCE1	Q969G3	SWI/SNF-related matrix-associated actin-dependent regulator of chromatin subfamily E member 1 (Fragment)	1.65209	0.448278	3.79	FALSE
gnl|gene13876|rna40397|	GTF2F1	P35269	General transcription factor IIF subunit 1	1.68071	1.48181	3.95	FALSE
gnl|gene15287|rna44617|	LPP	Q93052	Lipoma-preferred partner	1.70831	0.747397	6.03	FALSE
gnl|gene4316|rna12582|	THRAP3	Q9Y2W1	Thyroid hormone receptor-associated protein 3	1.70837	2.44826	6.81	FALSE
gnl|gene15155|rna44245|	NUP35	Q8NFH5	Nucleoporin NUP35	1.71751	0.109448	1.22	FALSE
gnl|gene14444|rna42040|	SMARCA4	P51532	Transcription activator BRG1 (Fragment)	1.73844	1.38641	5.58	FALSE
gnl|gene4488|rna13101|	FOXK2	Q01167	Forkhead box protein K2	1.76998	0.846683	1.64	FALSE
gnl|gene1519|rna4416|	BAG3	O95817	BAG family molecular chaperone regulator 3	1.77224	0.374491	2.22	FALSE
gnl|gene42180|rna84942|	XRN2	Q9H0D6	5'-3' exoribonuclease 2	1.77991	1.02417	2.39	FALSE
gnl|gene42039|rna84760|	NECAP2	Q9NVZ3	Adaptin ear-binding coat-associated protein 2	1.78587	1.04322	1.8	FALSE
gnl|gene2662|rna7735|	FUBP3	Q96I24	Far upstream element-binding protein 3	1.79027	1.48929	2.91	FALSE
gnl|gene12783|rna37163|	EPN1	Q9Y6I3	Epsin-1	1.83455	0.614426	5.09	FALSE
gnl|gene7784|rna22718|	SRCAP	Q6ZRS2	Helicase SRCAP	1.83882	0.705578	3.68	FALSE
gnl|gene11615|rna33734|	TRIOBP	Q9H2D6	TRIO and F-actin-binding protein	1.86167	0.999502	4.69	FALSE
gnl|gene8808|rna25649|	NOL8	Q76FK4	Nucleolar protein 8 (Fragment)	1.87323	1.49171	1.47	FALSE
gnl|gene14514|rna42265|	ANKHD1	Q8IWZ3	Ankyrin repeat and KH domain-containing protein 1 (Fragment)	1.88192	1.32043	4.04	FALSE
gnl|gene13493|rna39254|	EP400	Q96L91	E1A-binding protein p400	1.90144	0.755662	3.49	FALSE
gnl|gene27922|rna67433|	ZCCHC3	Q9NUD5	Zinc finger CCHC domain-containing protein 3	1.97762	1.46287	2.18	FALSE
gnl|gene41924|rna84571|	TCOF1	Q13428	Treacle protein (Fragment)	2.0471	1.47991	1.9	FALSE
gnl|gene16451|rna48053|	PCBP2	Q15366	Poly(rC)-binding protein 2	2.04972	0.512901	1.97	FALSE
gnl|gene42048|rna84769|	ATRX	P46100	Transcriptional regulator ATRX	2.05454	1.7552	1.87	FALSE
gnl|gene12932|rna37574|	TFG	Q92734	Protein TFG	2.06091	0.671306	2.4	FALSE
gnl|gene39520|rna81127|	PUF60	Q9UHX1	60 kDa poly(U)-binding-splicing factor (Fragment)	2.0797	0.357796	0.11	FALSE
gnl|gene12469|rna36248|	LARP4	Q71RC2	C-Mpl binding protein	2.11317	0.667451	2.67	FALSE
gnl|gene5997|rna17546|	CSTF2	P33240	Cleavage stimulation factor subunit 2	2.12063	1.23816	3.54	TRUE
gnl|gene18302|rna53467|	SUPT6H	Q7KZ85	Transcription elongation factor SPT6	2.12248	1.1443	3.31	FALSE
gnl|gene908|rna2675|	PCNT	O95613	Pericentrin	2.14186	0.870337	2.83	FALSE
gnl|gene18508|rna54050|	CNOT3	O75175	CCR4-NOT transcription complex subunit 3 (Fragment)	2.14868	0.889972	6.26	FALSE
gnl|gene40972|rna83212|	MRPS11	P82912	28S ribosomal protein S11, mitochondrial	2.16807	0.372841	0.49	FALSE
gnl|gene15108|rna44096|	ZC3H18	Q86VM9	Zinc finger CCCH domain-containing protein 18 (Fragment)	2.189	1.62696	6.38	FALSE
gnl|gene15138|rna44186|	ARFGAP3	Q9NP61	ADP-ribosylation factor GTPase-activating protein 3	2.19236	0.727222	2.21	FALSE
gnl|gene4169|rna12135|	FIP1L1	Q6UN15	Pre-mRNA 3'-end-processing factor FIP1	2.2137	1.32115	2.29	FALSE
gnl|gene17640|rna51544|	SRSF6	Q13247	Serine/arginine-rich-splicing factor 6	2.23244	1.87355	2.91	FALSE
gnl|gene41485|rna83946|	DDX5	P17844	DEAD box protein 5	2.23535	1.2945	2.99	FALSE
gnl|gene11531|rna33486|	POLR2A	P24928	DNA-directed RNA polymerase II subunit RPB1	2.25426	1.02913	7.26	TRUE
gnl|gene8613|rna25081|	SRSF5	Q13243	Serine/arginine-rich splicing factor 5	2.25525	1.44089	2.1	FALSE
gnl|gene40155|rna82029|	YTHDC1	Q96MU7	YTH domain-containing protein 1	2.26037	1.6081	3.64	FALSE
gnl|gene7459|rna21737|	IK	Q13123	Protein Red	2.26536	1.09469	2.13	FALSE
gnl|gene36024|rna76186|	PQBP1	O60828	Polyglutamine tract-binding protein 1 (Fragment)	2.27805	0.826199	1.76	FALSE
gnl|gene14523|rna42287|	COA6	Q5JTJ3	Cytochrome c oxidase assembly factor 6 homolog	2.28574	-0.301569		FALSE
gnl|gene13430|rna39082|	MKI67	P46013	Proliferation marker protein Ki-67	2.3315	1.55187	1.6	FALSE
gnl|gene16847|rna49228|	NUSAP1	Q9BXS6	Nucleolar and spindle-associated protein 1	2.3324	1.09702	0.17	FALSE
gnl|gene17379|rna50732|	SF3B2	Q13435	Splicing factor 3B subunit 2	2.34191	1.05831	4.46	FALSE
gnl|gene38949|rna80352|	BPTF	Q12830	Nucleosome-remodeling factor subunit BPTF (Fragment)	2.43991	1.2569	3.73	FALSE
gnl|gene11939|rna34670|	BRD4	O60885	Bromodomain-containing protein 4	2.46328	0.211904	2.73	TRUE
gnl|gene10982|rna31923|	SPATS2	Q86XZ4	Spermatogenesis-associated serine-rich protein 2	2.4802	0.850032	4.75	FALSE
gnl|gene11690|rna33968|	MED1	Q15648	Mediator of RNA polymerase II transcription subunit 1	2.53835	1.62551	4.03	TRUE
gnl|gene18199|rna53171|	CLINT1	Q14677	Clathrin interactor 1	2.54447	1.06729	3.84	FALSE
gnl|gene14921|rna43549|	APC	P25054	Adenomatous polyposis coli protein (Fragment)	2.55426	1.48321	3.21	FALSE
gnl|gene17810|rna52050|	KRT5	P13647	Keratin, type II cytoskeletal 5	2.56615	2.79629	7.13	FALSE
gnl|gene19446|rna56828|	NELFE	P18615	Negative elongation factor E	2.58888	1.22144	1.64	FALSE
gnl|gene48860|rna94627|	PNN	Q9H307	Pinin	2.60287	1.21836	4.94	FALSE
gnl|gene10415|rna30271|	LSM11	P83369	U7 snRNA-associated Sm-like protein LSm11	2.60764	1.19099	3.57	FALSE
gnl|gene34353|rna73880|	DHX9	Q08211	ATP-dependent RNA helicase A	2.62849	1.43649	8.96	FALSE
gnl|gene10040|rna29173|	RBM12B	Q8IXT5	RNA-binding protein 12B	2.67573	1.39418	3.91	FALSE
gnl|gene3517|rna10234|	MYEF2	Q9P2K5	Myelin expression factor 2	2.6904	2.86464	5.69	FALSE
gnl|gene11631|rna33789|	NUFIP1	Q9UHK0	Nuclear fragile X mental retardation-interacting protein 1	2.69046	0.380453	2.12	FALSE
gnl|gene34965|rna74708|	ZNF598	Q86UK7	E3 ubiquitin-protein ligase ZNF598	2.7526	0.755744	3.54	FALSE
gnl|gene19100|rna55766|	ZNF609	O15014	Zinc finger protein 609	2.78486	1.67456	3.6	FALSE
gnl|gene1199|rna3487|	ST13	P50502	Hsc70-interacting protein	2.79273	0.692297	3.57	FALSE
gnl|gene11382|rna33079|	SNRNP70	P08621	U1 small nuclear ribonucleoprotein 70 kDa	2.81063	2.19939	2.3	FALSE
gnl|gene11347|rna32988|	ELOA	Q14241	Elongin-A	2.84962	1.17431	2.19	FALSE
gnl|gene2764|rna8045|	HNRNPK	P61978	Heterogeneous nuclear ribonucleoprotein K (Fragment)	2.88252	1.60143	5.15	FALSE
gnl|gene12831|rna37290|	CHD8	Q9HCK8	Chromodomain-helicase-DNA-binding protein 8 (Fragment)	2.9191	1.19616	3.36	FALSE
gnl|gene11006|rna31998|	FXR1	P51114	Fragile X mental retardation syndrome-related protein 1	2.92082	1.29815	2.86	FALSE
gnl|gene6724|rna19687|	BRCA1	P38398	Breast cancer type 1 susceptibility protein (Fragment)	2.97375	1.16616	1.02	FALSE
gnl|gene5983|rna17509|	ILF2	Q12905	Interleukin enhancer-binding factor 2	2.97485	0.317888	2.13	FALSE
gnl|gene20383|rna59541|	CAPRIN2	Q6IMN6	Caprin-2	2.97623	0.822768	3.11	FALSE
gnl|gene5861|rna17171|	TOP3B	O95985	DNA topoisomerase (Fragment)	2.98689	0.604935	1.2	FALSE
gnl|gene45268|rna89569|	NOLC1	Q14978	Nucleolar and coiled-body phosphoprotein 1	3.00066	1.30383	1.19	FALSE
gnl|gene2504|rna7284|	LIMA1	Q9UHB6	LIM domain and actin-binding protein 1	3.04684	1.05563	0.49	FALSE
gnl|gene18405|rna53768|	SART1	O43290	U4/U6.U5 tri-snRNP-associated protein 1	3.05772	1.58611	1.9	FALSE
gnl|gene11052|rna32138|	NCL	P19338	Nucleolin	3.06746	2.49526	7.99	FALSE
gnl|gene18451|rna53884|	DNAJC8	O75937	DnaJ homolog subfamily C member 8	3.08081	0.788154	0.9	FALSE
gnl|gene43474|rna86896|	SRSF11	Q05519	Serine/arginine-rich splicing factor 11	3.08394	1.48094	1.26	FALSE
gnl|gene11544|rna33519|	STAU2	Q9NUL3	Double-stranded RNA-binding protein Staufen homolog 2	3.13178	1.08825	1.54	FALSE
gnl|gene13096|rna38074|	ZC3H13	Q5T200	Zinc finger CCCH domain-containing protein 13	3.14484	1.79772	4.97	FALSE
gnl|gene3063|rna8869|	RC3H2	Q9HBD1	RING-type E3 ubiquitin transferase	3.14659	0.549166	3.5	FALSE
gnl|gene9731|rna28303|	SDE2	Q6IQ49	Replication stress response regulator SDE2	3.14792	0.76829	2.01	FALSE
gnl|gene16615|rna48539|	FMR1	Q06787	FMR1 protein	3.18031	1.45735	4.7	TRUE
gnl|gene12327|rna35833|	UPF1	Q92900	Regulator of nonsense transcripts 1	3.18035	1.10544	3.56	FALSE
gnl|gene13892|rna40454|	NKAPL	Q5M9Q1	NKAP-like protein	3.23817	1.32115	4.42	FALSE
gnl|gene40858|rna83032|	DDX46	Q7L014	RNA helicase	3.29947	1.53514	0.91	FALSE
gnl|gene10103|rna29373|	HMGB3	O15347	High mobility group protein B3 (Fragment)	3.30225	1.34923	0.98	FALSE
gnl|gene37015|rna77596|	NUP58	Q9BVL2	Nucleoporin p58/p45 (Fragment)	3.31299	1.57476	5.41	FALSE
gnl|gene16455|rna48064|	SEC23IP	Q9Y6Y8	SEC23-interacting protein	3.34071	0.750125	2.1	FALSE
gnl|gene2023|rna5873|	PPP1R12A	O14974	Protein phosphatase 1 regulatory subunit 12A (Fragment)	3.34488	0.995353	2.03	FALSE
gnl|gene35488|rna75470|	SORBS1	Q9BX66	Sorbin and SH3 domain-containing protein 1	3.34974	0.905687	2.31	FALSE
gnl|gene49975|rna96220|	RAD51AP1	Q96B01	RAD51-associated protein 1	3.36628	0.506546	0.75	FALSE
gnl|gene3687|rna10730|	OTUD4	Q01804	OTU domain-containing protein 4	3.39783	1.04145	3.83	FALSE
gnl|gene11435|rna33249|	SMTN	P53814	Smoothelin	3.40555	0.749389	3.57	FALSE
gnl|gene15258|rna44526|	KDM3B	Q7LBC6	Lysine-specific demethylase 3B	3.41174	1.34189	2.53	FALSE
gnl|gene3721|rna10839|	WIZ	O95785	Protein Wiz	3.41392	1.21995	2.04	FALSE
gnl|gene12956|rna37656|	PPP1R13L	Q8WUF5	RelA-associated inhibitor	3.41867	0.537126	3.66	FALSE
gnl|gene10692|rna31073|	SAFB2	Q14151	Scaffold attachment factor B2	3.42286	1.91553	6.73	FALSE
gnl|gene3366|rna9780|	PPP1R9A	Q9ULJ8	Neurabin-1	3.4303	1.40101	2.26	FALSE
gnl|gene2919|rna8466|	NPM1	P06748	Nucleophosmin	3.48015	0.873033	0.26	TRUE
gnl|gene16823|rna49170|	DDX4	Q9NQI0	Probable ATP-dependent RNA helicase DDX4	3.49387	1.77535	6.77	TRUE
gnl|gene19214|rna56135|	CLSPN	Q9HAW4	Claspin	3.54175	1.43801	1.68	FALSE
gnl|gene10767|rna31292|	LSM14B	Q9BX40	Protein LSM14 homolog B	3.55445	1.32322	3	FALSE
gnl|gene1436|rna4187|	WIPF2	Q8TF74	WAS/WASL-interacting protein family member 2	3.59024	0.68658	4.1	FALSE
gnl|gene6726|rna19693|	TATDN2	Q93075	Putative deoxyribonuclease TATDN2	3.60263	0.515515	3.83	FALSE
gnl|gene38978|rna80409|	EIF4B	P23588	Eukaryotic translation initiation factor 4B	3.60763	1.99642	6.12	FALSE
gnl|gene12257|rna35627|	TIA1	P31483	Nucleolysin TIA-1 isoform p40	3.63859	0.972891	5.57	TRUE
gnl|gene3339|rna9705|	CCNK	O75909	Cyclin-K	3.65093	-0.193886	4.09	FALSE
gnl|gene18559|rna54190|	CCDC9	Q9Y3X0	Coiled-coil domain-containing protein 9	3.67162	1.49303	5.82	FALSE
gnl|gene5088|rna14858|	HTATSF1	O43719	HIV Tat-specific factor 1	3.68843	1.78352	1.9	FALSE
gnl|gene18450|rna53883|	RBMX	P38159	RNA-binding motif protein, X chromosome	3.72417	2.92459	6.92	FALSE
gnl|gene46650|rna91512|	ZC3H14	Q6PJT7	Zinc finger CCCH domain-containing protein 14	3.74691	0.234365	1.55	FALSE
gnl|gene48485|rna94082|	SRRM1	Q8IYB3	Serine/arginine repetitive matrix protein 1	3.74825	0.937182	4.74	FALSE
gnl|gene8426|rna24532|	ESF1	Q9H501	ESF1 homolog	3.76394	1.24089	0.67	FALSE
gnl|gene13303|rna38718|	PHF10	Q8WUB8	PHD finger protein 10	3.77619	0.782126	3.07	FALSE
gnl|gene18444|rna53868|	CNN3	Q15417	Calponin-3	3.80848	1.27198	1.69	FALSE
gnl|gene8536|rna24842|	NUP62	P37198	Nuclear pore glycoprotein p62	3.83038	0.439636	3.54	FALSE
gnl|gene42136|rna84885|	ANKRD17	O75179	Ankyrin repeat domain-containing protein 17 (Fragment)	3.83757	1.26453	4.19	FALSE
gnl|gene3193|rna9245|	SP1	P08047	Transcription factor Sp1	3.8399	1.68187	4.71	FALSE
gnl|gene45732|rna90245|	RTF1	Q92541	RNA polymerase-associated protein RTF1 homolog	3.84722	1.39043	1.65	FALSE
gnl|gene16114|rna47116|	GPKOW	Q92917	G-patch domain and KOW motifs-containing protein	3.85318	0.992085	0.6	FALSE
gnl|gene17926|rna52406|	CHD4	Q14839	DNA helicase (Fragment)	3.90032	1.39083	1.73	FALSE
gnl|gene15012|rna43804|	UPF3B	Q9BZI7	Regulator of nonsense transcripts 3B	3.90337	1.36979	6.25	FALSE
gnl|gene19135|rna55886|	SRSF4	Q08170	Serine/arginine-rich-splicing factor 4 (Fragment)	3.91086	2.33401	2.72	FALSE
gnl|gene3569|rna10383|	CFAP97	Q9P2B7	Cilia- and flagella-associated protein 97	3.92452	1.11076	2.17	FALSE
gnl|gene19848|rna57965|	ZSCAN21	Q9Y5A6	Zinc finger and SCAN domain-containing protein 21	3.92601	0.662485	1.08	FALSE
gnl|gene50327|rna96769|	RBMX2	Q9Y388	RNA-binding motif protein, X-linked 2	3.93779	1.43389	0.29	FALSE
gnl|gene14714|rna42888|	VGLL4	Q14135	Transcription cofactor vestigial-like protein 4	3.95111	-0.130798	1.51	FALSE
gnl|gene1154|rna3352|	SMARCC1	Q92922	SWI/SNF complex subunit SMARCC1	3.98093	0.999632	4.22	FALSE
gnl|gene5639|rna16513|	ZC3H11A	O75152	Zinc finger CCCH domain-containing protein 11A	4.04239	0.735178	2.27	FALSE
gnl|gene1561|rna4538|	WNK4	Q96J92	Serine/threonine-protein kinase WNK4	4.04546	0.566187	3.98	FALSE
gnl|gene17627|rna51501|	ZNF217	O75362	Zinc finger protein 217	4.04626	1.00465	2.03	FALSE
gnl|gene18885|rna55120|	SARG	Q9BW04	Specifically androgen-regulated gene protein	4.05439	0.549117	1.78	FALSE
gnl|gene19047|rna55602|	CC2D1A	Q6P1N0	Coiled-coil and C2 domain-containing protein 1A	4.05823	0.584793	1.73	FALSE
gnl|gene12780|rna37149|	TIMM13	Q9Y5L4	Mitochondrial import inner membrane translocase subunit Tim13	4.06203	0.322756		FALSE
gnl|gene12143|rna35286|	SNRPA	P09012	U1 small nuclear ribonucleoprotein A	4.06276	0.25877	1.22	FALSE
gnl|gene11114|rna32304|	SALL4	Q9UJQ4	Sal-like protein 4	4.08265	1.02734	2.16	FALSE
gnl|gene7996|rna23313|	HGS	O14964	Hepatocyte growth factor-regulated tyrosine kinase substrate	4.08497	0.172519	3.36	FALSE
gnl|gene15899|rna46466|	UPF2	Q9HAU5	Regulator of nonsense transcripts 2	4.08699	0.967566	2.39	FALSE
gnl|gene17265|rna50390|	GAR1	Q9NY12	H/ACA ribonucleoprotein complex subunit 1	4.11195	6.1267	10.06	FALSE
gnl|gene41168|rna83496|	CTTN	Q14247	Src substrate cortactin	4.17152	1.89403	2.17	FALSE
gnl|gene12813|rna37245|	MAGI1	Q96QZ7	Membrane-associated guanylate kinase, WW and PDZ domain-containing protein 1	4.18205	1.78133	2.76	FALSE
gnl|gene19228|rna56181|	GFER	P55789	FAD-linked sulfhydryl oxidase ALR	4.1995	-0.205222	0.91	FALSE
gnl|gene8399|rna24451|	PDLIM7	Q9NR12	PDZ and LIM domain protein 7	4.21887	0.358645	0.95	FALSE
gnl|gene10899|rna31688|	INCENP	Q9NQS7	Inner centromere protein	4.24668	0.368871	3.66	FALSE
gnl|gene42550|rna85508|	FBL	P22087	rRNA 2'-O-methyltransferase fibrillarin	4.25501	3.33603	11.1	FALSE
gnl|gene2711|rna7865|	COBLL1	Q53SF7	Cordon-bleu protein-like 1	4.29632	0.610015	1.28	FALSE
gnl|gene11058|rna32155|	PABPN1	Q86U42	Polyadenylate-binding protein 2	4.31774	1.5933	2.29	FALSE
gnl|gene7821|rna22828|	RBBP8	Q99708	DNA endonuclease RBBP8	4.33458	0.886999	1.85	FALSE
gnl|gene19834|rna57926|	SF3B1	O75533	Splicing factor 3B subunit 1	4.36427	0.784903	4.3	FALSE
gnl|gene34888|rna74595|	EIF4G3	O43432	Eukaryotic translation initiation factor 4 gamma 3	4.37247	0.681205	3.34	FALSE
gnl|gene14021|rna40846|	MDC1	Q14676	Mediator of DNA damage checkpoint protein 1	4.37506	0.745992	3.33	FALSE
gnl|gene1491|rna4333|	GRB2	P62993	Growth factor receptor-bound protein 2	4.39723	0.783498	0.89	TRUE
gnl|gene17623|rna51493|	CYCS	P99999	Cytochrome c	4.40941	1.23351		FALSE
gnl|gene19858|rna57994|	NUP50	Q9UKX7	Nuclear pore complex protein Nup50	4.41774	1.45057	3	FALSE
gnl|gene6161|rna18000|	CDC40	O60508	Pre-mRNA-processing factor 17	4.42619	0.695531	0.4	FALSE
gnl|gene39441|rna81023|	RCOR1	Q9UKL0	REST corepressor 1	4.4279	0.735896	2.03	FALSE
gnl|gene37580|rna78346|	RNF113A	O15541	E3 ubiquitin-protein ligase RNF113A	4.45429	1.01935	0.89	FALSE
gnl|gene20187|rna58908|	PLEC	Q15149	Plectin (Fragment)	4.46325	1.07933	5.02	FALSE
gnl|gene4173|rna12151|	G3BP2	Q9UN86	Ras GTPase-activating protein-binding protein 2	4.46466	1.52975	2.42	FALSE
gnl|gene10131|rna29464|	CENPJ	Q9HC77	Centromere protein J	4.48802	1.20392	2.98	FALSE
gnl|gene6014|rna17596|	TACC1	O75410	Transforming acidic coiled-coil-containing protein 1	4.50065	0.793528	2.41	FALSE
gnl|gene12032|rna34958|	ZNF510	Q9Y2H8	Zinc finger protein 510	4.50869	1.22295	-0.22	FALSE
gnl|gene18022|rna52674|	GPALPP1	Q8IXQ4	GPALPP motifs-containing protein 1	4.51301	1.35927	2.36	FALSE
gnl|gene10672|rna31008|	NUMA1	Q14980	Nuclear mitotic apparatus protein 1 (Fragment)	4.51661	0.667598	1.34	FALSE
gnl|gene19443|rna56820|	ACIN1	Q9UKV3	Apoptotic chromatin condensation inducer in the nucleus	4.52532	1.06831	2.61	FALSE
gnl|gene6585|rna19272|	DEK	P35659	Protein DEK	4.54872	0.945529	0.33	FALSE
gnl|gene1456|rna4241|	WAS	P42768	Wiskott-Aldrich syndrome protein	4.55097	1.42765	4.26	FALSE
gnl|gene6659|rna19490|	ETAA1	Q9NY74	Ewing's tumor-associated antigen 1	4.55127	0.85918	1.18	FALSE
gnl|gene35217|rna75076|	PRPF3	O43395	U4/U6 small nuclear ribonucleoprotein Prp3	4.56779	0.740944	0.47	FALSE
gnl|gene42337|rna85198|	SUPT5H	O00267	Transcription elongation factor SPT5	4.57218	1.56873	4.94	FALSE
gnl|gene18158|rna53064|	MARCKSL1	P49006	MARCKS-related protein	4.57881	1.59834	1.62	FALSE
gnl|gene36376|rna76680|	TLE3	Q04726	Transducin-like enhancer protein 3	4.5846	0.693604	1.59	FALSE
gnl|gene44585|rna88568|	WBP4	O75554	WW domain-binding protein 4	4.61787	1.4384	1.04	FALSE
gnl|gene43906|rna87552|	SRSF12	Q8WXF0	Serine/arginine-rich splicing factor 12	4.64837	0.889548	2.09	FALSE
gnl|gene43158|rna86424|	RFX1	P22670	MHC class II regulatory factor RFX1	4.66045	0.604935	3.67	FALSE
gnl|gene14710|rna42871|	WASL	O00401	Neural Wiskott-Aldrich syndrome protein	4.67616	0.738347	4.9	FALSE
gnl|gene18233|rna53265|	RAB11FIP5	Q9BXF6	Rab11 family-interacting protein 5	4.69559	0.973741	2.37	FALSE
gnl|gene20164|rna58840|	DNAJB1	P25685	DnaJ homolog subfamily B member 1	4.70403	1.62963	5.34	FALSE
gnl|gene9258|rna26887|	MAP7D1	Q3KQU3	MAP7 domain-containing protein 1	4.70964	0.527636	5.03	FALSE
gnl|gene47723|rna92963|	SPAG7	O75391	Sperm-associated antigen 7	4.73353	0.398308	-0.13	FALSE
gnl|gene5348|rna15668|	TDRP	Q86YL5	Testis development-related protein	4.74081	0.750484	0.08	FALSE
gnl|gene18588|rna54271|	WDR70	Q9NW82	WD repeat-containing protein 70	4.75438	0.875156	2.76	FALSE
gnl|gene4142|rna12062|	CIRBP	Q14011	Cold-inducible RNA-binding protein	4.75997	3.58024	10.76	TRUE
gnl|gene45804|rna90342|	PARP12	Q9H0J9	Protein mono-ADP-ribosyltransferase PARP12	4.77263	0.549231	1.11	FALSE
gnl|gene2878|rna8361|	ZCCHC17	Q9NP64	Nucleolar protein of 40 kDa	4.78211	1.11865	-0.01	FALSE
gnl|gene5566|rna16289|	CCDC61	Q9Y6R9	Centrosomal protein CCDC61	4.78393	1.12501	3.02	FALSE
gnl|gene3651|rna10619|	TRA2A	Q13595	Transformer-2 protein homolog alpha	4.79036	2.13519	6.16	FALSE
gnl|gene7713|rna22526|	RBPMS2	Q6ZRY4	RNA-binding protein with multiple splicing 2	4.84713	0.0304983	0.44	FALSE
gnl|gene36636|rna77046|	HCCS	P53701	Cytochrome c-type heme lyase	4.85406	-0.14911	1.74	FALSE
gnl|gene40493|rna82512|	PTPN12	Q05209	Tyrosine-protein phosphatase non-receptor type 12	4.85434	0.457981	2.63	FALSE
gnl|gene173|rna478|	SETX	Q7Z333	Probable helicase senataxin	4.85596	1.08191	1.8	FALSE
gnl|gene10906|rna31707|	RECQL5	O94762	ATP-dependent DNA helicase (Fragment)	4.85807	0.976322	2.88	FALSE
gnl|gene14010|rna40812|	RAPH1	Q70E73	Ras-associated and pleckstrin homology domains-containing protein 1	4.86753	0.257316	3.56	FALSE
gnl|gene3698|rna10769|	MYO18A	Q92614	Unconventional myosin-XVIIIa	4.86955	1.10604	2.5	FALSE
gnl|gene5168|rna15110|	SUGP2	Q8IX01	SURP and G-patch domain-containing protein 2	4.87979	1.13636	2.04	FALSE
gnl|gene41128|rna83442|	MAST2	Q6P0Q8	Microtubule-associated serine/threonine-protein kinase 2 (Fragment)	4.90152	1.08409	3.59	FALSE
gnl|gene37354|rna78056|	HIC2	Q96JB3	Hypermethylated in cancer 2 protein	4.91001	1.25136	2.44	FALSE
gnl|gene42423|rna85315|	POLR2I	P36954	DNA-directed RNA polymerase II subunit RPB9	4.93518	-1.07216		FALSE
gnl|gene12279|rna35687|	PPP1R12C	Q9BZL4	Protein phosphatase 1 regulatory subunit 12C (Fragment)	4.94395	0.804734	2.73	FALSE
gnl|gene41136|rna83455|	CWF19L2	Q2TBE0	CWF19-like protein 2 (Fragment)	4.96309	1.2308	1.12	FALSE
gnl|gene36915|rna77456|	HUWE1	Q7Z6Z7	E3 ubiquitin-protein ligase HUWE1	4.97321	0.976028	2.95	FALSE
gnl|gene41964|rna84655|	ADAR	P55265	Double-stranded RNA-specific adenosine deaminase (Fragment)	5.0202	1.22228	1.62	FALSE
gnl|gene39422|rna80997|	STRBP	Q96SI9	Spermatid perinuclear RNA-binding protein	5.02381	0.869798	2.46	FALSE
gnl|gene1470|rna4282|	BORA	Q6PGQ7	Protein aurora borealis	5.02407	0.213962	2.07	FALSE
gnl|gene13910|rna40498|	ARGLU1	Q9NWB6	Arginine and glutamate-rich protein 1	5.02433	0.522702	3.53	FALSE
gnl|gene44946|rna89094|	NUP98	P52948	Nuclear pore complex protein Nup98-Nup96 (Fragment)	5.03271	1.34485	5.81	TRUE
gnl|gene12336|rna35864|	ZC3H15	Q8WU90	Zinc finger CCCH domain-containing protein 15	5.04176	1.37262	1.11	FALSE
gnl|gene13054|rna37935|	FAM98A	Q8NCA5	Protein FAM98A	5.04334	3.25554	12.68	FALSE
gnl|gene17653|rna51591|	CALU	O43852	Calumenin	5.04801	0.710625	-0.86	FALSE
gnl|gene2340|rna6806|	UBN2	Q6ZU65	Ubinuclein-2	5.06267	0.800291	3.2	FALSE
gnl|gene4251|rna12373|	TACC3	Q9Y6A5	Transforming acidic coiled-coil-containing protein 3	5.06676	0.744178	2.76	FALSE
gnl|gene19377|rna56627|	SNRNP27	Q8WVK2	U4/U6.U5 small nuclear ribonucleoprotein 27 kDa protein	5.07945	0.855488	-0.03	FALSE
gnl|gene17171|rna50143|	GTSE1	Q9NYZ3	G2 and S phase-expressed protein 1	5.11397	0.306388	1.51	FALSE
gnl|gene13145|rna38208|	COIL	P38432	Coilin	5.11956	1.21652	2.56	TRUE
gnl|gene50783|rna97436|	BMS1	Q14692	Ribosome biogenesis protein BMS1 homolog	5.13224	1.41692	0.78	FALSE
gnl|gene12214|rna35503|	H1FOO	Q8IZA3	Histone H1.8	5.13315	1.3858	1.99	FALSE
gnl|gene49206|rna95093|	EIF4E2	O60573	Eukaryotic translation initiation factor 4E type 2	5.16238	0.592128	0.46	FALSE
gnl|gene15414|rna44987|	SQSTM1	Q13501	Sequestosome-1	5.16332	0.704271	2.51	TRUE
gnl|gene11834|rna34364|	RBM25	P49756	RNA-binding protein 25	5.17013	1.00636	3.92	FALSE
gnl|gene3330|rna9681|	DGCR8	Q8WYQ5	Microprocessor complex subunit DGCR8	5.20472	1.09965	2.24	FALSE
gnl|gene40370|rna82336|	CPOX	P36551	Oxygen-dependent coproporphyrinogen-III oxidase, mitochondrial	5.22892	1.11062	4.01	FALSE
gnl|gene16941|rna49496|	CSPP1	Q1MSJ5	Centrosome and spindle pole-associated protein 1	5.25125	1.08717	3.88	FALSE
gnl|gene34740|rna74412|	RABL6	Q3YEC7	Rab-like protein 6	5.25604	1.0884	3.57	FALSE
gnl|gene15713|rna45875|	HSP90B1	P14625	Endoplasmin	5.26272	0.736386	0.53	FALSE
gnl|gene15805|rna46183|	WASF2	Q9Y6W5	Wiskott-Aldrich syndrome protein family member 2	5.28242	0.346688	4.7	FALSE
gnl|gene35059|rna74847|	IKZF4	Q9H2S9	Zinc finger protein Eos	5.29716	1.09609	2.5	FALSE
gnl|gene1509|rna4384|	MED26	O95402	Mediator of RNA polymerase II transcription subunit 26	5.30311	0.900264	2.81	FALSE
gnl|gene15527|rna45340|	SRP54	P61011	Signal recognition particle 54 kDa protein	5.32688	0.977759	-0.27	FALSE
gnl|gene1874|rna5473|	DBNL	Q9UJU6	Drebrin-like protein	5.34837	0.78634	2.3	FALSE
gnl|gene12874|rna37423|	CNOT2	Q9NZN8	CCR4-NOT transcription complex subunit 2	5.40473	1.10428	3.13	FALSE
gnl|gene11624|rna33762|	MYLK	Q15746	Myosin light chain kinase, smooth muscle	5.44408	1.21368	1.82	FALSE
gnl|gene37084|rna77694|	EPS15L1	Q9UBC2	Epidermal growth factor receptor substrate 15-like 1	5.44502	1.0479	3.31	FALSE
gnl|gene1639|rna4786|	SRSF2	Q01130	Serine/arginine-rich splicing factor 2 (Fragment)	5.45354	1.13794	3.05	FALSE
gnl|gene2829|rna8219|	PPIL2	Q13356	RING-type E3 ubiquitin-protein ligase PPIL2	5.45375	0.960019	1.62	FALSE
gnl|gene35231|rna75092|	MKRN1	Q9UHC7	E3 ubiquitin-protein ligase makorin-1	5.48649	0.626073	3.87	FALSE
gnl|gene8708|rna25350|	G3BP1	Q13283	Ras GTPase-activating protein-binding protein 1	5.49837	1.19128	1.26	TRUE
gnl|gene48074|rna93495|	FNBP4	Q8N3X1	Formin-binding protein 4	5.50549	0.60861	2.47	FALSE
gnl|gene4752|rna13884|	HNRNPL	P14866	Heterogeneous nuclear ribonucleoprotein L (Fragment)	5.51217	1.96027	6.71	FALSE
gnl|gene6183|rna18066|	DNTTIP2	Q5QJE6	Deoxynucleotidyltransferase terminal-interacting protein 2	5.52379	1.13394	0.96	FALSE
gnl|gene43481|rna86905|	ADAM10	O14672	Disintegrin and metalloproteinase domain-containing protein 10	5.52504	1.08644	1.65	FALSE
gnl|gene43763|rna87312|	USP10	Q14694	Ubiquitin carboxyl-terminal hydrolase 10	5.53526	0.954906	3.09	FALSE
gnl|gene8898|rna25910|	SNAP91	O60641	Clathrin coat assembly protein AP180 (Fragment)	5.55831	0.107438	2.32	FALSE
gnl|gene1017|rna2981|	MYBBP1A	Q9BQG0	Myb-binding protein 1A	5.56831	0.491796	1.74	FALSE
gnl|gene37359|rna78062|	BUD13	Q9BRD0	BUD13 homolog	5.56928	1.30886	3.17	FALSE
gnl|gene14298|rna41651|	CGN	Q9P2M7	Cingulin	5.5741	1.1121	1.77	FALSE
gnl|gene13346|rna38835|	FAM50A	Q14320	Protein FAM50A	5.58161	0.546193	0.13	FALSE
gnl|gene2750|rna8006|	PABPC1	P11940	Polyadenylate-binding protein 1	5.58736	0.59118	1.32	FALSE
gnl|gene13168|rna38296|	CHD1	O14646	Chromodomain-helicase-DNA-binding protein 1	5.60912	1.66262	6.61	FALSE
gnl|gene16964|rna49567|	ATF7IP	Q6VMQ6	Activating transcription factor 7-interacting protein 1	5.61215	0.559032	4.59	FALSE
gnl|gene16873|rna49309|	PRKRIP1	Q9H875	PRKR-interacting protein 1	5.62282	0.29644	0.34	FALSE
gnl|gene12414|rna36094|	RBM19	Q9Y4C8	Probable RNA-binding protein 19	5.64795	1.1621	0.26	FALSE
gnl|gene9063|rna26372|	LARP7	Q4G0J3	La-related protein 7	5.65856	1.01115	0.88	FALSE
gnl|gene26985|rna66490|	AHCTF1	Q8WYP5	Protein ELYS	5.66569	0.892962	0.81	FALSE
gnl|gene45497|rna89890|	PSPC1	Q8WXF1	Paraspeckle component 1	5.67486	1.09613	5.04	TRUE
gnl|gene4650|rna13574|	ZHX3	Q9H4I2	Zinc fingers and homeoboxes protein 3 (Fragment)	5.67598	0.578766	2.07	FALSE
gnl|gene36153|rna76369|	TPX2	Q9ULW0	Targeting protein for Xklp2	5.68668	0.60237	1.25	FALSE
gnl|gene5737|rna16790|	CHERP	Q8IWX8	Calcium homeostasis endoplasmic reticulum protein	5.69055	0.939845	5.02	FALSE
gnl|gene39816|rna81568|	PRPF4B	Q13523	Serine/threonine-protein kinase PRP4 homolog	5.69527	1.61368	2.14	FALSE
gnl|gene1868|rna5456|	CARM1	Q86X55	Coactivator-associated arginine methyltransferase 1 (Fragment)	5.70041	0.64628	1.51	FALSE
gnl|gene38856|rna80185|	DDX23	Q9BUQ8	Probable ATP-dependent RNA helicase DDX23	5.7099	1.37226	1.9	FALSE
gnl|gene41893|rna84515|	DST	Q03001	Dystonin (Fragment)	5.71979	1.47553	2.23	FALSE
gnl|gene10102|rna29371|	RNF10	Q8N5U6	RING finger protein 10	5.74042	0.68671	2.03	FALSE
gnl|gene17173|rna50147|	ZC2HC1A	Q96GY0	Zinc finger C2HC domain-containing protein 1A	5.74874	1.07634	1.33	FALSE
gnl|gene11832|rna34357|	TMPO	P42166	Lamina-associated polypeptide 2, isoforms beta/gamma	5.7564	0.712537	1.77	FALSE
gnl|gene26871|rna66376|	POLD3	Q15054	DNA polymerase delta subunit 3	5.7569	0.749553	1.5	FALSE
gnl|gene16333|rna47712|	CDC5L	Q99459	Cell division cycle 5-like protein	5.78047	0.733495	1.99	FALSE
gnl|gene43760|rna87304|	XRN1	Q8IZH2	5'-3' exoribonuclease 1	5.79496	1.16346	3.24	FALSE
gnl|gene2612|rna7586|	BICC1	Q9H694	Protein bicaudal C homolog 1	5.8483	0.926482	1.46	FALSE
gnl|gene46808|rna91732|	CDK11B	P21127	Cyclin-dependent kinase 11B	5.86546	1.19061	3.12	FALSE
gnl|gene8352|rna24318|	NCBP3	Q53F19	Nuclear cap-binding protein subunit 3	5.89657	0.922023	1.96	FALSE
gnl|gene20281|rna59205|	CBX3	Q13185	Chromobox protein homolog 3	5.90312	0.484494	-0.73	FALSE
gnl|gene40587|rna82657|	MARK2	Q7KZI7	Serine/threonine-protein kinase MARK2	5.90392	0.952145	3.41	FALSE
gnl|gene733|rna2136|	PHACTR2	O75167	Phosphatase and actin regulator 2	5.91025	0.920699	2.36	FALSE
gnl|gene11098|rna32256|	HMGB1	P09429	High mobility group protein B1	5.91369	1.0761	0.74	FALSE
gnl|gene251|rna716|	METTL14	Q9HCE5	N6-adenosine-methyltransferase non-catalytic subunit	5.91612	1.19879	3.29	FALSE
gnl|gene39525|rna81133|	TJP1	Q07157	Tight junction protein 1 (Zona occludens 1), isoform CRA_d	5.93984	1.22558	2.33	FALSE
gnl|gene84|rna235|	HEBP1	Q9NRV9	Heme-binding protein 1	5.94264	0.54518	0.06	FALSE
gnl|gene34584|rna74194|	TICRR	Q7Z2Z1	Treslin	5.94266	0.714693	3.3	FALSE
gnl|gene36968|rna77531|	LARP4B	Q92615	La-related protein 4B	5.96737	0.588338	2.4	FALSE
gnl|gene26122|rna65622|	ABI1	Q8IZP0	Abl interactor 1	5.97715	0.464352	4.16	FALSE
gnl|gene18484|rna53970|	PDAP1	Q13442	28 kDa heat- and acid-stable phosphoprotein	5.9972	1.30979	-1.22	FALSE
gnl|gene17914|rna52364|	PRKCSH	P14314	Glucosidase 2 subunit beta	5.99763	0.121422	3.65	FALSE
gnl|gene19917|rna58160|	KIN	O60870	DNA/RNA-binding protein KIN17	6.02691	0.770985	1.24	FALSE
gnl|gene164|rna456|	KDM1A	O60341	Lysine-specific histone demethylase 1A (Fragment)	6.02778	0.823879	3.19	FALSE
gnl|gene35365|rna75320|	AAK1	Q2M2I8	AP2-associated protein kinase 1	6.0681	0.684244	1.74	FALSE
gnl|gene4297|rna12512|	NSRP1	Q9H0G5	Nuclear speckle splicing regulatory protein 1	6.0707	1.36821	0.47	FALSE
gnl|gene13870|rna40382|	UBTF	P17480	Nucleolar transcription factor 1	6.08731	1.09292	0.54	FALSE
gnl|gene15006|rna43791|	ING2	Q9H160	Inhibitor of growth protein 2	6.11788	-0.0307107	1.43	FALSE
gnl|gene1029|rna3010|	ANXA11	P50995	Annexin A11	6.1215	1.21797	5.27	FALSE
gnl|gene5633|rna16492|	SAP18	O00422	Histone deacetylase complex subunit SAP18	6.13265	-0.0970653	-1.1	FALSE
gnl|gene40242|rna82164|	RBM34	P42696	RNA-binding protein 34	6.1386	1.43027	1.45	FALSE
gnl|gene2801|rna8143|	DNAJC7	Q99615	DnaJ homolog subfamily C member 7 (Fragment)	6.14737	0.735308	1.21	FALSE
gnl|gene42655|rna85666|	ZYX	Q15942	Zyxin (Fragment)	6.16037	0.0546585	3.1	FALSE
gnl|gene47873|rna93166|	DSP	P15924	Desmoplakin	6.17056	1.36238	3.88	FALSE
gnl|gene10089|rna29332|	CHAF1A	Q13111	Chromatin assembly factor 1 subunit A	6.17083	1.19213	2.63	FALSE
gnl|gene11031|rna32079|	DNAJA1	P31689	DnaJ homolog subfamily A member 1	6.18765	1.59049	0.72	FALSE
gnl|gene3858|rna11248|	CCDC124	Q96CT7	Coiled-coil domain-containing protein 124	6.19398	-0.115312	-0.09	FALSE
gnl|gene10962|rna31866|	NOP2	P46087	Probable 28S rRNA (cytosine(4447)-C(5))-methyltransferase	6.203	1.32536	1.71	FALSE
gnl|gene35299|rna75231|	TPPP3	Q9BW30	Tubulin polymerization-promoting protein family member 3	6.22977	1.49533	0.54	FALSE
gnl|gene10580|rna30741|	HIRIP3	Q9BW71	HIRA-interacting protein 3	6.24894	1.73411	3	FALSE
gnl|gene5946|rna17407|	DTL	Q9NZJ0	Denticleless protein homolog	6.26263	0.657976	2.29	FALSE
gnl|gene10879|rna31624|	STAU1	O95793	Double-stranded RNA-binding protein Staufen homolog 1	6.27222	0.89123	1.85	FALSE
gnl|gene36692|rna77124|	SRSF3	P84103	Serine/arginine-rich splicing factor 3	6.28723	0.907059	2.65	FALSE
gnl|gene10513|rna30541|	TJP2	Q9UDY2	Tight junction protein ZO-2 (Fragment)	6.2888	1.49749	2.43	FALSE
gnl|gene44486|rna88428|	DPF2	Q92785	Zinc finger protein ubi-d4	6.29079	0.624603	1.11	FALSE
gnl|gene13458|rna39162|	PATL1	Q86TB9	Protein PAT1 homolog 1	6.29942	0.26238	1.63	FALSE
gnl|gene8068|rna23527|	DHX8	Q14562	ATP-dependent RNA helicase DHX8	6.30501	0.687886	1.09	FALSE
gnl|gene13806|rna40193|	ZNF346	Q9UL40	Zinc finger protein 346	6.30861	0.208032	-0.66	FALSE
gnl|gene15751|rna46003|	ALG13	Q9NP73	N-acetylglucosaminyldiphosphodolichol N-acetylglucosaminyltransferase (Fragment)	6.33219	0.857334	3.25	FALSE
gnl|gene1025|rna2999|	SMNDC1	O75940	Survival of motor neuron-related-splicing factor 30	6.33756	0.576658	1.04	FALSE
gnl|gene2293|rna6676|	MVB12B	Q9H7P6	Multivesicular body subunit 12B	6.3409	-0.391855	1.8	FALSE
gnl|gene11748|rna34124|	EIF1AD	Q8N9N8	Probable RNA-binding protein EIF1AD	6.39163	0.0993523	-1.33	FALSE
gnl|gene19090|rna55742|	NPAT	Q14207	Protein NPAT	6.3988	0.840345	1.86	FALSE
gnl|gene18223|rna53238|	ANKZF1	Q9H8Y5	Ankyrin repeat and zinc finger domain-containing protein 1	6.40436	0.624913	5.8	FALSE
gnl|gene19746|rna57692|	SLC4A1AP	Q9BWU0	Kanadaptin	6.42848	1.14289	3.13	FALSE
gnl|gene11064|rna32170|	ANK3	Q12955	Ankyrin-3	6.44166	1.45381	2.4	FALSE
gnl|gene17348|rna50639|	DHX38	Q92620	Pre-mRNA-splicing factor ATP-dependent RNA helicase PRP16	6.45187	1.05101	3.06	FALSE
gnl|gene12253|rna35616|	CD2BP2	O95400	CD2 antigen cytoplasmic tail-binding protein 2	6.4573	1.46428	1.5	FALSE
gnl|gene2547|rna7410|	MRPL24	Q96A35	39S ribosomal protein L24, mitochondrial	6.46804	0.00356113	-0.24	FALSE
gnl|gene36943|rna77492|	RRP7A	Q9Y3A4	Ribosomal RNA-processing protein 7 homolog A	6.48928	-0.147705	0.26	FALSE
gnl|gene18006|rna52626|	CWC22	Q9HCG8	Pre-mRNA-splicing factor CWC22 homolog	6.49682	1.13236	2.03	FALSE
gnl|gene13289|rna38676|	POLR3K	Q9Y2Y1	DNA-directed RNA polymerase III subunit RPC10	6.51338	-0.83569		FALSE
gnl|gene19357|rna56554|	TBC1D10B	Q4KMP7	TBC1 domain family member 10B	6.52336	0.725948	3.87	FALSE
gnl|gene39436|rna81017|	SSBP1	Q04837	Single-stranded DNA-binding protein, mitochondrial	6.5319	0.0331283	-0.14	FALSE
gnl|gene47799|rna93063|	U2AF2	P26368	U2 snRNP auxiliary factor large subunit	6.54933	0.770609	0.12	FALSE
gnl|gene13456|rna39157|	ATAD5	Q96QE3	ATPase family AAA domain-containing protein 5	6.56802	1.25476	1.38	FALSE
gnl|gene42765|rna85808|	PPIA	P62937	Peptidyl-prolyl cis-trans isomerase A	6.57053	1.58322	0.74	FALSE
gnl|gene1265|rna3680|	PRR14L	Q5THK1	Protein PRR14L	6.57125	1.0192	1.68	FALSE
gnl|gene13802|rna40184|	BOD1L1	Q8NFC6	Biorientation of chromosomes in cell division protein 1-like 1	6.59518	1.86376	2.96	FALSE
gnl|gene18213|rna53210|	LSM14A	Q8ND56	Protein LSM14 homolog A	6.60379	2.07916	5.19	FALSE
gnl|gene2965|rna8590|	SRSF7	Q16629	Serine/arginine-rich-splicing factor 7	6.60464	1.30844	2.78	FALSE
gnl|gene10223|rna29721|	RPA1	P27694	Replication protein A 70 kDa DNA-binding subunit	6.62945	0.900035	1.12	FALSE
gnl|gene41056|rna83328|	UTP3	Q9NQZ2	Something about silencing protein 10	6.63166	1.04545	0.71	FALSE
gnl|gene5442|rna15955|	DCAF13	Q9NV06	DDB1- and CUL4-associated factor 13	6.63837	0.202396	0.71	FALSE
gnl|gene17182|rna50170|	TMF1	P82094	TATA element modulatory factor	6.64145	0.531409	2.35	FALSE
gnl|gene36961|rna77519|	DHX36	Q9H2U1	ATP-dependent DNA/RNA helicase DHX36	6.6776	1.18713	7.21	FALSE
gnl|gene20254|rna59134|	SRFBP1	Q8NEF9	Serum response factor-binding protein 1	6.68912	1.04294	-0.08	FALSE
gnl|gene15282|rna44602|	RCOR2	Q8IZ40	REST corepressor 2	6.69593	0.406018	1.16	FALSE
gnl|gene1553|rna4512|	PDLIM5	Q96HC4	PDZ and LIM domain protein 5	6.71754	0.465985	1.43	FALSE
gnl|gene5143|rna15044|	CSTF3	Q12996	Cleavage stimulation factor subunit 3	6.73046	0.377415	0.44	FALSE
gnl|gene41101|rna83407|	RBM39	Q14498	RNA-binding protein 39	6.75928	0.801777	0.97	FALSE
gnl|gene11954|rna34725|	RECQL4	O94761	ATP-dependent DNA helicase Q4	6.76225	0.633734	1.97	FALSE
gnl|gene14116|rna41108|	YBX2	Q9Y2T7	Y-box-binding protein 2	6.76472	1.46838	2.92	FALSE
gnl|gene47554|rna92745|	SNW1	Q13573	SNW domain-containing protein 1	6.78106	1.11431	1.26	FALSE
gnl|gene37598|rna78372|	SUMO1	P63165	Small ubiquitin-related modifier 1	6.81384	0.259375		FALSE
gnl|gene38720|rna79994|	CEBPZ	Q03701	CCAAT/enhancer-binding protein zeta	6.83038	1.0357	0.32	FALSE
gnl|gene16545|rna48334|	R3HCC1L	Q7Z5L2	Coiled-coil domain-containing protein R3HCC1L	6.83711	0.604527	0.66	FALSE
gnl|gene4286|rna12481|	RFC1	P35251	Replication factor C subunit 1	6.87101	1.42316	1.35	FALSE
gnl|gene131|rna364|	GADD45GIP1	Q8TAE8	Growth arrest and DNA damage-inducible proteins-interacting protein 1	6.97416	-0.392117	3.64	FALSE
gnl|gene1554|rna4516|	EDF1	O60869	Endothelial differentiation-related factor 1	6.98591	0.779888	-1.57	FALSE
gnl|gene9213|rna26763|	TGS1	Q96RS0	Trimethylguanosine synthase	6.99168	1.23253	2.03	FALSE
gnl|gene10710|rna31124|	NUDT21	O43809	Cleavage and polyadenylation specificity factor subunit 5	7.01076	0.186633	-0.41	FALSE
gnl|gene49961|rna96204|	SVIL	O95425	Supervillin (Fragment)	7.0109	1.13324	2.28	FALSE
gnl|gene9577|rna27865|	ALDH2	P05091	Aldehyde dehydrogenase, mitochondrial	7.04338	0.877754	0.38	FALSE
gnl|gene34291|rna73817|	SEC13	P55735	GATOR complex protein SEC13	7.04836	0.507608	0	FALSE
gnl|gene5158|rna15086|	CHAMP1	Q96JM3	Chromosome alignment-maintaining phosphoprotein 1 (Fragment)	7.06145	0.284433	4.25	FALSE
gnl|gene1645|rna4800|	TPR	P12270	Nucleoprotein TPR	7.07481	1.06439	4.56	FALSE
gnl|gene46749|rna91641|	CTNND1	O60716	Catenin delta-1	7.07927	1.26409	3.62	FALSE
gnl|gene17428|rna50898|	ZAR1L	A6NP61	ZAR1-like protein	7.07968	0.347651	1.06	FALSE
gnl|gene48638|rna94283|	SARNP	P82979	SAP domain-containing ribonucleoprotein	7.10575	0.229187	-0.38	FALSE
gnl|gene16663|rna48682|	LUC7L2	Q9Y383	Putative RNA-binding protein Luc7-like 2	7.11405	0.692542	2.03	FALSE
gnl|gene11983|rna34823|	GOLGA4	Q13439	Golgin subfamily A member 4	7.12398	0.857073	0.67	FALSE
gnl|gene14479|rna42153|	SETDB1	Q15047	Histone-lysine N-methyltransferase SETDB1	7.14716	1.22648	3.02	FALSE
gnl|gene13801|rna40177|	CDCA2	Q69YH5	Cell division cycle-associated protein 2	7.1487	1.1013	1.61	FALSE
gnl|gene34894|rna74601|	CAMSAP1	Q5T5Y3	Calmodulin-regulated spectrin-associated protein 1	7.15158	0.772994	3.18	FALSE
gnl|gene10419|rna30285|	PXN	P49023	Paxillin	7.17894	0.790016	3.03	FALSE
gnl|gene10065|rna29250|	PACS1	Q6VY07	Phosphofurin acidic cluster sorting protein 1	7.19093	0.868687	2.18	FALSE
gnl|gene35070|rna74867|	AFDN	P55196	Afadin	7.19342	1.00548	3.52	FALSE
gnl|gene7316|rna21345|	ZBTB10	Q96DT7	Zinc finger and BTB domain-containing protein 10	7.19419	1.91401	3.19	FALSE
gnl|gene161|rna448|	SRRM2	Q9UQ35	Serine/arginine repetitive matrix protein 2 (Fragment)	7.23123	1.37579	4.28	FALSE
gnl|gene10472|rna30419|	LMNA	P02545	Prelamin-A/C	7.2344	0.904429	2.74	FALSE
gnl|gene10263|rna29840|	ELAVL1	Q15717	ELAV-like protein 1	7.25243	1.06447	1.48	FALSE
gnl|gene15925|rna46549|	EIF4H	Q15056	Eukaryotic translation initiation factor 4H	7.27021	2.28732	5.75	FALSE
gnl|gene42177|rna84939|	TRIM28	Q13263	Transcription intermediary factor 1-beta	7.34639	0.683149	3.3	FALSE
gnl|gene5053|rna14769|	WTAP	Q15007	Pre-mRNA-splicing regulator WTAP	7.34786	0.790375	4.34	FALSE
gnl|gene11090|rna32238|	HNRNPCL1	O60812	Heterogeneous nuclear ribonucleoprotein C-like 1	7.35213	1.56177	2.76	FALSE
gnl|gene2507|rna7293|	ITGB1	P05556	Integrin beta-1	7.43691	0.933915	2.82	FALSE
gnl|gene14450|rna42071|	LARP1B	Q659C4	La-related protein 1B	7.44009	1.26162	4.49	FALSE
gnl|gene633|rna1846|	EPS8	Q12929	Epidermal growth factor receptor kinase substrate 8	7.44479	0.703895	2.21	FALSE
gnl|gene41639|rna84138|	EHMT1	Q9H9B1	Histone-lysine N-methyltransferase EHMT1 (Fragment)	7.44542	0.957128	1.5	FALSE
gnl|gene9888|rna28747|	NDUFB10	O96000	NADH dehydrogenase [ubiquinone] 1 beta subcomplex subunit 10	7.46417	-0.888323	-0.45	FALSE
gnl|gene3002|rna8697|	CANX	P27824	Calnexin	7.479	0.813392	0.59	FALSE
gnl|gene4232|rna12318|	INTS12	Q96CB8	Integrator complex subunit 12	7.53058	0.564684	2.78	FALSE
gnl|gene12507|rna36378|	CLIP1	P30622	CAP-Gly domain-containing linker protein 1 (Fragment)	7.55896	0.826803	3.08	FALSE
gnl|gene39673|rna81340|	RSF1	Q96T23	Remodeling and spacing factor 1 (Fragment)	7.56958	1.28304	1.71	FALSE
gnl|gene1294|rna3761|	MACF1	Q9UPN3	Microtubule-actin cross-linking factor 1, isoforms 1/2/3/5 (Fragment)	7.58341	1.3416	2.41	FALSE
gnl|gene2013|rna5851|	GEMIN8	Q9NWZ8	Gem-associated protein 8	7.58437	-0.800274	1.08	FALSE
gnl|gene14679|rna42781|	CGNL1	Q0VF96	Cingulin-like protein 1	7.59197	1.08064	1.75	FALSE
gnl|gene10450|rna30366|	ZNF830	Q96NB3	Zinc finger protein 830	7.59845	0.573015	0.32	FALSE
gnl|gene18400|rna53757|	PPIL4	Q8WUA2	Peptidyl-prolyl cis-trans isomerase-like 4	7.62009	1.14288	1.1	FALSE
gnl|gene7961|rna23217|	PCM1	Q15154	Pericentriolar material 1 protein	7.63767	1.09413	3.41	FALSE
gnl|gene13270|rna38623|	PBDC1	Q9BVG4	Protein PBDC1	7.64473	1.31778	-0.69	FALSE
gnl|gene17387|rna50761|	ANLN	Q9NQW6	Anillin	7.65496	0.614066	1.53	FALSE
gnl|gene15148|rna44214|	GTF2E2	P29084	Transcription initiation factor IIE subunit beta	7.66006	1.02569	0.46	FALSE
gnl|gene13498|rna39268|	LONP1	P36776	Lon protease homolog, mitochondrial	7.66811	0.907386	4.29	FALSE
gnl|gene42936|rna86107|	CENPE	Q02224	Centromere-associated protein E	7.67286	1.0555	1.6	FALSE
gnl|gene10046|rna29200|	RBM45	Q8IUH3	RNA-binding protein 45	7.68811	0.824957	1.36	FALSE
gnl|gene18345|rna53584|	ALYREF	Q86V81	THO complex subunit 4	7.69237	3.2456	3.34	FALSE
gnl|gene7866|rna22945|	MPHOSPH8	Q99549	M-phase phosphoprotein 8	7.70564	1.34163	0.47	FALSE
gnl|gene2463|rna7165|	SLTM	Q9NWH9	SAFB-like transcription modulator	7.70964	2.09903	4.91	FALSE
gnl|gene10020|rna29121|	PHAX	Q9H814	Phosphorylated adapter RNA export protein	7.71774	1.05026	0.53	FALSE
gnl|gene43001|rna86183|	PIN4	Q9Y237	Peptidyl-prolyl cis-trans isomerase NIMA-interacting 4	7.72791	1.79796		FALSE
gnl|gene17588|rna51371|	PACSIN3	Q9UKS6	Protein kinase C and casein kinase substrate in neurons protein 3	7.73252	0.604527	0.68	FALSE
gnl|gene19892|rna58082|	WWC2	Q6AWC2	Protein WWC2	7.75337	0.538025	2.17	FALSE
gnl|gene34761|rna74434|	XIAP	P98170	E3 ubiquitin-protein ligase XIAP	7.79449	0.471997	1.44	FALSE
gnl|gene40120|rna81976|	PTBP2	Q9UKA9	Polypyrimidine tract-binding protein 2	7.8172	0.610848	0.75	FALSE
gnl|gene4102|rna11946|	ATAT1	Q5SQI0	Alpha-tubulin N-acetyltransferase 1	7.83074	0.248936	2.02	FALSE
gnl|gene455|rna1316|	MPHOSPH10	O00566	U3 small nucleolar ribonucleoprotein protein MPP10	7.8401	0.978788	1.98	FALSE
gnl|gene13172|rna38307|	C9orf78	Q9NZ63	Telomere length and silencing protein 1 homolog	7.84863	0.656588	0.36	FALSE
gnl|gene8070|rna23534|	LIN28B	Q6ZN17	Protein lin-28 homolog B	7.86312	1.20172	1.05	FALSE
gnl|gene6528|rna19097|	PHACTR4	Q8IZ21	Phosphatase and actin regulator 4	7.88457	0.0999404	2.27	FALSE
gnl|gene12839|rna37311|	NXF1	Q9UBU9	Nuclear RNA export factor 1	7.88778	0.679898	2.65	FALSE
gnl|gene7324|rna21379|	OXR1	Q8N573	Oxidation resistance protein 1	7.91118	0.927626	0.85	FALSE
gnl|gene5251|rna15357|	ZC3H7A	Q8IWR0	Zinc finger CCCH domain-containing protein 7A	7.92656	0.756969	1.46	FALSE
gnl|gene16328|rna47688|	ARVCF	O00192	Armadillo repeat protein deleted in velo-cardio-facial syndrome	7.93621	1.09221	3.72	FALSE
gnl|gene3081|rna8928|	HMGB2	P26583	High mobility group protein B2	7.9542	1.29496	-0.05	FALSE
gnl|gene6488|rna18979|	KMT2C	Q8NEZ4	Histone-lysine N-methyltransferase 2C	7.97408	1.37138	4.64	FALSE
gnl|gene5174|rna15140|	GAK	O14976	Cyclin-G-associated kinase	7.97731	0.865992	2.29	FALSE
gnl|gene13625|rna39657|	MTUS1	Q9ULD2	Microtubule-associated tumor suppressor 1	7.99956	0.769907	2.31	FALSE
gnl|gene10718|rna31151|	EIF4ENIF1	Q9NRA8	Eukaryotic translation initiation factor 4E transporter	8.00507	0.882556	1.55	FALSE
gnl|gene13514|rna39321|	SIN3A	Q96ST3	Paired amphipathic helix protein Sin3a	8.01063	0.775101	1.98	FALSE
gnl|gene14899|rna43490|	ARID2	Q68CP9	AT-rich interactive domain-containing protein 2	8.01099	0.964152	3.34	FALSE
gnl|gene230|rna647|	SYNJ1	O43426	Phosphoinositide 5-phosphatase (Fragment)	8.02217	0.919997	3.36	FALSE
gnl|gene38056|rna79058|	DDA1	Q9BW61	DET1- and DDB1-associated protein 1	8.03123	-0.663057		FALSE
gnl|gene12237|rna35567|	ESCO2	Q56NI9	N-acetyltransferase ESCO2	8.06052	0.701233	0.61	FALSE
gnl|gene39894|rna81674|	RTN4	Q9NQC3	Reticulon-4	8.06324	0.178873	2.6	FALSE
gnl|gene17285|rna50445|	DOK1	Q99704	Docking protein 1	8.09009	0.482648	1.9	FALSE
gnl|gene2726|rna7919|	ELAVL2	Q12926	ELAV-like protein	8.10829	0.931236	1.52	FALSE
gnl|gene18377|rna53682|	FAM76B	Q5HYJ3	Protein FAM76B	8.11444	0.288778	0.11	FALSE
gnl|gene43370|rna86741|	CELF1	Q92879	CUG triplet repeat, RNA binding protein 1, isoform CRA_c	8.12053	0.586051	0.66	FALSE
gnl|gene13480|rna39218|	MCM10	Q7L590	Protein MCM10 homolog	8.13935	0.736876	3.21	FALSE
gnl|gene35180|rna75030|	GCA	P28676	Grancalcin	8.1481	0.668447	1.63	FALSE
gnl|gene19695|rna57561|	UTP18	Q9Y5J1	U3 small nucleolar RNA-associated protein 18 homolog	8.18723	0.855374	0.5	FALSE
gnl|gene19611|rna57307|	TOP2B	Q02880	DNA topoisomerase 2 (Fragment)	8.19536	1.64392	2.2	FALSE
gnl|gene49572|rna95607|	SEH1L	Q96EE3	Nucleoporin SEH1	8.20028	0.214893	1.76	FALSE
gnl|gene5238|rna15330|	CDC37	Q16543	Hsp90 co-chaperone Cdc37	8.20438	0.243464	1.25	FALSE
gnl|gene13586|rna39539|	BRF1	Q92994	Transcription factor IIIB 90 kDa subunit	8.27732	0.841374	1.26	FALSE
gnl|gene2845|rna8258|	SLBP	Q14493	Histone RNA hairpin-binding protein	8.28836	0.0928344	1.32	FALSE
gnl|gene2009|rna5837|	IGHM	P01871	Immunoglobulin heavy constant mu	8.29871	-0.099924	1	FALSE
gnl|gene15895|rna46455|	ACBD3	Q9H3P7	Golgi resident protein GCP60	8.30151	0.687919	3.47	FALSE
gnl|gene14692|rna42812|	SCYL1	Q96KG9	N-terminal kinase-like protein	8.33006	0.664527	2.71	FALSE
gnl|gene1051|rna3071|	RPL37A	P61513	60S ribosomal protein L37a	8.34529	0.013003		FALSE
gnl|gene15146|rna44209|	WDR46	O15213	WD repeat-containing protein 46	8.35535	0.849722	1.07	FALSE
gnl|gene50474|rna96989|	SF3A3	Q12874	Splicing factor 3A subunit 3	8.36493	0.747086	1.08	FALSE
gnl|gene40133|rna81991|	SRSF1	Q07955	Serine/arginine-rich splicing factor 1	8.38443	2.37379	4.04	FALSE
gnl|gene36483|rna76836|	EIF3J	O75822	Eukaryotic translation initiation factor 3 subunit J	8.38742	1.28047	3.09	FALSE
gnl|gene8864|rna25811|	CDV3	Q9UKY7	Protein CDV3 homolog	8.39559	1.76748	2.36	FALSE
gnl|gene12744|rna37029|	HAUS8	Q9BT25	HAUS augmin-like complex subunit 8	8.39736	0.536816	2.76	FALSE
gnl|gene8503|rna24749|	FAM177A1	Q8N128	Protein FAM177A1	8.40006	0.290869	0.06	FALSE
gnl|gene13699|rna39851|	ARHGAP17	Q68EM7	Rho GTPase-activating protein 17	8.40536	0.629634	3.95	FALSE
gnl|gene48306|rna93842|	RBM28	Q9NW13	RNA-binding protein 28	8.40998	1.40712	1.14	FALSE
gnl|gene11346|rna32986|	CRKL	P46109	Crk-like protein	8.44394	0.457752	1.01	FALSE
gnl|gene5767|rna16869|	PARP1	P09874	Poly [ADP-ribose] polymerase 1	8.44471	1.3693	1.3	FALSE
gnl|gene10152|rna29524|	SOX3	P41225	Transcription factor SOX-3	8.45742	0.655689	4.07	FALSE
gnl|gene7058|rna20603|	CBL	P22681	E3 ubiquitin-protein ligase CBL	8.46561	0.601276	2.77	FALSE
gnl|gene16751|rna48956|	TCEA1	P23193	Transcription elongation factor A protein 1	8.46854	0.136989	1.04	FALSE
gnl|gene3141|rna9101|	HOMEZ	Q8IX15	Homeobox and leucine zipper protein Homez	8.47416	-0.0363137	2.09	FALSE
gnl|gene18943|rna55300|	DNAJC2	Q99543	DnaJ homolog subfamily C member 2	8.47922	0.782436	1	FALSE
gnl|gene14804|rna43191|	SRP72	O76094	Signal recognition particle subunit SRP72	8.52537	0.887686	0.95	FALSE
gnl|gene11727|rna34071|	ZC3H7B	Q9UGR2	Zinc finger CCCH domain-containing protein 7B	8.54742	0.79949	1.45	FALSE
gnl|gene16606|rna48516|	ZNF99	A8MXY4	Zinc finger protein 99	8.55828	0.914949	-0.83	FALSE
gnl|gene10290|rna29910|	KRT15	P19012	Keratin, type I cytoskeletal 15	8.57854	1.85086	9.12	FALSE
gnl|gene18128|rna52977|	PURB	Q96QR8	Transcriptional activator protein Pur-beta	8.58623	2.99163	2.15	FALSE
gnl|gene45879|rna90434|	PRPF38B	Q5VTL8	Pre-mRNA-splicing factor 38B	8.6077	1.80224	0.43	FALSE
gnl|gene1120|rna3249|	EIF3A	Q14152	Eukaryotic translation initiation factor 3 subunit A	8.61118	1.25291	6.92	FALSE
gnl|gene12333|rna35858|	RAE1	P78406	mRNA export factor	8.6225	0.312481	1.9	FALSE
gnl|gene1401|rna4097|	CCDC6	Q16204	Coiled-coil domain-containing protein 6	8.64295	0.438558	4.69	FALSE
gnl|gene18179|rna53121|	LIMCH1	Q9UPQ0	LIM and calponin homology domains-containing protein 1 (Fragment)	8.68628	1.03258	2.39	FALSE
gnl|gene16932|rna49475|	CSDE1	O75534	Cold shock domain-containing protein E1	8.68799	1.42125	0.94	FALSE
gnl|gene20151|rna58809|	CEP131	Q9UPN4	Centrosomal protein of 131 kDa (Fragment)	8.70777	0.759844	2.92	FALSE
gnl|gene38746|rna80020|	FAM120A	Q9NZB2	Constitutive coactivator of PPAR-gamma-like protein 1 (Fragment)	8.72105	1.113	4.94	FALSE
gnl|gene4002|rna11637|	ADNP	Q9H2P0	Activity-dependent neuroprotector homeobox protein	8.72538	0.99612	1.18	FALSE
gnl|gene45862|rna90409|	SHC1	P29353	SHC-transforming protein 1	8.74523	1.00577	2.62	FALSE
gnl|gene45868|rna90418|	RSL1D1	O76021	Ribosomal L1 domain-containing protein 1	8.74766	0.746678	0.96	FALSE
gnl|gene11499|rna33407|	LYAR	Q9NX58	Cell growth-regulating nucleolar protein	8.7707	1.45797	1.41	FALSE
gnl|gene42881|rna85987|	HCFC1	P51610	Host cell factor 1	8.77789	0.491338	3.43	FALSE
gnl|gene39179|rna80684|	ZBTB17	Q13105	Zinc finger and BTB domain-containing protein 17	8.7782	0.862692	2.09	FALSE
gnl|gene19012|rna55494|	FBXL19	Q6PCT2	F-box/LRR-repeat protein 19	8.81374	0.691203	2.99	FALSE
gnl|gene9963|rna28965|	PABPN1L	A6NDY0	Embryonic polyadenylate-binding protein 2	8.83184	1.0399	0.89	FALSE
gnl|gene36840|rna77354|	SBNO1	A3KN83	Protein strawberry notch homolog 1	8.8429	1.26013	1.27	FALSE
gnl|gene11661|rna33897|	RIF1	Q5UIP0	Telomere-associated protein RIF1 (Fragment)	8.84409	0.977498	2.02	FALSE
gnl|gene14883|rna43438|	ANAPC16	Q96DE5	Anaphase-promoting complex subunit 16	8.84722	-0.0139505		FALSE
gnl|gene16880|rna49334|	PLRG1	O43660	Pleiotropic regulator 1	8.84732	0.401558	0.34	FALSE
gnl|gene18461|rna53913|	HDLBP	Q00341	Vigilin (Fragment)	8.84898	1.11372	0.54	FALSE
gnl|gene477|rna1370|	CALR	P27797	Calreticulin	8.85656	1.24888	1.13	FALSE
gnl|gene41236|rna83594|	AKAP9	Q99996	A-kinase anchor protein 9 (Fragment)	8.86485	1.119	1.55	FALSE
gnl|gene6431|rna18828|	LEO1	Q8WVC0	RNA polymerase-associated protein LEO1	8.87362	1.76773	2.87	FALSE
gnl|gene18272|rna53372|	LTV1	Q96GA3	Protein LTV1 homolog	8.92319	0.660525	0.44	FALSE
gnl|gene45784|rna90317|	ADD1	P35611	Alpha-adducin	8.93385	0.825088	2.32	FALSE
gnl|gene15478|rna45184|	DDX41	Q9UJV9	Probable ATP-dependent RNA helicase DDX41	8.93631	0.642131	0.37	FALSE
gnl|gene12752|rna37052|	DIAPH1	O60610	Protein diaphanous homolog 1	8.94765	0.779251	4.24	FALSE
gnl|gene14930|rna43583|	STIP1	P31948	Stress-induced-phosphoprotein 1	8.97982	0.529596	1.36	FALSE
gnl|gene48761|rna94502|	LRMP	Q12912	Inositol 1,4,5-triphosphate receptor-associated 2	8.98452	0.230297	0.92	FALSE
gnl|gene38661|rna79897|	ARHGEF12	Q9NZN5	Rho guanine nucleotide exchange factor 12	9.00937	0.966913	2.38	FALSE
gnl|gene40798|rna82952|	NDUFAF2	Q8N183	NADH dehydrogenase [ubiquinone] 1 alpha subcomplex assembly factor 2	9.04467	0.239837	-0.61	FALSE
gnl|gene11899|rna34553|	BRIX1	Q8TDN6	Ribosome biogenesis protein BRX1 homolog	9.07605	0.241847	-1.06	FALSE
gnl|gene50008|rna96262|	MAP7D2	Q96T17	MAP7 domain-containing protein 2	9.08069	1.25239	4.35	FALSE
gnl|gene12086|rna35112|	EXO1	Q9UQ84	Exonuclease 1	9.12807	0.949009	1.48	FALSE
gnl|gene18608|rna54322|	BRWD3	Q6RI45	Bromodomain and WD repeat-containing protein 3	9.14513	1.58157	5.98	FALSE
gnl|gene11455|rna33293|	UTP14A	Q9BVJ6	U3 small nucleolar RNA-associated protein 14 homolog A	9.1631	0.655085	1.24	FALSE
gnl|gene1208|rna3507|	DYNC1I2	Q13409	Cytoplasmic dynein 1 intermediate chain 2	9.17831	0.548561	1.86	FALSE
gnl|gene11477|rna33353|	POC5	Q8NA72	Centrosomal protein POC5	9.18984	0.0993523	0.48	FALSE
gnl|gene14504|rna42239|	RGPD4	Q7Z3J3	RanBP2-like and GRIP domain-containing protein 4	9.19112	1.1243	1.89	FALSE
gnl|gene14138|rna41176|	ASH2L	Q9UBL3	Set1/Ash2 histone methyltransferase complex subunit ASH2	9.20477	1.41609	1.85	FALSE
gnl|gene47936|rna93284|	HMCES	Q96FZ2	Abasic site processing protein HMCES	9.22185	0.0952521	-0.39	FALSE
gnl|gene41211|rna83557|	EIF4G2	P78344	Eukaryotic translation initiation factor 4 gamma 2 (Fragment)	9.22332	0.79307	2.36	FALSE
gnl|gene14750|rna43001|	DMAP1	Q9NPF5	DNA methyltransferase 1-associated protein 1 (Fragment)	9.22699	0.561793	0.85	FALSE
gnl|gene17144|rna50073|	TRAF3IP1	Q8TDR0	TRAF3-interacting protein 1	9.24398	1.31509	0.93	FALSE
gnl|gene14196|rna41346|	PLEKHA1	Q9HB21	Pleckstrin homology domain-containing family A member 1	9.25973	0.512427	0.97	FALSE
gnl|gene4948|rna14456|	SOWAHA	Q2M3V2	Ankyrin repeat domain-containing protein SOWAHA	9.27822	0.589612	2.76	FALSE
gnl|gene16626|rna48574|	COX4I2	Q96KJ9	Cytochrome c oxidase subunit 4 isoform 2, mitochondrial	9.28975	-0.0203867	0.89	FALSE
gnl|gene14617|rna42595|	ZNF618	Q5T7W0	Zinc finger protein 618	9.29378	0.575368	1.76	FALSE
gnl|gene18169|rna53094|	BYSL	Q13895	Bystin	9.30533	-0.14367	-0.24	FALSE
gnl|gene3294|rna9550|	ZMYM4	Q5VZL5	Zinc finger MYM-type protein 4 (Fragment)	9.30894	0.762245	1.34	FALSE
gnl|gene20338|rna59402|	NOC2L	Q9Y3T9	Nucleolar complex protein 2 homolog	9.31014	0.355835	1.12	FALSE
gnl|gene44649|rna88659|	NTPCR	Q9BSD7	Cancer-related nucleoside-triphosphatase	9.32501	0.445435	0.66	FALSE
gnl|gene16430|rna47990|	MAPKBP1	O60336	Mitogen-activated protein kinase-binding protein 1	9.32906	0.852891	2.09	FALSE
gnl|gene3782|rna11006|	PARD3B	Q8TEW8	Partitioning defective 3 homolog B	9.33656	1.80992	3.42	FALSE
gnl|gene18830|rna54961|	IGF2BP3	O00425	Insulin-like growth factor 2 mRNA-binding protein 3	9.34683	0.69612	1.21	FALSE
gnl|gene14764|rna43062|	BIN1	O00499	Myc box-dependent-interacting protein 1	9.3609	0.659071	1.54	FALSE
gnl|gene2850|rna8274|	CCNL2	Q96S94	Cyclin-L2	9.36572	0.865894	3.92	FALSE
gnl|gene2025|rna5877|	TAOK2	Q9UL54	Serine/threonine-protein kinase TAO2	9.37233	0.800797	2.13	FALSE
gnl|gene38428|rna79565|	PRPF39	Q86UA1	Pre-mRNA-processing factor 39	9.37708	0.632983	0.89	FALSE
gnl|gene19316|rna56425|	PRKDC	P78527	DNA-dependent protein kinase catalytic subunit	9.37749	0.876169	1.08	FALSE
gnl|gene2441|rna7103|	MAP4	P27816	Microtubule-associated protein	9.37866	0.585365	2.35	FALSE
gnl|gene12608|rna36644|	CEP41	Q9BYV8	Centrosomal protein of 41 kDa	9.39496	0.869635	1.32	FALSE
gnl|gene1757|rna5099|	PURA	Q00577	Transcriptional activator protein Pur-alpha	9.40288	2.29373	3.18	FALSE
gnl|gene11580|rna33632|	ERC1	Q8IUD2	ELKS/Rab6-interacting/CAST family member 1	9.40653	0.684766	2.31	FALSE
gnl|gene1971|rna5733|	REPS1	Q96D71	RalBP1-associated Eps domain-containing protein 1	9.42449	0.446661	3.77	FALSE
gnl|gene10361|rna30118|	MUC4	Q99102	Mucin-4	9.43428	0.767424	3.24	FALSE
gnl|gene9644|rna28069|	ARHGAP12	Q8IWW6	Rho GTPase-activating protein 12	9.4529	1.24159	2.44	FALSE
gnl|gene7114|rna20775|	LUC7L3	O95232	Luc7-like protein 3	9.47232	1.19033	2.3	FALSE
gnl|gene12318|rna35803|	DCAF8	Q5TAQ9	DDB1- and CUL4-associated factor 8	9.4812	1.09209	6.11	FALSE
gnl|gene15117|rna44122|	GOLGA1	Q92805	Golgin subfamily A member 1	9.48672	0.16636	0.92	FALSE
gnl|gene16768|rna49008|	SSB	P05455	Lupus La protein	9.50962	1.4427	0.79	FALSE
gnl|gene10325|rna30008|	MARK1	Q9P0L2	Non-specific serine/threonine protein kinase	9.52176	0.968873	2.26	FALSE
gnl|gene19107|rna55791|	CEP192	Q8TEP8	Centrosomal protein of 192 kDa (Fragment)	9.53026	0.873147	2.47	FALSE
gnl|gene8610|rna25073|	CREB1	P16220	Cyclic AMP-responsive element-binding protein 1	9.53569	-0.400235	0.19	FALSE
gnl|gene19287|rna56341|	FKBP15	Q5T1M5	FK506-binding protein 15	9.54707	0.667385	1.74	FALSE
gnl|gene3853|rna11235|	RRS1	Q15050	Ribosome biogenesis regulatory protein homolog	9.55732	1.57232	1.29	FALSE
gnl|gene36635|rna77045|	PDHB	P11177	Pyruvate dehydrogenase E1 component subunit beta	9.5871	0.295117	0.84	FALSE
gnl|gene18660|rna54475|	UBE2O	Q9C0C9	(E3-independent) E2 ubiquitin-conjugating enzyme (Fragment)	9.59412	1.12329	2.81	FALSE
gnl|gene14324|rna41719|	FASTKD2	Q9NYY8	FAST kinase domain-containing protein 2, mitochondrial	9.60547	-0.176978	-0.26	FALSE
gnl|gene18772|rna54798|	LMNB1	P20700	Lamin-B1	9.60997	0.293728	-0.02	FALSE
gnl|gene16797|rna49077|	CFDP1	Q9UEE9	Craniofacial development protein 1	9.6367	1.32484	0.02	FALSE
gnl|gene12796|rna37204|	UNG	P13051	Uracil-DNA glycosylase	9.63793	0.650217	1.11	FALSE
gnl|gene18180|rna53124|	CHMP2B	Q9UQN3	Charged multivesicular body protein 2b	9.6555	-0.307891	-2.02	FALSE
gnl|gene12657|rna36767|	API5	Q9BZZ5	Apoptosis inhibitor 5	9.66071	0.732433	2.18	FALSE
gnl|gene7504|rna21879|	RGPD6	Q99666	RANBP2-like and GRIP domain-containing protein 5/6	9.66775	1.13306	1.77	FALSE
gnl|gene1240|rna3610|	ZMYM3	Q14202	Zinc finger MYM-type protein 3	9.67088	0.642212	2.47	FALSE
gnl|gene39034|rna80477|	PRPF8	Q6P2Q9	Pre-mRNA-processing-splicing factor 8	9.68284	0.860275	0.62	FALSE
gnl|gene11397|rna33120|	HDAC1	Q13547	Histone deacetylase 1	9.6887	1.12413	0.84	FALSE
gnl|gene12868|rna37406|	NRF1	Q16656	Nuclear respiratory factor 1	9.70557	-0.286932	0.71	FALSE
gnl|gene7463|rna21754|	PTBP1	P26599	Polypyrimidine tract-binding protein 1	9.71134	0.83912	0.89	FALSE
gnl|gene3297|rna9558|	BAG6	P46379	BCL2-associated athanogene 6	9.7498	0.7431	3.34	FALSE
gnl|gene5771|rna16880|	CCDC97	Q96F63	Coiled-coil domain-containing protein 97	9.7648	0.043191	4.61	FALSE
gnl|gene42964|rna86141|	MAK16	Q9BXY0	Protein MAK16 homolog	9.76866	0.247744	0.93	FALSE
gnl|gene8580|rna24966|	CCDC18	Q5T9S5	Coiled-coil domain-containing protein 18	9.77516	0.632983	0.9	FALSE
gnl|gene20457|rna59749|	CSRP2	Q16527	Cysteine and glycine-rich protein 2	9.77587	1.52082	1.72	FALSE
gnl|gene3568|rna10379|	NOSIP	Q9Y314	Nitric oxide synthase-interacting protein	9.78955	0.0466868	2.27	FALSE
gnl|gene12455|rna36208|	CISD1	Q9NZ45	CDGSH iron-sulfur domain-containing protein 1	9.7906	-0.367042		FALSE
gnl|gene12844|rna37327|	RPL28	P46779	60S ribosomal protein L28	9.80032	-0.169219		FALSE
gnl|gene12108|rna35174|	NUCKS1	Q9H1E3	Nuclear ubiquitous casein and cyclin-dependent kinase substrate 1	9.81427	1.36865	1.47	FALSE
gnl|gene10870|rna31602|	GOLGB1	Q14789	Golgin subfamily B member 1 (Fragment)	9.83289	1.00522	1.79	FALSE
gnl|gene19651|rna57435|	NEK1	Q96PY6	Serine/threonine-protein kinase Nek1	9.86423	1.2594	1.34	FALSE
gnl|gene9104|rna26490|	DNAAF2	Q9NVR5	Protein kintoun	9.86544	0.806123	3.96	FALSE
gnl|gene9645|rna28074|	GTF2F2	P13984	General transcription factor IIF subunit 2	9.88922	0.652978	-0.46	FALSE
gnl|gene8692|rna25304|	NDUFV3	P56181	NADH dehydrogenase [ubiquinone] flavoprotein 3, mitochondrial	9.90859	-0.332786		FALSE
gnl|gene1538|rna4467|	CEP85	Q6P2H3	Centrosomal protein of 85 kDa	9.91038	0.355068	2.95	FALSE
gnl|gene3408|rna9921|	CWC27	Q6UX04	Spliceosome-associated protein CWC27 homolog	9.91796	1.23493	1.35	FALSE
gnl|gene13424|rna39061|	CTIF	O43310	CBP80/20-dependent translation initiation factor	9.925	0.609427	2.56	FALSE
gnl|gene1962|rna5709|	PDCD6IP	Q8WUM4	Programmed cell death 6-interacting protein	9.93218	0.392558	6.13	FALSE
gnl|gene37087|rna77698|	DDX10	Q13206	Probable ATP-dependent RNA helicase DDX10	9.94561	0.916991	1.42	FALSE
gnl|gene32136|rna71657|	SPAG1	Q07617	Sperm-associated antigen 1	9.96117	1.09384	0.96	FALSE
gnl|gene39424|rna81000|	URB1	O60287	Nucleolar pre-ribosomal-associated protein 1	9.96545	0.193641	0.85	FALSE
gnl|gene37649|rna78429|	SEPT9	Q9UHD8	Septin-9	9.97013	0.444488	0.82	FALSE
gnl|gene12124|rna35221|	MICALL2	Q8IY33	MICAL-like protein 2	9.97247	0.432906	2.18	FALSE
gnl|gene19237|rna56205|	ELL	P55199	RNA polymerase II elongation factor ELL	9.97769	0.701821	1.88	FALSE
gnl|gene13874|rna40394|	XRCC1	P18887	DNA repair protein XRCC1	9.97964	0.907043	1.44	FALSE
gnl|gene3924|rna11443|	BCL7A	Q4VC05	B-cell CLL/lymphoma 7 protein family member A	9.99769	0.617219	1	FALSE
gnl|gene10862|rna31579|	RNF40	O75150	E3 ubiquitin-protein ligase BRE1B	9.99775	0.782877	2.19	FALSE
gnl|gene14425|rna41988|	PTPN23	Q9H3S7	Tyrosine-protein phosphatase non-receptor type 23	10.0038	0.447281	4.39	FALSE
gnl|gene5896|rna17274|	SNRPD3	P62318	Small nuclear ribonucleoprotein Sm D3	10.1196	0.922284		FALSE
gnl|gene14522|rna42285|	KRT18	P05783	Keratin, type I cytoskeletal 18	10.1327	0.521559	5.43	FALSE
gnl|gene11148|rna32399|	NPM3	O75607	Nucleoplasmin-3	10.1477	-0.440306	0.53	FALSE
gnl|gene3614|rna10509|	CLK2	P49760	Dual-specificity protein kinase CLK2	10.1519	0.694437	2.71	FALSE
gnl|gene3214|rna9310|	RNMT	O43148	mRNA cap guanine-N7 methyltransferase	10.1594	0.83863	-0.31	FALSE
gnl|gene14424|rna41986|	DYNC1LI1	Q9Y6G9	Dynein light intermediate chain	10.1607	1.20922	3.51	FALSE
gnl|gene10056|rna29226|	PARN	O95453	Poly(A)-specific ribonuclease PARN (Fragment)	10.1807	0.591573	1.3	FALSE
gnl|gene49941|rna96166|	POLR2B	P30876	DNA-directed RNA polymerase subunit beta	10.197	0.760514	0.34	FALSE
gnl|gene35848|rna75961|	COL9A1	P20849	Collagen alpha-1(IX) chain	10.2019	3.98005	5.22	FALSE
gnl|gene13944|rna40592|	ELL2	O00472	RNA polymerase II elongation factor ELL2	10.2334	0.797971	2.33	FALSE
gnl|gene9390|rna27322|	SRP9	P49458	Signal recognition particle 9 kDa protein	10.2541	-1.61118		FALSE
gnl|gene46356|rna91071|	JPT2	Q9H910	Jupiter microtubule associated homolog 2	10.2584	1.37295	2.78	FALSE
gnl|gene1547|rna4488|	GATAD2A	Q86YP4	Transcriptional repressor p66-alpha	10.2622	0.148604	2.85	FALSE
gnl|gene41468|rna83921|	ZNF330	Q9Y3S2	Zinc finger protein 330	10.2964	0.296064	1.25	FALSE
gnl|gene36444|rna76790|	KTN1	Q86UP2	Kinectin	10.303	0.74248	-0.14	FALSE
gnl|gene8414|rna24497|	BRD7	Q9NPI1	Bromodomain-containing protein 7	10.3154	1.0454	1.09	FALSE
gnl|gene40163|rna82037|	ISY1	Q9ULR0	Pre-mRNA-splicing factor ISY1 homolog	10.3162	0.854835	0.89	FALSE
gnl|gene19654|rna57449|	SAP30BP	Q9UHR5	SAP30-binding protein	10.3183	0.444374	0.56	FALSE
gnl|gene3705|rna10792|	NFKB2	Q00653	Nuclear factor NF-kappa-B p100 subunit	10.3259	1.21988	5.38	FALSE
gnl|gene6274|rna18344|	EEF1G	P26641	Elongation factor 1-gamma	10.3286	0.0803051	0.49	FALSE
gnl|gene120|rna336|	PAF1	Q8N7H5	RNA polymerase II-associated factor 1 homolog	10.3335	1.10611	5.04	FALSE
gnl|gene4826|rna14094|	DDX1	Q92499	ATP-dependent RNA helicase DDX1	10.3384	1.34565	1.24	FALSE
gnl|gene12446|rna36180|	RANBP3	Q9H6Z4	Ran-binding protein 3	10.3393	0.584418	2.2	FALSE
gnl|gene7684|rna22417|	HDAC2	Q92769	Histone deacetylase 2	10.3466	1.39459	1.07	FALSE
gnl|gene45772|rna90295|	TFDP1	Q14186	Transcription factor Dp-1	10.3504	0.813784	1.74	FALSE
gnl|gene19169|rna55986|	ZMYM2	Q9UBW7	Zinc finger MYM-type protein 2	10.3505	0.737889	1.72	FALSE
gnl|gene2908|rna8436|	MRPS21	P82921	28S ribosomal protein S21, mitochondrial	10.3736	-0.909673		FALSE
gnl|gene39147|rna80641|	ZNF180	Q9UJW8	Zinc finger protein 180	10.3783	0.778173	0.63	FALSE
gnl|gene19792|rna57818|	URI1	O94763	Unconventional prefoldin RPB5 interactor 1	10.4061	0.479234	3.1	FALSE
gnl|gene11729|rna34077|	EIF3I	Q13347	Eukaryotic translation initiation factor 3 subunit I	10.4104	0.799915	0.83	FALSE
gnl|gene10624|rna30866|	MAD1L1	Q9Y6D9	Mitotic spindle assembly checkpoint protein MAD1	10.4345	0.240442	0.77	FALSE
gnl|gene6118|rna17892|	TJP3	O95049	Tight junction protein ZO-3	10.455	1.37652	3.74	FALSE
gnl|gene12933|rna37580|	ERCC5	P28715	DNA repair protein complementing XP-G cells	10.4697	0.981663	0.62	FALSE
gnl|gene11170|rna32462|	CENPU	Q71F23	Centromere protein U	10.4844	0.532798	0.44	FALSE
gnl|gene8376|rna24394|	RRP12	Q5JTH9	RRP12-like protein	10.5004	0.474986	2.17	FALSE
gnl|gene37045|rna77651|	CXorf56	Q9H5V9	UPF0428 protein CXorf56	10.5032	0.0391234	-0.68	FALSE
gnl|gene20193|rna58938|	ZCCHC4	Q9H5U6	rRNA N6-adenosine-methyltransferase ZCCHC4	10.5046	0.230444	1.75	FALSE
gnl|gene44273|rna88097|	PAN3	Q58A45	PAN2-PAN3 deadenylation complex subunit PAN3	10.5088	0.788676	3.88	FALSE
gnl|gene9257|rna26885|	TIMM8A	O60220	Mitochondrial import inner membrane translocase subunit Tim8 A	10.5124	-1.33688		FALSE
gnl|gene19754|rna57709|	DCP2	Q8IU60	m7GpppN-mRNA hydrolase	10.521	0.681663	0.99	FALSE
gnl|gene50169|rna96524|	SGIP1	Q9BQI5	Endophilin-3-interacting protein	10.5218	0.824288	3.81	FALSE
gnl|gene41810|rna84389|	CABIN1	Q9Y6J0	Calcineurin-binding protein cabin-1	10.5441	0.667728	2.55	FALSE
gnl|gene6773|rna19822|	TADA3	O75528	Transcriptional adapter 3	10.5455	0.544298	1.19	FALSE
gnl|gene7526|rna21937|	RPL17	P18621	60S ribosomal protein L17	10.5773	0.149813	-0.82	FALSE
gnl|gene19314|rna56422|	TTC1	Q99614	Tetratricopeptide repeat protein 1	10.5855	0.467603	2.51	FALSE
gnl|gene5729|rna16769|	DDX43	Q9NXZ2	Probable ATP-dependent RNA helicase DDX43	10.5876	0.80921	0.96	FALSE
gnl|gene45454|rna89824|	RIPOR1	Q6ZS17	Rho family-interacting cell polarization regulator 1 (Fragment)	10.6015	0.171375	3.14	FALSE
gnl|gene8389|rna24426|	CLASP1	Q7Z460	CLIP-associating protein 1	10.6044	0.964479	3.47	FALSE
gnl|gene20344|rna59418|	SNRPB2	P08579	U2 small nuclear ribonucleoprotein B''	10.6134	0.6198	0.08	FALSE
gnl|gene17849|rna52156|	RHEB	Q15382	GTP-binding protein Rheb	10.6168	0.0428479	-1.5	FALSE
gnl|gene1197|rna3482|	TOPBP1	Q92547	DNA topoisomerase 2-binding protein 1	10.6293	0.774366	1.08	FALSE
gnl|gene35949|rna76085|	CEP162	Q5TB80	Centrosomal protein of 162 kDa	10.6376	1.01226	0.91	FALSE
gnl|gene6328|rna18511|	AMMECR1	Q9Y4X0	AMME syndrome candidate gene 1 protein	10.6847	1.2321	4.94	FALSE
gnl|gene5867|rna17187|	RAB6A	P20340	Ras-related protein Rab-6A	10.6902	0.159222	-1.42	FALSE
gnl|gene48143|rna93598|	FNBP1	Q96RU3	FNBP1 protein	10.6959	0.83894	1.38	FALSE
gnl|gene39770|rna81493|	LASP1	Q14847	LIM and SH3 domain protein 1	10.7036	0.773729	2.94	FALSE
gnl|gene15177|rna44309|	KIAA0513	O60268	Uncharacterized protein KIAA0513	10.7037	0.766803	2.54	FALSE
gnl|gene48332|rna93882|	UBR5	O95071	E3 ubiquitin-protein ligase UBR5	10.7044	1.05493	3.95	FALSE
gnl|gene48276|rna93795|	TAF6	P49848	Transcription initiation factor TFIID subunit 6	10.7086	0.187711	2.4	FALSE
gnl|gene42140|rna84897|	CCDC88A	Q3V6T2	Girdin (Fragment)	10.71	1.05488	1.6	FALSE
gnl|gene1943|rna5653|	RNF214	Q8ND24	RING finger protein 214	10.7228	0.161525	2.23	FALSE
gnl|gene12974|rna37706|	MRPL15	Q9P015	39S ribosomal protein L15, mitochondrial	10.7455	1.04379	0.85	FALSE
gnl|gene39689|rna81365|	IRAK1	P51617	Interleukin-1 receptor-associated kinase 1	10.7544	0.249001	1.84	FALSE
gnl|gene15497|rna45245|	RNF20	Q5VTR2	E3 ubiquitin-protein ligase BRE1A	10.7554	0.75576	2.06	FALSE
gnl|gene4284|rna12477|	GIPC1	O14908	PDZ domain-containing protein GIPC1	10.7761	1.46666	1.34	FALSE
gnl|gene4514|rna13179|	NECAP1	Q8NC96	Adaptin ear-binding coat-associated protein 1	10.8211	0.643405	2.93	FALSE
gnl|gene18557|rna54182|	LIN54	Q6MZP7	Protein lin-54 homolog	10.8211	0.209747	1.21	FALSE
gnl|gene38747|rna80021|	FIS1	Q9Y3D6	Mitochondrial fission 1 protein	10.8245	0.54946	-2.39	FALSE
gnl|gene7642|rna22280|	DDX54	Q8TDD1	ATP-dependent RNA helicase DDX54	10.8256	1.31837	0.77	FALSE
gnl|gene41979|rna84684|	IGF2R	P11717	Cation-independent mannose-6-phosphate receptor	10.8324	1.3343	1.9	FALSE
gnl|gene50378|rna96862|	KIF4A	O95239	Chromosome-associated kinesin KIF4A	10.8418	0.788807	1	FALSE
gnl|gene5095|rna14881|	USP8	P40818	Ubiquitin carboxyl-terminal hydrolase 8	10.8499	0.976403	2.49	FALSE
gnl|gene32938|rna72463|	KIF13B	Q9NQT8	Kinesin-like protein	10.8523	1.16207	2.01	FALSE
gnl|gene246|rna694|	HEBP2	Q9Y5Z4	Heme-binding protein 2	10.8549	0.0365424	-0.05	FALSE
gnl|gene213|rna600|	USO1	O60763	General vesicular transport factor p115	10.8683	0.573685	0.11	FALSE
gnl|gene44701|rna88724|	MINK1	Q8N4C8	Misshapen-like kinase 1 (Fragment)	10.8711	1.34555	2.87	FALSE
gnl|gene38671|rna79914|	UHRF1	Q96T88	E3 ubiquitin-protein ligase UHRF1 (Fragment)	10.8717	1.15188	2.59	FALSE
gnl|gene17344|rna50630|	GRSF1	Q12849	G-rich sequence factor 1	10.8873	0.279434	0.98	FALSE
gnl|gene42244|rna85059|	UTP20	O75691	Small subunit processome component 20 homolog	10.9205	0.550178	1.19	FALSE
gnl|gene12320|rna35808|	KIF23	Q02241	Kinesin-like protein KIF23	10.9213	0.874715	0.78	FALSE
gnl|gene49223|rna95115|	MRPL2	Q5T653	39S ribosomal protein L2, mitochondrial	10.9226	0.644581	0.43	FALSE
gnl|gene637|rna1859|	ZNF839	A8K0R7	Zinc finger protein 839	10.9577	0.758325	1.24	FALSE
gnl|gene37773|rna78603|	MBD3	O95983	Methyl-CpG-binding domain protein 3	10.9579	0.111097	0.18	FALSE
gnl|gene873|rna2553|	RPL22L1	Q6P5R6	60S ribosomal protein L22-like 1	10.9792	0.58347		FALSE
gnl|gene18089|rna52869|	PPP1R3B	Q86XI6	Protein phosphatase 1 regulatory subunit 3B	10.986	-0.0390091	2.52	FALSE
gnl|gene10481|rna30454|	UBXN4	Q92575	UBX domain-containing protein 4	11.0121	0.328947	3.14	FALSE
gnl|gene840|rna2453|	GRIPAP1	Q4V328	GRIP1-associated protein 1	11.0147	0.502871	0.87	FALSE
gnl|gene12072|rna35067|	FKBP3	Q00688	Peptidyl-prolyl cis-trans isomerase FKBP3	11.0215	0.813996	-0.26	FALSE
gnl|gene9831|rna28579|	TBL1XR1	Q9BZK7	F-box-like/WD repeat-containing protein TBL1XR1	11.0217	0.751023	1.55	FALSE
gnl|gene16162|rna47242|	TAF6L	Q9Y6J9	TAF6-like RNA polymerase II p300/CBP-associated factor-associated factor 65 kDa subunit 6L	11.0265	0.673446	2.11	FALSE
gnl|gene12067|rna35055|	FAM207A	Q9NSI2	Protein FAM207A	11.0285	-0.188838	2.21	FALSE
gnl|gene12251|rna35610|	BAZ1A	Q9NRL2	Bromodomain adjacent to zinc finger domain protein 1A	11.0373	0.930729	2.65	FALSE
gnl|gene8435|rna24552|	STRN	O43815	Striatin	11.0536	0.877688	1.82	FALSE
gnl|gene108|rna304|	PCNP	Q8WW12	PEST proteolytic signal-containing nuclear protein	11.0538	1.054	0.95	FALSE
gnl|gene8136|rna23697|	GKAP1	Q5VSY0	G kinase-anchoring protein 1	11.0564	0.928377	0.33	FALSE
gnl|gene18332|rna53548|	PSIP1	O75475	PC4 and SFRS1-interacting protein	11.0675	1.6687	0.69	FALSE
gnl|gene20418|rna59642|	NOP56	O00567	Nucleolar protein 56	11.0809	0.77221	0.81	FALSE
gnl|gene10187|rna29619|	POLRMT	O00411	DNA-directed RNA polymerase, mitochondrial	11.0922	0.266137	0.76	FALSE
gnl|gene14340|rna41768|	DDX6	P26196	Probable ATP-dependent RNA helicase DDX6	11.1104	0.58102	1.04	FALSE
gnl|gene3167|rna9173|	NDUFB11	Q9NX14	NADH dehydrogenase [ubiquinone] 1 beta subcomplex subunit 11, mitochondrial	11.1119	-0.617726	0.4	FALSE
gnl|gene14011|rna40815|	AHSA1	O95433	Activator of 90 kDa heat shock protein ATPase homolog 1	11.1521	0.540099	-0.08	FALSE
gnl|gene43210|rna86507|	EIF5B	O60841	Eukaryotic translation initiation factor 5B	11.1681	1.58372	2.78	FALSE
gnl|gene37796|rna78645|	DHX57	Q6P158	Putative ATP-dependent RNA helicase DHX57 (Fragment)	11.187	1.01767	7.35	FALSE
gnl|gene7903|rna23057|	RIOK1	Q9BRS2	Serine/threonine-protein kinase RIO1	11.1873	0.833452	0.89	FALSE
gnl|gene11116|rna32312|	IKBKG	Q9Y6K9	NF-kappa-B essential modulator	11.1962	-0.43962	1.91	FALSE
gnl|gene15353|rna44811|	SMAP	O00193	Small acidic protein	11.2032	1.38209	0.58	FALSE
gnl|gene20398|rna59587|	KDM6A	O15550	Lysine-specific demethylase 6A	11.2041	0.883553	2.2	FALSE
gnl|gene17833|rna52114|	ZFYVE19	Q96K21	Abscission/NoCut checkpoint regulator	11.2046	0.530102	3.32	FALSE
gnl|gene42629|rna85626|	GANAB	Q14697	Neutral alpha-glucosidase AB	11.2123	0.847941	2.32	FALSE
gnl|gene4608|rna13438|	VIRMA	Q69YN4	Protein virilizer homolog (Fragment)	11.2255	0.882393	4.26	FALSE
gnl|gene18796|rna54861|	SERBP1	Q8NC51	Plasminogen activator inhibitor 1 RNA-binding protein	11.232	2.82917	5.39	FALSE
gnl|gene577|rna1675|	SEC24B	O95487	Protein transport protein Sec24B	11.2356	0.444782	4	FALSE
gnl|gene17201|rna50227|	SUMF2	Q8NBJ7	Inactive C-alpha-formylglycine-generating enzyme 2	11.269	0.878276	1.8	FALSE
gnl|gene20511|rna59888|	RPL27A	P46776	60S ribosomal protein L27a	11.2714	1.70315	0.96	FALSE
gnl|gene17080|rna49899|	UBFD1	O14562	Ubiquitin domain-containing protein UBFD1	11.2799	0.600737	0.92	FALSE
gnl|gene16019|rna46825|	SEC31A	O94979	Protein transport protein Sec31A	11.2812	0.740421	3.15	FALSE
gnl|gene4735|rna13833|	PIN1	Q13526	Peptidyl-prolyl cis-trans isomerase NIMA-interacting 1	11.2817	0.763944	0.88	FALSE
gnl|gene17860|rna52185|	NUDCD3	Q8IVD9	NudC domain-containing protein 3	11.2818	0.423187	1.01	FALSE
gnl|gene36540|rna76923|	PBRM1	Q86U86	Protein polybromo-1 (Fragment)	11.2915	1.08459	2.74	FALSE
gnl|gene49523|rna95540|	RNF146	Q9NTX7	E3 ubiquitin-protein ligase RNF146	11.3161	0.344352	0.93	FALSE
gnl|gene12153|rna35309|	UTP15	Q8TED0	U3 small nucleolar RNA-associated protein 15 homolog	11.3162	0.541962	0.43	FALSE
gnl|gene8201|rna23879|	EEA1	Q15075	Early endosome antigen 1	11.3464	0.904936	3.16	FALSE
gnl|gene35678|rna75736|	NUP54	Q7Z3B4	Nucleoporin p54	11.3536	1.11298	4.31	FALSE
gnl|gene18828|rna54957|	MAP4K4	O95819	Mitogen-activated protein kinase kinase kinase kinase 4	11.3539	1.06181	2.4	FALSE
gnl|gene2015|rna5855|	DKC1	O60832	H/ACA ribonucleoprotein complex subunit DKC1	11.3642	0.53448	-0.02	FALSE
gnl|gene4107|rna11962|	ATF7IP2	Q5U623	Activating transcription factor 7-interacting protein 2	11.3926	0.433053	0.69	FALSE
gnl|gene45058|rna89244|	RASAL2	Q9UJF2	Ras GTPase-activating protein nGAP	11.3929	0.555716	3.19	FALSE
gnl|gene14222|rna41431|	CNOT8	Q9UFF9	CCR4-NOT transcription complex subunit 8	11.3994	0.247156	-0.15	FALSE
gnl|gene13473|rna39196|	SNRNP200	O75643	U5 small nuclear ribonucleoprotein 200 kDa helicase (Fragment)	11.4088	0.769809	1.17	FALSE
gnl|gene8894|rna25891|	POGK	Q9P215	Pogo transposable element with KRAB domain	11.4325	0.539413	1.24	FALSE
gnl|gene10765|rna31287|	MAP1B	P46821	Microtubule-associated protein 1B (Fragment)	11.4409	1.13654	2.48	FALSE
gnl|gene7307|rna21320|	FURIN	P09958	Furin	11.4571	0.761739	2.1	FALSE
gnl|gene14073|rna40995|	PTCD1	O75127	Pentatricopeptide repeat-containing protein 1, mitochondrial	11.4635	0.312285	0.87	FALSE
gnl|gene3849|rna11226|	MCM3AP	O60318	Germinal-center associated nuclear protein	11.4821	0.825104	2.86	FALSE
gnl|gene2604|rna7565|	WDHD1	O75717	WD repeat and HMG-box DNA-binding protein 1	11.4835	0.986041	1.49	FALSE
gnl|gene42438|rna85337|	SUDS3	Q9H7L9	Sin3 histone deacetylase corepressor complex component SDS3	11.5277	-0.000784102	0.15	FALSE
gnl|gene17507|rna51130|	CLTA	P09496	Clathrin light chain A	11.5409	0.625991	3.1	FALSE
gnl|gene39881|rna81651|	OGFR	Q9NZT2	Opioid growth factor receptor	11.5537	1.47619	5.15	FALSE
gnl|gene14811|rna43209|	PPIB	P23284	Peptidyl-prolyl cis-trans isomerase B	11.5697	1.48105	1.07	FALSE
gnl|gene10132|rna29465|	EIF3G	O75821	Eukaryotic translation initiation factor 3 subunit G	11.5905	0.780884	-0.05	FALSE
gnl|gene14095|rna41053|	EYA3	Q99504	Eyes absent homolog	11.6173	0.363578	2.08	FALSE
gnl|gene50919|rna97614|	RPS11	P62280	40S ribosomal protein S11	11.6255	0.515645	-0.1	FALSE
gnl|gene35995|rna76147|	EIF3E	P60228	Eukaryotic translation initiation factor 3 subunit E	11.6443	-0.292519	-0.46	FALSE
gnl|gene18206|rna53192|	APTX	Q7Z2E3	Aprataxin	11.664	0.330091	-0.7	FALSE
gnl|gene37569|rna78328|	NELFB	Q8WX92	Negative elongation factor B	11.692	-0.192726	-0.54	FALSE
gnl|gene11519|rna33456|	DDX25	Q9UHL0	RNA helicase (Fragment)	11.7199	0.218454	-0.14	FALSE
gnl|gene4902|rna14315|	LUC7L	Q9NQ29	Putative RNA-binding protein Luc7-like 1	11.7386	0.624145	2.74	FALSE
gnl|gene12662|rna36786|	HADHB	P55084	Trifunctional enzyme subunit beta, mitochondrial	11.7428	0.331169	0.3	FALSE
gnl|gene11676|rna33936|	PCID2	Q5JVF3	PCI domain-containing protein 2	11.7448	-0.425849	-0.92	FALSE
gnl|gene10810|rna31421|	HOMER2	Q9NSB8	Homer protein homolog 2	11.7515	0.305865	1.23	FALSE
gnl|gene15650|rna45701|	RPL29	P47914	60S ribosomal protein L29	11.765	0.329225	0.17	FALSE
gnl|gene2205|rna6415|	NCK1	P16333	Cytoplasmic protein NCK1	11.7889	0.958222	0.8	TRUE
gnl|gene1621|rna4734|	TUBGCP6	Q96RT7	Gamma-tubulin complex component 6	11.799	0.790833	2.65	FALSE
gnl|gene1615|rna4714|	MTMR4	Q9NYA4	Myotubularin-related protein 4	11.8112	0.484673	2.76	FALSE
gnl|gene2081|rna6040|	ASPSCR1	Q9BZE9	Tether containing UBX domain for GLUT4	11.8239	0.431158	2.64	FALSE
gnl|gene14620|rna42604|	FLNA	P21333	Filamin-A (Fragment)	11.8315	2.11005	2.22	FALSE
gnl|gene44727|rna88755|	DPYSL2	Q16555	Dihydropyrimidinase-related protein 2	11.8391	0.74622	0.88	FALSE
gnl|gene8765|rna25514|	DHX29	Q7Z478	ATP-dependent RNA helicase DHX29	11.8453	0.776572	0.48	FALSE
gnl|gene10556|rna30674|	PPFIBP1	Q86W92	Liprin-beta-1	11.8473	0.920177	2.21	FALSE
gnl|gene10490|rna30481|	TLE1	Q04724	Transducin-like enhancer protein 1	11.8663	0.729967	1.46	FALSE
gnl|gene3699|rna10775|	FRG1	Q14331	Protein FRG1	11.8677	1.0758	0.06	FALSE
gnl|gene19623|rna57346|	EPRS	P07814	Bifunctional glutamate/proline--tRNA ligase	11.8691	1.03449	1.64	FALSE
gnl|gene10741|rna31213|	HTRA2	O43464	Serine protease HTRA2, mitochondrial	11.873	0.527276	0.85	FALSE
gnl|gene18855|rna55029|	NAP1L4	Q99733	Nucleosome assembly protein 1-like 4	11.8813	0.569634	0.14	FALSE
gnl|gene2279|rna6624|	SSNA1	O43805	Sjoegren syndrome nuclear autoantigen 1	11.916	-0.618444		FALSE
gnl|gene15432|rna45046|	FBXO42	Q6P3S6	F-box only protein 42	11.9416	0.86444	2.94	FALSE
gnl|gene8200|rna23875|	HSPD1	P10809	60 kDa heat shock protein, mitochondrial	11.9443	1.15828	0.19	FALSE
gnl|gene19868|rna58014|	HEATR1	Q9H583	HEAT repeat-containing protein 1	11.9582	0.250243	0.24	FALSE
gnl|gene39064|rna80516|	FASTKD1	Q53R41	FAST kinase domain-containing protein 1, mitochondrial	12.0024	-0.0158291	-0.28	FALSE
gnl|gene44610|rna88599|	DCP1B	Q8IZD4	mRNA-decapping enzyme 1B	12.0061	0.244379	2.59	FALSE
gnl|gene3254|rna9432|	SLC16A3	O15427	Monocarboxylate transporter 4	12.0149	0.512787	0.4	FALSE
gnl|gene10647|rna30941|	THYN1	Q9P016	Thymocyte nuclear protein 1	12.0219	0.368495	-1.47	FALSE
gnl|gene11105|rna32272|	DNAJC19	Q96DA6	Mitochondrial import inner membrane translocase subunit TIM14	12.0284	0.37088		FALSE
gnl|gene11650|rna33870|	TOP1	P11387	DNA topoisomerase 1	12.036	1.33302	0.71	FALSE
gnl|gene14697|rna42833|	PMS1	P54277	PMS1 protein homolog 1	12.0431	0.723155	0.77	FALSE
gnl|gene7778|rna22702|	MOV10	Q9HCE1	RNA helicase	12.0569	0.739131	0.4	FALSE
gnl|gene12562|rna36519|	WDR36	Q8NI36	WD repeat-containing protein 36	12.0679	0.741026	0.96	FALSE
gnl|gene12859|rna37378|	DLGAP5	Q15398	Disks large-associated protein 5	12.0679	0.917628	0.84	FALSE
gnl|gene7704|rna22502|	NDUFS6	O75380	NADH dehydrogenase [ubiquinone] iron-sulfur protein 6, mitochondrial	12.078	0.437447		FALSE
gnl|gene12985|rna37735|	APLF	Q8IW19	Aprataxin and PNK-like factor	12.0926	0.988165	3.97	FALSE
gnl|gene11077|rna32202|	STRAP	Q9Y3F4	Serine-threonine kinase receptor-associated protein	12.0951	0.489182	1.22	FALSE
gnl|gene9198|rna26717|	HBS1L	Q9Y450	HBS1-like protein	12.1089	1.04483	0.52	FALSE
gnl|gene9322|rna27102|	DNAJC9	Q8WXX5	DnaJ homolog subfamily C member 9	12.1231	0.697247	-0.74	FALSE
gnl|gene20025|rna58442|	PIBF1	Q8WXW3	Progesterone-induced-blocking factor 1	12.1357	0.182451	0.15	FALSE
gnl|gene20210|rna58997|	SMAD4	Q13485	Mothers against decapentaplegic homolog 4	12.1386	0.306094	1.91	FALSE
gnl|gene11406|rna33150|	PDIA5	Q14554	Protein disulfide-isomerase A5	12.1432	0.22324	0.01	FALSE
gnl|gene46247|rna90928|	SRI	P30626	Sorcin	12.1479	0.9215	1.68	FALSE
gnl|gene49592|rna95644|	SNX15	Q9NRS6	Sorting nexin-15	12.1533	0.0712226	-0.22	FALSE
gnl|gene5697|rna16679|	SIRT1	Q96EB6	NAD-dependent protein deacetylase sirtuin-1	12.1535	0.721488	1.53	FALSE
gnl|gene13563|rna39471|	ARHGAP29	Q52LW3	Rho GTPase-activating protein 29	12.1551	0.742529	1.95	FALSE
gnl|gene6758|rna19770|	DUS3L	Q96G46	tRNA-dihydrouridine(47) synthase [NAD(P)(+)]-like	12.1563	0.772357	2.13	FALSE
gnl|gene6775|rna19833|	APBB1	O00213	Amyloid-beta A4 precursor protein-binding family B member 1	12.1573	0.567102	4.51	FALSE
gnl|gene10478|rna30441|	CKAP5	Q14008	Cytoskeleton-associated protein 5	12.1712	1.00437	1.04	FALSE
gnl|gene16956|rna49545|	SLIRP	Q9GZT3	SRA stem-loop-interacting RNA-binding protein, mitochondrial	12.1818	-0.274959		FALSE
gnl|gene340|rna992|	ZNF622	Q969S3	Zinc finger protein 622	12.1939	0.546258	0.39	FALSE
gnl|gene17814|rna52062|	NUCB1	Q02818	Nucleobindin-1	12.2069	0.246715	1.17	FALSE
gnl|gene4944|rna14443|	GTF2H4	Q92759	General transcription factor IIH subunit 4	12.2223	0.0236047	-0.2	FALSE
gnl|gene40207|rna82105|	BAZ1B	Q9UIG0	Tyrosine-protein kinase BAZ1B	12.2283	1.01306	2.33	FALSE
gnl|gene9124|rna26532|	WAPL	Q7Z5K2	Wings apart-like protein homolog (Fragment)	12.2308	0.99795	1.54	FALSE
gnl|gene18889|rna55130|	SMAD2	Q15796	Mothers against decapentaplegic homolog 2	12.232	0.242222	0.54	FALSE
gnl|gene15203|rna44377|	YEATS2	Q9ULM3	YEATS domain-containing protein 2	12.2361	1.15921	5.58	FALSE
gnl|gene35498|rna75483|	MAP3K7	O43318	Mitogen-activated protein kinase kinase kinase 7	12.2374	0.288076	2.12	FALSE
gnl|gene12445|rna36178|	EIF3D	O15371	Eukaryotic translation initiation factor 3 subunit D	12.2497	0.66634	2.78	FALSE
gnl|gene12353|rna35924|	PDIA3	P30101	Protein disulfide-isomerase A3	12.2671	0.936823	1.03	FALSE
gnl|gene11700|rna33997|	PPIG	Q13427	Peptidyl-prolyl cis-trans isomerase G (Fragment)	12.2715	2.08473	1.75	FALSE
gnl|gene6790|rna19876|	KIF22	Q14807	Kinesin-like protein KIF22	12.2831	0.644663	0.35	FALSE
gnl|gene3426|rna9971|	CIT	O14578	Citron Rho-interacting kinase	12.2897	0.773958	2.51	FALSE
gnl|gene17769|rna51933|	DAXX	Q9UER7	Death domain-associated protein 6	12.2915	0.67802	2.21	TRUE
gnl|gene38777|rna80076|	EML4	Q9HC35	Echinoderm microtubule-associated protein-like 4	12.301	0.985274	0.53	FALSE
gnl|gene7719|rna22552|	TFAM	Q00059	Transcription factor A, mitochondrial	12.3035	0.0109448	0.4	FALSE
gnl|gene100|rna281|	DHX16	O60231	RNA helicase	12.305	0.478694	1.53	FALSE
gnl|gene9033|rna26294|	UQCRQ	O14949	Cytochrome b-c1 complex subunit 8	12.3083	-0.733021		FALSE
gnl|gene15142|rna44196|	PSMD9	O00233	26S proteasome non-ATPase regulatory subunit 9	12.3316	0.566008	1.01	FALSE
gnl|gene6456|rna18891|	ZNHIT6	Q9NWK9	Box C/D snoRNA protein 1	12.3355	1.04634	0.43	FALSE
gnl|gene38158|rna79210|	VDAC3	Q9Y277	Voltage-dependent anion-selective channel protein 3	12.3682	1.41957	0.42	FALSE
gnl|gene5175|rna15141|	ARF1	P84077	ADP-ribosylation factor 1	12.3722	0.24531	-0.84	FALSE
gnl|gene17999|rna52605|	KIFC1	Q9BW19	Kinesin-like protein KIFC1	12.3727	0.872085	2.09	FALSE
gnl|gene10093|rna29341|	ABCF1	Q8NE71	ATP-binding cassette sub-family F member 1 (Fragment)	12.375	1.38873	1.5	FALSE
gnl|gene1012|rna2963|	RTTN	Q86VV8	Rotatin (Fragment)	12.3865	0.0603922	2.98	FALSE
gnl|gene12730|rna36986|	TNIK	Q9UKE5	TRAF2 and NCK-interacting protein kinase (Fragment)	12.3944	1.17757	2.92	FALSE
gnl|gene4610|rna13443|	INF2	Q27J81	Inverted formin-2	12.4044	0.419299	2.99	FALSE
gnl|gene6855|rna20038|	DDX59	Q5T1V6	Probable ATP-dependent RNA helicase DDX59	12.4072	0.439538	0.86	FALSE
gnl|gene14394|rna41918|	HINT2	Q9BX68	Histidine triad nucleotide-binding protein 2, mitochondrial	12.4263	0.258247	-0.79	FALSE
gnl|gene5042|rna14726|	KRT8	P05787	Keratin, type II cytoskeletal 8	12.4265	1.05274	5.93	FALSE
gnl|gene6786|rna19865|	RARS	P54136	Arginine--tRNA ligase, cytoplasmic	12.428	0.582588	0.28	FALSE
gnl|gene15680|rna45775|	RELCH	Q9P260	RAB11-binding protein RELCH	12.4357	0.555896	2.8	FALSE
gnl|gene13914|rna40511|	EHMT2	Q96KQ7	Histone-lysine N-methyltransferase EHMT2 (Fragment)	12.4395	1.03838	4.21	FALSE
gnl|gene13425|rna39063|	HABP4	Q5JVS0	Intracellular hyaluronan-binding protein 4	12.4447	1.98167	4.27	FALSE
gnl|gene18166|rna53087|	CDT1	Q9H211	DNA replication factor Cdt1	12.4549	-0.530021	1.72	FALSE
gnl|gene16330|rna47699|	HYOU1	Q9Y4L1	Hypoxia up-regulated protein 1 (Fragment)	12.4562	0.880286	1.24	FALSE
gnl|gene13637|rna39687|	EDC3	Q96F86	Enhancer of mRNA-decapping protein 3	12.4843	0.778957	0.46	FALSE
gnl|gene44103|rna87847|	MORF4L1	Q9UBU8	Mortality factor 4-like protein 1	12.4914	0.493249	0	FALSE
gnl|gene45858|rna90402|	SETD7	Q8WTS6	Histone-lysine N-methyltransferase SETD7	12.5033	1.24713	0.1	FALSE
gnl|gene2555|rna7431|	CTDP1	Q9Y5B0	RNA polymerase II subunit A C-terminal domain phosphatase (Fragment)	12.5401	1.03809	2.25	FALSE
gnl|gene11872|rna34481|	LPIN1	Q14693	Phosphatidate phosphatase LPIN1	12.5486	0.78028	1.26	FALSE
gnl|gene16469|rna48116|	DBN1	Q16643	Drebrin	12.5879	0.101035	2.06	FALSE
gnl|gene2476|rna7219|	IGHMBP2	P38935	DNA-binding protein SMUBP-2	12.5894	0.730065	1.85	FALSE
gnl|gene5819|rna17032|	POLR3D	P05423	DNA-directed RNA polymerase III subunit RPC4	12.5953	0.934764	0.94	FALSE
gnl|gene9095|rna26466|	TES	Q9UGI8	Testin	12.6107	0.0906128	-0.85	FALSE
gnl|gene12012|rna34902|	C11orf68	Q9H3H3	UPF0696 protein C11orf68	12.6115	0.340839	1.5	FALSE
gnl|gene34420|rna73985|	PPID	Q08752	Peptidyl-prolyl cis-trans isomerase D	12.6134	1.26517	0.28	FALSE
gnl|gene12828|rna37282|	DNAI1	Q9UI46	Dynein intermediate chain 1, axonemal	12.6152	0.72781	0.41	FALSE
gnl|gene7283|rna21248|	PEX5	P50542	PTS1-BP	12.6295	0.345887	-0.68	FALSE
gnl|gene10739|rna31208|	TXLNA	P40222	Alpha-taxilin	12.6298	0.898647	3.55	FALSE
gnl|gene40861|rna83037|	TRIP11	Q15643	Thyroid receptor-interacting protein 11	12.6397	0.988492	1.91	FALSE
gnl|gene19703|rna57589|	MRPL41	Q8IXM3	39S ribosomal protein L41, mitochondrial	12.6483	0.294496		FALSE
gnl|gene40955|rna83188|	SMG1	Q96Q15	Serine/threonine-protein kinase SMG1	12.6508	0.733266	2.98	FALSE
gnl|gene8617|rna25091|	CEP55	Q53EZ4	Centrosomal protein of 55 kDa	12.6528	0.0682169	0.47	FALSE
gnl|gene37738|rna78556|	RPS24	P62847	40S ribosomal protein S24	12.6752	0.956458		FALSE
gnl|gene16815|rna49140|	TSPO	P30536	Translocator protein	12.6855	-0.336772	-0.26	FALSE
gnl|gene40757|rna82902|	GPATCH11	Q8N954	Coiled-coil domain-containing protein 75	12.691	0.744015	-1.41	FALSE
gnl|gene18394|rna53732|	CD2AP	Q9Y5K6	CD2-associated protein	12.6952	1.02869	1.11	FALSE
gnl|gene13572|rna39503|	TOE1	Q96GM8	Target of EGR1 protein 1	12.6968	0.497529	2.91	FALSE
gnl|gene4282|rna12464|	TBC1D5	Q92609	TBC1 domain family member 5	12.7004	0.82401	2.09	FALSE
gnl|gene4272|rna12439|	RBM43	Q6ZSC3	RNA-binding protein 43	12.7021	0.335057	-0.66	FALSE
gnl|gene12727|rna36974|	KRT19	P08727	Keratin, type I cytoskeletal 19	12.7355	0.943291	4.24	FALSE
gnl|gene43958|rna87622|	ZWINT	O95229	ZW10 interactor	12.755	-0.2458	0.6	FALSE
gnl|gene7442|rna21686|	CCDC47	Q96A33	Coiled-coil domain-containing protein 47	12.7718	0.538254	0.04	FALSE
gnl|gene17307|rna50505|	RPS2	P15880	40S ribosomal protein S2	12.7862	1.62492	3.66	FALSE
gnl|gene48738|rna94456|	EML1	O00423	Echinoderm microtubule-associated protein-like 1	12.8008	1.23673	2.29	FALSE
gnl|gene20411|rna59619|	SH3GL1	Q99961	Endophilin-A2	12.811	0.736288	2.13	FALSE
gnl|gene15674|rna45760|	SART3	Q15020	Squamous cell carcinoma antigen recognized by T-cells 3	12.8151	0.495798	0.19	FALSE
gnl|gene12195|rna35442|	GAPVD1	Q14C86	GTPase-activating protein and VPS9 domain-containing protein 1	12.8275	0.594938	0.89	FALSE
gnl|gene14069|rna40983|	HSPA14	A0A1W2PQ72	Heat shock 70 kDa protein 14	12.8329	0.678984	0.26	FALSE
gnl|gene12552|rna36495|	RAD23B	P54727	UV excision repair protein RAD23 homolog B	12.8462	0.0505746	1.11	FALSE
gnl|gene20334|rna59391|	TOMM40	O96008	Mitochondrial import receptor subunit TOM40 homolog	12.8495	0.838744	0.7	FALSE
gnl|gene18475|rna53949|	NCAPH	Q15003	Condensin complex subunit 2	12.855	0.5253	0.76	FALSE
gnl|gene11883|rna34507|	CYFIP1	Q7L576	Cytoplasmic FMR1-interacting protein 1 (Fragment)	12.858	0.353434	0.85	FALSE
gnl|gene14685|rna42798|	EIF3B	P55884	Eukaryotic translation initiation factor 3 subunit B	12.8643	0.810125	0.44	FALSE
gnl|gene17115|rna49993|	MED23	Q9ULK4	Mediator complex subunit 23	12.8663	0.043534	1	FALSE
gnl|gene2594|rna7534|	PES1	O00541	Pescadillo homolog	12.8699	0.623263	1.05	FALSE
gnl|gene3748|rna10908|	PDCD11	Q14690	Protein RRP5 homolog	12.899	1.19922	1.49	FALSE
gnl|gene6652|rna19471|	TSG101	Q99816	Tumor susceptibility gene 101 protein	12.9017	0.205157	5.39	FALSE
gnl|gene4611|rna13445|	INPPL1	O15357	Phosphatidylinositol 3,4,5-trisphosphate 5-phosphatase 2	12.9027	0.976126	2.67	FALSE
gnl|gene13520|rna39344|	CTSL	P07711	Procathepsin L	12.9196	0.999747	2.12	FALSE
gnl|gene4306|rna12551|	CCDC166	P0CW27	Coiled-coil domain-containing protein 166	12.9295	-0.14782	1.36	FALSE
gnl|gene5417|rna15885|	FAM192A	Q9GZU8	PSME3-interacting protein	12.9491	0.978935	1.54	FALSE
gnl|gene431|rna1244|	GTF2B	Q00403	Transcription initiation factor IIB	12.9563	-0.0885055	1.75	FALSE
gnl|gene18742|rna54712|	RANGAP1	P46060	Ran GTPase-activating protein 1	12.9737	0.493952	1.06	FALSE
gnl|gene3479|rna10112|	MYCBP2	O75592	E3 ubiquitin-protein ligase MYCBP2 (Fragment)	12.9958	1.48083	4.94	FALSE
gnl|gene7770|rna22681|	GEMIN4	P57678	Gem-associated protein 4	13.0098	-0.44323	-0.14	FALSE
gnl|gene34660|rna74306|	MGST3	O14880	Microsomal glutathione S-transferase 3	13.0141	0.308103	-0.22	FALSE
gnl|gene11480|rna33366|	MTHFSD	Q2M296	Methenyltetrahydrofolate synthase domain-containing protein	13.0176	0.255209	0.35	FALSE
gnl|gene14485|rna42175|	DCTN1	Q14203	Dynactin subunit 1	13.0191	0.493119	1.96	FALSE
gnl|gene18711|rna54614|	CPSF2	Q9P2I0	Cleavage and polyadenylation specificity factor subunit 2	13.0222	0.627886	0.89	FALSE
gnl|gene7078|rna20668|	RPS15	P62841	40S ribosomal protein S15	13.0442	0.251926	1.19	FALSE
gnl|gene38371|rna79488|	SNX9	Q9Y5X1	Sorting nexin-9	13.0543	1.02892	5.85	FALSE
gnl|gene18070|rna52816|	PNO1	Q9NRX1	RNA-binding protein PNO1	13.0548	0.526378	-0.29	FALSE
gnl|gene14584|rna42466|	TSC22D1	Q15714	TSC22 domain family protein 1	13.057	0.599528	2.2	FALSE
gnl|gene12640|rna36725|	NEK4	P51957	Serine/threonine-protein kinase Nek4	13.0607	0.825202	0.81	FALSE
gnl|gene2383|rna6928|	EDC4	Q6P2E9	Enhancer of mRNA-decapping protein 4	13.0678	0.39014	1.7	FALSE
gnl|gene19958|rna58261|	TRIP12	Q14669	E3 ubiquitin-protein ligase TRIP12	13.0758	1.06604	2.66	FALSE
gnl|gene34548|rna74145|	DNMT1	P26358	DNA (cytosine-5)-methyltransferase 1 (Fragment)	13.0905	1.27853	2.35	FALSE
gnl|gene48125|rna93571|	ARHGEF1	Q92888	Rho guanine nucleotide exchange factor 1 (Fragment)	13.0945	0.53564	1.81	FALSE
gnl|gene15551|rna45418|	MNS1	Q8NEH6	Meiosis-specific nuclear structural protein 1	13.1055	0.387151	-1.28	FALSE
gnl|gene17279|rna50422|	CRNKL1	Q9BZJ0	Crooked neck-like protein 1	13.1282	0.374474	1.09	FALSE
gnl|gene47621|rna92836|	NDUFS5	O43920	NADH dehydrogenase [ubiquinone] iron-sulfur protein 5	13.1377	0.0226736		FALSE
gnl|gene6344|rna18563|	MOGS	Q13724	Mannosyl-oligosaccharide glucosidase	13.144	1.16937	1.49	FALSE
gnl|gene38482|rna79639|	PSMD5	Q16401	26S proteasome non-ATPase regulatory subunit 5	13.1577	-0.176015	-0.45	FALSE
gnl|gene10383|rna30182|	FAU	P35544	40S ribosomal protein S30 (Fragment)	13.162	-1.30048		FALSE
gnl|gene39647|rna81300|	UACA	Q9BZF9	Uveal autoantigen with coiled-coil domains and ankyrin repeats (Fragment)	13.1859	0.91802	0.04	FALSE
gnl|gene15105|rna44087|	MYO5A	Q9Y4I1	Unconventional myosin-Va (Fragment)	13.1866	0.824386	1.16	FALSE
gnl|gene18095|rna52887|	COPB1	P53618	Coatomer subunit beta (Fragment)	13.2007	-0.0452492	-0.06	FALSE
gnl|gene43040|rna86237|	PARG	Q86W56	Poly(ADP-ribose) glycohydrolase	13.2009	0.774187	1.86	FALSE
gnl|gene1344|rna3921|	MRPL37	Q9BZE1	39S ribosomal protein L37, mitochondrial	13.2035	0.144307	0.52	FALSE
gnl|gene46427|rna91189|	ERI3	O43414	ERI1 exoribonuclease 3	13.2082	0.0164171	1.19	FALSE
gnl|gene3637|rna10579|	HEXIM1	O94992	Protein HEXIM1	13.2246	1.05508	2.29	FALSE
gnl|gene13404|rna38995|	KIF17	Q9P2E2	Kinesin-like protein	13.2293	0.477747	1.3	FALSE
gnl|gene44531|rna88501|	NSA2	O95478	Ribosome biogenesis protein NSA2 homolog	13.2568	0.99416	-0.16	FALSE
gnl|gene5506|rna16124|	KIF5B	P33176	Kinesin-1 heavy chain	13.2604	0.891949	2.03	FALSE
gnl|gene8693|rna25306|	PRPF6	O94906	Pre-mRNA-processing factor 6	13.2755	0.598286	5.94	FALSE
gnl|gene17117|rna49997|	MAGOH	P61326	Protein mago nashi homolog	13.2988	0.321384	-0.92	FALSE
gnl|gene14203|rna41373|	RPL15	P61313	60S ribosomal protein L15	13.2991	0.854917	-0.63	FALSE
gnl|gene27112|rna66618|	GEMIN5	Q8TEQ6	Gem-associated protein 5	13.3002	0.718842	2.02	FALSE
gnl|gene11641|rna33832|	MADD	Q8WXG6	MAP kinase-activating death domain protein	13.3053	1.01117	2.68	FALSE
gnl|gene4139|rna12054|	SYMPK	Q92797	Symplekin	13.3153	0.260224	1.78	FALSE
gnl|gene7514|rna21907|	YTHDC2	Q9H6S0	3'-5' RNA helicase YTHDC2	13.3318	0.746139	0.98	FALSE
gnl|gene14678|rna42776|	PIKFYVE	Q9Y2I7	1-phosphatidylinositol 3-phosphate 5-kinase	13.3323	0.908938	2.49	FALSE
gnl|gene8356|rna24326|	GHITM	Q9H3K2	Growth hormone-inducible transmembrane protein	13.3433	0.0797824	-0.64	FALSE
gnl|gene5786|rna16937|	MMS22L	Q6ZRQ5	Protein MMS22-like	13.3487	-0.00215628	0.55	FALSE
gnl|gene16349|rna47753|	RPL13A	P40429	60S ribosomal protein L13a	13.3828	0.462245	0.32	FALSE
gnl|gene6568|rna19228|	COPZ1	P61923	Coatomer subunit zeta-1	13.3925	-0.560699	-2.1	FALSE
gnl|gene3891|rna11361|	PAXIP1	Q6ZW49	PAX-interacting protein 1	13.406	0.189638	1.85	FALSE
gnl|gene19394|rna56673|	GTF3C1	Q12789	General transcription factor 3C polypeptide 1	13.4163	1.09466	1.28	FALSE
gnl|gene18580|rna54247|	MISP	Q8IVT2	Mitotic interactor and substrate of PLK1	13.4218	0.711557	3.39	FALSE
gnl|gene13622|rna39648|	POP1	Q99575	Ribonucleases P/MRP protein subunit POP1	13.432	0.855015	2.47	FALSE
gnl|gene4767|rna13921|	NVL	O15381	Nuclear valosin-containing protein-like	13.4471	0.687266	1.31	FALSE
gnl|gene7638|rna22271|	TBCB	Q99426	Tubulin-folding cofactor B	13.456	0.578324	4.34	FALSE
gnl|gene46096|rna90725|	TIMM9	Q9Y5J7	Mitochondrial import inner membrane translocase subunit Tim9	13.4668	-1.47142		FALSE
gnl|gene41855|rna84453|	DYNC1H1	Q14204	Cytoplasmic dynein 1 heavy chain 1 (Fragment)	13.4708	1.08198	1.22	FALSE
gnl|gene18432|rna53836|	NSFL1C	Q9UNZ2	NSFL1 cofactor p47	13.4718	0.839104	-0.22	FALSE
gnl|gene16508|rna48224|	NUP85	Q9BW27	Nuclear pore complex protein Nup85	13.4747	-0.230493	-0.52	FALSE
gnl|gene12651|rna36754|	TMEM33	P57088	Transmembrane protein 33	13.4777	-1.42532	-0.11	FALSE
gnl|gene12261|rna35641|	RPN1	P04843	Dolichyl-diphosphooligosaccharide--protein glycosyltransferase subunit 1	13.4797	0.306943	0.6	FALSE
gnl|gene22966|rna62457|	RPL13	P26373	60S ribosomal protein L13	13.4812	0.138868	-0.12	FALSE
gnl|gene11522|rna33462|	HEATR6	Q6AI08	HEAT repeat-containing protein 6	13.4823	0.202984	1.45	FALSE
gnl|gene13779|rna40091|	MRPL3	P09001	39S ribosomal protein L3, mitochondrial	13.4913	1.21224	0.69	FALSE
gnl|gene41896|rna84525|	LSG1	Q9H089	Large subunit GTPase 1 homolog	13.4977	0.686253	1.33	FALSE
gnl|gene19028|rna55535|	TP53BP1	Q12888	TP53-binding protein 1	13.4984	1.19479	2.56	FALSE
gnl|gene1442|rna4206|	NOP58	Q9Y2X3	Nucleolar protein 58	13.5115	0.497987	0.02	FALSE
gnl|gene15352|rna44807|	EIF2AK2	P19525	Interferon-induced, double-stranded RNA-activated protein kinase	13.5189	1.17692	0.2	FALSE
gnl|gene18593|rna54281|	ORC4	O43929	Origin recognition complex subunit 4	13.5328	-0.14715	-1.21	FALSE
gnl|gene14334|rna41753|	SRPK2	P78362	SRSF protein kinase 2	13.5605	0.609705	1.38	FALSE
gnl|gene45014|rna89191|	SYNJ2BP	P57105	Synaptojanin-2-binding protein	13.5685	0.865894	-1.31	FALSE
gnl|gene2480|rna7227|	RPL14	P50914	60S ribosomal protein L14	13.5793	-0.16262	1.35	FALSE
gnl|gene47914|rna93245|	EXOSC10	Q01780	Exosome component 10	13.5966	0.46904	1.65	FALSE
gnl|gene12006|rna34886|	EIF3H	O15372	Eukaryotic translation initiation factor 3 subunit H	13.6018	0.386513	-0.4	FALSE
gnl|gene14300|rna41661|	STK10	O94804	Serine/threonine-protein kinase 10	13.6286	0.611093	1.52	FALSE
gnl|gene11998|rna34867|	PDS5B	Q9NTI5	Sister chromatid cohesion protein PDS5 homolog B	13.6304	0.647685	2.43	FALSE
gnl|gene7987|rna23291|	METTL3	Q86U44	N6-adenosine-methyltransferase catalytic subunit	13.639	0.389944	0.65	FALSE
gnl|gene12616|rna36662|	SPDL1	Q96EA4	Protein Spindly	13.6427	0.0964283	0.07	FALSE
gnl|gene42849|rna85912|	UBR4	Q5T4S7	E3 ubiquitin-protein ligase UBR4	13.6492	0.969363	3.22	FALSE
gnl|gene13505|rna39300|	PLIN3	O60664	Perilipin-3	13.6499	-0.0700628	0.94	FALSE
gnl|gene18203|rna53183|	PHB	P35232	Prohibitin	13.6512	-0.0557366	0.22	FALSE
gnl|gene20671|rna60151|	FCGBP	Q9Y6R7	IgGFc-binding protein	13.6535	1.59753	4.78	FALSE
gnl|gene16767|rna49007|	NCKAP1	Q9Y2A7	Nck-associated protein 1	13.6602	-0.0985845	-0.53	FALSE
gnl|gene35516|rna75518|	GCN1	Q92616	eIF-2-alpha kinase activator GCN1	13.6721	0.518357	0.28	FALSE
gnl|gene15649|rna45695|	TOR1AIP1	Q5JTV8	Torsin-1A-interacting protein 1	13.6774	0.5302	3.75	FALSE
gnl|gene13824|rna40256|	RPL8	P62917	60S ribosomal protein L8	13.7061	1.73246	0.76	FALSE
gnl|gene41343|rna83745|	SUMO2	P61956	Small ubiquitin-related modifier 2	13.7175	0.0388784		FALSE
gnl|gene39885|rna81655|	CAT	P04040	Catalase	13.7203	0.931138	1.37	FALSE
gnl|gene12758|rna37079|	MCCC1	Q96RQ3	Methylcrotonoyl-CoA carboxylase subunit alpha, mitochondrial	13.7227	0.590674	0.35	FALSE
gnl|gene12754|rna37055|	NASP	P49321	Nuclear autoantigenic sperm protein	13.7289	1.17663	0.83	FALSE
gnl|gene16167|rna47251|	MANF	P55145	Mesencephalic astrocyte-derived neurotrophic factor	13.7305	-0.406018	-0.83	FALSE
gnl|gene37341|rna78036|	UTRN	P46939	Utrophin	13.7331	0.879861	1.84	FALSE
gnl|gene17603|rna51429|	HDGF	P51858	Hepatoma-derived growth factor	13.7406	1.26133	-0.03	FALSE
gnl|gene17445|rna50948|	FBXO11	Q86XK2	F-box only protein 11 (Fragment)	13.756	1.52209	1.74	FALSE
gnl|gene7780|rna22708|	PIWIL2	Q8TC59	Piwi-like protein 2	13.7612	0.51411	1.88	FALSE
gnl|gene40678|rna82787|	SMC2	O95347	Structural maintenance of chromosomes protein 2	13.7619	1.07259	0.77	FALSE
gnl|gene13771|rna40071|	NDUFB8	O95169	NADH dehydrogenase [ubiquinone] 1 beta subcomplex subunit 8, mitochondrial	13.7754	-0.0487614	3.54	FALSE
gnl|gene44916|rna89039|	DYM	Q7RTS9	Dymeclin	13.7892	-0.275514	0.41	FALSE
gnl|gene46083|rna90707|	PLCH1	Q4KWH8	1-phosphatidylinositol 4,5-bisphosphate phosphodiesterase eta-1	13.7941	1.2971	2.35	FALSE
gnl|gene9059|rna26363|	MCAT	Q8IVS2	Malonyl-CoA-acyl carrier protein transacylase, mitochondrial	13.8005	0.0566841	-0.45	FALSE
gnl|gene14216|rna41414|	PARVB	Q9HBI1	Beta-parvin	13.8034	-0.0478139	-0.47	FALSE
gnl|gene46440|rna91213|	APOOL	Q6UXV4	MICOS complex subunit	13.8075	0.0602942	-0.24	FALSE
gnl|gene892|rna2618|	STMN1	P16949	Stathmin	13.8096	-0.228795	-0.26	FALSE
gnl|gene6777|rna19839|	MTCH2	Q9Y6C9	Mitochondrial carrier homolog 2	13.812	0.115492	1.12	FALSE
gnl|gene17906|rna52342|	DAD1	P61803	Dolichyl-diphosphooligosaccharide--protein glycosyltransferase subunit DAD1	13.8193	-1.28124		FALSE
gnl|gene19462|rna56885|	MORC2	Q9Y6X9	ATPase MORC2	13.8234	0.494099	2.43	FALSE
gnl|gene47901|rna93226|	C7orf50	Q9BRJ6	Uncharacterized protein C7orf50	13.8268	0.257643	-1.89	FALSE
gnl|gene15055|rna43927|	PDLIM1	O00151	PDZ and LIM domain protein 1	13.8348	0.399647	1.24	FALSE
gnl|gene5582|rna16336|	FKBP4	Q02790	Peptidyl-prolyl cis-trans isomerase FKBP4	13.8429	0.857432	0.06	FALSE
gnl|gene18696|rna54574|	HSP90AA1	P07900	Heat shock protein HSP 90-alpha	13.8556	0.823324	0.9	FALSE
gnl|gene5716|rna16735|	MSRA	Q9UJ68	Mitochondrial peptide methionine sulfoxide reductase	13.874	0.712406	1.1	FALSE
gnl|gene2998|rna8689|	CSTB	P04080	Cystatin-B	13.8831	-0.71123		FALSE
gnl|gene11831|rna34354|	FARSA	Q9Y285	Phenylalanine--tRNA ligase (Fragment)	13.8927	0.54977	0.61	FALSE
gnl|gene44466|rna88398|	ERCC3	P19447	General transcription and DNA repair factor IIH helicase subunit XPB	13.9083	0.517753	0.42	FALSE
gnl|gene181|rna509|	CEP135	Q66GS9	Centrosomal protein of 135 kDa	13.9273	0.443557	-0.48	FALSE
gnl|gene12395|rna36045|	RAD50	Q92878	DNA repair protein RAD50	13.9304	0.969673	-0.15	FALSE
gnl|gene1532|rna4445|	HMMR	O75330	Hyaluronan mediated motility receptor	13.9474	0.643176	0.81	FALSE
gnl|gene3342|rna9712|	NFATC2IP	Q8NCF5	NFATC2-interacting protein	13.9542	0.831573	3.33	FALSE
gnl|gene22131|rna61616|	COX6A1	P12074	Cytochrome c oxidase subunit 6A1, mitochondrial	13.9546	0.043142		FALSE
gnl|gene2062|rna5985|	ATAD2	Q6PL18	ATPase family AAA domain-containing protein 2	13.9593	0.792956	1.42	FALSE
gnl|gene15861|rna46345|	TEX10	Q9NXF1	Testis-expressed protein 10	13.9621	0.0988949	0.33	FALSE
gnl|gene17584|rna51354|	AP4B1	Q9Y6B7	AP-4 complex subunit beta-1	13.979	-0.10636	-0.51	FALSE
gnl|gene13997|rna40763|	MBTD1	Q05BQ5	MBT domain-containing protein 1	13.9937	0.576642	1.37	FALSE
gnl|gene4702|rna13736|	SRP68	Q9UHB9	Signal recognition particle subunit SRP68	14.0093	1.02559	2.4	FALSE
gnl|gene20368|rna59491|	WWP2	O00308	NEDD4-like E3 ubiquitin-protein ligase WWP2	14.0149	0.984391	2.72	FALSE
gnl|gene12751|rna37047|	STK3	Q13188	Serine/threonine-protein kinase 3	14.0324	0.188299	0.8	FALSE
gnl|gene10792|rna31366|	MIER1	Q8N108	Mesoderm induction early response protein 1	14.0494	1.225	1.53	FALSE
gnl|gene3080|rna8924|	SBDS	Q9Y3A5	Ribosome maturation protein SBDS	14.0554	0.222816	-0.52	FALSE
gnl|gene8207|rna23894|	RAB5A	P20339	Ras-related protein Rab-5A	14.0562	0.126976	-0.15	FALSE
gnl|gene3544|rna10317|	TFIP11	Q9UBB9	Tuftelin-interacting protein 11	14.0581	0.837601	0.8	FALSE
gnl|gene16618|rna48552|	LMAN1	P49257	Protein ERGIC-53	14.08	1.13486	1.34	FALSE
gnl|gene45175|rna89417|	NUP160	Q12769	Nuclear pore complex protein Nup160	14.0816	0.154288	0.57	FALSE
gnl|gene13491|rna39246|	PAIP2B	Q9ULR5	Polyadenylate-binding protein-interacting protein 2B	14.0818	0.133199		FALSE
gnl|gene16911|rna49421|	CHMP1B	Q7LBR1	Charged multivesicular body protein 1b	14.085	-0.546487	-1.73	FALSE
gnl|gene5467|rna16025|	CRELD2	Q6UXH1	Protein disulfide isomerase CRELD2	14.0887	0.137136	5.78	FALSE
gnl|gene8015|rna23364|	NAT10	Q9H0A0	RNA cytidine acetyltransferase	14.0923	0.479969	0.81	FALSE
gnl|gene19422|rna56764|	FHOD1	Q9Y613	FH1/FH2 domain-containing protein 1	14.1124	0.481733	2.77	FALSE
gnl|gene17286|rna50449|	GCFC2	P16383	Intron Large complex component GCFC2	14.114	0.478172	1.83	FALSE
gnl|gene13023|rna37843|	RPL5	P46777	60S ribosomal protein L5	14.128	0.815287	0.58	FALSE
gnl|gene595|rna1741|	GTF2E1	P29083	General transcription factor IIE subunit 1	14.1305	0.112388	0.19	FALSE
gnl|gene13916|rna40518|	RPS3A	P61247	40S ribosomal protein S3a	14.1322	0.941151	-0.27	FALSE
gnl|gene34887|rna74594|	SHTN1	A0MZ66	Shootin-1	14.138	0.396625	1.52	FALSE
gnl|gene4694|rna13708|	KIAA1143	Q96AT1	Uncharacterized protein KIAA1143	14.1537	0.555079	0.59	FALSE
gnl|gene11193|rna32525|	NRDE2	Q9H7Z3	Nuclear exosome regulator NRDE2	14.1538	0.740389	1.72	FALSE
gnl|gene12970|rna37698|	NUP205	Q92621	Nuclear pore complex protein Nup205	14.1543	0.344499	0.76	FALSE
gnl|gene11573|rna33607|	XPO1	O14980	Exportin-1	14.1591	0.0564064	-0.4	FALSE
gnl|gene280|rna800|	NDRG2	Q9UN36	Protein NDRG2	14.1591	0.259832	0.14	FALSE
gnl|gene5382|rna15777|	TMED8	Q6PL24	Protein TMED8	14.1692	0.473647	0.87	FALSE
gnl|gene7671|rna22375|	DHRS4	Q9BTZ2	Dehydrogenase/reductase SDR family member 4	14.1984	0.183676	-0.58	FALSE
gnl|gene126|rna349|	PARK7	Q99497	Parkinson disease protein 7	14.2272	0.324471	0.17	FALSE
gnl|gene37478|rna78209|	NELFA	Q9H3P2	Negative elongation factor A	14.2316	-0.206562	2.34	FALSE
gnl|gene1439|rna4198|	ATAD2B	Q9ULI0	ATPase family AAA domain-containing protein 2B	14.2463	0.977547	1.79	FALSE
gnl|gene15508|rna45282|	CKS2	P33552	Cyclin-dependent kinases regulatory subunit 2	14.252	-1.36813		FALSE
gnl|gene10313|rna29974|	RPL18A	Q02543	60S ribosomal protein L18a	14.2521	-0.332704	0.01	FALSE
gnl|gene11309|rna32886|	RABGEF1	Q9UJ41	Rab5 GDP/GTP exchange factor	14.2521	0.321449	0.4	FALSE
gnl|gene17072|rna49868|	RPL21	P46778	60S ribosomal protein L21	14.2539	0.984898	2.72	FALSE
gnl|gene14349|rna41797|	SEC61A1	P61619	Protein transport protein Sec61 subunit alpha isoform 1	14.2551	0.0962976	0.24	FALSE
gnl|gene7270|rna21215|	MAEL	Q96JY0	Protein maelstrom homolog	14.2594	0.359037	0.35	FALSE
gnl|gene1510|rna4387|	RPL24	P83731	60S ribosomal protein L24	14.2653	0.258035	1.59	FALSE
gnl|gene36664|rna77090|	STXBP6	Q8NFX7	Syntaxin-binding protein 6	14.2695	-0.0852711	-0.46	FALSE
gnl|gene15250|rna44506|	EEF1A1	P68104	Elongation factor 1-alpha 1	14.2885	1.10589	-0.09	FALSE
gnl|gene43409|rna86791|	TAX1BP3	O14907	Tax1-binding protein 3	14.3008	0.301471		FALSE
gnl|gene19643|rna57401|	DDX24	Q9GZR7	ATP-dependent RNA helicase DDX24	14.3008	0.581412	0.94	FALSE
gnl|gene11629|rna33785|	PPM1B	O75688	Protein-serine/threonine phosphatase (Fragment)	14.3026	1.06999	0.71	FALSE
gnl|gene16966|rna49572|	HOOK2	Q96ED9	Protein Hook homolog 2	14.3079	0.150384	-0.68	FALSE
gnl|gene10072|rna29268|	VAC14	Q08AM6	Protein VAC14 homolog	14.3156	0.0570271	1.08	FALSE
gnl|gene47295|rna92382|	ORC5	O43913	Origin recognition complex subunit 5	14.3171	-0.210548	0.03	FALSE
gnl|gene2525|rna7351|	RALBP1	Q15311	RalA-binding protein 1	14.3323	0.549574	1.25	FALSE
gnl|gene8856|rna25795|	RPL27	P61353	60S ribosomal protein L27	14.3467	0.617154		FALSE
gnl|gene2375|rna6907|	CCDC186	Q7Z3E2	Coiled-coil domain-containing protein 186 (Fragment)	14.3546	0.832504	0.42	FALSE
gnl|gene6913|rna20198|	CNOT1	A5YKK6	CCR4-NOT transcription complex subunit 1	14.3553	0.535542	2.03	FALSE
gnl|gene15669|rna45750|	NUDCD2	Q8WVJ2	NudC domain-containing protein 2	14.3688	0.156771	-0.41	FALSE
gnl|gene11057|rna32150|	SNX27	Q96L92	Sorting nexin-27	14.3735	1.10194	4.94	FALSE
gnl|gene42408|rna85300|	AQR	O60306	Aquarius homolog (Mouse), isoform CRA_a	14.3821	0.49307	1.23	FALSE
gnl|gene13111|rna38110|	PABPC1L	Q4VXU2	Polyadenylate-binding protein 1-like	14.383	0.519517	2.35	FALSE
gnl|gene10416|rna30272|	CUL4B	Q13620	Cullin-4B	14.4009	0.638684	1.8	FALSE
gnl|gene3231|rna9360|	TELO2	Q9Y4R8	Telomere length regulation protein TEL2 homolog	14.4047	-0.0920503	1.47	FALSE
gnl|gene19789|rna57811|	GOLGA3	Q08378	Golgin subfamily A member 3	14.4086	0.7045	3.88	FALSE
gnl|gene35847|rna75959|	TTF2	Q9UNY4	Transcription termination factor 2	14.4087	0.974443	0.94	FALSE
gnl|gene5291|rna15490|	AK2	P54819	Adenylate kinase 2, mitochondrial	14.4089	-0.130243	0.7	FALSE
gnl|gene14793|rna43159|	GLE1	Q53GS7	Nucleoporin GLE1	14.4171	0.374246	1.31	FALSE
gnl|gene14177|rna41289|	DDX18	Q9NVP1	ATP-dependent RNA helicase DDX18	14.424	1.22772	0.54	FALSE
gnl|gene40811|rna82976|	MRPL27	Q9P0M9	39S ribosomal protein L27, mitochondrial	14.4427	0.294496	-0.13	FALSE
gnl|gene14839|rna43291|	AP2M1	Q96CW1	AP-2 complex subunit mu	14.4543	0.545327	0	FALSE
gnl|gene48635|rna94276|	MRPS28	Q9Y2Q9	28S ribosomal protein S28, mitochondrial (Fragment)	14.4597	0.340725	0.14	FALSE
gnl|gene38462|rna79614|	TUBGCP4	Q9UGJ1	Gamma-tubulin complex component 4	14.4677	0.281084	1.2	FALSE
gnl|gene14541|rna42349|	P4HB	P07237	Protein disulfide-isomerase	14.4683	0.618542	0.37	FALSE
gnl|gene17503|rna51116|	RPS10	P46783	40S ribosomal protein S10	14.4768	0.628409	-0.95	FALSE
gnl|gene42918|rna86082|	NPFFR2	Q9Y5X5	Neuropeptide FF receptor 2	14.4782	-0.41069	-1.16	FALSE
gnl|gene17599|rna51421|	CSNK1E	P49674	Casein kinase I isoform epsilon	14.4941	0.944272	2.2	FALSE
gnl|gene17652|rna51582|	TIAM1	Q13009	T-lymphoma invasion and metastasis-inducing protein 1	14.5115	1.00368	2.66	FALSE
gnl|gene12540|rna36468|	RINT1	Q6NUQ1	RAD50-interacting protein 1	14.5194	-0.257039	1.11	FALSE
gnl|gene11595|rna33680|	MED24	O75448	Mediator complex subunit 24	14.5227	-0.112617	0.32	FALSE
gnl|gene2637|rna7662|	METTL16	Q86W50	RNA N6-adenosine-methyltransferase METTL16	14.5236	0.415983	0.99	FALSE
gnl|gene37876|rna78759|	PPTC7	Q8NI37	Protein phosphatase PTC7 homolog	14.547	1.04317	1.43	FALSE
gnl|gene5400|rna15831|	MRPL40	Q9NQ50	39S ribosomal protein L40, mitochondrial	14.5497	-0.66799	0.27	FALSE
gnl|gene6782|rna19855|	PPFIA1	Q13136	Liprin-alpha-1 (Fragment)	14.5516	0.804244	3.61	FALSE
gnl|gene38057|rna79059|	BCAP31	P51572	B-cell receptor-associated protein 31	14.5612	-0.274893	-1.42	FALSE
gnl|gene11320|rna32920|	EIF3L	Q9Y262	Eukaryotic translation initiation factor 3 subunit L	14.5751	0.216739	-0.57	FALSE
gnl|gene16497|rna48198|	NUDT16	Q96DE0	U8 snoRNA-decapping enzyme	14.5844	0.565991	-0.25	FALSE
gnl|gene18623|rna54375|	FCHSD1	Q86WN1	F-BAR and double SH3 domains protein 1	14.6038	0.446318	1.36	FALSE
gnl|gene42800|rna85856|	TSFM	P43897	Elongation factor Ts, mitochondrial	14.6233	0.751546	0.14	FALSE
gnl|gene1135|rna3296|	TRMT2A	Q8IZ69	tRNA (uracil-5-)-methyltransferase homolog A	14.6311	0.292111	1.54	FALSE
gnl|gene14322|rna41715|	NBN	O60934	Nibrin	14.6354	0.810909	0.58	FALSE
gnl|gene9824|rna28561|	OSER1	Q9NX31	Oxidative stress-responsive serine-rich protein 1	14.637	0.128985	0.76	FALSE
gnl|gene18421|rna53806|	PDIA4	P13667	Protein disulfide-isomerase A4	14.6372	0.829368	0.78	FALSE
gnl|gene17323|rna50557|	WDR81	Q562E7	WD repeat-containing protein 81	14.639	1.03083	3.9	FALSE
gnl|gene36306|rna76585|	SPAG5	Q96R06	Sperm-associated antigen 5	14.6412	-0.122728	1.74	FALSE
gnl|gene20189|rna58921|	FUCA1	P04066	Tissue alpha-L-fucosidase	14.6492	0.414398	1.62	FALSE
gnl|gene42248|rna85063|	TRIO	O75962	Triple functional domain protein	14.6532	1.31318	5.24	FALSE
gnl|gene7927|rna23124|	RPS3	P23396	40S ribosomal protein S3	14.6575	0.470118	-0.16	FALSE
gnl|gene11230|rna32660|	PSMF1	Q92530	Proteasome inhibitor PI31 subunit	14.6598	0.537486	3.41	FALSE
gnl|gene48677|rna94330|	ASAP1	Q9ULH1	Arf-GAP with SH3 domain, ANK repeat and PH domain-containing protein 1	14.6698	0.900068	3.03	FALSE
gnl|gene6542|rna19146|	CLCN5	P51795	Chloride channel protein (Fragment)	14.701	0.184084	0.36	FALSE
gnl|gene41463|rna83913|	RPL23	P62829	60S ribosomal protein L23	14.7137	1.35561	-0.41	FALSE
gnl|gene15391|rna44918|	TSPAN15	O95858	Tetraspanin-15	14.7139	-0.299756	-0.25	FALSE
gnl|gene462|rna1330|	NCBP2	P52298	Nuclear cap-binding protein subunit 2	14.7151	1.39353	2.35	FALSE
gnl|gene647|rna1890|	TRIM44	Q96DX7	Tripartite motif-containing protein 44	14.7157	0.0966243	2.96	FALSE
gnl|gene15604|rna45565|	CHCHD6	Q9BRQ6	MICOS complex subunit MIC25	14.7188	0.279124	1.86	FALSE
gnl|gene47373|rna92506|	FNBP1L	Q5T0N5	Formin-binding protein 1-like	14.7205	1.14054	1.84	FALSE
gnl|gene14017|rna40830|	NAA40	Q86UY6	N-alpha-acetyltransferase 40	14.7207	0.180425	0.02	FALSE
gnl|gene12383|rna36012|	DDX20	Q9UHI6	Probable ATP-dependent RNA helicase DDX20	14.7208	0.413614	1.57	FALSE
gnl|gene11550|rna33542|	CDC37L1	Q7L3B6	Hsp90 co-chaperone Cdc37-like 1	14.7248	-0.092083	3.04	FALSE
gnl|gene13442|rna39121|	PFN1	P07737	Profilin-1	14.7276	0.548267	-0.11	FALSE
gnl|gene6665|rna19508|	TAOK3	Q9H2K8	Serine/threonine-protein kinase TAO3	14.7284	0.447412	-0.08	FALSE
gnl|gene15965|rna46671|	HSPE1	P61604	10 kDa heat shock protein, mitochondrial	14.7359	1.08503		FALSE
gnl|gene44268|rna88087|	RPL36A	P83881	60S ribosomal protein L36a	14.7534	0.983068		FALSE
gnl|gene17037|rna49782|	NDUFB9	Q9Y6M9	NADH dehydrogenase [ubiquinone] 1 beta subcomplex subunit 9	14.7545	-0.765137	-1.66	FALSE
gnl|gene325|rna933|	UBE4B	O95155	Ubiquitin conjugation factor E4 B	14.7546	0.124166	1.95	FALSE
gnl|gene10633|rna30907|	HSPA5	P11021	Endoplasmic reticulum chaperone BiP	14.7595	1.19893	0.84	FALSE
gnl|gene46107|rna90736|	RABEP1	Q15276	Rab GTPase-binding effector protein 1	14.762	0.337344	0.89	FALSE
gnl|gene8434|rna24549|	RPL37	P61927	60S ribosomal protein L37	14.7635	0.650511		FALSE
gnl|gene49776|rna95895|	DOP1A	Q5JWR5	Protein dopey-1	14.7715	0.517736	1.44	FALSE
gnl|gene139|rna390|	SRPRA	P08240	Signal recognition particle receptor subunit alpha	14.7727	1.02306	1.52	FALSE
gnl|gene14269|rna41573|	SOS2	Q07890	Son of sevenless homolog 2	14.7741	0.412618	3.55	FALSE
gnl|gene40528|rna82573|	SF3B6	Q9Y3B4	Splicing factor 3B subunit 6	14.7752	-0.0575988		FALSE
gnl|gene11022|rna32046|	SARDH	Q9UL12	Sarcosine dehydrogenase, mitochondrial (Fragment)	14.7806	1.01953	1.86	FALSE
gnl|gene18536|rna54127|	RPL7	P18124	60S ribosomal protein L7	14.7919	0.883373	-0.41	FALSE
gnl|gene36395|rna76714|	RPL3	P39023	60S ribosomal protein L3 (Fragment)	14.8011	1.24707	0.28	FALSE
gnl|gene1897|rna5533|	DNPH1	O43598	2'-deoxynucleoside 5'-phosphate N-hydrolase 1	14.8049	0.316091	0.25	FALSE
gnl|gene2176|rna6311|	EPS15	P42566	Epidermal growth factor receptor substrate 15	14.8213	0.559163	3.22	FALSE
gnl|gene19360|rna56566|	CHMP1A	Q9HD42	Charged multivesicular body protein 1a	14.8488	-0.613576	-1.43	FALSE
gnl|gene6517|rna19062|	TRPC4AP	Q8TEL6	Short transient receptor potential channel 4-associated protein	14.8615	0.0594774	0.11	FALSE
gnl|gene38124|rna79165|	LSM12	Q3MHD2	Protein LSM12 homolog	14.8663	-0.410804	-0.52	FALSE
gnl|gene3259|rna9443|	KIF2C	Q99661	Kinesin-like protein KIF2C	14.8734	0.379293	0.75	FALSE
gnl|gene11545|rna33528|	AP3S1	Q92572	AP-3 complex subunit sigma-1	14.8742	-0.02844	-1	FALSE
gnl|gene2292|rna6675|	CDCA8	Q53HL2	Borealin	14.881	0.425392	1.64	FALSE
gnl|gene417|rna1204|	TAF9	Q16594	Transcription initiation factor TFIID subunit 9	14.8874	-0.522523	0.48	FALSE
gnl|gene12972|rna37702|	ITLN2	Q8WWU7	Intelectin-2	14.8952	1.04304	1.96	FALSE
gnl|gene1346|rna3925|	CHCHD3	Q9NX63	MICOS complex subunit MIC19	14.9026	-0.187237	1.14	FALSE
gnl|gene3103|rna8989|	POLR2M	P0CAP2	DNA-directed RNA polymerase II subunit GRINL1A	14.9059	0.356211	0.38	FALSE
gnl|gene10232|rna29750|	STBD1	O95210	Starch-binding domain-containing protein 1	14.94	1.22333	0.32	FALSE
gnl|gene12748|rna37038|	OPTN	Q96CV9	Optineurin	14.9415	0.349024	1.49	FALSE
gnl|gene40599|rna82673|	ARHGAP25	P42331	Rho GTPase-activating protein 25	14.9511	0.48745	1.61	FALSE
gnl|gene37657|rna78442|	SFXN5	Q8TD22	Sideroflexin-5	14.9525	-0.710086	0.23	FALSE
gnl|gene10398|rna30223|	SIVA1	O15304	Apoptosis regulatory protein Siva	14.9566	-0.70775	-1.28	FALSE
gnl|gene877|rna2568|	ORC2	Q13416	Origin recognition complex subunit 2	14.9598	0.696806	0	FALSE
gnl|gene5604|rna16408|	GIT1	Q9Y2X7	ARF GTPase-activating protein GIT1	14.962	0.373494	1.56	FALSE
gnl|gene1590|rna4648|	MRPS31	Q92665	28S ribosomal protein S31, mitochondrial	14.969	0.328457	0.14	FALSE
gnl|gene718|rna2093|	SLC38A10	Q9HBR0	Putative sodium-coupled neutral amino acid transporter 10	14.9758	1.42156	3.65	FALSE
gnl|gene10546|rna30637|	MACC1	Q6ZN28	Metastasis-associated in colon cancer protein 1	14.9914	0.435651	0.04	FALSE
gnl|gene47384|rna92520|	SDR39U1	Q9NRG7	Epimerase family protein SDR39U1	14.9949	0.599087	1.37	FALSE
gnl|gene18756|rna54752|	NELFCD	Q8IXH7	Negative elongation factor C/D	14.9986	-0.145435	0.32	FALSE
gnl|gene14860|rna43367|	RIC8B	Q9NVN3	Synembryn-B	15.0056	-0.0729869	0.26	FALSE
gnl|gene15534|rna45358|	SASS6	Q6UVJ0	Spindle assembly abnormal protein 6 homolog	15.0064	0.569422	1.87	FALSE
gnl|gene5569|rna16298|	FANCI	Q9NVI1	Fanconi anemia group I protein (Fragment)	15.0096	0.397801	-0.4	FALSE
gnl|gene44361|rna88203|	TDRD9	Q8NDG6	ATP-dependent RNA helicase TDRD9 (Fragment)	15.0114	0.543399	0.74	FALSE
gnl|gene35593|rna75625|	RCC2	Q9P258	Protein RCC2	15.018	1.61254	3.11	FALSE
gnl|gene4612|rna13447|	POLE3	Q9NRF9	DNA polymerase epsilon subunit 3	15.0187	-0.0604249	1.13	FALSE
gnl|gene10220|rna29715|	RPAP3	Q9H6T3	RNA polymerase II-associated protein 3	15.0207	0.790571	1.08	FALSE
gnl|gene6927|rna20241|	RBM8A	Q9Y5S9	RNA-binding protein 8A	15.0304	1.6186	-0.54	FALSE
gnl|gene45791|rna90329|	AVEN	Q9NQS1	Cell death regulator Aven	15.0401	2.47314	7.18	FALSE
gnl|gene6700|rna19620|	CEP290	O15078	Centrosomal protein of 290 kDa (Fragment)	15.0438	1.1465	0.24	FALSE
gnl|gene20141|rna58774|	PITPNB	P48739	Phosphatidylinositol transfer protein beta isoform	15.0454	0.234675	-0.77	FALSE
gnl|gene48455|rna94049|	POLR2G	P62487	DNA-directed RNA polymerase II subunit RPB7	15.0515	0.124852	-0.01	FALSE
gnl|gene19572|rna57188|	CEP120	Q8N960	Centrosomal protein of 120 kDa	15.0577	0.350477	1.21	FALSE
gnl|gene48894|rna94672|	KIF27	Q86VH2	Kinesin-like protein KIF27	15.0629	1.09841	1.45	FALSE
gnl|gene49024|rna94837|	PON2	Q15165	Paraoxonase 2, isoform CRA_a	15.0674	0.407308	-0.45	FALSE
gnl|gene40478|rna82492|	TSSC4	Q9Y5U2	Protein TSSC4 (Fragment)	15.0686	1.22529	2.23	FALSE
gnl|gene13106|rna38098|	POLH	Q9Y253	DNA polymerase eta	15.078	0.143066	0.45	FALSE
gnl|gene13213|rna38452|	AFTPH	Q6ULP2	Aftiphilin (Fragment)	15.0858	0.978135	3.53	FALSE
gnl|gene50382|rna96867|	CNOT9	Q92600	CCR4-NOT transcription complex subunit 9	15.0906	-1.18037	-1.24	FALSE
gnl|gene6424|rna18810|	RPAP1	Q9BWH6	RNA polymerase II-associated protein 1	15.0992	-0.129818	2.13	FALSE
gnl|gene20022|rna58435|	TNPO1	Q92973	Transportin-1	15.1071	-0.102489	-0.47	FALSE
gnl|gene50102|rna96403|	IFT74	Q96LB3	Intraflagellar transport protein 74 homolog	15.1106	0.571349	1.94	FALSE
gnl|gene9071|rna26398|	BUB3	O43684	Mitotic checkpoint protein BUB3 (Fragment)	15.1162	0.22226	0.63	FALSE
gnl|gene19236|rna56203|	ENAH	Q8N8S7	Protein enabled homolog	15.1166	0.589106	3.99	FALSE
gnl|gene9244|rna26841|	ANXA2	P07355	Annexin A2	15.1548	0.439146	-1.05	FALSE
gnl|gene18548|rna54157|	CSE1L	P55060	Exportin-2	15.1696	-0.00504766	-0.46	FALSE
gnl|gene8975|rna26131|	GIT2	Q14161	ARF GTPase-activating protein GIT2	15.1826	0.414627	2.03	FALSE
gnl|gene17672|rna51660|	OSBP	P22059	Oxysterol-binding protein 1	15.1856	1.25468	2.54	FALSE
gnl|gene3861|rna11258|	SUCLG1	P53597	Succinate--CoA ligase [ADP/GDP-forming] subunit alpha, mitochondrial	15.1897	1.12262	-0.19	FALSE
gnl|gene14526|rna42295|	ORC1	Q13415	Origin recognition complex subunit 1	15.1916	-0.00122516	0.47	FALSE
gnl|gene4414|rna12854|	PKN2	Q16513	Protein kinase C	15.1965	0.540737	0.98	FALSE
gnl|gene37579|rna78345|	DIAPH3	Q9NSV4	Protein diaphanous homolog 3	15.1988	0.594513	3.01	FALSE
gnl|gene11924|rna34622|	NUDC	Q9Y266	Nuclear migration protein nudC	15.2135	0.8204	0.4	FALSE
gnl|gene6115|rna17885|	RRN3	Q9NYV6	RNA polymerase I-specific transcription initiation factor RRN3	15.2237	0.0615357	0.39	FALSE
gnl|gene10837|rna31496|	BRIP1	Q9BX63	Fanconi anemia group J protein	15.226	0.832455	2.38	FALSE
gnl|gene17381|rna50734|	LACTB	P83111	Serine beta-lactamase-like protein LACTB, mitochondrial	15.2429	1.01192	0.53	FALSE
gnl|gene9959|rna28955|	HECTD1	Q9ULT8	E3 ubiquitin-protein ligase HECTD1 (Fragment)	15.2497	1.15591	2.17	FALSE
gnl|gene4856|rna14180|	NDUFB3	O43676	NADH dehydrogenase [ubiquinone] 1 beta subcomplex subunit 3	15.2549	0.610309		FALSE
gnl|gene15721|rna45904|	TSC2	P49815	Tuberin	15.2612	0.539952	1.9	FALSE
gnl|gene14429|rna42000|	GET4	Q7L5D6	Golgi to ER traffic protein 4 homolog	15.2625	0.417485	1.04	FALSE
gnl|gene4404|rna12828|	USP1	O94782	Ubiquitin carboxyl-terminal hydrolase 1	15.2629	1.08606	0.85	FALSE
gnl|gene10679|rna31027|	GSTK1	Q9Y2Q3	Glutathione S-transferase kappa 1	15.2736	-0.425915	1.51	FALSE
gnl|gene19493|rna56967|	TNPO2	O14787	Transportin-2	15.282	-0.146774	-0.1	FALSE
gnl|gene5114|rna14951|	CLTB	P09497	Clathrin light chain B	15.2905	0.427973	5.04	FALSE
gnl|gene37401|rna78111|	SPTAN1	Q13813	Spectrin alpha chain, non-erythrocytic 1	15.2926	1.09698	0.22	FALSE
gnl|gene7734|rna22592|	PICALM	Q13492	Phosphatidylinositol-binding clathrin assembly protein	15.2975	0.432122	2.81	FALSE
gnl|gene17058|rna49832|	CPSF3	Q9UKF6	Cleavage and polyadenylation specificity factor subunit 3	15.3009	0.287063	-0.08	FALSE
gnl|gene10567|rna30705|	RPLP2	P05387	60S acidic ribosomal protein P2	15.3062	0.68542		FALSE
gnl|gene12611|rna36652|	PUM3	Q15397	Pumilio homolog 3	15.3102	0.817133	0.05	FALSE
gnl|gene9822|rna28556|	RYDEN	Q9NUL5	Shiftless antiviral inhibitor of ribosomal frameshifting protein	15.3227	0.279173	3.87	FALSE
gnl|gene10571|rna30714|	GTF3A	Q92664	Transcription factor IIIA	15.3238	0.148865	1.27	FALSE
gnl|gene18360|rna53639|	POLA1	P09884	DNA polymerase	15.3398	0.984097	0.72	FALSE
gnl|gene9120|rna26524|	ATP5MG	O75964	ATP synthase subunit g, mitochondrial	15.3576	-0.9889		FALSE
gnl|gene20465|rna59770|	FKBP10	Q96AY3	Peptidyl-prolyl cis-trans isomerase FKBP10	15.3609	1.34222	2.09	FALSE
gnl|gene11994|rna34857|	COMMD2	Q86X83	COMM domain-containing protein 2	15.3622	-0.562234	-0.07	FALSE
gnl|gene7376|rna21517|	CTU1	Q7Z7A3	Cytoplasmic tRNA 2-thiolation protein 1	15.3641	0.242484	0.6	FALSE
gnl|gene586|rna1706|	EVI5L	Q96CN4	EVI5-like protein	15.3704	0.146088	1.05	FALSE
gnl|gene3889|rna11356|	THADA	Q6YHU6	Thyroid adenoma-associated protein (Fragment)	15.377	0.0160741	0.18	FALSE
gnl|gene12986|rna37739|	KIF20B	Q96Q89	Kinesin-like protein KIF20B	15.3788	0.983166	0.58	FALSE
gnl|gene16415|rna47944|	TSEN34	Q9BSV6	tRNA-splicing endonuclease subunit Sen34	15.3799	0.26648	1.21	FALSE
gnl|gene1224|rna3562|	CHAF1B	Q13112	Chromatin assembly factor 1 subunit B	15.3975	0.388523	1.12	FALSE
gnl|gene13941|rna40584|	NOP14	P78316	Nucleolar protein 14	15.3993	0.855995	0.78	FALSE
gnl|gene16295|rna47594|	UBXN7	O94888	UBX domain-containing protein 7	15.407	0.56426	0.5	FALSE
gnl|gene6039|rna17678|	NDUFA13	Q9P0J0	NADH dehydrogenase [ubiquinone] 1 alpha subcomplex subunit 13	15.4098	-0.293679	-0.67	FALSE
gnl|gene46644|rna91500|	PWP2	Q15269	Periodic tryptophan protein 2 homolog	15.4253	0.858233	1.54	FALSE
gnl|gene3317|rna9624|	COX6C	P09669	Cytochrome c oxidase subunit 6C	15.4269	-0.965279		FALSE
gnl|gene3282|rna9508|	GMEB1	Q9Y692	Glucocorticoid modulatory element-binding protein 1	15.4528	0.0925404	0.89	FALSE
gnl|gene35107|rna74913|	ROCK2	O75116	Rho-associated protein kinase 2	15.454	0.858886	1.4	FALSE
gnl|gene40009|rna81824|	CHTF18	Q8WVB6	Chromosome transmission fidelity protein 18 homolog	15.4544	0.596963	1.64	FALSE
gnl|gene11149|rna32404|	TPT1	P13693	Translationally-controlled tumor protein	15.4559	0.577573	0.1	FALSE
gnl|gene10979|rna31917|	PA2G4	Q9UQ80	Proliferation-associated protein 2G4	15.479	0.595428	-0.86	FALSE
gnl|gene14215|rna41409|	R3HCC1	Q9Y3T6	R3H and coiled-coil domain-containing protein 1	15.4798	0.447461	2.19	FALSE
gnl|gene43984|rna87654|	DHRS7	Q9Y394	Dehydrogenase/reductase SDR family member 7	15.4908	-0.0421455	0.3	FALSE
gnl|gene13153|rna38231|	TBC1D13	Q9NVG8	TBC1 domain family member 13	15.5033	-0.424526	0.28	FALSE
gnl|gene19328|rna56463|	TTK	P33981	Dual specificity protein kinase TTK	15.5045	0.685011	1.99	FALSE
gnl|gene1979|rna5759|	SMC4	Q9NTJ3	Structural maintenance of chromosomes protein 4 (Fragment)	15.5124	1.04264	0.39	FALSE
gnl|gene1202|rna3493|	LAS1L	Q9Y4W2	Ribosomal biogenesis protein LAS1L	15.526	0.72028	1.53	FALSE
gnl|gene2834|rna8230|	PMS2	P54278	Mismatch repair endonuclease PMS2	15.5369	0.720508	2.16	FALSE
gnl|gene18020|rna52668|	NUP188	Q5SRE5	Nucleoporin NUP188	15.5452	0.107095	0.3	FALSE
gnl|gene18381|rna53697|	PEX14	O75381	Peroxisomal membrane protein PEX14	15.5652	0.538711	1.39	FALSE
gnl|gene13464|rna39178|	FAN1	Q9Y2M0	Fanconi-associated nuclease	15.5686	0.400562	0.89	FALSE
gnl|gene19653|rna57446|	GMNN	O75496	Geminin	15.5689	0.362321	1.1	FALSE
gnl|gene7669|rna22371|	GLMN	Q92990	Glomulin	15.5747	0.207967	-0.7	FALSE
gnl|gene17828|rna52102|	EIF4A1	P60842	RNA helicase (Fragment)	15.5759	0.167095	0.71	FALSE
gnl|gene12851|rna37358|	NCAPG2	Q86XI2	Condensin-2 complex subunit G2	15.5771	0.0860062	-0.19	FALSE
gnl|gene10310|rna29967|	STAT6	P42226	Signal transducer and activator of transcription 6	15.5858	0.492057	1.37	FALSE
gnl|gene19696|rna57567|	ITCH	Q96J02	E3 ubiquitin-protein ligase Itchy homolog	15.5869	1.06898	4.09	FALSE
gnl|gene36283|rna76549|	GTPBP4	Q9BZE4	Nucleolar GTP-binding protein 1	15.5953	0.538417	1.57	FALSE
gnl|gene17190|rna50192|	MDH2	P40926	Malate dehydrogenase, mitochondrial	15.6172	0.244411	0.17	FALSE
gnl|gene5643|rna16528|	EIF3CL	B5ME19	Eukaryotic translation initiation factor 3 subunit C-like protein	15.6226	0.88633	0.26	FALSE
gnl|gene11162|rna32441|	CDK1	P06493	Cyclin-dependent kinase 1	15.6248	0.260355	-0.85	FALSE
gnl|gene17007|rna49692|	MYO9B	Q13459	Unconventional myosin-IXb (Fragment)	15.6252	1.04294	2.89	FALSE
gnl|gene10153|rna29526|	TXN	P10599	Thioredoxin	15.6401	-0.765447		FALSE
gnl|gene10570|rna30712|	XPOT	O43592	Exportin-T	15.6462	-0.22128	0.25	FALSE
gnl|gene38170|rna79225|	SSRP1	Q08945	FACT complex subunit SSRP1	15.6761	1.48453	2.12	FALSE
gnl|gene30684|rna70197|	IGKC	P01834	Immunoglobulin kappa constant	15.6883	-0.766819		FALSE
gnl|gene20532|rna59943|	MED6	O75586	Mediator of RNA polymerase II transcription subunit 6	15.6893	-0.227226	-0.59	FALSE
gnl|gene19259|rna56260|	TRUB1	Q8WWH5	Probable tRNA pseudouridine synthase 1	15.6918	0.0874601	0.12	FALSE
gnl|gene6067|rna17753|	IPO4	Q8TEX9	Importin-4	15.7016	-0.364118	-0.3	FALSE
gnl|gene12198|rna35458|	TSC1	Q92574	Hamartin	15.7109	0.606095	3.7	FALSE
gnl|gene5881|rna17218|	CRK	P46108	Adapter molecule crk	15.7124	0.882687	2.1	FALSE
gnl|gene6540|rna19142|	TLK1	Q9UKI8	Serine/threonine-protein kinase tousled-like 1	15.7217	1.06813	2.59	FALSE
gnl|gene12316|rna35793|	AP1M2	Q9Y6Q5	AP-1 complex subunit mu-2	15.7231	0.447575	-0.38	FALSE
gnl|gene3082|rna8931|	ORC3	Q9UBD5	Origin recognition complex subunit 3	15.7252	-0.167046	-0.68	FALSE
gnl|gene36329|rna76607|	HSP90AB1	P08238	Heat shock protein HSP 90-beta	15.7262	0.83747	0.66	FALSE
gnl|gene19207|rna56105|	LRRC40	Q9H9A6	Leucine-rich repeat-containing protein 40	15.7433	0.0669754	-0.1	FALSE
gnl|gene16844|rna49217|	CYB5A	P00167	Cytochrome b5	15.7517	-0.712733		FALSE
gnl|gene1577|rna4608|	PGRMC1	O00264	Membrane-associated progesterone receptor component 1	15.7523	0.441858	-0.21	FALSE
gnl|gene6573|rna19242|	XPO5	Q9HAV4	Exportin-5	15.7626	-0.0359707	0.9	FALSE
gnl|gene2220|rna6451|	PPIE	Q9UNP9	Peptidyl-prolyl cis-trans isomerase E	15.767	1.21846	1.1	FALSE
gnl|gene18415|rna53793|	C18orf25	Q96B23	Uncharacterized protein C18orf25	15.7713	0.561515	1.49	FALSE
gnl|gene8490|rna24717|	URB2	Q14146	Unhealthy ribosome biogenesis protein 2 homolog	15.7738	-0.00398585	-0.18	FALSE
gnl|gene46217|rna90889|	AP4E1	Q9UPM8	AP-4 complex subunit epsilon-1	15.7743	0.291098	0.83	FALSE
gnl|gene10708|rna31110|	NACA	E9PAV3	Nascent polypeptide-associated complex subunit alpha	15.7759	0.359903	4.16	FALSE
gnl|gene49145|rna95002|	SUZ12	Q15022	Polycomb protein SUZ12	15.7852	1.21157	2.74	FALSE
gnl|gene41784|rna84350|	HSPA9	P38646	Stress-70 protein, mitochondrial	15.812	1.11664	0.59	FALSE
gnl|gene554|rna1597|	RPS6KB1	P23443	Ribosomal protein S6 kinase beta-1	15.8127	0.846863	2.83	FALSE
gnl|gene3022|rna8760|	TARBP2	Q15633	RISC-loading complex subunit TARBP2	15.8193	0.216396	1.39	FALSE
gnl|gene15758|rna46027|	SMARCA5	O60264	SWI/SNF-related matrix-associated actin-dependent regulator of chromatin subfamily A member 5	15.8358	0.903417	0.51	FALSE
gnl|gene12007|rna34888|	SEC24D	O94855	Protein transport protein Sec24D	15.8359	0.602419	4.4	FALSE
gnl|gene14476|rna42146|	RAB14	P61106	Ras-related protein Rab-14	15.8402	0.384259	-0.62	FALSE
gnl|gene15030|rna43859|	MRPS30	Q9NP92	39S ribosomal protein S30, mitochondrial	15.8431	-0.580497	1.28	FALSE
gnl|gene42132|rna84881|	THAP12	O43422	52 kDa repressor of the inhibitor of the protein kinase	15.8501	0.117436	1.06	FALSE
gnl|gene35025|rna74791|	TRRAP	Q9Y4A5	Transformation/transcription domain-associated protein (Fragment)	15.8539	0.485049	0.95	FALSE
gnl|gene8311|rna24202|	DCTN6	O00399	Dynactin subunit 6	15.861	-0.0801745	0.04	FALSE
gnl|gene34742|rna74416|	PAPOLG	Q9BWT3	Poly(A) polymerase gamma	15.8668	0.582719	1.74	FALSE
gnl|gene17258|rna50373|	DICER1	Q9UPY3	Endoribonuclease Dicer (Fragment)	15.8728	0.738722	1.58	FALSE
gnl|gene11965|rna34752|	WRN	Q14191	Werner syndrome ATP-dependent helicase	15.8769	0.767032	0.71	FALSE
gnl|gene1226|rna3567|	NCBP1	Q09161	Nuclear cap-binding protein subunit 1	15.877	-0.198721	0.43	FALSE
gnl|gene10212|rna29695|	MRTO4	Q9UKD2	mRNA turnover protein 4 homolog	15.8778	0.318885	-0.16	FALSE
gnl|gene21|rna65|	TCF25	Q9BQ70	PRO2620	15.8849	0.570826	1.43	FALSE
gnl|gene14694|rna42820|	NOL11	Q9H8H0	Nucleolar protein 11	15.9031	0.129312	-0.11	FALSE
gnl|gene8715|rna25369|	ASCC3	Q8N3C0	Activating signal cointegrator 1 complex subunit 3	15.9032	0.806384	0.37	FALSE
gnl|gene5224|rna15295|	TWISTNB	Q3B726	DNA-directed RNA polymerase I subunit RPA43	15.9062	0.761396	0.02	FALSE
gnl|gene11353|rna33004|	RAB11A	P62491	Ras-related protein Rab-11A	15.9098	0.0256467	0.42	FALSE
gnl|gene5157|rna15083|	ICE2	Q659A1	Little elongation complex subunit 2	15.9108	0.435111	1.28	FALSE
gnl|gene10829|rna31473|	RPL31	P62899	60S ribosomal protein L31	15.9125	0.457034		FALSE
gnl|gene2960|rna8575|	RPS6KC1	Q96S38	Ribosomal protein S6 kinase delta-1	15.917	0.7645	1.77	FALSE
gnl|gene40341|rna82301|	CDC42BPB	Q9Y5S2	Serine/threonine-protein kinase MRCK beta	15.9193	0.705218	3.01	FALSE
gnl|gene1062|rna3095|	FIGNL1	Q6PIW4	Fidgetin-like protein 1	15.9242	0.710217	1.18	FALSE
gnl|gene15964|rna46668|	LSM4	Q9Y4Z0	U6 snRNA-associated Sm-like protein LSm4	15.9242	2.08138		FALSE
gnl|gene8522|rna24809|	TDRD7	Q8NHU6	Tudor domain-containing protein 7	15.9273	0.396919	0.8	FALSE
gnl|gene1140|rna3306|	BTAF1	O14981	TATA-binding protein-associated factor 172	15.9293	0.435553	0.99	FALSE
gnl|gene47734|rna92981|	ARMC8	Q8IUR7	Armadillo repeat-containing protein 8	15.9308	-0.487581	-1.06	FALSE
gnl|gene10380|rna30171|	TOM1	O60784	Target of Myb protein 1	15.955	0.226981	1.16	FALSE
gnl|gene18945|rna55307|	ARHGAP35	Q9NRY4	Rho GTPase-activating protein 35	15.9622	0.756038	1.44	FALSE
gnl|gene50525|rna97059|	TARBP1	Q13395	Probable methyltransferase TARBP1	15.9676	0.399451	-0.46	FALSE
gnl|gene7757|rna22650|	TXNL4A	P83876	Thioredoxin-like protein 4A	15.9681	-0.340284	-2.46	FALSE
gnl|gene17422|rna50878|	STUB1	Q9UNE7	E3 ubiquitin-protein ligase CHIP	15.9831	0.296864	0.55	FALSE
gnl|gene41981|rna84687|	FARSB	Q9NSD9	Phenylalanine--tRNA ligase beta subunit	15.9853	0.321172	-0.13	FALSE
gnl|gene42998|rna86177|	EIF2AK1	Q9BQI3	Eukaryotic translation initiation factor 2-alpha kinase 1	16.0042	0.658695	0.27	FALSE
gnl|gene11532|rna33489|	TRAPPC12	Q8WVT3	Trafficking protein particle complex subunit 12 (Fragment)	16.0137	0.807642	2.51	FALSE
gnl|gene45704|rna90202|	PPIH	O43447	Peptidyl-prolyl cis-trans isomerase H	16.0211	1.09407	1.01	FALSE
gnl|gene9099|rna26478|	ANAPC10	Q9UM13	Anaphase-promoting complex subunit 10	16.025	-0.147869	-0.46	FALSE
gnl|gene45486|rna89878|	KDM3A	Q9Y4C1	Lysine-specific demethylase 3A	16.0449	0.883128	0.42	FALSE
gnl|gene18397|rna53741|	ZC3HC1	Q86WB0	Nuclear-interacting partner of ALK	16.0532	-0.263965	2.21	FALSE
gnl|gene17084|rna49909|	WDR76	Q9H967	WD repeat-containing protein 76	16.0533	0.448016	1.57	FALSE
gnl|gene44454|rna88380|	SH3BGRL2	Q9UJC5	SH3 domain-binding glutamic acid-rich-like protein 2	16.0615	-0.19712		FALSE
gnl|gene10432|rna30318|	AP1G1	O43747	AP-1 complex subunit gamma-1	16.0631	0.0770707	0.33	FALSE
gnl|gene3287|rna9527|	LTN1	O94822	E3 ubiquitin-protein ligase listerin	16.067	0.264733	0.77	FALSE
gnl|gene9955|rna28933|	TLK2	Q86UE8	Serine/threonine-protein kinase tousled-like 2	16.0706	0.902747	2.22	FALSE
gnl|gene15684|rna45794|	RCC1	P18754	Regulator of chromosome condensation	16.0734	1.54702	2.03	FALSE
gnl|gene4938|rna14420|	FRYL	O94915	Protein furry homolog-like	16.094	0.648485	1.83	FALSE
gnl|gene46981|rna91968|	RAB2A	P61019	Ras-related protein Rab-2A	16.0967	0.730065	-0.92	FALSE
gnl|gene13056|rna37940|	PAK2	Q13177	Serine/threonine-protein kinase PAK 2	16.0969	0.389732	0.89	FALSE
gnl|gene38877|rna80228|	ZNF451	Q9Y4E5	E3 SUMO-protein ligase ZNF451	16.0982	0.674099	1.39	FALSE
gnl|gene10377|rna30163|	THUMPD1	Q9NXG2	THUMP domain-containing protein 1	16.114	1.04197	-0.07	FALSE
gnl|gene8766|rna25518|	NCAPG	Q9BPX3	Condensin complex subunit 3	16.1352	0.0919523	0.24	FALSE
gnl|gene10028|rna29144|	PPM1G	O15355	Protein phosphatase 1G	16.1538	1.26221	3.6	FALSE
gnl|gene2261|rna6572|	FOCAD	Q5VW36	Focadhesin	16.1745	0.0238498	0.57	FALSE
gnl|gene18347|rna53589|	EIF2S2	P20042	Eukaryotic translation initiation factor 2 subunit 2	16.1919	0.765954	-0.65	FALSE
gnl|gene2980|rna8629|	AIMP1	Q12904	Aminoacyl tRNA synthase complex-interacting multifunctional protein 1	16.2087	0.514763	0.18	FALSE
gnl|gene16160|rna47237|	UBQLN1	Q9UMX0	Ubiquilin-1	16.2147	0.744407	2.91	FALSE
gnl|gene2290|rna6668|	RPL6	Q02878	60S ribosomal protein L6	16.2392	1.1264	0.7	FALSE
gnl|gene3564|rna10369|	SNX33	Q8WV41	Sorting nexin-33	16.2464	0.838859	3.97	FALSE
gnl|gene397|rna1151|	VPS37A	Q8NEZ2	Vacuolar protein sorting-associated protein 37A	16.2749	-0.50274	1.05	FALSE
gnl|gene13231|rna38507|	SMC1A	Q14683	Structural maintenance of chromosomes protein 1A	16.2936	1.29766	1.03	FALSE
gnl|gene35117|rna74936|	PTK2	Q05397	Non-specific protein-tyrosine kinase (Fragment)	16.3042	0.598531	4.19	FALSE
gnl|gene14003|rna40794|	EXOC4	Q96A65	Exocyst complex component 4	16.3112	0.308071	0.02	FALSE
gnl|gene11188|rna32511|	RPA2	P15927	Replication protein A 32 kDa subunit	16.3135	0.471834	-0.16	FALSE
gnl|gene8359|rna24338|	SKA1	Q96BD8	Spindle and kinetochore-associated protein 1	16.3212	0.148065	-0.98	FALSE
gnl|gene3354|rna9748|	NDUFB5	O43674	NADH dehydrogenase [ubiquinone] 1 beta subcomplex subunit 5, mitochondrial	16.3269	-0.159385	-0.81	FALSE
gnl|gene15477|rna45182|	C9	P02748	Complement component C9	16.3307	0.598842	2.98	FALSE
gnl|gene45653|rna90142|	ATR	Q13535	Serine/threonine-protein kinase ATR (Fragment)	16.3513	0.502757	1.36	FALSE
gnl|gene12043|rna34983|	ZFYVE16	Q7Z3T8	Zinc finger FYVE domain-containing protein 16	16.3575	1.0565	1.49	FALSE
gnl|gene18459|rna53902|	CDC20	Q12834	Cell division cycle protein 20 homolog	16.3576	0.491191	1.13	FALSE
gnl|gene12467|rna36243|	LRRC47	Q8N1G4	Leucine-rich repeat-containing protein 47	16.3843	0.744358	1.18	FALSE
gnl|gene1152|rna3343|	FAM114A2	Q9NRY5	Protein FAM114A2	16.4057	0.337278	0.2	FALSE
gnl|gene11820|rna34322|	RB1CC1	Q8TDY2	RB1-inducible coiled-coil protein 1	16.4068	0.321237	1.68	FALSE
gnl|gene44625|rna88626|	RPL18	Q07020	60S ribosomal protein L18	16.4239	0.610244	0.53	FALSE
gnl|gene5968|rna17455|	TXLNG	Q9NUQ3	Gamma-taxilin	16.4457	0.485817	1.41	FALSE
gnl|gene11487|rna33380|	GOT2	P00505	Aspartate aminotransferase, mitochondrial	16.45	0.639664	0.42	FALSE
gnl|gene11687|rna33962|	AP3D1	O14617	AP-3 complex subunit delta (Fragment)	16.4528	0.531589	2.12	FALSE
gnl|gene37179|rna77829|	ASCC2	Q9H1I8	Activating signal cointegrator 1 complex subunit 2	16.4551	0.280856	0.56	FALSE
gnl|gene45119|rna89349|	AKIRIN2	Q53H80	Akirin-2	16.4596	-1.10294	-0.26	FALSE
gnl|gene20230|rna59061|	OSBPL2	Q9H1P3	Oxysterol-binding protein	16.4629	0.654121	1.81	FALSE
gnl|gene19078|rna55698|	SH3BGRL	O75368	SH3 domain-binding glutamic acid-rich-like protein	16.4635	0.14269		FALSE
gnl|gene15587|rna45523|	CAND1	Q86VP6	Cullin-associated NEDD8-dissociated protein 1	16.4798	0.117109	0.54	FALSE
gnl|gene5527|rna16182|	IFT81	Q8WYA0	Intraflagellar transport protein 81 homolog	16.4837	0.459647	-0.52	FALSE
gnl|gene3560|rna10361|	TMEM43	Q9BTV4	Transmembrane protein 43	16.4853	0.17804	-0.62	FALSE
gnl|gene17788|rna51991|	UTP6	Q9NYH9	U3 small nucleolar RNA-associated protein 6 homolog	16.4857	-0.111898	-0.58	FALSE
gnl|gene15621|rna45609|	EIF5A	P63241	Eukaryotic translation initiation factor 5A-1	16.4879	0.266448	-0.1	FALSE
gnl|gene17792|rna52001|	UBE2Z	Q9H832	Ubiquitin-conjugating enzyme E2 Z	16.4894	0.667189	0.98	FALSE
gnl|gene13535|rna39392|	ARHGAP5	Q13017	Rho GTPase-activating protein 5	16.4954	0.796697	1.79	FALSE
gnl|gene36441|rna76788|	TECPR2	O15040	Tectonin beta-propeller repeat-containing protein 2	16.4989	0.834726	1.35	FALSE
gnl|gene2119|rna6155|	SSX2IP	Q9Y2D8	Afadin- and alpha-actinin-binding protein	16.4995	0.471295	1.14	FALSE
gnl|gene48218|rna93722|	LRPAP1	P30533	Alpha-2-macroglobulin receptor-associated protein	16.5029	0.814388	0.2	FALSE
gnl|gene12277|rna35682|	PPP4R1	Q8TF05	Serine/threonine-protein phosphatase 4 regulatory subunit 1	16.5047	-0.198754	-0.04	FALSE
gnl|gene13938|rna40577|	WDR60	Q8WVS4	Cytoplasmic dynein 2 intermediate chain 1	16.506	1.14824	1.03	FALSE
gnl|gene2410|rna7018|	EIF5	P55010	Eukaryotic translation initiation factor 5	16.5096	0.749161	0.62	FALSE
gnl|gene19016|rna55503|	LARS	Q9P2J5	Leucyl-tRNA synthetase	16.5105	0.861712	1.23	FALSE
gnl|gene40291|rna82230|	HS1BP3	Q53T59	HCLS1-binding protein 3	16.5109	0.317104	0.84	FALSE
gnl|gene11688|rna33964|	STT3B	Q8TCJ2	Dolichyl-diphosphooligosaccharide--protein glycosyltransferase subunit STT3B	16.5193	0.504472	0.66	FALSE
gnl|gene13367|rna38884|	SUMF1	Q8NBK3	Formylglycine-generating enzyme	16.5206	0.833337	1.69	FALSE
gnl|gene16523|rna48258|	TRMO	Q9BU70	tRNA (adenine(37)-N6)-methyltransferase	16.5264	0.273358	0.49	FALSE
gnl|gene18677|rna54527|	HIRA	P54198	Protein HIRA	16.5279	0.346671	1.5	FALSE
gnl|gene5470|rna16032|	SLC25A13	Q9UJS0	Calcium-binding mitochondrial carrier protein Aralar2	16.5319	0.750941	0.93	FALSE
gnl|gene12297|rna35746|	HSD17B10	Q99714	3-hydroxyacyl-CoA dehydrogenase type-2	16.5348	0.747119	-0.58	FALSE
gnl|gene11751|rna34131|	WDR75	Q8IWA0	WD repeat-containing protein 75	16.5372	0.349922	0.24	FALSE
gnl|gene315|rna903|	SNUPN	O95149	Snurportin-1	16.5426	0.323965	0.62	FALSE
gnl|gene41712|rna84255|	SBF1	O95248	Myotubularin-related protein 5	16.5566	0.694731	2.37	FALSE
gnl|gene17562|rna51295|	CBFB	Q13951	Core-binding factor subunit beta	16.5593	-0.0806482	-0.87	FALSE
gnl|gene3452|rna10035|	YIF1B	Q5BJH7	Protein YIF1B	16.563	-0.460938	1.23	FALSE
gnl|gene19510|rna57013|	MEN1	O00255	Menin	16.5671	0.620715	2.02	FALSE
gnl|gene5434|rna15937|	SMARCD1	Q96GM5	SWI/SNF-related matrix-associated actin-dependent regulator of chromatin subfamily D member 1	16.568	0.52806	5.23	FALSE
gnl|gene6278|rna18357|	ECHDC1	Q9NTX5	Ethylmalonyl-CoA decarboxylase	16.5796	0.651736	-0.1	FALSE
gnl|gene759|rna2205|	GREB1L	Q9C091	GREB1-like protein	16.5851	0.789166	3.54	FALSE
gnl|gene40174|rna82052|	DIP2B	Q9P265	Disco-interacting protein 2 homolog B	16.6092	0.600622	2.31	FALSE
gnl|gene47809|rna93073|	UGGT2	Q9NYU1	UDP-glucose:glycoprotein glucosyltransferase 2	16.6195	0.763144	0.4	FALSE
gnl|gene1445|rna4212|	PPM1A	P35813	Protein phosphatase 1A	16.6319	0.905132	0.15	FALSE
gnl|gene43454|rna86867|	AGAP3	Q96P47	Arf-GAP with GTPase, ANK repeat and PH domain-containing protein 3	16.6377	0.778467	1.98	FALSE
gnl|gene18061|rna52795|	FAIM	Q9NVQ4	Fas apoptotic inhibitory molecule 1	16.6428	0.607418	-1.46	FALSE
gnl|gene15404|rna44951|	POLR2E	P19388	DNA-directed RNA polymerases I, II, and III subunit RPABC1	16.6449	-0.534888	-0.69	FALSE
gnl|gene6747|rna19742|	TRMT6	Q9UJA5	tRNA (adenine(58)-N(1))-methyltransferase non-catalytic subunit TRM6	16.6457	0.994879	1.33	FALSE
gnl|gene17910|rna52353|	HSPA8	P11142	Heat shock cognate 71 kDa protein	16.6539	1.2957	0.96	FALSE
gnl|gene42213|rna84980|	UBL5	Q9BZL1	Ubiquitin-like protein 5	16.6546	-0.171		FALSE
gnl|gene38089|rna79092|	TAF10	Q12962	Transcription initiation factor TFIID subunit 10	16.6569	0.351719	1.57	FALSE
gnl|gene15885|rna46417|	MTOR	P42345	Non-specific serine/threonine protein kinase	16.6946	0.513015	0.17	FALSE
gnl|gene10303|rna29942|	ACAT1	P24752	Acetyl-CoA acetyltransferase, mitochondrial	16.6985	0.622006	0.08	FALSE
gnl|gene14409|rna41954|	GAS8	O95995	Dynein regulatory complex subunit 4	16.7023	0.426307	-1.2	FALSE
gnl|gene44695|rna88714|	RPL35A	P18077	60S ribosomal protein L35a (Fragment)	16.7083	0.672351		FALSE
gnl|gene17813|rna52059|	PAFAH1B1	P43034	Platelet-activating factor acetylhydrolase IB subunit alpha	16.711	0.343143	-0.13	FALSE
gnl|gene13055|rna37936|	MRRF	Q96E11	Ribosome-recycling factor, mitochondrial	16.7358	-0.216037	0.15	FALSE
gnl|gene3349|rna9733|	ANAPC5	Q9UJX4	Anaphase-promoting complex subunit 5 (Fragment)	16.7398	0.0147346	0.54	FALSE
gnl|gene3719|rna10831|	GTF2A2	P52657	Transcription initiation factor IIA subunit 2	16.7469	-0.694698		FALSE
gnl|gene6247|rna18268|	DNAJB11	Q9UBS4	DnaJ homolog subfamily B member 11	16.758	1.27176	1.36	FALSE
gnl|gene10178|rna29594|	ARAF	P10398	Serine/threonine-protein kinase A-Raf	16.7655	0.388882	1.73	FALSE
gnl|gene39053|rna80502|	MPRIP	Q6WCQ1	Myosin phosphatase Rho-interacting protein	16.7886	0.638455	0.98	FALSE
gnl|gene10547|rna30639|	IPO5	O00410	Importin-5	16.7907	0.113172	-0.26	FALSE
gnl|gene4201|rna12223|	MARCKS	P29966	Myristoylated alanine-rich C-kinase substrate	16.7974	0.839512	0.94	FALSE
gnl|gene10527|rna30582|	STK35	Q8TDR2	Serine/threonine-protein kinase 35 (Fragment)	16.7984	0.747854	0.93	FALSE
gnl|gene2970|rna8607|	LRBA	P50851	Lipopolysaccharide-responsive and beige-like anchor protein (Fragment)	16.8009	0.943471	1.14	FALSE
gnl|gene47951|rna93309|	CPNE3	O75131	Copine-3	16.8118	0.624897	0.82	FALSE
gnl|gene10605|rna30809|	FAM210B	Q96KR6	Protein FAM210B, mitochondrial	16.8134	-0.380143	-0.07	FALSE
gnl|gene2075|rna6019|	CETN3	O15182	Centrin-3	16.8341	0.131811	-1.75	FALSE
gnl|gene3571|rna10388|	RBBP4	Q09028	Histone-binding protein RBBP4	16.8408	0.466476	-0.29	FALSE
gnl|gene1424|rna4160|	HIP1R	O75146	Huntingtin-interacting protein 1-related protein	16.8419	0.413859	0.51	FALSE
gnl|gene16020|rna46829|	EFHD1	Q9BUP0	EF-hand domain-containing protein D1	16.8466	-0.0921157	0.45	FALSE
gnl|gene2397|rna6981|	DCLRE1A	Q6PJP8	DNA cross-link repair 1A protein	16.8479	0.938587	1.4	FALSE
gnl|gene11632|rna33792|	SRBD1	Q8N5C6	S1 RNA-binding domain-containing protein 1	16.8572	0.798412	0.24	FALSE
gnl|gene218|rna613|	SPTBN1	Q01082	Spectrin beta chain, non-erythrocytic 1 (Fragment)	16.8662	0.844593	1.62	FALSE
gnl|gene883|rna2591|	SRP14	P37108	Signal recognition particle 14 kDa protein	16.8695	-0.519468		FALSE
gnl|gene20125|rna58727|	ATP6V0A1	Q93050	V-type proton ATPase 116 kDa subunit a1	16.8762	0.380094	1.13	FALSE
gnl|gene5691|rna16663|	AP1B1	Q10567	AP-1 complex subunit beta-1 (Fragment)	16.8766	0.154958	0.99	FALSE
gnl|gene15186|rna44333|	GLUL	P15104	Glutamine synthetase	16.8782	0.857187	2.21	FALSE
gnl|gene14773|rna43103|	LRR1	Q96L50	Leucine-rich repeat protein 1	16.8935	-0.20189	1.16	FALSE
gnl|gene35951|rna76090|	BUB1B	O60566	Mitotic checkpoint serine/threonine-protein kinase BUB1 beta	16.9015	0.372155	0.78	FALSE
gnl|gene1461|rna4255|	MOB2	Q70IA6	MOB kinase activator 2	16.9098	0.10146	-0.81	FALSE
gnl|gene12836|rna37301|	TPI1	P60174	Triosephosphate isomerase	16.921	0.615651	0.5	FALSE
gnl|gene42467|rna85387|	NOL6	Q9H6R4	Nucleolar protein 6	16.9246	0.30299	1.03	FALSE
gnl|gene39840|rna81596|	CDC42BPA	Q5VT25	Serine/threonine-protein kinase MRCK alpha	16.9435	0.892913	4.52	FALSE
gnl|gene46705|rna91582|	NME4	O00746	Nucleoside diphosphate kinase, mitochondrial	16.9591	0.306747	0.64	FALSE
gnl|gene31841|rna71361|	CBY1	Q9Y3M2	Protein chibby homolog 1	16.9659	0.0762703		FALSE
gnl|gene34710|rna74369|	SUMO3	P55854	SMT3 suppressor of mif two 3 homolog 3 (Yeast), isoform CRA_d	16.967	0.105511		FALSE
gnl|gene40360|rna82321|	EIF1AX	P47813	Eukaryotic translation initiation factor 1A, X-chromosomal	16.9678	1.55684	0.18	FALSE
gnl|gene16090|rna47037|	TXNDC17	Q9BRA2	Thioredoxin domain-containing protein 17	16.9834	-0.0852875		FALSE
gnl|gene17699|rna51722|	ASCC1	Q8N9N2	Activating signal cointegrator 1 complex subunit 1	16.9942	0.509274	-0.93	FALSE
gnl|gene14310|rna41688|	TXNDC5	Q8NBS9	Thioredoxin domain-containing protein 5	16.9945	0.426372	1.48	FALSE
gnl|gene8759|rna25500|	RPAP2	Q8IXW5	Putative RNA polymerase II subunit B1 CTD phosphatase RPAP2	16.9949	0.440273	-0.26	FALSE
gnl|gene10217|rna29707|	VCPIP1	Q96JH7	Deubiquitinating protein VCPIP1	16.9958	1.09021	2.19	FALSE
gnl|gene44883|rna88999|	REXO1	Q8N1G1	RNA exonuclease 1 homolog	17.0168	1.33663	6.95	FALSE
gnl|gene36123|rna76336|	FLNB	O75369	Filamin-B	17.0208	2.03239	1.74	FALSE
gnl|gene16269|rna47521|	MROH1	Q8NDA8	Maestro heat-like repeat-containing protein family member 1	17.0316	-0.0735259	-0.04	FALSE
gnl|gene7586|rna22119|	HTT	P42858	Huntingtin	17.0329	0.369345	2.16	FALSE
gnl|gene15822|rna46233|	PPP2R5E	Q16537	Serine/threonine-protein phosphatase 2A 56 kDa regulatory subunit epsilon isoform	17.0343	-0.273374	-0.59	FALSE
gnl|gene2771|rna8071|	PSAP	P07602	Prosaposin	17.0486	-0.535738	0.22	FALSE
gnl|gene19398|rna56681|	MRPS9	P82933	28S ribosomal protein S9, mitochondrial	17.0591	0.46249	0.23	FALSE
gnl|gene45524|rna89939|	PRKACB	P22694	cAMP-dependent protein kinase catalytic subunit beta	17.0678	0.570091	-0.91	FALSE
gnl|gene5352|rna15678|	RPS6	P62753	40S ribosomal protein S6	17.084	0.805338	0.18	FALSE
gnl|gene14143|rna41196|	KDM2A	Q9Y2K7	Lysine-specific demethylase 2A	17.1033	0.610816	1.27	FALSE
gnl|gene9758|rna28378|	VDAC2	P45880	Voltage-dependent anion-selective channel protein 2	17.1137	1.21925	1.7	FALSE
gnl|gene16852|rna49244|	ACTR6	Q9GZN1	Actin-related protein 6	17.1155	0.369721	-0.77	FALSE
gnl|gene18099|rna52898|	CTR9	Q6PD62	RNA polymerase-associated protein CTR9 homolog	17.1244	1.37117	4.27	FALSE
gnl|gene47956|rna93317|	GNL3L	Q9NVN8	Guanine nucleotide-binding protein-like 3-like protein	17.1257	0.585381	0.53	FALSE
gnl|gene34446|rna74018|	HAUS6	Q7Z4H7	HAUS augmin-like complex subunit 6	17.1276	0.506889	-0.01	FALSE
gnl|gene7265|rna21202|	PSME4	Q14997	Proteasome activator complex subunit 4	17.1402	0.41301	1.48	FALSE
gnl|gene19152|rna55931|	UQCRC2	P22695	Cytochrome b-c1 complex subunit 2, mitochondrial	17.1441	0.590609	0.24	FALSE
gnl|gene3783|rna11010|	ADAD1	Q96M93	Adenosine deaminase domain-containing protein 1	17.1449	0.252334	0.26	FALSE
gnl|gene36710|rna77146|	SLK	Q9H2G2	STE20-like serine/threonine-protein kinase	17.1842	0.874584	0.64	FALSE
gnl|gene14994|rna43755|	PPP4R2	Q9NY27	Serine/threonine-protein phosphatase 4 regulatory subunit 2	17.1908	0.647195	2.05	FALSE
gnl|gene16360|rna47782|	PRIM1	P49642	DNA primase small subunit	17.2086	0.354104	-0.7	FALSE
gnl|gene37687|rna78480|	PEBP1	P30086	Phosphatidylethanolamine-binding protein 1	17.2259	0.414316	0.08	FALSE
gnl|gene18613|rna54332|	DENND4C	Q5VZ89	DENN domain-containing protein 4C (Fragment)	17.2393	0.582098	1.5	FALSE
gnl|gene7538|rna21971|	BOLA1	Q9Y3E2	BolA-like protein 1	17.248	-0.0533026		FALSE
gnl|gene1054|rna3080|	TONSL	Q96HA7	Tonsoku-like protein	17.2569	0.492449	1.85	FALSE
gnl|gene16727|rna48880|	TAGLN2	P37802	Transgelin-2	17.2624	0.715412	0.45	FALSE
gnl|gene19319|rna56432|	VIPAS39	Q9H9C1	Spermatogenesis-defective protein 39 homolog	17.2722	0.414218	1.01	FALSE
gnl|gene36568|rna76956|	DNM2	P50570	Dynamin-2	17.2729	0.538907	2.1	FALSE
gnl|gene2157|rna6258|	ARHGEF16	Q5VV41	Rho guanine nucleotide exchange factor 16	17.2837	0.416228	1.41	FALSE
gnl|gene46951|rna91936|	ATP9A	O75110	Phospholipid-transporting ATPase	17.2951	0.137185	0.32	FALSE
gnl|gene18205|rna53190|	E2F5	Q15329	Transcription factor E2F5	17.3059	0.462604	1.34	FALSE
gnl|gene14520|rna42282|	MYH11	P35749	Myosin-11	17.3061	1.05349	0.95	FALSE
gnl|gene37289|rna77968|	MON2	Q7Z3U7	Protein MON2 homolog	17.3064	0.178612	0.8	FALSE
gnl|gene10757|rna31265|	IARS	P41252	Isoleucyl-tRNA synthetase	17.3147	0.591262	0.29	FALSE
gnl|gene5951|rna17416|	ACTL6A	O96019	Actin-like protein 6A	17.3239	0.609885	0.75	FALSE
gnl|gene12784|rna37169|	NUDT1	P36639	7,8-dihydro-8-oxoguanine triphosphatase	17.3341	0.828224	0.58	FALSE
gnl|gene35131|rna74952|	NEK9	Q8TD19	Serine/threonine-protein kinase Nek9	17.3374	1.27472	4.41	FALSE
gnl|gene5375|rna15761|	ALDH6A1	Q02252	Methylmalonate-semialdehyde dehydrogenase [acylating], mitochondrial	17.3397	0.610326	2.02	FALSE
gnl|gene19003|rna55473|	RPL10	P27635	60S ribosomal protein L10	17.3447	0.565419	0.22	FALSE
gnl|gene19062|rna55654|	VDAC1	P21796	Voltage-dependent anion-selective channel protein 1	17.3569	1.49015	0.28	FALSE
gnl|gene4299|rna12518|	ENY2	Q9NPA8	Transcription and mRNA export factor ENY2	17.3663	-0.82896		FALSE
gnl|gene12766|rna37112|	PAXBP1	Q9Y5B6	PAX3- and PAX7-binding protein 1	17.3752	1.25363	3.64	FALSE
gnl|gene19741|rna57679|	PRDX5	P30044	Peroxiredoxin-5, mitochondrial	17.3803	1.04921	-0.49	FALSE
gnl|gene38454|rna79604|	DHX37	Q8IY37	Probable ATP-dependent RNA helicase DHX37 (Fragment)	17.3853	0.337866	2.5	FALSE
gnl|gene752|rna2186|	KIF2A	O00139	Kinesin-like protein KIF2A	17.4062	0.598417	1.94	FALSE
gnl|gene43296|rna86623|	DLD	P09622	Dihydrolipoyl dehydrogenase, mitochondrial	17.426	1.30795	0.1	FALSE
gnl|gene1329|rna3880|	SOS1	Q07889	Son of sevenless homolog 1	17.4344	0.455465	3.17	TRUE
gnl|gene10738|rna31205|	TTC33	Q6PID6	Tetratricopeptide repeat protein 33	17.4386	-0.307973	-2.15	FALSE
gnl|gene14525|rna42293|	RPL22	P35268	60S ribosomal protein L22	17.4581	0.67258		FALSE
gnl|gene34598|rna74208|	DGKZ	Q13574	Diacylglycerol kinase	17.4642	0.790833	1.95	FALSE
gnl|gene4350|rna12675|	RPS4X	P62701	40S ribosomal protein S4, X isoform	17.4665	0.77894	-0.13	FALSE
gnl|gene43295|rna86622|	SARS2	Q9NP81	Serine--tRNA ligase, mitochondrial	17.4688	0.386072	1.5	FALSE
gnl|gene17014|rna49719|	RUVBL1	Q9Y265	RuvB-like helicase	17.4781	0.620568	0.11	FALSE
gnl|gene47019|rna92015|	INTS3	Q68E01	Integrator complex subunit 3	17.4816	0.0721374	-0.05	FALSE
gnl|gene12998|rna37782|	STIL	Q15468	SCL-interrupting locus protein	17.4825	0.526182	2.03	FALSE
gnl|gene13487|rna39239|	EEF1A2	Q05639	Elongation factor 1-alpha 2	17.4921	1.12677	0.15	FALSE
gnl|gene20978|rna60459|	INTS4	Q96HW7	Integrator complex subunit 4	17.4929	-0.0812036	0.41	FALSE
gnl|gene10458|rna30383|	DONSON	Q9NYP3	Protein downstream neighbor of Son (Fragment)	17.4955	0.145696	1.82	FALSE
gnl|gene15254|rna44517|	SNRPD1	P62314	Small nuclear ribonucleoprotein Sm D1	17.4989	1.13935		FALSE
gnl|gene2968|rna8598|	NAP1L1	P55209	Nucleosome assembly protein 1-like 1	17.5091	0.556027	1.08	FALSE
gnl|gene12368|rna35955|	METAP2	P50579	Methionine aminopeptidase 2	17.5224	1.12801	1.67	FALSE
gnl|gene1209|rna3511|	MRPL13	Q9BYD1	39S ribosomal protein L13, mitochondrial	17.5237	-0.622986	0.64	FALSE
gnl|gene32222|rna71744|	WDFY1	Q8IWB7	WD repeat and FYVE domain-containing protein 1	17.5261	-0.0241111	0.39	FALSE
gnl|gene11864|rna34463|	UBLCP1	Q8WVY7	Ubiquitin-like domain-containing CTD phosphatase 1	17.5437	0.389013	0.36	FALSE
gnl|gene4445|rna12968|	PPP6R1	Q9UPN7	Serine/threonine-protein phosphatase 6 regulatory subunit 1	17.5465	0.413075	2.25	FALSE
gnl|gene5075|rna14822|	LRCH3	Q96II8	DISP complex protein LRCH3	17.5552	0.283469	2.03	FALSE
gnl|gene16262|rna47497|	SMARCAL1	Q9NZC9	HepA-related protein (Fragment)	17.5586	0.45491	1.39	FALSE
gnl|gene697|rna2041|	SCO2	A0A1W2PP80	Protein SCO2 homolog, mitochondrial	17.56	0.378362	0.97	FALSE
gnl|gene17440|rna50939|	CLTC	Q00610	Clathrin heavy chain 1	17.5692	0.548137	0.3	FALSE
gnl|gene18893|rna55144|	POLDIP2	Q9Y2S7	Polymerase delta-interacting protein 2	17.5814	0.122059	1.58	FALSE
gnl|gene20087|rna58623|	PRIM2	P49643	DNA primase large subunit	17.5815	0.708175	1.22	FALSE
gnl|gene4184|rna12184|	AP2B1	P63010	AP-2 complex subunit beta (Fragment)	17.5818	0.239543	0.72	FALSE
gnl|gene19644|rna57405|	MTA2	O94776	Metastasis-associated protein MTA2	17.5819	0.196891	1.62	FALSE
gnl|gene36836|rna77341|	RPS8	P62241	40S ribosomal protein S8	17.5846	1.19545	0.68	FALSE
gnl|gene17981|rna52554|	PPP2R5A	Q15172	Serine/threonine-protein phosphatase 2A 56 kDa regulatory subunit alpha isoform	17.5966	-0.0832292	-1.04	FALSE
gnl|gene3508|rna10209|	IST1	P53990	IST1 homolog	17.6022	0.322478	2.7	FALSE
gnl|gene4799|rna14013|	PSMA6	P60900	Proteasome subunit alpha type-6	17.6069	-0.20599	-1.28	FALSE
gnl|gene18067|rna52807|	RPL36	Q9Y3U8	60S ribosomal protein L36	17.6498	-0.0130194		FALSE
gnl|gene482|rna1382|	DOP1B	Q9Y3R5	Protein dopey-2	17.6531	0.389323	1.43	FALSE
gnl|gene48943|rna94741|	ZSWIM9	Q86XI8	Uncharacterized protein ZSWIM9	17.6535	0.703519	0.44	FALSE
gnl|gene48054|rna93466|	TUBGCP5	Q96RT8	Gamma-tubulin complex component 5	17.6719	0.220872	0.38	FALSE
gnl|gene9730|rna28300|	ACOT12	Q8WYK0	Acetyl-coenzyme A thioesterase	17.6863	0.00942556	0.38	FALSE
gnl|gene46160|rna90802|	SKA3	Q8IX90	Spindle and kinetochore-associated protein 3	17.6917	-0.087117	0.33	FALSE
gnl|gene1078|rna3135|	ANXA1	P04083	Annexin A1	17.7098	0.345838	0.12	FALSE
gnl|gene1767|rna5128|	RPSA	P08865	40S ribosomal protein SA (Fragment)	17.7167	-0.634829	0.59	FALSE
gnl|gene42847|rna85910|	MDN1	Q9NU22	Midasin	17.7184	1.27456	1.12	FALSE
gnl|gene19601|rna57276|	SYAP1	Q96A49	Synapse-associated protein 1	17.7241	0.18464	-0.87	FALSE
gnl|gene11859|rna34454|	BZW1	Q7L1Q6	Basic leucine zipper and W2 domain-containing protein 1	17.7428	0.318297	-0.87	FALSE
gnl|gene34434|rna74006|	TSN	Q15631	Translin	17.7467	-0.127433	-0.56	FALSE
gnl|gene4034|rna11733|	SPG11	Q96JI7	Spatacsin	17.7479	0.428528	1	FALSE
gnl|gene14134|rna41166|	MMS19	Q96T76	MMS19 nucleotide excision repair protein homolog	17.7488	-0.385762	0.67	FALSE
gnl|gene6309|rna18442|	MTIF3	Q9H2K0	Translation initiation factor IF-3, mitochondrial	17.7499	0.319816	-0.45	FALSE
gnl|gene4913|rna14352|	KRR1	Q13601	KRR1 small subunit processome component homolog	17.7635	0.453293	-0.52	FALSE
gnl|gene15693|rna45816|	VLDLR	P98155	Very low-density lipoprotein receptor	17.7675	0.646117	3.33	FALSE
gnl|gene16864|rna49284|	RPL26	P61254	60S ribosomal protein L26	17.781	0.790588	-0.39	FALSE
gnl|gene14490|rna42189|	ZNHIT3	Q15649	Zinc finger HIT domain-containing protein 3	17.7815	-1.10157	0.36	FALSE
gnl|gene13122|rna38144|	SND1	Q7KZF4	Staphylococcal nuclease domain-containing protein 1	17.7836	0.814078	-0.02	FALSE
gnl|gene9477|rna27558|	POLK	Q9UBT6	DNA polymerase kappa	17.7904	0.623639	0.29	FALSE
gnl|gene186|rna525|	FOPNL	Q96NB1	Centrosomal protein 20	17.7956	0.0271495	-0.8	FALSE
gnl|gene43827|rna87427|	KNL1	Q8NG31	Kinetochore scaffold 1	17.7977	0.980406	0.63	FALSE
gnl|gene9287|rna26978|	SURF1	Q15526	Surfeit locus protein 1	17.8051	0.0344025	0.17	FALSE
gnl|gene16312|rna47640|	ERCC2	P18074	General transcription and DNA repair factor IIH helicase subunit XPD	17.815	0.127776	0.54	FALSE
gnl|gene7249|rna21149|	YIPF1	Q9Y548	Protein YIPF1	17.8173	-0.521983	0.84	FALSE
gnl|gene9611|rna27961|	GABARAPL2	P60520	Gamma-aminobutyric acid receptor-associated protein-like 2	17.8206	-0.625844		FALSE
gnl|gene40563|rna82627|	DNAH2	Q9P225	Dynein heavy chain 2, axonemal (Fragment)	17.8235	0.993082	1.03	FALSE
gnl|gene49367|rna95307|	PRKAG2	Q9UGJ0	5'-AMP-activated protein kinase subunit gamma-2	17.8411	0.388931	3.98	FALSE
gnl|gene50032|rna96299|	XPO6	Q96QU8	Exportin-6	17.8503	-0.183431	0.96	FALSE
gnl|gene11147|rna32396|	AP3B2	Q13367	AP complex subunit beta	17.8574	0.514012	1.45	FALSE
gnl|gene4577|rna13345|	STK31	Q9BXU1	Serine/threonine-protein kinase 31	17.87	0.65711	0.53	FALSE
gnl|gene18411|rna53784|	PPM1E	Q8WY54	Protein phosphatase 1E	17.8707	0.708894	1.87	FALSE
gnl|gene1772|rna5142|	EEFSEC	P57772	Selenocysteine-specific elongation factor	17.8953	0.410886	0.69	FALSE
gnl|gene7434|rna21665|	PRKAG1	P54619	5'-AMP-activated protein kinase subunit gamma-1	17.907	-0.422566	0.67	FALSE
gnl|gene19700|rna57578|	SMARCAD1	Q9H4L7	SWI/SNF-related matrix-associated actin-dependent regulator of chromatin subfamily A containing DEAD/H box 1	17.9097	0.825415	1.39	FALSE
gnl|gene7652|rna22317|	RFK	Q969G6	Riboflavin kinase	17.9235	0.719741	1.28	FALSE
gnl|gene14907|rna43512|	HMGA2	P52926	High mobility group protein HMGI-C	17.9265	1.06243		FALSE
gnl|gene17145|rna50075|	GSPT1	P15170	Eukaryotic peptide chain release factor GTP-binding subunit ERF3A	17.9267	0.92658	0.41	FALSE
gnl|gene40593|rna82667|	COTL1	Q14019	Coactosin-like protein	17.9448	0.167079	0.5	FALSE
gnl|gene38208|rna79274|	ASAP2	O43150	Arf-GAP with SH3 domain, ANK repeat and PH domain-containing protein 2 (Fragment)	17.9475	0.741891	2.54	FALSE
gnl|gene98|rna274|	GOLGA2	Q08379	Golgin subfamily A member 2	17.9492	0.567363	1.21	FALSE
gnl|gene788|rna2298|	HAGH	Q16775	Hydroxyacylglutathione hydrolase, mitochondrial	17.9518	0.397082	0.16	FALSE
gnl|gene4053|rna11796|	NEDD4L	Q96PU5	E3 ubiquitin-protein ligase NEDD4-like	17.961	0.965753	1.8	FALSE
gnl|gene15516|rna45307|	STT3A	P46977	Dolichyl-diphosphooligosaccharide--protein glycosyltransferase subunit STT3A	17.9748	0.102309	0	FALSE
gnl|gene11415|rna33189|	LYRM4	Q9HD34	LYR motif-containing protein 4	17.9809	-0.734246		FALSE
gnl|gene41558|rna84042|	RPS19	P39019	40S ribosomal protein S19	17.9938	0.890642	0.26	FALSE
gnl|gene4285|rna12480|	ACAA1	P09110	3-ketoacyl-CoA thiolase, peroxisomal	17.9959	0.680454	0.42	FALSE
gnl|gene8800|rna25629|	DRG1	Q9Y295	Developmentally-regulated GTP-binding protein 1	18.0196	0.831295	0.51	FALSE
gnl|gene37013|rna77594|	ARHGAP18	Q8N392	Rho GTPase-activating protein 18	18.0211	0.524189	0.77	FALSE
gnl|gene2286|rna6648|	STAM2	O75886	Signal transducing adapter molecule 2	18.0226	0.221117	2.01	FALSE
gnl|gene12180|rna35385|	KIF20A	O95235	Kinesin-like protein KIF20A	18.0259	0.538597	1.63	FALSE
gnl|gene15659|rna45724|	RTCB	Q9Y3I0	RNA-splicing ligase RtcB homolog	18.0296	1.05026	0.74	FALSE
gnl|gene17352|rna50651|	CTNNB1	P35222	Catenin beta-1	18.031	0.334289	5.46	FALSE
gnl|gene2412|rna7026|	INTS1	Q8N201	Integrator complex subunit 1	18.0459	0.264144	1.53	FALSE
gnl|gene6798|rna19897|	HEATR5B	Q9P2D3	HEAT repeat-containing protein 5B	18.0496	0.285397	0.81	FALSE
gnl|gene44324|rna88156|	ARFGEF1	Q9Y6D6	Brefeldin A-inhibited guanine nucleotide-exchange protein 1 (Fragment)	18.0637	0.617138	1.43	FALSE
gnl|gene2089|rna6063|	MED8	Q96G25	Mediator of RNA polymerase II transcription subunit 8	18.0811	0.51772	0.93	FALSE
gnl|gene18194|rna53158|	SEC11A	P67812	Signal peptidase complex catalytic subunit SEC11A	18.0846	0.371272	-0.48	FALSE
gnl|gene45104|rna89328|	CDAN1	Q8IWY9	Codanin-1	18.0915	0.47613	2.7	FALSE
gnl|gene14207|rna41384|	UBE3C	Q15386	Ubiquitin-protein ligase E3C	18.0948	0.388653	0	FALSE
gnl|gene19637|rna57387|	NIP7	Q9Y221	60S ribosome subunit biogenesis protein NIP7 homolog	18.1048	0.0475199	-0.35	FALSE
gnl|gene10441|rna30343|	KPNA2	P52292	Importin subunit alpha-1	18.108	0.285511	-0.38	FALSE
gnl|gene50760|rna97399|	SRGAP2B	P0DMP2	SLIT-ROBO Rho GTPase-activating protein 2B	18.1292	-0.0797824	-0.58	FALSE
gnl|gene14321|rna41712|	CHMP4B	Q9H444	Charged multivesicular body protein 4b	18.1303	0.504292	-1.4	FALSE
gnl|gene6029|rna17648|	THOC1	Q96FV9	THO complex subunit 1	18.1327	0.437496	0.04	FALSE
gnl|gene34951|rna74692|	EIF4E3	Q8N5X7	Eukaryotic translation initiation factor 4E type 3	18.1328	-0.478319	-0.53	FALSE
gnl|gene2983|rna8640|	UBAC1	Q9BSL1	Ubiquitin-associated domain-containing protein 1	18.1421	-0.370978	0.13	FALSE
gnl|gene38849|rna80174|	TAB1	Q15750	TGF-beta-activated kinase 1 and MAP3K7-binding protein 1	18.1457	0.54139	2.4	FALSE
gnl|gene13082|rna38013|	SH3GL2	Q99962	Endophilin-A1	18.1663	0.681434	2.96	FALSE
gnl|gene1214|rna3530|	SPAST	Q9UBP0	Spastin	18.1672	0.739	1.79	FALSE
gnl|gene342|rna997|	APCS	P02743	Serum amyloid P-component	18.1796	0.0274763	1.32	FALSE
gnl|gene14091|rna41041|	RRP9	O43818	U3 small nucleolar RNA-interacting protein 2	18.1913	0.88089	0.85	FALSE
gnl|gene4174|rna12157|	KIF3B	O15066	Kinesin-like protein KIF3B	18.203	1.19335	0.72	FALSE
gnl|gene37431|rna78145|	TUBGCP2	Q9BSJ2	Gamma-tubulin complex component	18.2092	0.0576315	-0.37	FALSE
gnl|gene7354|rna21465|	SAMM50	Q9Y512	Sorting and assembly machinery component 50 homolog	18.2101	1.45191	1.61	FALSE
gnl|gene17976|rna52545|	BMI1	P35226	Polycomb complex protein BMI-1	18.2106	0.123806	3.36	FALSE
gnl|gene6184|rna18073|	TMEM209	Q96SK2	Transmembrane protein 209	18.2298	0.0906455	3.08	FALSE
gnl|gene43620|rna87123|	RPS27	P42677	40S ribosomal protein S27	18.2352	-1.0103		FALSE
gnl|gene7921|rna23109|	NOL9	Q5SY16	Polynucleotide 5'-hydroxyl-kinase NOL9	18.2523	0.148277	0.51	FALSE
gnl|gene11374|rna33058|	NUF2	Q9BZD4	Kinetochore protein Nuf2	18.2562	0.278846	-0.43	FALSE
gnl|gene11249|rna32716|	CCP110	O43303	Centriolar coiled-coil protein of 110 kDa	18.2623	0.643421	2.78	FALSE
gnl|gene7182|rna20955|	RPUSD2	Q8IZ73	RNA pseudouridylate synthase domain-containing protein 2	18.2645	0.667974	2.95	FALSE
gnl|gene10781|rna31335|	THOC2	Q8NI27	THO complex subunit 2	18.2755	1.16542	2.29	FALSE
gnl|gene10865|rna31590|	LRSAM1	Q6UWE0	E3 ubiquitin-protein ligase LRSAM1	18.2774	-0.324716	0.2	FALSE
gnl|gene19889|rna58074|	GGA1	Q9UJY5	ADP-ribosylation factor-binding protein GGA1	18.2797	0.0313968	2.01	FALSE
gnl|gene12701|rna36895|	CCDC25	Q86WR0	Coiled-coil domain-containing protein 25	18.2821	0.364069	-0.08	FALSE
gnl|gene8140|rna23703|	YOD1	Q5VVQ6	Ubiquitin thioesterase OTU1	18.2842	0.406198	0.19	FALSE
gnl|gene5125|rna14997|	IMPDH2	P12268	Inosine-5'-monophosphate dehydrogenase 2	18.288	0.936414	0.84	FALSE
gnl|gene10006|rna29084|	SUPT16H	Q9Y5B9	FACT complex subunit SPT16	18.2946	1.24857	1.8	FALSE
gnl|gene8728|rna25408|	PARP15	Q460N3	Protein mono-ADP-ribosyltransferase PARP15	18.3057	0.688948	1.15	FALSE
gnl|gene37680|rna78472|	DDOST	P39656	Dolichyl-diphosphooligosaccharide--protein glycosyltransferase 48 kDa subunit	18.3163	0.654105	0.57	FALSE
gnl|gene49397|rna95352|	UBE2I	P63279	SUMO-conjugating enzyme UBC9	18.317	-0.355427	-0.13	FALSE
gnl|gene13019|rna37835|	TUBB4B	P68371	Tubulin beta-4B chain	18.3207	0.517426	0.82	FALSE
gnl|gene4927|rna14383|	ABCB7	O75027	ATP-binding cassette sub-family B member 7, mitochondrial	18.3228	0.786716	0.09	FALSE
gnl|gene7152|rna20871|	RPS14	P62263	40S ribosomal protein S14	18.3365	0.698243	-0.05	FALSE
gnl|gene13021|rna37839|	TXNL4B	Q9NX01	Thioredoxin-like protein 4B	18.3474	-0.451496	-1.03	FALSE
gnl|gene6949|rna20292|	VTA1	Q9NP79	Vacuolar protein sorting-associated protein VTA1 homolog	18.3485	-0.102097	2.35	FALSE
gnl|gene1394|rna4080|	PYM1	Q9BRP8	Partner of Y14 and mago	18.3508	0.274501	2.27	FALSE
gnl|gene4098|rna11933|	DPM1	O60762	Dolichol-phosphate mannosyltransferase subunit 1	18.3666	0.88958	-0.9	FALSE
gnl|gene3888|rna11343|	FGFR1OP	O95684	Centrosomal protein 43	18.3669	1.00009	0.82	FALSE
gnl|gene2051|rna5950|	STAT1	P42224	Signal transducer and activator of transcription	18.3716	0.359478	-0.11	FALSE
gnl|gene15545|rna45395|	RPL11	P62913	60S ribosomal protein L11	18.3724	1.05668	0.26	FALSE
gnl|gene11720|rna34052|	AFG3L2	Q9Y4W6	AFG3-like protein 2	18.3743	1.52887	1.39	FALSE
gnl|gene18304|rna53471|	MRPS26	Q9BYN8	28S ribosomal protein S26, mitochondrial	18.3759	-0.62176	0.85	FALSE
gnl|gene4438|rna12941|	DDX56	Q9NY93	Probable ATP-dependent RNA helicase DDX56	18.377	0.172143	0.45	FALSE
gnl|gene8757|rna25496|	CDC6	Q99741	Cell division control protein 6 homolog	18.3787	0.129671	0.69	FALSE
gnl|gene18372|rna53668|	RPL7A	P62424	60S ribosomal protein L7a	18.3999	0.380208	0.05	FALSE
gnl|gene47021|rna92017|	AP1M1	Q9BXS5	AP-1 complex subunit mu-1	18.4025	0.475264	0.01	FALSE
gnl|gene7995|rna23310|	AP3M2	P53677	AP-3 complex subunit mu-2	18.4027	0.171865	0.22	FALSE
gnl|gene414|rna1196|	ARPIN	Q7Z6K5	Arpin	18.4116	0.775445	0.49	FALSE
gnl|gene15818|rna46218|	MRPL23	Q16540	39S ribosomal protein L23, mitochondrial	18.4121	0.114822	0.46	FALSE
gnl|gene6694|rna19601|	FANCB	Q8NB91	Fanconi anemia group B protein	18.4187	0.286083	0.02	FALSE
gnl|gene6378|rna18671|	TDRKH	Q9Y2W6	Tudor and KH domain-containing protein	18.4392	0.339092	0.84	FALSE
gnl|gene269|rna761|	IRF6	O14896	Interferon regulatory factor 6	18.4691	0.066714	-0.14	FALSE
gnl|gene4265|rna12421|	SPIRE1	Q08AE8	Protein spire homolog 1	18.4828	0.163093	1.17	FALSE
gnl|gene39674|rna81341|	BOP1	Q14137	Ribosome biogenesis protein BOP1	18.5082	0.530952	1.54	FALSE
gnl|gene47064|rna92079|	LIMS1	P48059	LIM and senescent cell antigen-like-containing domain protein 1	18.5221	0.00204193	0.04	FALSE
gnl|gene12501|rna36358|	NUDT4	Q9NZJ9	Diphosphoinositol polyphosphate phosphohydrolase 2	18.5235	0.323949	-0.06	FALSE
gnl|gene5535|rna16211|	TRMT44	Q8IYL2	Probable tRNA (uracil-O(2)-)-methyltransferase	18.5243	0.732335	1.48	FALSE
gnl|gene15533|rna45354|	INTS8	Q75QN2	Integrator complex subunit 8	18.5311	-0.119314	-0.07	FALSE
gnl|gene16480|rna48149|	PRXL2A	Q9BRX8	Peroxiredoxin-like 2A	18.5311	0.621107	-0.29	FALSE
gnl|gene7222|rna21069|	PNKP	Q96T60	Bifunctional polynucleotide phosphatase/kinase	18.5383	0.616729	0.37	FALSE
gnl|gene2112|rna6140|	PIWIL1	Q96J94	Piwi-like protein 1	18.5389	0.807723	0.69	FALSE
gnl|gene20525|rna59923|	PRKAB1	Q9Y478	5'-AMP-activated protein kinase subunit beta-1	18.5425	0.202086	-0.58	FALSE
gnl|gene39|rna124|	MAP4K3	Q8IVH8	Mitogen-activated protein kinase kinase kinase kinase 3	18.545	0.616827	1.75	FALSE
gnl|gene12725|rna36969|	COX5B	P10606	Cytochrome c oxidase subunit 5B, mitochondrial	18.5451	0.0404303		FALSE
gnl|gene5016|rna14651|	AP5Z1	O43299	AP-5 complex subunit zeta-1	18.5519	-0.487516	1.48	FALSE
gnl|gene4955|rna14482|	UBE3D	Q7Z6J8	E3 ubiquitin-protein ligase E3D	18.561	-0.640236	0.14	FALSE
gnl|gene41034|rna83303|	BCAS3	Q9H6U6	Breast carcinoma-amplified sequence 3	18.5726	0.583699	1.29	FALSE
gnl|gene16578|rna48449|	PPP1R21	Q6ZMI0	Protein phosphatase 1 regulatory subunit 21	18.5741	0.129328	-0.05	FALSE
gnl|gene8106|rna23626|	NCAPD3	P42695	Condensin-2 complex subunit D3	18.5773	0.250749	1.37	FALSE
gnl|gene11103|rna32268|	ERCC6L	Q2NKX8	DNA excision repair protein ERCC-6-like	18.6061	0.808377	1.31	FALSE
gnl|gene8983|rna26158|	ACADM	P11310	Medium-chain specific acyl-CoA dehydrogenase, mitochondrial	18.6136	0.884892	0.21	FALSE
gnl|gene16604|rna48512|	NRBP1	Q9UHY1	Nuclear receptor-binding protein	18.6184	-0.0863166	0.3	FALSE
gnl|gene1609|rna4696|	STAT3	P40763	Signal transducer and activator of transcription 3	18.636	0.286295	0.29	FALSE
gnl|gene14709|rna42865|	PUS7	Q96PZ0	Pseudouridylate synthase 7 homolog	18.6469	0.910637	1.43	FALSE
gnl|gene39810|rna81553|	UBE4A	Q14139	Ubiquitin conjugation factor E4 A	18.6493	0.0293385	-0.09	FALSE
gnl|gene3485|rna10146|	CALM1	P0DP23	Calmodulin-1	18.6806	0	0	FALSE
gnl|gene16798|rna49084|	EIF2AK4	Q9P2K8	Non-specific serine/threonine protein kinase (Fragment)	18.6816	0.912728	2.84	FALSE
gnl|gene15809|rna46192|	PAIP1	Q9H074	Polyadenylate-binding protein-interacting protein 1	18.6948	0.662779	3.67	FALSE
gnl|gene8859|rna25801|	RPS20	P60866	40S ribosomal protein S20	18.6975	-0.672531		FALSE
gnl|gene4172|rna12144|	CHFR	Q96EP1	E3 ubiquitin-protein ligase CHFR	18.7017	0.312889	3.06	FALSE
gnl|gene19588|rna57235|	KLC1	Q07866	Kinesin light chain	18.7235	0.912254	0.37	FALSE
gnl|gene11892|rna34536|	PPIF	P30405	Peptidyl-prolyl cis-trans isomerase F, mitochondrial	18.728	1.29218	1.02	FALSE
gnl|gene11779|rna34211|	ADRM1	Q16186	Proteasomal ubiquitin receptor ADRM1	18.7311	0.793201	1.79	FALSE
gnl|gene7577|rna22077|	SULT1A1	P50225	Sulfotransferase 1A1	18.7349	-0.367172	0.32	FALSE
gnl|gene904|rna2651|	KIFAP3	Q92845	Kinesin-associated protein 3	18.7433	0.497203	2.22	FALSE
gnl|gene2827|rna8210|	DIEXF	Q68CQ4	Digestive organ expansion factor homolog	18.7449	0.721848	0.51	FALSE
gnl|gene43173|rna86444|	PIK3C2G	O75747	Phosphatidylinositol-4-phosphate 3-kinase	18.7477	0.517083	0.83	FALSE
gnl|gene47830|rna93097|	INTS9	Q9NV88	Integrator complex subunit 9	18.749	-0.217572	0.77	FALSE
gnl|gene3338|rna9702|	SMCHD1	A6NHR9	Structural maintenance of chromosomes flexible hinge domain-containing protein 1	18.7507	1.26507	2.04	FALSE
gnl|gene35007|rna74766|	TBC1D25	Q3MII6	TBC1 domain family member 25	18.7522	0.490374	1.72	FALSE
gnl|gene16383|rna47851|	PRKAR2B	P31323	cAMP-dependent protein kinase type II-beta regulatory subunit	18.7579	0.834497	2.82	FALSE
gnl|gene19439|rna56812|	RIOK2	Q9BVS4	Serine/threonine-protein kinase RIO2	18.7682	0.814568	0.25	FALSE
gnl|gene35373|rna75335|	GTPBP1	O00178	GTP-binding protein 1	18.7696	1.03771	1.31	FALSE
gnl|gene45949|rna90534|	ATP6V1G1	O75348	V-type proton ATPase subunit G 1	18.7905	-0.441139		FALSE
gnl|gene12092|rna35125|	TTC4	O95801	Tetratricopeptide repeat protein 4	18.7973	0.285283	0.63	FALSE
gnl|gene2028|rna5886|	NEMF	O60524	Nuclear export mediator factor NEMF	18.8008	1.00881	0.71	FALSE
gnl|gene16364|rna47793|	EHD3	Q9NZN3	EH domain-containing protein 3	18.8012	0.751889	0.86	FALSE
gnl|gene12958|rna37661|	PRSS16	Q9NQE7	Thymus-specific serine protease	18.8077	0.481161	0.88	FALSE
gnl|gene39588|rna81223|	CLPTM1	O96005	Cleft lip and palate transmembrane protein 1	18.809	0.171424	1.51	FALSE
gnl|gene4909|rna14338|	BUB1	O43683	Mitotic checkpoint serine/threonine-protein kinase BUB1	18.8196	0.619653	0.6	FALSE
gnl|gene17067|rna49859|	RNF216	Q9NWF9	E3 ubiquitin-protein ligase RNF216	18.821	0.396788	6.17	FALSE
gnl|gene8218|rna23932|	NUP155	O75694	Nuclear pore complex protein Nup155	18.833	0.384275	1.98	FALSE
gnl|gene6177|rna18040|	HADH	Q16836	Hydroxyacyl-coenzyme A dehydrogenase, mitochondrial	18.846	0.264259	-1.06	FALSE
gnl|gene47413|rna92557|	SHOC2	Q9UQ13	Leucine-rich repeat protein SHOC-2	18.8491	0.522849	0.6	FALSE
gnl|gene323|rna929|	CCNE1	P24864	G1/S-specific cyclin-E1	18.8517	-0.477355	0.39	FALSE
gnl|gene46562|rna91382|	COMMD6	Q7Z4G1	COMM domain-containing protein 6	18.8564	-1.60525		FALSE
gnl|gene12628|rna36691|	CTNNBL1	Q8WYA6	Beta-catenin-like protein 1	18.8669	0.477763	-0.58	FALSE
gnl|gene13778|rna40088|	WDR3	Q9UNX4	WD repeat-containing protein 3	18.8709	0.709057	0.01	FALSE
gnl|gene17016|rna49722|	PTTG1	O95997	Securin	18.8733	-0.168843	0.5	FALSE
gnl|gene18932|rna55264|	RBP2	P50120	Retinol-binding protein 2	18.8948	0.312661		FALSE
gnl|gene5949|rna17412|	ABCF3	Q9NUQ8	ATP-binding cassette sub-family F member 3	18.9035	0.757655	0.85	FALSE
gnl|gene39225|rna80730|	VPS8	Q8N3P4	Vacuolar protein sorting-associated protein 8 homolog	18.9306	0.374883	0.93	FALSE
gnl|gene13949|rna40610|	RPL12	P30050	60S ribosomal protein L12	18.952	0.456642	0.17	FALSE
gnl|gene34364|rna73892|	ANK1	P16157	Ankyrin-1	18.9606	1.00605	1.4	FALSE
gnl|gene11344|rna32979|	MTBP	Q96DY7	Mdm2-binding protein	18.9677	0.468142	1.01	FALSE
gnl|gene4020|rna11688|	PPP2R5C	Q13362	Serine/threonine-protein phosphatase 2A 56 kDa regulatory subunit	18.9699	-0.314523	0.1	FALSE
gnl|gene36585|rna76976|	AP2S1	P53680	AP-2 complex subunit sigma	18.9737	-0.804603	-1.2	FALSE
gnl|gene17143|rna50071|	FABP4	P15090	Fatty acid-binding protein, adipocyte	18.9764	0.212655		FALSE
gnl|gene47463|rna92617|	RAD54B	Q9Y620	DNA repair and recombination protein RAD54B	18.9938	0.814274	0.74	FALSE
gnl|gene2758|rna8028|	XRCC5	P13010	X-ray repair cross-complementing protein 5	18.9972	0.623966	0.57	FALSE
gnl|gene42644|rna85645|	LRPPRC	P42704	Leucine-rich PPR motif-containing protein, mitochondrial	19.0092	0.559424	-0.57	FALSE
gnl|gene43167|rna86436|	AVL9	Q8NBF6	Late secretory pathway protein AVL9 homolog	19.0111	0.703683	1.48	FALSE
gnl|gene3243|rna9393|	HAUS2	Q9NVX0	HAUS augmin-like complex subunit 2	19.0171	-1.02641	-0.22	FALSE
gnl|gene15061|rna43947|	PSMD12	O00232	26S proteasome non-ATPase regulatory subunit 12	19.0181	-0.196271	-0.21	FALSE
gnl|gene45948|rna90532|	CARS	P49589	Cysteine--tRNA ligase, cytoplasmic	19.0234	0.749618	2.24	FALSE
gnl|gene35143|rna74968|	DNAH10	Q8IVF4	Dynein heavy chain 10, axonemal (Fragment)	19.0381	1.11297	1.45	FALSE
gnl|gene13263|rna38603|	PDZK1	Q5T2W1	Na(+)/H(+) exchange regulatory cofactor NHE-RF3	19.0389	1.33783	-0.18	FALSE
gnl|gene1340|rna3909|	POF1B	Q8WVV4	Protein POF1B	19.0426	0.272802	0.75	FALSE
gnl|gene2109|rna6129|	TDP1	Q9NUW8	Tyrosyl-DNA phosphodiesterase 1	19.0642	0.702278	0.38	FALSE
gnl|gene38674|rna79917|	FANCL	Q9NW38	E3 ubiquitin-protein ligase FANCL	19.0673	-0.617758	0.46	FALSE
gnl|gene13255|rna38581|	FAM114A1	Q8IWE2	Protein NOXP20	19.0722	0.463976	1.88	FALSE
gnl|gene5322|rna15591|	RPS25	P62851	40S ribosomal protein S25	19.0745	1.06635		FALSE
gnl|gene16215|rna47380|	EHD1	Q9H4M9	EH domain-containing protein 1 (Fragment)	19.0874	0.732107	1.09	FALSE
gnl|gene16445|rna48024|	RPP38	P78345	Ribonuclease P protein subunit p38	19.0881	-0.289938	-1.07	FALSE
gnl|gene15050|rna43914|	CLPX	O76031	ATP-dependent Clp protease ATP-binding subunit clpX-like, mitochondrial	19.0919	1.11084	1.27	FALSE
gnl|gene15883|rna46408|	EME1	Q96AY2	Crossover junction endonuclease EME1	19.0953	-0.0241275	0.82	FALSE
gnl|gene9786|rna28452|	SLC25A24	Q6NUK1	Calcium-binding mitochondrial carrier protein SCaMC-1	19.0991	1.00285	-0.21	FALSE
gnl|gene34886|rna74593|	SMCR8	Q8TEV9	Guanine nucleotide exchange protein SMCR8	19.1037	0.360654	1.27	FALSE
gnl|gene3886|rna11329|	RANBP9	Q96S59	Ran-binding protein 9	19.1075	1.0137	4.2	FALSE
gnl|gene8229|rna23965|	SCFD2	Q8WU76	Sec1 family domain-containing protein 2	19.1158	-0.0725621	-0.68	FALSE
gnl|gene36008|rna76169|	VCL	P18206	Vinculin	19.1186	0.446922	0.5	FALSE
gnl|gene19010|rna55490|	XRCC6	P12956	ATP-dependent DNA helicase 2 subunit 1	19.1194	0.681793	0.88	FALSE
gnl|gene40558|rna82618|	PRPF4	O43172	U4/U6 small nuclear ribonucleoprotein Prp4	19.122	0.783286	0.37	FALSE
gnl|gene3055|rna8847|	DEPDC7	Q96QD5	DEP domain-containing protein 7	19.1236	0.24054	0.14	FALSE
gnl|gene903|rna2650|	IFT88	Q13099	Intraflagellar transport protein 88 homolog	19.1278	0.71404	3.16	FALSE
gnl|gene14027|rna40870|	USP19	O94966	Ubiquitin carboxyl-terminal hydrolase 19	19.1299	0.694502	3.32	FALSE
gnl|gene18107|rna52922|	RFC5	P40937	Replication factor C subunit 5	19.1302	-0.419495	-1.37	FALSE
gnl|gene18507|rna54033|	ATG13	O75143	Autophagy-related protein 13	19.1319	0.186045	1.97	FALSE
gnl|gene39019|rna80458|	SGF29	Q96ES7	SAGA-associated factor 29	19.1418	-0.365718	-0.19	FALSE
gnl|gene16255|rna47474|	ELP6	Q0PNE2	Elongator complex protein 6	19.1419	-0.111392	0.07	FALSE
gnl|gene13003|rna37792|	TBL3	Q12788	Transducin beta-like protein 3	19.1542	-0.0465724	0.07	FALSE
gnl|gene15823|rna46234|	EIF4A3	P38919	Eukaryotic initiation factor 4A-III	19.1641	0.0792597	-0.35	FALSE
gnl|gene3813|rna11113|	GBF1	Q92538	Golgi-specific brefeldin A-resistance guanine nucleotide exchange factor 1	19.1808	0.528583	2.79	FALSE
gnl|gene48611|rna94244|	CHORDC1	Q9UHD1	Cysteine and histidine-rich domain-containing protein 1	19.184	0.402473	2.64	FALSE
gnl|gene13975|rna40675|	PDIA6	Q15084	Protein disulfide-isomerase A6	19.1964	1.06452	0.91	FALSE
gnl|gene15473|rna45166|	TOP3A	Q13472	DNA topoisomerase 3-alpha	19.2067	0.780558	3.99	FALSE
gnl|gene2022|rna5871|	CAPG	P40121	Macrophage-capping protein	19.2122	0.797024	-0.58	FALSE
gnl|gene43235|rna86544|	ZFYVE26	Q68DK2	Zinc finger FYVE domain-containing protein 26	19.227	0.310488	1.82	FALSE
gnl|gene245|rna692|	PRC1	O43663	Protein regulator of cytokinesis 1	19.2303	0.168958	1.9	FALSE
gnl|gene15161|rna44266|	HDAC3	O15379	Histone deacetylase 3	19.2433	0.669885	0.66	FALSE
gnl|gene50124|rna96434|	STAM	Q92783	Signal transducing adapter molecule 1	19.2489	-0.0424559	1.12	FALSE
gnl|gene2369|rna6893|	MTFR1L	Q9H019	Mitochondrial fission regulator 1-like	19.2499	-0.968252	0.56	FALSE
gnl|gene10457|rna30380|	RUVBL2	Q9Y230	RuvB-like helicase	19.2584	0.378836	0.26	FALSE
gnl|gene42908|rna86060|	LRRFIP2	Q9Y608	Leucine-rich repeat flightless-interacting protein 2	19.2685	0.874454	1.42	FALSE
gnl|gene3667|rna10671|	TRAPPC2L	Q9UL33	Trafficking protein particle complex subunit 2-like protein	19.2762	0	0	FALSE
gnl|gene14253|rna41531|	UNC119B	A6NIH7	Protein unc-119 homolog B	19.2796	0.569797	-0.59	FALSE
gnl|gene17231|rna50304|	SPC25	Q9HBM1	Kinetochore protein Spc25	19.2799	0.121912	1.19	FALSE
gnl|gene15380|rna44877|	SEC31B	Q9NQW1	Protein transport protein Sec31B	19.2813	0.334648	2.61	FALSE
gnl|gene19677|rna57508|	SUPT4H1	P63272	Transcription elongation factor SPT4	19.2911	-0.667647		FALSE
gnl|gene10237|rna29769|	GTF3C6	Q969F1	General transcription factor 3C polypeptide 6	19.3011	-0.130765	-0.96	FALSE
gnl|gene48120|rna93561|	NF1	P21359	Neurofibromin (Fragment)	19.3016	0.579092	1.04	FALSE
gnl|gene41972|rna84667|	PTGES3	Q15185	Prostaglandin E synthase 3	19.3285	0.394845	2.39	FALSE
gnl|gene3921|rna11437|	PUS1	Q9Y606	tRNA pseudouridine synthase A	19.3408	0.966373	0.94	FALSE
gnl|gene40060|rna81895|	EIF4EBP2	Q13542	Eukaryotic translation initiation factor 4E-binding protein 2	19.361	-0.135748		FALSE
gnl|gene15654|rna45711|	ESPL1	Q14674	Separin	19.3639	0.453211	1.52	FALSE
gnl|gene14255|rna41538|	KIAA2013	Q8IYS2	Uncharacterized protein KIAA2013	19.3784	0.244624	0.63	FALSE
gnl|gene13113|rna38114|	TRIM3	O75382	Tripartite motif-containing protein 3	19.3803	1.12873	0.84	FALSE
gnl|gene9734|rna28309|	PEX19	P40855	Peroxisomal biogenesis factor 19	19.3804	-0.124705	0.07	FALSE
gnl|gene43301|rna86629|	ARFIP2	P53365	Arfaptin-2	19.3953	0.926188	2.2	FALSE
gnl|gene4620|rna13471|	RPS21	P63220	40S ribosomal protein S21	19.4084	0.0573048		FALSE
gnl|gene9667|rna28125|	SCAMP3	O14828	Secretory carrier-associated membrane protein 3	19.4111	-0.540345	3.3	FALSE
gnl|gene10875|rna31613|	MYO1E	Q12965	Unconventional myosin-Ie	19.4128	1.32414	3.37	FALSE
gnl|gene6260|rna18309|	PIH1D1	Q9NWS0	PIH1 domain-containing protein 1	19.4202	-0.0212361	-0.31	FALSE
gnl|gene47628|rna92843|	XPO7	Q9UIA9	Exportin-7	19.4398	0.00277703	-0.02	FALSE
gnl|gene14556|rna42385|	ARL6IP5	O75915	PRA1 family protein 3	19.4399	-0.292127	-0.18	FALSE
gnl|gene4806|rna14037|	GALC	P54803	Galactocerebrosidase (Fragment)	19.4408	0.949907	1.28	FALSE
gnl|gene1033|rna3023|	AP4M1	O00189	AP-4 complex subunit mu-1	19.441	0.588861	1.42	FALSE
gnl|gene48715|rna94401|	ATXN10	Q9UBB4	Ataxin-10	19.4451	-0.326628	-0.42	FALSE
gnl|gene44313|rna88145|	POT1	Q9NUX5	Protection of telomeres protein 1	19.4502	0.223322	-0.05	FALSE
gnl|gene14599|rna42540|	ARAP1	Q96P48	Arf-GAP with Rho-GAP domain, ANK repeat and PH domain-containing protein 1	19.4531	0.592389	2.58	FALSE
gnl|gene14224|rna41439|	TOLLIP	Q9H0E2	Toll-interacting protein	19.4544	-0.20434	0.1	FALSE
gnl|gene39425|rna81001|	MYH10	P35580	Myosin-10	19.4687	0.990909	2.11	FALSE
gnl|gene43407|rna86789|	AZI2	Q9H6S1	5-azacytidine-induced protein 2	19.4776	0.0325729	0.93	FALSE
gnl|gene15035|rna43870|	HELLS	Q9NRZ9	Lymphoid-specific helicase	19.4778	0.625011	0.42	FALSE
gnl|gene13228|rna38497|	SUB1	P53999	Activated RNA polymerase II transcriptional coactivator p15	19.4814	0.581592		FALSE
gnl|gene13528|rna39367|	EIF4E	P06730	Eukaryotic translation initiation factor 4E	19.4875	-0.0125946	-0.1	FALSE
gnl|gene12800|rna37214|	SUOX	P51687	Sulfite oxidase, mitochondrial	19.4936	0.365228	0.86	FALSE
gnl|gene6285|rna18371|	POLR2D	O15514	DNA-directed RNA polymerase II subunit RPB4	19.4951	-0.86854	-2.38	FALSE
gnl|gene41016|rna83270|	DIP2A	Q14689	Disco-interacting protein 2 homolog A	19.5067	0.470265	2.23	FALSE
gnl|gene1484|rna4315|	NUP88	Q99567	Nuclear pore complex protein Nup88 (Fragment)	19.5078	0.0757312	0.33	FALSE
gnl|gene50038|rna96306|	WDR13	Q9H1Z4	WD repeat-containing protein 13	19.5274	0.23198	0.15	FALSE
gnl|gene47112|rna92137|	CLUAP1	Q96AJ1	Clusterin associated protein 1, isoform CRA_a	19.5323	0.288974	1.87	FALSE
gnl|gene38223|rna79297|	MTA1	Q13330	Metastasis-associated protein MTA1	19.5326	0.49485	3.6	FALSE
gnl|gene5302|rna15524|	LSM3	P62310	U6 snRNA-associated Sm-like protein LSm3	19.5339	-0.850392		FALSE
gnl|gene39705|rna81386|	TBCC	Q15814	Tubulin-specific chaperone C	19.5502	-0.17822	0.16	FALSE
gnl|gene13695|rna39839|	SEPT7	Q16181	Septin-7	19.5512	0.75215	0.89	FALSE
gnl|gene36401|rna76721|	SNRPA1	P09661	U2 small nuclear ribonucleoprotein A'	19.5523	0.677138	-0.26	FALSE
gnl|gene47698|rna92935|	NBEA	Q8NFP9	Neurobeachin	19.5589	1.02031	2.37	FALSE
gnl|gene9205|rna26736|	ALG8	Q9BVK2	Probable dolichyl pyrophosphate Glc1Man9GlcNAc2 alpha-1,3-glucosyltransferase	19.5603	-0.629503	-0.5	FALSE
gnl|gene41734|rna84286|	NECTIN1	Q15223	Nectin-1	19.5691	1.18578	1.99	FALSE
gnl|gene8279|rna24106|	MOB3A	Q96BX8	MOB kinase activator 3A	19.5758	-0.1011	-0.94	FALSE
gnl|gene40709|rna82834|	ERCC4	Q92889	DNA repair endonuclease XPF	19.5785	0.336821	0.33	FALSE
gnl|gene38582|rna79811|	NF2	P35240	Merlin	19.5844	0.00679555	1.07	FALSE
gnl|gene5335|rna15625|	FANCD2	Q9BXW9	Fanconi anemia group D2 protein	19.586	0.362255	0.23	FALSE
gnl|gene18604|rna54311|	CSTF1	Q05048	Cleavage stimulation factor subunit 1	19.5874	0.0223469	0.52	FALSE
gnl|gene2865|rna8319|	DMGDH	Q9UI17	DMGDH protein (Fragment)	19.5965	1.25584	1.17	FALSE
gnl|gene16937|rna49487|	TRMT61A	Q96FX7	tRNA (adenine(58)-N(1))-methyltransferase catalytic subunit TRMT61A	19.5978	0.18776	0.64	FALSE
gnl|gene18132|rna52986|	POLD1	P28340	DNA polymerase (Fragment)	19.604	0.616876	1.86	FALSE
gnl|gene17191|rna50197|	ARL1	P40616	ADP-ribosylation factor-like protein 1	19.6091	-0.247352	0.51	FALSE
gnl|gene47614|rna92826|	SRPK1	Q96SB4	SRSF protein kinase 1	19.615	0.82976	0.96	FALSE
gnl|gene7812|rna22805|	RPL34	P49207	60S ribosomal protein L34	19.6157	-0.163567		FALSE
gnl|gene2306|rna6717|	PIAS4	Q8N2W9	E3 SUMO-protein ligase PIAS4	19.6375	0.201449	1.98	FALSE
gnl|gene1498|rna4358|	RPTOR	Q8N122	Regulatory-associated protein of mTOR	19.6377	0.300981	1.28	FALSE
gnl|gene16701|rna48821|	TFRC	P02786	Transferrin receptor protein 1	19.6517	0.936529	1.04	FALSE
gnl|gene17928|rna52417|	GTF3C3	Q9Y5Q9	General transcription factor 3C polypeptide 3	19.6522	0.339043	0.98	FALSE
gnl|gene16930|rna49468|	NAPG	Q99747	Gamma-soluble NSF attachment protein	19.6547	0.292111	-0.14	FALSE
gnl|gene1299|rna3787|	IMPDH1	P20839	Inosine-5'-monophosphate dehydrogenase 1	19.6741	0.890528	0.29	FALSE
gnl|gene38680|rna79923|	POLR3B	Q9NW08	DNA-directed RNA polymerase III subunit RPC2	19.6772	0.933425	0.6	FALSE
gnl|gene44978|rna89130|	NEDD8	Q15843	NEDD8	19.6776	0.373576		FALSE
gnl|gene38181|rna79241|	PECR	Q9BY49	Peroxisomal trans-2-enoyl-CoA reductase	19.6879	0.815401	0.28	FALSE
gnl|gene20199|rna58962|	PDCD10	Q9BUL8	Programmed cell death protein 10	19.7043	-0.629781	-0.15	FALSE
gnl|gene15483|rna45204|	NR2C1	P13056	Nuclear receptor subfamily 2 group C member 1	19.707	0.132252	0.63	FALSE
gnl|gene15664|rna45735|	CNN1	P51911	Calponin-1	19.7089	1.35289	0.2	FALSE
gnl|gene14832|rna43271|	ARFIP1	P53367	Arfaptin-1	19.7089	0.458324	0.85	FALSE
gnl|gene46760|rna91658|	ATM	Q13315	Serine-protein kinase ATM	19.7267	0.675586	0.88	FALSE
gnl|gene15413|rna44986|	COG8	Q96MW5	Conserved oligomeric Golgi complex subunit 8	19.7357	-0.288844	0.42	FALSE
gnl|gene40611|rna82695|	CDH1	P12830	Cadherin-1	19.7362	0.61441	1.11	FALSE
gnl|gene12978|rna37715|	TMED5	Q9Y3A6	Transmembrane emp24 domain-containing protein 5	19.7373	-0.381743	-0.78	FALSE
gnl|gene34854|rna74545|	DNM1L	O00429	Dynamin-1-like protein	19.7656	0.447804	1.23	FALSE
gnl|gene615|rna1798|	IMPA1	P29218	Inositol monophosphatase 1	19.7665	0.0363301	0.57	FALSE
gnl|gene13143|rna38204|	KBTBD8	Q8NFY9	Kelch repeat and BTB domain-containing protein 8	19.7711	0.0888323	-0.2	FALSE
gnl|gene4300|rna12523|	EXOC6B	Q9Y2D4	Exocyst complex component	19.7727	0.245179	-0.21	FALSE
gnl|gene15844|rna46291|	RMDN1	Q96DB5	Regulator of microtubule dynamics protein 1	19.7734	-0.111245	3.13	FALSE
gnl|gene16544|rna48314|	CAMK2B	Q13554	Calcium/calmodulin-dependent protein kinase type II subunit beta	19.7766	0.386971	1.98	FALSE
gnl|gene9093|rna26461|	GABRR2	P28476	Gamma-aminobutyric acid receptor subunit rho-2	19.7792	-0.254654	0.19	FALSE
gnl|gene8767|rna25519|	MLH1	P40692	DNA mismatch repair protein Mlh1	19.789	0.465332	-0.03	FALSE
gnl|gene51063|rna97816|	PTGES2	Q9H7Z7	Prostaglandin E synthase 2	19.7899	0.16672	-0.16	FALSE
gnl|gene14871|rna43402|	NT5C3B	Q969T7	7-methylguanosine phosphate-specific 5'-nucleotidase	19.7956	0.549166	0.63	FALSE
gnl|gene18634|rna54405|	CCNB1	P14635	G2/mitotic-specific cyclin-B1	19.8055	-0.353695	1.51	FALSE
gnl|gene8625|rna25113|	KDSR	Q06136	3-ketodihydrosphingosine reductase	19.8093	-0.0961505	-0.12	FALSE
gnl|gene16369|rna47806|	RPAIN	Q86UA6	RPA-interacting protein	19.8116	-0.888306	0.6	FALSE
gnl|gene12849|rna37352|	ECPAS	Q5VYK3	Proteasome adapter and scaffold protein ECM29	19.8119	0.455988	1.19	FALSE
gnl|gene4544|rna13265|	RANBP1	P43487	Ran-specific GTPase-activating protein	19.8394	-0.0544461	0.17	FALSE
gnl|gene6374|rna18657|	MICU2	Q8IYU8	Calcium uptake protein 2, mitochondrial	19.8402	0.59056	-0.32	FALSE
gnl|gene5074|rna14817|	POLD2	P49005	DNA polymerase delta subunit 2	19.8589	0.147526	1.51	FALSE
gnl|gene17124|rna50011|	SNRPF	P62306	Small nuclear ribonucleoprotein F	19.8597	0.37124		FALSE
gnl|gene10075|rna29280|	EIF2B1	Q14232	Translation initiation factor eIF-2B subunit alpha	19.9138	-0.17791	-1.21	FALSE
gnl|gene5612|rna16426|	WLS	Q5T9L3	Protein wntless homolog	19.914	-0.0657829	0.49	FALSE
gnl|gene4790|rna13982|	MRPS5	P82675	28S ribosomal protein S5, mitochondrial	19.9146	1.08484	1	FALSE
gnl|gene1215|rna3533|	ZW10	O43264	Centromere/kinetochore protein zw10 homolog	19.92	-0.110052	-0.8	FALSE
gnl|gene10321|rna29993|	SSSCA1	O60232	Protein ZNRD2	19.9355	-1.01659	-1.07	FALSE
gnl|gene7567|rna22051|	POLR3C	Q9BUI4	DNA-directed RNA polymerase III subunit RPC3	19.947	-0.10195	0.72	FALSE
gnl|gene20053|rna58534|	EVL	Q9UI08	Ena/VASP-like protein	19.9496	0.646803	2.98	FALSE
gnl|gene45607|rna90070|	EIF3M	Q7L2H7	Eukaryotic translation initiation factor 3 subunit M	19.9505	-0.301324	-1.27	FALSE
gnl|gene17416|rna50861|	ISCA1	Q9BUE6	Iron-sulfur cluster assembly 1 homolog, mitochondrial	19.9739	0.184411		FALSE
gnl|gene16458|rna48070|	GALNT2	Q10471	Polypeptide N-acetylgalactosaminyltransferase 2	19.9927	1.04834	1.01	FALSE
gnl|gene46132|rna90769|	HDAC6	Q9UBN7	Histone deacetylase 6	19.9952	0.673544	1.65	FALSE
gnl|gene12100|rna35144|	FBXL17	Q9UF56	F-box/LRR-repeat protein 17	20.0047	0.211332	5.78	FALSE
gnl|gene12788|rna37179|	SLC9A3R2	Q15599	Na(+)/H(+) exchange regulatory cofactor NHE-RF2	20.0191	0.940433	1.59	FALSE
gnl|gene13202|rna38421|	NDUFB4	O95168	NADH dehydrogenase [ubiquinone] 1 beta subcomplex subunit 4	20.0218	-0.623263		FALSE
gnl|gene14818|rna43228|	COL4A3BP	Q9Y5P4	Ceramide transfer protein	20.0338	0.649073	0.57	FALSE
gnl|gene11285|rna32822|	CDC73	Q6P1J9	Parafibromin	20.0404	0.330385	0.53	FALSE
gnl|gene8304|rna24181|	TSEN54	Q7Z6J9	tRNA-splicing endonuclease subunit Sen54	20.0601	0.498542	2.42	FALSE
gnl|gene3175|rna9198|	SNX3	O60493	Sorting nexin-3	20.062	0.139652	-0.35	FALSE
gnl|gene43198|rna86492|	EEF1D	P29692	Elongation factor 1-delta	20.0778	0.355541	1.27	FALSE
gnl|gene3414|rna9939|	CARHSP1	Q9Y2V2	Calcium-regulated heat-stable protein 1	20.0903	-0.273733	1.84	FALSE
gnl|gene18483|rna53968|	ACTR1A	P61163	Alpha-centractin	20.0906	0.570075	1.27	FALSE
gnl|gene814|rna2374|	SUGT1	Q9Y2Z0	Protein SGT1 homolog	20.0913	0.401215	-0.66	FALSE
gnl|gene2579|rna7493|	SSH3	Q8TE77	Protein phosphatase Slingshot homolog 3	20.0935	0.495373	2.05	FALSE
gnl|gene2512|rna7305|	NPM2	Q86SE8	Nucleoplasmin-2 (Fragment)	20.1242	-0.357453	-1.63	FALSE
gnl|gene8999|rna26206|	ZRANB3	Q5FWF4	DNA annealing helicase and endonuclease ZRANB3	20.1314	0.404401	0.32	FALSE
gnl|gene18790|rna54847|	ARCN1	P48444	Coatomer subunit delta	20.1402	0.581788	1.45	FALSE
gnl|gene2099|rna6091|	MYH9	P35579	Myosin-9	20.1669	1.00275	1.28	FALSE
gnl|gene11481|rna33368|	SNX2	O60749	Sorting nexin-2	20.1767	0.0474382	0.36	FALSE
gnl|gene5214|rna15267|	PPIL3	Q9H2H8	Peptidyl-prolyl cis-trans isomerase-like 3	20.2148	0.838744	1.14	FALSE
gnl|gene11869|rna34474|	FSCN1	Q16658	Fascin	20.2188	0.808981	1.01	FALSE
gnl|gene2959|rna8574|	UBC	P0CG48	Polyubiquitin-C	20.2238	1.06331	-0.91	FALSE
gnl|gene15028|rna43853|	VTI1B	Q9UEU0	Vesicle transport through interaction with t-SNAREs homolog 1B	20.2301	0.114446	-0.59	FALSE
gnl|gene13665|rna39764|	GTPBP8	Q8N3Z3	GTP-binding protein 8	20.2371	-0.13302	0.64	FALSE
gnl|gene3247|rna9412|	TLN1	Q9Y490	Talin-1	20.238	0.789852	0.64	FALSE
gnl|gene15754|rna46017|	TIMELESS	Q9UNS1	Protein timeless homolog	20.2447	0.489264	-0.1	FALSE
gnl|gene2409|rna7015|	RPL30	P62888	60S ribosomal protein L30 (Fragment)	20.2511	-0.108566		FALSE
gnl|gene4361|rna12700|	PPP4R3A	Q6IN85	Serine/threonine-protein phosphatase 4 regulatory subunit 3A (Fragment)	20.2657	0.396707	1.96	FALSE
gnl|gene49063|rna94883|	LTF	P02788	Lactotransferrin	20.2658	0.827097	1.31	FALSE
gnl|gene16473|rna48131|	RPN2	P04844	Dolichyl-diphosphooligosaccharide--protein glycosyltransferase subunit 2	20.27	-0.218503	-0.51	FALSE
gnl|gene4170|rna12138|	DCAF11	Q8TEB1	DDB1- and CUL4-associated factor 11	20.292	1.01277	1.09	FALSE
gnl|gene39075|rna80531|	POLR2H	P52434	DNA-directed RNA polymerases I, II, and III subunit RPABC3	20.2928	0.221231	0.06	FALSE
gnl|gene3665|rna10664|	SNRPG	P62308	Small nuclear ribonucleoprotein G	20.3248	-0.108206		FALSE
gnl|gene1770|rna5138|	NNT	Q13423	Proton-translocating NAD(P)(+) transhydrogenase	20.3386	1.0771	0.74	FALSE
gnl|gene12099|rna35143|	PHKB	Q93100	Phosphorylase b kinase regulatory subunit beta	20.3705	0.78389	0.36	FALSE
gnl|gene2350|rna6838|	BIRC6	Q9NR09	Baculoviral IAP repeat-containing protein 6	20.3754	0.934062	3.1	FALSE
gnl|gene1417|rna4142|	RPS13	P62277	40S ribosomal protein S13	20.3838	-0.0800764	0.6	FALSE
gnl|gene38948|rna80350|	NSMCE4A	Q9NXX6	Non-structural maintenance of chromosomes element 4 homolog A	20.3874	0.289562	2	FALSE
gnl|gene36935|rna77483|	PPIL1	Q9Y3C6	Peptidyl-prolyl cis-trans isomerase-like 1	20.4106	0.831557	0.55	FALSE
gnl|gene37352|rna78050|	ZZEF1	O43149	Zinc finger ZZ-type and EF-hand domain-containing protein 1	20.4107	0.685632	1.62	FALSE
gnl|gene12150|rna35303|	KIF3A	Q9Y496	Kinesin-like protein	20.4132	1.06452	1.01	FALSE
gnl|gene36034|rna76203|	STX12	Q86Y82	Syntaxin-12	20.4211	-0.331251	-1.23	FALSE
gnl|gene16172|rna47262|	EXOC8	Q8IYI6	Exocyst complex component 8	20.4214	0.413026	0.52	FALSE
gnl|gene5700|rna16685|	PPP4R3B	Q5MIZ7	Serine/threonine-protein phosphatase 4 regulatory subunit 3B	20.4393	0.27473	2.05	FALSE
gnl|gene36387|rna76694|	TRMT1L	Q7Z2T5	TRMT1-like protein	20.4398	0.294169	0.04	FALSE
gnl|gene46642|rna91498|	RPS23	P62266	40S ribosomal protein S23	20.4477	1.25961	-0.87	FALSE
gnl|gene13781|rna40097|	FOXRED1	Q96CU9	FAD-dependent oxidoreductase domain-containing protein 1	20.4551	0.888078	1.51	FALSE
gnl|gene9663|rna28115|	RIOK3	O14730	Serine/threonine-protein kinase RIO3	20.4608	0.509389	0.78	FALSE
gnl|gene39802|rna81541|	ITSN2	Q9NZM3	Intersectin-2 (Fragment)	20.4865	1.03606	1.99	FALSE
gnl|gene5344|rna15653|	RPS16	P62249	40S ribosomal protein S16	20.4927	0.518112	0.39	FALSE
gnl|gene17266|rna50394|	AKAP1	Q92667	A-kinase anchor protein 1, mitochondrial	20.4987	0.495128	1.58	FALSE
gnl|gene2746|rna7995|	ATP2B1	P20020	Calcium-transporting ATPase	20.5002	1.06626	0.84	FALSE
gnl|gene15924|rna46546|	MRPL39	Q9NYK5	39S ribosomal protein L39, mitochondrial	20.5006	-0.482648	-0.44	FALSE
gnl|gene19339|rna56495|	UTP4	Q969X6	U3 small nucleolar RNA-associated protein 4 homolog	20.5183	0.3091	0.15	FALSE
gnl|gene37082|rna77690|	AGO4	Q9HCK5	Protein argonaute-4	20.5241	0.579762	0.57	FALSE
gnl|gene49051|rna94870|	UHRF1BP1L	A0JNW5	UHRF1-binding protein 1-like	20.5341	0.661047	0.97	FALSE
gnl|gene1087|rna3156|	DOCK1	Q14185	Dedicator of cytokinesis protein 1	20.5363	0.891867	2.65	FALSE
gnl|gene7820|rna22826|	CNNM4	Q6P4Q7	Metal transporter CNNM4	20.5423	0.457997	1.06	FALSE
gnl|gene4882|rna14259|	NAA38	Q9BRA0	N-alpha-acetyltransferase 38, NatC auxiliary subunit	20.5424	-0.295051		FALSE
gnl|gene17463|rna51003|	IRGC	Q6NXR0	Interferon-inducible GTPase 5	20.5425	0.406345	0.63	FALSE
gnl|gene14040|rna40904|	GPA33	Q99795	Cell surface A33 antigen	20.5468	-0.104188	0.18	FALSE
gnl|gene3642|rna10591|	WDR43	Q15061	WD repeat-containing protein 43	20.5483	0.50604	1.03	FALSE
gnl|gene5449|rna15970|	SLC25A5	P05141	ADP/ATP translocase 2	20.5519	0.776915	0.31	FALSE
gnl|gene7024|rna20508|	C15orf40	Q8WUR7	UPF0235 protein C15orf40 (Fragment)	20.5523	-0.19583	-0.38	FALSE
gnl|gene17661|rna51624|	ACSL4	O60488	Long-chain-fatty-acid--CoA ligase 4	20.5704	0.815891	0.96	FALSE
gnl|gene8773|rna25541|	GTF3C5	Q9Y5Q8	General transcription factor 3C polypeptide 5	20.5706	0.441809	0.38	FALSE
gnl|gene38911|rna80298|	UBL4A	P11441	Ubiquitin-like protein 4A	20.6186	-0.657192	-1.58	FALSE
gnl|gene2379|rna6917|	RABEPK	Q7Z6M1	Rab9 effector protein with kelch motifs	20.6295	0.437627	2.13	FALSE
gnl|gene2393|rna6967|	NEDD1	Q8NHV4	Protein NEDD1	20.6316	0.891116	0.94	FALSE
gnl|gene9039|rna26311|	MRPL45	Q9BRJ2	39S ribosomal protein L45, mitochondrial	20.6317	-0.339565	0.57	FALSE
gnl|gene337|rna974|	MRPL1	Q9BYD6	39S ribosomal protein L1, mitochondrial	20.6412	0.0470951	0.21	FALSE
gnl|gene45622|rna90090|	SNX1	Q13596	Sorting nexin-1	20.6448	0.343715	1.84	FALSE
gnl|gene41297|rna83696|	COG4	Q9H9E3	Conserved oligomeric Golgi complex subunit 4	20.6453	0.159434	-0.53	FALSE
gnl|gene16050|rna46921|	ECE1	P42892	Endothelin-converting enzyme 1	20.6523	0.509618	1.45	FALSE
gnl|gene12357|rna35932|	KATNA1	O75449	Katanin p60 ATPase-containing subunit A1	20.664	0.274697	0.97	FALSE
gnl|gene9284|rna26967|	NDUFS4	O43181	NADH dehydrogenase [ubiquinone] iron-sulfur protein 4, mitochondrial	20.6662	-0.625289	-0.79	FALSE
gnl|gene13864|rna40364|	EHD4	Q9H223	EH domain-containing protein 4	20.6762	0.729313	0.38	FALSE
gnl|gene14897|rna43479|	OCRL	Q01968	Inositol polyphosphate 5-phosphatase OCRL	20.6823	0.429296	1.25	FALSE
gnl|gene39325|rna80867|	CORO1C	Q9ULV4	Coronin-1C	20.69	0.421667	-0.01	FALSE
gnl|gene11307|rna32880|	COG1	Q8WTW3	Conserved oligomeric Golgi complex subunit 1 (Fragment)	20.6935	-0.0371632	0.23	FALSE
gnl|gene237|rna669|	RPL23A	P62750	60S ribosomal protein L23a	20.7028	-0.143834	0.59	FALSE
gnl|gene45353|rna89692|	HAUS3	Q68CZ6	HAUS augmin-like complex subunit 3	20.7034	0.253183	1.01	FALSE
gnl|gene35801|rna75886|	ZFAND1	Q8TCF1	AN1-type zinc finger protein 1	20.704	-0.269895	-0.01	FALSE
gnl|gene46239|rna90918|	DYNLRB1	Q9NP97	Dynein light chain roadblock-type 1	20.7046	-1.05633		FALSE
gnl|gene2132|rna6190|	TBC1D17	Q9HA65	TBC1 domain family member 17 (Fragment)	20.7227	0.264422	1.53	FALSE
gnl|gene13978|rna40680|	PHPT1	Q9NRX4	14 kDa phosphohistidine phosphatase	20.7252	0.183692		FALSE
gnl|gene48369|rna93932|	ATP2A2	P16615	Sarcoplasmic/endoplasmic reticulum calcium ATPase 2	20.7446	0.306519	1.17	FALSE
gnl|gene10015|rna29109|	ATP5IF1	Q9UII2	ATPase inhibitor, mitochondrial	20.7471	0.428871		FALSE
gnl|gene14803|rna43190|	SPG7	Q9UQ90	Paraplegin (Fragment)	20.7476	0.915619	2.15	FALSE
gnl|gene9772|rna28418|	LRRC20	Q8TCA0	Leucine-rich repeat-containing protein 20 (Fragment)	20.7521	-0.890169	-1.47	FALSE
gnl|gene763|rna2221|	CSNK1A1	P48729	Casein kinase 1, alpha 1, isoform CRA_d	20.7626	0.726324	-0.6	FALSE
gnl|gene10054|rna29221|	TTC5	Q8N0Z6	Tetratricopeptide repeat protein 5	20.7667	0.321939	-0.26	FALSE
gnl|gene12083|rna35101|	PIK3R4	Q99570	Phosphoinositide 3-kinase regulatory subunit 4	20.7826	0.472503	0.94	FALSE
gnl|gene18782|rna54828|	VPS13A	Q96RL7	Vacuolar protein sorting-associated protein 13A	20.7884	0.923754	0.87	FALSE
gnl|gene20440|rna59705|	SPTBN2	O15020	SPTBN2 protein	20.7889	0.840754	3.88	FALSE
gnl|gene15874|rna46378|	PACSIN2	Q9UNF0	Protein kinase C and casein kinase substrate in neurons protein 2	20.794	0.810664	1.65	FALSE
gnl|gene11835|rna34367|	ELMO2	Q96JJ3	Engulfment and cell motility protein 2 (Fragment)	20.7982	-0.0169399	0.05	FALSE
gnl|gene40496|rna82516|	EIF2B5	Q13144	Translation initiation factor eIF-2B subunit epsilon	20.8032	0.558003	1.01	FALSE
gnl|gene20226|rna59040|	KDM5C	P41229	Lysine-specific demethylase 5C	20.8042	0.515204	1.98	FALSE
gnl|gene13985|rna40708|	FANCA	O15360	Fanconi anemia group A protein	20.8093	-0.154648	0.93	FALSE
gnl|gene9926|rna28857|	TBCK	Q8TEA7	TBC domain-containing protein kinase-like protein	20.8107	0.222669	0.77	FALSE
gnl|gene7895|rna23031|	DDHD1	Q8NEL9	Phospholipase DDHD1 (Fragment)	20.8124	1.23359	3.4	FALSE
gnl|gene13482|rna39225|	SSR1	P43307	Signal sequence receptor subunit alpha	20.8189	0.2269	-0.02	FALSE
gnl|gene36529|rna76903|	ZNF615	Q8N8J6	Zinc finger protein 615	20.8217	1.05191	1.06	FALSE
gnl|gene5146|rna15049|	MASTL	Q96GX5	Serine/threonine-protein kinase greatwall	20.8513	0.610407	1.1	FALSE
gnl|gene18986|rna55429|	NUP107	P57740	Nuclear pore complex protein Nup107	20.8522	0.131762	1.11	FALSE
gnl|gene3277|rna9490|	SULT2A1	Q06520	Sulfotransferase 2A1	20.8552	-0.119837	-0.33	FALSE
gnl|gene6|rna23|	MAPRE1	Q15691	Microtubule-associated protein RP/EB family member 1	20.8738	0.461265	-0.88	FALSE
gnl|gene48068|rna93488|	NDUFS7	O75251	NADH dehydrogenase [ubiquinone] iron-sulfur protein 7, mitochondrial	20.8777	-0.292487	0.12	FALSE
gnl|gene3412|rna9934|	ALDH3A2	P51648	Aldehyde dehydrogenase family 3 member A2 (Fragment)	20.8859	0.386971	1.91	FALSE
[truncated: 1,978 more rows]

## Sheet: Figure 4c,f
ProteinId	GeneSymbol	GeneSpecifier	Name	Liquidlike_behavior	beyondFDR	LLPS	LLPSconsensus	complexes	BMCassociated	MBO	small	BMC	DrLLPS_Condensate	QuickGO_locatedin	UniProt_SubcellularLoc	RNPgranuleTier1	nm30_dist	nm100_dist	x1o2_dist	x1o4_dist	TMH
gnl|gene20193|rna58938|	ZCCHC4	Q9H5U6	rRNA N6-adenosine-methyltransferase ZCCHC4	2.5283	TRUE	FALSE		FALSE	FALSE	FALSE	FALSE	TRUE			Nucleus, nucleolus {ECO:0000269|PubMed:30531910, ECO:0000269|PubMed:31799605}. Cytoplasm {ECO:0000269|PubMed:30531910}. Note=Accumulates in the nucleolus, where ribosome biogenesis takes place. {ECO:0000269|PubMed:30531910}.	FALSE	0.175794	0.147843	-5.17572	-5.26114	0
gnl|gene6659|rna19490|	ETAA1	Q9NY74	Ewing's tumor-associated antigen 1	2.28377	TRUE	FALSE		FALSE	FALSE	FALSE	FALSE	TRUE			Nucleus {ECO:0000269|PubMed:27601467, ECO:0000269|PubMed:27723717, ECO:0000269|PubMed:27723720}. Note=Localizes at sites of DNA damage following replication stress (PubMed:27601467, PubMed:27723720, PubMed:27723717). Recruited to stalled replication forks via interaction with RPA1 and RPA2 subunits of the RPA complex (PubMed:27601467, PubMed:27723720). {ECO:0000269|PubMed:27601467, ECO:0000269|Pu…	FALSE	-1.28641	-1.217	-3.07064	-3.56104	0
gnl|gene37179|rna77829|	ASCC2	Q9H1I8	Activating signal cointegrator 1 complex subunit 2	2.23437	TRUE	FALSE		FALSE	FALSE	FALSE	FALSE	TRUE			Nucleus {ECO:0000269|PubMed:12077347, ECO:0000269|PubMed:26924529, ECO:0000269|PubMed:29144457}. Nucleus speckle {ECO:0000269|PubMed:29144457, ECO:0000269|PubMed:29997253}. Note=Colocalizes with the spliceosomal components PRPF8 and SNRNP200/BRR2 in nuclear foci when cells have been exposed to alkylating agents that cause DNA damage. Colocalizes with RNF113A and 'Lys-63'-linked polyubiquitinated …	FALSE	-1.27593	-0.582133	-3.60681	-3.47261	0
gnl|gene15161|rna44266|	HDAC3	O15379	Histone deacetylase 3	2.04298	TRUE	FALSE		FALSE	FALSE	FALSE	FALSE	TRUE		Golgi apparatus	Nucleus {ECO:0000269|PubMed:21030595}. Cytoplasm {ECO:0000269|PubMed:25190803}. Cytoplasm, cytosol {ECO:0000269|PubMed:21030595}. Note=Colocalizes with XBP1 and AKT1 in the cytoplasm (PubMed:25190803). Predominantly expressed in the nucleus in the presence of CCAR2 (PubMed:21030595). {ECO:0000269|PubMed:21030595, ECO:0000269|PubMed:25190803}.	FALSE	-0.339719	0.25692	-3.38843	-4.7007	0
gnl|gene9731|rna28303|	SDE2	Q6IQ49	Replication stress response regulator SDE2	1.90654	TRUE	FALSE		FALSE	FALSE	FALSE	FALSE	TRUE		Golgi apparatus	Nucleus {ECO:0000269|PubMed:27906959, ECO:0000269|PubMed:34365507}. Cytoplasm {ECO:0000269|PubMed:34365507}.	FALSE	-1.18667	0.212122	-3.65204	-2.99956	0
gnl|gene43958|rna87622|	ZWINT	O95229	ZW10 interactor	1.83765	TRUE	FALSE		FALSE	FALSE	FALSE	FALSE	TRUE			Nucleus. Chromosome, centromere, kinetochore. Note=Localizes to kinetochores from late prophase to anaphase.	FALSE	-3.43626	-3.1005	-0.135269	-0.678549	0
gnl|gene4035|rna11736|	GPATCH4	Q5T3I0	G patch domain-containing protein 4	1.73212	TRUE	FALSE		FALSE	FALSE	FALSE	FALSE	TRUE	Nucleolus			FALSE	-2.29	-1.93816	-1.19481	-1.5055	0
gnl|gene3063|rna8869|	RC3H2	Q9HBD1	RING-type E3 ubiquitin transferase	1.69639	TRUE	FALSE		FALSE	TRUE	FALSE	FALSE	TRUE	P-body, Stress granule	intracellular membrane-bounded organelle	Cytoplasm, P-body {ECO:0000250}. Note=During stress, such as that induced by arsenite, localizes to cytosolic stress granules. Localization to stress granules, but not to P-bodies, depends upon the RING-type zinc finger. {ECO:0000269|PubMed:20412057}.	TRUE	-2.6829	-1.95507	-0.79568	-1.35192	0
gnl|gene9547|rna27779|	CAPRIN1	Q14444	Caprin-1	1.61339	TRUE	FALSE	0	FALSE	TRUE	FALSE	FALSE	TRUE	Neuronal granule, P-body, Stress granule		Cytoplasm, cytosol {ECO:0000269|PubMed:28733330}. Cell projection, dendrite {ECO:0000250|UniProtKB:Q5M9G3}. Cell projection, lamellipodium {ECO:0000269|PubMed:28733330}. Note=Associated with RNA granules. At the leading edge of migrating fibroblasts, colocalizes with DDX3X (PubMed:28733330). {ECO:0000269|PubMed:28733330}.	TRUE	-1.75956	-1.7722	-1.3806	-1.54119	0
gnl|gene6384|rna18684|	SEC23A	Q15436	Protein transport protein Sec23A	1.55557	TRUE	FALSE		FALSE	FALSE	TRUE	FALSE	FALSE	Nucleolus, Stress granule, Postsynaptic density	endoplasmic reticulum exit site;endoplasmic reticulum membrane	Cytoplasmic vesicle, COPII-coated vesicle membrane {ECO:0000305|PubMed:8898360}; Peripheral membrane protein {ECO:0000269|PubMed:8898360}; Cytoplasmic side {ECO:0000269|PubMed:8898360}. Endoplasmic reticulum membrane {ECO:0000269|PubMed:8898360}; Peripheral membrane protein {ECO:0000269|PubMed:8898360}; Cytoplasmic side {ECO:0000269|PubMed:8898360}. Cytoplasm, cytosol {ECO:0000269|PubMed:8898360}…	FALSE	-1.53428	-0.703508	-1.81612	-2.16836	0
gnl|gene9257|rna26885|	TIMM8A	O60220	Mitochondrial import inner membrane translocase subunit Tim8 A	1.53148	TRUE	FALSE		FALSE	FALSE	TRUE	FALSE	FALSE	Nucleolus	mitochondrial intermembrane space;mitochondrion	Mitochondrion inner membrane {ECO:0000269|PubMed:11489896}; Peripheral membrane protein {ECO:0000269|PubMed:11489896}; Intermembrane side {ECO:0000269|PubMed:11489896}.	FALSE	-0.474856	1.13341	-3.19234	-3.59216	0
gnl|gene167|rna465|	SSR4	P51571	Translocon-associated protein subunit delta	1.52324	TRUE	FALSE		FALSE	FALSE	TRUE	FALSE	FALSE		endoplasmic reticulum;extracellular exosome	Endoplasmic reticulum membrane; Single-pass type I membrane protein.	FALSE	-0.331183	-1.02029	-2.99487	-1.7466	0
gnl|gene39689|rna81365|	IRAK1	P51617	Interleukin-1 receptor-associated kinase 1	1.51428	TRUE	FALSE		FALSE	FALSE	FALSE	FALSE	TRUE		endosome membrane	Cytoplasm {ECO:0000269|PubMed:16690127}. Nucleus {ECO:0000269|PubMed:16690127}. Lipid droplet {ECO:0000250}. Note=Translocates to the nucleus when sumoylated. RSAD2/viperin recruits it to the lipid droplet (By similarity). {ECO:0000250}.	FALSE	-1.30929	-1.87595	-0.815997	-2.05589	0
gnl|gene10644|rna30931|	LGALS3	P17931	Galectin-3	1.50863	TRUE	TRUE	4	FALSE	FALSE	FALSE	FALSE	TRUE	Droplet	extracellular exosome;mitochondrial inner membrane	Cytoplasm {ECO:0000269|PubMed:32272059}. Nucleus. Secreted {ECO:0000269|PubMed:32272059}. Note=Secreted by a non-classical secretory pathway and associates with the cell surface. Can be secreted; the secretion is dependent on protein unfolding and facilitated by the cargo receptor TMED10; it results in protein translocation from the cytoplasm into the ERGIC (endoplasmic reticulum-Golgi intermedia…	FALSE	-1.5662	0.578781	-2.76497	-2.28213	0
gnl|gene12684|rna36843|	KHSRP	Q92945	Far upstream element-binding protein 2	1.48498	TRUE	FALSE		FALSE	TRUE	FALSE	FALSE	TRUE	Perinucleolar compartment, P-body, Stress granule		Nucleus {ECO:0000269|PubMed:19198587}. Cytoplasm {ECO:0000269|PubMed:19198587}. Note=A small proportion is also found in the cytoplasm of neuronal cell bodies and dendrites. {ECO:0000250}.	TRUE	-2.01634	0.759372	-2.19246	-2.49048	0
gnl|gene14491|rna42192|	NCOA5	Q9HCD5	Nuclear receptor coactivator 5	1.46648	TRUE	FALSE		FALSE	FALSE	FALSE	FALSE	TRUE	P-body		Nucleus.	FALSE	-2.63136	-1.78858	-0.232942	-1.21305	0
gnl|gene11688|rna33964|	STT3B	Q8TCJ2	Dolichyl-diphosphooligosaccharide--protein glycosyltransferase subunit STT3B	1.45565	TRUE	FALSE		FALSE	FALSE	TRUE	FALSE	FALSE		endoplasmic reticulum	Endoplasmic reticulum {ECO:0000269|PubMed:12887896}. Endoplasmic reticulum membrane; Multi-pass membrane protein {ECO:0000250|UniProtKB:P39007}.	FALSE	-0.499915	-0.715232	-2.45256	-2.1549	1
gnl|gene43481|rna86905|	ADAM10	O14672	Disintegrin and metalloproteinase domain-containing protein 10	1.43723	TRUE	FALSE		FALSE	FALSE	TRUE	FALSE	FALSE		Golgi apparatus;endoplasmic reticulum lumen;extracellular exosome;intracellular membrane-bounded organelle	Cell membrane {ECO:0000269|PubMed:20624979, ECO:0000269|PubMed:23676497, ECO:0000269|PubMed:24990881, ECO:0000269|PubMed:26686862, ECO:0000269|PubMed:29430990, ECO:0000269|PubMed:30463011}; Single-pass type I membrane protein {ECO:0000305}. Golgi apparatus membrane {ECO:0000269|PubMed:12475894}; Single-pass type I membrane protein {ECO:0000305}. Cytoplasmic vesicle, clathrin-coated vesicle {ECO:0…	FALSE	0.642352	0.030969	-3.43247	-2.98975	1
gnl|gene12086|rna35112|	EXO1	Q9UQ84	Exonuclease 1	1.43692	TRUE	FALSE		FALSE	FALSE	FALSE	FALSE	TRUE			Nucleus {ECO:0000269|PubMed:11429708, ECO:0000269|PubMed:14676842, ECO:0000269|PubMed:17426132}. Note=Colocalizes with PCNA to discrete nuclear foci in S-phase.	FALSE	0.149415	-2.29303	-1.70577	-1.8983	0
gnl|gene13034|rna37871|	SACM1L	Q9NTJ5	Phosphatidylinositol-3-phosphatase SAC1	1.39515	TRUE	FALSE		FALSE	FALSE	TRUE	FALSE	FALSE	Postsynaptic density	Golgi apparatus;Golgi membrane;endoplasmic reticulum membrane	Endoplasmic reticulum membrane {ECO:0000269|PubMed:27044890, ECO:0000269|PubMed:29461204, ECO:0000269|PubMed:31806350}; Multi-pass membrane protein {ECO:0000255}. Golgi apparatus membrane {ECO:0000269|PubMed:29461204, ECO:0000269|PubMed:31806350}. Note=Trafficking between the ER and Golgi is regulated by nutrient status and by TMEM39A (PubMed:31806350). Localizes to endoplasmic reticulum-plasma m…	FALSE	-0.116418	-0.904872	-3.11234	-1.44696	1
gnl|gene3560|rna10361|	TMEM43	Q9BTV4	Transmembrane protein 43	1.38953	TRUE	FALSE		FALSE	FALSE	TRUE	FALSE	FALSE		Golgi apparatus	Endoplasmic reticulum membrane {ECO:0000269|PubMed:32614325}. Nucleus inner membrane; Multi-pass membrane protein. Cell membrane {ECO:0000269|PubMed:34050020}. Note=Retained in the inner nuclear membrane through interaction with EMD and A- and B-lamins. The N- and C-termini are oriented towards the nucleoplasm. The majority of the hydrophilic domain resides in the endoplasmic reticulum lumen (By …	FALSE	0.608512	-0.902912	-3.20827	-2.05543	1
gnl|gene1150|rna3338|	DDX3X	O00571	RNA helicase	1.38356	TRUE	TRUE	5	FALSE	FALSE	FALSE	FALSE	TRUE	Droplet, Nucleolus, P-body, Stress granule, Postsynaptic density	extracellular exosome	Cell membrane {ECO:0000269|PubMed:23413191, ECO:0000269|PubMed:29899501}. Nucleus {ECO:0000269|PubMed:10329544, ECO:0000269|PubMed:15507209, ECO:0000269|PubMed:16818630, ECO:0000269|PubMed:18596238, ECO:0000269|PubMed:18636090, ECO:0000269|PubMed:22034099, ECO:0000269|PubMed:29899501, ECO:0000269|PubMed:30131165, ECO:0000269|PubMed:31575075}. Cytoplasm {ECO:0000269|PubMed:10329544, ECO:0000269|Pu…	TRUE	-1.54896	-0.378758	-1.6048	-2.00172	0
gnl|gene18089|rna52869|	PPP1R3B	Q86XI6	Protein phosphatase 1 regulatory subunit 3B	1.38158	TRUE	FALSE		FALSE	FALSE	FALSE	FALSE	TRUE				FALSE	-0.460381	-1.05369	-1.89029	-2.12196	0
gnl|gene18885|rna55120|	SARG	Q9BW04	Specifically androgen-regulated gene protein	1.3719	TRUE	FALSE		FALSE	FALSE	FALSE	FALSE	TRUE		extracellular exosome	Cytoplasm {ECO:0000269|PubMed:15525603}.	FALSE	-0.95727	-1.19896	-1.1069	-2.22446	0
gnl|gene50075|rna96366|	TCF20	Q9UGU0	Transcription factor 20 (Fragment)	1.369	TRUE	FALSE		FALSE	FALSE	FALSE	FALSE	TRUE			Nucleus {ECO:0000269|PubMed:10995766}.	FALSE	-1.14588	-1.10965	-0.91435	-2.30613	0
gnl|gene38747|rna80021|	FIS1	Q9Y3D6	Mitochondrial fission 1 protein	1.36045	TRUE	FALSE		FALSE	FALSE	TRUE	FALSE	FALSE		mitochondrion;peroxisomal membrane;peroxisome	Mitochondrion outer membrane; Single-pass membrane protein. Peroxisome membrane; Single-pass membrane protein.	FALSE	-0.0823029	0.912984	-3.87585	-2.39663	1
gnl|gene45486|rna89878|	KDM3A	Q9Y4C1	Lysine-specific demethylase 3A	1.34882	TRUE	FALSE		FALSE	FALSE	FALSE	FALSE	TRUE	Nucleolus		Cytoplasm {ECO:0000250}. Nucleus {ECO:0000250}. Note=Nuclear in round spermatids. When spermatids start to elongate, localizes to the cytoplasm where it forms distinct foci which disappear in mature spermatozoa (By similarity). {ECO:0000250}.	FALSE	-2.06542	-2.05976	-0.040679	-1.22941	0
gnl|gene759|rna2205|	GREB1L	Q9C091	GREB1-like protein	1.33805	TRUE	FALSE		FALSE	FALSE	TRUE	FALSE	FALSE			Membrane {ECO:0000255}; Single-pass membrane protein {ECO:0000255}.	FALSE	-1.88879	-1.35959	-0.456242	-1.64758	0
gnl|gene7459|rna21737|	IK	Q13123	Protein Red	1.3306	TRUE	FALSE		FALSE	FALSE	FALSE	FALSE	TRUE	Centrosome/Spindle pole body, Stress granule, Others		Nucleus {ECO:0000269|PubMed:24945353, ECO:0000269|PubMed:28781166}. Nucleus, nucleoplasm {ECO:0000269|PubMed:24252166, ECO:0000269|PubMed:24945353}. Chromosome {ECO:0000269|PubMed:24252166}. Cytoplasm, cytoskeleton, spindle pole {ECO:0000269|PubMed:22351768}. Note=Predominantly present throughout the nucleoplasm during prometaphase, metaphase and anaphase. Is also detected in nuclear foci that ar…	FALSE	-1.38881	-1.63816	-1.05062	-1.24481	0
gnl|gene1519|rna4416|	BAG3	O95817	BAG family molecular chaperone regulator 3	1.31318	TRUE	FALSE		FALSE	FALSE	FALSE	FALSE	TRUE	Stress granule, Postsynaptic density		Nucleus {ECO:0000269|PubMed:26159920}. Cytoplasm {ECO:0000269|PubMed:26159920}. Note=Colocalizes with HSF1 to the nucleus upon heat stress (PubMed:26159920). {ECO:0000269|PubMed:26159920}.	FALSE	-1.86239	-0.112298	-1.49455	-1.78349	0
gnl|gene1470|rna4282|	BORA	Q6PGQ7	Protein aurora borealis	1.29958	TRUE	FALSE		FALSE	FALSE	FALSE	FALSE	TRUE				FALSE	0.762733	0.73668	-3.41552	-3.28222	0
gnl|gene14429|rna42000|	GET4	Q7L5D6	Golgi to ER traffic protein 4 homolog	1.29088	TRUE	FALSE		FALSE	FALSE	FALSE	FALSE	TRUE			Cytoplasm, cytosol {ECO:0000269|PubMed:20676083, ECO:0000269|PubMed:21636303, ECO:0000269|PubMed:29042515}.	FALSE	-0.494378	-0.519308	-2.07972	-2.0701	0
gnl|gene7821|rna22828|	RBBP8	Q99708	DNA endonuclease RBBP8	1.29074	TRUE	FALSE		FALSE	FALSE	FALSE	FALSE	TRUE	Others	intracellular membrane-bounded organelle	Nucleus {ECO:0000269|PubMed:10764811, ECO:0000269|PubMed:17965729, ECO:0000269|PubMed:23623683}. Chromosome {ECO:0000269|PubMed:10764811, ECO:0000269|PubMed:16818604, ECO:0000269|PubMed:29042561}. Note=Associates with sites of DNA damage in S/G2 phase (PubMed:10764811, PubMed:25349192). Ubiquitinated RBBP8 binds to chromatin following DNA damage (PubMed:16818604). {ECO:0000269|PubMed:10764811, EC…	FALSE	-1.35518	-1.61563	-0.441951	-1.75021	0
gnl|gene2025|rna5877|	TAOK2	Q9UL54	Serine/threonine-protein kinase TAO2	1.28558	TRUE	FALSE		FALSE	FALSE	TRUE	FALSE	FALSE	Postsynaptic density	cytoplasmic vesicle	Cytoplasmic vesicle membrane {ECO:0000305}; Multi-pass membrane protein {ECO:0000305}. Cytoplasm, cytoskeleton. Nucleus. Note=Catalytically active full-length phosphorylated isoform 1 localizes to microtubules in the cytoplasm predominantly on microtubule cables positioned around the nucleus. A C-terminally truncated form of isoform 1 is present in the nucleus; isoform 2 and kinase-defective, as …	FALSE	-0.960561	-0.618253	-1.58121	-1.9823	0
gnl|gene19090|rna55742|	NPAT	Q14207	Protein NPAT	1.28382	TRUE	FALSE	1	FALSE	TRUE	FALSE	FALSE	TRUE	Cajal body, Histone locus body		Nucleus. Nucleus, Cajal body. Note=Concentrates in two Cajal bodies tethered to histone gene clusters at chromosome 6p21 during G1, S and G2 phases. Also concentrates in two additional Cajal bodies tethered to histone gene clusters at chromosome 1q21 specifically during S and G2 phases.	FALSE	-1.51109	-0.706869	-0.723925	-2.1934	0
gnl|gene19361|rna56569|	U2SURP	O15042	U2 snRNP-associated SURP motif-containing protein	1.28361	TRUE	FALSE		FALSE	TRUE	FALSE	FALSE	TRUE	Nuclear speckle		Nucleus {ECO:0000269|PubMed:20858735}.	FALSE	-1.02635	-1.7619	-0.616345	-1.72985	0
gnl|gene18451|rna53884|	DNAJC8	O75937	DnaJ homolog subfamily C member 8	1.26678	TRUE	FALSE		FALSE	FALSE	FALSE	FALSE	TRUE	Nucleolus, Stress granule		Nucleus {ECO:0000269|PubMed:27133716}.	FALSE	-1.90199	-1.33102	-0.874719	-0.959373	0
gnl|gene39721|rna81413|	NCOR1	O75376	Nuclear receptor corepressor 1 (Fragment)	1.24787	TRUE	FALSE		FALSE	FALSE	FALSE	FALSE	TRUE			Nucleus {ECO:0000255|PROSITE-ProRule:PRU00624}.	FALSE	-1.26869	-1.95172	-0.119631	-1.65145	0
gnl|gene10556|rna30674|	PPFIBP1	Q86W92	Liprin-beta-1	1.24536	TRUE	FALSE		FALSE	FALSE	FALSE	FALSE	TRUE				FALSE	-0.679602	-0.867829	-1.74411	-1.6899	0
gnl|gene4650|rna13574|	ZHX3	Q9H4I2	Zinc fingers and homeoboxes protein 3 (Fragment)	1.23001	TRUE	FALSE		FALSE	FALSE	FALSE	FALSE	TRUE			Nucleus {ECO:0000255|PROSITE-ProRule:PRU00108, ECO:0000269|PubMed:12659632}.	FALSE	-1.89309	-2.20475	-0.164032	-0.658158	0
gnl|gene36024|rna76186|	PQBP1	O60828	Polyglutamine tract-binding protein 1 (Fragment)	1.22693	TRUE	FALSE		FALSE	TRUE	FALSE	FALSE	TRUE	Nucleolus, Stress granule		Nucleus {ECO:0000269|PubMed:10198427, ECO:0000269|PubMed:10332029, ECO:0000269|PubMed:12062018, ECO:0000269|PubMed:23512658}. Nucleus speckle {ECO:0000250|UniProtKB:Q91VJ5}. Cytoplasmic granule {ECO:0000269|PubMed:21933836}. Note=Colocalizes with SRSF2 in nuclear speckles (By similarity). Colocalized with POU3F2 (PubMed:10332029). Colocalized with ATXN1 in nuclear inclusion bodies (PubMed:1206201…	TRUE	-1.43818	-2.40079	-0.210175	-0.858581	0
gnl|gene9726|rna28289|	RBM24	Q9BX46	RNA-binding protein 24	1.22285	TRUE	FALSE		FALSE	FALSE	FALSE	FALSE	TRUE			Nucleus {ECO:0000250|UniProtKB:Q6GQD3}. Cytoplasm {ECO:0000250|UniProtKB:D3Z4I3}.	FALSE	-0.289821	-0.0476663	-2.97666	-1.57723	0
gnl|gene19328|rna56463|	TTK	P33981	Dual specificity protein kinase TTK	1.21428	TRUE	FALSE		FALSE	FALSE	FALSE	FALSE	TRUE	Centrosome/Spindle pole body			FALSE	-1.35363	-1.74071	-0.535429	-1.22735	0
gnl|gene19578|rna57206|	EIF4G1	Q04637	Eukaryotic translation initiation factor 4 gamma 1	1.20563	TRUE	FALSE	2	FALSE	TRUE	FALSE	FALSE	TRUE	Stress granule, Postsynaptic density		Cytoplasm {ECO:0000269|PubMed:17984221}. Nucleus {ECO:0000269|PubMed:17984221}. Cytoplasm, Stress granule {ECO:0000269|PubMed:22872150}.	TRUE	-1.43404	0.285073	-1.37615	-2.2974	0
gnl|gene18405|rna53768|	SART1	O43290	U4/U6.U5 tri-snRNP-associated protein 1	1.19501	TRUE	FALSE		FALSE	FALSE	FALSE	FALSE	TRUE		Golgi apparatus	Nucleus {ECO:0000269|PubMed:11350945, ECO:0000269|PubMed:9449708}. Note=Found in the nucleus of mitogen-activated peripheral blood mononuclear cells (PBMCs), tumor cells, or normal cell lines, but not in normal tissues except testis and fetal liver or in unstimulated PBMCs, suggesting preferential expression in proliferating cells.	FALSE	-1.33592	-1.70573	-0.612177	-1.1262	0
gnl|gene12651|rna36754|	TMEM33	P57088	Transmembrane protein 33	1.19454	TRUE	FALSE		FALSE	FALSE	TRUE	FALSE	FALSE		endoplasmic reticulum;endoplasmic reticulum membrane	Endoplasmic reticulum membrane {ECO:0000269|PubMed:25612671, ECO:0000269|PubMed:26268696}; Multi-pass membrane protein {ECO:0000255}. Melanosome {ECO:0000269|PubMed:17081065}. Nucleus envelope {ECO:0000269|PubMed:25612671}. Note=Identified by mass spectrometry in melanosome fractions from stage I to stage IV. Co-localizes with RTN4 at the ER sheets. {ECO:0000269|PubMed:17081065, ECO:0000269|PubMe…	FALSE	-0.405782	-1.17663	-2.98775	-0.207985	1
gnl|gene11347|rna32988|	ELOA	Q14241	Elongin-A	1.18374	TRUE	FALSE		FALSE	FALSE	FALSE	FALSE	TRUE	Nucleolus		Nucleus {ECO:0000269|PubMed:35633597}. Note=Localizes to sites of DNA damage. {ECO:0000269|PubMed:35633597}.	FALSE	0.0805725	-3.09079	-0.621949	-1.10278	0
gnl|gene14793|rna43159|	GLE1	Q53GS7	Nucleoporin GLE1	1.18319	TRUE	FALSE	0	FALSE	TRUE	FALSE	FALSE	TRUE	P-body, Stress granule		Nucleus {ECO:0000269|PubMed:12668658}. Cytoplasm {ECO:0000269|PubMed:12668658}. Note=Shuttles between the nucleus and the cytoplasm (PubMed:12668658). Shuttling is essential for its mRNA export function (PubMed:12668658). {ECO:0000269|PubMed:12668658}.; [Isoform 1]: Cytoplasm {ECO:0000269|PubMed:12668658}. Nucleus, nuclear pore complex {ECO:0000269|PubMed:12668658}. Note=Shuttles between the nucl…	TRUE	-0.926762	-1.16635	-0.824682	-1.81495	0
gnl|gene10982|rna31923|	SPATS2	Q86XZ4	Spermatogenesis-associated serine-rich protein 2	1.17652	TRUE	FALSE		FALSE	FALSE	FALSE	FALSE	TRUE	Stress granule		Cytoplasm {ECO:0000250}.	FALSE	-0.301803	-2.47589	-0.847901	-1.08047	0
gnl|gene18071|rna52818|	KHDRBS1	Q07666	KH domain-containing, RNA-binding, signal transduction-associated protein 1	1.15559	TRUE	FALSE	2	FALSE	TRUE	FALSE	FALSE	TRUE	Nucleolus, Sam68 nuclear body, Stress granule		Nucleus {ECO:0000269|PubMed:1374686, ECO:0000269|PubMed:29496907}. Cytoplasm {ECO:0000269|PubMed:29496907}. Membrane {ECO:0000269|PubMed:1374686}. Note=Predominantly located in the nucleus but also located partially in the cytoplasm. {ECO:0000269|PubMed:29496907}.	TRUE	-1.89194	-1.4651	-0.591167	-0.674152	0
gnl|gene3569|rna10383|	CFAP97	Q9P2B7	Cilia- and flagella-associated protein 97	1.15517	TRUE	FALSE		FALSE	FALSE	FALSE	FALSE	TRUE				FALSE	-1.60324	-0.967496	-0.963619	-1.08631	0
gnl|gene11435|rna33249|	SMTN	P53814	Smoothelin	1.15361	TRUE	FALSE		FALSE	FALSE	FALSE	FALSE	TRUE			Cytoplasm, cytoskeleton. Note=Exhibits a filamentous organization.	FALSE	-1.42986	-2.21291	0.0610751	-1.03275	0
gnl|gene20383|rna59541|	CAPRIN2	Q6IMN6	Caprin-2	1.15214	TRUE	FALSE	1	FALSE	FALSE	FALSE	FALSE	TRUE		mitochondrion	[Isoform 1]: Cytoplasm.; [Isoform 2]: Mitochondrion. Cytoplasm. Note=Expressed throughout the cytoplasm.; [Isoform 5]: Mitochondrion. Note=Colocalizes with aggregated mitochondria.; Cell membrane {ECO:0000305|PubMed:27821587}; Peripheral membrane protein {ECO:0000305}.	FALSE	-1.25745	-1.79479	-0.491822	-1.06451	0
gnl|gene14714|rna42888|	VGLL4	Q14135	Transcription cofactor vestigial-like protein 4	1.144	TRUE	FALSE		FALSE	FALSE	FALSE	FALSE	TRUE			Nucleus {ECO:0000250}.	FALSE	-2.15364	-0.639402	-0.751017	-1.03196	0
gnl|gene10899|rna31688|	INCENP	Q9NQS7	Inner centromere protein	1.1408	TRUE	FALSE	0	FALSE	FALSE	FALSE	FALSE	TRUE	Nucleolus		Nucleus {ECO:0000269|PubMed:11453556}. Chromosome, centromere {ECO:0000269|PubMed:11453556, ECO:0000269|PubMed:12925766, ECO:0000269|PubMed:15316025, ECO:0000269|PubMed:16760428}. Cytoplasm, cytoskeleton, spindle {ECO:0000269|PubMed:11453556, ECO:0000269|PubMed:15316025}. Midbody {ECO:0000269|PubMed:15316025}. Chromosome, centromere, kinetochore {ECO:0000269|PubMed:14610074}. Note=Colocalized at …	FALSE	-0.314122	-2.15752	-0.572712	-1.51887	0
gnl|gene12831|rna37290|	CHD8	Q9HCK8	Chromodomain-helicase-DNA-binding protein 8 (Fragment)	1.13771	TRUE	FALSE		FALSE	FALSE	FALSE	FALSE	TRUE			Nucleus {ECO:0000255|HAMAP-Rule:MF_03071, ECO:0000269|PubMed:18378692, ECO:0000269|PubMed:20453063}. Note=Localizes to the promoter regions of several CTNNB1-responsive genes. Also present at known CTCF target sites. {ECO:0000255|HAMAP-Rule:MF_03071}.	FALSE	-1.23285	-2.26638	-0.34109	-0.710539	0
gnl|gene12007|rna34888|	SEC24D	O94855	Protein transport protein Sec24D	1.13243	TRUE	FALSE		FALSE	FALSE	TRUE	FALSE	FALSE		endoplasmic reticulum membrane;intracellular membrane-bounded organelle	Cytoplasmic vesicle, COPII-coated vesicle membrane {ECO:0000269|PubMed:10329445}; Peripheral membrane protein {ECO:0000250|UniProtKB:P53992}; Cytoplasmic side {ECO:0000250|UniProtKB:P53992}. Endoplasmic reticulum membrane {ECO:0000305|PubMed:10329445}; Peripheral membrane protein {ECO:0000250|UniProtKB:P53992}; Cytoplasmic side {ECO:0000250|UniProtKB:P53992}. Cytoplasm, cytosol {ECO:0000250|UniPr…	FALSE	-1.46885	-0.231807	-1.20097	-1.62809	0
gnl|gene5867|rna17187|	RAB6A	P20340	Ras-related protein Rab-6A	1.12445	TRUE	FALSE		FALSE	FALSE	TRUE	FALSE	FALSE	Nucleolus, Postsynaptic density	Golgi apparatus;Golgi membrane;cytoplasmic vesicle;endoplasmic reticulum membrane;extracellular exosome;trans-Golgi network	Golgi apparatus membrane {ECO:0000269|PubMed:23091056, ECO:0000269|PubMed:25962623}; Lipid-anchor {ECO:0000269|PubMed:25962623}. Cytoplasmic vesicle, secretory vesicle, acrosome membrane {ECO:0000250|UniProtKB:P35279}; Peripheral membrane protein {ECO:0000305}. Note=BICD2 facilitates its targeting to Golgi apparatus membrane. {ECO:0000269|PubMed:25962623}.; [Isoform 1]: Golgi apparatus membrane {…	FALSE	-0.0703071	-0.202317	-1.90824	-2.31693	0
gnl|gene2292|rna6675|	CDCA8	Q53HL2	Borealin	1.12221	TRUE	FALSE	1	FALSE	TRUE	FALSE	FALSE	TRUE	Nucleolus		Nucleus, nucleolus {ECO:0000269|PubMed:18946085}. Cytoplasm {ECO:0000269|PubMed:18946085}. Cytoplasm, cytoskeleton, spindle {ECO:0000269|PubMed:15561729}. Chromosome, centromere {ECO:0000269|PubMed:20739936}. Note=Localizes on chromosome arms and inner centromeres from prophase through metaphase and then transferring to the spindle midzone and midbody from anaphase through cytokinesis. Colocalize…	FALSE	-0.396618	-1.62821	-0.805377	-1.65862	0
gnl|gene21|rna65|	TCF25	Q9BQ70	PRO2620	1.11484	TRUE	FALSE		FALSE	FALSE	FALSE	FALSE	TRUE			Nucleus {ECO:0000269|PubMed:16574069, ECO:0000269|PubMed:18068114}. Note=Some staining in the cytosol.	FALSE	-1.67372	-1.19082	-0.692912	-0.90192	0
gnl|gene5168|rna15110|	SUGP2	Q8IX01	SURP and G-patch domain-containing protein 2	1.10782	TRUE	FALSE		FALSE	FALSE	FALSE	FALSE	TRUE	Stress granule		Nucleus {ECO:0000305}.	FALSE	-0.212587	-1.68058	-1.02066	-1.51747	0
gnl|gene11773|rna34191|	SFPQ	P23246	Splicing factor, proline- and glutamine-rich	1.10724	TRUE	FALSE	3	FALSE	TRUE	FALSE	FALSE	TRUE	Nuclear speckle, Nucleolus, Paraspeckle, Stress granule		Nucleus speckle {ECO:0000269|PubMed:25765647}. Nucleus matrix {ECO:0000269|PubMed:10653975, ECO:0000269|PubMed:19439179, ECO:0000269|PubMed:9848648}. Cytoplasm {ECO:0000269|PubMed:19439179}. Note=Predominantly in nuclear matrix. {ECO:0000269|PubMed:19439179}.	FALSE	-1.10729	-1.37737	-0.816029	-1.12829	0
gnl|gene36153|rna76369|	TPX2	Q9ULW0	Targeting protein for Xklp2	1.10303	TRUE	FALSE	1	FALSE	TRUE	FALSE	FALSE	TRUE			Nucleus {ECO:0000269|PubMed:19208764}. Cytoplasm, cytoskeleton, spindle {ECO:0000269|PubMed:18663142, ECO:0000269|PubMed:19208764}. Cytoplasm, cytoskeleton, spindle pole {ECO:0000269|PubMed:18663142, ECO:0000269|PubMed:19208764}. Note=During mitosis it is strictly associated with the spindle pole and with the mitotic spindle, whereas during S and G2, it is diffusely distributed throughout the nuc…	FALSE	-0.830646	-1.52319	-0.856931	-1.20135	0
gnl|gene42936|rna86107|	CENPE	Q02224	Centromere-associated protein E	1.09786	TRUE	FALSE		FALSE	FALSE	FALSE	FALSE	TRUE			Chromosome, centromere, kinetochore {ECO:0000269|PubMed:17535814, ECO:0000269|PubMed:18374647, ECO:0000269|PubMed:18460473, ECO:0000269|PubMed:25395579, ECO:0000269|PubMed:25918224, ECO:0000269|PubMed:9763420}. Cytoplasm, cytoskeleton, spindle {ECO:0000269|PubMed:9763420}. Chromosome, centromere {ECO:0000269|PubMed:26321640}. Note=Associates with kinetochores during congression (as early as prome…	FALSE	-1.28024	-0.551578	-0.787668	-1.77196	0
gnl|gene34965|rna74708|	ZNF598	Q86UK7	E3 ubiquitin-protein ligase ZNF598	1.08947	TRUE	FALSE		FALSE	TRUE	FALSE	FALSE	TRUE	P-body, Stress granule			TRUE	-0.44119	-1.99888	-0.687143	-1.23065	0
gnl|gene5042|rna14726|	KRT8	P05787	Keratin, type II cytoskeletal 8	1.08654	TRUE	FALSE		FALSE	FALSE	FALSE	FALSE	TRUE	Nucleolus	extracellular exosome	Cytoplasm {ECO:0000269|PubMed:10973561, ECO:0000269|PubMed:19188445}. Nucleus, nucleoplasm {ECO:0000250|UniProtKB:Q10758}. Nucleus matrix {ECO:0000250|UniProtKB:Q10758}.	FALSE	-0.659253	-0.388324	-1.34208	-1.95652	0
gnl|gene18842|rna54996|	ATXN2L	Q8WWM7	Ataxin-2-like protein	1.08556	TRUE	FALSE		FALSE	TRUE	TRUE	FALSE	FALSE	P-body, Stress granule		Membrane {ECO:0000269|PubMed:11784712}; Peripheral membrane protein {ECO:0000269|PubMed:11784712}. Cytoplasm {ECO:0000269|PubMed:23209657}. Nucleus speckle {ECO:0000269|PubMed:23209657}. Cytoplasmic granule {ECO:0000269|PubMed:23209657}. Note=Predominantly cytoplasmic but is also detected in nuclear speckles (PubMed:23209657). Component of cytoplasmic stress granules (PubMed:23209657). Inhibition…	TRUE	-0.947736	-0.473353	-1.28357	-1.63758	0
gnl|gene577|rna1675|	SEC24B	O95487	Protein transport protein Sec24B	1.07374	TRUE	FALSE		FALSE	FALSE	TRUE	FALSE	FALSE		endoplasmic reticulum membrane	Cytoplasmic vesicle, COPII-coated vesicle membrane {ECO:0000269|PubMed:10075675}; Peripheral membrane protein {ECO:0000305|PubMed:10075675}; Cytoplasmic side {ECO:0000305|PubMed:10075675}. Endoplasmic reticulum membrane {ECO:0000269|PubMed:10075675}; Peripheral membrane protein {ECO:0000269|PubMed:10075675}; Cytoplasmic side {ECO:0000269|PubMed:10075675}. Cytoplasm, cytosol {ECO:0000269|PubMed:10…	FALSE	-1.51257	-0.313299	-0.955975	-1.51313	0
gnl|gene20444|rna59714|	SLU7	O95391	Pre-mRNA-splicing factor SLU7	1.05861	TRUE	FALSE		FALSE	FALSE	TRUE	FALSE	FALSE		intracellular membrane-bounded organelle	Nucleus {ECO:0000269|PubMed:10197984, ECO:0000269|PubMed:15728250, ECO:0000269|PubMed:28502770, ECO:0000269|PubMed:30705154}. Nucleus speckle {ECO:0000269|PubMed:15181151}. Cytoplasm {ECO:0000269|PubMed:15728250}. Note=Predominantly nuclear. Shuttling between the nucleus and the cytoplasm is regulated by the CCHC-type zinc finger. Upon UV-C stress stimulus, the nuclear concentration of the protei…	FALSE	-1.55889	-0.39075	-0.836699	-1.44809	0
gnl|gene13458|rna39162|	PATL1	Q86TB9	Protein PAT1 homolog 1	1.05794	TRUE	FALSE		FALSE	TRUE	FALSE	FALSE	TRUE	Cajal body, P-body, Stress granule		Cytoplasm, P-body {ECO:0000269|PubMed:17936923, ECO:0000269|PubMed:20543818, ECO:0000269|PubMed:20584987, ECO:0000269|PubMed:20826699, ECO:0000269|PubMed:20852261, ECO:0000269|PubMed:22090346, ECO:0000269|PubMed:32354837}. Nucleus {ECO:0000269|PubMed:22090346}. Nucleus, PML body {ECO:0000269|PubMed:22090346}. Nucleus speckle {ECO:0000269|PubMed:22090346}. Note=Predominantly cytoplasmic (PubMed:22…	TRUE	-0.191202	-1.86301	-0.47892	-1.69861	1
gnl|gene6199|rna18108|	SF3B4	Q15427	Splicing factor 3B subunit 4	1.05312	TRUE	FALSE		FALSE	FALSE	FALSE	FALSE	TRUE			Nucleus {ECO:0000269|PubMed:27720643, ECO:0000269|PubMed:28541300}.	FALSE	-1.65771	-1.03826	-0.810206	-0.706296	0
gnl|gene14409|rna41954|	GAS8	O95995	Dynein regulatory complex subunit 4	1.05254	TRUE	FALSE		FALSE	FALSE	TRUE	FALSE	FALSE			Cytoplasm {ECO:0000250|UniProtKB:Q60779}. Cytoplasm, cytoskeleton {ECO:0000269|PubMed:10969087}. Cell projection, cilium, flagellum {ECO:0000250|UniProtKB:Q60779}. Cytoplasm, cytoskeleton, cilium axoneme {ECO:0000269|PubMed:16643277, ECO:0000269|PubMed:26387594}. Cytoplasm, cytoskeleton, cilium basal body {ECO:0000250|UniProtKB:Q60779}. Golgi apparatus {ECO:0000269|PubMed:16643277}. Cell projecti…	FALSE	-3.82233	-0.701	0.167984	0.145202	0
gnl|gene8389|rna24426|	CLASP1	Q7Z460	CLIP-associating protein 1	1.04985	TRUE	FALSE		FALSE	FALSE	TRUE	FALSE	FALSE	Nucleolus, Postsynaptic density	Golgi apparatus	Cytoplasm, cytoskeleton. Cytoplasm, cytoskeleton, microtubule organizing center, centrosome {ECO:0000269|PubMed:14654843}. Chromosome, centromere, kinetochore. Cytoplasm, cytoskeleton, spindle. Golgi apparatus, trans-Golgi network {ECO:0000305}. Note=Localizes to microtubule plus ends. Localizes to centrosomes, kinetochores and the mitotic spindle from prometaphase. Subsequently localizes to the …	FALSE	-0.875083	-1.05091	-0.952252	-1.32115	0
gnl|gene6726|rna19693|	TATDN2	Q93075	Putative deoxyribonuclease TATDN2	1.04343	TRUE	FALSE		FALSE	FALSE	FALSE	FALSE	TRUE			Nucleus {ECO:0000305}.	FALSE	-0.795383	-0.872368	-0.940211	-1.56574	0
gnl|gene15622|rna45612|	TDRD3	Q9H7E2	Tudor domain-containing protein 3	1.04073	TRUE	FALSE		FALSE	TRUE	FALSE	FALSE	TRUE	P-body, Stress granule	Golgi apparatus	Cytoplasm {ECO:0000269|PubMed:18632687}. Nucleus {ECO:0000269|PubMed:21172665}. Note=Predominantly cytoplasmic. Associated with actively translating polyribosomes and with mRNA stress granules. {ECO:0000269|PubMed:18632687, ECO:0000269|PubMed:18664458}.	TRUE	-1.17999	-1.37898	-0.663601	-0.940344	0
gnl|gene17549|rna51263|	BDP1	A6H8Y1	Transcription factor TFIIIB component B'' homolog	1.0397	TRUE	FALSE		FALSE	FALSE	FALSE	FALSE	TRUE	P-body, Stress granule		Nucleus {ECO:0000269|PubMed:11161782}.	FALSE	-1.41134	-0.819438	-0.385598	-1.54241	0
gnl|gene2293|rna6676|	MVB12B	Q9H7P6	Multivesicular body subunit 12B	1.03961	TRUE	FALSE		FALSE	FALSE	TRUE	FALSE	FALSE		early endosome;endosome membrane;extracellular exosome;late endosome;vesicle	Endosome {ECO:0000305}. Late endosome membrane {ECO:0000305}; Peripheral membrane protein {ECO:0000305}.	FALSE	-1.6729	-0.36942	-0.813167	-1.30296	0
gnl|gene1943|rna5653|	RNF214	Q8ND24	RING finger protein 214	1.03685	TRUE	FALSE		FALSE	TRUE	FALSE	FALSE	TRUE	Stress granule			TRUE	-1.60832	-1.72251	-0.381401	-0.435184	0
gnl|gene36568|rna76956|	DNM2	P50570	Dynamin-2	1.03443	TRUE	FALSE		FALSE	TRUE	TRUE	FALSE	FALSE	Centrosome/Spindle pole body, Postsynaptic density	Golgi apparatus;Golgi membrane;extracellular exosome	Cytoplasm. Cytoplasm, cytoskeleton. Cell junction {ECO:0000250|UniProtKB:P39052}. Membrane, clathrin-coated pit {ECO:0000250|UniProtKB:P39052}. Postsynaptic density. Synapse. Midbody. Cell projection, phagocytic cup {ECO:0000250|UniProtKB:P39054}. Cytoplasmic vesicle, phagosome membrane {ECO:0000250|UniProtKB:P39054}; Peripheral membrane protein {ECO:0000250|UniProtKB:P39054}. Note=Colocalizes wi…	FALSE	-1.39198	-1.2006	-0.65041	-0.894714	0
gnl|gene633|rna1846|	EPS8	Q12929	Epidermal growth factor receptor kinase substrate 8	1.02969	TRUE	FALSE		FALSE	FALSE	TRUE	FALSE	FALSE		extracellular exosome;vesicle	Cytoplasm, cell cortex {ECO:0000250}. Cell projection, ruffle membrane {ECO:0000250}. Cell projection, growth cone {ECO:0000250}. Cell projection, stereocilium {ECO:0000250, ECO:0000250|UniProtKB:Q08509}. Synapse, synaptosome {ECO:0000250}. Note=Localizes at the tips of the stereocilia of the inner and outer hair cells (By similarity). Localizes to the midzone of dividing cells. {ECO:0000250, ECO…	FALSE	-1.17298	-1.11266	-0.643328	-1.18981	0
gnl|gene17171|rna50143|	GTSE1	Q9NYZ3	G2 and S phase-expressed protein 1	1.02859	TRUE	FALSE		FALSE	FALSE	FALSE	FALSE	TRUE			Cytoplasm, cytoskeleton. Note=Associated with microtubules.	FALSE	-0.807784	0.412369	-1.27157	-2.44737	0
gnl|gene17810|rna52050|	KRT5	P13647	Keratin, type II cytoskeletal 5	1.02531	TRUE	FALSE		FALSE	FALSE	FALSE	FALSE	TRUE		extracellular exosome	Cytoplasm {ECO:0000269|PubMed:20128788}.	FALSE	-1.37792	-0.358771	-0.366904	-1.99764	0
gnl|gene10620|rna30852|	ZNF326	Q5BKZ1	DBIRD complex subunit ZNF326	1.02245	TRUE	FALSE		FALSE	FALSE	FALSE	FALSE	TRUE	Nucleolus	intracellular membrane-bounded organelle	Nucleus matrix {ECO:0000250}.	FALSE	-0.802364	-1.38345	-0.801347	-1.10265	0
gnl|gene18233|rna53265|	RAB11FIP5	Q9BXF6	Rab11 family-interacting protein 5	1.01841	TRUE	FALSE		FALSE	FALSE	TRUE	FALSE	FALSE	Postsynaptic density	Golgi apparatus;early endosome;intracellular membrane-bounded organelle;mitochondrial outer membrane;recycling endosome	Cytoplasm. Recycling endosome membrane; Peripheral membrane protein. Early endosome membrane {ECO:0000250}; Peripheral membrane protein {ECO:0000250}. Golgi apparatus membrane {ECO:0000250}; Peripheral membrane protein {ECO:0000250}. Cytoplasmic vesicle, secretory vesicle membrane {ECO:0000250}; Peripheral membrane protein {ECO:0000250}. Mitochondrion membrane; Peripheral membrane protein.	FALSE	-0.941938	-0.75446	-0.949433	-1.4278	0
gnl|gene18756|rna54752|	NELFCD	Q8IXH7	Negative elongation factor C/D	1.01679	TRUE	FALSE	0	FALSE	FALSE	FALSE	FALSE	TRUE			Nucleus {ECO:0000305}.	FALSE	-1.81449	0.0466122	-0.870766	-1.42854	0
gnl|gene10458|rna30383|	DONSON	Q9NYP3	Protein downstream neighbor of Son (Fragment)	1.0146	TRUE	FALSE		FALSE	FALSE	FALSE	TRUE	TRUE	Centrosome/Spindle pole body		Nucleus {ECO:0000269|PubMed:28191891}. Note=Localizes at DNA replication sites. {ECO:0000269|PubMed:28191891}.	FALSE	-0.967215	-0.235577	-1.0304	-1.82522	0
gnl|gene12237|rna35567|	ESCO2	Q56NI9	N-acetyltransferase ESCO2	1.01288	TRUE	FALSE		FALSE	FALSE	FALSE	FALSE	TRUE		Golgi apparatus	Nucleus {ECO:0000269|PubMed:15958495, ECO:0000269|PubMed:19907496}. Chromosome {ECO:0000269|PubMed:15958495, ECO:0000269|PubMed:19907496}. Note=Nuclear in interphase cells, excluded from chromosomes during metaphase but reassociates with chromosomes in telophase. {ECO:0000269|PubMed:15958495}.	FALSE	-1.30991	-1.22439	-0.44236	-1.07485	0
gnl|gene7504|rna21879|	RGPD6	Q99666	RANBP2-like and GRIP domain-containing protein 5/6	1.00694	TRUE	FALSE		FALSE	FALSE	FALSE	FALSE	TRUE			Cytoplasm {ECO:0000269|PubMed:15710750}.	FALSE	-0.852988	-1.18504	-0.456546	-1.53321	0
gnl|gene7585|rna22117|	DNAJB6	O75190	DnaJ homolog subfamily B member 6	1.00524	TRUE	FALSE		FALSE	FALSE	FALSE	FALSE	TRUE	Postsynaptic density		Cytoplasm, perinuclear region {ECO:0000269|PubMed:10954706}. Nucleus {ECO:0000269|PubMed:10954706}. Cytoplasm, myofibril, sarcomere, Z line {ECO:0000269|PubMed:22366786}.	FALSE	0.505202	0.0961499	-2.71924	-1.90309	0
gnl|gene1509|rna4384|	MED26	O95402	Mediator of RNA polymerase II transcription subunit 26	0.994726	TRUE	FALSE		FALSE	TRUE	FALSE	FALSE	TRUE	Cajal body, Stress granule		Nucleus {ECO:0000305}.	FALSE	-1.48524	-1.62055	-0.275023	-0.598094	0
gnl|gene1914|rna5572|	PPHLN1	Q8NEY8	Periphilin-1	0.992867	TRUE	FALSE		FALSE	FALSE	TRUE	FALSE	FALSE		Golgi apparatus	Nucleus {ECO:0000269|PubMed:12853457, ECO:0000269|PubMed:15474462, ECO:0000269|PubMed:26022416}. Cytoplasm {ECO:0000269|PubMed:12853457}. Chromosome {ECO:0000269|PubMed:26022416}. Note=In undifferentiated keratinocytes expressed in speckle-type nuclear granules and at the nuclear membrane, but in the differentiated keratinocytes colocalized with periplakin at the cell periphery and at cell-cell j…	FALSE	-1.22217	-0.877188	-0.691582	-1.18053	0
gnl|gene3508|rna10209|	IST1	P53990	IST1 homolog	0.987765	TRUE	FALSE		FALSE	FALSE	TRUE	FALSE	FALSE	Centrosome/Spindle pole body, Postsynaptic density	endoplasmic reticulum-Golgi intermediate compartment;extracellular exosome;intracellular membrane-bounded organelle	Cytoplasmic vesicle {ECO:0000269|PubMed:19129479, ECO:0000269|PubMed:19129480}. Cytoplasm, cytoskeleton, microtubule organizing center, centrosome {ECO:0000269|PubMed:20719964}. Midbody {ECO:0000269|PubMed:20719964}. Nucleus envelope {ECO:0000269|PubMed:26040712, ECO:0000269|PubMed:28242692}. Note=Localizes to centrosome and midbody of dividing cells (PubMed:19129480, PubMed:19129479, PubMed:2071…	FALSE	-2.03407	-0.52777	-0.642343	-0.746876	0
gnl|gene35217|rna75076|	PRPF3	O43395	U4/U6 small nuclear ribonucleoprotein Prp3	0.987284	TRUE	FALSE		FALSE	FALSE	FALSE	FALSE	TRUE	Nucleolus		Nucleus {ECO:0000269|PubMed:17932117, ECO:0000269|PubMed:26912367, ECO:0000269|PubMed:28781166, ECO:0000269|PubMed:9328476, ECO:0000269|PubMed:9404889}. Nucleus speckle.	FALSE	-0.893841	-2.17486	-0.10756	-0.772877	0
gnl|gene7780|rna22708|	PIWIL2	Q8TC59	Piwi-like protein 2	0.98695	TRUE	FALSE		FALSE	FALSE	FALSE	FALSE	TRUE	Stress granule		Cytoplasm {ECO:0000250|UniProtKB:Q8CDG1}. Note=Present in chromatoid body. Probable component of the meiotic nuage, also named P granule, a germ-cell-specific organelle required to repress transposon activity during meiosis. {ECO:0000250|UniProtKB:Q8CDG1}.	FALSE	-1.28932	-0.999956	-0.694874	-0.963645	0
gnl|gene4316|rna12582|	THRAP3	Q9Y2W1	Thyroid hormone receptor-associated protein 3	0.985233	TRUE	FALSE		FALSE	FALSE	FALSE	FALSE	TRUE		extracellular exosome	Nucleus {ECO:0000269|PubMed:20123736, ECO:0000269|PubMed:23525231}. Nucleus, nucleoplasm {ECO:0000269|PubMed:24100041}. Nucleus speckle {ECO:0000269|PubMed:24100041}.	FALSE	-0.495751	-1.47296	-0.825888	-1.14634	0
gnl|gene11344|rna32979|	MTBP	Q96DY7	Mdm2-binding protein	0.985005	TRUE	FALSE		FALSE	FALSE	FALSE	FALSE	TRUE				FALSE	-0.539761	-0.620008	-1.02581	-1.75444	0
gnl|gene44273|rna88097|	PAN3	Q58A45	PAN2-PAN3 deadenylation complex subunit PAN3	0.98469	TRUE	FALSE		FALSE	TRUE	FALSE	FALSE	TRUE	P-body, Stress granule		Cytoplasm, P-body {ECO:0000255|HAMAP-Rule:MF_03181, ECO:0000269|PubMed:14583602, ECO:0000269|PubMed:18625844}.	TRUE	-0.658967	-0.564086	-0.838844	-1.87686	0
gnl|gene13563|rna39471|	ARHGAP29	Q52LW3	Rho GTPase-activating protein 29	0.98184	TRUE	FALSE		FALSE	FALSE	FALSE	FALSE	TRUE				FALSE	-0.534151	-1.86984	-0.500707	-1.02266	0
gnl|gene5861|rna17171|	TOP3B	O95985	DNA topoisomerase (Fragment)	0.981061	TRUE	FALSE		FALSE	TRUE	FALSE	FALSE	TRUE	P-body, Stress granule			TRUE	-1.03621	-1.21562	-0.644293	-1.02812	0
gnl|gene34584|rna74194|	TICRR	Q7Z2Z1	Treslin	0.975581	TRUE	FALSE		FALSE	FALSE	FALSE	FALSE	TRUE			Nucleus {ECO:0000269|PubMed:20080954}. Note=Associates with chromatin.	FALSE	-0.651026	-0.22192	-0.916298	-2.11308	0
gnl|gene14504|rna42239|	RGPD4	Q7Z3J3	RanBP2-like and GRIP domain-containing protein 4	0.972078	TRUE	FALSE		FALSE	FALSE	FALSE	FALSE	TRUE				FALSE	-1.05236	-1.11523	-0.381691	-1.33903	0
gnl|gene8580|rna24966|	CCDC18	Q5T9S5	Coiled-coil domain-containing protein 18	0.971634	TRUE	FALSE		FALSE	FALSE	FALSE	FALSE	TRUE			Cytoplasm, cytoskeleton, microtubule organizing center, centrosome, centriolar satellite {ECO:0000269|PubMed:26638075}.	FALSE	-1.21515	-0.866663	-0.598786	-1.20594	0
gnl|gene10672|rna31008|	NUMA1	Q14980	Nuclear mitotic apparatus protein 1 (Fragment)	0.969074	TRUE	FALSE		FALSE	FALSE	TRUE	FALSE	FALSE	Nucleolus, Centrosome/Spindle pole body, P-body	extracellular exosome	Nucleus {ECO:0000269|PubMed:1541630, ECO:0000269|PubMed:23921553, ECO:0000269|PubMed:27462074}. Nucleus, nucleoplasm {ECO:0000269|PubMed:10811826}. Nucleus matrix {ECO:0000269|PubMed:10075938, ECO:0000269|PubMed:11956313, ECO:0000269|PubMed:1541636, ECO:0000269|PubMed:7962183}. Chromosome {ECO:0000269|PubMed:1541630}. Cytoplasm, cytoskeleton {ECO:0000269|PubMed:11956313, ECO:0000269|PubMed:124453…	FALSE	-1.22569	-1.72999	-0.410883	-0.509729	0
gnl|gene2045|rna5932|	SF3A1	Q15459	Splicing factor 3A subunit 1	0.967215	TRUE	FALSE		FALSE	TRUE	FALSE	FALSE	TRUE	Nuclear speckle		Nucleus {ECO:0000269|PubMed:10882114, ECO:0000269|PubMed:29360106, ECO:0000269|PubMed:30315277}. Nucleus speckle {ECO:0000269|PubMed:21349847}.	FALSE	-1.24314	-1.4965	-0.296273	-0.832943	0
gnl|gene12482|rna36284|	SRSF9	Q13242	Serine/arginine-rich splicing factor 9	0.961419	TRUE	FALSE		FALSE	TRUE	FALSE	FALSE	TRUE	Nuclear stress body, Stress granule		Nucleus {ECO:0000269|PubMed:10196175, ECO:0000269|PubMed:11694584, ECO:0000269|PubMed:12024014, ECO:0000269|PubMed:12604611}. Note=Cellular stresses such as heat shock may induce localization to discrete nuclear bodies termed SAM68 nuclear bodies (SNBs), HAP bodies, or stress bodies. Numerous splicing factors including SRSF1/SFRS1/SF2, SRSF7/SFRS7, SAFB and KHDRBS1/SAM68 accumulate at these struc…	TRUE	-1.34293	-1.0943	-0.536094	-0.872349	0
gnl|gene15380|rna44877|	SEC31B	Q9NQW1	Protein transport protein Sec31B	0.960216	TRUE	FALSE		FALSE	FALSE	TRUE	FALSE	FALSE			Cytoplasm {ECO:0000269|PubMed:16495487}. Cytoplasmic vesicle, COPII-coated vesicle membrane {ECO:0000269|PubMed:16495487}; Peripheral membrane protein {ECO:0000269|PubMed:16495487}; Cytoplasmic side {ECO:0000269|PubMed:16495487}. Endoplasmic reticulum membrane {ECO:0000269|PubMed:16495487}; Peripheral membrane protein {ECO:0000269|PubMed:16495487}.	FALSE	-1.24613	-1.20338	-0.511465	-0.879895	0
gnl|gene14349|rna41797|	SEC61A1	P61619	Protein transport protein Sec61 subunit alpha isoform 1	0.957061	TRUE	FALSE		FALSE	FALSE	TRUE	FALSE	FALSE		endoplasmic reticulum membrane	Endoplasmic reticulum membrane {ECO:0000269|PubMed:12475939, ECO:0000269|PubMed:27392076, ECO:0000269|PubMed:32814900, ECO:0000269|PubMed:8616892}; Multi-pass membrane protein {ECO:0000305}. Note=Localizes exclusively in granular structures in the endoplasmic reticulum (ER). {ECO:0000269|PubMed:27392076}.	FALSE	-0.468703	-0.823006	-1.31884	-1.21769	1
gnl|gene3339|rna9705|	CCNK	O75909	Cyclin-K	0.950566	TRUE	FALSE		FALSE	FALSE	FALSE	FALSE	TRUE			Nucleus {ECO:0000269|PubMed:22012619}.	FALSE	-1.54826	-0.65975	-0.633483	-0.960776	0
gnl|gene5348|rna15668|	TDRP	Q86YL5	Testis development-related protein	0.950149	TRUE	FALSE		FALSE	FALSE	FALSE	FALSE	TRUE		intracellular membrane-bounded organelle	Nucleus {ECO:0000269|PubMed:20170638, ECO:0000269|PubMed:27069551}. Cytoplasm {ECO:0000269|PubMed:20170638, ECO:0000269|PubMed:27069551}. Note=Mainly nuclear. Also detected in cytoplasm near the midpiece of the flagellum. {ECO:0000269|PubMed:27069551}.	FALSE	-1.75069	-1.35846	-0.522646	-0.168797	0
gnl|gene12657|rna36767|	API5	Q9BZZ5	Apoptosis inhibitor 5	0.946894	TRUE	FALSE		FALSE	FALSE	FALSE	FALSE	TRUE	Nucleolus		Nucleus {ECO:0000269|PubMed:11075807}. Cytoplasm {ECO:0000269|PubMed:11075807}. Note=Mainly nuclear. Can also be cytoplasmic.; [Isoform 3]: Cytoplasm.	FALSE	-1.24645	-1.44818	-0.296638	-0.796303	0
gnl|gene42048|rna84769|	ATRX	P46100	Transcriptional regulator ATRX	0.946461	TRUE	FALSE	1	FALSE	TRUE	FALSE	FALSE	TRUE	Nucleolus, PML nuclear body		Nucleus. Chromosome, telomere. Nucleus, PML body. Note=Associated with pericentromeric heterochromatin during interphase and mitosis, probably by interacting with CBX5/HP1 alpha. Colocalizes with histone H3.3, DAXX, HIRA and ASF1A at PML-nuclear bodies. Colocalizes with cohesin (SMC1 and SMC3) and MECP2 at the maternal H19 ICR (By similarity). {ECO:0000250}.	FALSE	-1.0287	-1.4388	-0.50395	-0.814388	0
gnl|gene8522|rna24809|	TDRD7	Q8NHU6	Tudor domain-containing protein 7	0.94267	TRUE	FALSE		FALSE	TRUE	FALSE	FALSE	TRUE	P-body, Stress granule		Cytoplasm {ECO:0000269|PubMed:21436445}. Note=Localizes to cytoplasmic RNA granules. Present in chromatoid body (CB) of spermatids (mammalian counterpart of germplasm, pole plasm or polar granules in Drosophila germ cells), also named processing bodies (P-bodies) in somatic cells. Detected in the multilobular cytoplasmic CBs (also called intermitochondrial cementin) in pachytene spermatocytes and…	TRUE	-0.937814	-1.96719	-0.140599	-0.725075	0
gnl|gene34353|rna73880|	DHX9	Q08211	ATP-dependent RNA helicase A	0.941142	TRUE	FALSE	0	FALSE	TRUE	FALSE	FALSE	TRUE	Nucleolus, Paraspeckle, Centrosome/Spindle pole body, P-body, Stress granule		Nucleus {ECO:0000269|PubMed:10198287, ECO:0000269|PubMed:10207077, ECO:0000269|PubMed:11687588, ECO:0000269|PubMed:16375861, ECO:0000269|PubMed:17303075, ECO:0000269|PubMed:9162007}. Nucleus, nucleoplasm {ECO:0000269|PubMed:28221134}. Nucleus, nucleolus {ECO:0000269|PubMed:12429849}. Cytoplasm {ECO:0000269|PubMed:10198287, ECO:0000269|PubMed:10207077, ECO:0000269|PubMed:16375861, ECO:0000269|PubM…	FALSE	-0.490909	-2.42924	-0.428836	-0.415588	0
gnl|gene16369|rna47806|	RPAIN	Q86UA6	RPA-interacting protein	0.936923	TRUE	FALSE		FALSE	FALSE	FALSE	FALSE	TRUE			[Isoform 1]: Cytoplasm. Nucleus.; [Isoform 2]: Nucleus, PML body.	FALSE	-1.45146	-0.734921	-0.616261	-0.945047	0
gnl|gene22630|rna62118|	ARID1A	O14497	AT-rich interactive domain-containing protein 1A	0.936041	TRUE	FALSE		FALSE	FALSE	FALSE	FALSE	TRUE			Nucleus {ECO:0000255|PROSITE-ProRule:PRU00355, ECO:0000269|PubMed:11318604, ECO:0000269|PubMed:26614907}.	FALSE	-0.950936	-1.13532	-0.608952	-1.04896	0
gnl|gene13892|rna40454|	NKAPL	Q5M9Q1	NKAP-like protein	0.935747	TRUE	FALSE		FALSE	FALSE	FALSE	FALSE	TRUE	Others		Nucleus {ECO:0000250|UniProtKB:Q5SZT7}.	FALSE	-1.4909	-1.00528	-0.538008	-0.708804	0
gnl|gene35365|rna75320|	AAK1	Q2M2I8	AP2-associated protein kinase 1	0.935541	TRUE	FALSE		FALSE	FALSE	TRUE	FALSE	FALSE	Postsynaptic density	clathrin-coated vesicle	Cell membrane {ECO:0000250|UniProtKB:F1MH24}; Peripheral membrane protein {ECO:0000250|UniProtKB:F1MH24}. Membrane, clathrin-coated pit {ECO:0000269|PubMed:11877461}. Presynapse {ECO:0000250|UniProtKB:P0C1X8}. Note=Active when found in clathrin-coated pits at the plasma membrane. In neuronal cells, enriched at presynaptic terminals. In non-neuronal cells, enriched at leading edge of migrating cel…	FALSE	-1.37265	-0.541704	-0.731307	-1.0965	0
gnl|gene16847|rna49228|	NUSAP1	Q9BXS6	Nucleolar and spindle-associated protein 1	0.93421	TRUE	FALSE		FALSE	TRUE	FALSE	FALSE	TRUE	Nucleolus		Cytoplasm {ECO:0000250}. Nucleus, nucleolus {ECO:0000250}. Cytoplasm, cytoskeleton, spindle {ECO:0000250}. Chromosome {ECO:0000250}. Note=Found in the cytoplasm and nucleolus during interphase and redistributes to the mitotic spindle in prometaphase (By similarity). Localizes to the mitotic spindle during anaphase and telophase then disappears from around the chromosomes during cytokinesis (By si…	FALSE	-1.35333	-1.15747	-0.428328	-0.797711	0
gnl|gene17387|rna50761|	ANLN	Q9NQW6	Anillin	0.930997	TRUE	FALSE		FALSE	FALSE	TRUE	FALSE	FALSE	Nucleolus		Nucleus. Cytoplasm, cytoskeleton. Cytoplasm, cell cortex {ECO:0000269|PubMed:23870127}. Cell projection, bleb {ECO:0000269|PubMed:23870127}. Note=Mainly found in the nucleus during interphase. Colocalizes with cortical F-actin upon nuclear envelope breakdown in mitosis and subsequently concentrates in the area of the prospective contractile ring in anaphase. This pattern persists until telophase,…	FALSE	-1.06062	-0.543529	-0.633453	-1.48639	0
gnl|gene13440|rna39114|	IRF2BPL	Q9H1B7	Probable E3 ubiquitin-protein ligase IRF2BPL	0.930824	TRUE	FALSE		FALSE	FALSE	FALSE	FALSE	TRUE			Nucleus {ECO:0000250|UniProtKB:Q5EIC4}.	FALSE	-1.80502	-1.08811	-0.407098	-0.423071	0
gnl|gene18302|rna53467|	SUPT6H	Q7KZ85	Transcription elongation factor SPT6	0.930617	TRUE	FALSE		FALSE	FALSE	FALSE	FALSE	TRUE	P-body, Stress granule		Nucleus {ECO:0000305}.	FALSE	-1.52082	-0.869269	-0.453776	-0.878605	0
gnl|gene11595|rna33680|	MED24	O75448	Mediator complex subunit 24	0.925693	TRUE	FALSE		FALSE	FALSE	FALSE	FALSE	TRUE			Nucleus {ECO:0000305}.	FALSE	-1.129	-1.37756	-0.25985	-0.936366	0
gnl|gene11939|rna34670|	BRD4	O60885	Bromodomain-containing protein 4	0.923837	TRUE	TRUE	6	FALSE	FALSE	FALSE	FALSE	TRUE	Droplet		Nucleus {ECO:0000269|PubMed:16109376}. Chromosome {ECO:0000269|PubMed:16109376, ECO:0000269|PubMed:21890894}. Note=Associates with acetylated chromatin (PubMed:21890894, PubMed:16109376). Released from chromatin upon deacetylation of histones that can be triggered by different signals such as activation of the JNK pathway or nocodazole treatment (PubMed:21890894, PubMed:16109376). Preferentially …	FALSE	-0.943234	-1.02488	-0.427029	-1.3002	0
gnl|gene45671|rna90165|	MTDH	Q86UE4	Protein LYRIC	0.921139	TRUE	FALSE		FALSE	FALSE	TRUE	FALSE	FALSE	Postsynaptic density	endoplasmic reticulum;endoplasmic reticulum membrane	Endoplasmic reticulum membrane; Single-pass membrane protein. Nucleus membrane {ECO:0000250}; Single-pass membrane protein {ECO:0000250}. Cell junction, tight junction {ECO:0000250}. Nucleus, nucleolus {ECO:0000250}. Cytoplasm, perinuclear region. Note=In epithelial cells, recruited to tight junctions (TJ) during the maturation of the TJ complexes. A nucleolar staining may be due to nuclear targe…	FALSE	0.6823	-0.206197	-0.753995	-3.40667	1
gnl|gene46650|rna91512|	ZC3H14	Q6PJT7	Zinc finger CCCH domain-containing protein 14	0.919003	TRUE	FALSE		FALSE	FALSE	FALSE	FALSE	TRUE	Stress granule		Nucleus speckle {ECO:0000269|PubMed:17630287, ECO:0000269|PubMed:19303045, ECO:0000269|PubMed:24671764}. Note=Colocalizes with poly(A) RNA in nuclear speckles. {ECO:0000250|UniProtKB:Q7TMD5}.; [Isoform 1]: Nucleus speckle.; [Isoform 3]: Nucleus speckle.; [Isoform 6]: Cytoplasm {ECO:0000269|PubMed:21734151}.	FALSE	-1.34645	-0.887667	-0.543941	-0.897959	0
gnl|gene50474|rna96989|	SF3A3	Q12874	Splicing factor 3A subunit 3	0.918845	TRUE	FALSE		FALSE	TRUE	FALSE	FALSE	TRUE	Nuclear speckle, Nucleolus, Stress granule		Nucleus speckle {ECO:0000269|PubMed:8022796}. Nucleus {ECO:0000269|PubMed:10882114, ECO:0000269|PubMed:21349847, ECO:0000269|PubMed:29360106, ECO:0000269|PubMed:30315277}.	FALSE	-1.21244	-1.93266	-0.120212	-0.410069	0
gnl|gene35703|rna75762|	GPATCH8	Q9UKJ3	G patch domain-containing protein 8	0.918769	TRUE	FALSE		FALSE	FALSE	FALSE	FALSE	TRUE				FALSE	-0.429246	-0.088038	-0.566651	-2.59114	0
gnl|gene8693|rna25306|	PRPF6	O94906	Pre-mRNA-processing factor 6	0.917243	TRUE	FALSE		FALSE	FALSE	FALSE	FALSE	TRUE			Nucleus, nucleoplasm {ECO:0000269|PubMed:10561546, ECO:0000269|PubMed:26912367, ECO:0000269|PubMed:28781166, ECO:0000269|PubMed:34023904}. Nucleus speckle {ECO:0000269|PubMed:21549338}. Note=Localized in splicing speckles. {ECO:0000269|PubMed:21549338}.	FALSE	-0.867485	-1.58579	-0.345676	-0.870024	0
gnl|gene16451|rna48053|	PCBP2	Q15366	Poly(rC)-binding protein 2	0.916629	TRUE	FALSE		FALSE	TRUE	FALSE	FALSE	TRUE	Nucleolus, P-body, Stress granule, Postsynaptic density	extracellular exosome	Nucleus {ECO:0000269|PubMed:7607214}. Cytoplasm {ECO:0000269|PubMed:19029303, ECO:0000269|PubMed:7607214}. Note=Loosely bound in the nucleus (PubMed:7607214). May shuttle between the nucleus and the cytoplasm (PubMed:7607214). {ECO:0000269|PubMed:7607214}.	TRUE	-1.96509	-1.00977	-0.406451	-0.285206	0
gnl|gene14834|rna43275|	HNRNPR	O43390	Heterogeneous nuclear ribonucleoprotein R	0.915164	TRUE	FALSE	1	FALSE	TRUE	FALSE	FALSE	TRUE	Nucleolus, P-body, Stress granule		Nucleus {ECO:0000250|UniProtKB:Q7TMK9}. Microsome {ECO:0000250|UniProtKB:Q7TMK9}. Nucleus, nucleoplasm {ECO:0000269|PubMed:17289661}. Cytoplasm {ECO:0000269|PubMed:17289661}. Note=Localized in cytoplasmic mRNP granules containing untranslated mRNAs. The tyrosine phosphorylated form bound to RNA is found in microsomes (By similarity). {ECO:0000250|UniProtKB:Q7TMK9, ECO:0000269|PubMed:17289661}.	TRUE	-1.00355	-1.17509	-0.624227	-0.857795	0
gnl|gene5174|rna15140|	GAK	O14976	Cyclin-G-associated kinase	0.911436	TRUE	FALSE		FALSE	FALSE	TRUE	FALSE	FALSE	Postsynaptic density	Golgi apparatus;intracellular membrane-bounded organelle;vesicle	Cytoplasm, perinuclear region {ECO:0000269|PubMed:10625686}. Golgi apparatus, trans-Golgi network {ECO:0000269|PubMed:10625686}. Cell junction, focal adhesion {ECO:0000305|PubMed:10625686}. Note=Localizes to the perinuclear area and to the trans-Golgi network. Also seen on the plasma membrane, probably at focal adhesions.	FALSE	-0.552785	-0.857767	-0.584516	-1.65068	0
gnl|gene18986|rna55429|	NUP107	P57740	Nuclear pore complex protein Nup107	0.911343	TRUE	FALSE		FALSE	FALSE	TRUE	FALSE	FALSE			Nucleus membrane {ECO:0000269|PubMed:11564755, ECO:0000269|PubMed:12802065, ECO:0000269|PubMed:15229283, ECO:0000269|PubMed:26411495}. Nucleus, nuclear pore complex {ECO:0000269|PubMed:11564755, ECO:0000269|PubMed:12802065, ECO:0000269|PubMed:15229283, ECO:0000269|PubMed:26411495}. Chromosome, centromere, kinetochore {ECO:0000269|PubMed:11564755}. Note=Located on both the cytoplasmic and nuclear …	FALSE	-0.718773	-0.344292	-0.61855	-1.96376	0
gnl|gene40037|rna81867|	TAF15	Q92804	TATA-binding protein-associated factor 2N	0.909151	TRUE	TRUE	6	FALSE	FALSE	FALSE	FALSE	TRUE	Droplet, Nucleolus, Stress granule		Nucleus {ECO:0000269|PubMed:19124016}. Cytoplasm {ECO:0000269|PubMed:19124016}. Note=Shuttles from the nucleus to the cytoplasm.	TRUE	-1.54876	-1.63792	-0.105246	-0.344684	0
gnl|gene2507|rna7293|	ITGB1	P05556	Integrin beta-1	0.90486	TRUE	FALSE		FALSE	FALSE	TRUE	FALSE	FALSE	Stress granule	endosome membrane;extracellular exosome	Cell membrane {ECO:0000269|PubMed:32487760, ECO:0000303|PubMed:10455171}; Single-pass type I membrane protein {ECO:0000255}. Cell projection, invadopodium membrane {ECO:0000269|PubMed:10455171}; Single-pass type I membrane protein {ECO:0000255}. Cell projection, ruffle membrane {ECO:0000303|PubMed:10455171}; Single-pass type I membrane protein {ECO:0000255}. Recycling endosome {ECO:0000269|PubMed…	FALSE	-0.680998	0.565452	-2.18529	-1.3186	1
gnl|gene8359|rna24338|	SKA1	Q96BD8	Spindle and kinetochore-associated protein 1	0.901064	TRUE	FALSE		FALSE	FALSE	FALSE	FALSE	TRUE			Cytoplasm, cytoskeleton, spindle {ECO:0000269|PubMed:15561729}. Chromosome, centromere, kinetochore {ECO:0000269|PubMed:17093495}. Note=Localizes to the outer kinetochore and spindle microtubules during mitosis in a NDC80 complex-dependent manner (PubMed:17093495). Localizes to both the mitotic spindle and kinetochore-associated proteins (PubMed:17093495). Associates with kinetochores following m…	FALSE	-1.2484	-1.18265	-0.0992842	-1.07393	0
gnl|gene12054|rna35019|	NUP153	P49790	Nuclear pore complex protein Nup153	0.899415	TRUE	FALSE	3	FALSE	FALSE	FALSE	FALSE	TRUE	Droplet, Stress granule		Nucleus. Nucleus membrane. Nucleus, nuclear pore complex. Note=Tightly associated with the nuclear membrane and lamina (By similarity). Localized to the nucleoplasmic side of the nuclear pore complex (NPC) core structure, forming a fibrous structure called the nuclear basket. Dissociates from the NPC structure early during prophase of mitosis. Integrated in the newly assembled nuclear envelope of…	FALSE	-1.07736	-1.09234	-0.247441	-1.18053	0
gnl|gene35025|rna74791|	TRRAP	Q9Y4A5	Transformation/transcription domain-associated protein (Fragment)	0.898459	TRUE	FALSE		FALSE	FALSE	FALSE	FALSE	TRUE		Golgi apparatus	Nucleus {ECO:0000269|PubMed:11564863, ECO:0000269|PubMed:9708738}.	FALSE	-0.920223	-1.14764	-0.346721	-1.17925	0
gnl|gene5566|rna16289|	CCDC61	Q9Y6R9	Centrosomal protein CCDC61	0.897203	TRUE	FALSE		FALSE	FALSE	FALSE	FALSE	TRUE			Cytoplasm, cytoskeleton, microtubule organizing center, centrosome {ECO:0000269|PubMed:30354798, ECO:0000269|PubMed:31789463}. Cytoplasm, cytoskeleton, microtubule organizing center, centrosome, centriolar satellite {ECO:0000269|PubMed:30354798, ECO:0000269|PubMed:31789463}. Cytoplasm, cytoskeleton, cilium basal body {ECO:0000269|PubMed:32375023}. Note=Localization at the centriolar satellite is …	FALSE	-1.07975	-0.607618	-0.51074	-1.3907	0
gnl|gene37184|rna77834|	NUP214	P35658	Nuclear pore complex protein Nup214	0.89263	TRUE	FALSE		FALSE	FALSE	FALSE	FALSE	TRUE			Nucleus, nuclear pore complex {ECO:0000269|PubMed:8108440}. Note=Cytoplasmic side of the nuclear pore complex. {ECO:0000269|PubMed:8108440}.	FALSE	-2.01581	1.32402	-0.769079	-2.10965	0
gnl|gene49206|rna95093|	EIF4E2	O60573	Eukaryotic translation initiation factor 4E type 2	0.8915	TRUE	FALSE		FALSE	TRUE	FALSE	FALSE	TRUE	P-body, Stress granule		Cytoplasm {ECO:0000269|PubMed:23991149}. Cytoplasm, P-body {ECO:0000269|PubMed:23991149}.	TRUE	-1.48163	0.693312	-0.566594	-2.21108	0
gnl|gene3721|rna10839|	WIZ	O95785	Protein Wiz	0.888879	TRUE	FALSE		FALSE	FALSE	FALSE	FALSE	TRUE		extracellular exosome	Nucleus {ECO:0000250}.	FALSE	-0.922457	-1.07122	-0.520809	-1.04103	0
gnl|gene10879|rna31624|	STAU1	O95793	Double-stranded RNA-binding protein Staufen homolog 1	0.887241	TRUE	FALSE		FALSE	TRUE	TRUE	FALSE	FALSE	P-body, Stress granule, Others	endoplasmic reticulum;extracellular exosome;rough endoplasmic reticulum	Cytoplasm {ECO:0000269|PubMed:19029303}. Rough endoplasmic reticulum {ECO:0000269|PubMed:19029303}. Note=Localizes exclusively with the rough reticulum endoplasmic (RER).	TRUE	-0.90758	-1.35336	-0.539052	-0.748977	0
gnl|gene11493|rna33393|	YLPM1	P49750	YLP motif-containing protein 1	0.886826	TRUE	FALSE		FALSE	FALSE	FALSE	FALSE	TRUE	Stress granule		Nucleus {ECO:0000269|PubMed:17890166}. Nucleus speckle {ECO:0000250}. Note=Migrates to nucleolar caps upon blockage of transcription.	FALSE	0.269048	-0.00556919	-0.971516	-2.83927	0
gnl|gene3055|rna8847|	DEPDC7	Q96QD5	DEP domain-containing protein 7	0.886483	TRUE	FALSE		FALSE	FALSE	FALSE	FALSE	TRUE				FALSE	-1.74843	-1.25429	-0.0682088	-0.475005	0
gnl|gene4488|rna13101|	FOXK2	Q01167	Forkhead box protein K2	0.886216	TRUE	FALSE		FALSE	FALSE	FALSE	FALSE	TRUE		intracellular membrane-bounded organelle;mitochondrion	Nucleus {ECO:0000269|PubMed:20810654, ECO:0000269|PubMed:24748658, ECO:0000269|PubMed:25805136}. Cytoplasm {ECO:0000250|UniProtKB:Q3UCQ1}.	FALSE	-0.829153	-0.904219	-0.411599	-1.39989	0
gnl|gene8352|rna24318|	NCBP3	Q53F19	Nuclear cap-binding protein subunit 3	0.879532	TRUE	FALSE		FALSE	FALSE	FALSE	FALSE	TRUE			Nucleus {ECO:0000269|PubMed:26382858}. Cytoplasm {ECO:0000269|PubMed:26382858}.	FALSE	-1.70836	-1.24197	-0.275973	-0.29183	0
gnl|gene18557|rna54182|	LIN54	Q6MZP7	Protein lin-54 homolog	0.879445	TRUE	FALSE		FALSE	FALSE	FALSE	FALSE	TRUE			Nucleus {ECO:0000305}.	FALSE	-1.21124	-1.17405	-0.288786	-0.843708	0
gnl|gene327|rna939|	HNRNPDL	O14979	Heterogeneous nuclear ribonucleoprotein D-like	0.874809	TRUE	TRUE	5	FALSE	FALSE	FALSE	FALSE	TRUE	Droplet, Nucleolus, Stress granule		Nucleus {ECO:0000269|PubMed:11705999, ECO:0000269|PubMed:12406575}. Cytoplasm {ECO:0000269|PubMed:11705999, ECO:0000269|PubMed:12406575}. Note=Shuttles between the nucleus and the cytoplasm in a TNPO1-dependent manner. {ECO:0000269|PubMed:11705999, ECO:0000269|PubMed:12406575}.	TRUE	-1.61425	0.722322	-0.802858	-1.80445	0
gnl|gene3193|rna9245|	SP1	P08047	Transcription factor Sp1	0.872316	TRUE	FALSE	1	FALSE	FALSE	FALSE	FALSE	TRUE	PML nuclear body, Centrosome/Spindle pole body		Nucleus. Cytoplasm. Note=Nuclear location is governed by glycosylated/phosphorylated states. Insulin promotes nuclear location, while glucagon favors cytoplasmic location.	FALSE	-2.13721	-0.747753	-0.373027	-0.231269	0
gnl|gene19214|rna56135|	CLSPN	Q9HAW4	Claspin	0.870585	TRUE	FALSE		FALSE	FALSE	FALSE	FALSE	TRUE		Golgi apparatus	Nucleus {ECO:0000269|PubMed:12766152}.	FALSE	-0.798706	-1.49284	-0.448989	-0.741801	0
gnl|gene1349|rna3939|	RBM12	Q9NTZ6	RNA-binding protein 12	0.869554	TRUE	FALSE	1	FALSE	FALSE	FALSE	FALSE	TRUE	Stress granule		Nucleus {ECO:0000269|PubMed:9853615}.	FALSE	-1.31878	-1.21254	-0.286408	-0.660486	0
gnl|gene2119|rna6155|	SSX2IP	Q9Y2D8	Afadin- and alpha-actinin-binding protein	0.868063	TRUE	FALSE		FALSE	FALSE	FALSE	FALSE	TRUE			Cell junction, adherens junction {ECO:0000250}. Nucleus. Cytoplasm, cytoskeleton, microtubule organizing center, centrosome, centriolar satellite {ECO:0000269|PubMed:23816619, ECO:0000269|PubMed:24356449}. Cytoplasm, cytoskeleton, cilium basal body {ECO:0000269|PubMed:24356449}. Note=Not found at cell-matrix AJs. {ECO:0000250}.	FALSE	-0.711249	-1.41833	-0.34016	-1.00252	0
gnl|gene12469|rna36248|	LARP4	Q71RC2	C-Mpl binding protein	0.86792	TRUE	FALSE		FALSE	TRUE	FALSE	FALSE	TRUE	P-body, Stress granule		Cytoplasm, Stress granule {ECO:0000269|PubMed:21098120}. Cytoplasm, cytosol {ECO:0000269|PubMed:21098120, ECO:0000269|PubMed:27615744}. Note=Localized throughout the cytosol. Partially localized in stress granules in response to arsenite treatment. {ECO:0000269|PubMed:21098120}.	TRUE	-0.235674	-0.0956502	-1.56394	-1.57642	0
gnl|gene6536|rna19120|	ECT2	Q9H8V3	Protein ECT2	0.863651	TRUE	FALSE		FALSE	FALSE	TRUE	FALSE	FALSE			Nucleus {ECO:0000269|PubMed:10579713, ECO:0000269|PubMed:14645260, ECO:0000269|PubMed:15254234, ECO:0000269|PubMed:16103226, ECO:0000269|PubMed:16495035, ECO:0000269|PubMed:19617897}. Cytoplasm {ECO:0000269|PubMed:10579713, ECO:0000269|PubMed:16236794, ECO:0000269|PubMed:16394104}. Cytoplasm, cytoskeleton, spindle {ECO:0000269|PubMed:10579713, ECO:0000269|PubMed:16103226, ECO:0000269|PubMed:16236…	FALSE	-0.679753	-0.16081	-0.990344	-1.6237	0
gnl|gene12761|rna37089|	HNRNPAB	Q99729	Heterogeneous nuclear ribonucleoprotein A/B	0.85881	TRUE	FALSE	2	FALSE	TRUE	FALSE	FALSE	TRUE	Nucleolus, P-body, Stress granule		Nucleus {ECO:0000269|PubMed:17289661}. Cytoplasm {ECO:0000269|PubMed:17289661}. Note=Localized in cytoplasmic mRNP granules containing untranslated mRNAs.	TRUE	-1.60774	0.994684	-0.896062	-1.92612	0
gnl|gene6790|rna19876|	KIF22	Q14807	Kinesin-like protein KIF22	0.85525	TRUE	FALSE		FALSE	FALSE	FALSE	FALSE	TRUE			Nucleus {ECO:0000269|PubMed:8599929}. Cytoplasm, cytoskeleton {ECO:0000305}.	FALSE	0.109552	-1.59456	-0.786792	-1.1492	0
gnl|gene36330|rna76609|	SF1	Q15637	Splicing factor 1	0.853615	TRUE	FALSE		FALSE	TRUE	FALSE	FALSE	TRUE	Nuclear speckle, Stress granule		Nucleus.	TRUE	-1.39347	-0.412647	0.0303189	-1.63866	0
gnl|gene9209|rna26747|	AURKB	Q96GD4	Aurora kinase B	0.852591	TRUE	FALSE	1	FALSE	FALSE	FALSE	FALSE	TRUE	Droplet, Nucleolus		Nucleus {ECO:0000269|PubMed:20959462}. Chromosome {ECO:0000269|PubMed:20929775}. Chromosome, centromere {ECO:0000269|PubMed:11756469, ECO:0000269|PubMed:12925766, ECO:0000269|PubMed:20929775}. Chromosome, centromere, kinetochore {ECO:0000269|PubMed:26829474}. Cytoplasm, cytoskeleton, spindle {ECO:0000269|PubMed:11516652, ECO:0000269|PubMed:12458200, ECO:0000269|PubMed:12925766, ECO:0000269|PubMed…	FALSE	-0.723254	-1.40976	-0.349637	-0.927713	0
gnl|gene12752|rna37052|	DIAPH1	O60610	Protein diaphanous homolog 1	0.852075	TRUE	FALSE		FALSE	FALSE	TRUE	FALSE	FALSE			Cell membrane {ECO:0000250|UniProtKB:O08808}. Cell projection, ruffle membrane {ECO:0000250|UniProtKB:O08808}. Cytoplasm, cytoskeleton {ECO:0000269|PubMed:24781755}. Cytoplasm, cytoskeleton, microtubule organizing center, centrosome {ECO:0000269|PubMed:24781755}. Cytoplasm, cytoskeleton, spindle {ECO:0000269|PubMed:24781755}. Cytoplasm {ECO:0000250|UniProtKB:O08808}. Nucleus {ECO:0000250|UniProtK…	FALSE	-0.528811	-1.21102	-0.670235	-0.998236	0
gnl|gene16551|rna48351|	DDX17	Q92841	RNA helicase	0.850204	TRUE	FALSE		FALSE	TRUE	FALSE	FALSE	TRUE	Nucleolus, Postsynaptic density		Nucleus {ECO:0000269|PubMed:12138182, ECO:0000269|PubMed:12595555, ECO:0000269|PubMed:17226766, ECO:0000269|PubMed:17699760, ECO:0000269|PubMed:19995069, ECO:0000269|PubMed:22002106, ECO:0000269|PubMed:24581491, ECO:0000269|PubMed:25126784}. Nucleus, nucleolus {ECO:0000269|PubMed:17226766, ECO:0000269|PubMed:22002106}. Cytoplasm, cytosol {ECO:0000269|PubMed:25126784}. Note=In the course of bunyav…	FALSE	-0.161179	-0.83248	-0.898054	-1.5091	0
gnl|gene14678|rna42776|	PIKFYVE	Q9Y2I7	1-phosphatidylinositol 3-phosphate 5-kinase	0.849921	TRUE	FALSE		FALSE	FALSE	TRUE	FALSE	FALSE		Golgi membrane;early endosome membrane;endosome membrane;intracellular membrane-bounded organelle	Endosome membrane {ECO:0000269|PubMed:11706043, ECO:0000269|PubMed:17556371}; Peripheral membrane protein {ECO:0000250|UniProtKB:Q9Z1T6}. Early endosome membrane {ECO:0000269|PubMed:30612035}; Peripheral membrane protein. Cytoplasmic vesicle, phagosome membrane {ECO:0000269|PubMed:30612035}; Peripheral membrane protein {ECO:0000305}. Late endosome membrane {ECO:0000269|PubMed:11706043}; Periphera…	FALSE	-0.53588	-0.488194	-0.881853	-1.49376	0
gnl|gene39424|rna81000|	URB1	O60287	Nucleolar pre-ribosomal-associated protein 1	0.849445	TRUE	FALSE		FALSE	TRUE	FALSE	FALSE	TRUE	Nucleolus		Nucleus, nucleolus {ECO:0000269|PubMed:12429849, ECO:0000269|PubMed:16963496}.	FALSE	-0.450515	-0.789736	-0.831626	-1.3259	0
gnl|gene10837|rna31496|	BRIP1	Q9BX63	Fanconi anemia group J protein	0.848729	TRUE	FALSE		FALSE	FALSE	FALSE	FALSE	TRUE			Nucleus {ECO:0000269|PubMed:11301010, ECO:0000269|PubMed:23585563}. Cytoplasm {ECO:0000269|PubMed:23585563}.	FALSE	-0.979616	-0.73544	-0.675029	-1.00483	0
gnl|gene908|rna2675|	PCNT	O95613	Pericentrin	0.846239	TRUE	FALSE	1	FALSE	FALSE	FALSE	FALSE	TRUE	Centrosome/Spindle pole body		Cytoplasm, cytoskeleton, microtubule organizing center, centrosome {ECO:0000269|PubMed:10823944, ECO:0000269|PubMed:11171385, ECO:0000269|PubMed:14654843, ECO:0000269|PubMed:18955030, ECO:0000269|PubMed:22797915, ECO:0000269|PubMed:27137183}. Note=Centrosomal at all stages of the cell cycle. Remains associated with centrosomes following microtubule depolymerization. Colocalized with DISC1 at the …	FALSE	-0.684028	-1.16679	-0.520646	-1.01349	0
gnl|gene41128|rna83442|	MAST2	Q6P0Q8	Microtubule-associated serine/threonine-protein kinase 2 (Fragment)	0.846216	TRUE	FALSE		FALSE	FALSE	TRUE	FALSE	FALSE			Cytoplasm, cytoskeleton {ECO:0000269|PubMed:12117771}. Cell membrane {ECO:0000305}; Peripheral membrane protein {ECO:0000305}; Cytoplasmic side {ECO:0000305}. Note=Recruited to the sub-membranous area on interaction with CDHR2.	FALSE	-0.895292	-0.428987	-0.758102	-1.30248	0
gnl|gene6652|rna19471|	TSG101	Q99816	Tumor susceptibility gene 101 protein	0.845373	TRUE	FALSE		FALSE	FALSE	TRUE	FALSE	FALSE	Centrosome/Spindle pole body, Postsynaptic density	early endosome;endosome;endosome membrane;extracellular exosome;late endosome	Cytoplasm {ECO:0000269|PubMed:17853893}. Early endosome membrane {ECO:0000269|PubMed:23166352}; Peripheral membrane protein {ECO:0000305|PubMed:23166352}; Cytoplasmic side {ECO:0000305|PubMed:23166352}. Late endosome membrane {ECO:0000269|PubMed:11916981, ECO:0000269|PubMed:17229889}; Peripheral membrane protein. Cytoplasm, cytoskeleton, microtubule organizing center, centrosome {ECO:0000269|PubM…	FALSE	-1.88467	-0.323461	-0.351234	-0.822125	0
gnl|gene10434|rna30323|	RBM17	Q96I25	Splicing factor 45	0.84273	TRUE	FALSE		FALSE	TRUE	FALSE	FALSE	TRUE	Nuclear speckle, Stress granule		Nucleus {ECO:0000269|PubMed:9731529}.	TRUE	-1.1815	-0.958548	-0.659704	-0.57117	0
gnl|gene17379|rna50732|	SF3B2	Q13435	Splicing factor 3B subunit 2	0.841008	TRUE	FALSE		FALSE	FALSE	FALSE	FALSE	TRUE	Nucleolus		Nucleus {ECO:0000269|PubMed:27720643, ECO:0000269|PubMed:28541300}. Nucleus speckle {ECO:0000269|PubMed:16923959}.	FALSE	-1.37722	-1.47366	-0.121169	-0.391985	0
gnl|gene15527|rna45340|	SRP54	P61011	Signal recognition particle 54 kDa protein	0.840738	TRUE	FALSE		FALSE	FALSE	TRUE	FALSE	FALSE			Nucleus speckle {ECO:0000269|PubMed:14729963}. Cytoplasm {ECO:0000269|PubMed:14729963, ECO:0000269|PubMed:29914977}. Endoplasmic reticulum {ECO:0000269|PubMed:29914977}.	FALSE	-0.23873	-1.55976	-0.433798	-1.13067	0
gnl|gene42039|rna84760|	NECAP2	Q9NVZ3	Adaptin ear-binding coat-associated protein 2	0.839623	TRUE	FALSE		FALSE	FALSE	TRUE	FALSE	FALSE			Cytoplasmic vesicle, clathrin-coated vesicle membrane {ECO:0000250}. Cell membrane {ECO:0000250}. Note=Colocalizes with AP-2 at the plasma membrane. {ECO:0000250}.	FALSE	-0.815405	0.0380863	-1.33	-1.25117	0
gnl|gene12956|rna37656|	PPP1R13L	Q8WUF5	RelA-associated inhibitor	0.836759	TRUE	FALSE		FALSE	FALSE	FALSE	FALSE	TRUE			Cytoplasm {ECO:0000269|PubMed:15489900}. Nucleus {ECO:0000269|PubMed:10336463, ECO:0000269|PubMed:15489900}. Note=Predominantly cytoplasmic but also nuclear. {ECO:0000269|PubMed:15489900}.	FALSE	-1.04454	-0.677039	-0.585687	-1.03977	0
gnl|gene40052|rna81885|	FUS	P35637	RNA-binding protein FUS	0.836684	TRUE	TRUE	6	FALSE	FALSE	FALSE	FALSE	TRUE			Nucleus {ECO:0000269|PubMed:19251627, ECO:0000269|PubMed:19251628, ECO:0000269|PubMed:24204307, ECO:0000269|PubMed:25453086, ECO:0000269|PubMed:30354839}. Note=Displays a punctate pattern inside the nucleus and is excluded from nucleoli. {ECO:0000269|PubMed:25453086}.	TRUE	-1.66782	-0.984704	-0.246259	-0.447954	0
gnl|gene4169|rna12135|	FIP1L1	Q6UN15	Pre-mRNA 3'-end-processing factor FIP1	0.834983	TRUE	FALSE		FALSE	TRUE	FALSE	FALSE	TRUE	Histone locus body		Nucleus.	FALSE	-0.952	-1.06582	-0.558593	-0.763519	0
gnl|gene45058|rna89244|	RASAL2	Q9UJF2	Ras GTPase-activating protein nGAP	0.834287	TRUE	FALSE		FALSE	FALSE	FALSE	FALSE	TRUE	Postsynaptic density			FALSE	-0.811956	-1.19091	-0.442425	-0.891858	0
gnl|gene36306|rna76585|	SPAG5	Q96R06	Sperm-associated antigen 5	0.833792	TRUE	FALSE		FALSE	FALSE	TRUE	FALSE	FALSE	Centrosome/Spindle pole body		Cytoplasm {ECO:0000269|PubMed:27462074}. Cytoplasm, cytoskeleton {ECO:0000269|PubMed:27462074}. Cytoplasm, cytoskeleton, spindle {ECO:0000269|PubMed:27462074}. Cytoplasm, cytoskeleton, spindle pole {ECO:0000269|PubMed:27462074}. Chromosome, centromere, kinetochore {ECO:0000269|PubMed:27462074}. Midbody. Cytoplasm, cytoskeleton, microtubule organizing center, centrosome. Cytoplasmic granule. Cytop…	TRUE	-0.99713	-0.941554	-0.558974	-0.837509	0
gnl|gene15138|rna44186|	ARFGAP3	Q9NP61	ADP-ribosylation factor GTPase-activating protein 3	0.833135	TRUE	FALSE		FALSE	FALSE	TRUE	FALSE	FALSE		Golgi apparatus	Cytoplasm {ECO:0000269|PubMed:17760859}. Golgi apparatus membrane {ECO:0000269|PubMed:17760859}; Peripheral membrane protein {ECO:0000269|PubMed:17760859}; Cytoplasmic side {ECO:0000269|PubMed:17760859}. Note=Also found on peripheral punctate structures likely to be endoplasmic reticulum-Golgi intermediate compartment.	FALSE	-1.39305	-0.776277	-0.377729	-0.785488	0
gnl|gene16455|rna48064|	SEC23IP	Q9Y6Y8	SEC23-interacting protein	0.830503	TRUE	FALSE		FALSE	FALSE	TRUE	FALSE	FALSE		COPII-coated ER to Golgi transport vesicle;Golgi apparatus;endoplasmic reticulum-Golgi intermediate compartment;intracellular membrane-bounded organelle	Cytoplasmic vesicle, COPII-coated vesicle membrane; Peripheral membrane protein; Cytoplasmic side. Endoplasmic reticulum {ECO:0000305}.	FALSE	-1.32235	-0.354559	-0.229257	-1.41585	0
gnl|gene2612|rna7586|	BICC1	Q9H694	Protein bicaudal C homolog 1	0.830245	TRUE	FALSE		FALSE	TRUE	FALSE	FALSE	TRUE	P-body, Stress granule		Cytoplasm {ECO:0000250}.	TRUE	-0.653707	-1.14064	-0.703121	-0.823515	0
gnl|gene43984|rna87654|	DHRS7	Q9Y394	Dehydrogenase/reductase SDR family member 7	0.827123	TRUE	FALSE		FALSE	FALSE	TRUE	FALSE	FALSE			Endoplasmic reticulum membrane {ECO:0000269|PubMed:24246760, ECO:0000269|PubMed:28457967}. Note=Bound to the endoplasmic reticulum membrane, possibly through a N-terminus anchor. The main bulk of the polypeptide chain was first reported to be facing toward the lumen of the endoplasmic reticulum (PubMed:24246760). However, it was later shown to be facing the cytosol (PubMed:28457967). {ECO:0000269…	FALSE	-0.524482	-0.818914	-1.46285	-0.502245	1
gnl|gene44103|rna87847|	MORF4L1	Q9UBU8	Mortality factor 4-like protein 1	0.826891	TRUE	FALSE		FALSE	FALSE	FALSE	FALSE	TRUE	Nucleolus		Nucleus.	FALSE	-0.648622	-0.770357	-0.547035	-1.34155	0
gnl|gene6913|rna20198|	CNOT1	A5YKK6	CCR4-NOT transcription complex subunit 1	0.826845	TRUE	FALSE		FALSE	TRUE	FALSE	FALSE	TRUE	P-body, Stress granule	peroxisomal membrane	Cytoplasm, P-body {ECO:0000269|PubMed:21976065}. Nucleus {ECO:0000305|PubMed:21976065}. Note=NANOS2 promotes its localization to P-body. {ECO:0000250|UniProtKB:Q6ZQ08}.	TRUE	-0.85287	-0.809322	-0.498039	-1.14715	0
gnl|gene4392|rna12793|	SCAF11	Q99590	Protein SCAF11	0.826517	TRUE	FALSE		FALSE	FALSE	FALSE	FALSE	TRUE			Nucleus {ECO:0000269|PubMed:9447963}.	FALSE	-0.153308	0.685267	-1.57172	-2.26631	0
gnl|gene6149|rna17967|	PMF1	Q6P1K2	Polyamine-modulated factor 1	0.825102	TRUE	FALSE		FALSE	FALSE	FALSE	FALSE	TRUE		Golgi apparatus;intracellular membrane-bounded organelle	Nucleus {ECO:0000269|PubMed:16585270}. Chromosome, centromere, kinetochore {ECO:0000269|PubMed:16585270}. Note=Associated with the kinetochore.	FALSE	-2.23067	-0.758002	0.0416046	-0.353344	0
gnl|gene35117|rna74936|	PTK2	Q05397	Non-specific protein-tyrosine kinase (Fragment)	0.818202	TRUE	FALSE		FALSE	FALSE	TRUE	FALSE	FALSE	Centrosome/Spindle pole body, Stress granule, Postsynaptic density	intracellular membrane-bounded organelle	Cell junction, focal adhesion {ECO:0000269|PubMed:10655584, ECO:0000269|PubMed:15855171, ECO:0000269|PubMed:18206965, ECO:0000269|PubMed:18256281, ECO:0000269|PubMed:31630787}. Cell membrane {ECO:0000250|UniProtKB:Q00944}; Peripheral membrane protein {ECO:0000250|UniProtKB:Q00944}; Cytoplasmic side {ECO:0000250|UniProtKB:Q00944}. Cytoplasm, perinuclear region {ECO:0000269|PubMed:15855171}. Cytopl…	FALSE	-1.23411	-0.449061	-0.43133	-1.15831	0
gnl|gene13910|rna40498|	ARGLU1	Q9NWB6	Arginine and glutamate-rich protein 1	0.817059	TRUE	FALSE		FALSE	FALSE	FALSE	FALSE	TRUE		mitochondrion	Nucleus {ECO:0000269|PubMed:21454576}. Note=Recruited, in an estrogen-dependent manner, to ESR1 target gene promoters. Colocalizes with MED1.	FALSE	-0.816602	-0.279411	-1.01439	-1.15783	0
gnl|gene10906|rna31707|	RECQL5	O94762	ATP-dependent DNA helicase (Fragment)	0.814308	TRUE	FALSE		FALSE	FALSE	FALSE	FALSE	TRUE			[Isoform Beta]: Nucleus, nucleoplasm {ECO:0000269|PubMed:10710432, ECO:0000269|PubMed:23180761, ECO:0000269|PubMed:23715498}. Nucleus {ECO:0000269|PubMed:23180761}. Note=Recruited to sites of DNA damage, such as single-strand breaks and inter-strand cross-links, and at stalled replication forks. Re-localizes from the nucleolus into the nucleus after replicative stress and significantly associates…	FALSE	-0.758897	-1.1177	-0.46841	-0.912229	0
gnl|gene36439|rna76786|	SF3A2	Q15428	Splicing factor 3A subunit 2	0.813842	TRUE	FALSE		FALSE	TRUE	FALSE	FALSE	TRUE	Nuclear speckle		Nucleus {ECO:0000255|PROSITE-ProRule:PRU00130, ECO:0000269|PubMed:10882114, ECO:0000269|PubMed:21349847, ECO:0000269|PubMed:29360106, ECO:0000269|PubMed:29361316, ECO:0000269|PubMed:30315277}.	FALSE	-1.18007	-1.35625	-0.263779	-0.455269	0
gnl|gene10624|rna30866|	MAD1L1	Q9Y6D9	Mitotic spindle assembly checkpoint protein MAD1	0.807958	TRUE	FALSE		FALSE	FALSE	TRUE	FALSE	FALSE	Centrosome/Spindle pole body, Others		Nucleus {ECO:0000269|PubMed:19010891, ECO:0000269|PubMed:9546394}. Chromosome, centromere, kinetochore {ECO:0000269|PubMed:14978040, ECO:0000269|PubMed:18981471, ECO:0000269|PubMed:22351768, ECO:0000269|PubMed:29162720}. Nucleus envelope {ECO:0000269|PubMed:18981471, ECO:0000269|PubMed:22351768}. Cytoplasm, cytoskeleton, microtubule organizing center, centrosome {ECO:0000269|PubMed:14978040, ECO:…	FALSE	-0.906302	-0.161396	-0.663525	-1.50061	0
gnl|gene10478|rna30441|	CKAP5	Q14008	Cytoskeleton-associated protein 5	0.80738	TRUE	FALSE		FALSE	FALSE	FALSE	FALSE	TRUE	Nucleolus, Centrosome/Spindle pole body, Postsynaptic density		Cytoplasm, cytoskeleton, microtubule organizing center, centrosome {ECO:0000269|PubMed:14654843, ECO:0000269|PubMed:21646404, ECO:0000269|PubMed:25596274, ECO:0000269|PubMed:9570755}. Cytoplasm, cytoskeleton, spindle pole {ECO:0000269|PubMed:21646404}. Cytoplasm, cytoskeleton, spindle {ECO:0000269|PubMed:21297582, ECO:0000269|PubMed:25596274, ECO:0000269|PubMed:9570755}. Chromosome, centromere, k…	FALSE	-0.683228	-0.860544	-0.543075	-1.14267	0
gnl|gene19848|rna57965|	ZSCAN21	Q9Y5A6	Zinc finger and SCAN domain-containing protein 21	0.806995	TRUE	FALSE		FALSE	FALSE	FALSE	FALSE	TRUE			Nucleus {ECO:0000255|PROSITE-ProRule:PRU00187}.	FALSE	-0.701912	-1.09623	-0.362794	-1.06705	0
gnl|gene17906|rna52342|	DAD1	P61803	Dolichyl-diphosphooligosaccharide--protein glycosyltransferase subunit DAD1	0.806539	TRUE	FALSE		FALSE	FALSE	TRUE	FALSE	FALSE	Postsynaptic density	endoplasmic reticulum membrane	Endoplasmic reticulum membrane; Multi-pass membrane protein {ECO:0000305}.	FALSE	-0.414334	0.285822	-3.27587	0.178229	1
gnl|gene12874|rna37423|	CNOT2	Q9NZN8	CCR4-NOT transcription complex subunit 2	0.80614	TRUE	FALSE		FALSE	TRUE	FALSE	FALSE	TRUE	P-body, Stress granule		Cytoplasm {ECO:0000269|PubMed:21299754}. Nucleus {ECO:0000305|PubMed:21299754}.	TRUE	-1.05159	-0.893775	-0.674421	-0.604772	0
gnl|gene12783|rna37163|	EPN1	Q9Y6I3	Epsin-1	0.805723	TRUE	FALSE		FALSE	FALSE	TRUE	FALSE	FALSE			Cytoplasm {ECO:0000250}. Cell membrane {ECO:0000250}; Peripheral membrane protein {ECO:0000250}. Nucleus {ECO:0000250}. Membrane, clathrin-coated pit {ECO:0000250}. Note=Associated with the cytoplasmic membrane at sites where clathrin-coated pits are forming. Colocalizes with clathrin and AP-2 in a punctate pattern on the plasma membrane. Detected in presynaptic nerve terminals and in Golgi stack…	FALSE	-1.50879	-0.095192	-0.401389	-1.21752	0
gnl|gene20525|rna59923|	PRKAB1	Q9Y478	5'-AMP-activated protein kinase subunit beta-1	0.803965	TRUE	FALSE		FALSE	FALSE	FALSE	FALSE	TRUE				FALSE	-0.917346	-0.745263	-0.838382	-0.714869	0
gnl|gene9124|rna26532|	WAPL	Q7Z5K2	Wings apart-like protein homolog (Fragment)	0.802604	TRUE	FALSE		FALSE	FALSE	FALSE	FALSE	TRUE		Golgi apparatus	[Isoform 2]: Nucleus.; Nucleus. Chromosome. Cytoplasm. Note=Associates with chromatin through the cohesin complex during interphase. Released in the cytoplasm from nuclear envelope breakdown until anaphase, it reaccumulates in nucleus at telophase.	FALSE	-1.21041	-1.51239	-0.180504	-0.307122	0
gnl|gene17535|rna51201|	HID1	Q8IV36	Protein HID1	0.801916	TRUE	FALSE		FALSE	FALSE	TRUE	FALSE	FALSE		Golgi apparatus;Golgi medial cisterna;extracellular exosome;extrinsic component of Golgi membrane	Cytoplasm {ECO:0000269|PubMed:21337012}. Golgi apparatus membrane {ECO:0000269|PubMed:21337012}; Lipid-anchor {ECO:0000269|PubMed:21337012}. Note=Shuttles between the cytosol and the Golgi apparatus.	FALSE	-0.584575	-0.155376	-1.02472	-1.443	0
gnl|gene19107|rna55791|	CEP192	Q8TEP8	Centrosomal protein of 192 kDa (Fragment)	0.801795	TRUE	FALSE		FALSE	TRUE	FALSE	FALSE	TRUE	Centrosome/Spindle pole body, P-body, Stress granule		Cytoplasm, cytoskeleton, microtubule organizing center, centrosome, centriole {ECO:0000269|PubMed:14654843, ECO:0000269|PubMed:17980596, ECO:0000269|PubMed:18207742, ECO:0000269|PubMed:32060285}. Note=Pericentriolar location in mitotic centrosomes.	TRUE	-1.35844	-0.795094	-0.379362	-0.674285	0
gnl|gene13162|rna38270|	CASC3	O15234	Protein CASC3	0.800836	TRUE	FALSE		FALSE	TRUE	FALSE	FALSE	TRUE	Nuclear speckle, P-body, Stress granule		Cytoplasm {ECO:0000269|PubMed:12080473}. Cytoplasm, perinuclear region {ECO:0000250|UniProtKB:Q8K3W3}. Nucleus {ECO:0000269|PubMed:12080473, ECO:0000269|PubMed:28502770, ECO:0000269|PubMed:29301961}. Nucleus speckle {ECO:0000269|PubMed:16170325}. Cytoplasm, Stress granule {ECO:0000269|PubMed:17652158}. Cytoplasm, Cytoplasmic ribonucleoprotein granule {ECO:0000250|UniProtKB:Q8K3X0}. Cell projectio…	TRUE	-2.09173	0.758209	-0.148097	-1.72172	0
gnl|gene41485|rna83946|	DDX5	P17844	DEAD box protein 5	0.79925	TRUE	FALSE	0	FALSE	TRUE	FALSE	FALSE	TRUE	Nucleolus, Stress granule	extracellular exosome	Nucleus {ECO:0000269|PubMed:22034099}. Nucleus, nucleolus {ECO:0000269|PubMed:10837141, ECO:0000269|PubMed:1996094}. Nucleus speckle {ECO:0000269|PubMed:24644279}. Cytoplasm {ECO:0000269|PubMed:22034099}. Note=During the G0 phase, predominantly located in the nucleus. Cytoplasmic levels increase during the G1/S phase. During the M phase, located at the vicinity of the condensed chromosomes. At G1…	FALSE	-0.468059	-1.0462	-0.69301	-0.989728	0
gnl|gene11661|rna33897|	RIF1	Q5UIP0	Telomere-associated protein RIF1 (Fragment)	0.798827	TRUE	FALSE		FALSE	FALSE	FALSE	FALSE	TRUE	Nucleolus		Nucleus {ECO:0000269|PubMed:15583028}. Chromosome {ECO:0000250|UniProtKB:Q6PR54}. Chromosome, telomere {ECO:0000269|PubMed:15342490, ECO:0000269|PubMed:15583028}. Cytoplasm, cytoskeleton, spindle {ECO:0000269|PubMed:15583028}. Note=Following interaction with TP53BP1, recruited to sites of DNA damage, such as DSBs (By similarity). Exhibits ATM- and TP53BP1-dependent localization to uncapped or abe…	FALSE	-0.586883	-0.609675	-0.535107	-1.46364	0
gnl|gene251|rna716|	METTL14	Q9HCE5	N6-adenosine-methyltransferase non-catalytic subunit	0.79684	TRUE	FALSE		FALSE	FALSE	FALSE	FALSE	TRUE			Nucleus {ECO:0000269|PubMed:24316715, ECO:0000269|PubMed:24407421, ECO:0000269|PubMed:26458103, ECO:0000269|PubMed:29348140}.	FALSE	-1.36653	-0.979142	-0.230972	-0.610719	0
gnl|gene43158|rna86424|	RFX1	P22670	MHC class II regulatory factor RFX1	0.795728	TRUE	FALSE		FALSE	FALSE	FALSE	FALSE	TRUE		intracellular membrane-bounded organelle	Nucleus.	FALSE	-1.43541	-0.645135	-0.612503	-0.489868	0
gnl|gene11631|rna33789|	NUFIP1	Q9UHK0	Nuclear fragile X mental retardation-interacting protein 1	0.795311	TRUE	FALSE		FALSE	FALSE	FALSE	FALSE	TRUE			Nucleus {ECO:0000269|PubMed:10556305}. Note=Distributed in the nucleus in a dot-like pattern.	FALSE	-0.572431	-1.01361	-0.550917	-1.04429	0
gnl|gene6176|rna18036|	WDR33	Q9C0J8	pre-mRNA 3' end processing protein WDR33	0.792737	TRUE	FALSE		FALSE	FALSE	FALSE	FALSE	TRUE	P-body		Nucleus {ECO:0000269|PubMed:11162572, ECO:0000269|PubMed:19217410}.	FALSE	-0.896538	-0.985298	-0.45441	-0.834704	0
gnl|gene44610|rna88599|	DCP1B	Q8IZD4	mRNA-decapping enzyme 1B	0.79185	TRUE	FALSE	1	FALSE	TRUE	FALSE	FALSE	TRUE	P-body, Stress granule	intracellular membrane-bounded organelle	Cytoplasm {ECO:0000269|PubMed:15067023}. Nucleus {ECO:0000250|UniProtKB:Q9NPI6}.	TRUE	-1.58452	-0.883715	-0.109914	-0.58925	0
gnl|gene4282|rna12464|	TBC1D5	Q92609	TBC1 domain family member 5	0.790753	TRUE	FALSE		FALSE	FALSE	TRUE	FALSE	FALSE		Golgi apparatus;autophagosome;endosome membrane;intracellular membrane-bounded organelle	Endosome membrane {ECO:0000269|PubMed:20923837}. Cytoplasmic vesicle, autophagosome {ECO:0000269|PubMed:22354992}. Note=During starvation induced autophagy is relocalized from endosomal localization to LC3-positive autophagosomes. {ECO:0000269|PubMed:22354992}.	FALSE	-0.779109	-0.927896	-0.581566	-0.874443	0
gnl|gene6184|rna18073|	TMEM209	Q96SK2	Transmembrane protein 209	0.789068	TRUE	FALSE		FALSE	FALSE	TRUE	FALSE	FALSE			Membrane {ECO:0000305}; Multi-pass membrane protein {ECO:0000305}.	FALSE	-0.878713	-0.42294	-0.494954	-1.35967	1
gnl|gene14425|rna41988|	PTPN23	Q9H3S7	Tyrosine-protein phosphatase non-receptor type 23	0.788544	TRUE	FALSE	0	FALSE	FALSE	FALSE	FALSE	TRUE	Postsynaptic density	early endosome;endosome;extracellular exosome;intracellular membrane-bounded organelle	Nucleus. Cytoplasm. Cytoplasmic vesicle. Endosome. Cytoplasm, cytoskeleton, cilium basal body. Early endosome.	FALSE	-1.45615	-0.7724	-0.200504	-0.725125	0
gnl|gene48761|rna94502|	LRMP	Q12912	Inositol 1,4,5-triphosphate receptor-associated 2	0.787726	TRUE	FALSE		FALSE	FALSE	TRUE	FALSE	FALSE			[Processed inositol 1,4,5-triphosphate receptor associated 2]: Cytoplasm {ECO:0000250|UniProtKB:Q60664}.; Endoplasmic reticulum membrane {ECO:0000250|UniProtKB:Q60664}; Single-pass type IV membrane protein {ECO:0000255}. Nucleus envelope {ECO:0000250|UniProtKB:Q60664}. Cytoplasm, cytoskeleton, microtubule organizing center, centrosome {ECO:0000250|UniProtKB:Q5RHB5}. Cytoplasm, cytoskeleton, spind…	FALSE	0.0031848	-0.420829	0.543219	-3.27648	0
gnl|gene15483|rna45204|	NR2C1	P13056	Nuclear receptor subfamily 2 group C member 1	0.78538	TRUE	FALSE	1	FALSE	FALSE	FALSE	FALSE	TRUE			Nucleus {ECO:0000255|PROSITE-ProRule:PRU00407}. Nucleus, PML body {ECO:0000250}. Note=Recruited by HDAC3, after all-trans retinoic acid stimulated MAPK1-mediated Thr-223 phosphorylation, to PML bodies for subsequent sumoylation. {ECO:0000250}.	FALSE	-0.94058	-0.6698	-0.505419	-1.02572	0
gnl|gene15117|rna44122|	GOLGA1	Q92805	Golgin subfamily A member 1	0.784687	TRUE	FALSE	0	FALSE	FALSE	FALSE	FALSE	TRUE		Golgi apparatus	Golgi apparatus membrane {ECO:0000269|PubMed:10209123, ECO:0000269|PubMed:10209125, ECO:0000269|PubMed:9324025}; Peripheral membrane protein {ECO:0000305}. Golgi apparatus, trans-Golgi network membrane {ECO:0000269|PubMed:29084197}. Cytoplasmic vesicle, secretory vesicle, acrosome {ECO:0000250|UniProtKB:Q9CW79}.	FALSE	-0.748084	-0.383497	-0.868751	-1.13842	0
gnl|gene4331|rna12630|	NONO	Q15233	Non-POU domain-containing octamer-binding protein	0.784607	TRUE	FALSE	3	FALSE	TRUE	FALSE	FALSE	TRUE	Nuclear speckle, Nucleolus, Paraspeckle, Neuronal granule, P-body, Stress granule		Nucleus {ECO:0000269|PubMed:22416126, ECO:0000269|PubMed:28712728}. Nucleus, nucleolus. Nucleus speckle {ECO:0000269|PubMed:22416126, ECO:0000269|PubMed:28712728}. Chromosome {ECO:0000250|UniProtKB:Q99K48}. Note=Detected in punctate subnuclear structures often located adjacent to splicing speckles, called paraspeckles. {ECO:0000269|PubMed:22416126, ECO:0000269|PubMed:28712728}.	TRUE	-0.714919	-0.838627	-0.649275	-0.935607	0
gnl|gene1672|rna4872|	CDK13	Q14004	CDC2L5 protein	0.783159	TRUE	FALSE		FALSE	FALSE	FALSE	FALSE	TRUE	Nucleolus	Golgi apparatus	Nucleus speckle {ECO:0000269|PubMed:16721827}.	FALSE	-1.20982	-0.0559057	-0.938727	-0.928187	0
gnl|gene11872|rna34481|	LPIN1	Q14693	Phosphatidate phosphatase LPIN1	0.780072	TRUE	FALSE		FALSE	FALSE	TRUE	FALSE	FALSE		endoplasmic reticulum membrane	Cytoplasm, cytosol {ECO:0000269|PubMed:29765047}. Endoplasmic reticulum membrane {ECO:0000269|PubMed:29765047}. Nucleus membrane {ECO:0000250|UniProtKB:Q91ZP3}. Note=Translocates from the cytosol to the endoplasmic reticulum following acetylation by KAT5. {ECO:0000269|PubMed:29765047}.	FALSE	-0.257005	-0.58285	-1.31174	-0.968699	0
gnl|gene1012|rna2963|	RTTN	Q86VV8	Rotatin (Fragment)	0.77985	TRUE	FALSE		FALSE	FALSE	FALSE	FALSE	TRUE			Cytoplasm, cytoskeleton, cilium basal body {ECO:0000269|PubMed:22939636}. Cytoplasm, cytoskeleton, microtubule organizing center, centrosome {ECO:0000269|PubMed:14654843}. Note=Colocalizes with the basal bodies at the primary cilium.	FALSE	-1.06887	-0.654267	0.0422874	-1.43855	0
gnl|gene16880|rna49334|	PLRG1	O43660	Pleiotropic regulator 1	0.779376	TRUE	FALSE	0	FALSE	TRUE	FALSE	FALSE	TRUE	Nuclear speckle, Nucleolus, Stress granule		Nucleus {ECO:0000269|PubMed:11101529, ECO:0000269|PubMed:20176811, ECO:0000269|PubMed:28076346, ECO:0000269|PubMed:28502770}. Nucleus speckle {ECO:0000269|PubMed:11544257}.	FALSE	-1.04507	-1.08098	-0.206071	-0.785385	0
gnl|gene16099|rna47066|	PRRC2C	Q9Y520	Protein PRRC2C	0.77891	TRUE	FALSE		FALSE	TRUE	FALSE	FALSE	TRUE	P-body, Stress granule		Cytoplasm, Stress granule {ECO:0000305|PubMed:29395067}.	TRUE	-0.745803	-0.360942	-0.505145	-1.50375	0
gnl|gene49975|rna96220|	RAD51AP1	Q96B01	RAD51-associated protein 1	0.778506	TRUE	FALSE		FALSE	FALSE	FALSE	FALSE	TRUE			Chromosome {ECO:0000269|PubMed:26323318, ECO:0000269|PubMed:31400850}. Nucleus {ECO:0000269|PubMed:26323318}. Chromosome, telomere {ECO:0000269|PubMed:31400850}. Note=Colocalizes with RAD51 to multiple nuclear foci (By similarity). Colocalizes with DMC1 on meiotic chromatin (By similarity). {ECO:0000250|UniProtKB:Q8C551}.	FALSE	-1.06033	-0.372706	-0.605119	-1.07587	0
gnl|gene12839|rna37311|	NXF1	Q9UBU9	Nuclear RNA export factor 1	0.778419	TRUE	FALSE		FALSE	TRUE	TRUE	FALSE	FALSE	Nuclear speckle, Stress granule		Nucleus {ECO:0000269|PubMed:10924507, ECO:0000269|PubMed:18596238, ECO:0000269|PubMed:19864460, ECO:0000269|PubMed:23591820, ECO:0000269|PubMed:25662211}. Nucleus, nucleoplasm {ECO:0000269|PubMed:19324961, ECO:0000269|PubMed:23826332}. Nucleus speckle {ECO:0000269|PubMed:19324961, ECO:0000269|PubMed:23826332}. Nucleus, nuclear pore complex {ECO:0000269|PubMed:23591820}. Nucleus envelope {ECO:0000…	FALSE	-0.183426	-1.7459	-0.279016	-0.905333	0
gnl|gene13493|rna39254|	EP400	Q96L91	E1A-binding protein p400	0.778279	TRUE	FALSE		FALSE	FALSE	FALSE	FALSE	TRUE			Nucleus {ECO:0000255|PROSITE-ProRule:PRU00549}.	FALSE	-0.535155	-1.59895	-0.314712	-0.664303	0
gnl|gene12195|rna35442|	GAPVD1	Q14C86	GTPase-activating protein and VPS9 domain-containing protein 1	0.774784	TRUE	FALSE		FALSE	FALSE	TRUE	FALSE	FALSE	Postsynaptic density		Membrane {ECO:0000269|PubMed:16410077}; Peripheral membrane protein {ECO:0000269|PubMed:16410077}. Endosome {ECO:0000269|PubMed:16410077}. Note=Recruited to the plasma membrane by TRIP10/CIP4 in response to insulin.	FALSE	-0.994348	-0.891175	-0.28606	-0.927553	0
gnl|gene14514|rna42265|	ANKHD1	Q8IWZ3	Ankyrin repeat and KH domain-containing protein 1 (Fragment)	0.773748	TRUE	FALSE		FALSE	TRUE	FALSE	FALSE	TRUE	P-body, Stress granule		Cytoplasm {ECO:0000269|PubMed:16098192, ECO:0000269|PubMed:16956752}.	TRUE	-0.253211	0.570046	-0.669527	-2.7423	0
gnl|gene17286|rna50449|	GCFC2	P16383	Intron Large complex component GCFC2	0.773321	TRUE	FALSE		FALSE	FALSE	FALSE	FALSE	TRUE			Nucleus, nucleoplasm {ECO:0000269|PubMed:24304693}. Nucleus, nucleolus {ECO:0000269|PubMed:24304693}.	FALSE	-1.34486	-0.851481	-0.298656	-0.598282	0
gnl|gene8613|rna25081|	SRSF5	Q13243	Serine/arginine-rich splicing factor 5	0.771683	TRUE	FALSE		FALSE	TRUE	FALSE	FALSE	TRUE	Nucleolus, Stress granule		Nucleus.	TRUE	-0.782322	-1.17226	-0.336347	-0.795798	0
gnl|gene4944|rna14443|	GTF2H4	Q92759	General transcription factor IIH subunit 4	0.771333	TRUE	FALSE		FALSE	FALSE	FALSE	FALSE	TRUE	Nucleolus		Nucleus.	FALSE	-0.700998	-0.485614	-0.668954	-1.22977	0
gnl|gene46160|rna90802|	SKA3	Q8IX90	Spindle and kinetochore-associated protein 3	0.769697	TRUE	FALSE		FALSE	FALSE	FALSE	FALSE	TRUE			Cytoplasm, cytoskeleton, spindle. Chromosome, centromere, kinetochore {ECO:0000269|PubMed:19289083, ECO:0000269|PubMed:19360002, ECO:0000269|PubMed:20813266}. Note=Localizes to the outer kinetochore and spindle microtubules during mitosis in a NDC80 complex-dependent manner. {ECO:0000269|PubMed:19360002}.	FALSE	-1.44654	-1.05611	-0.398211	-0.177924	0
gnl|gene11480|rna33366|	MTHFSD	Q2M296	Methenyltetrahydrofolate synthase domain-containing protein	0.765778	TRUE	FALSE		FALSE	FALSE	FALSE	FALSE	TRUE				FALSE	-0.565405	-1.33572	-0.505021	-0.656967	0
gnl|gene6014|rna17596|	TACC1	O75410	Transforming acidic coiled-coil-containing protein 1	0.763423	TRUE	FALSE		FALSE	FALSE	TRUE	FALSE	FALSE	Centrosome/Spindle pole body, Postsynaptic density		Cytoplasm {ECO:0000269|PubMed:14767476}. Nucleus {ECO:0000269|PubMed:14767476}. Cytoplasm, cytoskeleton, microtubule organizing center, centrosome {ECO:0000269|PubMed:21531210}. Midbody {ECO:0000269|PubMed:21531210}. Note=Nucleus during interphase. Weakly concentrated at centrosomes during mitosis and colocalizes with AURKC at the midbody during cytokinesis. {ECO:0000269|PubMed:21531210}.; [Isofo…	FALSE	-0.906217	-0.611767	0.769768	-2.30547	0
gnl|gene47723|rna92963|	SPAG7	O75391	Sperm-associated antigen 7	0.763228	TRUE	FALSE		FALSE	FALSE	FALSE	FALSE	TRUE			Nucleus {ECO:0000305}.	FALSE	-1.16186	-0.45913	-0.572556	-0.859362	0
gnl|gene15508|rna45282|	CKS2	P33552	Cyclin-dependent kinases regulatory subunit 2	0.762838	TRUE	FALSE		FALSE	FALSE	FALSE	FALSE	TRUE				FALSE	-1.35696	-0.7866	-0.245321	-0.662473	0
gnl|gene2504|rna7284|	LIMA1	Q9UHB6	LIM domain and actin-binding protein 1	0.760876	TRUE	FALSE		FALSE	FALSE	TRUE	FALSE	FALSE	Postsynaptic density		Cytoplasm. Cell junction, focal adhesion {ECO:0000269|PubMed:10618726, ECO:0000269|PubMed:24694988}. Cytoplasm, cytoskeleton. Cytoplasm, cytoskeleton, stress fiber {ECO:0000269|PubMed:10618726}. Cell membrane {ECO:0000250|UniProtKB:Q9ERG0}. Note=Expressed in the brush border membrane of the small intestine and colocalizes with NPC1L1 and MYO5B (PubMed:29880681). Colocalizes with PXN at focal adhe…	FALSE	-0.910552	-0.394577	-0.538124	-1.20025	0
gnl|gene16114|rna47116|	GPKOW	Q92917	G-patch domain and KOW motifs-containing protein	0.75999	TRUE	FALSE		FALSE	FALSE	FALSE	FALSE	TRUE			Nucleus {ECO:0000269|PubMed:21880142, ECO:0000269|PubMed:25296192}.	FALSE	-0.508569	-1.21714	-0.386215	-0.928035	0
gnl|gene2711|rna7865|	COBLL1	Q53SF7	Cordon-bleu protein-like 1	0.759724	TRUE	FALSE		FALSE	FALSE	FALSE	FALSE	TRUE		extracellular exosome		FALSE	-0.70571	-0.714446	-0.605041	-1.0137	0
gnl|gene1214|rna3530|	SPAST	Q9UBP0	Spastin	0.759608	TRUE	FALSE		FALSE	FALSE	TRUE	FALSE	FALSE	Centrosome/Spindle pole body	cytoplasmic vesicle;endoplasmic reticulum tubular network;extracellular exosome	Membrane {ECO:0000255|HAMAP-Rule:MF_03021, ECO:0000269|PubMed:19000169}; Peripheral membrane protein {ECO:0000255|HAMAP-Rule:MF_03021, ECO:0000305|PubMed:20200447}. Endoplasmic reticulum {ECO:0000255|HAMAP-Rule:MF_03021, ECO:0000269|PubMed:16602018}. Midbody {ECO:0000255|HAMAP-Rule:MF_03021, ECO:0000269|PubMed:18997780, ECO:0000269|PubMed:21310966, ECO:0000269|PubMed:25390646}. Cytoplasm, cytoske…	FALSE	-1.37022	-1.028	-0.275664	-0.364556	1
gnl|gene15478|rna45184|	DDX41	Q9UJV9	Probable ATP-dependent RNA helicase DDX41	0.758068	TRUE	FALSE		FALSE	FALSE	FALSE	FALSE	TRUE	Nucleolus, P-body		Nucleus {ECO:0000269|PubMed:26712909}.	FALSE	-1.27429	-0.791473	-0.33721	-0.629298	0
gnl|gene1621|rna4734|	TUBGCP6	Q96RT7	Gamma-tubulin complex component 6	0.757916	TRUE	FALSE		FALSE	FALSE	FALSE	FALSE	TRUE	Centrosome/Spindle pole body		Cytoplasm, cytoskeleton, microtubule organizing center, centrosome {ECO:0000269|PubMed:11694571, ECO:0000269|PubMed:14654843}.	FALSE	-0.369584	-0.472104	-0.4951	-1.69488	0
gnl|gene11108|rna32278|	AHNAK	Q09666	Neuroblast differentiation-associated protein AHNAK	0.757575	TRUE	FALSE		FALSE	FALSE	FALSE	FALSE	TRUE	Postsynaptic density	extracellular exosome;lysosomal membrane;vesicle	Nucleus.	FALSE	-1.16652	-1.10375	-0.182446	-0.577587	0
gnl|gene15861|rna46345|	TEX10	Q9NXF1	Testis-expressed protein 10	0.756714	TRUE	FALSE		FALSE	TRUE	FALSE	FALSE	TRUE	Nucleolus	mitochondrion	Nucleus, nucleoplasm {ECO:0000250|UniProtKB:Q3URQ0}. Cytoplasm {ECO:0000250|UniProtKB:Q3URQ0}. Nucleus, nucleolus {ECO:0000269|PubMed:12429849, ECO:0000269|PubMed:21326211}. Note=Mainly found in the nucleoplasm, with low levels detected in the cytoplasmic and chromatin fractions. {ECO:0000250|UniProtKB:Q3URQ0}.	FALSE	-0.273594	-0.451445	-1.00501	-1.29681	0
gnl|gene11114|rna32304|	SALL4	Q9UJQ4	Sal-like protein 4	0.756058	TRUE	FALSE		FALSE	FALSE	FALSE	FALSE	TRUE		intracellular membrane-bounded organelle	Cytoplasm. Nucleus.	FALSE	-1.07625	-1.3153	0.081195	-0.71387	0
gnl|gene586|rna1706|	EVI5L	Q96CN4	EVI5-like protein	0.749393	TRUE	FALSE		FALSE	FALSE	FALSE	FALSE	TRUE				FALSE	-0.920043	-0.315583	-0.712275	-1.04967	0
gnl|gene4139|rna12054|	SYMPK	Q92797	Symplekin	0.748459	TRUE	FALSE		FALSE	TRUE	TRUE	FALSE	FALSE	Histone locus body		Cytoplasm, cytoskeleton. Cell junction, tight junction. Cell membrane; Peripheral membrane protein; Cytoplasmic side. Cell junction. Nucleus, nucleoplasm. Note=Cytoplasmic face of adhesion plaques (major) and nucleoplasm (minor) (in cells with TJ). Nucleoplasm (in cells without TJ). Nuclear bodies of heat-stressed cells. Colocalizes with HSF1 in nuclear stress bodies upon heat shock (PubMed:14707…	FALSE	-0.918704	-0.790252	-0.37087	-0.914008	0
gnl|gene2829|rna8219|	PPIL2	Q13356	RING-type E3 ubiquitin-protein ligase PPIL2	0.748086	TRUE	FALSE		FALSE	FALSE	TRUE	FALSE	FALSE			Nucleus {ECO:0000269|PubMed:11435423, ECO:0000269|PubMed:8660300}. Note=May also localize to the cytoplasm and the cell membrane. {ECO:0000269|PubMed:15946952}.	FALSE	-0.421026	-1.58946	-0.340406	-0.641457	0
gnl|gene39019|rna80458|	SGF29	Q96ES7	SAGA-associated factor 29	0.746813	TRUE	FALSE		FALSE	FALSE	FALSE	FALSE	TRUE			Nucleus {ECO:0000250|UniProtKB:P0C606}.	FALSE	-1.53366	-0.861603	0.0209392	-0.612926	0
gnl|gene2286|rna6648|	STAM2	O75886	Signal transducing adapter molecule 2	0.746533	TRUE	FALSE		FALSE	FALSE	TRUE	FALSE	FALSE		intracellular membrane-bounded organelle	Cytoplasm {ECO:0000250}. Early endosome membrane {ECO:0000269|PubMed:12551915}; Peripheral membrane protein {ECO:0000269|PubMed:12551915}; Cytoplasmic side {ECO:0000269|PubMed:12551915}.	FALSE	-1.46205	0.263541	-0.694433	-1.09319	0
gnl|gene14679|rna42781|	CGNL1	Q0VF96	Cingulin-like protein 1	0.746062	TRUE	FALSE		FALSE	FALSE	FALSE	FALSE	TRUE			Cell junction, tight junction {ECO:0000250|UniProtKB:Q6AW69}. Note=Localizes to the apical junction complex composed of tight and adherens junctions (PubMed:22891260). In the liver and kidney, it is also found along non-junctional actin filament bundles in addition to the apical junction (By similarity). {ECO:0000250|UniProtKB:Q6AW69, ECO:0000269|PubMed:22891260}.	FALSE	-1.29389	-1.2619	-0.190137	-0.238322	0
gnl|gene3167|rna9173|	NDUFB11	Q9NX14	NADH dehydrogenase [ubiquinone] 1 beta subcomplex subunit 11, mitochondrial	0.744931	TRUE	FALSE		FALSE	FALSE	TRUE	FALSE	FALSE		mitochondrial inner membrane;mitochondrion	Mitochondrion inner membrane {ECO:0000269|PubMed:31206022, ECO:0000305|PubMed:12611891}; Single-pass membrane protein {ECO:0000305}. Note=The interaction with BCAP31 mediates mitochondria localization. {ECO:0000269|PubMed:31206022}.	FALSE	-0.333555	2.263	-3.74842	-1.16075	1
gnl|gene10306|rna29957|	PARD3	Q8TEW0	Partitioning defective 3 homolog	0.744909	TRUE	FALSE		FALSE	FALSE	TRUE	FALSE	FALSE			Cytoplasm {ECO:0000250}. Endomembrane system {ECO:0000269|PubMed:20332120}. Cell junction {ECO:0000269|PubMed:20332120, ECO:0000269|PubMed:27925688}. Cell junction, tight junction {ECO:0000269|PubMed:20332120, ECO:0000269|PubMed:27925688}. Cell junction, adherens junction {ECO:0000250|UniProtKB:Q99NH2}. Cell membrane {ECO:0000269|PubMed:20332120, ECO:0000269|PubMed:27925688}. Cytoplasm, cell cort…	FALSE	-0.789833	-0.725307	-0.505274	-0.959223	0
gnl|gene2023|rna5873|	PPP1R12A	O14974	Protein phosphatase 1 regulatory subunit 12A (Fragment)	0.744569	TRUE	FALSE		FALSE	FALSE	FALSE	FALSE	TRUE	Stress granule, Postsynaptic density		Cytoplasm {ECO:0000269|PubMed:12923170, ECO:0000269|PubMed:18477460}. Cytoplasm, cytoskeleton, stress fiber {ECO:0000269|PubMed:12923170}. Note=Also along actomyosin filaments. {ECO:0000269|PubMed:12923170}.	FALSE	-1.14772	-1.21127	0.0632818	-0.682558	0
gnl|gene39436|rna81017|	SSBP1	Q04837	Single-stranded DNA-binding protein, mitochondrial	0.740642	TRUE	FALSE		FALSE	FALSE	TRUE	FALSE	FALSE	Nucleolus, Postsynaptic density	extracellular exosome;mitochondrial matrix;mitochondrial nucleoid;mitochondrion	Mitochondrion {ECO:0000269|PubMed:18063578, ECO:0000269|PubMed:31550237, ECO:0000269|PubMed:31550240}. Mitochondrion matrix, mitochondrion nucleoid {ECO:0000269|PubMed:18063578, ECO:0000269|PubMed:31550240}.	FALSE	-0.288987	1.3743	-3.35596	-0.691922	0
gnl|gene43827|rna87427|	KNL1	Q8NG31	Kinetochore scaffold 1	0.74056	TRUE	FALSE		FALSE	FALSE	FALSE	FALSE	TRUE		acrosomal vesicle	Nucleus. Chromosome, centromere, kinetochore. Note=Weakly expressed in interphase nuclei. Expression increases from prophase to late anaphase, but greatly diminishes from the telophase and cytokinesis to early G1 phase of cell cycle.	FALSE	-1.07363	-0.993497	-0.178708	-0.716408	0
gnl|gene1340|rna3909|	POF1B	Q8WVV4	Protein POF1B	0.740024	TRUE	FALSE		FALSE	FALSE	FALSE	FALSE	TRUE			Cell junction, tight junction {ECO:0000269|PubMed:21940798}.	FALSE	-1.02471	-0.717661	-0.460607	-0.757117	0
gnl|gene34894|rna74601|	CAMSAP1	Q5T5Y3	Calmodulin-regulated spectrin-associated protein 1	0.739767	TRUE	FALSE		FALSE	FALSE	FALSE	FALSE	TRUE	Stress granule		Cytoplasm, cytoskeleton {ECO:0000269|PubMed:19508979}. Note=Associates with the minus-end of microtubules (PubMed:24486153, PubMed:24706919). In contrast to CAMSAP2 and CAMSAP3, does not form stretches of decorated microtubule minus-ends (PubMed:24486153, PubMed:24706919). {ECO:0000269|PubMed:19508979, ECO:0000269|PubMed:24486153, ECO:0000269|PubMed:24706919}.	FALSE	-1.05295	-0.572783	-0.382094	-0.951242	0
gnl|gene16019|rna46825|	SEC31A	O94979	Protein transport protein Sec31A	0.73889	TRUE	FALSE		FALSE	FALSE	TRUE	FALSE	FALSE	Postsynaptic density	COPII-coated ER to Golgi transport vesicle;endoplasmic reticulum;endoplasmic reticulum exit site;endoplasmic reticulum membrane;intracellular membrane-bounded organelle	Cytoplasm {ECO:0000250}. Cytoplasmic vesicle, COPII-coated vesicle membrane {ECO:0000269|PubMed:10788476, ECO:0000269|PubMed:16957052, ECO:0000269|PubMed:22358839, ECO:0000269|PubMed:27716508}; Peripheral membrane protein; Cytoplasmic side. Endoplasmic reticulum membrane {ECO:0000250}; Peripheral membrane protein {ECO:0000250}. Cytoplasm, cytosol {ECO:0000269|PubMed:17428803}. Note=Associates wit…	FALSE	-0.785272	-1.0797	-0.413561	-0.677029	1
gnl|gene50378|rna96862|	KIF4A	O95239	Chromosome-associated kinesin KIF4A	0.738871	TRUE	FALSE		FALSE	FALSE	TRUE	FALSE	FALSE			Nucleus matrix {ECO:0000269|PubMed:11736643}. Cytoplasm {ECO:0000269|PubMed:11736643}. Cytoplasm, cytoskeleton, spindle {ECO:0000269|PubMed:15297875, ECO:0000269|PubMed:29848660}. Midbody {ECO:0000269|PubMed:15297875, ECO:0000269|PubMed:29848660}. Chromosome {ECO:0000269|PubMed:11736643, ECO:0000269|PubMed:15297875, ECO:0000269|PubMed:29848660}. Note=Associates with chromosomes at all stage of mi…	FALSE	-0.786309	-0.44183	-0.586809	-1.14054	0
gnl|gene5140|rna15036|	SNRPN	P63162	Small nuclear ribonucleoprotein-associated protein N (Fragment)	0.734527	TRUE	FALSE		FALSE	TRUE	FALSE	FALSE	TRUE	Cajal body		Nucleus.	FALSE	-0.989175	-0.939003	-0.512922	-0.497009	0
gnl|gene12875|rna37424|	WBP2	Q969T9	WW domain-binding protein 2	0.733877	TRUE	FALSE		FALSE	FALSE	FALSE	FALSE	TRUE	Stress granule		Cytoplasm {ECO:0000269|PubMed:21642474}. Nucleus {ECO:0000269|PubMed:21642474}. Note=Translocates from cytoplasm to nucleus when phosphorylated. {ECO:0000269|PubMed:21642474}.	FALSE	-1.96228	0.256939	-0.387836	-0.84233	0
gnl|gene1378|rna4032|	SEC23B	Q15437	Protein transport protein SEC23 (Fragment)	0.733594	TRUE	FALSE		FALSE	FALSE	TRUE	FALSE	FALSE	Nucleolus	endoplasmic reticulum	Cytoplasmic vesicle, COPII-coated vesicle membrane {ECO:0000250|UniProtKB:Q15436}; Peripheral membrane protein {ECO:0000250|UniProtKB:Q15436}; Cytoplasmic side {ECO:0000250|UniProtKB:Q15436}. Endoplasmic reticulum membrane {ECO:0000269|PubMed:26522472}; Peripheral membrane protein {ECO:0000250|UniProtKB:Q15436}; Cytoplasmic side {ECO:0000250|UniProtKB:Q15436}. Cytoplasm, cytosol {ECO:0000250|UniP…	FALSE	-1.89114	2.263	-1.38604	-1.9202	0
gnl|gene20025|rna58442|	PIBF1	Q8WXW3	Progesterone-induced-blocking factor 1	0.733482	TRUE	FALSE		FALSE	FALSE	FALSE	FALSE	TRUE	Centrosome/Spindle pole body		Cytoplasm, cytoskeleton, microtubule organizing center, centrosome {ECO:0000269|PubMed:14654843}. Cytoplasm {ECO:0000269|PubMed:25218441}. Secreted {ECO:0000269|PubMed:25218441}. Note=In progesterone-treated astrocytoma cells a 57 kDa protein and isoform 1 (90 kDa) have been described, both being located in the intracellular medium and secreted. Respective predominant forms are isoform 1 in the i…	FALSE	-0.35822	-1.47291	-0.246432	-0.856368	0
gnl|gene1265|rna3680|	PRR14L	Q5THK1	Protein PRR14L	0.728204	TRUE	FALSE		FALSE	FALSE	FALSE	FALSE	TRUE				FALSE	-0.269663	-1.11426	-0.66612	-0.862769	0
gnl|gene17999|rna52605|	KIFC1	Q9BW19	Kinesin-like protein KIFC1	0.727281	TRUE	FALSE		FALSE	FALSE	TRUE	FALSE	FALSE	Centrosome/Spindle pole body		Nucleus {ECO:0000250|UniProtKB:Q9QWT9}. Cytoplasm, cytoskeleton, microtubule organizing center, centrosome {ECO:0000250|UniProtKB:Q9QWT9}. Cytoplasm, cytoskeleton, spindle {ECO:0000250|UniProtKB:Q9QWT9}. Early endosome {ECO:0000250|UniProtKB:Q9QWT9}. Note=Associated with nucleus during interphase, centrosomes in early and spindle in later mitosis. {ECO:0000250|UniProtKB:Q9QWT9}.	FALSE	-0.995122	-1.14641	-0.0985039	-0.669085	0
gnl|gene17115|rna49993|	MED23	Q9ULK4	Mediator complex subunit 23	0.727164	TRUE	FALSE		FALSE	FALSE	FALSE	FALSE	TRUE			Nucleus {ECO:0000305}.	FALSE	-0.708667	-0.531621	-0.752304	-0.916062	0
gnl|gene18438|rna53849|	NUP133	Q8WUM0	Nuclear pore complex protein Nup133	0.725736	TRUE	FALSE	0	FALSE	FALSE	FALSE	FALSE	TRUE			Nucleus, nuclear pore complex {ECO:0000269|PubMed:11564755, ECO:0000269|PubMed:11684705}. Chromosome, centromere, kinetochore {ECO:0000269|PubMed:11564755}. Note=Located on both the cytoplasmic and nuclear sides of the nuclear pore (PubMed:11564755). During mitosis, localizes to the kinetochores (PubMed:11564755). {ECO:0000269|PubMed:11564755, ECO:0000269|PubMed:11684705}.	FALSE	-0.536407	-0.26491	-0.500941	-1.60069	0
gnl|gene4702|rna13736|	SRP68	Q9UHB9	Signal recognition particle subunit SRP68	0.724836	TRUE	FALSE		FALSE	TRUE	TRUE	FALSE	FALSE	Nucleolus, Stress granule	endoplasmic reticulum	Cytoplasm {ECO:0000269|PubMed:10618370}. Nucleus, nucleolus {ECO:0000269|PubMed:10618370}. Endoplasmic reticulum {ECO:0000269|PubMed:28369529}.	TRUE	-0.574011	-0.8136	-0.323805	-1.18793	0
gnl|gene3719|rna10831|	GTF2A2	P52657	Transcription initiation factor IIA subunit 2	0.721969	TRUE	FALSE		FALSE	FALSE	FALSE	FALSE	TRUE			Nucleus.	FALSE	-1.15362	-0.492823	-0.886162	-0.355269	0
gnl|gene18223|rna53238|	ANKZF1	Q9H8Y5	Ankyrin repeat and zinc finger domain-containing protein 1	0.721242	TRUE	FALSE		FALSE	FALSE	FALSE	FALSE	TRUE			Cytoplasm {ECO:0000269|PubMed:28302725}. Note=Translocates to the mitochondria upon exposure to hydrogen peroxide. {ECO:0000269|PubMed:28302725}.	FALSE	-1.00127	-0.939829	-0.20956	-0.734307	0
gnl|gene13518|rna39329|	ILF3	Q12906	Interleukin enhancer-binding factor 3	0.72102	TRUE	FALSE		FALSE	TRUE	FALSE	FALSE	TRUE	Nuclear speckle, Nucleolus, P-body, Stress granule, Others	mitochondrion	Nucleus, nucleolus {ECO:0000269|PubMed:26240280}. Cytoplasm {ECO:0000269|PubMed:28625552}. Nucleus {ECO:0000269|PubMed:10749851, ECO:0000269|PubMed:26240280, ECO:0000269|PubMed:28625552}. Note=Localizes in the cytoplasm in response to viral infection. The unphosphorylated form is retained in the nucleus by ILF2. Phosphorylation at Thr-188 and Thr-315 causes the dissociation of ILF2 from the ILF2-…	TRUE	-0.834157	-0.892308	-0.53866	-0.618957	0
gnl|gene41101|rna83407|	RBM39	Q14498	RNA-binding protein 39	0.719586	TRUE	FALSE		FALSE	FALSE	FALSE	FALSE	TRUE	Nucleolus		Nucleus speckle {ECO:0000269|PubMed:8227358}. Note=Concentrated in nuclear speckles (PubMed:8227358). Colocalizes with the core spliceosomal snRNP proteins (PubMed:8227358). {ECO:0000269|PubMed:8227358}.	FALSE	-0.155913	-2.45645	0.190417	-0.4564	0
gnl|gene8757|rna25496|	CDC6	Q99741	Cell division control protein 6 homolog	0.719239	TRUE	FALSE		FALSE	FALSE	FALSE	FALSE	TRUE			Nucleus {ECO:0000269|PubMed:26818844, ECO:0000269|PubMed:9566895}. Cytoplasm {ECO:0000269|PubMed:9566895}. Note=The protein is nuclear in G1 and cytoplasmic in S-phase cells (PubMed:9566895). {ECO:0000269|PubMed:9566895}.	FALSE	-0.576727	-0.68612	-0.644951	-0.969157	0
gnl|gene13196|rna38401|	FUBP1	Q96AE4	Far upstream element-binding protein 1	0.715738	TRUE	FALSE		FALSE	TRUE	FALSE	FALSE	TRUE	Stress granule		Nucleus {ECO:0000305}.	TRUE	-2.06086	1.07972	-0.62134	-1.26047	0
gnl|gene1868|rna5456|	CARM1	Q86X55	Coactivator-associated arginine methyltransferase 1 (Fragment)	0.714537	TRUE	FALSE	1	FALSE	TRUE	FALSE	FALSE	TRUE	Nuclear speckle, Stress granule		Nucleus {ECO:0000269|PubMed:19843527}. Cytoplasm {ECO:0000269|PubMed:19843527}. Chromosome {ECO:0000269|PubMed:33412112}. Note=Mainly nuclear during the G1, S and G2 phases of the cell cycle (PubMed:19843527). Cytoplasmic during mitosis, after breakup of the nuclear membrane (PubMed:19843527). Localizes to replication forks (PubMed:33412112). {ECO:0000269|PubMed:19843527, ECO:0000269|PubMed:33412…	FALSE	-1.06382	-0.911922	-0.325947	-0.556457	0
gnl|gene15148|rna44214|	GTF2E2	P29084	Transcription initiation factor IIE subunit beta	0.713045	TRUE	FALSE		FALSE	FALSE	FALSE	FALSE	TRUE	Nucleolus		Nucleus {ECO:0000269|PubMed:7651391}.	FALSE	-0.958897	-0.421766	-0.693964	-0.777551	0
gnl|gene1197|rna3482|	TOPBP1	Q92547	DNA topoisomerase 2-binding protein 1	0.710791	TRUE	FALSE	1	FALSE	FALSE	FALSE	FALSE	TRUE	Nucleolus, Centrosome/Spindle pole body	intracellular membrane-bounded organelle	Nucleus. Cytoplasm, cytoskeleton, microtubule organizing center, centrosome. Cytoplasm, cytoskeleton, spindle pole. Chromosome. Note=Detected on unpaired autosomes in meiotic prophase cells. Detected on X and Y chromosomes during later stages of prophase. Colocalizes with ATR and H2AX at unsynapsed chromosome cores during prophase (By similarity). Has a uniform nuclear distribution during G phase…	FALSE	-0.676658	-0.297862	-0.616429	-1.25221	0
gnl|gene3544|rna10317|	TFIP11	Q9UBB9	Tuftelin-interacting protein 11	0.710715	TRUE	FALSE		FALSE	FALSE	FALSE	FALSE	TRUE	Others		Cytoplasm {ECO:0000250}. Nucleus {ECO:0000250}. Note=In the nucleus localizes to unique speckle domains in close proximity to nuclear speckles and not identical to paraspeckles. {ECO:0000250}.	FALSE	-0.798057	-1.00833	-0.30213	-0.734344	0
gnl|gene5997|rna17546|	CSTF2	P33240	Cleavage stimulation factor subunit 2	0.71067	TRUE	TRUE	4	FALSE	FALSE	FALSE	FALSE	TRUE	Droplet, Cleavage body, DDX1 body		Nucleus {ECO:0000269|PubMed:11598190}. Note=Localized with DDX1 in cleavage bodies.	FALSE	-1.01566	-0.646153	-0.626687	-0.554176	0
gnl|gene34888|rna74595|	EIF4G3	O43432	Eukaryotic translation initiation factor 4 gamma 3	0.707657	TRUE	FALSE		FALSE	TRUE	FALSE	FALSE	TRUE	Stress granule			TRUE	-1.37575	0.373576	-0.317045	-1.51141	0
gnl|gene3698|rna10769|	MYO18A	Q92614	Unconventional myosin-XVIIIa	0.705766	TRUE	FALSE		FALSE	FALSE	TRUE	FALSE	FALSE	Postsynaptic density	trans-Golgi network	Golgi apparatus {ECO:0000269|PubMed:19837035}. Golgi apparatus, trans-Golgi network {ECO:0000269|PubMed:19837035}. Golgi outpost {ECO:0000250|UniProtKB:D3ZFD0}. Cytoplasm, cytoskeleton, microtubule organizing center {ECO:0000250|UniProtKB:D3ZFD0}. Note=Recruited to the Golgi apparatus by GOLPH3 (PubMed:19837035). Localizes to the postsynaptic Golgi apparatus region, also named Golgi outpost, whic…	FALSE	-1.15091	-1.01992	-0.0393483	-0.612883	0
gnl|gene15012|rna43804|	UPF3B	Q9BZI7	Regulator of nonsense transcripts 3B	0.705265	TRUE	FALSE		FALSE	TRUE	FALSE	FALSE	TRUE	Nucleolus, Stress granule		Nucleus {ECO:0000269|PubMed:11113196, ECO:0000269|PubMed:11163187}. Cytoplasm {ECO:0000269|PubMed:11163187}. Note=Shuttling between the nucleus and the cytoplasm. {ECO:0000269|PubMed:11163187}.	TRUE	-1.04813	-0.866952	-0.372742	-0.53323	0
gnl|gene2306|rna6717|	PIAS4	Q8N2W9	E3 SUMO-protein ligase PIAS4	0.7045	TRUE	FALSE		FALSE	FALSE	FALSE	FALSE	TRUE			Nucleus, PML body {ECO:0000269|PubMed:11248056, ECO:0000269|PubMed:12727872, ECO:0000269|PubMed:15831457}. Note=Colocalizes with SUMO1 and TCF7L2/TCF4 and LEF1 in a subset of PML (promyelocytic leukemia) nuclear bodies. {ECO:0000269|PubMed:12727872, ECO:0000269|PubMed:15831457}.	FALSE	-0.122567	-1.74008	-0.107862	-0.847496	0
gnl|gene35541|rna75551|	HNRNPU	Q00839	Heterogeneous nuclear ribonucleoprotein U	0.704144	TRUE	FALSE		FALSE	FALSE	TRUE	FALSE	FALSE	Nucleolus, P-body, Stress granule		Nucleus {ECO:0000269|PubMed:10671544, ECO:0000269|PubMed:11003645, ECO:0000269|PubMed:1324173, ECO:0000269|PubMed:14608463, ECO:0000269|PubMed:15563465, ECO:0000269|PubMed:19617346, ECO:0000269|PubMed:21242313, ECO:0000269|PubMed:8174554, ECO:0000269|PubMed:9353307, ECO:0000269|PubMed:9405365}. Nucleus matrix {ECO:0000269|PubMed:1324173, ECO:0000269|PubMed:14608463, ECO:0000269|PubMed:8174554}. C…	FALSE	-0.682749	-1.22161	-0.345754	-0.566466	0
gnl|gene4808|rna14048|	SMARCE1	Q969G3	SWI/SNF-related matrix-associated actin-dependent regulator of chromatin subfamily E member 1 (Fragment)	0.703914	TRUE	FALSE	1	FALSE	FALSE	FALSE	FALSE	TRUE			Nucleus {ECO:0000255|PROSITE-ProRule:PRU00267, ECO:0000269|PubMed:12192000}.	FALSE	-0.787486	-0.932835	-0.37579	-0.719545	0
gnl|gene38880|rna80243|	UBAP2L	Q14157	Ubiquitin-associated protein 2-like	0.703631	TRUE	FALSE	1	FALSE	TRUE	FALSE	FALSE	TRUE	P-body, Stress granule		Nucleus {ECO:0000269|PubMed:35633597}. Chromosome {ECO:0000269|PubMed:35633597}. Cytoplasm {ECO:0000269|PubMed:35633597}. Cytoplasm, Stress granule {ECO:0000305|PubMed:29395067}. Note=Associates with nuclear chromatin. {ECO:0000269|PubMed:35633597}.	TRUE	-0.535085	0.292788	-1.1163	-1.45593	0
gnl|gene26985|rna66490|	AHCTF1	Q8WYP5	Protein ELYS	0.703577	TRUE	FALSE		FALSE	FALSE	TRUE	FALSE	FALSE	Nucleolus	extracellular exosome	Cytoplasm {ECO:0000250|UniProtKB:Q8CJF7}. Nucleus {ECO:0000269|PubMed:17098863, ECO:0000269|PubMed:27341616}. Nucleus envelope {ECO:0000269|PubMed:17098863, ECO:0000269|PubMed:27341616}. Nucleus matrix {ECO:0000269|PubMed:17098863}. Chromosome, centromere, kinetochore {ECO:0000269|PubMed:17098863, ECO:0000269|PubMed:27341616}. Nucleus, nucleoplasm {ECO:0000269|PubMed:17098863}. Nucleus, nuclear p…	FALSE	-0.46244	-0.362108	-0.514355	-1.4754	0
gnl|gene46749|rna91641|	CTNND1	O60716	Catenin delta-1	0.702845	TRUE	FALSE		FALSE	FALSE	TRUE	FALSE	FALSE	Centrosome/Spindle pole body, Stress granule, Postsynaptic density	extracellular exosome	Cell junction, adherens junction {ECO:0000269|PubMed:11896187}. Cytoplasm {ECO:0000269|PubMed:15240885, ECO:0000269|PubMed:17047063}. Nucleus {ECO:0000269|PubMed:11896187, ECO:0000269|PubMed:17115030}. Cell membrane {ECO:0000269|PubMed:15240885, ECO:0000269|PubMed:17047063}. Note=Interaction with GLIS2 promotes nuclear translocation (By similarity). Detected at cell-cell contacts (PubMed:15240885…	FALSE	-0.495964	-0.436655	-1.19628	-0.682484	0
gnl|gene12932|rna37574|	TFG	Q92734	Protein TFG	0.702018	TRUE	FALSE		FALSE	FALSE	TRUE	FALSE	FALSE		endoplasmic reticulum exit site;intracellular membrane-bounded organelle	Endoplasmic reticulum {ECO:0000269|PubMed:27813252}. Note=Localizes to endoplasmic reticulum exit site (ERES), also known as transitional endoplasmic reticulum (tER) (PubMed:27813252, PubMed:21478858). {ECO:0000269|PubMed:21478858, ECO:0000269|PubMed:27813252}.	FALSE	-0.849967	-0.347136	-0.83883	-0.772138	0
gnl|gene14804|rna43191|	SRP72	O76094	Signal recognition particle subunit SRP72	0.701654	TRUE	FALSE		FALSE	FALSE	TRUE	FALSE	FALSE	Nucleolus, Stress granule	endoplasmic reticulum	Cytoplasm {ECO:0000269|PubMed:22541560}. Endoplasmic reticulum {ECO:0000269|PubMed:22541560, ECO:0000269|PubMed:28369529}.	FALSE	-0.311206	-0.950856	-0.298098	-1.24646	0
gnl|gene16262|rna47497|	SMARCAL1	Q9NZC9	HepA-related protein (Fragment)	0.701417	TRUE	FALSE		FALSE	FALSE	FALSE	FALSE	TRUE			Nucleus {ECO:0000269|PubMed:19793862, ECO:0000269|PubMed:19793863}. Note=Recruited to damaged DNA regions.	FALSE	-1.04411	-1.64643	0.240281	-0.355408	0
gnl|gene2849|rna8270|	BAG4	O95429	BAG family molecular chaperone regulator 4	0.700159	TRUE	FALSE		FALSE	FALSE	FALSE	FALSE	TRUE	Stress granule		Cytoplasm.	FALSE	-3.37855	1.60774	0.40311	-1.43294	0
gnl|gene14222|rna41431|	CNOT8	Q9UFF9	CCR4-NOT transcription complex subunit 8	0.699875	TRUE	FALSE		FALSE	TRUE	FALSE	FALSE	TRUE	P-body, Stress granule		Cytoplasm {ECO:0000269|PubMed:12771185}. Nucleus {ECO:0000269|PubMed:12771185}.	TRUE	-1.08576	-0.704038	-0.362972	-0.646736	0
gnl|gene41668|rna84179|	ACOT9	Q9Y305	Acyl-coenzyme A thioesterase 9, mitochondrial	0.699387	TRUE	FALSE		FALSE	FALSE	TRUE	FALSE	FALSE		mitochondrial matrix;mitochondrion	Mitochondrion {ECO:0000250}.	FALSE	-0.862741	1.02499	-2.58091	-0.378886	0
gnl|gene6456|rna18891|	ZNHIT6	Q9NWK9	Box C/D snoRNA protein 1	0.698852	TRUE	FALSE		FALSE	FALSE	FALSE	FALSE	TRUE		extracellular exosome		FALSE	-0.351496	-0.881493	-0.644978	-0.917442	0
gnl|gene14905|rna43508|	CNOT10	Q9H9A5	CCR4-NOT transcription complex subunit 10	0.698581	TRUE	FALSE		FALSE	TRUE	FALSE	FALSE	TRUE	P-body, Stress granule		Cytoplasm {ECO:0000305}. Nucleus {ECO:0000305}.	TRUE	-0.845373	-0.760733	-0.354705	-0.833512	0
gnl|gene15401|rna44945|	CPSF6	Q16630	Cleavage and polyadenylation specificity factor subunit 6	0.698447	TRUE	FALSE	2	FALSE	TRUE	FALSE	FALSE	TRUE	Nucleolus, Paraspeckle, P-body, Stress granule		Nucleus {ECO:0000269|PubMed:15169763, ECO:0000269|PubMed:19864460, ECO:0000269|PubMed:20695905, ECO:0000269|PubMed:30916345, ECO:0000269|PubMed:9659921}. Nucleus, nucleoplasm {ECO:0000269|PubMed:17267687}. Nucleus speckle {ECO:0000269|PubMed:17267687}. Cytoplasm {ECO:0000269|PubMed:19864460, ECO:0000269|PubMed:30916345}. Note=Shuttles between the nucleus and the cytoplasm in a transcription- and …	FALSE	-0.900669	-0.838017	-0.373592	-0.681511	0
gnl|gene13480|rna39218|	MCM10	Q7L590	Protein MCM10 homolog	0.698407	TRUE	FALSE		FALSE	FALSE	FALSE	FALSE	TRUE			Nucleus {ECO:0000269|PubMed:11095689, ECO:0000269|PubMed:15136575, ECO:0000269|PubMed:32865517}. Note=Colocalizes with ORC2 in nuclei foci. Associated with chromatin in S phase. From early to mid-S phase located in discrete nuclear foci. In early S phase, several hundred foci appeared throughout the nucleus. In mid-S phase, the foci appeared at the nuclear periphery and nucleolar regions. In the …	FALSE	0.0648369	-1.2498	-0.518908	-1.08975	0
gnl|gene2157|rna6258|	ARHGEF16	Q5VV41	Rho guanine nucleotide exchange factor 16	0.698167	TRUE	FALSE		FALSE	FALSE	FALSE	FALSE	TRUE			Cytoplasm {ECO:0000305}.	FALSE	-1.4603	-0.706576	-0.303072	-0.32272	0
gnl|gene11374|rna33058|	NUF2	Q9BZD4	Kinetochore protein Nuf2	0.697767	TRUE	FALSE		FALSE	FALSE	FALSE	FALSE	TRUE	Centrosome/Spindle pole body		Nucleus. Chromosome, centromere, kinetochore. Note=Localizes to kinetochores from late prophase to anaphase. Localizes specifically to the outer plate of the kinetochore. NDC80 is required for efficient kinetochore localization.	FALSE	-0.924065	-0.632269	-0.853283	-0.381451	0
gnl|gene6161|rna18000|	CDC40	O60508	Pre-mRNA-processing factor 17	0.695415	TRUE	FALSE		FALSE	FALSE	FALSE	FALSE	TRUE			Nucleus {ECO:0000269|PubMed:28076346, ECO:0000269|PubMed:28502770, ECO:0000269|PubMed:29301961, ECO:0000269|PubMed:29360106, ECO:0000269|PubMed:29361316, ECO:0000269|PubMed:30705154}. Nucleus speckle {ECO:0000269|PubMed:9830021}.	FALSE	-1.13467	0.11972	-0.458603	-1.30811	0
gnl|gene48054|rna93466|	TUBGCP5	Q96RT8	Gamma-tubulin complex component 5	0.694322	TRUE	FALSE		FALSE	FALSE	FALSE	FALSE	TRUE	Centrosome/Spindle pole body		Cytoplasm, cytoskeleton, microtubule organizing center, centrosome {ECO:0000269|PubMed:14654843}.	FALSE	-0.537566	-0.709286	-0.401039	-1.1294	0
gnl|gene39|rna124|	MAP4K3	Q8IVH8	Mitogen-activated protein kinase kinase kinase kinase 3	0.694244	TRUE	FALSE		FALSE	FALSE	FALSE	FALSE	TRUE				FALSE	-1.0068	-0.666081	-0.332533	-0.771563	0
gnl|gene17623|rna51493|	CYCS	P99999	Cytochrome c	0.694102	TRUE	FALSE		FALSE	FALSE	TRUE	FALSE	FALSE	Nucleolus, Postsynaptic density	mitochondrial inner membrane;mitochondrial intermembrane space;mitochondrion	Mitochondrion intermembrane space. Note=Loosely associated with the inner membrane.	FALSE	-0.706591	0.818772	-0.239792	-2.6488	0
gnl|gene19319|rna56432|	VIPAS39	Q9H9C1	Spermatogenesis-defective protein 39 homolog	0.691378	TRUE	FALSE		FALSE	FALSE	TRUE	FALSE	FALSE		Golgi apparatus;early endosome;late endosome;recycling endosome	Cytoplasm {ECO:0000250}. Cytoplasmic vesicle {ECO:0000250}. Early endosome {ECO:0000269|PubMed:19109425}. Recycling endosome {ECO:0000269|PubMed:19109425, ECO:0000269|PubMed:22753090}. Late endosome {ECO:0000269|PubMed:19109425}. Note=Colocalizes in clusters with VPS33B at cytoplasmic organelles (PubMed:19109425).	FALSE	-1.0709	-1.1527	-0.0355679	-0.506339	0
gnl|gene10490|rna30481|	TLE1	Q04724	Transducin-like enhancer protein 1	0.69003	TRUE	FALSE		FALSE	FALSE	FALSE	FALSE	TRUE			Nucleus {ECO:0000269|PubMed:12397081}. Note=Nuclear and chromatin-associated, depending on isoforms and phosphorylation status. Hyperphosphorylation decreases the affinity for nuclear components.	FALSE	-0.734742	-0.870427	-0.414519	-0.740432	0
gnl|gene19462|rna56885|	MORC2	Q9Y6X9	ATPase MORC2	0.688665	TRUE	FALSE		FALSE	FALSE	FALSE	FALSE	TRUE			Nucleus {ECO:0000269|PubMed:20225202, ECO:0000269|PubMed:23260667, ECO:0000269|PubMed:28581500}. Cytoplasm, cytosol {ECO:0000269|PubMed:20225202, ECO:0000269|PubMed:24286864}. Chromosome {ECO:0000269|PubMed:23260667, ECO:0000269|PubMed:28581500}. Nucleus matrix {ECO:0000269|PubMed:23260667}. Note=Mainly located in the nucleus (PubMed:20225202). Upon phosphorylation at Ser-739, recruited to damage…	FALSE	-1.21757	-0.848677	-0.110635	-0.577776	0
gnl|gene11615|rna33734|	TRIOBP	Q9H2D6	TRIO and F-actin-binding protein	0.688648	TRUE	FALSE		FALSE	FALSE	TRUE	FALSE	FALSE			Nucleus {ECO:0000269|PubMed:9853615}. Cytoplasm, cytoskeleton {ECO:0000269|PubMed:9853615}. Note=Localized to F-actin in a periodic pattern. {ECO:0000269|PubMed:9853615}.; [Isoform 1]: Nucleus {ECO:0000269|PubMed:22820163}. Cytoplasm, cytoskeleton, microtubule organizing center, centrosome {ECO:0000269|PubMed:22820163}. Midbody {ECO:0000269|PubMed:22820163}. Note=Centrosomal localization occurs u…	FALSE	-0.647748	-1.04938	-0.325067	-0.732401	0
gnl|gene16328|rna47688|	ARVCF	O00192	Armadillo repeat protein deleted in velo-cardio-facial syndrome	0.688637	TRUE	FALSE		FALSE	FALSE	FALSE	FALSE	TRUE			Cell junction, adherens junction {ECO:0000269|PubMed:10725230, ECO:0000269|PubMed:24644279, ECO:0000305|PubMed:30479852}. Nucleus {ECO:0000269|PubMed:10725230, ECO:0000269|PubMed:24644279}. Cytoplasm {ECO:0000269|PubMed:24644279}. Note=In heart, localizes at area composita, the mixed-type junctional structure composed of both desmosomal and adherens junctional proteins. {ECO:0000250|UniProtKB:B4F…	FALSE	-1.34849	-1.37962	-0.0405332	0.0140861	0
gnl|gene48276|rna93795|	TAF6	P49848	Transcription initiation factor TFIID subunit 6	0.687027	TRUE	FALSE		FALSE	FALSE	FALSE	FALSE	TRUE			Nucleus.; [Isoform 4]: Nucleus {ECO:0000269|PubMed:18628956}.	FALSE	-0.735328	-0.772918	-0.145235	-1.09463	0
gnl|gene13303|rna38718|	PHF10	Q8WUB8	PHD finger protein 10	0.685573	TRUE	FALSE		FALSE	FALSE	FALSE	FALSE	TRUE			Nucleus {ECO:0000250}.	FALSE	-1.13919	-0.923244	-0.281603	-0.398258	0
gnl|gene18201|rna53177|	TRMT12	Q53H54	tRNA wybutosine-synthesizing protein 2 homolog	0.685068	TRUE	FALSE		FALSE	FALSE	FALSE	FALSE	TRUE				FALSE	-1.22829	-1.12738	0.0382996	-0.422899	0
gnl|gene11477|rna33353|	POC5	Q8NA72	Centrosomal protein POC5	0.683906	TRUE	FALSE		FALSE	FALSE	FALSE	FALSE	TRUE	Centrosome/Spindle pole body		Cytoplasm, cytoskeleton, microtubule organizing center, centrosome {ECO:0000269|PubMed:14654843}. Cytoplasm, cytoskeleton, microtubule organizing center, centrosome, centriole {ECO:0000269|PubMed:19349582}. Note=Localized to the distal portion of centrioles.	FALSE	-0.75544	-0.958335	-0.0226464	-0.999202	0
gnl|gene13876|rna40397|	GTF2F1	P35269	General transcription factor IIF subunit 1	0.682168	TRUE	FALSE		FALSE	TRUE	FALSE	FALSE	TRUE	Cajal body, Nucleolus	intracellular membrane-bounded organelle	Nucleus.	FALSE	-0.945538	-0.286517	-0.62931	-0.867307	0
gnl|gene13145|rna38208|	COIL	P38432	Coilin	0.68114	TRUE	TRUE	4	FALSE	FALSE	FALSE	FALSE	TRUE	Cajal body, Nucleolus, Stress granule		Nucleus {ECO:0000269|PubMed:7679389}. Nucleus, Cajal body {ECO:0000269|PubMed:16079131, ECO:0000269|PubMed:22547674, ECO:0000269|PubMed:7679389}.	FALSE	-0.64418	-0.750268	-0.233844	-1.09627	0
gnl|gene50038|rna96306|	WDR13	Q9H1Z4	WD repeat-containing protein 13	0.679181	TRUE	FALSE		FALSE	FALSE	FALSE	FALSE	TRUE			Nucleus {ECO:0000269|PubMed:12659815}.	FALSE	-1.17599	-0.408886	-0.391503	-0.740344	0
gnl|gene19958|rna58261|	TRIP12	Q14669	E3 ubiquitin-protein ligase TRIP12	0.678201	TRUE	FALSE		FALSE	FALSE	FALSE	FALSE	TRUE			Nucleus, nucleoplasm {ECO:0000269|PubMed:20208519}.	FALSE	-0.82427	-1.17578	-0.186147	-0.526607	0
gnl|gene3366|rna9780|	PPP1R9A	Q9ULJ8	Neurabin-1	0.677128	TRUE	FALSE		FALSE	FALSE	FALSE	FALSE	TRUE	Postsynaptic density		Cytoplasm, cytoskeleton {ECO:0000250}. Synapse, synaptosome {ECO:0000250}.	FALSE	-0.857814	-0.491128	-0.458509	-0.901063	0
gnl|gene14040|rna40904|	GPA33	Q99795	Cell surface A33 antigen	0.676427	TRUE	FALSE		FALSE	FALSE	TRUE	FALSE	FALSE		extracellular exosome	Membrane; Single-pass type I membrane protein.	FALSE	-0.149353	0.115035	-1.9541	-0.717287	1
gnl|gene36376|rna76680|	TLE3	Q04726	Transducin-like enhancer protein 3	0.676223	TRUE	FALSE		FALSE	FALSE	FALSE	FALSE	TRUE	Sam68 nuclear body		Nucleus.	FALSE	-0.772875	-1.10717	-0.147897	-0.676949	0
gnl|gene342|rna997|	APCS	P02743	Serum amyloid P-component	0.675298	TRUE	FALSE		FALSE	FALSE	FALSE	FALSE	TRUE			Secreted.	FALSE	-0.491348	-0.199973	-2.31346	0.303586	0
gnl|gene11690|rna33968|	MED1	Q15648	Mediator of RNA polymerase II transcription subunit 1	0.675247	TRUE	TRUE	6	FALSE	FALSE	FALSE	FALSE	TRUE	Droplet		Nucleus {ECO:0000269|PubMed:15471764, ECO:0000269|PubMed:16314496, ECO:0000269|PubMed:16574658}. Note=A subset of the protein may enter the nucleolus subsequent to phosphorylation by MAPK1 or MAPK3.	FALSE	-0.874927	-0.918196	-0.291977	-0.615889	0
gnl|gene12640|rna36725|	NEK4	P51957	Serine/threonine-protein kinase Nek4	0.674616	TRUE	FALSE		FALSE	FALSE	FALSE	FALSE	TRUE			Cell projection, cilium {ECO:0000269|PubMed:21685204}. Cytoplasm {ECO:0000269|PubMed:21685204}.	FALSE	-0.722591	-0.534945	-0.646587	-0.794341	0
gnl|gene6773|rna19822|	TADA3	O75528	Transcriptional adapter 3	0.67445	TRUE	FALSE		FALSE	FALSE	FALSE	FALSE	TRUE	Others		Nucleus {ECO:0000269|PubMed:11564863, ECO:0000269|PubMed:9674425}.	FALSE	-1.43025	-0.765394	-0.281015	-0.221141	0
gnl|gene14443|rna42038|	MELK	Q14680	Maternal embryonic leucine zipper kinase	0.673743	TRUE	FALSE		FALSE	FALSE	TRUE	FALSE	FALSE			Cell membrane {ECO:0000269|PubMed:16159311, ECO:0000269|PubMed:21145462}; Peripheral membrane protein {ECO:0000269|PubMed:16159311, ECO:0000269|PubMed:21145462}.	FALSE	-0.756128	-0.423335	-0.531389	-0.98412	0
gnl|gene13430|rna39082|	MKI67	P46013	Proliferation marker protein Ki-67	0.673432	TRUE	FALSE	2	FALSE	TRUE	FALSE	FALSE	TRUE	Nucleolus, Stress granule		Chromosome {ECO:0000269|PubMed:15896774, ECO:0000269|PubMed:22002106, ECO:0000269|PubMed:27362226, ECO:0000269|PubMed:9510506}. Nucleus {ECO:0000269|PubMed:10878551, ECO:0000269|PubMed:22002106}. Nucleus, nucleolus {ECO:0000269|PubMed:10878551, ECO:0000269|PubMed:22002106, ECO:0000269|PubMed:2674163, ECO:0000269|PubMed:8799815}. Note=Associates with the surface of the mitotic chromosome, the peri…	FALSE	-0.949137	-0.311362	-0.333069	-1.10016	0
gnl|gene49024|rna94837|	PON2	Q15165	Paraoxonase 2, isoform CRA_a	0.673327	TRUE	FALSE		FALSE	FALSE	TRUE	FALSE	FALSE			Membrane {ECO:0000269|PubMed:11579088}; Peripheral membrane protein {ECO:0000269|PubMed:11579088}.	FALSE	-0.445525	-0.399146	-1.2348	-0.613836	0
gnl|gene18272|rna53372|	LTV1	Q96GA3	Protein LTV1 homolog	0.670545	TRUE	FALSE		FALSE	FALSE	FALSE	FALSE	TRUE				FALSE	-0.977739	-0.605349	-0.536529	-0.562562	0
gnl|gene1689|rna4921|	RAP1A	P62834	Ras-related protein Rap-1A	0.669127	TRUE	FALSE		FALSE	FALSE	TRUE	FALSE	FALSE	Postsynaptic density	early endosome;endosome membrane;extracellular exosome;late endosome	Cell membrane {ECO:0000269|PubMed:11359771}; Lipid-anchor {ECO:0000269|PubMed:11359771}. Cytoplasm {ECO:0000269|PubMed:11359771}. Cytoplasm, perinuclear region {ECO:0000269|PubMed:11359771}. Cell junction {ECO:0000250}. Early endosome {ECO:0000250}. Note=Recruited from early endosome to late endosome compartment after nerve growth factor (NGF) stimulation. Localized with RAPGEF2 at cell-cell junc…	FALSE	-0.237371	-0.34501	-1.29405	-0.800076	0
gnl|gene37354|rna78056|	HIC2	Q96JB3	Hypermethylated in cancer 2 protein	0.669071	TRUE	FALSE		FALSE	FALSE	FALSE	FALSE	TRUE			Nucleus.	FALSE	-1.09092	-0.528109	-0.39721	-0.660048	0
gnl|gene19651|rna57435|	NEK1	Q96PY6	Serine/threonine-protein kinase Nek1	0.668865	TRUE	FALSE		FALSE	FALSE	FALSE	FALSE	TRUE			Nucleus {ECO:0000269|PubMed:15604234, ECO:0000305|PubMed:21211617}. Cytoplasm, cytoskeleton, microtubule organizing center, centrosome {ECO:0000250|UniProtKB:P51954}. Cytoplasm {ECO:0000269|PubMed:18843199}. Note=Associated with the pericentriolar material (PubMed:21211617). Localizes to centrosome during interphase and mitosis (By similarity). Translocated from cytoplasm to discrete nuclear foci…	FALSE	-0.414281	-1.20654	-0.296789	-0.757851	0
gnl|gene8279|rna24106|	MOB3A	Q96BX8	MOB kinase activator 3A	0.667064	TRUE	FALSE		FALSE	FALSE	FALSE	FALSE	TRUE				FALSE	-1.8165	-0.440854	0.25578	-0.666686	0
gnl|gene15006|rna43791|	ING2	Q9H160	Inhibitor of growth protein 2	0.664574	TRUE	FALSE		FALSE	FALSE	FALSE	FALSE	TRUE			Nucleus {ECO:0000269|PubMed:12859901}. Note=Predominantly nuclear. Localized to chromatin and nuclear matrix. Upon reduced PtdIns(5)P levels seems to be released from chromatin and, at least partially, translocated to the cytoplasm.	FALSE	-0.533094	-0.868591	-0.188944	-1.06766	0
gnl|gene9645|rna28074|	GTF2F2	P13984	General transcription factor IIF subunit 2	0.662926	TRUE	FALSE		FALSE	FALSE	FALSE	FALSE	TRUE	Nucleolus		Nucleus {ECO:0000269|PubMed:10454543}.	FALSE	-1.02791	-0.424207	-0.481927	-0.717663	0
gnl|gene32136|rna71657|	SPAG1	Q07617	Sperm-associated antigen 1	0.662131	TRUE	FALSE		FALSE	FALSE	FALSE	FALSE	TRUE			Cytoplasm {ECO:0000269|PubMed:11517287, ECO:0000269|PubMed:16983343}. Dynein axonemal particle {ECO:0000305}. Note=Colocalizes with tubulin.	FALSE	-1.27475	-0.832995	-0.237883	-0.30289	0
gnl|gene37680|rna78472|	DDOST	P39656	Dolichyl-diphosphooligosaccharide--protein glycosyltransferase 48 kDa subunit	0.661109	TRUE	FALSE		FALSE	FALSE	TRUE	FALSE	FALSE	Nucleolus	azurophil granule membrane;endoplasmic reticulum;endoplasmic reticulum membrane;intracellular membrane-bounded organelle	Endoplasmic reticulum membrane {ECO:0000250|UniProtKB:Q29381}; Single-pass type I membrane protein {ECO:0000250|UniProtKB:Q29381}.	FALSE	-0.538062	-0.706081	-0.367517	-1.03277	1
gnl|gene47463|rna92617|	RAD54B	Q9Y620	DNA repair and recombination protein RAD54B	0.66057	TRUE	FALSE		FALSE	FALSE	FALSE	FALSE	TRUE			Nucleus {ECO:0000305}.	FALSE	-0.852696	-1.14943	-0.136855	-0.503296	0
gnl|gene41712|rna84255|	SBF1	O95248	Myotubularin-related protein 5	0.659877	TRUE	FALSE		FALSE	FALSE	FALSE	FALSE	TRUE	Postsynaptic density	endoplasmic reticulum membrane	Cytoplasm {ECO:0000269|PubMed:12668758, ECO:0000269|PubMed:20937701}. Cytoplasm, perinuclear region {ECO:0000269|PubMed:12668758}.	FALSE	-0.647982	-0.907749	-0.24434	-0.839438	0
gnl|gene3085|rna8937|	ATG101	Q9BSB4	Autophagy-related protein 101	0.659729	TRUE	FALSE		FALSE	FALSE	TRUE	FALSE	FALSE		endoplasmic reticulum membrane	Cytoplasm {ECO:0000269|PubMed:19597335}. Preautophagosomal structure {ECO:0000269|PubMed:19597335}. Note=Under starvation conditions, it is localized to puncate structures primarily representing the isolation membrane; the isolation membrane sequesters a portion of the cytoplasm resulting in autophagosome formation. {ECO:0000269|PubMed:19597335}.	FALSE	-0.783092	-0.507499	-0.521134	-0.827191	0
gnl|gene38124|rna79165|	LSM12	Q3MHD2	Protein LSM12 homolog	0.659232	TRUE	FALSE		FALSE	TRUE	FALSE	FALSE	TRUE	P-body, Stress granule		Cytoplasm {ECO:0000269|PubMed:34362892}. Note=Colocalizes with TPCN2. {ECO:0000269|PubMed:34362892}.	TRUE	-0.978354	0.0271093	-0.617594	-1.06809	0
gnl|gene12320|rna35808|	KIF23	Q02241	Kinesin-like protein KIF23	0.657431	TRUE	FALSE		FALSE	FALSE	TRUE	FALSE	FALSE	P-body, Stress granule		Nucleus. Cytoplasm, cytoskeleton, spindle. Midbody, Midbody ring {ECO:0000269|PubMed:16213214}. Note=Localizes to the interzone of mitotic spindles. Detected at the midbody during later stages of mitotic cytokinesis.	FALSE	-0.935548	-0.617922	-0.194752	-0.881502	0
gnl|gene48860|rna94627|	PNN	Q9H307	Pinin	0.654333	TRUE	FALSE		FALSE	TRUE	FALSE	FALSE	TRUE			Nucleus speckle. Cell junction, desmosome. Note=Cell-cell contact area, predominantly desmosome of intercellular adherens junction. Not a nucleocytoplasmic shuttling protein.	FALSE	-0.503924	-0.732987	-0.568079	-0.81234	0
gnl|gene34446|rna74018|	HAUS6	Q7Z4H7	HAUS augmin-like complex subunit 6	0.653656	TRUE	FALSE		FALSE	FALSE	FALSE	FALSE	TRUE			Cytoplasm, cytoskeleton {ECO:0000269|PubMed:18443220, ECO:0000269|PubMed:19029337}. Cytoplasm, cytoskeleton, spindle {ECO:0000269|PubMed:19029337, ECO:0000269|PubMed:19369198, ECO:0000269|PubMed:19427217, ECO:0000269|PubMed:30723163}. Cytoplasm, cytoskeleton, microtubule organizing center, centrosome {ECO:0000269|PubMed:19369198, ECO:0000269|PubMed:19427217}. Note=Localizes to interphase centroso…	FALSE	-0.584708	-0.315338	-0.653552	-1.06103	0
gnl|gene15155|rna44245|	NUP35	Q8NFH5	Nucleoporin NUP35	0.653122	TRUE	FALSE		FALSE	FALSE	TRUE	FALSE	FALSE			Nucleus, nuclear pore complex {ECO:0000269|PubMed:12196509}. Nucleus membrane {ECO:0000269|PubMed:15703211}; Peripheral membrane protein {ECO:0000269|PubMed:15703211}. Note=Tightly associated with the nuclear membrane and lamina. {ECO:0000269|PubMed:15703211}.	FALSE	-1.12943	0.541857	0.104659	-2.12958	0
gnl|gene7866|rna22945|	MPHOSPH8	Q99549	M-phase phosphoprotein 8	0.65227	TRUE	FALSE		FALSE	FALSE	FALSE	FALSE	TRUE			Nucleus {ECO:0000269|PubMed:20871592, ECO:0000269|PubMed:23416073, ECO:0000269|PubMed:26022416, ECO:0000269|PubMed:28581500, ECO:0000269|PubMed:8885239}. Chromosome {ECO:0000269|PubMed:23416073, ECO:0000269|PubMed:26022416, ECO:0000269|PubMed:28581500}. Note=Detected on heterochromatin (PubMed:20871592, PubMed:26022416). Dissociates from chromatin during interphase and early mitosis (PubMed:23416…	FALSE	-0.50484	-0.362389	-0.702997	-1.03885	0
gnl|gene14449|rna42061|	HNRNPA1	P09651	Helix-destabilizing protein	0.650789	TRUE	TRUE	6	FALSE	FALSE	FALSE	FALSE	TRUE		extracellular exosome	Nucleus {ECO:0000269|PubMed:17289661, ECO:0000269|PubMed:27694260}. Cytoplasm {ECO:0000269|PubMed:17289661}. Note=Localized in cytoplasmic mRNP granules containing untranslated mRNAs. Shuttles continuously between the nucleus and the cytoplasm along with mRNA. Component of ribonucleosomes (PubMed:17289661). {ECO:0000269|PubMed:17289661, ECO:0000269|PubMed:27694260}.; Cytoplasm {ECO:0000269|PubMed…	TRUE	-1.03004	-0.729322	-0.271369	-0.572423	0
gnl|gene397|rna1151|	VPS37A	Q8NEZ2	Vacuolar protein sorting-associated protein 37A	0.648066	TRUE	FALSE		FALSE	FALSE	TRUE	FALSE	FALSE		endosome membrane;intracellular membrane-bounded organelle	Late endosome membrane; Peripheral membrane protein. Nucleus.	FALSE	-1.73265	0.52537	-0.537721	-0.847257	0
gnl|gene15391|rna44918|	TSPAN15	O95858	Tetraspanin-15	0.647304	TRUE	FALSE		FALSE	FALSE	TRUE	FALSE	FALSE		endoplasmic reticulum lumen;intracellular membrane-bounded organelle	Cell membrane {ECO:0000269|PubMed:26686862, ECO:0000269|PubMed:30463011}; Multi-pass membrane protein {ECO:0000305}. Late endosome membrane {ECO:0000269|PubMed:26686862}.	FALSE	-0.0610581	-0.289172	-1.32744	-0.911549	1
gnl|gene4767|rna13921|	NVL	O15381	Nuclear valosin-containing protein-like	0.647038	TRUE	FALSE		FALSE	TRUE	FALSE	FALSE	TRUE	Nucleolus		[Isoform 2]: Nucleus, nucleoplasm {ECO:0000269|PubMed:15469983}.; [Isoform 1]: Nucleus, nucleolus {ECO:0000269|PubMed:12429849, ECO:0000269|PubMed:15469983, ECO:0000269|PubMed:22226966, ECO:0000269|PubMed:26456651, ECO:0000269|PubMed:9286697}. Nucleus, nucleoplasm {ECO:0000269|PubMed:15469983}. Note=Expressed predominantly in the nucleolus. Associates with pre-ribosomal particles in the nucleus. …	FALSE	-0.554643	-0.441505	-0.523011	-1.06899	0
gnl|gene6311|rna18449|	RBM5	P52756	RNA-binding protein 5	0.646133	TRUE	FALSE		FALSE	FALSE	FALSE	FALSE	TRUE			Nucleus {ECO:0000269|PubMed:18851835}.	FALSE	-0.0412491	-0.160383	-0.754146	-1.62875	0
gnl|gene40564|rna82628|	SRRT	Q9BXP5	Arsenite-resistance protein 2 (Fragment)	0.645585	TRUE	FALSE		FALSE	FALSE	FALSE	FALSE	TRUE	Stress granule		Nucleus, nucleoplasm {ECO:0000250}. Cytoplasm {ECO:0000250}. Note=Predominantly nuclear. Shuttles between the nucleus and the cytoplasm in a CRM1-dependent way (By similarity). {ECO:0000250}.	FALSE	-0.855077	-0.957558	-0.251748	-0.517958	0
gnl|gene2340|rna6806|	UBN2	Q6ZU65	Ubinuclein-2	0.644771	TRUE	FALSE		FALSE	FALSE	FALSE	FALSE	TRUE				FALSE	-1.48072	-0.559002	0.644809	-1.18417	0
gnl|gene45175|rna89417|	NUP160	Q12769	Nuclear pore complex protein Nup160	0.643962	TRUE	FALSE		FALSE	FALSE	FALSE	FALSE	TRUE	Centrosome/Spindle pole body		Nucleus, nuclear pore complex {ECO:0000269|PubMed:11564755, ECO:0000269|PubMed:11684705}.	FALSE	-0.471489	-0.306012	-0.47835	-1.32	0
gnl|gene665|rna1939|	CDC25C	P30307	M-phase inducer phosphatase 3	0.643744	TRUE	FALSE		FALSE	FALSE	FALSE	FALSE	TRUE	Centrosome/Spindle pole body		Nucleus {ECO:0000269|PubMed:14968113, ECO:0000269|PubMed:8119945}.	FALSE	-0.452787	-0.394448	-0.533748	-1.19399	0
gnl|gene10102|rna29371|	RNF10	Q8N5U6	RING finger protein 10	0.643659	TRUE	FALSE		FALSE	FALSE	FALSE	FALSE	TRUE			Cytoplasm {ECO:0000269|PubMed:16335786}. Nucleus {ECO:0000250|UniProtKB:Q5XI59}.	FALSE	-1.08417	-0.862583	0.0502468	-0.678134	0
gnl|gene12507|rna36378|	CLIP1	P30622	CAP-Gly domain-containing linker protein 1 (Fragment)	0.643504	TRUE	FALSE		FALSE	FALSE	TRUE	FALSE	FALSE			Cytoplasm {ECO:0000305}. Cytoplasm, cytoskeleton {ECO:0000269|PubMed:17889670, ECO:0000269|PubMed:21646404}. Cytoplasmic vesicle membrane {ECO:0000269|PubMed:12433698}; Peripheral membrane protein; Cytoplasmic side. Cell projection, ruffle {ECO:0000269|PubMed:12433698}. Note=Localizes to microtubule plus ends (PubMed:21646404, PubMed:17889670). Localizes preferentially to the ends of tyrosinated …	FALSE	-0.591732	-0.694751	-0.44782	-0.839713	0
gnl|gene43173|rna86444|	PIK3C2G	O75747	Phosphatidylinositol-4-phosphate 3-kinase	0.642778	TRUE	FALSE		FALSE	FALSE	TRUE	FALSE	FALSE			Membrane {ECO:0000250|UniProtKB:O70167}; Peripheral membrane protein {ECO:0000250|UniProtKB:O70167}.	FALSE	-1.12916	-0.461726	0.0279019	-1.00813	0
gnl|gene3080|rna8924|	SBDS	Q9Y3A5	Ribosome maturation protein SBDS	0.642633	TRUE	FALSE		FALSE	TRUE	FALSE	FALSE	TRUE	Nucleolus		Cytoplasm. Nucleus, nucleolus. Nucleus, nucleoplasm. Cytoplasm, cytoskeleton, spindle. Note=Primarily detected in the cytoplasm, and at low levels in nucleus and nucleolus (PubMed:19602484 and PubMed:17475909). Detected in the nucleolus during G1 and G2 phase of the cell cycle, and diffusely distributed in the nucleus during S phase. Detected at the mitotic spindle. Colocalizes with the microtubu…	FALSE	-0.887421	-0.326026	-0.560739	-0.796344	0
gnl|gene15899|rna46466|	UPF2	Q9HAU5	Regulator of nonsense transcripts 2	0.642553	TRUE	FALSE		FALSE	TRUE	FALSE	FALSE	TRUE	Stress granule		Cytoplasm, perinuclear region {ECO:0000269|PubMed:11073994, ECO:0000269|PubMed:11113196, ECO:0000269|PubMed:11163187}. Cytoplasm {ECO:0000250|UniProtKB:A2AT37}.	TRUE	-0.892607	-0.860609	-0.335578	-0.481416	0
gnl|gene1033|rna3023|	AP4M1	O00189	AP-4 complex subunit mu-1	0.641786	TRUE	FALSE		FALSE	FALSE	TRUE	FALSE	FALSE		early endosome;extracellular exosome;trans-Golgi network	Golgi apparatus, trans-Golgi network membrane {ECO:0000269|PubMed:20230749, ECO:0000269|PubMed:29180427, ECO:0000269|PubMed:32073997}; Peripheral membrane protein {ECO:0000305|PubMed:32073997}. Early endosome {ECO:0000269|PubMed:20230749}. Note=Found in soma and dendritic shafts of neuronal cells. {ECO:0000250|UniProtKB:Q2PWT8}.	FALSE	-0.712986	-0.378493	-0.560323	-0.915343	0
gnl|gene1484|rna4315|	NUP88	Q99567	Nuclear pore complex protein Nup88 (Fragment)	0.641364	TRUE	FALSE		FALSE	FALSE	FALSE	FALSE	TRUE	Stress granule		Nucleus, nuclear pore complex {ECO:0000269|PubMed:30543681}.	FALSE	-1.54833	0.467251	-0.0977651	-1.38661	0
gnl|gene14921|rna43549|	APC	P25054	Adenomatous polyposis coli protein (Fragment)	0.641155	TRUE	FALSE	1	FALSE	FALSE	FALSE	FALSE	TRUE	Centrosome/Spindle pole body, Postsynaptic density	Golgi apparatus	Cell junction, adherens junction {ECO:0000269|PubMed:16611247}. Cytoplasm, cytoskeleton {ECO:0000269|PubMed:19632184, ECO:0000269|PubMed:20937854}. Cell projection, lamellipodium {ECO:0000269|PubMed:19151759}. Cell projection, ruffle membrane {ECO:0000269|PubMed:19151759}. Cytoplasm {ECO:0000269|PubMed:10947987}. Cell membrane {ECO:0000269|PubMed:10947987, ECO:0000269|PubMed:16611247, ECO:0000269…	FALSE	-0.789767	-0.814422	-0.148982	-0.811448	0
gnl|gene455|rna1316|	MPHOSPH10	O00566	U3 small nucleolar ribonucleoprotein protein MPP10	0.639604	TRUE	FALSE		FALSE	TRUE	FALSE	FALSE	TRUE	Nucleolus		Nucleus, nucleolus {ECO:0000269|PubMed:12429849, ECO:0000269|PubMed:12655004, ECO:0000269|PubMed:9450966}. Chromosome {ECO:0000269|PubMed:9450966}. Note=Fibrillar region of the nucleolus (PubMed:9450966). After dissolution of the nucleolus in early M phase becomes associated with chromosomes through metaphase and anaphase (PubMed:9450966). In telophase localized to small cellular prenucleolar bod…	FALSE	-0.49217	-0.492607	-0.72379	-0.84985	0
gnl|gene18377|rna53682|	FAM76B	Q5HYJ3	Protein FAM76B	0.638972	TRUE	FALSE		FALSE	TRUE	FALSE	FALSE	TRUE	Nuclear speckle		Nucleus speckle {ECO:0000269|PubMed:19266028}.	FALSE	-0.941116	-0.429311	-0.480608	-0.704854	0
gnl|gene6876|rna20108|	RAB3GAP2	Q9H2M9	Rab3 GTPase-activating protein non-catalytic subunit	0.638504	TRUE	FALSE		FALSE	FALSE	TRUE	FALSE	FALSE	Postsynaptic density	endoplasmic reticulum membrane	Cytoplasm {ECO:0000250|UniProtKB:Q5U1Z0}. Endoplasmic reticulum {ECO:0000305|PubMed:24891604}. Note=In neurons, it is enriched in the synaptic soluble fraction. {ECO:0000250|UniProtKB:Q5U1Z0}.	FALSE	-0.6574	-0.0627732	-0.711213	-1.12263	0
gnl|gene10310|rna29967|	STAT6	P42226	Signal transducer and activator of transcription 6	0.637254	TRUE	FALSE		FALSE	FALSE	FALSE	FALSE	TRUE			Cytoplasm. Nucleus. Note=Translocated into the nucleus in response to phosphorylation.	FALSE	-0.944898	-0.684383	-0.361453	-0.55828	0
gnl|gene5146|rna15049|	MASTL	Q96GX5	Serine/threonine-protein kinase greatwall	0.6361	TRUE	FALSE		FALSE	FALSE	FALSE	FALSE	TRUE			Cytoplasm, cytoskeleton, microtubule organizing center, centrosome {ECO:0000269|PubMed:20818157}. Nucleus {ECO:0000269|PubMed:19460416, ECO:0000269|PubMed:20818157}. Cleavage furrow {ECO:0000269|PubMed:20818157}. Note=During interphase is mainly nuclear, upon nuclear envelope breakdown localizes at the cytoplasm and during mitosis at the centrosomes. Upon mitotic exit moves to the cleavage furrow…	FALSE	-0.57508	-0.137754	-0.606517	-1.22505	0
gnl|gene10415|rna30271|	LSM11	P83369	U7 snRNA-associated Sm-like protein LSm11	0.635981	TRUE	FALSE		FALSE	TRUE	FALSE	FALSE	TRUE	Histone locus body		Nucleus {ECO:0000269|PubMed:12975319}.	FALSE	-0.937799	-0.476862	-0.588097	-0.541165	0
gnl|gene41924|rna84571|	TCOF1	Q13428	Treacle protein (Fragment)	0.634487	TRUE	FALSE	1	FALSE	TRUE	FALSE	FALSE	TRUE	Nucleolus		Nucleus, nucleolus {ECO:0000269|PubMed:12777385}.	FALSE	-0.518514	-0.223833	-0.664388	-1.13121	0
gnl|gene6979|rna20377|	HNRNPA2B1	P22626	Heterogeneous nuclear ribonucleoproteins A2/B1	0.631718	TRUE	TRUE	6	FALSE	FALSE	FALSE	FALSE	TRUE	Droplet, Nuclear speckle, Nucleolus, P-body, Stress granule	extracellular exosome	Nucleus {ECO:0000269|PubMed:31320558}. Nucleus, nucleoplasm {ECO:0000269|PubMed:17289661}. Cytoplasm {ECO:0000269|PubMed:31320558}. Cytoplasmic granule {ECO:0000269|PubMed:17289661, ECO:0000269|PubMed:24356509}. Secreted, extracellular exosome {ECO:0000269|PubMed:24356509}. Note=Localized in cytoplasmic mRNP granules containing untranslated mRNAs (PubMed:17289661). Component of ribonucleosomes (P…	TRUE	-1.16436	-0.24865	-0.374659	-0.739203	1
gnl|gene11899|rna34553|	BRIX1	Q8TDN6	Ribosome biogenesis protein BRX1 homolog	0.629821	TRUE	FALSE		FALSE	TRUE	FALSE	FALSE	TRUE	Nucleolus, P-body		Nucleus, nucleolus.	FALSE	-0.53129	-0.46799	-0.67889	-0.841115	0
gnl|gene7058|rna20603|	CBL	P22681	E3 ubiquitin-protein ligase CBL	0.627928	TRUE	FALSE		FALSE	FALSE	TRUE	FALSE	FALSE		Golgi apparatus	Cytoplasm. Cell membrane. Cell projection, cilium {ECO:0000269|PubMed:29237719}. Golgi apparatus {ECO:0000269|PubMed:29237719}. Note=Colocalizes with FGFR2 in lipid rafts at the cell membrane.	FALSE	-0.858745	-0.234446	-0.417329	-1.00119	0
gnl|gene18508|rna54050|	CNOT3	O75175	CCR4-NOT transcription complex subunit 3 (Fragment)	0.626934	TRUE	FALSE		FALSE	TRUE	FALSE	FALSE	TRUE	P-body, Stress granule		Cytoplasm {ECO:0000305}. Nucleus {ECO:0000305}. Cytoplasm, P-body {ECO:0000250}. Note=NANOS2 promotes its localization to P-body. {ECO:0000250}.	TRUE	-0.683631	-0.819834	-0.274457	-0.729815	0
gnl|gene16125|rna47139|	ULK3	Q6PHR2	Serine/threonine-protein kinase ULK3	0.626637	TRUE	FALSE		FALSE	FALSE	FALSE	FALSE	TRUE			Cytoplasm {ECO:0000269|PubMed:19279323, ECO:0000269|PubMed:19878745}. Note=Localizes to pre-autophagosomal structure during cellular senescence.	FALSE	-1.53947	-0.57018	-0.098292	-0.298605	0
gnl|gene20398|rna59587|	KDM6A	O15550	Lysine-specific demethylase 6A	0.625799	TRUE	FALSE	1	FALSE	FALSE	FALSE	FALSE	TRUE			Nucleus {ECO:0000305}.	FALSE	-0.998084	-0.859937	-0.140378	-0.504799	0
gnl|gene42918|rna86082|	NPFFR2	Q9Y5X5	Neuropeptide FF receptor 2	0.625437	TRUE	FALSE		FALSE	FALSE	TRUE	FALSE	FALSE			Cell membrane; Multi-pass membrane protein.	FALSE	-0.411475	0.0524407	-1.24556	-0.897147	1
gnl|gene11954|rna34725|	RECQL4	O94761	ATP-dependent DNA helicase Q4	0.62392	TRUE	FALSE		FALSE	FALSE	FALSE	FALSE	TRUE			Cytoplasm {ECO:0000269|PubMed:15317757}. Nucleus {ECO:0000269|PubMed:10552928}.	FALSE	0.105261	-1.04413	-0.433349	-1.12347	0
gnl|gene19446|rna56828|	NELFE	P18615	Negative elongation factor E	0.6239	TRUE	FALSE	1	FALSE	TRUE	FALSE	FALSE	TRUE	Stress granule		Nucleus {ECO:0000269|PubMed:14701750}. Chromosome {ECO:0000269|PubMed:14701750}. Note=Localizes to chromatin (PubMed:14701750). Phosphorylation by the P-TEFb complex promotes its release from chromatin (PubMed:14701750). {ECO:0000269|PubMed:14701750}.	TRUE	-0.769775	-0.327989	-0.431298	-0.96654	0
gnl|gene42188|rna84951|	TRA2B	P62995	Transformer-2 protein homolog beta	0.621538	TRUE	FALSE	0	FALSE	TRUE	FALSE	FALSE	TRUE	Nuclear speckle, P-body, Stress granule		Nucleus {ECO:0000269|PubMed:9212162, ECO:0000269|PubMed:9546399}.	TRUE	-0.383918	-0.722468	-0.47613	-0.903638	0
gnl|gene15108|rna44096|	ZC3H18	Q86VM9	Zinc finger CCCH domain-containing protein 18 (Fragment)	0.620135	TRUE	FALSE		FALSE	FALSE	FALSE	FALSE	TRUE			Nucleus {ECO:0000250}.	FALSE	-1.18987	-0.964588	-0.142313	-0.183772	0
gnl|gene6724|rna19687|	BRCA1	P38398	Breast cancer type 1 susceptibility protein (Fragment)	0.620123	TRUE	FALSE		FALSE	FALSE	FALSE	FALSE	TRUE	PML nuclear body, Centrosome/Spindle pole body		Nucleus {ECO:0000269|PubMed:15133502, ECO:0000269|PubMed:17525340, ECO:0000269|PubMed:20160719, ECO:0000269|PubMed:21144835, ECO:0000269|PubMed:26778126, ECO:0000269|PubMed:9528852}. Chromosome {ECO:0000269|PubMed:23269703, ECO:0000269|PubMed:25472942, ECO:0000269|PubMed:26778126}. Cytoplasm {ECO:0000269|PubMed:20160719}. Note=Localizes at sites of DNA damage at double-strand breaks (DSBs); recru…	FALSE	-0.79119	-0.697858	-0.308455	-0.682988	0
gnl|gene7458|rna21735|	TUBGCP3	Q96CW5	Gamma-tubulin complex component 3	0.620016	TRUE	FALSE		TRUE	FALSE	FALSE	FALSE	TRUE	Centrosome/Spindle pole body, P-body		Cytoplasm, cytoskeleton, microtubule organizing center, centrosome {ECO:0000269|PubMed:14654843}.	FALSE	-0.506832	-0.495746	-0.398734	-1.07875	0
gnl|gene8490|rna24717|	URB2	Q14146	Unhealthy ribosome biogenesis protein 2 homolog	0.619106	TRUE	FALSE		FALSE	TRUE	FALSE	FALSE	TRUE	Nucleolus		Nucleus, nucleolus {ECO:0000269|PubMed:15635413}.	FALSE	-0.770064	-1.1729	-0.0714965	-0.461962	0
gnl|gene6247|rna18268|	DNAJB11	Q9UBS4	DnaJ homolog subfamily B member 11	0.616087	TRUE	FALSE		FALSE	FALSE	TRUE	FALSE	FALSE		endoplasmic reticulum;endoplasmic reticulum lumen	Endoplasmic reticulum lumen {ECO:0000269|PubMed:10827079, ECO:0000269|PubMed:15195998, ECO:0000269|PubMed:15525676, ECO:0000269|PubMed:15544163}. Note=Associated with the ER membrane in a C-terminally epitope-tagged construct.	FALSE	0.199432	-0.482614	-0.499447	-1.68172	1
gnl|gene2750|rna8006|	PABPC1	P11940	Polyadenylate-binding protein 1	0.615293	TRUE	FALSE	2	FALSE	TRUE	FALSE	FALSE	TRUE	Nucleolus, P-body, Stress granule, Postsynaptic density	extracellular exosome	Cytoplasm {ECO:0000269|PubMed:20573744, ECO:0000269|PubMed:21883093, ECO:0000269|PubMed:28733330, ECO:0000269|PubMed:31649314, ECO:0000269|PubMed:7908267, ECO:0000269|PubMed:9582337}. Cytoplasm, Stress granule {ECO:0000269|PubMed:21883093, ECO:0000269|PubMed:22872150, ECO:0000269|PubMed:27573237}. Nucleus {ECO:0000269|PubMed:18799579, ECO:0000269|PubMed:9582337}. Cell projection, lamellipodium {E…	TRUE	-0.477381	-1.37684	-0.113034	-0.493922	0
gnl|gene12616|rna36662|	SPDL1	Q96EA4	Protein Spindly	0.615195	TRUE	FALSE		FALSE	FALSE	FALSE	FALSE	TRUE	Centrosome/Spindle pole body		Cytoplasm, cytoskeleton, microtubule organizing center, centrosome. Chromosome, centromere, kinetochore. Nucleus. Cytoplasm, cytoskeleton, spindle pole. Note=Localizes to the nucleus in interphase and to the kinetochore in early prometaphase. Relocalizes to the mitotic spindle pole before metaphase and is subsequently lost from the spindle poles after chromosome congression is completed. Removal …	FALSE	-1.24435	-0.748546	-0.228005	-0.239882	0
gnl|gene4272|rna12439|	RBM43	Q6ZSC3	RNA-binding protein 43	0.613829	TRUE	FALSE		FALSE	FALSE	FALSE	FALSE	TRUE				FALSE	-0.481303	-0.508933	-0.639111	-0.82597	0
gnl|gene13625|rna39657|	MTUS1	Q9ULD2	Microtubule-associated tumor suppressor 1	0.613763	TRUE	FALSE		FALSE	TRUE	TRUE	FALSE	FALSE	Centrosome/Spindle pole body, Spindle apparatus		Mitochondrion {ECO:0000269|PubMed:10697957, ECO:0000269|PubMed:12692079, ECO:0000269|PubMed:19794912}. Golgi apparatus {ECO:0000250}. Cell membrane {ECO:0000250}. Nucleus {ECO:0000250}. Note=In neurons, translocates into the nucleus after treatment with angiotensin-II. {ECO:0000250}.; [Isoform 1]: Cytoplasm, cytoskeleton, microtubule organizing center, centrosome. Cytoplasm, cytoskeleton, spindle…	FALSE	-0.711549	-0.0352275	-0.518057	-1.19022	0
gnl|gene15680|rna45775|	RELCH	Q9P260	RAB11-binding protein RELCH	0.611797	TRUE	FALSE		FALSE	FALSE	TRUE	FALSE	FALSE	Postsynaptic density	recycling endosome;trans-Golgi network	Recycling endosome {ECO:0000269|PubMed:29514919}. Golgi apparatus, trans-Golgi network {ECO:0000269|PubMed:29514919}. Note=Translocated to the trans-Golgi network area in an OSBP-dependent manner (PubMed:29514919). Colocalizes with RAB11A in recycling endosomes (By similarity). Found in a complex composed of RELCH, OSBP1 and RAB11A (By similarity). {ECO:0000250|UniProtKB:Q148V7, ECO:0000269|PubMe…	FALSE	-0.656508	-0.128101	-0.554089	-1.10849	0
gnl|gene41136|rna83455|	CWF19L2	Q2TBE0	CWF19-like protein 2 (Fragment)	0.60922	TRUE	FALSE		FALSE	FALSE	FALSE	FALSE	TRUE				FALSE	-0.562941	-1.23211	0.0160598	-0.657884	0
gnl|gene14051|rna40934|	HNRNPA0	Q13151	Heterogeneous nuclear ribonucleoprotein A0	0.606496	TRUE	TRUE	5	FALSE	FALSE	FALSE	FALSE	TRUE	Droplet, Nucleolus, Stress granule		Nucleus {ECO:0000250}. Note=Component of ribonucleosomes. {ECO:0000250}.	FALSE	-0.638242	0.227768	-0.885604	-1.12991	0
gnl|gene20254|rna59134|	SRFBP1	Q8NEF9	Serum response factor-binding protein 1	0.604185	TRUE	FALSE		FALSE	FALSE	FALSE	FALSE	TRUE	Nucleolus		Cytoplasm, perinuclear region {ECO:0000250|UniProtKB:Q9CZ91}.	FALSE	-0.993257	-0.494188	-0.36501	-0.564285	0
gnl|gene18006|rna52626|	CWC22	Q9HCG8	Pre-mRNA-splicing factor CWC22 homolog	0.604131	TRUE	FALSE		FALSE	FALSE	FALSE	FALSE	TRUE	Stress granule		Nucleus {ECO:0000269|PubMed:11991638, ECO:0000269|PubMed:28502770, ECO:0000269|PubMed:29301961, ECO:0000269|PubMed:29360106}. Nucleus speckle {ECO:0000269|PubMed:22961380}. Note=Concentrates around speckles, which are sites of pre-mRNA synthesis and processing, where it colocalizes with EJC core proteins. {ECO:0000269|PubMed:22961380}.	FALSE	-0.570183	-0.339589	-0.498484	-1.00827	0
gnl|gene19734|rna57663|	YTHDF2	Q9Y5A9	YTH domain-containing family protein 2	0.603869	TRUE	FALSE	3	FALSE	TRUE	FALSE	FALSE	TRUE	P-body, Stress granule		Cytoplasm, cytosol {ECO:0000269|PubMed:26458103, ECO:0000269|PubMed:31292544, ECO:0000269|PubMed:32492408}. Cytoplasm, P-body {ECO:0000269|PubMed:24284625, ECO:0000269|PubMed:31292544, ECO:0000269|PubMed:32492408}. Cytoplasm, Stress granule {ECO:0000269|PubMed:31292544, ECO:0000269|PubMed:32451507}. Nucleus {ECO:0000269|PubMed:26458103}. Note=Localizes to the cytosol and relocates to the nucleus …	TRUE	-1.01512	0.421759	-0.527763	-1.29436	0
gnl|gene3696|rna10750|	RACGAP1	Q9H0H5	Rac GTPase-activating protein 1	0.602578	TRUE	FALSE		FALSE	FALSE	TRUE	FALSE	FALSE	Stress granule	extracellular exosome	Nucleus {ECO:0000269|PubMed:18445686}. Cytoplasm. Cytoplasm, cytoskeleton, spindle {ECO:0000269|PubMed:18445686}. Cytoplasmic vesicle, secretory vesicle, acrosome. Cleavage furrow. Midbody, Midbody ring {ECO:0000269|PubMed:16213214}. Cell membrane; Peripheral membrane protein; Cytoplasmic side. Note=Colocalizes with RND2 in Golgi-derived proacrosomal vesicles and the acrosome (By similarity). Dur…	FALSE	-0.737809	-0.378485	-0.357289	-0.936727	0
gnl|gene16430|rna47990|	MAPKBP1	O60336	Mitogen-activated protein kinase-binding protein 1	0.602533	TRUE	FALSE		FALSE	FALSE	FALSE	FALSE	TRUE			Cytoplasm {ECO:0000269|PubMed:22700971, ECO:0000269|PubMed:28089251}. Nucleus {ECO:0000269|PubMed:22700971}. Cytoplasm, cytoskeleton, spindle pole {ECO:0000269|PubMed:28089251}. Note=Not detected in the cilium. Localized around the poles of the mitotic spindle from prophase to anaphase in mitotic cells. {ECO:0000269|PubMed:28089251}.	FALSE	-0.474728	-0.592821	-0.253325	-1.08926	0
gnl|gene42467|rna85387|	NOL6	Q9H6R4	Nucleolar protein 6	0.601353	TRUE	FALSE		FALSE	TRUE	FALSE	FALSE	TRUE	Nucleolus, P-body	mitochondrion	Nucleus, nucleolus {ECO:0000269|PubMed:12429849}. Chromosome {ECO:0000250}. Note=Localizes to condensed chromosomes in mitosis. {ECO:0000250}.	FALSE	-0.735573	-0.263976	-0.585613	-0.82025	0
gnl|gene18742|rna54712|	RANGAP1	P46060	Ran GTPase-activating protein 1	0.600232	TRUE	FALSE		FALSE	TRUE	TRUE	FALSE	FALSE	Stress granule, Postsynaptic density	intracellular membrane-bounded organelle	Cytoplasm {ECO:0000269|PubMed:15037602, ECO:0000305|PubMed:8146159}. Nucleus, nucleoplasm {ECO:0000269|PubMed:8146159}. Nucleus envelope {ECO:0000269|PubMed:11854305, ECO:0000269|PubMed:15037602}. Chromosome, centromere, kinetochore {ECO:0000269|PubMed:11854305}. Cytoplasm, cytoskeleton, spindle {ECO:0000269|PubMed:11854305, ECO:0000269|PubMed:15037602}. Note=Cytoplasmic during interphase. Detect…	FALSE	-1.11097	-0.25069	-0.110671	-0.928597	0
gnl|gene7463|rna21754|	PTBP1	P26599	Polypyrimidine tract-binding protein 1	0.599612	TRUE	FALSE	2	FALSE	FALSE	FALSE	FALSE	TRUE	Droplet, Nuclear speckle, Nucleolus, Stress granule, Others	extracellular exosome	Nucleus.	TRUE	-0.479789	-0.376851	-0.655967	-0.885839	0
gnl|gene20338|rna59402|	NOC2L	Q9Y3T9	Nucleolar complex protein 2 homolog	0.599258	TRUE	FALSE		FALSE	TRUE	FALSE	FALSE	TRUE	Nucleolus		Nucleus, nucleoplasm. Nucleus, nucleolus. Note=Translocates from the nucleoli to the nucleoplasm in presence of several stressors like ultraviolet irradiation and actinomycin-D. Predominantly detected in the nucleoli in non-mitotic cells. Predominantly detected in nucleoplasma in cells undergoing mitosis.	FALSE	-1.0286	-0.465	-0.245057	-0.65837	0
gnl|gene19590|rna57249|	ANXA7	P20073	Annexin A7	0.597093	TRUE	FALSE		FALSE	FALSE	FALSE	FALSE	TRUE	Stress granule, Postsynaptic density	endoplasmic reticulum membrane;extracellular exosome		FALSE	-2.12115	1.30577	-0.531582	-1.0414	0
gnl|gene2547|rna7410|	MRPL24	Q96A35	39S ribosomal protein L24, mitochondrial	0.59633	TRUE	FALSE		FALSE	FALSE	TRUE	FALSE	FALSE		mitochondrial inner membrane;mitochondrion	Mitochondrion {ECO:0000269|PubMed:25278503, ECO:0000269|PubMed:25838379, ECO:0000269|PubMed:28892042}.	FALSE	-0.650837	0.994402	-3.03247	0.303586	0
gnl|gene4909|rna14338|	BUB1	O43683	Mitotic checkpoint serine/threonine-protein kinase BUB1	0.594402	TRUE	FALSE		FALSE	FALSE	FALSE	FALSE	TRUE		intracellular membrane-bounded organelle	Nucleus. Chromosome, centromere, kinetochore. Note=Nuclear in interphase cells. Accumulates gradually during G1 and S phase of the cell cycle, peaks at G2/M, and drops dramatically after mitosis. Localizes to the outer kinetochore. Kinetochore localization is required for normal mitotic timing and checkpoint response to spindle damage and occurs very early in prophase. AURKB, KNL1 and INCENP are …	FALSE	-0.85054	-0.950085	-0.159213	-0.417771	0
gnl|gene36840|rna77354|	SBNO1	A3KN83	Protein strawberry notch homolog 1	0.594348	TRUE	FALSE		FALSE	FALSE	FALSE	FALSE	TRUE				FALSE	-1.44951	-0.998117	0.415676	-0.345439	0
gnl|gene8999|rna26206|	ZRANB3	Q5FWF4	DNA annealing helicase and endonuclease ZRANB3	0.593887	TRUE	FALSE		FALSE	FALSE	FALSE	FALSE	TRUE			Nucleus {ECO:0000269|PubMed:22704558, ECO:0000269|PubMed:22705370, ECO:0000269|PubMed:22759634}. Chromosome {ECO:0000269|PubMed:22704558, ECO:0000269|PubMed:22705370, ECO:0000269|PubMed:22759634}. Note=Following DNA damage, recruited to sites of DNA damage and stalled replication forks by polyubiquitinated PCNA (PubMed:22704558, PubMed:22705370, PubMed:22759634). {ECO:0000269|PubMed:22704558, ECO…	FALSE	-0.0595216	-1.05781	-0.509335	-0.748883	0
gnl|gene3294|rna9550|	ZMYM4	Q5VZL5	Zinc finger MYM-type protein 4 (Fragment)	0.593373	TRUE	FALSE		FALSE	FALSE	FALSE	FALSE	TRUE				FALSE	-0.934744	-0.757562	-0.328158	-0.353027	0
gnl|gene17831|rna52109|	MED16	Q9Y2X0	Mediator of RNA polymerase II transcription subunit 16 (Fragment)	0.592999	TRUE	FALSE	0	FALSE	FALSE	FALSE	FALSE	TRUE			Nucleus {ECO:0000305}.	FALSE	-1.0232	-1.0726	-0.0617051	-0.214489	0
gnl|gene3330|rna9681|	DGCR8	Q8WYQ5	Microprocessor complex subunit DGCR8	0.592821	TRUE	FALSE		FALSE	TRUE	FALSE	FALSE	TRUE	Nuclear speckle, Nucleolus, P-body		Nucleus {ECO:0000269|PubMed:16906129, ECO:0000269|PubMed:16963499, ECO:0000269|PubMed:17159994, ECO:0000269|PubMed:22118463}. Nucleus, nucleolus {ECO:0000269|PubMed:17159994}. Note=Colocalizes with nucleolin and DROSHA in the nucleolus. Mostly detected in the nucleolus as electron-dense granular patches around the fibrillar center (FC) and granular component (GC). Also detected in the nucleoplasm…	FALSE	-0.864236	-0.361791	-0.241281	-0.903978	0
gnl|gene1017|rna2981|	MYBBP1A	Q9BQG0	Myb-binding protein 1A	0.59174	TRUE	FALSE		FALSE	TRUE	FALSE	FALSE	TRUE	Nucleolus	intracellular membrane-bounded organelle	Cytoplasm {ECO:0000269|PubMed:12429849}. Nucleus {ECO:0000269|PubMed:12429849}. Nucleus, nucleolus {ECO:0000269|PubMed:12429849}. Note=Shuttles between the nucleus and cytoplasm. Nuclear import may be mediated by KPNA2, while export appears to depend partially on XPO1/CRM1 (By similarity). Predominantly nucleolar. {ECO:0000250|UniProtKB:Q7TPV4}.	FALSE	-0.585329	-0.339141	-0.432211	-1.01028	0
gnl|gene19917|rna58160|	KIN	O60870	DNA/RNA-binding protein KIN17	0.590981	TRUE	FALSE		FALSE	FALSE	FALSE	FALSE	TRUE	Nucleolus	intracellular membrane-bounded organelle	Nucleus {ECO:0000269|PubMed:11880372, ECO:0000269|PubMed:12359749, ECO:0000269|PubMed:12754299, ECO:0000269|PubMed:12853634, ECO:0000269|PubMed:15831485}. Cytoplasm {ECO:0000269|PubMed:11880372, ECO:0000269|PubMed:12359749, ECO:0000269|PubMed:12754299, ECO:0000269|PubMed:12853634, ECO:0000269|PubMed:15831485}. Note=During S phase, strongly associated with the nuclear matrix, and to chromosomal DN…	FALSE	-0.468857	-0.907267	-0.352284	-0.635516	0
gnl|gene19047|rna55602|	CC2D1A	Q6P1N0	Coiled-coil and C2 domain-containing protein 1A	0.590595	TRUE	FALSE		FALSE	FALSE	FALSE	FALSE	TRUE	Postsynaptic density	extracellular exosome	Cytoplasm {ECO:0000269|PubMed:16033914}. Nucleus {ECO:0000250|UniProtKB:Q66HA5}. Cytoplasm, cytoskeleton, microtubule organizing center, centrosome {ECO:0000303|PubMed:20171170}.	FALSE	-0.856804	-0.511809	-0.280245	-0.713523	0
gnl|gene14207|rna41384|	UBE3C	Q15386	Ubiquitin-protein ligase E3C	0.590593	TRUE	FALSE		FALSE	FALSE	FALSE	FALSE	TRUE	Postsynaptic density			FALSE	-0.637687	-0.141137	-0.531959	-1.05159	0
gnl|gene6855|rna20038|	DDX59	Q5T1V6	Probable ATP-dependent RNA helicase DDX59	0.588976	TRUE	FALSE		FALSE	FALSE	FALSE	FALSE	TRUE			Cytoplasm {ECO:0000269|PubMed:23972372}. Nucleus {ECO:0000269|PubMed:23972372}. Note=Exhibits granular localization in the nucleus, as well as in the cytoplasm.	FALSE	-0.738283	-0.814012	-0.157329	-0.646281	0
gnl|gene10072|rna29268|	VAC14	Q08AM6	Protein VAC14 homolog	0.588437	TRUE	FALSE		FALSE	FALSE	TRUE	FALSE	FALSE	Centrosome/Spindle pole body, Postsynaptic density	Golgi membrane;early endosome membrane;endosome membrane;intracellular membrane-bounded organelle	Endosome membrane {ECO:0000269|PubMed:15542851, ECO:0000269|PubMed:17556371}. Microsome membrane {ECO:0000250|UniProtKB:Q80W92}. Note=Mainly associated with membranes of the late endocytic pathway.	FALSE	-0.285531	-0.186742	-0.588045	-1.29343	0
gnl|gene12083|rna35101|	PIK3R4	Q99570	Phosphoinositide 3-kinase regulatory subunit 4	0.588179	TRUE	FALSE		FALSE	FALSE	TRUE	FALSE	FALSE		intracellular membrane-bounded organelle;late endosome	Late endosome {ECO:0000269|PubMed:14617358}. Cytoplasmic vesicle, autophagosome {ECO:0000305}. Membrane {ECO:0000305}; Lipid-anchor {ECO:0000305}. Note=As component of the PI3K complex I localized to pre-autophagosome structures. As component of the PI3K complex II localized predominantly to endosomes. Localizes also to discrete punctae along the ciliary axoneme (By similarity). {ECO:0000250|UniP…	FALSE	-0.603517	-0.412943	-0.34315	-0.993105	0
gnl|gene45862|rna90409|	SHC1	P29353	SHC-transforming protein 1	0.588084	TRUE	FALSE		FALSE	FALSE	TRUE	FALSE	FALSE			Cytoplasm.; [Isoform p46Shc]: Mitochondrion matrix {ECO:0000269|PubMed:14573619}. Note=Localized to the mitochondria matrix. Targeting of isoform p46Shc to mitochondria is mediated by its first 32 amino acids, which behave as a bona fide mitochondrial targeting sequence. Isoform p52Shc and isoform p66Shc, that contain the same sequence but more internally located, display a different subcellular …	FALSE	-1.03829	-0.520049	-0.333848	-0.460143	0
gnl|gene13801|rna40177|	CDCA2	Q69YH5	Cell division cycle-associated protein 2	0.586356	TRUE	FALSE		FALSE	FALSE	TRUE	FALSE	FALSE			Nucleus {ECO:0000269|PubMed:16492807}. Note=Excluded from the nucleolus. Present in nucleoplasm throughout the G1, S and G2 stages of the cell cycle. During M phase, it becomes diffuse throughout the cell as the nuclear membrane breaks down, and faintly accumulates later on metaphase chromatin. As the cell progresses to anaphase, it accumulates on chromatin.	FALSE	-1.01644	-0.636522	-0.127691	-0.564773	0
gnl|gene42438|rna85337|	SUDS3	Q9H7L9	Sin3 histone deacetylase corepressor complex component SDS3	0.585888	TRUE	FALSE		FALSE	FALSE	FALSE	FALSE	TRUE			Nucleus {ECO:0000269|PubMed:21239494}.	FALSE	-1.10076	-0.448072	-0.181873	-0.612847	0
gnl|gene3687|rna10730|	OTUD4	Q01804	OTU domain-containing protein 4	0.585744	TRUE	FALSE		FALSE	TRUE	FALSE	FALSE	TRUE	P-body, Stress granule		Cytoplasm {ECO:0000269|PubMed:25944111}. Nucleus {ECO:0000269|PubMed:25944111}. Note=Primarily cytoplasmic. {ECO:0000269|PubMed:25944111}.	TRUE	-0.281157	-0.595221	-0.588716	-0.877883	0
gnl|gene46613|rna91447|	CDC7	O00311	Cell division cycle 7-related protein kinase	0.584979	TRUE	FALSE		FALSE	FALSE	FALSE	FALSE	TRUE			Nucleus {ECO:0000305|PubMed:27401717}.	FALSE	-0.352119	-0.818229	-0.0890708	-1.0805	0
gnl|gene7784|rna22718|	SRCAP	Q6ZRS2	Helicase SRCAP	0.584665	TRUE	FALSE		FALSE	FALSE	FALSE	FALSE	TRUE		Golgi apparatus	Nucleus {ECO:0000255|PROSITE-ProRule:PRU00549, ECO:0000269|PubMed:10702287}.	FALSE	-0.595414	-0.872568	-0.135258	-0.735419	0
gnl|gene5729|rna16769|	DDX43	Q9NXZ2	Probable ATP-dependent RNA helicase DDX43	0.58351	TRUE	FALSE		FALSE	FALSE	FALSE	FALSE	TRUE	Nucleolus			FALSE	-0.977752	-0.920487	-0.0556983	-0.380103	0
gnl|gene431|rna1244|	GTF2B	Q00403	Transcription initiation factor IIB	0.582754	TRUE	FALSE		FALSE	FALSE	FALSE	FALSE	TRUE	Nucleolus		Nucleus {ECO:0000269|PubMed:12931194}. Chromosome {ECO:0000269|PubMed:24441171}. Note=Non-acetylated form colocalizes with DNA in the G0/1, S and G2 phases of the cell cycle, but not during mitosis (PubMed:24441171). Acetylated form colocalizes at transcriptionally silent mitotic chromatids during mitosis at metaphase, anaphase, and telophase phases of the cell cycle (PubMed:24441171). {ECO:00002…	FALSE	-0.689084	-0.681175	-0.368979	-0.591777	0
gnl|gene16622|rna48561|	C20orf194	Q5TEA3	Uncharacterized protein C20orf194	0.582661	TRUE	FALSE		FALSE	FALSE	FALSE	FALSE	TRUE				FALSE	-0.881217	-0.4899	-0.436912	-0.522614	0
gnl|gene8808|rna25649|	NOL8	Q76FK4	Nucleolar protein 8 (Fragment)	0.58241	TRUE	FALSE		FALSE	TRUE	FALSE	FALSE	TRUE	Nucleolus		Nucleus, nucleolus {ECO:0000269|PubMed:15132771, ECO:0000269|PubMed:16963496}. Note=Localizes in the nucleolar-organizing region during ribosome biogenesis.	FALSE	-0.293846	-1.06069	-0.1595	-0.815606	0
gnl|gene15287|rna44617|	LPP	Q93052	Lipoma-preferred partner	0.581481	TRUE	FALSE		FALSE	FALSE	TRUE	FALSE	FALSE	Stress granule		Nucleus. Cytoplasm. Cell junction. Cell membrane. Note=Found in the nucleus, in the cytoplasm and at cell adhesion sites. Shuttles between the cytoplasm and the nucleus. It has been found in sites of cell adhesion such as cell-to-cell contact and focal adhesion which are membrane attachment sites of cells to the extracellular matrix. Mainly nuclear when fused with HMGA2/HMGIC and KMT2A/MLL1.	FALSE	-0.439255	-0.447162	-0.580597	-0.858911	0
gnl|gene38482|rna79639|	PSMD5	Q16401	26S proteasome non-ATPase regulatory subunit 5	0.579416	TRUE	FALSE		TRUE	FALSE	FALSE	FALSE	TRUE				FALSE	-1.03225	0.446798	-0.647024	-1.08518	0
gnl|gene11544|rna33519|	STAU2	Q9NUL3	Double-stranded RNA-binding protein Staufen homolog 2	0.578807	TRUE	FALSE		FALSE	TRUE	TRUE	FALSE	FALSE	P-body, Stress granule		Cytoplasm. Nucleus. Nucleus, nucleolus. Endoplasmic reticulum. Note=Shuttles between the nucleolus, nucleus and the cytoplasm. Nuclear export of isoform 1 is independent of XPO1/CRM1 and requires the exportin XPO5. Nuclear export of isoform 2 and isoform 3 can occur by both XPO1/CRM1-dependent and XPO1/CRM1-independent pathways. Found in large cytoplasmic ribonucleoprotein (RNP) granules which ar…	TRUE	-0.687662	-0.76227	-0.276486	-0.588812	0
gnl|gene17653|rna51591|	CALU	O43852	Calumenin	0.578265	TRUE	FALSE		FALSE	FALSE	TRUE	FALSE	FALSE		Golgi apparatus;endoplasmic reticulum;endoplasmic reticulum lumen	Endoplasmic reticulum membrane {ECO:0000269|PubMed:10222138}. Golgi apparatus {ECO:0000269|PubMed:10222138}. Secreted {ECO:0000305}. Melanosome {ECO:0000269|PubMed:12643545}. Sarcoplasmic reticulum lumen {ECO:0000305}. Note=Identified by mass spectrometry in melanosome fractions from stage I to stage IV. {ECO:0000269|PubMed:12643545}.	FALSE	-0.423869	0.270795	-0.757968	-1.40202	0
gnl|gene10131|rna29464|	CENPJ	Q9HC77	Centromere protein J	0.577936	TRUE	FALSE		FALSE	FALSE	FALSE	FALSE	TRUE	Centrosome/Spindle pole body		Cytoplasm, cytoskeleton, microtubule organizing center, centrosome {ECO:0000269|PubMed:11003675, ECO:0000269|PubMed:14654843, ECO:0000269|PubMed:20531387}. Cytoplasm, cytoskeleton, microtubule organizing center, centrosome, centriole {ECO:0000269|PubMed:17681131, ECO:0000269|PubMed:20531387, ECO:0000269|PubMed:22020124}. Note=Localized within the center of microtubule asters (PubMed:11003675). Du…	FALSE	-1.10895	-0.315012	-0.0024923	-0.88529	0
gnl|gene47430|rna92578|	MTMR12	Q9C0I1	Myotubularin-related protein 12	0.576572	TRUE	FALSE		FALSE	FALSE	TRUE	FALSE	FALSE			Cytoplasm {ECO:0000269|PubMed:12847286}. Sarcoplasmic reticulum {ECO:0000250|UniProtKB:Q80TA6}. Cytoplasm, myofibril, sarcomere {ECO:0000250|UniProtKB:Q80TA6}. Note=Localizes to punctate vesicles when associated with MTM1 (PubMed:12847286). Localizes to triads, a structure formed by a T tubule and two sarcoplasmic reticulum terminal cisterna (By similarity). In skeletal muscles, co-localizes with…	FALSE	-1.22815	-0.465832	-0.13842	-0.473885	0
gnl|gene36943|rna77492|	RRP7A	Q9Y3A4	Ribosomal RNA-processing protein 7 homolog A	0.576339	TRUE	FALSE		FALSE	TRUE	FALSE	FALSE	TRUE	Nucleolus		Nucleus, nucleolus {ECO:0000269|PubMed:33199730}. Cell projection, cilium {ECO:0000269|PubMed:33199730}. Cytoplasm, cytoskeleton, microtubule organizing center, centrosome {ECO:0000269|PubMed:33199730}.	FALSE	-0.565064	-0.419688	-0.606029	-0.714576	0
gnl|gene3259|rna9443|	KIF2C	Q99661	Kinesin-like protein KIF2C	0.575677	TRUE	FALSE		FALSE	FALSE	FALSE	FALSE	TRUE	Nucleolus, Postsynaptic density		Cytoplasm, cytoskeleton {ECO:0000269|PubMed:19632184, ECO:0000269|PubMed:21820309, ECO:0000269|PubMed:23891108}. Nucleus {ECO:0000250|UniProtKB:P70096}. Chromosome, centromere {ECO:0000269|PubMed:14960279, ECO:0000269|PubMed:17485487}. Chromosome, centromere, kinetochore {ECO:0000269|PubMed:14960279, ECO:0000269|PubMed:17485487, ECO:0000269|PubMed:23891108}. Note=Associates with the microtubule n…	FALSE	-1.10315	-0.393155	-0.256937	-0.549465	0
gnl|gene13106|rna38098|	POLH	Q9Y253	DNA polymerase eta	0.575233	TRUE	FALSE		FALSE	FALSE	FALSE	FALSE	TRUE			Nucleus {ECO:0000269|PubMed:12606586, ECO:0000269|PubMed:16357261, ECO:0000269|PubMed:22801543, ECO:0000269|PubMed:24553286}. Note=Binding to ubiquitinated PCNA mediates colocalization to replication foci during DNA replication and persists at sites of stalled replication forks following UV irradiation (PubMed:12606586, PubMed:16357261, PubMed:24553286). After UV irradiation, recruited to DNA dam…	FALSE	-0.469081	-0.580545	-0.338526	-0.912781	0
gnl|gene1561|rna4538|	WNK4	Q96J92	Serine/threonine-protein kinase WNK4	0.574949	TRUE	FALSE	1	FALSE	FALSE	FALSE	FALSE	TRUE			Cell junction, tight junction {ECO:0000250|UniProtKB:Q80UE6}. Note=Present exclusively in intercellular junctions in the distal convoluted tubule and in both the cytoplasm and intercellular junctions in the cortical collecting duct. WNK4 is part of the tight junction complex. {ECO:0000250|UniProtKB:Q80UE6}.	FALSE	-0.466829	0.371916	-0.469866	-1.73501	0
gnl|gene1436|rna4187|	WIPF2	Q8TF74	WAS/WASL-interacting protein family member 2	0.574468	TRUE	FALSE		FALSE	FALSE	FALSE	FALSE	TRUE	Postsynaptic density		Cytoplasm, cytoskeleton {ECO:0000269|PubMed:11829459, ECO:0000269|PubMed:12213210}. Note=Localized to stress fibers and bundles of actin filaments.	FALSE	-1.10776	-0.533334	-0.167216	-0.489565	0
gnl|gene37084|rna77694|	EPS15L1	Q9UBC2	Epidermal growth factor receptor substrate 15-like 1	0.573899	TRUE	FALSE		FALSE	FALSE	TRUE	FALSE	FALSE	Postsynaptic density		Cell membrane {ECO:0000250}; Peripheral membrane protein {ECO:0000250}. Nucleus {ECO:0000250}. Membrane, coated pit {ECO:0000250}. Note=Localized to plasma membrane coated pits. {ECO:0000250}.	FALSE	-0.848706	0.0717633	-0.747227	-0.771426	0
gnl|gene18711|rna54614|	CPSF2	Q9P2I0	Cleavage and polyadenylation specificity factor subunit 2	0.573373	TRUE	FALSE		FALSE	TRUE	FALSE	FALSE	TRUE	Cleavage body, Histone locus body		Nucleus {ECO:0000305}.	FALSE	-0.627851	-0.669843	-0.344324	-0.651475	0
gnl|gene3082|rna8931|	ORC3	Q9UBD5	Origin recognition complex subunit 3	0.572769	TRUE	FALSE		FALSE	FALSE	FALSE	FALSE	TRUE			Nucleus {ECO:0000269|PubMed:31160578}. Chromosome {ECO:0000269|PubMed:31160578}.	FALSE	-0.3717	-0.249029	-0.637245	-1.0331	0
gnl|gene13096|rna38074|	ZC3H13	Q5T200	Zinc finger CCCH domain-containing protein 13	0.57248	TRUE	FALSE		FALSE	FALSE	FALSE	FALSE	TRUE			Nucleus speckle {ECO:0000269|PubMed:24100041}. Nucleus, nucleoplasm {ECO:0000269|PubMed:24100041}.	FALSE	-0.89537	-0.781909	-0.183417	-0.429223	0
gnl|gene15258|rna44526|	KDM3B	Q7LBC6	Lysine-specific demethylase 3B	0.572203	TRUE	FALSE		FALSE	FALSE	FALSE	FALSE	TRUE	Nucleolus		Nucleus {ECO:0000250}.	FALSE	-0.503895	-0.679168	-0.0523388	-1.05341	0
gnl|gene38949|rna80352|	BPTF	Q12830	Nucleosome-remodeling factor subunit BPTF (Fragment)	0.571627	TRUE	FALSE		FALSE	FALSE	FALSE	FALSE	TRUE		extracellular exosome	Cytoplasm. Nucleus. Note=In brains of Alzheimer disease patients, present in a subset of amyloid-containing plaques.	FALSE	-0.690876	-0.718768	-0.149792	-0.727071	0
gnl|gene12287|rna35713|	SYNCRIP	O60506	Heterogeneous nuclear ribonucleoprotein Q	0.571262	TRUE	FALSE		FALSE	TRUE	TRUE	FALSE	FALSE	Nucleolus, P-body, Stress granule, Postsynaptic density		Cytoplasm {ECO:0000269|PubMed:11574476, ECO:0000269|PubMed:17289661, ECO:0000269|PubMed:19029303, ECO:0000269|PubMed:35538151}. Microsome {ECO:0000250|UniProtKB:Q7TMK9}. Endoplasmic reticulum {ECO:0000250}. Nucleus {ECO:0000250|UniProtKB:Q7TMK9}. Note=The tyrosine phosphorylated form bound to RNA is found in microsomes (By similarity). Localized in cytoplasmic mRNP granules containing untranslate…	TRUE	-0.5752	-0.744935	-0.378484	-0.586431	0
gnl|gene5639|rna16513|	ZC3H11A	O75152	Zinc finger CCCH domain-containing protein 11A	0.570009	TRUE	FALSE		FALSE	TRUE	FALSE	FALSE	TRUE	Nuclear speckle, Stress granule		Nucleus {ECO:0000269|PubMed:29610341}.	TRUE	-0.975674	-0.466924	-0.189247	-0.648191	0
gnl|gene18444|rna53868|	CNN3	Q15417	Calponin-3	0.569648	TRUE	FALSE		FALSE	FALSE	FALSE	FALSE	TRUE				FALSE	-1.33329	-0.996652	0.146012	-0.0946573	0
gnl|gene37569|rna78328|	NELFB	Q8WX92	Negative elongation factor B	0.569345	TRUE	FALSE		FALSE	FALSE	FALSE	FALSE	TRUE			Nucleus {ECO:0000269|PubMed:11739404}.	FALSE	-0.645026	-0.28715	-0.353997	-0.991208	0
gnl|gene14215|rna41409|	R3HCC1	Q9Y3T6	R3H and coiled-coil domain-containing protein 1	0.568991	TRUE	FALSE		FALSE	FALSE	FALSE	FALSE	TRUE				FALSE	-0.819155	-1.00843	-0.0660741	-0.382304	0
gnl|gene16508|rna48224|	NUP85	Q9BW27	Nuclear pore complex protein Nup85	0.568123	TRUE	FALSE		FALSE	FALSE	TRUE	FALSE	FALSE	Centrosome/Spindle pole body		Nucleus, nuclear pore complex {ECO:0000269|PubMed:12196509, ECO:0000269|PubMed:12718872}. Chromosome, centromere, kinetochore {ECO:0000269|PubMed:12718872, ECO:0000269|PubMed:15146057, ECO:0000269|PubMed:16807356}. Cytoplasm, cytoskeleton, spindle {ECO:0000269|PubMed:16807356}. Cytoplasm {ECO:0000269|PubMed:15995708}. Nucleus membrane {ECO:0000269|PubMed:12196509}. Note=During mitosis, localizes …	FALSE	-0.208042	-0.193638	-0.432979	-1.43783	0
gnl|gene43474|rna86896|	SRSF11	Q05519	Serine/arginine-rich splicing factor 11	0.566853	TRUE	FALSE		FALSE	TRUE	FALSE	FALSE	TRUE	Nuclear speckle, Paraspeckle		Nucleus. Note=Colocalizes with spliceosome components.	FALSE	-1.05973	-0.717741	-0.152413	-0.337527	0
gnl|gene173|rna478|	SETX	Q7Z333	Probable helicase senataxin	0.566659	TRUE	FALSE		FALSE	FALSE	FALSE	FALSE	TRUE			Nucleus {ECO:0000269|PubMed:17562789, ECO:0000269|PubMed:21576111, ECO:0000269|PubMed:24105744}. Nucleus, nucleoplasm {ECO:0000269|PubMed:17562789}. Nucleus, nucleolus {ECO:0000269|PubMed:17562789}. Cytoplasm {ECO:0000269|PubMed:17562789, ECO:0000269|PubMed:21576111}. Chromosome {ECO:0000269|PubMed:23149945}. Chromosome, telomere {ECO:0000269|PubMed:21112256}. Cell projection, axon {ECO:0000269|P…	FALSE	-0.755347	-0.543664	-0.413352	-0.554274	0
gnl|gene8218|rna23932|	NUP155	O75694	Nuclear pore complex protein Nup155	0.565238	TRUE	FALSE		FALSE	FALSE	TRUE	FALSE	FALSE	Nucleolus		Nucleus, nuclear pore complex {ECO:0000250|UniProtKB:P37199}. Nucleus membrane {ECO:0000250|UniProtKB:P37199}; Peripheral membrane protein {ECO:0000250|UniProtKB:P37199}; Cytoplasmic side {ECO:0000250|UniProtKB:P37199}. Nucleus membrane {ECO:0000250|UniProtKB:P37199}; Peripheral membrane protein {ECO:0000250|UniProtKB:P37199}; Nucleoplasmic side {ECO:0000250|UniProtKB:P37199}. Note=In mitosis, as…	FALSE	-0.87796	-0.691431	0.134158	-0.825719	0
gnl|gene14444|rna42040|	SMARCA4	P51532	Transcription activator BRG1 (Fragment)	0.564019	TRUE	FALSE	1	FALSE	FALSE	FALSE	FALSE	TRUE	Nucleolus		Nucleus {ECO:0000255|PROSITE-ProRule:PRU00549, ECO:0000269|PubMed:20418909}. Note=Colocalizes with long non-coding RNA Evf2 in nuclear RNA clouds. {ECO:0000250|UniProtKB:Q3TKT4}.	FALSE	-0.5871	-0.564991	-0.385465	-0.718519	0
gnl|gene18189|rna53146|	MAP2K7	O14733	Dual specificity mitogen-activated protein kinase kinase 7	0.563997	TRUE	FALSE		FALSE	FALSE	FALSE	FALSE	TRUE			Nucleus. Cytoplasm {ECO:0000250}.	FALSE	-1.57572	-0.283846	-0.133945	-0.262472	0
gnl|gene2631|rna7648|	GTF2H2	Q13888	General transcription factor IIH subunit 2	0.563996	TRUE	FALSE		FALSE	FALSE	FALSE	FALSE	TRUE	Nucleolus		Nucleus {ECO:0000269|PubMed:27193682}.	FALSE	-1.09645	-0.46879	-0.266026	-0.42472	0
gnl|gene8193|rna23861|	HNRNPUL2	Q1KMD3	Heterogeneous nuclear ribonucleoprotein U-like protein 2	0.563319	TRUE	FALSE		FALSE	FALSE	FALSE	FALSE	TRUE			Nucleus {ECO:0000250|UniProtKB:Q00PI9}.	FALSE	0.0900527	-0.881174	-0.553753	-0.908402	0
gnl|gene16608|rna48522|	TRIP4	Q15650	Activating signal cointegrator 1	0.563122	TRUE	FALSE		FALSE	FALSE	FALSE	FALSE	TRUE			Nucleus {ECO:0000269|PubMed:10454579, ECO:0000269|PubMed:12077347, ECO:0000269|PubMed:20873783, ECO:0000269|PubMed:26924529}. Cytoplasm, cytosol {ECO:0000269|PubMed:10454579, ECO:0000269|PubMed:20873783}. Cytoplasm, cytoskeleton, microtubule organizing center, centrosome {ECO:0000269|PubMed:20873783}. Note=Cytoplasmic under conditions of serum deprivation (PubMed:10454579). Colocalizes with NEK6 …	FALSE	-0.92052	-0.53242	-0.207524	-0.592024	0
gnl|gene1870|rna5462|	PRRC2B	Q5JSZ5	Protein PRRC2B (Fragment)	0.562378	TRUE	FALSE		FALSE	TRUE	FALSE	FALSE	TRUE	P-body, Stress granule			TRUE	-0.867199	0.925234	-0.00541909	-2.30213	0
gnl|gene14522|rna42285|	KRT18	P05783	Keratin, type I cytoskeletal 18	0.561623	TRUE	FALSE		FALSE	TRUE	FALSE	FALSE	TRUE	Nucleolus	extracellular exosome	Nucleus matrix {ECO:0000250|UniProtKB:Q5BJY9}. Cytoplasm, perinuclear region. Nucleus, nucleolus {ECO:0000269|PubMed:22002106}. Cytoplasm {ECO:0000250|UniProtKB:Q5BJY9}.	FALSE	-0.731871	0.298401	-0.00835009	-1.80467	0
gnl|gene16964|rna49567|	ATF7IP	Q6VMQ6	Activating transcription factor 7-interacting protein 1	0.56077	TRUE	FALSE	1	FALSE	FALSE	FALSE	FALSE	TRUE			Nucleus {ECO:0000269|PubMed:19106100, ECO:0000269|PubMed:27732843}.	FALSE	-0.646555	-0.748682	-0.209154	-0.638689	0
gnl|gene15282|rna44602|	RCOR2	Q8IZ40	REST corepressor 2	0.559162	TRUE	FALSE		FALSE	FALSE	FALSE	FALSE	TRUE			Nucleus {ECO:0000255|PROSITE-ProRule:PRU00512, ECO:0000255|PROSITE-ProRule:PRU00624}.	FALSE	-0.430349	-0.482296	-0.292635	-1.03137	0
gnl|gene8068|rna23527|	DHX8	Q14562	ATP-dependent RNA helicase DHX8	0.558007	TRUE	FALSE		FALSE	FALSE	FALSE	FALSE	TRUE	Nucleolus		Nucleus {ECO:0000269|PubMed:11991638, ECO:0000269|PubMed:28062851, ECO:0000269|PubMed:28076346, ECO:0000269|PubMed:28502770}.	FALSE	-0.794587	-0.760528	-0.133086	-0.543826	0
gnl|gene18180|rna53124|	CHMP2B	Q9UQN3	Charged multivesicular body protein 2b	0.557413	TRUE	FALSE		FALSE	FALSE	TRUE	FALSE	FALSE		extracellular exosome	Cytoplasm, cytosol {ECO:0000269|PubMed:16041373}. Late endosome membrane {ECO:0000305|PubMed:16041373}; Peripheral membrane protein {ECO:0000305|PubMed:16041373}.	FALSE	-1.25936	-0.429309	-0.313782	-0.227197	0
gnl|gene12998|rna37782|	STIL	Q15468	SCL-interrupting locus protein	0.556972	TRUE	FALSE	0	FALSE	FALSE	FALSE	FALSE	TRUE	Centrosome/Spindle pole body		Cytoplasm, cytosol {ECO:0000250|UniProtKB:Q60988}. Cytoplasm, cytoskeleton, microtubule organizing center, centrosome, centriole {ECO:0000269|PubMed:22020124, ECO:0000269|PubMed:25385835}.	FALSE	-1.13218	-0.747184	-0.157523	-0.191005	0
gnl|gene4414|rna12854|	PKN2	Q16513	Protein kinase C	0.556938	TRUE	FALSE		FALSE	FALSE	TRUE	FALSE	FALSE			Cytoplasm {ECO:0000269|PubMed:11356191, ECO:0000269|PubMed:17332740}. Nucleus {ECO:0000269|PubMed:11356191}. Membrane {ECO:0000250|UniProtKB:Q8BWW9}. Cell projection, lamellipodium {ECO:0000269|PubMed:11356191}. Cytoplasm, cytoskeleton {ECO:0000269|PubMed:11356191}. Cleavage furrow {ECO:0000269|PubMed:17332740}. Midbody {ECO:0000269|PubMed:17332740}. Cell junction {ECO:0000269|PubMed:20974804}. N…	FALSE	-0.554638	-0.451373	-0.475558	-0.746183	0
gnl|gene39520|rna81127|	PUF60	Q9UHX1	60 kDa poly(U)-binding-splicing factor (Fragment)	0.556358	TRUE	FALSE		FALSE	FALSE	FALSE	FALSE	TRUE	P-body		Nucleus {ECO:0000269|PubMed:10606266, ECO:0000269|PubMed:10668799, ECO:0000269|PubMed:17579712}. Note=Colocalizes partially with RO60. {ECO:0000269|PubMed:10668799}.	FALSE	-0.885972	-0.564983	-0.201289	-0.573188	0
gnl|gene44486|rna88428|	DPF2	Q92785	Zinc finger protein ubi-d4	0.555497	TRUE	FALSE		FALSE	FALSE	FALSE	FALSE	TRUE		intracellular membrane-bounded organelle	Nucleus {ECO:0000269|PubMed:28533407, ECO:0000269|PubMed:29429572}. Cytoplasm {ECO:0000269|PubMed:28533407}.	FALSE	-1.19165	-1.22283	0.0312317	0.161267	0
gnl|gene13944|rna40592|	ELL2	O00472	RNA polymerase II elongation factor ELL2	0.555444	TRUE	FALSE		FALSE	FALSE	FALSE	FALSE	TRUE			Nucleus.	FALSE	-0.730912	-0.650713	-0.155252	-0.684898	0
gnl|gene45235|rna89503|	ZC3H4	Q9UPT8	Zinc finger CCCH domain-containing protein 4	0.554929	TRUE	FALSE		FALSE	FALSE	FALSE	FALSE	TRUE			Chromosome {ECO:0000269|PubMed:33913806}. Note=Recruited at sites of high RNA polymerase II occupancy. {ECO:0000269|PubMed:33913806}.	FALSE	-0.771662	-0.778267	-0.157352	-0.512436	0
gnl|gene40858|rna83032|	DDX46	Q7L014	RNA helicase	0.554122	TRUE	FALSE		FALSE	TRUE	TRUE	FALSE	FALSE	Nuclear speckle, Nucleolus		Nucleus speckle {ECO:0000269|PubMed:12234937}. Nucleus, Cajal body {ECO:0000269|PubMed:12234937}. Membrane {ECO:0000305}; Lipid-anchor {ECO:0000305}. Note=Present in Cajal bodies (CBs) and nuclear speckles.	FALSE	-0.975842	-0.431477	-0.22536	-0.583808	0
gnl|gene4071|rna11850|	PBK	Q96KB5	Lymphokine-activated killer T-cell-originated protein kinase	0.552246	TRUE	FALSE		FALSE	FALSE	FALSE	FALSE	TRUE				FALSE	-1.18377	-0.17795	-0.0931229	-0.754139	0
gnl|gene10178|rna29594|	ARAF	P10398	Serine/threonine-protein kinase A-Raf	0.551929	TRUE	FALSE		FALSE	FALSE	FALSE	FALSE	TRUE				FALSE	-0.714156	-0.442815	-0.323873	-0.726869	0
gnl|gene7987|rna23291|	METTL3	Q86U44	N6-adenosine-methyltransferase catalytic subunit	0.551505	TRUE	FALSE		FALSE	FALSE	FALSE	FALSE	TRUE			Nucleus {ECO:0000269|PubMed:25719671, ECO:0000269|PubMed:26458103, ECO:0000269|PubMed:27117702, ECO:0000269|PubMed:29348140, ECO:0000269|PubMed:29506078}. Nucleus speckle {ECO:0000269|PubMed:9409616}. Cytoplasm {ECO:0000269|PubMed:27117702}. Note=Colocalizes with speckles in interphase nuclei, suggesting that it may be associated with nuclear pre-mRNA splicing components (PubMed:9409616). In resp…	FALSE	-1.27093	-0.449935	-0.023507	-0.461654	0
gnl|gene11983|rna34823|	GOLGA4	Q13439	Golgin subfamily A member 4	0.550853	TRUE	FALSE	0	FALSE	FALSE	FALSE	FALSE	TRUE	Centrosome/Spindle pole body	Golgi apparatus;extracellular exosome;trans-Golgi network	Cytoplasm. Golgi apparatus membrane {ECO:0000269|PubMed:10209123, ECO:0000269|PubMed:10209125, ECO:0000269|PubMed:11303027, ECO:0000269|PubMed:14718928, ECO:0000269|PubMed:15265687}; Peripheral membrane protein. Golgi apparatus, trans-Golgi network membrane {ECO:0000269|PubMed:29084197}.	FALSE	-0.87013	-1.21803	0.0579134	-0.173159	0
gnl|gene19754|rna57709|	DCP2	Q8IU60	m7GpppN-mRNA hydrolase	0.549618	TRUE	FALSE	1	FALSE	TRUE	FALSE	FALSE	TRUE	P-body, Stress granule		Cytoplasm, P-body {ECO:0000269|PubMed:15067023, ECO:0000269|PubMed:15273322, ECO:0000269|PubMed:16364915, ECO:0000269|PubMed:20616046}. Nucleus {ECO:0000269|PubMed:15273322}. Note=Predominantly cytoplasmic, in processing bodies (PB) (PubMed:15273322). A minor amount is nuclear (PubMed:15273322). {ECO:0000269|PubMed:15273322, ECO:0000269|PubMed:16364915, ECO:0000269|PubMed:20616046}.	TRUE	-0.50253	-0.419288	-0.232772	-1.04388	0
gnl|gene5470|rna16032|	SLC25A13	Q9UJS0	Calcium-binding mitochondrial carrier protein Aralar2	0.549482	TRUE	FALSE		FALSE	FALSE	TRUE	FALSE	FALSE	Postsynaptic density	mitochondrial inner membrane;mitochondrion	Mitochondrion inner membrane {ECO:0000269|PubMed:10642534, ECO:0000269|PubMed:11566871}; Multi-pass membrane protein {ECO:0000269|PubMed:11566871}.	FALSE	-0.150169	1.9365	-3.23801	-0.746254	0
gnl|gene16966|rna49572|	HOOK2	Q96ED9	Protein Hook homolog 2	0.547672	TRUE	FALSE		FALSE	FALSE	TRUE	FALSE	FALSE	Centrosome/Spindle pole body	intracellular membrane-bounded organelle;trans-Golgi network	Cytoplasm, cytoskeleton, microtubule organizing center, centrosome {ECO:0000269|PubMed:17140400}. Cytoplasm {ECO:0000269|PubMed:32073997}. Cytoplasm, cytoskeleton {ECO:0000250|UniProtKB:Q7TMK6}. Golgi apparatus, trans-Golgi network {ECO:0000269|PubMed:32073997}. Note=Colocalizes with aggresomes, which are aggregates of misfolded proteins, at the centrosome (PubMed:17540036). Also localizes to pun…	FALSE	-0.948911	-1.34578	-0.0074276	0.111435	0
gnl|gene1538|rna4467|	CEP85	Q6P2H3	Centrosomal protein of 85 kDa	0.547204	TRUE	FALSE		FALSE	TRUE	FALSE	FALSE	TRUE	P-body, Stress granule	Golgi apparatus	Cytoplasm, cytoskeleton, microtubule organizing center, centrosome {ECO:0000269|PubMed:21399614, ECO:0000269|PubMed:26220856}. Cytoplasm, cytoskeleton, spindle pole {ECO:0000269|PubMed:21399614, ECO:0000269|PubMed:26220856}. Nucleus, nucleolus {ECO:0000269|PubMed:21399614}. Note=Localizes to centrosomes and nucleolus in interphase. Upon entry into mitosis, relocates from nucleolus and accumulates…	TRUE	-0.161542	0.561261	-1.3041	-1.28443	0
gnl|gene11580|rna33632|	ERC1	Q8IUD2	ELKS/Rab6-interacting/CAST family member 1	0.546763	TRUE	FALSE	0	FALSE	FALSE	FALSE	FALSE	TRUE	Postsynaptic density		Cytoplasm, cytoskeleton, microtubule organizing center, centrosome {ECO:0000269|PubMed:27224062}. Cytoplasm {ECO:0000250|UniProtKB:Q811U3}. Membrane {ECO:0000250}; Peripheral membrane protein {ECO:0000250}. Golgi apparatus membrane {ECO:0000250}; Peripheral membrane protein {ECO:0000250}. Presynaptic cell membrane {ECO:0000250|UniProtKB:Q811U3}. Note=Recruited on Golgi membranes by RAB6A in a GTP…	FALSE	-0.598409	-0.492733	-0.322206	-0.773704	0
gnl|gene35516|rna75518|	GCN1	Q92616	eIF-2-alpha kinase activator GCN1	0.545994	TRUE	FALSE		FALSE	FALSE	FALSE	FALSE	TRUE	Nucleolus		Cytoplasm {ECO:0000250|UniProtKB:E9PVA8}. Note=Associates with ribosomes in undifferentiated neuroblastoma cells and increases after neuronal differentiation. {ECO:0000250|UniProtKB:E9PVA8}.	FALSE	-0.507514	-0.166635	-0.591551	-0.918276	0
gnl|gene35059|rna74847|	IKZF4	Q9H2S9	Zinc finger protein Eos	0.54496	TRUE	FALSE		FALSE	FALSE	FALSE	FALSE	TRUE			Nucleus {ECO:0000269|PubMed:12444977}.	FALSE	0.0539993	-0.489376	-0.294248	-1.45022	0
gnl|gene19892|rna58082|	WWC2	Q6AWC2	Protein WWC2	0.544908	TRUE	FALSE		FALSE	FALSE	FALSE	FALSE	TRUE				FALSE	-0.598002	-0.694565	-0.153035	-0.734028	0
gnl|gene12180|rna35385|	KIF20A	O95235	Kinesin-like protein KIF20A	0.544068	TRUE	FALSE		FALSE	FALSE	TRUE	FALSE	FALSE			Golgi apparatus {ECO:0000250}. Cytoplasm, cytoskeleton, spindle {ECO:0000269|PubMed:12939256, ECO:0000269|PubMed:29357359}. Note=Localizes to the spindle midzone during anaphase and telophase. {ECO:0000269|PubMed:29357359}.	FALSE	-0.831277	-0.126371	-0.453448	-0.765178	0
gnl|gene15035|rna43870|	HELLS	Q9NRZ9	Lymphoid-specific helicase	0.54379	TRUE	FALSE		FALSE	FALSE	FALSE	FALSE	TRUE			Nucleus {ECO:0000250}. Note=Closely associated with pericentric heterochromatin. {ECO:0000250}.	FALSE	-0.549363	-0.395956	-0.500924	-0.728919	0
gnl|gene8414|rna24497|	BRD7	Q9NPI1	Bromodomain-containing protein 7	0.543638	TRUE	FALSE		FALSE	FALSE	FALSE	FALSE	TRUE	Stress granule		[Isoform 2]: Nucleus.	FALSE	-0.948893	-0.956178	0.00918823	-0.278671	0
gnl|gene27922|rna67433|	ZCCHC3	Q9NUD5	Zinc finger CCHC domain-containing protein 3	0.543303	TRUE	FALSE		FALSE	TRUE	FALSE	FALSE	TRUE	P-body, Stress granule		Cytoplasm {ECO:0000269|PubMed:30135424}.	TRUE	-0.843438	-0.547347	-0.466423	-0.316003	0
gnl|gene47019|rna92015|	INTS3	Q68E01	Integrator complex subunit 3	0.54291	TRUE	FALSE		FALSE	FALSE	FALSE	FALSE	TRUE			Nucleus {ECO:0000269|PubMed:19605351, ECO:0000269|PubMed:19683501, ECO:0000269|PubMed:23904267}. Cytoplasm {ECO:0000269|PubMed:23904267}. Note=Localizes to nuclear foci following DNA damage.	FALSE	-0.518238	-0.267913	-0.479071	-0.906417	0
gnl|gene7770|rna22681|	GEMIN4	P57678	Gem-associated protein 4	0.542387	TRUE	FALSE		FALSE	TRUE	FALSE	FALSE	TRUE	Gemini of cajal body	extracellular exosome	Cytoplasm. Nucleus. Nucleus, nucleolus. Nucleus, gem. Note=Localized in subnuclear structures next to coiled bodies, called gems, which are highly enriched in spliceosomal snRNPs and in the nucleolus.	FALSE	-0.576283	-0.470857	-0.281493	-0.840916	0
[truncated: 3,495 more rows]

## Sheet: Figure 4d,e
ProteinId	GeneSymbol	GeneSpecifier	Name	Liquidlike_behavior	MBO	BMC	mitochondrion	peroxisome	lysosome	vesicle	endoplasmicReticulum	endosome	GolgiApparatus	cytoplasmicVesicle	MitochondrialRNAGranule	SpindleApparatus	PostsynapticDensity	GeminiOfCajalBody	Nucleolus	PMLNuclearBody	CajalBody	NuclearSpeckle	Centrosome_SpindlePoleBody	StressGranule	P_body	Sam68NuclearBody	Paraspeckle	HistoneLocusBody	QuickGO_locatedin	DrLLPS_Condensate	UniProt_SubcellularLoc	RNPgranuleTier1
[truncated: 3,977 more rows]
