# Supplementary material for: Evidence for widespread cytoplasmic structuring into mesoscale condensates
Source: Nat Cell Biol. Author manuscript; Available in PMC 2025 Mar 1. (PMC10981939; doi:10.1038/s41556-024-01363-5)
Supplement: Supplementary_tables [file NIHMS1974258-supplement-Supplementary_tables.xlsx]

## Sheet: Supplementary Table 1 key
Supplementary Table 1: LLPS Database
References for liquid-liquid phase separating (LLPS) proteins.
The table accumulates LLPS annotations from previously published databases. The 'consensus level' counts the number of databases in which a reference is confirmed.
Data sources
Column	Reference	Url
PhaSePro	1	https://phasepro.elte.hu/
PhaSeProCand	1	"
DrLLPS	2	http://llps.biocuckoo.cn/
LLPSDB	3	http://bio-comp.org.cn/llpsdb/home.html
PhaSepDB	4	http://db.phasep.pro/
PhaSepSelf	4	"
PSAP	5	https://www.sciencedirect.com/science/article/pii/S2211124721000188?via%3Dihub#mmc2
References
1	Meszaros, B., Erdos, G., Szabo, B., Schad, E., Tantos, A., Abukhairan, R., Horvath, T., Murvai, N., Kovacs, O. P., Kovacs, M., Tosatto, S. C. E., Tompa, P., Dosztanyi, Z. & Pancsa, R. PhaSePro: the database of proteins driving liquid-liquid phase separation. Nucleic Acids Res 48, D360-D367, doi:10.1093/nar/gkz848 (2020).
2	Ning, W., Guo, Y., Lin, S., Mei, B., Wu, Y., Jiang, P., Tan, X., Zhang, W., Chen, G., Peng, D., Chu, L. & Xue, Y. DrLLPS: a data resource of liquid-liquid phase separation in eukaryotes. Nucleic Acids Res 48, D288-D295, doi:10.1093/nar/gkz1027 (2020).
3	Li, Q., Peng, X., Li, Y., Tang, W., Zhu, J. a., Huang, J., Qi, Y. & Zhang, Z. LLPSDB: a database of proteins undergoing liquid–liquid phase separation in vitro. Nucleic Acids Research 48, D320-D327, doi:10.1093/nar/gkz778 (2019).
4	You, K., Huang, Q., Yu, C., Shen, B., Sevilla, C., Shi, M., Hermjakob, H., Chen, Y. & Li, T. PhaSepDB: a database of liquid-liquid phase separation related proteins. Nucleic Acids Res 48, D354-D359, doi:10.1093/nar/gkz847 (2020).
5	van Mierlo, G., Jansen, J. R. G., Wang, J., Poser, I., van Heeringen, S. J. & Vermeulen, M. Predicting protein condensate formation using machine learning. Cell Rep 34, 108705, doi:10.1016/j.celrep.2021.108705 (2021).

## Sheet: ST1 LLPSdatabase
UniprotID	GeneSymbol	PhaSePro	PhaSeProCand	DrLLPS	LLPSDB	PhaSepDB	PhasepSelf	PSAP	consensus level
O60885	BRD4	1	0	1	1	1	1	1	6
P06748	NPM1	1	0	1	1	1	1	1	6
P09651	HNRNPA1	1	0	1	1	1	1	1	6
P10636	MAPT	1	0	1	1	1	1	1	6
P15502	ELN	1	0	1	1	1	1	1	6
P22626	HNRNPA2B1	1	0	1	1	1	1	1	6
P31483	TIA1	1	0	1	1	1	1	1	6
P35637	FUS	1	0	1	1	1	1	1	6
P45973	CBX5	1	0	1	1	1	1	1	6
Q01844	EWSR1	1	0	1	1	1	1	1	6
Q13148	TARDBP	1	0	1	1	1	1	1	6
Q15648	MED1	1	0	1	1	1	1	1	6
Q92804	TAF15	1	0	1	1	1	1	1	6
Q9NQI0	DDX4	1	0	1	1	1	1	1	6
Q9UHD9	UBQLN2	1	0	1	1	1	1	1	6
O00571	DDX3X	1	0	1	1	1	0	1	5
O14979	HNRNPDL	0	0	1	1	1	1	1	5
O60563	CCNT1	1	0	1	1	1	1	0	5
P16333	NCK1	1	0	1	1	1	1	0	5
P17600	SYN1	1	0	1	1	1	1	0	5
P24928	POLR2A	1	0	1	1	1	1	0	5
P51991	HNRNPA3	0	0	1	1	1	1	1	5
P52948	NUP98	1	0	1	0	1	1	1	5
P55795	HNRNPH2	0	0	1	1	1	1	1	5
P62993	GRB2	1	0	1	1	1	0	1	5
P98179	RBM3	0	1	1	0	1	1	1	5
Q01085	TIAL1	0	0	1	1	1	1	1	5
Q06787	FMR1	1	0	1	1	1	0	1	5
Q07889	SOS1	1	0	1	1	1	0	1	5
Q13151	HNRNPA0	0	0	1	1	1	1	1	5
Q13283	G3BP1	0	1	1	0	1	1	1	5
Q13501	SQSTM1	1	0	1	1	1	0	1	5
Q32P51	HNRNPA1L2	0	0	1	1	1	1	1	5
Q8WXF1	PSPC1	0	0	1	1	1	1	1	5
Q92777	SYN2	1	0	1	1	1	1	0	5
Q96PK6	RBM14	1	0	1	0	1	1	1	5
O43561	LAT	1	0	1	1	1	0	0	4
O43791	SPOP	1	0	1	1	1	0	0	4
O60500	NPHS1	1	0	1	1	1	0	0	4
O75683	SURF6	0	0	1	1	1	0	1	4
P17931	LGALS3	1	0	1	0	1	1	0	4
P29590	PML	1	0	1	0	1	0	1	4
P31942	HNRNPH3	0	0	1	1	1	0	1	4
P31943	HNRNPH1	0	0	1	0	1	1	1	4
P33240	CSTF2	0	0	1	1	1	1	0	4
P38432	COIL	0	1	1	0	1	0	1	4
Q13627	DYRK1A	1	0	1	1	1	0	0	4
Q14011	CIRBP	0	1	1	0	1	1	0	4
Q14103	HNRNPD	1	0	1	1	1	0	0	4
Q7Z5Q1	CPEB2	0	0	1	0	1	1	1	4
Q8N884	CGAS	1	0	1	1	1	0	0	4
Q96LT7	C9orf72	0	0	1	0	1	1	1	4
Q9BYB0	SHANK3	0	0	1	1	1	1	0	4
Q9H0L4	CSTF2T	0	0	1	1	1	1	0	4
Q9NWB1	RBFOX1	0	1	1	0	1	1	0	4
Q9UER7	DAXX	1	0	1	1	1	0	0	4
O00401	WASL	1	0	1	0	1	0	0	3
O14490	DLGAP1	0	0	1	1	1	0	0	3
O43781	DYRK3	1	0	0	0	1	0	1	3
O75928	PIAS2	0	0	1	1	1	0	0	3
P04637	TP53	0	0	1	1	1	0	0	3
P06241	FYN	0	0	1	1	1	0	0	3
P22087	FBL	0	0	0	0	1	1	1	3
P23246	SFPQ	1	0	0	0	1	0	1	3
P43243	MATR3	1	0	0	0	1	0	1	3
P49790	NUP153	0	0	1	0	1	1	0	3
Q01130	SRSF2	0	0	1	0	1	0	1	3
Q12888	TP53BP1	1	0	0	0	1	1	0	3
Q14781	CBX2	0	0	0	0	1	1	1	3
Q14974	KPNB1	0	0	1	1	1	0	0	3
Q15233	NONO	1	0	0	0	1	0	1	3
Q16236	NFE2L2	0	0	0	0	1	1	1	3
Q96EP5	DAZAP1	0	0	1	0	1	1	0	3
Q96PV0	SYNGAP1	1	0	0	1	1	0	0	3
Q99700	ATXN2	0	1	0	0	1	0	1	3
Q9GZQ8	MAP1LC3B	0	0	1	1	1	0	0	3
Q9UKV8	AGO2	1	0	1	0	1	0	0	3
Q9UPQ9	TNRC6B	1	0	1	0	1	0	0	3
P03372	ESR1	1	0	0	1	0	1	0	3
P04156	PRNP	1	0	0	1	0	1	0	3
P05067	APP	1	0	1	1	0	0	0	3
Q7Z739	YTHDF3	1	0	0	0	0	1	1	3
Q9BYJ9	YTHDF1	1	0	0	0	0	1	1	3
Q9NSC5	HOMER3	0	0	1	1	0	1	0	3
Q9Y5A9	YTHDF2	1	0	0	0	0	1	1	3
O15169	AXIN1	0	0	1	0	1	0	0	2
O43663	PRC1	0	0	0	0	1	1	0	2
O43670	ZNF207	0	0	1	0	1	0	0	2
O75791	GRAP2	0	0	0	1	1	0	0	2
P00441	SOD1	0	0	0	0	1	0	1	2
P10071	GLI3	0	0	0	0	1	0	1	2
P11940	PABPC1	0	0	0	0	1	0	1	2
P23497	SP100	0	0	0	0	1	0	1	2
P40337	VHL	0	0	0	1	1	0	0	2
P42858	HTT	0	0	0	0	1	1	0	2
P46013	MKI67	0	1	0	0	1	0	0	2
P78352	DLG4	0	0	1	0	1	0	0	2
Q04637	EIF4G1	0	0	0	0	1	0	1	2
Q07666	KHDRBS1	1	0	0	0	1	0	0	2
Q13094	LCP2	0	0	0	1	1	0	0	2
Q15056	EIF4H	0	0	0	0	1	0	1	2
Q15424	SAFB	0	0	0	0	1	0	1	2
Q15717	ELAVL1	0	0	1	0	1	0	0	2
Q16082	HSPB2	1	0	0	0	1	0	0	2
Q16630	CPSF6	0	0	0	0	1	0	1	2
Q16637	SMN2	0	0	0	0	1	0	1	2
Q86UR5	RIMS1	1	0	0	0	1	0	0	2
Q92973	TNPO1	0	0	0	1	1	0	0	2
Q99729	HNRNPAB	0	0	0	0	1	1	0	2
Q9NPI6	DCP1A	0	0	0	0	1	0	1	2
O14980	XPO1	0	0	1	1	0	0	0	2
P00519	ABL1	0	0	1	1	0	0	0	2
P07320	CRYGD	0	0	0	1	0	1	0	2
P10276	RARA	0	0	1	1	0	0	0	2
P23771	GATA3	1	0	0	0	0	1	0	2
P26368	U2AF2	1	0	0	0	0	1	0	2
P26599	PTBP1	0	0	1	1	0	0	0	2
P48431	SOX2	0	0	0	1	0	1	0	2
P52292	KPNA2	0	0	1	1	0	0	0	2
P55854	SUMO3	0	0	1	1	0	0	0	2
Q01860	POU5F1	0	0	0	1	0	0	1	2
Q13823	GNL2	0	0	1	1	0	0	0	2
Q15811	ITSN1	0	0	1	1	0	0	0	2
Q5FBB7	SGO1	0	0	1	1	0	0	0	2
Q9BZB8	CPEB1	1	0	0	1	0	0	0	2
O43823	AKAP8	0	0	0	0	0	1	1	2
Q8NC56	LEMD2	0	0	0	0	0	1	1	2
P10644	PRKAR1A	0	0	0	0	0	1	1	2
O00444	PLK4	0	0	0	0	0	1	1	2
Q9GZV5	WWTR1	0	0	0	0	0	1	1	2
P08621	SNRNP70	0	0	0	0	0	1	1	2
P46937	YAP1	0	0	0	0	0	1	1	2
Q07157	TJP1	0	0	0	0	0	1	1	2
Q9UDY2	TJP2	0	0	0	0	0	1	1	2
O95049	TJP3	0	0	0	0	0	1	1	2
O14641	DVL2	0	0	0	0	1	0	0	1
O15034	RIMBP2	0	0	0	0	1	0	0	1
O15116	LSM1	0	0	0	0	1	0	0	1
O15550	KDM6A	0	0	0	0	1	0	0	1
O43390	HNRNPR	0	0	0	0	1	0	0	1
O43809	NUDT21	0	0	0	0	1	0	0	1
O60479	DLX3	0	0	0	0	1	0	0	1
O60832	DKC1	0	0	0	0	1	0	0	1
O75177	SS18L1	0	0	0	0	1	0	0	1
O75494	SRSF10	0	0	0	0	1	0	0	1
O75925	PIAS1	0	0	0	0	1	0	0	1
O76064	RNF8	0	0	0	0	1	0	0	1
O95453	PARN	0	0	0	0	1	0	0	1
O95613	PCNT	0	0	0	0	1	0	0	1
P04792	HSPB1	0	0	0	0	1	0	0	1
P08047	SP1	0	0	0	0	1	0	0	1
P0DMV8	HSPA1A	0	0	0	0	1	0	0	1
P11387	TOP1	0	0	0	0	1	0	0	1
P11388	TOP2A	0	0	0	0	1	0	0	1
P13056	NR2C1	0	0	0	0	1	0	0	1
P17480	UBTF	0	0	0	0	1	0	0	1
P17676	CEBPB	0	0	0	0	1	0	0	1
P18583	SON	0	0	0	0	1	0	0	1
P25490	YY1	0	0	0	0	1	0	0	1
P26196	DDX6	0	0	0	0	1	0	0	1
P26651	ZFP36	0	0	0	0	1	0	0	1
P38159	RBMX	0	0	0	0	1	0	0	1
P46100	ATRX	0	0	0	0	1	0	0	1
P48436	SOX9	0	0	0	0	1	0	0	1
P49711	CTCF	0	0	0	0	1	0	0	1
P50750	CDK9	0	0	0	0	1	0	0	1
P51531	SMARCA2	0	0	0	0	1	0	0	1
P51532	SMARCA4	0	0	0	0	1	0	0	1
P52298	NCBP2	0	0	0	0	1	0	0	1
P52597	HNRNPF	0	0	0	0	1	0	0	1
P54132	BLM	0	0	0	0	1	0	0	1
P55060	CSE1L	0	0	0	0	1	0	0	1
P56182	RRP1	0	0	0	0	1	0	0	1
P61129	ZC3H6	0	0	0	0	1	0	0	1
P61978	HNRNPK	0	0	0	0	1	0	0	1
P62310	LSM3	0	0	0	0	1	0	0	1
P62312	LSM6	0	0	0	0	1	0	0	1
P63165	SUMO1	0	0	0	0	1	0	0	1
P63244	RACK1	0	0	0	0	1	0	0	1
P63279	UBE2I	0	0	0	0	1	0	0	1
P78344	EIF4G2	0	0	0	0	1	0	0	1
Q00987	MDM2	0	0	0	0	1	0	0	1
Q01826	SATB1	0	0	0	0	1	0	0	1
Q04206	RELA	0	0	0	0	1	0	0	1
Q06587	RING1	0	0	0	0	1	0	0	1
Q06609	RAD51	0	0	0	0	1	0	0	1
Q09028	RBBP4	0	0	0	0	1	0	0	1
Q09161	NCBP1	0	0	0	0	1	0	0	1
Q12988	HSPB3	0	0	0	0	1	0	0	1
Q13428	TCOF1	0	0	0	0	1	0	0	1
Q13761	RUNX3	0	0	0	0	1	0	0	1
Q14145	KEAP1	0	0	0	0	1	0	0	1
Q14151	SAFB2	0	0	0	0	1	0	0	1
Q14152	EIF3A	0	0	0	0	1	0	0	1
Q14157	UBAP2L	0	0	0	0	1	0	0	1
Q14191	WRN	0	0	0	0	1	0	0	1
Q14207	NPAT	0	0	0	0	1	0	0	1
Q14596	NBR1	0	0	0	0	1	0	0	1
Q14676	MDC1	0	0	0	0	1	0	0	1
Q14978	NOLC1	0	0	0	0	1	0	0	1
Q15020	SART3	0	0	0	0	1	0	0	1
Q15723	ELF2	0	0	0	0	1	0	0	1
Q16198	EWS-Fli	0	0	0	0	1	0	0	1
Q16533	SNAPC1	0	0	0	0	1	0	0	1
Q5HY92	FIGN	0	0	0	0	1	0	0	1
Q5TGY3	AHDC1	0	0	0	0	1	0	0	1
Q5U5Q3	MEX3C	0	0	0	0	1	0	0	1
Q6IMN6	CAPRIN2	0	0	0	0	1	0	0	1
Q6VMQ6	ATF7IP	0	0	0	0	1	0	0	1
Q6ZMT4	KDM7A	0	0	0	0	1	0	0	1
Q6ZN04	MEX3B	0	0	0	0	1	0	0	1
Q86SG3	DAZ4	0	0	0	0	1	0	0	1
Q86X55	CARM1	0	0	0	0	1	0	0	1
Q86YR5	GPSM1	0	0	0	0	1	0	0	1
Q8IU60	DCP2	0	0	0	0	1	0	0	1
Q8IYB3	SRRM1	0	0	0	0	1	0	0	1
Q8IYW5	RNF168	0	0	0	0	1	0	0	1
Q8IZD4	DCP1B	0	0	0	0	1	0	0	1
Q8IZH2	XRN1	0	0	0	0	1	0	0	1
Q8N163	CCAR2	0	0	0	0	1	0	0	1
Q8N684	CPSF7	0	0	0	0	1	0	0	1
Q8NCA5	FAM98A	0	0	0	0	1	0	0	1
Q8TC56	FAM71B	0	0	0	0	1	0	0	1
Q92966	SNAPC3	0	0	0	0	1	0	0	1
Q969G3	SMARCE1	0	0	0	0	1	0	0	1
Q96GD4	AURKB	0	0	0	0	1	0	0	1
Q96GM8	TOE1	0	0	0	0	1	0	0	1
Q96HW7	INTS4	0	0	0	0	1	0	0	1
Q96J87	CELF6	0	0	0	0	1	0	0	1
Q96J92	WNK4	0	0	0	0	1	0	0	1
Q96LA8	PRMT6	0	0	0	0	1	0	0	1
Q96MU7	YTHDC1	0	0	0	0	1	0	0	1
Q96RS0	TGS1	0	0	0	0	1	0	0	1
Q99996	AKAP9	0	0	0	0	1	0	0	1
Q9BQ04	RBM4B	0	0	0	0	1	0	0	1
Q9BUJ2	HNRNPUL1	0	0	0	0	1	0	0	1
Q9BUR4	WRAP53	0	0	0	0	1	0	0	1
Q9BY44	EIF2A	0	0	0	0	1	0	0	1
Q9BZC1	CELF4	0	0	0	0	1	0	0	1
Q9GZS1	POLR1E	0	0	0	0	1	0	0	1
Q9H0A0	NAT10	0	0	0	0	1	0	0	1
Q9H0D6	XRN2	0	0	0	0	1	0	0	1
Q9H165	BCL11A	0	0	0	0	1	0	0	1
Q9H1Q7	PCED1A	0	0	0	0	1	0	0	1
Q9H4A3	WNK1	0	0	0	0	1	0	0	1
Q9H4Z2	ZNF335	0	0	0	0	1	0	0	1
Q9H9Y6	POLR1B	0	0	0	0	1	0	0	1
Q9NQZ3	DAZ1	0	0	0	0	1	0	0	1
Q9NR30	DDX21	0	0	0	0	1	0	0	1
Q9NR90	DAZ3	0	0	0	0	1	0	0	1
Q9NRC8	SIRT7	0	0	0	0	1	0	0	1
Q9NRN9	METTL5	0	0	0	0	1	0	0	1
Q9NTZ6	RBM12	0	0	0	0	1	0	0	1
Q9NVM4	PRMT7	0	0	0	0	1	0	0	1
Q9NYH9	UTP6	0	0	0	0	1	0	0	1
Q9NZI8	IGF2BP1	0	0	0	0	1	0	0	1
Q9P2E3	ZNFX1	0	0	0	0	1	0	0	1
Q9UEW8	STK39	0	0	0	0	1	0	0	1
Q9UK45	LSM7	0	0	0	0	1	0	0	1
Q9UKL3	CASP8AP2	0	0	0	0	1	0	0	1
Q9UKY1	ZHX1	0	0	0	0	1	0	0	1
Q9ULX6	AKAP8L	0	0	0	0	1	0	0	1
Q9UQ35	SRRM2	0	0	0	0	1	0	0	1
Q9Y230	RUVBL2	0	0	0	0	1	0	0	1
Q9Y333	LSM2	0	0	0	0	1	0	0	1
Q9Y3R0	GRIP1	0	0	0	0	1	0	0	1
Q9Y4Y9	LSM5	0	0	0	0	1	0	0	1
Q9Y4Z0	LSM4	0	0	0	0	1	0	0	1
Q9Y580	RBM7	0	0	0	0	1	0	0	1
Q9Y6X2	PIAS3	0	0	0	0	1	0	0	1
O00410	IPO5	0	0	0	1	0	0	0	1
P01106	MYC	0	0	0	1	0	0	0	1
P08908	HTR1A	0	0	0	1	0	0	0	1
P0CG48	UBC	0	0	0	1	0	0	0	1
P10275	AR	0	0	0	1	0	0	0	1
P19622	EN2	0	0	0	1	0	0	0	1
P35555	FBN1	0	0	0	1	0	0	0	1
P83916	CBX1	0	0	0	1	0	0	0	1
Q07352	ZFP36L1	1	0	0	0	0	0	0	1
Q13542	EIF4EBP2	0	0	0	1	0	0	0	1
Q14149	MORC3	1	0	0	0	0	0	0	1
Q8NE35	CPEB3	1	0	0	0	0	0	0	1
Q92499	DDX1	0	0	1	0	0	0	0	1
Q99873	PRMT1	0	0	0	1	0	0	0	1
Q9H9S0	NANOG	0	0	0	1	0	0	0	1
Q9NQI0	DDX4	0	1	0	0	0	0	0	1
O60563	CCNT1	0	1	0	0	0	0	0	1
P06748	NPM1	0	1	0	0	0	0	0	1
O60500	NPHS1	0	1	0	0	0	0	0	1
P24928	POLR2A	0	1	0	0	0	0	0	1
O60885	BRD4	0	1	0	0	0	0	0	1
P50995	ANXA11	0	0	0	0	0	1	0	1
P25054	APC	0	0	0	0	0	1	0	1
Q6ZN16	MAP3K15	0	0	0	0	0	1	0	1
Q6NZI2	CAVIN1	0	0	0	0	0	1	0	1
Q5VSY0	GKAP1	0	0	0	0	0	1	0	1
P31271	HOXA13	0	0	0	0	0	1	0	1
P35453	HOXD13	0	0	0	0	0	1	0	1
P25685	DNAJB1	0	0	0	0	0	1	0	1
P31689	DNAJA1	0	0	0	0	0	1	0	1
O14686	KMT2D	0	0	0	0	0	1	0	1
P80723	BASP1	0	0	0	0	0	1	0	1
Q9UN81	L1RE1	0	0	0	0	0	1	0	1
Q06124	PTPN11	0	0	0	0	0	1	0	1
Q13950	RUNX2	0	0	0	0	0	1	0	1
P84022	SMAD3	0	0	0	0	0	1	0	1
Q9Y6Q9	NCOA3	0	0	0	0	0	1	0	1
P40763	STAT3	0	0	0	0	0	1	0	1
Q86WV6	TMEM173	0	0	0	0	0	1	0	1
P20226	TBP	0	0	0	0	0	1	0	1
P19484	TFEB	0	0	0	0	0	1	0	1
Q92547	TOPBP1	0	0	0	0	0	1	0	1
Q9UMX0	UBQLN1	0	0	0	0	0	1	0	1
Q9NRR5	UBQLN4	0	0	0	0	0	1	0	1
Q9H9J4	USP42	0	0	0	0	0	1	0	1
Q9UPU9	SAMD4A	0	0	0	0	0	1	0	1
P35222	CTNNB1	0	0	0	0	0	1	0	1
Q15059	BRD3	0	0	0	0	0	0	1	1
Q53HL2	CDCA8	0	0	0	0	0	0	1	1
Q9UN86	G3BP2	0	0	0	0	0	0	1	1
Q08379	GOLGA2	0	0	0	0	0	0	1	1
P04150	NR3C1	0	0	0	0	0	0	1	1
P51608	MECP2	0	0	0	0	0	0	1	1
P18615	NELFE	0	0	0	0	0	0	1	1
P54727	RAD23B	0	0	0	0	0	0	1	1
Q07955	SRSF1	0	0	0	0	0	0	1	1
P19338	NCL	0	0	0	0	0	0	1	1
O95793	STAU	0	0	0	0	0	0	1	1
Q15554	TERF2	0	0	0	0	0	0	1	1
Q9ULW0	TPX2	0	0	0	0	0	0	1	1
Q9Y6A5	TACC3	0	0	0	0	0	0	1	1
Q9Y6M1	IGF2BP2	0	0	0	0	0	0	1	1
Q6NT89	TRNP1	0	0	0	0	0	0	1	1
P10997	IAPP	0	0	0	0	0	0	1	1
P43351	RAD52	0	0	0	0	0	0	1	1
P48443	RXRG	0	0	0	0	0	0	1	1

## Sheet: Supplementary Table 2 key
Supplementary Table 2: Prediction Score
Table Columns:
GS_XenL	Xenopus Leavis gene identified
GeneSymbol	mapped human gene
GeneSpecifier	Uniprot identifier
Name	protein name
Score	prediction score

## Sheet: ST2 Prediction score
GS_XenL	GeneSymbol	GeneSpecifier	Name	Score
gnl|gene12684|rna36843|	KHSRP	Q92945	Far upstream element-binding protein 2	0.0123706
gnl|gene12761|rna37089|	HNRNPAB	Q99729	Heterogeneous nuclear ribonucleoprotein A/B	0.0177294
gnl|gene327|rna939|	HNRNPDL	O14979	Heterogeneous nuclear ribonucleoprotein D-like	0.0290446
gnl|gene50075|rna96366|	TCF20	Q9UGU0	Transcription factor 20 (Fragment)	0.0526786
gnl|gene1870|rna5462|	PRRC2B	Q5JSZ5	Protein PRRC2B (Fragment)	0.0562225
gnl|gene13196|rna38401|	FUBP1	Q96AE4	Far upstream element-binding protein 1	0.06152
gnl|gene18071|rna52818|	KHDRBS1	Q07666	KH domain-containing, RNA-binding, signal transduction-associated protein 1	0.0824178
gnl|gene36330|rna76609|	SF1	Q15637	Splicing factor 1	0.126729
gnl|gene18842|rna54996|	ATXN2L	Q8WWM7	Ataxin-2-like protein	0.136791
gnl|gene6311|rna18449|	RBM5	P52756	RNA-binding protein 5	0.18627
gnl|gene38880|rna80243|	UBAP2L	Q14157	Ubiquitin-associated protein 2-like	0.196835
gnl|gene11493|rna33393|	YLPM1	P49750	YLP motif-containing protein 1	0.208666
gnl|gene1150|rna3338|	DDX3X	O00571	RNA helicase	0.220252
gnl|gene22630|rna62118|	ARID1A	O14497	AT-rich interactive domain-containing protein 1A	0.221478
gnl|gene39721|rna81413|	NCOR1	O75376	Nuclear receptor corepressor 1 (Fragment)	0.229791
gnl|gene14051|rna40934|	HNRNPA0	Q13151	Heterogeneous nuclear ribonucleoprotein A0	0.235297
gnl|gene16099|rna47066|	PRRC2C	Q9Y520	Protein PRRC2C	0.242203
gnl|gene13162|rna38270|	CASC3	O15234	Protein CASC3	0.268597
gnl|gene12482|rna36284|	SRSF9	Q13242	Serine/arginine-rich splicing factor 9	0.272288
gnl|gene9547|rna27779|	CAPRIN1	Q14444	Caprin-1	0.275608
gnl|gene11773|rna34191|	SFPQ	P23246	Splicing factor, proline- and glutamine-rich	0.281506
gnl|gene6979|rna20377|	HNRNPA2B1	P22626	Heterogeneous nuclear ribonucleoproteins A2/B1	0.282455
gnl|gene2849|rna8270|	BAG4	O95429	BAG family molecular chaperone regulator 4	0.29384
gnl|gene6199|rna18108|	SF3B4	Q15427	Splicing factor 3B subunit 4	0.320529
gnl|gene37184|rna77834|	NUP214	P35658	Nuclear pore complex protein Nup214	0.347462
gnl|gene12875|rna37424|	WBP2	Q969T9	WW domain-binding protein 2	0.350108
gnl|gene14449|rna42061|	HNRNPA1	P09651	Helix-destabilizing protein	0.364552
gnl|gene35703|rna75762|	GPATCH8	Q9UKJ3	G patch domain-containing protein 8	0.407176
gnl|gene15626|rna45622|	RBM14	Q96PK6	RNA-binding protein 14	0.4447
gnl|gene40052|rna81885|	FUS	P35637	RNA-binding protein FUS	0.460677
gnl|gene15622|rna45612|	TDRD3	Q9H7E2	Tudor domain-containing protein 3	0.48177
gnl|gene10644|rna30931|	LGALS3	P17931	Galectin-3	0.498946
gnl|gene1349|rna3939|	RBM12	Q9NTZ6	RNA-binding protein 12	0.52282
gnl|gene6176|rna18036|	WDR33	Q9C0J8	pre-mRNA 3' end processing protein WDR33	0.586174
gnl|gene19734|rna57663|	YTHDF2	Q9Y5A9	YTH domain-containing family protein 2	0.596258
gnl|gene12054|rna35019|	NUP153	P49790	Nuclear pore complex protein Nup153	0.628858
gnl|gene16389|rna47868|	ZNF638	Q14966	Zinc finger protein 638	0.634664
gnl|gene12425|rna36122|	PRPF40A	O75400	Pre-mRNA-processing factor 40 homolog A	0.639307
gnl|gene50971|rna97689|	WNK1	Q9H4A3	Serine/threonine-protein kinase WNK1	0.651039
gnl|gene15401|rna44945|	CPSF6	Q16630	Cleavage and polyadenylation specificity factor subunit 6	0.677199
gnl|gene15905|rna46486|	SEC16A	O15027	Protein transport protein Sec16A (Fragment)	0.686645
gnl|gene19578|rna57206|	EIF4G1	Q04637	Eukaryotic translation initiation factor 4 gamma 1	0.689725
gnl|gene34981|rna74723|	YTHDF1	Q9BYJ9	YTH domain-containing family protein 1	0.690157
gnl|gene45671|rna90165|	MTDH	Q86UE4	Protein LYRIC	0.705592
gnl|gene17669|rna51645|	NUPL2	O15504	Nucleoporin NUP42	0.770959
gnl|gene1672|rna4872|	CDK13	Q14004	CDC2L5 protein	0.785603
gnl|gene5140|rna15036|	SNRPN	P63162	Small nuclear ribonucleoprotein-associated protein N (Fragment)	0.81268
gnl|gene14834|rna43275|	HNRNPR	O43390	Heterogeneous nuclear ribonucleoprotein R	0.845879
gnl|gene4331|rna12630|	NONO	Q15233	Non-POU domain-containing octamer-binding protein	0.84646
gnl|gene19043|rna55590|	UBAP2	Q5T6F2	Ubiquitin-associated protein 2	0.879157
gnl|gene7585|rna22117|	DNAJB6	O75190	DnaJ homolog subfamily B member 6	0.906207
gnl|gene11108|rna32278|	AHNAK	Q09666	Neuroblast differentiation-associated protein AHNAK	0.92266
gnl|gene16551|rna48351|	DDX17	Q92841	RNA helicase	0.930036
gnl|gene36439|rna76786|	SF3A2	Q15428	Splicing factor 3A subunit 2	0.932188
gnl|gene37483|rna78214|	HNRNPM	P52272	Heterogeneous nuclear ribonucleoprotein M	0.937192
gnl|gene40037|rna81867|	TAF15	Q92804	TATA-binding protein-associated factor 2N	0.954226
gnl|gene10620|rna30852|	ZNF326	Q5BKZ1	DBIRD complex subunit ZNF326	1.01858
gnl|gene2045|rna5932|	SF3A1	Q15459	Splicing factor 3A subunit 1	1.01975
gnl|gene9726|rna28289|	RBM24	Q9BX46	RNA-binding protein 24	1.02235
gnl|gene4392|rna12793|	SCAF11	Q99590	Protein SCAF11	1.05821
gnl|gene17549|rna51263|	BDP1	A6H8Y1	Transcription factor TFIIIB component B'' homolog	1.06329
gnl|gene14213|rna41401|	HNRNPH1	P31943	Heterogeneous nuclear ribonucleoprotein H	1.07149
gnl|gene3449|rna10030|	DDX42	Q86XP3	RNA helicase	1.08301
gnl|gene13518|rna39329|	ILF3	Q12906	Interleukin enhancer-binding factor 3	1.12828
gnl|gene19361|rna56569|	U2SURP	O15042	U2 snRNP-associated SURP motif-containing protein	1.14977
gnl|gene19590|rna57249|	ANXA7	P20073	Annexin A7	1.16816
gnl|gene42372|rna85248|	ATXN2	Q99700	Ataxin-2 (Fragment)	1.19416
gnl|gene35541|rna75551|	HNRNPU	Q00839	Heterogeneous nuclear ribonucleoprotein U	1.29009
gnl|gene13440|rna39114|	IRF2BPL	Q9H1B7	Probable E3 ubiquitin-protein ligase IRF2BPL	1.32615
gnl|gene37187|rna77837|	RBBP6	Q7Z6E9	E3 ubiquitin-protein ligase RBBP6 (Fragment)	1.34651
gnl|gene42188|rna84951|	TRA2B	P62995	Transformer-2 protein homolog beta	1.35891
gnl|gene18260|rna53335|	ZNF207	O43670	BUB3-interacting and GLEBS motif-containing protein ZNF207	1.36426
gnl|gene40564|rna82628|	SRRT	Q9BXP5	Arsenite-resistance protein 2 (Fragment)	1.38531
gnl|gene16395|rna47889|	TIAL1	Q01085	Nucleolysin TIAR	1.38658
gnl|gene39554|rna81176|	SON	P18583	Protein SON	1.39519
gnl|gene10306|rna29957|	PARD3	Q8TEW0	Partitioning defective 3 homolog	1.40621
gnl|gene45235|rna89503|	ZC3H4	Q9UPT8	Zinc finger CCCH domain-containing protein 4	1.40667
gnl|gene12287|rna35713|	SYNCRIP	O60506	Heterogeneous nuclear ribonucleoprotein Q	1.41907
gnl|gene1914|rna5572|	PPHLN1	Q8NEY8	Periphilin-1	1.44517
gnl|gene14491|rna42192|	NCOA5	Q9HCD5	Nuclear receptor coactivator 5	1.46705
gnl|gene41205|rna83546|	ZFR	Q96KR1	Zinc finger RNA-binding protein	1.48055
gnl|gene8193|rna23861|	HNRNPUL2	Q1KMD3	Heterogeneous nuclear ribonucleoprotein U-like protein 2	1.51127
gnl|gene4035|rna11736|	GPATCH4	Q5T3I0	G patch domain-containing protein 4	1.52066
gnl|gene20444|rna59714|	SLU7	O95391	Pre-mRNA-splicing factor SLU7	1.56072
gnl|gene10434|rna30323|	RBM17	Q96I25	Splicing factor 45	1.61067
gnl|gene7419|rna21619|	GIGYF2	Q6Y7W6	GRB10-interacting GYF protein 2 (Fragment)	1.61324
gnl|gene8780|rna25562|	PUM1	Q14671	Pumilio homolog 1 (Fragment)	1.6169
gnl|gene47637|rna92855|	TCERG1	O14776	Transcription elongation regulator 1	1.64873
gnl|gene4808|rna14048|	SMARCE1	Q969G3	SWI/SNF-related matrix-associated actin-dependent regulator of chromatin subfamily E member 1 (Fragment)	1.65209
gnl|gene13876|rna40397|	GTF2F1	P35269	General transcription factor IIF subunit 1	1.68071
gnl|gene15287|rna44617|	LPP	Q93052	Lipoma-preferred partner	1.70831
gnl|gene4316|rna12582|	THRAP3	Q9Y2W1	Thyroid hormone receptor-associated protein 3	1.70837
gnl|gene15155|rna44245|	NUP35	Q8NFH5	Nucleoporin NUP35	1.71751
gnl|gene14444|rna42040|	SMARCA4	P51532	Transcription activator BRG1 (Fragment)	1.73844
gnl|gene4488|rna13101|	FOXK2	Q01167	Forkhead box protein K2	1.76998
gnl|gene1519|rna4416|	BAG3	O95817	BAG family molecular chaperone regulator 3	1.77224
gnl|gene42180|rna84942|	XRN2	Q9H0D6	5'-3' exoribonuclease 2	1.77991
gnl|gene42039|rna84760|	NECAP2	Q9NVZ3	Adaptin ear-binding coat-associated protein 2	1.78587
gnl|gene2662|rna7735|	FUBP3	Q96I24	Far upstream element-binding protein 3	1.79027
gnl|gene12783|rna37163|	EPN1	Q9Y6I3	Epsin-1	1.83455
gnl|gene7784|rna22718|	SRCAP	Q6ZRS2	Helicase SRCAP	1.83882
gnl|gene11615|rna33734|	TRIOBP	Q9H2D6	TRIO and F-actin-binding protein	1.86167
gnl|gene8808|rna25649|	NOL8	Q76FK4	Nucleolar protein 8 (Fragment)	1.87323
gnl|gene14514|rna42265|	ANKHD1	Q8IWZ3	Ankyrin repeat and KH domain-containing protein 1 (Fragment)	1.88192
gnl|gene13493|rna39254|	EP400	Q96L91	E1A-binding protein p400	1.90144
gnl|gene27922|rna67433|	ZCCHC3	Q9NUD5	Zinc finger CCHC domain-containing protein 3	1.97762
gnl|gene41924|rna84571|	TCOF1	Q13428	Treacle protein (Fragment)	2.0471
gnl|gene16451|rna48053|	PCBP2	Q15366	Poly(rC)-binding protein 2	2.04972
gnl|gene42048|rna84769|	ATRX	P46100	Transcriptional regulator ATRX	2.05454
gnl|gene12932|rna37574|	TFG	Q92734	Protein TFG	2.06091
gnl|gene39520|rna81127|	PUF60	Q9UHX1	60 kDa poly(U)-binding-splicing factor (Fragment)	2.0797
gnl|gene12469|rna36248|	LARP4	Q71RC2	C-Mpl binding protein	2.11317
gnl|gene5997|rna17546|	CSTF2	P33240	Cleavage stimulation factor subunit 2	2.12063
gnl|gene18302|rna53467|	SUPT6H	Q7KZ85	Transcription elongation factor SPT6	2.12248
gnl|gene908|rna2675|	PCNT	O95613	Pericentrin	2.14186
gnl|gene18508|rna54050|	CNOT3	O75175	CCR4-NOT transcription complex subunit 3 (Fragment)	2.14868
gnl|gene40972|rna83212|	MRPS11	P82912	28S ribosomal protein S11, mitochondrial	2.16807
gnl|gene15108|rna44096|	ZC3H18	Q86VM9	Zinc finger CCCH domain-containing protein 18 (Fragment)	2.189
gnl|gene15138|rna44186|	ARFGAP3	Q9NP61	ADP-ribosylation factor GTPase-activating protein 3	2.19236
gnl|gene4169|rna12135|	FIP1L1	Q6UN15	Pre-mRNA 3'-end-processing factor FIP1	2.2137
gnl|gene17640|rna51544|	SRSF6	Q13247	Serine/arginine-rich-splicing factor 6	2.23244
gnl|gene41485|rna83946|	DDX5	P17844	DEAD box protein 5	2.23535
gnl|gene11531|rna33486|	POLR2A	P24928	DNA-directed RNA polymerase II subunit RPB1	2.25426
gnl|gene8613|rna25081|	SRSF5	Q13243	Serine/arginine-rich splicing factor 5	2.25525
gnl|gene40155|rna82029|	YTHDC1	Q96MU7	YTH domain-containing protein 1	2.26037
gnl|gene7459|rna21737|	IK	Q13123	Protein Red	2.26536
gnl|gene36024|rna76186|	PQBP1	O60828	Polyglutamine tract-binding protein 1 (Fragment)	2.27805
gnl|gene14523|rna42287|	COA6	Q5JTJ3	Cytochrome c oxidase assembly factor 6 homolog	2.28574
gnl|gene13430|rna39082|	MKI67	P46013	Proliferation marker protein Ki-67	2.3315
gnl|gene16847|rna49228|	NUSAP1	Q9BXS6	Nucleolar and spindle-associated protein 1	2.3324
gnl|gene17379|rna50732|	SF3B2	Q13435	Splicing factor 3B subunit 2	2.34191
gnl|gene38949|rna80352|	BPTF	Q12830	Nucleosome-remodeling factor subunit BPTF (Fragment)	2.43991
gnl|gene11939|rna34670|	BRD4	O60885	Bromodomain-containing protein 4	2.46328
gnl|gene10982|rna31923|	SPATS2	Q86XZ4	Spermatogenesis-associated serine-rich protein 2	2.4802
gnl|gene11690|rna33968|	MED1	Q15648	Mediator of RNA polymerase II transcription subunit 1	2.53835
gnl|gene18199|rna53171|	CLINT1	Q14677	Clathrin interactor 1	2.54447
gnl|gene14921|rna43549|	APC	P25054	Adenomatous polyposis coli protein (Fragment)	2.55426
gnl|gene17810|rna52050|	KRT5	P13647	Keratin, type II cytoskeletal 5	2.56615
gnl|gene19446|rna56828|	NELFE	P18615	Negative elongation factor E	2.58888
gnl|gene48860|rna94627|	PNN	Q9H307	Pinin	2.60287
gnl|gene10415|rna30271|	LSM11	P83369	U7 snRNA-associated Sm-like protein LSm11	2.60764
gnl|gene34353|rna73880|	DHX9	Q08211	ATP-dependent RNA helicase A	2.62849
gnl|gene10040|rna29173|	RBM12B	Q8IXT5	RNA-binding protein 12B	2.67573
gnl|gene3517|rna10234|	MYEF2	Q9P2K5	Myelin expression factor 2	2.6904
gnl|gene11631|rna33789|	NUFIP1	Q9UHK0	Nuclear fragile X mental retardation-interacting protein 1	2.69046
gnl|gene34965|rna74708|	ZNF598	Q86UK7	E3 ubiquitin-protein ligase ZNF598	2.7526
gnl|gene19100|rna55766|	ZNF609	O15014	Zinc finger protein 609	2.78486
gnl|gene1199|rna3487|	ST13	P50502	Hsc70-interacting protein	2.79273
gnl|gene11382|rna33079|	SNRNP70	P08621	U1 small nuclear ribonucleoprotein 70 kDa	2.81063
gnl|gene11347|rna32988|	ELOA	Q14241	Elongin-A	2.84962
gnl|gene2764|rna8045|	HNRNPK	P61978	Heterogeneous nuclear ribonucleoprotein K (Fragment)	2.88252
gnl|gene12831|rna37290|	CHD8	Q9HCK8	Chromodomain-helicase-DNA-binding protein 8 (Fragment)	2.9191
gnl|gene11006|rna31998|	FXR1	P51114	Fragile X mental retardation syndrome-related protein 1	2.92082
gnl|gene6724|rna19687|	BRCA1	P38398	Breast cancer type 1 susceptibility protein (Fragment)	2.97375
gnl|gene5983|rna17509|	ILF2	Q12905	Interleukin enhancer-binding factor 2	2.97485
gnl|gene20383|rna59541|	CAPRIN2	Q6IMN6	Caprin-2	2.97623
gnl|gene5861|rna17171|	TOP3B	O95985	DNA topoisomerase (Fragment)	2.98689
gnl|gene45268|rna89569|	NOLC1	Q14978	Nucleolar and coiled-body phosphoprotein 1	3.00066
gnl|gene2504|rna7284|	LIMA1	Q9UHB6	LIM domain and actin-binding protein 1	3.04684
gnl|gene18405|rna53768|	SART1	O43290	U4/U6.U5 tri-snRNP-associated protein 1	3.05772
gnl|gene11052|rna32138|	NCL	P19338	Nucleolin	3.06746
gnl|gene18451|rna53884|	DNAJC8	O75937	DnaJ homolog subfamily C member 8	3.08081
gnl|gene43474|rna86896|	SRSF11	Q05519	Serine/arginine-rich splicing factor 11	3.08394
gnl|gene11544|rna33519|	STAU2	Q9NUL3	Double-stranded RNA-binding protein Staufen homolog 2	3.13178
gnl|gene13096|rna38074|	ZC3H13	Q5T200	Zinc finger CCCH domain-containing protein 13	3.14484
gnl|gene3063|rna8869|	RC3H2	Q9HBD1	RING-type E3 ubiquitin transferase	3.14659
gnl|gene9731|rna28303|	SDE2	Q6IQ49	Replication stress response regulator SDE2	3.14792
gnl|gene16615|rna48539|	FMR1	Q06787	FMR1 protein	3.18031
gnl|gene12327|rna35833|	UPF1	Q92900	Regulator of nonsense transcripts 1	3.18035
gnl|gene13892|rna40454|	NKAPL	Q5M9Q1	NKAP-like protein	3.23817
gnl|gene40858|rna83032|	DDX46	Q7L014	RNA helicase	3.29947
gnl|gene10103|rna29373|	HMGB3	O15347	High mobility group protein B3 (Fragment)	3.30225
gnl|gene37015|rna77596|	NUP58	Q9BVL2	Nucleoporin p58/p45 (Fragment)	3.31299
gnl|gene16455|rna48064|	SEC23IP	Q9Y6Y8	SEC23-interacting protein	3.34071
gnl|gene2023|rna5873|	PPP1R12A	O14974	Protein phosphatase 1 regulatory subunit 12A (Fragment)	3.34488
gnl|gene35488|rna75470|	SORBS1	Q9BX66	Sorbin and SH3 domain-containing protein 1	3.34974
gnl|gene49975|rna96220|	RAD51AP1	Q96B01	RAD51-associated protein 1	3.36628
gnl|gene3687|rna10730|	OTUD4	Q01804	OTU domain-containing protein 4	3.39783
gnl|gene11435|rna33249|	SMTN	P53814	Smoothelin	3.40555
gnl|gene15258|rna44526|	KDM3B	Q7LBC6	Lysine-specific demethylase 3B	3.41174
gnl|gene3721|rna10839|	WIZ	O95785	Protein Wiz	3.41392
gnl|gene12956|rna37656|	PPP1R13L	Q8WUF5	RelA-associated inhibitor	3.41867
gnl|gene10692|rna31073|	SAFB2	Q14151	Scaffold attachment factor B2	3.42286
gnl|gene3366|rna9780|	PPP1R9A	Q9ULJ8	Neurabin-1	3.4303
gnl|gene2919|rna8466|	NPM1	P06748	Nucleophosmin	3.48015
gnl|gene16823|rna49170|	DDX4	Q9NQI0	Probable ATP-dependent RNA helicase DDX4	3.49387
gnl|gene19214|rna56135|	CLSPN	Q9HAW4	Claspin	3.54175
gnl|gene10767|rna31292|	LSM14B	Q9BX40	Protein LSM14 homolog B	3.55445
gnl|gene1436|rna4187|	WIPF2	Q8TF74	WAS/WASL-interacting protein family member 2	3.59024
gnl|gene6726|rna19693|	TATDN2	Q93075	Putative deoxyribonuclease TATDN2	3.60263
gnl|gene38978|rna80409|	EIF4B	P23588	Eukaryotic translation initiation factor 4B	3.60763
gnl|gene12257|rna35627|	TIA1	P31483	Nucleolysin TIA-1 isoform p40	3.63859
gnl|gene3339|rna9705|	CCNK	O75909	Cyclin-K	3.65093
gnl|gene18559|rna54190|	CCDC9	Q9Y3X0	Coiled-coil domain-containing protein 9	3.67162
gnl|gene5088|rna14858|	HTATSF1	O43719	HIV Tat-specific factor 1	3.68843
gnl|gene18450|rna53883|	RBMX	P38159	RNA-binding motif protein, X chromosome	3.72417
gnl|gene46650|rna91512|	ZC3H14	Q6PJT7	Zinc finger CCCH domain-containing protein 14	3.74691
gnl|gene48485|rna94082|	SRRM1	Q8IYB3	Serine/arginine repetitive matrix protein 1	3.74825
gnl|gene8426|rna24532|	ESF1	Q9H501	ESF1 homolog	3.76394
gnl|gene13303|rna38718|	PHF10	Q8WUB8	PHD finger protein 10	3.77619
gnl|gene18444|rna53868|	CNN3	Q15417	Calponin-3	3.80848
gnl|gene8536|rna24842|	NUP62	P37198	Nuclear pore glycoprotein p62	3.83038
gnl|gene42136|rna84885|	ANKRD17	O75179	Ankyrin repeat domain-containing protein 17 (Fragment)	3.83757
gnl|gene3193|rna9245|	SP1	P08047	Transcription factor Sp1	3.8399
gnl|gene45732|rna90245|	RTF1	Q92541	RNA polymerase-associated protein RTF1 homolog	3.84722
gnl|gene16114|rna47116|	GPKOW	Q92917	G-patch domain and KOW motifs-containing protein	3.85318
gnl|gene17926|rna52406|	CHD4	Q14839	DNA helicase (Fragment)	3.90032
gnl|gene15012|rna43804|	UPF3B	Q9BZI7	Regulator of nonsense transcripts 3B	3.90337
gnl|gene19135|rna55886|	SRSF4	Q08170	Serine/arginine-rich-splicing factor 4 (Fragment)	3.91086
gnl|gene3569|rna10383|	CFAP97	Q9P2B7	Cilia- and flagella-associated protein 97	3.92452
gnl|gene19848|rna57965|	ZSCAN21	Q9Y5A6	Zinc finger and SCAN domain-containing protein 21	3.92601
gnl|gene50327|rna96769|	RBMX2	Q9Y388	RNA-binding motif protein, X-linked 2	3.93779
gnl|gene14714|rna42888|	VGLL4	Q14135	Transcription cofactor vestigial-like protein 4	3.95111
gnl|gene1154|rna3352|	SMARCC1	Q92922	SWI/SNF complex subunit SMARCC1	3.98093
gnl|gene5639|rna16513|	ZC3H11A	O75152	Zinc finger CCCH domain-containing protein 11A	4.04239
gnl|gene1561|rna4538|	WNK4	Q96J92	Serine/threonine-protein kinase WNK4	4.04546
gnl|gene17627|rna51501|	ZNF217	O75362	Zinc finger protein 217	4.04626
gnl|gene18885|rna55120|	SARG	Q9BW04	Specifically androgen-regulated gene protein	4.05439
gnl|gene19047|rna55602|	CC2D1A	Q6P1N0	Coiled-coil and C2 domain-containing protein 1A	4.05823
gnl|gene12780|rna37149|	TIMM13	Q9Y5L4	Mitochondrial import inner membrane translocase subunit Tim13	4.06203
gnl|gene12143|rna35286|	SNRPA	P09012	U1 small nuclear ribonucleoprotein A	4.06276
gnl|gene11114|rna32304|	SALL4	Q9UJQ4	Sal-like protein 4	4.08265
gnl|gene7996|rna23313|	HGS	O14964	Hepatocyte growth factor-regulated tyrosine kinase substrate	4.08497
gnl|gene15899|rna46466|	UPF2	Q9HAU5	Regulator of nonsense transcripts 2	4.08699
gnl|gene17265|rna50390|	GAR1	Q9NY12	H/ACA ribonucleoprotein complex subunit 1	4.11195
gnl|gene41168|rna83496|	CTTN	Q14247	Src substrate cortactin	4.17152
gnl|gene12813|rna37245|	MAGI1	Q96QZ7	Membrane-associated guanylate kinase, WW and PDZ domain-containing protein 1	4.18205
gnl|gene19228|rna56181|	GFER	P55789	FAD-linked sulfhydryl oxidase ALR	4.1995
gnl|gene8399|rna24451|	PDLIM7	Q9NR12	PDZ and LIM domain protein 7	4.21887
gnl|gene10899|rna31688|	INCENP	Q9NQS7	Inner centromere protein	4.24668
gnl|gene42550|rna85508|	FBL	P22087	rRNA 2'-O-methyltransferase fibrillarin	4.25501
gnl|gene2711|rna7865|	COBLL1	Q53SF7	Cordon-bleu protein-like 1	4.29632
gnl|gene11058|rna32155|	PABPN1	Q86U42	Polyadenylate-binding protein 2	4.31774
gnl|gene7821|rna22828|	RBBP8	Q99708	DNA endonuclease RBBP8	4.33458
gnl|gene19834|rna57926|	SF3B1	O75533	Splicing factor 3B subunit 1	4.36427
gnl|gene34888|rna74595|	EIF4G3	O43432	Eukaryotic translation initiation factor 4 gamma 3	4.37247
gnl|gene14021|rna40846|	MDC1	Q14676	Mediator of DNA damage checkpoint protein 1	4.37506
gnl|gene1491|rna4333|	GRB2	P62993	Growth factor receptor-bound protein 2	4.39723
gnl|gene17623|rna51493|	CYCS	P99999	Cytochrome c	4.40941
gnl|gene19858|rna57994|	NUP50	Q9UKX7	Nuclear pore complex protein Nup50	4.41774
gnl|gene6161|rna18000|	CDC40	O60508	Pre-mRNA-processing factor 17	4.42619
gnl|gene39441|rna81023|	RCOR1	Q9UKL0	REST corepressor 1	4.4279
gnl|gene37580|rna78346|	RNF113A	O15541	E3 ubiquitin-protein ligase RNF113A	4.45429
gnl|gene20187|rna58908|	PLEC	Q15149	Plectin (Fragment)	4.46325
gnl|gene4173|rna12151|	G3BP2	Q9UN86	Ras GTPase-activating protein-binding protein 2	4.46466
gnl|gene10131|rna29464|	CENPJ	Q9HC77	Centromere protein J	4.48802
gnl|gene6014|rna17596|	TACC1	O75410	Transforming acidic coiled-coil-containing protein 1	4.50065
gnl|gene12032|rna34958|	ZNF510	Q9Y2H8	Zinc finger protein 510	4.50869
gnl|gene18022|rna52674|	GPALPP1	Q8IXQ4	GPALPP motifs-containing protein 1	4.51301
gnl|gene10672|rna31008|	NUMA1	Q14980	Nuclear mitotic apparatus protein 1 (Fragment)	4.51661
gnl|gene19443|rna56820|	ACIN1	Q9UKV3	Apoptotic chromatin condensation inducer in the nucleus	4.52532
gnl|gene6585|rna19272|	DEK	P35659	Protein DEK	4.54872
gnl|gene1456|rna4241|	WAS	P42768	Wiskott-Aldrich syndrome protein	4.55097
gnl|gene6659|rna19490|	ETAA1	Q9NY74	Ewing's tumor-associated antigen 1	4.55127
gnl|gene35217|rna75076|	PRPF3	O43395	U4/U6 small nuclear ribonucleoprotein Prp3	4.56779
gnl|gene42337|rna85198|	SUPT5H	O00267	Transcription elongation factor SPT5	4.57218
gnl|gene18158|rna53064|	MARCKSL1	P49006	MARCKS-related protein	4.57881
gnl|gene36376|rna76680|	TLE3	Q04726	Transducin-like enhancer protein 3	4.5846
gnl|gene44585|rna88568|	WBP4	O75554	WW domain-binding protein 4	4.61787
gnl|gene43906|rna87552|	SRSF12	Q8WXF0	Serine/arginine-rich splicing factor 12	4.64837
gnl|gene43158|rna86424|	RFX1	P22670	MHC class II regulatory factor RFX1	4.66045
gnl|gene14710|rna42871|	WASL	O00401	Neural Wiskott-Aldrich syndrome protein	4.67616
gnl|gene18233|rna53265|	RAB11FIP5	Q9BXF6	Rab11 family-interacting protein 5	4.69559
gnl|gene20164|rna58840|	DNAJB1	P25685	DnaJ homolog subfamily B member 1	4.70403
gnl|gene9258|rna26887|	MAP7D1	Q3KQU3	MAP7 domain-containing protein 1	4.70964
gnl|gene47723|rna92963|	SPAG7	O75391	Sperm-associated antigen 7	4.73353
gnl|gene5348|rna15668|	TDRP	Q86YL5	Testis development-related protein	4.74081
gnl|gene18588|rna54271|	WDR70	Q9NW82	WD repeat-containing protein 70	4.75438
gnl|gene4142|rna12062|	CIRBP	Q14011	Cold-inducible RNA-binding protein	4.75997
gnl|gene45804|rna90342|	PARP12	Q9H0J9	Protein mono-ADP-ribosyltransferase PARP12	4.77263
gnl|gene2878|rna8361|	ZCCHC17	Q9NP64	Nucleolar protein of 40 kDa	4.78211
gnl|gene5566|rna16289|	CCDC61	Q9Y6R9	Centrosomal protein CCDC61	4.78393
gnl|gene3651|rna10619|	TRA2A	Q13595	Transformer-2 protein homolog alpha	4.79036
gnl|gene7713|rna22526|	RBPMS2	Q6ZRY4	RNA-binding protein with multiple splicing 2	4.84713
gnl|gene36636|rna77046|	HCCS	P53701	Cytochrome c-type heme lyase	4.85406
gnl|gene40493|rna82512|	PTPN12	Q05209	Tyrosine-protein phosphatase non-receptor type 12	4.85434
gnl|gene173|rna478|	SETX	Q7Z333	Probable helicase senataxin	4.85596
gnl|gene10906|rna31707|	RECQL5	O94762	ATP-dependent DNA helicase (Fragment)	4.85807
gnl|gene14010|rna40812|	RAPH1	Q70E73	Ras-associated and pleckstrin homology domains-containing protein 1	4.86753
gnl|gene3698|rna10769|	MYO18A	Q92614	Unconventional myosin-XVIIIa	4.86955
gnl|gene5168|rna15110|	SUGP2	Q8IX01	SURP and G-patch domain-containing protein 2	4.87979
gnl|gene41128|rna83442|	MAST2	Q6P0Q8	Microtubule-associated serine/threonine-protein kinase 2 (Fragment)	4.90152
gnl|gene37354|rna78056|	HIC2	Q96JB3	Hypermethylated in cancer 2 protein	4.91001
gnl|gene42423|rna85315|	POLR2I	P36954	DNA-directed RNA polymerase II subunit RPB9	4.93518
gnl|gene12279|rna35687|	PPP1R12C	Q9BZL4	Protein phosphatase 1 regulatory subunit 12C (Fragment)	4.94395
gnl|gene41136|rna83455|	CWF19L2	Q2TBE0	CWF19-like protein 2 (Fragment)	4.96309
gnl|gene36915|rna77456|	HUWE1	Q7Z6Z7	E3 ubiquitin-protein ligase HUWE1	4.97321
gnl|gene41964|rna84655|	ADAR	P55265	Double-stranded RNA-specific adenosine deaminase (Fragment)	5.0202
gnl|gene39422|rna80997|	STRBP	Q96SI9	Spermatid perinuclear RNA-binding protein	5.02381
gnl|gene1470|rna4282|	BORA	Q6PGQ7	Protein aurora borealis	5.02407
gnl|gene13910|rna40498|	ARGLU1	Q9NWB6	Arginine and glutamate-rich protein 1	5.02433
gnl|gene44946|rna89094|	NUP98	P52948	Nuclear pore complex protein Nup98-Nup96 (Fragment)	5.03271
gnl|gene12336|rna35864|	ZC3H15	Q8WU90	Zinc finger CCCH domain-containing protein 15	5.04176
gnl|gene13054|rna37935|	FAM98A	Q8NCA5	Protein FAM98A	5.04334
gnl|gene17653|rna51591|	CALU	O43852	Calumenin	5.04801
gnl|gene2340|rna6806|	UBN2	Q6ZU65	Ubinuclein-2	5.06267
gnl|gene4251|rna12373|	TACC3	Q9Y6A5	Transforming acidic coiled-coil-containing protein 3	5.06676
gnl|gene19377|rna56627|	SNRNP27	Q8WVK2	U4/U6.U5 small nuclear ribonucleoprotein 27 kDa protein	5.07945
gnl|gene17171|rna50143|	GTSE1	Q9NYZ3	G2 and S phase-expressed protein 1	5.11397
gnl|gene13145|rna38208|	COIL	P38432	Coilin	5.11956
gnl|gene50783|rna97436|	BMS1	Q14692	Ribosome biogenesis protein BMS1 homolog	5.13224
gnl|gene12214|rna35503|	H1FOO	Q8IZA3	Histone H1.8	5.13315
gnl|gene49206|rna95093|	EIF4E2	O60573	Eukaryotic translation initiation factor 4E type 2	5.16238
gnl|gene15414|rna44987|	SQSTM1	Q13501	Sequestosome-1	5.16332
gnl|gene11834|rna34364|	RBM25	P49756	RNA-binding protein 25	5.17013
gnl|gene3330|rna9681|	DGCR8	Q8WYQ5	Microprocessor complex subunit DGCR8	5.20472
gnl|gene40370|rna82336|	CPOX	P36551	Oxygen-dependent coproporphyrinogen-III oxidase, mitochondrial	5.22892
gnl|gene16941|rna49496|	CSPP1	Q1MSJ5	Centrosome and spindle pole-associated protein 1	5.25125
gnl|gene34740|rna74412|	RABL6	Q3YEC7	Rab-like protein 6	5.25604
gnl|gene15713|rna45875|	HSP90B1	P14625	Endoplasmin	5.26272
gnl|gene15805|rna46183|	WASF2	Q9Y6W5	Wiskott-Aldrich syndrome protein family member 2	5.28242
gnl|gene35059|rna74847|	IKZF4	Q9H2S9	Zinc finger protein Eos	5.29716
gnl|gene1509|rna4384|	MED26	O95402	Mediator of RNA polymerase II transcription subunit 26	5.30311
gnl|gene15527|rna45340|	SRP54	P61011	Signal recognition particle 54 kDa protein	5.32688
gnl|gene1874|rna5473|	DBNL	Q9UJU6	Drebrin-like protein	5.34837
gnl|gene12874|rna37423|	CNOT2	Q9NZN8	CCR4-NOT transcription complex subunit 2	5.40473
gnl|gene11624|rna33762|	MYLK	Q15746	Myosin light chain kinase, smooth muscle	5.44408
gnl|gene37084|rna77694|	EPS15L1	Q9UBC2	Epidermal growth factor receptor substrate 15-like 1	5.44502
gnl|gene1639|rna4786|	SRSF2	Q01130	Serine/arginine-rich splicing factor 2 (Fragment)	5.45354
gnl|gene2829|rna8219|	PPIL2	Q13356	RING-type E3 ubiquitin-protein ligase PPIL2	5.45375
gnl|gene35231|rna75092|	MKRN1	Q9UHC7	E3 ubiquitin-protein ligase makorin-1	5.48649
gnl|gene8708|rna25350|	G3BP1	Q13283	Ras GTPase-activating protein-binding protein 1	5.49837
gnl|gene48074|rna93495|	FNBP4	Q8N3X1	Formin-binding protein 4	5.50549
gnl|gene4752|rna13884|	HNRNPL	P14866	Heterogeneous nuclear ribonucleoprotein L (Fragment)	5.51217
gnl|gene6183|rna18066|	DNTTIP2	Q5QJE6	Deoxynucleotidyltransferase terminal-interacting protein 2	5.52379
gnl|gene43481|rna86905|	ADAM10	O14672	Disintegrin and metalloproteinase domain-containing protein 10	5.52504
gnl|gene43763|rna87312|	USP10	Q14694	Ubiquitin carboxyl-terminal hydrolase 10	5.53526
gnl|gene8898|rna25910|	SNAP91	O60641	Clathrin coat assembly protein AP180 (Fragment)	5.55831
gnl|gene1017|rna2981|	MYBBP1A	Q9BQG0	Myb-binding protein 1A	5.56831
gnl|gene37359|rna78062|	BUD13	Q9BRD0	BUD13 homolog	5.56928
gnl|gene14298|rna41651|	CGN	Q9P2M7	Cingulin	5.5741
gnl|gene13346|rna38835|	FAM50A	Q14320	Protein FAM50A	5.58161
gnl|gene2750|rna8006|	PABPC1	P11940	Polyadenylate-binding protein 1	5.58736
gnl|gene13168|rna38296|	CHD1	O14646	Chromodomain-helicase-DNA-binding protein 1	5.60912
gnl|gene16964|rna49567|	ATF7IP	Q6VMQ6	Activating transcription factor 7-interacting protein 1	5.61215
gnl|gene16873|rna49309|	PRKRIP1	Q9H875	PRKR-interacting protein 1	5.62282
gnl|gene12414|rna36094|	RBM19	Q9Y4C8	Probable RNA-binding protein 19	5.64795
gnl|gene9063|rna26372|	LARP7	Q4G0J3	La-related protein 7	5.65856
gnl|gene26985|rna66490|	AHCTF1	Q8WYP5	Protein ELYS	5.66569
gnl|gene45497|rna89890|	PSPC1	Q8WXF1	Paraspeckle component 1	5.67486
gnl|gene4650|rna13574|	ZHX3	Q9H4I2	Zinc fingers and homeoboxes protein 3 (Fragment)	5.67598
gnl|gene36153|rna76369|	TPX2	Q9ULW0	Targeting protein for Xklp2	5.68668
gnl|gene5737|rna16790|	CHERP	Q8IWX8	Calcium homeostasis endoplasmic reticulum protein	5.69055
gnl|gene39816|rna81568|	PRPF4B	Q13523	Serine/threonine-protein kinase PRP4 homolog	5.69527
gnl|gene1868|rna5456|	CARM1	Q86X55	Coactivator-associated arginine methyltransferase 1 (Fragment)	5.70041
gnl|gene38856|rna80185|	DDX23	Q9BUQ8	Probable ATP-dependent RNA helicase DDX23	5.7099
gnl|gene41893|rna84515|	DST	Q03001	Dystonin (Fragment)	5.71979
gnl|gene10102|rna29371|	RNF10	Q8N5U6	RING finger protein 10	5.74042
gnl|gene17173|rna50147|	ZC2HC1A	Q96GY0	Zinc finger C2HC domain-containing protein 1A	5.74874
gnl|gene11832|rna34357|	TMPO	P42166	Lamina-associated polypeptide 2, isoforms beta/gamma	5.7564
gnl|gene26871|rna66376|	POLD3	Q15054	DNA polymerase delta subunit 3	5.7569
gnl|gene16333|rna47712|	CDC5L	Q99459	Cell division cycle 5-like protein	5.78047
gnl|gene43760|rna87304|	XRN1	Q8IZH2	5'-3' exoribonuclease 1	5.79496
gnl|gene2612|rna7586|	BICC1	Q9H694	Protein bicaudal C homolog 1	5.8483
gnl|gene46808|rna91732|	CDK11B	P21127	Cyclin-dependent kinase 11B	5.86546
gnl|gene8352|rna24318|	NCBP3	Q53F19	Nuclear cap-binding protein subunit 3	5.89657
gnl|gene20281|rna59205|	CBX3	Q13185	Chromobox protein homolog 3	5.90312
gnl|gene40587|rna82657|	MARK2	Q7KZI7	Serine/threonine-protein kinase MARK2	5.90392
gnl|gene733|rna2136|	PHACTR2	O75167	Phosphatase and actin regulator 2	5.91025
gnl|gene11098|rna32256|	HMGB1	P09429	High mobility group protein B1	5.91369
gnl|gene251|rna716|	METTL14	Q9HCE5	N6-adenosine-methyltransferase non-catalytic subunit	5.91612
gnl|gene39525|rna81133|	TJP1	Q07157	Tight junction protein 1 (Zona occludens 1), isoform CRA_d	5.93984
gnl|gene84|rna235|	HEBP1	Q9NRV9	Heme-binding protein 1	5.94264
gnl|gene34584|rna74194|	TICRR	Q7Z2Z1	Treslin	5.94266
gnl|gene36968|rna77531|	LARP4B	Q92615	La-related protein 4B	5.96737
gnl|gene26122|rna65622|	ABI1	Q8IZP0	Abl interactor 1	5.97715
gnl|gene18484|rna53970|	PDAP1	Q13442	28 kDa heat- and acid-stable phosphoprotein	5.9972
gnl|gene17914|rna52364|	PRKCSH	P14314	Glucosidase 2 subunit beta	5.99763
gnl|gene19917|rna58160|	KIN	O60870	DNA/RNA-binding protein KIN17	6.02691
gnl|gene164|rna456|	KDM1A	O60341	Lysine-specific histone demethylase 1A (Fragment)	6.02778
gnl|gene35365|rna75320|	AAK1	Q2M2I8	AP2-associated protein kinase 1	6.0681
gnl|gene4297|rna12512|	NSRP1	Q9H0G5	Nuclear speckle splicing regulatory protein 1	6.0707
gnl|gene13870|rna40382|	UBTF	P17480	Nucleolar transcription factor 1	6.08731
gnl|gene15006|rna43791|	ING2	Q9H160	Inhibitor of growth protein 2	6.11788
gnl|gene1029|rna3010|	ANXA11	P50995	Annexin A11	6.1215
gnl|gene5633|rna16492|	SAP18	O00422	Histone deacetylase complex subunit SAP18	6.13265
gnl|gene40242|rna82164|	RBM34	P42696	RNA-binding protein 34	6.1386
gnl|gene2801|rna8143|	DNAJC7	Q99615	DnaJ homolog subfamily C member 7 (Fragment)	6.14737
gnl|gene42655|rna85666|	ZYX	Q15942	Zyxin (Fragment)	6.16037
gnl|gene47873|rna93166|	DSP	P15924	Desmoplakin	6.17056
gnl|gene10089|rna29332|	CHAF1A	Q13111	Chromatin assembly factor 1 subunit A	6.17083
gnl|gene11031|rna32079|	DNAJA1	P31689	DnaJ homolog subfamily A member 1	6.18765
gnl|gene3858|rna11248|	CCDC124	Q96CT7	Coiled-coil domain-containing protein 124	6.19398
gnl|gene10962|rna31866|	NOP2	P46087	Probable 28S rRNA (cytosine(4447)-C(5))-methyltransferase	6.203
gnl|gene35299|rna75231|	TPPP3	Q9BW30	Tubulin polymerization-promoting protein family member 3	6.22977
gnl|gene10580|rna30741|	HIRIP3	Q9BW71	HIRA-interacting protein 3	6.24894
gnl|gene5946|rna17407|	DTL	Q9NZJ0	Denticleless protein homolog	6.26263
gnl|gene10879|rna31624|	STAU1	O95793	Double-stranded RNA-binding protein Staufen homolog 1	6.27222
gnl|gene36692|rna77124|	SRSF3	P84103	Serine/arginine-rich splicing factor 3	6.28723
gnl|gene10513|rna30541|	TJP2	Q9UDY2	Tight junction protein ZO-2 (Fragment)	6.2888
gnl|gene44486|rna88428|	DPF2	Q92785	Zinc finger protein ubi-d4	6.29079
gnl|gene13458|rna39162|	PATL1	Q86TB9	Protein PAT1 homolog 1	6.29942
gnl|gene8068|rna23527|	DHX8	Q14562	ATP-dependent RNA helicase DHX8	6.30501
gnl|gene13806|rna40193|	ZNF346	Q9UL40	Zinc finger protein 346	6.30861
gnl|gene15751|rna46003|	ALG13	Q9NP73	N-acetylglucosaminyldiphosphodolichol N-acetylglucosaminyltransferase (Fragment)	6.33219
gnl|gene1025|rna2999|	SMNDC1	O75940	Survival of motor neuron-related-splicing factor 30	6.33756
gnl|gene2293|rna6676|	MVB12B	Q9H7P6	Multivesicular body subunit 12B	6.3409
gnl|gene11748|rna34124|	EIF1AD	Q8N9N8	Probable RNA-binding protein EIF1AD	6.39163
gnl|gene19090|rna55742|	NPAT	Q14207	Protein NPAT	6.3988
gnl|gene18223|rna53238|	ANKZF1	Q9H8Y5	Ankyrin repeat and zinc finger domain-containing protein 1	6.40436
gnl|gene19746|rna57692|	SLC4A1AP	Q9BWU0	Kanadaptin	6.42848
gnl|gene11064|rna32170|	ANK3	Q12955	Ankyrin-3	6.44166
gnl|gene17348|rna50639|	DHX38	Q92620	Pre-mRNA-splicing factor ATP-dependent RNA helicase PRP16	6.45187
gnl|gene12253|rna35616|	CD2BP2	O95400	CD2 antigen cytoplasmic tail-binding protein 2	6.4573
gnl|gene2547|rna7410|	MRPL24	Q96A35	39S ribosomal protein L24, mitochondrial	6.46804
gnl|gene36943|rna77492|	RRP7A	Q9Y3A4	Ribosomal RNA-processing protein 7 homolog A	6.48928
gnl|gene18006|rna52626|	CWC22	Q9HCG8	Pre-mRNA-splicing factor CWC22 homolog	6.49682
gnl|gene13289|rna38676|	POLR3K	Q9Y2Y1	DNA-directed RNA polymerase III subunit RPC10	6.51338
gnl|gene19357|rna56554|	TBC1D10B	Q4KMP7	TBC1 domain family member 10B	6.52336
gnl|gene39436|rna81017|	SSBP1	Q04837	Single-stranded DNA-binding protein, mitochondrial	6.5319
gnl|gene47799|rna93063|	U2AF2	P26368	U2 snRNP auxiliary factor large subunit	6.54933
gnl|gene13456|rna39157|	ATAD5	Q96QE3	ATPase family AAA domain-containing protein 5	6.56802
gnl|gene42765|rna85808|	PPIA	P62937	Peptidyl-prolyl cis-trans isomerase A	6.57053
gnl|gene1265|rna3680|	PRR14L	Q5THK1	Protein PRR14L	6.57125
gnl|gene13802|rna40184|	BOD1L1	Q8NFC6	Biorientation of chromosomes in cell division protein 1-like 1	6.59518
gnl|gene18213|rna53210|	LSM14A	Q8ND56	Protein LSM14 homolog A	6.60379
gnl|gene2965|rna8590|	SRSF7	Q16629	Serine/arginine-rich-splicing factor 7	6.60464
gnl|gene10223|rna29721|	RPA1	P27694	Replication protein A 70 kDa DNA-binding subunit	6.62945
gnl|gene41056|rna83328|	UTP3	Q9NQZ2	Something about silencing protein 10	6.63166
gnl|gene5442|rna15955|	DCAF13	Q9NV06	DDB1- and CUL4-associated factor 13	6.63837
gnl|gene17182|rna50170|	TMF1	P82094	TATA element modulatory factor	6.64145
gnl|gene36961|rna77519|	DHX36	Q9H2U1	ATP-dependent DNA/RNA helicase DHX36	6.6776
gnl|gene20254|rna59134|	SRFBP1	Q8NEF9	Serum response factor-binding protein 1	6.68912
gnl|gene15282|rna44602|	RCOR2	Q8IZ40	REST corepressor 2	6.69593
gnl|gene1553|rna4512|	PDLIM5	Q96HC4	PDZ and LIM domain protein 5	6.71754
gnl|gene5143|rna15044|	CSTF3	Q12996	Cleavage stimulation factor subunit 3	6.73046
gnl|gene41101|rna83407|	RBM39	Q14498	RNA-binding protein 39	6.75928
gnl|gene11954|rna34725|	RECQL4	O94761	ATP-dependent DNA helicase Q4	6.76225
gnl|gene14116|rna41108|	YBX2	Q9Y2T7	Y-box-binding protein 2	6.76472
gnl|gene47554|rna92745|	SNW1	Q13573	SNW domain-containing protein 1	6.78106
gnl|gene37598|rna78372|	SUMO1	P63165	Small ubiquitin-related modifier 1	6.81384
gnl|gene38720|rna79994|	CEBPZ	Q03701	CCAAT/enhancer-binding protein zeta	6.83038
gnl|gene16545|rna48334|	R3HCC1L	Q7Z5L2	Coiled-coil domain-containing protein R3HCC1L	6.83711
gnl|gene4286|rna12481|	RFC1	P35251	Replication factor C subunit 1	6.87101
gnl|gene131|rna364|	GADD45GIP1	Q8TAE8	Growth arrest and DNA damage-inducible proteins-interacting protein 1	6.97416
gnl|gene1554|rna4516|	EDF1	O60869	Endothelial differentiation-related factor 1	6.98591
gnl|gene9213|rna26763|	TGS1	Q96RS0	Trimethylguanosine synthase	6.99168
gnl|gene10710|rna31124|	NUDT21	O43809	Cleavage and polyadenylation specificity factor subunit 5	7.01076
gnl|gene49961|rna96204|	SVIL	O95425	Supervillin (Fragment)	7.0109
gnl|gene9577|rna27865|	ALDH2	P05091	Aldehyde dehydrogenase, mitochondrial	7.04338
gnl|gene34291|rna73817|	SEC13	P55735	GATOR complex protein SEC13	7.04836
gnl|gene5158|rna15086|	CHAMP1	Q96JM3	Chromosome alignment-maintaining phosphoprotein 1 (Fragment)	7.06145
gnl|gene1645|rna4800|	TPR	P12270	Nucleoprotein TPR	7.07481
gnl|gene46749|rna91641|	CTNND1	O60716	Catenin delta-1	7.07927
gnl|gene17428|rna50898|	ZAR1L	A6NP61	ZAR1-like protein	7.07968
gnl|gene48638|rna94283|	SARNP	P82979	SAP domain-containing ribonucleoprotein	7.10575
gnl|gene16663|rna48682|	LUC7L2	Q9Y383	Putative RNA-binding protein Luc7-like 2	7.11405
gnl|gene11983|rna34823|	GOLGA4	Q13439	Golgin subfamily A member 4	7.12398
gnl|gene14479|rna42153|	SETDB1	Q15047	Histone-lysine N-methyltransferase SETDB1	7.14716
gnl|gene13801|rna40177|	CDCA2	Q69YH5	Cell division cycle-associated protein 2	7.1487
gnl|gene34894|rna74601|	CAMSAP1	Q5T5Y3	Calmodulin-regulated spectrin-associated protein 1	7.15158
gnl|gene10419|rna30285|	PXN	P49023	Paxillin	7.17894
gnl|gene10065|rna29250|	PACS1	Q6VY07	Phosphofurin acidic cluster sorting protein 1	7.19093
gnl|gene35070|rna74867|	AFDN	P55196	Afadin	7.19342
gnl|gene7316|rna21345|	ZBTB10	Q96DT7	Zinc finger and BTB domain-containing protein 10	7.19419
gnl|gene161|rna448|	SRRM2	Q9UQ35	Serine/arginine repetitive matrix protein 2 (Fragment)	7.23123
gnl|gene10472|rna30419|	LMNA	P02545	Prelamin-A/C	7.2344
gnl|gene10263|rna29840|	ELAVL1	Q15717	ELAV-like protein 1	7.25243
gnl|gene15925|rna46549|	EIF4H	Q15056	Eukaryotic translation initiation factor 4H	7.27021
gnl|gene42177|rna84939|	TRIM28	Q13263	Transcription intermediary factor 1-beta	7.34639
gnl|gene5053|rna14769|	WTAP	Q15007	Pre-mRNA-splicing regulator WTAP	7.34786
gnl|gene11090|rna32238|	HNRNPCL1	O60812	Heterogeneous nuclear ribonucleoprotein C-like 1	7.35213
gnl|gene2507|rna7293|	ITGB1	P05556	Integrin beta-1	7.43691
gnl|gene14450|rna42071|	LARP1B	Q659C4	La-related protein 1B	7.44009
gnl|gene633|rna1846|	EPS8	Q12929	Epidermal growth factor receptor kinase substrate 8	7.44479
gnl|gene41639|rna84138|	EHMT1	Q9H9B1	Histone-lysine N-methyltransferase EHMT1 (Fragment)	7.44542
gnl|gene9888|rna28747|	NDUFB10	O96000	NADH dehydrogenase [ubiquinone] 1 beta subcomplex subunit 10	7.46417
gnl|gene3002|rna8697|	CANX	P27824	Calnexin	7.479
gnl|gene4232|rna12318|	INTS12	Q96CB8	Integrator complex subunit 12	7.53058
gnl|gene12507|rna36378|	CLIP1	P30622	CAP-Gly domain-containing linker protein 1 (Fragment)	7.55896
gnl|gene39673|rna81340|	RSF1	Q96T23	Remodeling and spacing factor 1 (Fragment)	7.56958
gnl|gene1294|rna3761|	MACF1	Q9UPN3	Microtubule-actin cross-linking factor 1, isoforms 1/2/3/5 (Fragment)	7.58341
gnl|gene2013|rna5851|	GEMIN8	Q9NWZ8	Gem-associated protein 8	7.58437
gnl|gene14679|rna42781|	CGNL1	Q0VF96	Cingulin-like protein 1	7.59197
gnl|gene10450|rna30366|	ZNF830	Q96NB3	Zinc finger protein 830	7.59845
gnl|gene18400|rna53757|	PPIL4	Q8WUA2	Peptidyl-prolyl cis-trans isomerase-like 4	7.62009
gnl|gene7961|rna23217|	PCM1	Q15154	Pericentriolar material 1 protein	7.63767
gnl|gene13270|rna38623|	PBDC1	Q9BVG4	Protein PBDC1	7.64473
gnl|gene17387|rna50761|	ANLN	Q9NQW6	Anillin	7.65496
gnl|gene15148|rna44214|	GTF2E2	P29084	Transcription initiation factor IIE subunit beta	7.66006
gnl|gene13498|rna39268|	LONP1	P36776	Lon protease homolog, mitochondrial	7.66811
gnl|gene42936|rna86107|	CENPE	Q02224	Centromere-associated protein E	7.67286
gnl|gene10046|rna29200|	RBM45	Q8IUH3	RNA-binding protein 45	7.68811
gnl|gene18345|rna53584|	ALYREF	Q86V81	THO complex subunit 4	7.69237
gnl|gene7866|rna22945|	MPHOSPH8	Q99549	M-phase phosphoprotein 8	7.70564
gnl|gene2463|rna7165|	SLTM	Q9NWH9	SAFB-like transcription modulator	7.70964
gnl|gene10020|rna29121|	PHAX	Q9H814	Phosphorylated adapter RNA export protein	7.71774
gnl|gene43001|rna86183|	PIN4	Q9Y237	Peptidyl-prolyl cis-trans isomerase NIMA-interacting 4	7.72791
gnl|gene17588|rna51371|	PACSIN3	Q9UKS6	Protein kinase C and casein kinase substrate in neurons protein 3	7.73252
gnl|gene19892|rna58082|	WWC2	Q6AWC2	Protein WWC2	7.75337
gnl|gene34761|rna74434|	XIAP	P98170	E3 ubiquitin-protein ligase XIAP	7.79449
gnl|gene40120|rna81976|	PTBP2	Q9UKA9	Polypyrimidine tract-binding protein 2	7.8172
gnl|gene4102|rna11946|	ATAT1	Q5SQI0	Alpha-tubulin N-acetyltransferase 1	7.83074
gnl|gene455|rna1316|	MPHOSPH10	O00566	U3 small nucleolar ribonucleoprotein protein MPP10	7.8401
gnl|gene13172|rna38307|	C9orf78	Q9NZ63	Telomere length and silencing protein 1 homolog	7.84863
gnl|gene8070|rna23534|	LIN28B	Q6ZN17	Protein lin-28 homolog B	7.86312
gnl|gene6528|rna19097|	PHACTR4	Q8IZ21	Phosphatase and actin regulator 4	7.88457
gnl|gene12839|rna37311|	NXF1	Q9UBU9	Nuclear RNA export factor 1	7.88778
gnl|gene7324|rna21379|	OXR1	Q8N573	Oxidation resistance protein 1	7.91118
gnl|gene5251|rna15357|	ZC3H7A	Q8IWR0	Zinc finger CCCH domain-containing protein 7A	7.92656
gnl|gene16328|rna47688|	ARVCF	O00192	Armadillo repeat protein deleted in velo-cardio-facial syndrome	7.93621
gnl|gene3081|rna8928|	HMGB2	P26583	High mobility group protein B2	7.9542
gnl|gene6488|rna18979|	KMT2C	Q8NEZ4	Histone-lysine N-methyltransferase 2C	7.97408
gnl|gene5174|rna15140|	GAK	O14976	Cyclin-G-associated kinase	7.97731
gnl|gene13625|rna39657|	MTUS1	Q9ULD2	Microtubule-associated tumor suppressor 1	7.99956
gnl|gene10718|rna31151|	EIF4ENIF1	Q9NRA8	Eukaryotic translation initiation factor 4E transporter	8.00507
gnl|gene13514|rna39321|	SIN3A	Q96ST3	Paired amphipathic helix protein Sin3a	8.01063
gnl|gene14899|rna43490|	ARID2	Q68CP9	AT-rich interactive domain-containing protein 2	8.01099
gnl|gene230|rna647|	SYNJ1	O43426	Phosphoinositide 5-phosphatase (Fragment)	8.02217
gnl|gene38056|rna79058|	DDA1	Q9BW61	DET1- and DDB1-associated protein 1	8.03123
gnl|gene12237|rna35567|	ESCO2	Q56NI9	N-acetyltransferase ESCO2	8.06052
gnl|gene39894|rna81674|	RTN4	Q9NQC3	Reticulon-4	8.06324
gnl|gene17285|rna50445|	DOK1	Q99704	Docking protein 1	8.09009
gnl|gene2726|rna7919|	ELAVL2	Q12926	ELAV-like protein	8.10829
gnl|gene18377|rna53682|	FAM76B	Q5HYJ3	Protein FAM76B	8.11444
gnl|gene43370|rna86741|	CELF1	Q92879	CUG triplet repeat, RNA binding protein 1, isoform CRA_c	8.12053
gnl|gene13480|rna39218|	MCM10	Q7L590	Protein MCM10 homolog	8.13935
gnl|gene35180|rna75030|	GCA	P28676	Grancalcin	8.1481
gnl|gene19695|rna57561|	UTP18	Q9Y5J1	U3 small nucleolar RNA-associated protein 18 homolog	8.18723
gnl|gene19611|rna57307|	TOP2B	Q02880	DNA topoisomerase 2 (Fragment)	8.19536
gnl|gene49572|rna95607|	SEH1L	Q96EE3	Nucleoporin SEH1	8.20028
gnl|gene5238|rna15330|	CDC37	Q16543	Hsp90 co-chaperone Cdc37	8.20438
gnl|gene13586|rna39539|	BRF1	Q92994	Transcription factor IIIB 90 kDa subunit	8.27732
gnl|gene2845|rna8258|	SLBP	Q14493	Histone RNA hairpin-binding protein	8.28836
gnl|gene2009|rna5837|	IGHM	P01871	Immunoglobulin heavy constant mu	8.29871
gnl|gene15895|rna46455|	ACBD3	Q9H3P7	Golgi resident protein GCP60	8.30151
gnl|gene14692|rna42812|	SCYL1	Q96KG9	N-terminal kinase-like protein	8.33006
gnl|gene1051|rna3071|	RPL37A	P61513	60S ribosomal protein L37a	8.34529
gnl|gene15146|rna44209|	WDR46	O15213	WD repeat-containing protein 46	8.35535
gnl|gene50474|rna96989|	SF3A3	Q12874	Splicing factor 3A subunit 3	8.36493
gnl|gene40133|rna81991|	SRSF1	Q07955	Serine/arginine-rich splicing factor 1	8.38443
gnl|gene36483|rna76836|	EIF3J	O75822	Eukaryotic translation initiation factor 3 subunit J	8.38742
gnl|gene8864|rna25811|	CDV3	Q9UKY7	Protein CDV3 homolog	8.39559
gnl|gene12744|rna37029|	HAUS8	Q9BT25	HAUS augmin-like complex subunit 8	8.39736
gnl|gene8503|rna24749|	FAM177A1	Q8N128	Protein FAM177A1	8.40006
gnl|gene13699|rna39851|	ARHGAP17	Q68EM7	Rho GTPase-activating protein 17	8.40536
gnl|gene48306|rna93842|	RBM28	Q9NW13	RNA-binding protein 28	8.40998
gnl|gene11346|rna32986|	CRKL	P46109	Crk-like protein	8.44394
gnl|gene5767|rna16869|	PARP1	P09874	Poly [ADP-ribose] polymerase 1	8.44471
gnl|gene10152|rna29524|	SOX3	P41225	Transcription factor SOX-3	8.45742
gnl|gene7058|rna20603|	CBL	P22681	E3 ubiquitin-protein ligase CBL	8.46561
gnl|gene16751|rna48956|	TCEA1	P23193	Transcription elongation factor A protein 1	8.46854
gnl|gene3141|rna9101|	HOMEZ	Q8IX15	Homeobox and leucine zipper protein Homez	8.47416
gnl|gene18943|rna55300|	DNAJC2	Q99543	DnaJ homolog subfamily C member 2	8.47922
gnl|gene14804|rna43191|	SRP72	O76094	Signal recognition particle subunit SRP72	8.52537
gnl|gene11727|rna34071|	ZC3H7B	Q9UGR2	Zinc finger CCCH domain-containing protein 7B	8.54742
gnl|gene16606|rna48516|	ZNF99	A8MXY4	Zinc finger protein 99	8.55828
gnl|gene10290|rna29910|	KRT15	P19012	Keratin, type I cytoskeletal 15	8.57854
gnl|gene18128|rna52977|	PURB	Q96QR8	Transcriptional activator protein Pur-beta	8.58623
gnl|gene45879|rna90434|	PRPF38B	Q5VTL8	Pre-mRNA-splicing factor 38B	8.6077
gnl|gene1120|rna3249|	EIF3A	Q14152	Eukaryotic translation initiation factor 3 subunit A	8.61118
gnl|gene12333|rna35858|	RAE1	P78406	mRNA export factor	8.6225
gnl|gene1401|rna4097|	CCDC6	Q16204	Coiled-coil domain-containing protein 6	8.64295
gnl|gene18179|rna53121|	LIMCH1	Q9UPQ0	LIM and calponin homology domains-containing protein 1 (Fragment)	8.68628
gnl|gene16932|rna49475|	CSDE1	O75534	Cold shock domain-containing protein E1	8.68799
gnl|gene20151|rna58809|	CEP131	Q9UPN4	Centrosomal protein of 131 kDa (Fragment)	8.70777
gnl|gene38746|rna80020|	FAM120A	Q9NZB2	Constitutive coactivator of PPAR-gamma-like protein 1 (Fragment)	8.72105
gnl|gene4002|rna11637|	ADNP	Q9H2P0	Activity-dependent neuroprotector homeobox protein	8.72538
gnl|gene45862|rna90409|	SHC1	P29353	SHC-transforming protein 1	8.74523
gnl|gene45868|rna90418|	RSL1D1	O76021	Ribosomal L1 domain-containing protein 1	8.74766
gnl|gene11499|rna33407|	LYAR	Q9NX58	Cell growth-regulating nucleolar protein	8.7707
gnl|gene42881|rna85987|	HCFC1	P51610	Host cell factor 1	8.77789
gnl|gene39179|rna80684|	ZBTB17	Q13105	Zinc finger and BTB domain-containing protein 17	8.7782
gnl|gene19012|rna55494|	FBXL19	Q6PCT2	F-box/LRR-repeat protein 19	8.81374
gnl|gene9963|rna28965|	PABPN1L	A6NDY0	Embryonic polyadenylate-binding protein 2	8.83184
gnl|gene36840|rna77354|	SBNO1	A3KN83	Protein strawberry notch homolog 1	8.8429
gnl|gene11661|rna33897|	RIF1	Q5UIP0	Telomere-associated protein RIF1 (Fragment)	8.84409
gnl|gene14883|rna43438|	ANAPC16	Q96DE5	Anaphase-promoting complex subunit 16	8.84722
gnl|gene16880|rna49334|	PLRG1	O43660	Pleiotropic regulator 1	8.84732
gnl|gene18461|rna53913|	HDLBP	Q00341	Vigilin (Fragment)	8.84898
gnl|gene477|rna1370|	CALR	P27797	Calreticulin	8.85656
gnl|gene41236|rna83594|	AKAP9	Q99996	A-kinase anchor protein 9 (Fragment)	8.86485
gnl|gene6431|rna18828|	LEO1	Q8WVC0	RNA polymerase-associated protein LEO1	8.87362
gnl|gene18272|rna53372|	LTV1	Q96GA3	Protein LTV1 homolog	8.92319
gnl|gene45784|rna90317|	ADD1	P35611	Alpha-adducin	8.93385
gnl|gene15478|rna45184|	DDX41	Q9UJV9	Probable ATP-dependent RNA helicase DDX41	8.93631
gnl|gene12752|rna37052|	DIAPH1	O60610	Protein diaphanous homolog 1	8.94765
gnl|gene14930|rna43583|	STIP1	P31948	Stress-induced-phosphoprotein 1	8.97982
gnl|gene48761|rna94502|	LRMP	Q12912	Inositol 1,4,5-triphosphate receptor-associated 2	8.98452
gnl|gene38661|rna79897|	ARHGEF12	Q9NZN5	Rho guanine nucleotide exchange factor 12	9.00937
gnl|gene40798|rna82952|	NDUFAF2	Q8N183	NADH dehydrogenase [ubiquinone] 1 alpha subcomplex assembly factor 2	9.04467
gnl|gene11899|rna34553|	BRIX1	Q8TDN6	Ribosome biogenesis protein BRX1 homolog	9.07605
gnl|gene50008|rna96262|	MAP7D2	Q96T17	MAP7 domain-containing protein 2	9.08069
gnl|gene12086|rna35112|	EXO1	Q9UQ84	Exonuclease 1	9.12807
gnl|gene18608|rna54322|	BRWD3	Q6RI45	Bromodomain and WD repeat-containing protein 3	9.14513
gnl|gene11455|rna33293|	UTP14A	Q9BVJ6	U3 small nucleolar RNA-associated protein 14 homolog A	9.1631
gnl|gene1208|rna3507|	DYNC1I2	Q13409	Cytoplasmic dynein 1 intermediate chain 2	9.17831
gnl|gene11477|rna33353|	POC5	Q8NA72	Centrosomal protein POC5	9.18984
gnl|gene14504|rna42239|	RGPD4	Q7Z3J3	RanBP2-like and GRIP domain-containing protein 4	9.19112
gnl|gene14138|rna41176|	ASH2L	Q9UBL3	Set1/Ash2 histone methyltransferase complex subunit ASH2	9.20477
gnl|gene47936|rna93284|	HMCES	Q96FZ2	Abasic site processing protein HMCES	9.22185
gnl|gene41211|rna83557|	EIF4G2	P78344	Eukaryotic translation initiation factor 4 gamma 2 (Fragment)	9.22332
gnl|gene14750|rna43001|	DMAP1	Q9NPF5	DNA methyltransferase 1-associated protein 1 (Fragment)	9.22699
gnl|gene17144|rna50073|	TRAF3IP1	Q8TDR0	TRAF3-interacting protein 1	9.24398
gnl|gene14196|rna41346|	PLEKHA1	Q9HB21	Pleckstrin homology domain-containing family A member 1	9.25973
gnl|gene4948|rna14456|	SOWAHA	Q2M3V2	Ankyrin repeat domain-containing protein SOWAHA	9.27822
gnl|gene16626|rna48574|	COX4I2	Q96KJ9	Cytochrome c oxidase subunit 4 isoform 2, mitochondrial	9.28975
gnl|gene14617|rna42595|	ZNF618	Q5T7W0	Zinc finger protein 618	9.29378
gnl|gene18169|rna53094|	BYSL	Q13895	Bystin	9.30533
gnl|gene3294|rna9550|	ZMYM4	Q5VZL5	Zinc finger MYM-type protein 4 (Fragment)	9.30894
gnl|gene20338|rna59402|	NOC2L	Q9Y3T9	Nucleolar complex protein 2 homolog	9.31014
gnl|gene44649|rna88659|	NTPCR	Q9BSD7	Cancer-related nucleoside-triphosphatase	9.32501
gnl|gene16430|rna47990|	MAPKBP1	O60336	Mitogen-activated protein kinase-binding protein 1	9.32906
gnl|gene3782|rna11006|	PARD3B	Q8TEW8	Partitioning defective 3 homolog B	9.33656
gnl|gene18830|rna54961|	IGF2BP3	O00425	Insulin-like growth factor 2 mRNA-binding protein 3	9.34683
gnl|gene14764|rna43062|	BIN1	O00499	Myc box-dependent-interacting protein 1	9.3609
gnl|gene2850|rna8274|	CCNL2	Q96S94	Cyclin-L2	9.36572
gnl|gene2025|rna5877|	TAOK2	Q9UL54	Serine/threonine-protein kinase TAO2	9.37233
gnl|gene38428|rna79565|	PRPF39	Q86UA1	Pre-mRNA-processing factor 39	9.37708
gnl|gene19316|rna56425|	PRKDC	P78527	DNA-dependent protein kinase catalytic subunit	9.37749
gnl|gene2441|rna7103|	MAP4	P27816	Microtubule-associated protein	9.37866
gnl|gene12608|rna36644|	CEP41	Q9BYV8	Centrosomal protein of 41 kDa	9.39496
gnl|gene1757|rna5099|	PURA	Q00577	Transcriptional activator protein Pur-alpha	9.40288
gnl|gene11580|rna33632|	ERC1	Q8IUD2	ELKS/Rab6-interacting/CAST family member 1	9.40653
gnl|gene1971|rna5733|	REPS1	Q96D71	RalBP1-associated Eps domain-containing protein 1	9.42449
gnl|gene10361|rna30118|	MUC4	Q99102	Mucin-4	9.43428
gnl|gene9644|rna28069|	ARHGAP12	Q8IWW6	Rho GTPase-activating protein 12	9.4529
gnl|gene7114|rna20775|	LUC7L3	O95232	Luc7-like protein 3	9.47232
gnl|gene12318|rna35803|	DCAF8	Q5TAQ9	DDB1- and CUL4-associated factor 8	9.4812
gnl|gene15117|rna44122|	GOLGA1	Q92805	Golgin subfamily A member 1	9.48672
gnl|gene16768|rna49008|	SSB	P05455	Lupus La protein	9.50962
gnl|gene10325|rna30008|	MARK1	Q9P0L2	Non-specific serine/threonine protein kinase	9.52176
gnl|gene19107|rna55791|	CEP192	Q8TEP8	Centrosomal protein of 192 kDa (Fragment)	9.53026
gnl|gene8610|rna25073|	CREB1	P16220	Cyclic AMP-responsive element-binding protein 1	9.53569
gnl|gene19287|rna56341|	FKBP15	Q5T1M5	FK506-binding protein 15	9.54707
gnl|gene3853|rna11235|	RRS1	Q15050	Ribosome biogenesis regulatory protein homolog	9.55732
gnl|gene36635|rna77045|	PDHB	P11177	Pyruvate dehydrogenase E1 component subunit beta	9.5871
gnl|gene18660|rna54475|	UBE2O	Q9C0C9	(E3-independent) E2 ubiquitin-conjugating enzyme (Fragment)	9.59412
gnl|gene14324|rna41719|	FASTKD2	Q9NYY8	FAST kinase domain-containing protein 2, mitochondrial	9.60547
gnl|gene18772|rna54798|	LMNB1	P20700	Lamin-B1	9.60997
gnl|gene16797|rna49077|	CFDP1	Q9UEE9	Craniofacial development protein 1	9.6367
gnl|gene12796|rna37204|	UNG	P13051	Uracil-DNA glycosylase	9.63793
gnl|gene18180|rna53124|	CHMP2B	Q9UQN3	Charged multivesicular body protein 2b	9.6555
gnl|gene12657|rna36767|	API5	Q9BZZ5	Apoptosis inhibitor 5	9.66071
gnl|gene7504|rna21879|	RGPD6	Q99666	RANBP2-like and GRIP domain-containing protein 5/6	9.66775
gnl|gene1240|rna3610|	ZMYM3	Q14202	Zinc finger MYM-type protein 3	9.67088
gnl|gene39034|rna80477|	PRPF8	Q6P2Q9	Pre-mRNA-processing-splicing factor 8	9.68284
gnl|gene11397|rna33120|	HDAC1	Q13547	Histone deacetylase 1	9.6887
gnl|gene12868|rna37406|	NRF1	Q16656	Nuclear respiratory factor 1	9.70557
gnl|gene7463|rna21754|	PTBP1	P26599	Polypyrimidine tract-binding protein 1	9.71134
gnl|gene3297|rna9558|	BAG6	P46379	BCL2-associated athanogene 6	9.7498
gnl|gene5771|rna16880|	CCDC97	Q96F63	Coiled-coil domain-containing protein 97	9.7648
gnl|gene42964|rna86141|	MAK16	Q9BXY0	Protein MAK16 homolog	9.76866
gnl|gene8580|rna24966|	CCDC18	Q5T9S5	Coiled-coil domain-containing protein 18	9.77516
gnl|gene20457|rna59749|	CSRP2	Q16527	Cysteine and glycine-rich protein 2	9.77587
gnl|gene3568|rna10379|	NOSIP	Q9Y314	Nitric oxide synthase-interacting protein	9.78955
gnl|gene12455|rna36208|	CISD1	Q9NZ45	CDGSH iron-sulfur domain-containing protein 1	9.7906
gnl|gene12844|rna37327|	RPL28	P46779	60S ribosomal protein L28	9.80032
gnl|gene12108|rna35174|	NUCKS1	Q9H1E3	Nuclear ubiquitous casein and cyclin-dependent kinase substrate 1	9.81427
gnl|gene10870|rna31602|	GOLGB1	Q14789	Golgin subfamily B member 1 (Fragment)	9.83289
gnl|gene19651|rna57435|	NEK1	Q96PY6	Serine/threonine-protein kinase Nek1	9.86423
gnl|gene9104|rna26490|	DNAAF2	Q9NVR5	Protein kintoun	9.86544
gnl|gene9645|rna28074|	GTF2F2	P13984	General transcription factor IIF subunit 2	9.88922
gnl|gene8692|rna25304|	NDUFV3	P56181	NADH dehydrogenase [ubiquinone] flavoprotein 3, mitochondrial	9.90859
gnl|gene1538|rna4467|	CEP85	Q6P2H3	Centrosomal protein of 85 kDa	9.91038
gnl|gene3408|rna9921|	CWC27	Q6UX04	Spliceosome-associated protein CWC27 homolog	9.91796
gnl|gene13424|rna39061|	CTIF	O43310	CBP80/20-dependent translation initiation factor	9.925
gnl|gene1962|rna5709|	PDCD6IP	Q8WUM4	Programmed cell death 6-interacting protein	9.93218
gnl|gene37087|rna77698|	DDX10	Q13206	Probable ATP-dependent RNA helicase DDX10	9.94561
gnl|gene32136|rna71657|	SPAG1	Q07617	Sperm-associated antigen 1	9.96117
gnl|gene39424|rna81000|	URB1	O60287	Nucleolar pre-ribosomal-associated protein 1	9.96545
gnl|gene37649|rna78429|	SEPT9	Q9UHD8	Septin-9	9.97013
gnl|gene12124|rna35221|	MICALL2	Q8IY33	MICAL-like protein 2	9.97247
gnl|gene19237|rna56205|	ELL	P55199	RNA polymerase II elongation factor ELL	9.97769
gnl|gene13874|rna40394|	XRCC1	P18887	DNA repair protein XRCC1	9.97964
gnl|gene3924|rna11443|	BCL7A	Q4VC05	B-cell CLL/lymphoma 7 protein family member A	9.99769
gnl|gene10862|rna31579|	RNF40	O75150	E3 ubiquitin-protein ligase BRE1B	9.99775
gnl|gene14425|rna41988|	PTPN23	Q9H3S7	Tyrosine-protein phosphatase non-receptor type 23	10.0038
gnl|gene5896|rna17274|	SNRPD3	P62318	Small nuclear ribonucleoprotein Sm D3	10.1196
gnl|gene14522|rna42285|	KRT18	P05783	Keratin, type I cytoskeletal 18	10.1327
gnl|gene11148|rna32399|	NPM3	O75607	Nucleoplasmin-3	10.1477
gnl|gene3614|rna10509|	CLK2	P49760	Dual-specificity protein kinase CLK2	10.1519
gnl|gene3214|rna9310|	RNMT	O43148	mRNA cap guanine-N7 methyltransferase	10.1594
gnl|gene14424|rna41986|	DYNC1LI1	Q9Y6G9	Dynein light intermediate chain	10.1607
gnl|gene10056|rna29226|	PARN	O95453	Poly(A)-specific ribonuclease PARN (Fragment)	10.1807
gnl|gene49941|rna96166|	POLR2B	P30876	DNA-directed RNA polymerase subunit beta	10.197
gnl|gene35848|rna75961|	COL9A1	P20849	Collagen alpha-1(IX) chain	10.2019
gnl|gene13944|rna40592|	ELL2	O00472	RNA polymerase II elongation factor ELL2	10.2334
gnl|gene9390|rna27322|	SRP9	P49458	Signal recognition particle 9 kDa protein	10.2541
gnl|gene46356|rna91071|	JPT2	Q9H910	Jupiter microtubule associated homolog 2	10.2584
gnl|gene1547|rna4488|	GATAD2A	Q86YP4	Transcriptional repressor p66-alpha	10.2622
gnl|gene41468|rna83921|	ZNF330	Q9Y3S2	Zinc finger protein 330	10.2964
gnl|gene36444|rna76790|	KTN1	Q86UP2	Kinectin	10.303
gnl|gene8414|rna24497|	BRD7	Q9NPI1	Bromodomain-containing protein 7	10.3154
gnl|gene40163|rna82037|	ISY1	Q9ULR0	Pre-mRNA-splicing factor ISY1 homolog	10.3162
gnl|gene19654|rna57449|	SAP30BP	Q9UHR5	SAP30-binding protein	10.3183
gnl|gene3705|rna10792|	NFKB2	Q00653	Nuclear factor NF-kappa-B p100 subunit	10.3259
gnl|gene6274|rna18344|	EEF1G	P26641	Elongation factor 1-gamma	10.3286
gnl|gene120|rna336|	PAF1	Q8N7H5	RNA polymerase II-associated factor 1 homolog	10.3335
gnl|gene4826|rna14094|	DDX1	Q92499	ATP-dependent RNA helicase DDX1	10.3384
gnl|gene12446|rna36180|	RANBP3	Q9H6Z4	Ran-binding protein 3	10.3393
gnl|gene7684|rna22417|	HDAC2	Q92769	Histone deacetylase 2	10.3466
gnl|gene45772|rna90295|	TFDP1	Q14186	Transcription factor Dp-1	10.3504
gnl|gene19169|rna55986|	ZMYM2	Q9UBW7	Zinc finger MYM-type protein 2	10.3505
gnl|gene2908|rna8436|	MRPS21	P82921	28S ribosomal protein S21, mitochondrial	10.3736
gnl|gene39147|rna80641|	ZNF180	Q9UJW8	Zinc finger protein 180	10.3783
gnl|gene19792|rna57818|	URI1	O94763	Unconventional prefoldin RPB5 interactor 1	10.4061
gnl|gene11729|rna34077|	EIF3I	Q13347	Eukaryotic translation initiation factor 3 subunit I	10.4104
gnl|gene10624|rna30866|	MAD1L1	Q9Y6D9	Mitotic spindle assembly checkpoint protein MAD1	10.4345
gnl|gene6118|rna17892|	TJP3	O95049	Tight junction protein ZO-3	10.455
gnl|gene12933|rna37580|	ERCC5	P28715	DNA repair protein complementing XP-G cells	10.4697
gnl|gene11170|rna32462|	CENPU	Q71F23	Centromere protein U	10.4844
gnl|gene8376|rna24394|	RRP12	Q5JTH9	RRP12-like protein	10.5004
gnl|gene37045|rna77651|	CXorf56	Q9H5V9	UPF0428 protein CXorf56	10.5032
gnl|gene20193|rna58938|	ZCCHC4	Q9H5U6	rRNA N6-adenosine-methyltransferase ZCCHC4	10.5046
gnl|gene44273|rna88097|	PAN3	Q58A45	PAN2-PAN3 deadenylation complex subunit PAN3	10.5088
gnl|gene9257|rna26885|	TIMM8A	O60220	Mitochondrial import inner membrane translocase subunit Tim8 A	10.5124
gnl|gene19754|rna57709|	DCP2	Q8IU60	m7GpppN-mRNA hydrolase	10.521
gnl|gene50169|rna96524|	SGIP1	Q9BQI5	Endophilin-3-interacting protein	10.5218
gnl|gene41810|rna84389|	CABIN1	Q9Y6J0	Calcineurin-binding protein cabin-1	10.5441
gnl|gene6773|rna19822|	TADA3	O75528	Transcriptional adapter 3	10.5455
gnl|gene7526|rna21937|	RPL17	P18621	60S ribosomal protein L17	10.5773
gnl|gene19314|rna56422|	TTC1	Q99614	Tetratricopeptide repeat protein 1	10.5855
gnl|gene5729|rna16769|	DDX43	Q9NXZ2	Probable ATP-dependent RNA helicase DDX43	10.5876
gnl|gene45454|rna89824|	RIPOR1	Q6ZS17	Rho family-interacting cell polarization regulator 1 (Fragment)	10.6015
gnl|gene8389|rna24426|	CLASP1	Q7Z460	CLIP-associating protein 1	10.6044
gnl|gene20344|rna59418|	SNRPB2	P08579	U2 small nuclear ribonucleoprotein B''	10.6134
gnl|gene17849|rna52156|	RHEB	Q15382	GTP-binding protein Rheb	10.6168
gnl|gene1197|rna3482|	TOPBP1	Q92547	DNA topoisomerase 2-binding protein 1	10.6293
gnl|gene35949|rna76085|	CEP162	Q5TB80	Centrosomal protein of 162 kDa	10.6376
gnl|gene6328|rna18511|	AMMECR1	Q9Y4X0	AMME syndrome candidate gene 1 protein	10.6847
gnl|gene5867|rna17187|	RAB6A	P20340	Ras-related protein Rab-6A	10.6902
gnl|gene48143|rna93598|	FNBP1	Q96RU3	FNBP1 protein	10.6959
gnl|gene39770|rna81493|	LASP1	Q14847	LIM and SH3 domain protein 1	10.7036
gnl|gene15177|rna44309|	KIAA0513	O60268	Uncharacterized protein KIAA0513	10.7037
gnl|gene48332|rna93882|	UBR5	O95071	E3 ubiquitin-protein ligase UBR5	10.7044
gnl|gene48276|rna93795|	TAF6	P49848	Transcription initiation factor TFIID subunit 6	10.7086
gnl|gene42140|rna84897|	CCDC88A	Q3V6T2	Girdin (Fragment)	10.71
gnl|gene1943|rna5653|	RNF214	Q8ND24	RING finger protein 214	10.7228
gnl|gene12974|rna37706|	MRPL15	Q9P015	39S ribosomal protein L15, mitochondrial	10.7455
gnl|gene39689|rna81365|	IRAK1	P51617	Interleukin-1 receptor-associated kinase 1	10.7544
gnl|gene15497|rna45245|	RNF20	Q5VTR2	E3 ubiquitin-protein ligase BRE1A	10.7554
gnl|gene4284|rna12477|	GIPC1	O14908	PDZ domain-containing protein GIPC1	10.7761
gnl|gene4514|rna13179|	NECAP1	Q8NC96	Adaptin ear-binding coat-associated protein 1	10.8211
gnl|gene18557|rna54182|	LIN54	Q6MZP7	Protein lin-54 homolog	10.8211
gnl|gene38747|rna80021|	FIS1	Q9Y3D6	Mitochondrial fission 1 protein	10.8245
gnl|gene7642|rna22280|	DDX54	Q8TDD1	ATP-dependent RNA helicase DDX54	10.8256
gnl|gene41979|rna84684|	IGF2R	P11717	Cation-independent mannose-6-phosphate receptor	10.8324
gnl|gene50378|rna96862|	KIF4A	O95239	Chromosome-associated kinesin KIF4A	10.8418
gnl|gene5095|rna14881|	USP8	P40818	Ubiquitin carboxyl-terminal hydrolase 8	10.8499
gnl|gene32938|rna72463|	KIF13B	Q9NQT8	Kinesin-like protein	10.8523
gnl|gene246|rna694|	HEBP2	Q9Y5Z4	Heme-binding protein 2	10.8549
gnl|gene213|rna600|	USO1	O60763	General vesicular transport factor p115	10.8683
gnl|gene44701|rna88724|	MINK1	Q8N4C8	Misshapen-like kinase 1 (Fragment)	10.8711
gnl|gene38671|rna79914|	UHRF1	Q96T88	E3 ubiquitin-protein ligase UHRF1 (Fragment)	10.8717
gnl|gene17344|rna50630|	GRSF1	Q12849	G-rich sequence factor 1	10.8873
gnl|gene42244|rna85059|	UTP20	O75691	Small subunit processome component 20 homolog	10.9205
gnl|gene12320|rna35808|	KIF23	Q02241	Kinesin-like protein KIF23	10.9213
gnl|gene49223|rna95115|	MRPL2	Q5T653	39S ribosomal protein L2, mitochondrial	10.9226
gnl|gene637|rna1859|	ZNF839	A8K0R7	Zinc finger protein 839	10.9577
gnl|gene37773|rna78603|	MBD3	O95983	Methyl-CpG-binding domain protein 3	10.9579
gnl|gene873|rna2553|	RPL22L1	Q6P5R6	60S ribosomal protein L22-like 1	10.9792
gnl|gene18089|rna52869|	PPP1R3B	Q86XI6	Protein phosphatase 1 regulatory subunit 3B	10.986
gnl|gene10481|rna30454|	UBXN4	Q92575	UBX domain-containing protein 4	11.0121
gnl|gene840|rna2453|	GRIPAP1	Q4V328	GRIP1-associated protein 1	11.0147
gnl|gene12072|rna35067|	FKBP3	Q00688	Peptidyl-prolyl cis-trans isomerase FKBP3	11.0215
gnl|gene9831|rna28579|	TBL1XR1	Q9BZK7	F-box-like/WD repeat-containing protein TBL1XR1	11.0217
gnl|gene16162|rna47242|	TAF6L	Q9Y6J9	TAF6-like RNA polymerase II p300/CBP-associated factor-associated factor 65 kDa subunit 6L	11.0265
gnl|gene12067|rna35055|	FAM207A	Q9NSI2	Protein FAM207A	11.0285
gnl|gene12251|rna35610|	BAZ1A	Q9NRL2	Bromodomain adjacent to zinc finger domain protein 1A	11.0373
gnl|gene8435|rna24552|	STRN	O43815	Striatin	11.0536
gnl|gene108|rna304|	PCNP	Q8WW12	PEST proteolytic signal-containing nuclear protein	11.0538
gnl|gene8136|rna23697|	GKAP1	Q5VSY0	G kinase-anchoring protein 1	11.0564
gnl|gene18332|rna53548|	PSIP1	O75475	PC4 and SFRS1-interacting protein	11.0675
gnl|gene20418|rna59642|	NOP56	O00567	Nucleolar protein 56	11.0809
gnl|gene10187|rna29619|	POLRMT	O00411	DNA-directed RNA polymerase, mitochondrial	11.0922
gnl|gene14340|rna41768|	DDX6	P26196	Probable ATP-dependent RNA helicase DDX6	11.1104
gnl|gene3167|rna9173|	NDUFB11	Q9NX14	NADH dehydrogenase [ubiquinone] 1 beta subcomplex subunit 11, mitochondrial	11.1119
gnl|gene14011|rna40815|	AHSA1	O95433	Activator of 90 kDa heat shock protein ATPase homolog 1	11.1521
gnl|gene43210|rna86507|	EIF5B	O60841	Eukaryotic translation initiation factor 5B	11.1681
gnl|gene37796|rna78645|	DHX57	Q6P158	Putative ATP-dependent RNA helicase DHX57 (Fragment)	11.187
gnl|gene7903|rna23057|	RIOK1	Q9BRS2	Serine/threonine-protein kinase RIO1	11.1873
gnl|gene11116|rna32312|	IKBKG	Q9Y6K9	NF-kappa-B essential modulator	11.1962
gnl|gene15353|rna44811|	SMAP	O00193	Small acidic protein	11.2032
gnl|gene20398|rna59587|	KDM6A	O15550	Lysine-specific demethylase 6A	11.2041
gnl|gene17833|rna52114|	ZFYVE19	Q96K21	Abscission/NoCut checkpoint regulator	11.2046
gnl|gene42629|rna85626|	GANAB	Q14697	Neutral alpha-glucosidase AB	11.2123
gnl|gene4608|rna13438|	VIRMA	Q69YN4	Protein virilizer homolog (Fragment)	11.2255
gnl|gene18796|rna54861|	SERBP1	Q8NC51	Plasminogen activator inhibitor 1 RNA-binding protein	11.232
gnl|gene577|rna1675|	SEC24B	O95487	Protein transport protein Sec24B	11.2356
gnl|gene17201|rna50227|	SUMF2	Q8NBJ7	Inactive C-alpha-formylglycine-generating enzyme 2	11.269
gnl|gene20511|rna59888|	RPL27A	P46776	60S ribosomal protein L27a	11.2714
gnl|gene17080|rna49899|	UBFD1	O14562	Ubiquitin domain-containing protein UBFD1	11.2799
gnl|gene16019|rna46825|	SEC31A	O94979	Protein transport protein Sec31A	11.2812
gnl|gene4735|rna13833|	PIN1	Q13526	Peptidyl-prolyl cis-trans isomerase NIMA-interacting 1	11.2817
gnl|gene17860|rna52185|	NUDCD3	Q8IVD9	NudC domain-containing protein 3	11.2818
gnl|gene36540|rna76923|	PBRM1	Q86U86	Protein polybromo-1 (Fragment)	11.2915
gnl|gene49523|rna95540|	RNF146	Q9NTX7	E3 ubiquitin-protein ligase RNF146	11.3161
gnl|gene12153|rna35309|	UTP15	Q8TED0	U3 small nucleolar RNA-associated protein 15 homolog	11.3162
gnl|gene8201|rna23879|	EEA1	Q15075	Early endosome antigen 1	11.3464
gnl|gene35678|rna75736|	NUP54	Q7Z3B4	Nucleoporin p54	11.3536
gnl|gene18828|rna54957|	MAP4K4	O95819	Mitogen-activated protein kinase kinase kinase kinase 4	11.3539
gnl|gene2015|rna5855|	DKC1	O60832	H/ACA ribonucleoprotein complex subunit DKC1	11.3642
gnl|gene4107|rna11962|	ATF7IP2	Q5U623	Activating transcription factor 7-interacting protein 2	11.3926
gnl|gene45058|rna89244|	RASAL2	Q9UJF2	Ras GTPase-activating protein nGAP	11.3929
gnl|gene14222|rna41431|	CNOT8	Q9UFF9	CCR4-NOT transcription complex subunit 8	11.3994
gnl|gene13473|rna39196|	SNRNP200	O75643	U5 small nuclear ribonucleoprotein 200 kDa helicase (Fragment)	11.4088
gnl|gene8894|rna25891|	POGK	Q9P215	Pogo transposable element with KRAB domain	11.4325
gnl|gene10765|rna31287|	MAP1B	P46821	Microtubule-associated protein 1B (Fragment)	11.4409
gnl|gene7307|rna21320|	FURIN	P09958	Furin	11.4571
gnl|gene14073|rna40995|	PTCD1	O75127	Pentatricopeptide repeat-containing protein 1, mitochondrial	11.4635
gnl|gene3849|rna11226|	MCM3AP	O60318	Germinal-center associated nuclear protein	11.4821
gnl|gene2604|rna7565|	WDHD1	O75717	WD repeat and HMG-box DNA-binding protein 1	11.4835
gnl|gene42438|rna85337|	SUDS3	Q9H7L9	Sin3 histone deacetylase corepressor complex component SDS3	11.5277
gnl|gene17507|rna51130|	CLTA	P09496	Clathrin light chain A	11.5409
gnl|gene39881|rna81651|	OGFR	Q9NZT2	Opioid growth factor receptor	11.5537
gnl|gene14811|rna43209|	PPIB	P23284	Peptidyl-prolyl cis-trans isomerase B	11.5697
gnl|gene10132|rna29465|	EIF3G	O75821	Eukaryotic translation initiation factor 3 subunit G	11.5905
gnl|gene14095|rna41053|	EYA3	Q99504	Eyes absent homolog	11.6173
gnl|gene50919|rna97614|	RPS11	P62280	40S ribosomal protein S11	11.6255
gnl|gene35995|rna76147|	EIF3E	P60228	Eukaryotic translation initiation factor 3 subunit E	11.6443
gnl|gene18206|rna53192|	APTX	Q7Z2E3	Aprataxin	11.664
gnl|gene37569|rna78328|	NELFB	Q8WX92	Negative elongation factor B	11.692
gnl|gene11519|rna33456|	DDX25	Q9UHL0	RNA helicase (Fragment)	11.7199
gnl|gene4902|rna14315|	LUC7L	Q9NQ29	Putative RNA-binding protein Luc7-like 1	11.7386
gnl|gene12662|rna36786|	HADHB	P55084	Trifunctional enzyme subunit beta, mitochondrial	11.7428
gnl|gene11676|rna33936|	PCID2	Q5JVF3	PCI domain-containing protein 2	11.7448
gnl|gene10810|rna31421|	HOMER2	Q9NSB8	Homer protein homolog 2	11.7515
gnl|gene15650|rna45701|	RPL29	P47914	60S ribosomal protein L29	11.765
gnl|gene2205|rna6415|	NCK1	P16333	Cytoplasmic protein NCK1	11.7889
gnl|gene1621|rna4734|	TUBGCP6	Q96RT7	Gamma-tubulin complex component 6	11.799
gnl|gene1615|rna4714|	MTMR4	Q9NYA4	Myotubularin-related protein 4	11.8112
gnl|gene2081|rna6040|	ASPSCR1	Q9BZE9	Tether containing UBX domain for GLUT4	11.8239
gnl|gene14620|rna42604|	FLNA	P21333	Filamin-A (Fragment)	11.8315
gnl|gene44727|rna88755|	DPYSL2	Q16555	Dihydropyrimidinase-related protein 2	11.8391
gnl|gene8765|rna25514|	DHX29	Q7Z478	ATP-dependent RNA helicase DHX29	11.8453
gnl|gene10556|rna30674|	PPFIBP1	Q86W92	Liprin-beta-1	11.8473
gnl|gene10490|rna30481|	TLE1	Q04724	Transducin-like enhancer protein 1	11.8663
gnl|gene3699|rna10775|	FRG1	Q14331	Protein FRG1	11.8677
gnl|gene19623|rna57346|	EPRS	P07814	Bifunctional glutamate/proline--tRNA ligase	11.8691
gnl|gene10741|rna31213|	HTRA2	O43464	Serine protease HTRA2, mitochondrial	11.873
gnl|gene18855|rna55029|	NAP1L4	Q99733	Nucleosome assembly protein 1-like 4	11.8813
gnl|gene2279|rna6624|	SSNA1	O43805	Sjoegren syndrome nuclear autoantigen 1	11.916
gnl|gene15432|rna45046|	FBXO42	Q6P3S6	F-box only protein 42	11.9416
gnl|gene8200|rna23875|	HSPD1	P10809	60 kDa heat shock protein, mitochondrial	11.9443
gnl|gene19868|rna58014|	HEATR1	Q9H583	HEAT repeat-containing protein 1	11.9582
gnl|gene39064|rna80516|	FASTKD1	Q53R41	FAST kinase domain-containing protein 1, mitochondrial	12.0024
gnl|gene44610|rna88599|	DCP1B	Q8IZD4	mRNA-decapping enzyme 1B	12.0061
gnl|gene3254|rna9432|	SLC16A3	O15427	Monocarboxylate transporter 4	12.0149
gnl|gene10647|rna30941|	THYN1	Q9P016	Thymocyte nuclear protein 1	12.0219
gnl|gene11105|rna32272|	DNAJC19	Q96DA6	Mitochondrial import inner membrane translocase subunit TIM14	12.0284
gnl|gene11650|rna33870|	TOP1	P11387	DNA topoisomerase 1	12.036
gnl|gene14697|rna42833|	PMS1	P54277	PMS1 protein homolog 1	12.0431
gnl|gene7778|rna22702|	MOV10	Q9HCE1	RNA helicase	12.0569
gnl|gene12562|rna36519|	WDR36	Q8NI36	WD repeat-containing protein 36	12.0679
gnl|gene12859|rna37378|	DLGAP5	Q15398	Disks large-associated protein 5	12.0679
gnl|gene7704|rna22502|	NDUFS6	O75380	NADH dehydrogenase [ubiquinone] iron-sulfur protein 6, mitochondrial	12.078
gnl|gene12985|rna37735|	APLF	Q8IW19	Aprataxin and PNK-like factor	12.0926
gnl|gene11077|rna32202|	STRAP	Q9Y3F4	Serine-threonine kinase receptor-associated protein	12.0951
gnl|gene9198|rna26717|	HBS1L	Q9Y450	HBS1-like protein	12.1089
gnl|gene9322|rna27102|	DNAJC9	Q8WXX5	DnaJ homolog subfamily C member 9	12.1231
gnl|gene20025|rna58442|	PIBF1	Q8WXW3	Progesterone-induced-blocking factor 1	12.1357
gnl|gene20210|rna58997|	SMAD4	Q13485	Mothers against decapentaplegic homolog 4	12.1386
gnl|gene11406|rna33150|	PDIA5	Q14554	Protein disulfide-isomerase A5	12.1432
gnl|gene46247|rna90928|	SRI	P30626	Sorcin	12.1479
gnl|gene49592|rna95644|	SNX15	Q9NRS6	Sorting nexin-15	12.1533
gnl|gene5697|rna16679|	SIRT1	Q96EB6	NAD-dependent protein deacetylase sirtuin-1	12.1535
gnl|gene13563|rna39471|	ARHGAP29	Q52LW3	Rho GTPase-activating protein 29	12.1551
gnl|gene6758|rna19770|	DUS3L	Q96G46	tRNA-dihydrouridine(47) synthase [NAD(P)(+)]-like	12.1563
gnl|gene6775|rna19833|	APBB1	O00213	Amyloid-beta A4 precursor protein-binding family B member 1	12.1573
gnl|gene10478|rna30441|	CKAP5	Q14008	Cytoskeleton-associated protein 5	12.1712
gnl|gene16956|rna49545|	SLIRP	Q9GZT3	SRA stem-loop-interacting RNA-binding protein, mitochondrial	12.1818
gnl|gene340|rna992|	ZNF622	Q969S3	Zinc finger protein 622	12.1939
gnl|gene17814|rna52062|	NUCB1	Q02818	Nucleobindin-1	12.2069
gnl|gene4944|rna14443|	GTF2H4	Q92759	General transcription factor IIH subunit 4	12.2223
gnl|gene40207|rna82105|	BAZ1B	Q9UIG0	Tyrosine-protein kinase BAZ1B	12.2283
gnl|gene9124|rna26532|	WAPL	Q7Z5K2	Wings apart-like protein homolog (Fragment)	12.2308
gnl|gene18889|rna55130|	SMAD2	Q15796	Mothers against decapentaplegic homolog 2	12.232
gnl|gene15203|rna44377|	YEATS2	Q9ULM3	YEATS domain-containing protein 2	12.2361
gnl|gene35498|rna75483|	MAP3K7	O43318	Mitogen-activated protein kinase kinase kinase 7	12.2374
gnl|gene12445|rna36178|	EIF3D	O15371	Eukaryotic translation initiation factor 3 subunit D	12.2497
gnl|gene12353|rna35924|	PDIA3	P30101	Protein disulfide-isomerase A3	12.2671
gnl|gene11700|rna33997|	PPIG	Q13427	Peptidyl-prolyl cis-trans isomerase G (Fragment)	12.2715
gnl|gene6790|rna19876|	KIF22	Q14807	Kinesin-like protein KIF22	12.2831
gnl|gene3426|rna9971|	CIT	O14578	Citron Rho-interacting kinase	12.2897
gnl|gene17769|rna51933|	DAXX	Q9UER7	Death domain-associated protein 6	12.2915
gnl|gene38777|rna80076|	EML4	Q9HC35	Echinoderm microtubule-associated protein-like 4	12.301
gnl|gene7719|rna22552|	TFAM	Q00059	Transcription factor A, mitochondrial	12.3035
gnl|gene100|rna281|	DHX16	O60231	RNA helicase	12.305
gnl|gene9033|rna26294|	UQCRQ	O14949	Cytochrome b-c1 complex subunit 8	12.3083
gnl|gene15142|rna44196|	PSMD9	O00233	26S proteasome non-ATPase regulatory subunit 9	12.3316
gnl|gene6456|rna18891|	ZNHIT6	Q9NWK9	Box C/D snoRNA protein 1	12.3355
gnl|gene38158|rna79210|	VDAC3	Q9Y277	Voltage-dependent anion-selective channel protein 3	12.3682
gnl|gene5175|rna15141|	ARF1	P84077	ADP-ribosylation factor 1	12.3722
gnl|gene17999|rna52605|	KIFC1	Q9BW19	Kinesin-like protein KIFC1	12.3727
gnl|gene10093|rna29341|	ABCF1	Q8NE71	ATP-binding cassette sub-family F member 1 (Fragment)	12.375
gnl|gene1012|rna2963|	RTTN	Q86VV8	Rotatin (Fragment)	12.3865
gnl|gene12730|rna36986|	TNIK	Q9UKE5	TRAF2 and NCK-interacting protein kinase (Fragment)	12.3944
gnl|gene4610|rna13443|	INF2	Q27J81	Inverted formin-2	12.4044
gnl|gene6855|rna20038|	DDX59	Q5T1V6	Probable ATP-dependent RNA helicase DDX59	12.4072
gnl|gene14394|rna41918|	HINT2	Q9BX68	Histidine triad nucleotide-binding protein 2, mitochondrial	12.4263
gnl|gene5042|rna14726|	KRT8	P05787	Keratin, type II cytoskeletal 8	12.4265
gnl|gene6786|rna19865|	RARS	P54136	Arginine--tRNA ligase, cytoplasmic	12.428
gnl|gene15680|rna45775|	RELCH	Q9P260	RAB11-binding protein RELCH	12.4357
gnl|gene13914|rna40511|	EHMT2	Q96KQ7	Histone-lysine N-methyltransferase EHMT2 (Fragment)	12.4395
gnl|gene13425|rna39063|	HABP4	Q5JVS0	Intracellular hyaluronan-binding protein 4	12.4447
gnl|gene18166|rna53087|	CDT1	Q9H211	DNA replication factor Cdt1	12.4549
gnl|gene16330|rna47699|	HYOU1	Q9Y4L1	Hypoxia up-regulated protein 1 (Fragment)	12.4562
gnl|gene13637|rna39687|	EDC3	Q96F86	Enhancer of mRNA-decapping protein 3	12.4843
gnl|gene44103|rna87847|	MORF4L1	Q9UBU8	Mortality factor 4-like protein 1	12.4914
gnl|gene45858|rna90402|	SETD7	Q8WTS6	Histone-lysine N-methyltransferase SETD7	12.5033
gnl|gene2555|rna7431|	CTDP1	Q9Y5B0	RNA polymerase II subunit A C-terminal domain phosphatase (Fragment)	12.5401
gnl|gene11872|rna34481|	LPIN1	Q14693	Phosphatidate phosphatase LPIN1	12.5486
gnl|gene16469|rna48116|	DBN1	Q16643	Drebrin	12.5879
gnl|gene2476|rna7219|	IGHMBP2	P38935	DNA-binding protein SMUBP-2	12.5894
gnl|gene5819|rna17032|	POLR3D	P05423	DNA-directed RNA polymerase III subunit RPC4	12.5953
gnl|gene9095|rna26466|	TES	Q9UGI8	Testin	12.6107
gnl|gene12012|rna34902|	C11orf68	Q9H3H3	UPF0696 protein C11orf68	12.6115
gnl|gene34420|rna73985|	PPID	Q08752	Peptidyl-prolyl cis-trans isomerase D	12.6134
gnl|gene12828|rna37282|	DNAI1	Q9UI46	Dynein intermediate chain 1, axonemal	12.6152
gnl|gene7283|rna21248|	PEX5	P50542	PTS1-BP	12.6295
gnl|gene10739|rna31208|	TXLNA	P40222	Alpha-taxilin	12.6298
gnl|gene40861|rna83037|	TRIP11	Q15643	Thyroid receptor-interacting protein 11	12.6397
gnl|gene19703|rna57589|	MRPL41	Q8IXM3	39S ribosomal protein L41, mitochondrial	12.6483
gnl|gene40955|rna83188|	SMG1	Q96Q15	Serine/threonine-protein kinase SMG1	12.6508
gnl|gene8617|rna25091|	CEP55	Q53EZ4	Centrosomal protein of 55 kDa	12.6528
gnl|gene37738|rna78556|	RPS24	P62847	40S ribosomal protein S24	12.6752
gnl|gene16815|rna49140|	TSPO	P30536	Translocator protein	12.6855
gnl|gene40757|rna82902|	GPATCH11	Q8N954	Coiled-coil domain-containing protein 75	12.691
gnl|gene18394|rna53732|	CD2AP	Q9Y5K6	CD2-associated protein	12.6952
gnl|gene13572|rna39503|	TOE1	Q96GM8	Target of EGR1 protein 1	12.6968
gnl|gene4282|rna12464|	TBC1D5	Q92609	TBC1 domain family member 5	12.7004
gnl|gene4272|rna12439|	RBM43	Q6ZSC3	RNA-binding protein 43	12.7021
gnl|gene12727|rna36974|	KRT19	P08727	Keratin, type I cytoskeletal 19	12.7355
gnl|gene43958|rna87622|	ZWINT	O95229	ZW10 interactor	12.755
gnl|gene7442|rna21686|	CCDC47	Q96A33	Coiled-coil domain-containing protein 47	12.7718
gnl|gene17307|rna50505|	RPS2	P15880	40S ribosomal protein S2	12.7862
gnl|gene48738|rna94456|	EML1	O00423	Echinoderm microtubule-associated protein-like 1	12.8008
gnl|gene20411|rna59619|	SH3GL1	Q99961	Endophilin-A2	12.811
gnl|gene15674|rna45760|	SART3	Q15020	Squamous cell carcinoma antigen recognized by T-cells 3	12.8151
gnl|gene12195|rna35442|	GAPVD1	Q14C86	GTPase-activating protein and VPS9 domain-containing protein 1	12.8275
gnl|gene14069|rna40983|	HSPA14	A0A1W2PQ72	Heat shock 70 kDa protein 14	12.8329
gnl|gene12552|rna36495|	RAD23B	P54727	UV excision repair protein RAD23 homolog B	12.8462
gnl|gene20334|rna59391|	TOMM40	O96008	Mitochondrial import receptor subunit TOM40 homolog	12.8495
gnl|gene18475|rna53949|	NCAPH	Q15003	Condensin complex subunit 2	12.855
gnl|gene11883|rna34507|	CYFIP1	Q7L576	Cytoplasmic FMR1-interacting protein 1 (Fragment)	12.858
gnl|gene14685|rna42798|	EIF3B	P55884	Eukaryotic translation initiation factor 3 subunit B	12.8643
gnl|gene17115|rna49993|	MED23	Q9ULK4	Mediator complex subunit 23	12.8663
gnl|gene2594|rna7534|	PES1	O00541	Pescadillo homolog	12.8699
gnl|gene3748|rna10908|	PDCD11	Q14690	Protein RRP5 homolog	12.899
gnl|gene6652|rna19471|	TSG101	Q99816	Tumor susceptibility gene 101 protein	12.9017
gnl|gene4611|rna13445|	INPPL1	O15357	Phosphatidylinositol 3,4,5-trisphosphate 5-phosphatase 2	12.9027
gnl|gene13520|rna39344|	CTSL	P07711	Procathepsin L	12.9196
gnl|gene4306|rna12551|	CCDC166	P0CW27	Coiled-coil domain-containing protein 166	12.9295
gnl|gene5417|rna15885|	FAM192A	Q9GZU8	PSME3-interacting protein	12.9491
gnl|gene431|rna1244|	GTF2B	Q00403	Transcription initiation factor IIB	12.9563
gnl|gene18742|rna54712|	RANGAP1	P46060	Ran GTPase-activating protein 1	12.9737
gnl|gene3479|rna10112|	MYCBP2	O75592	E3 ubiquitin-protein ligase MYCBP2 (Fragment)	12.9958
gnl|gene7770|rna22681|	GEMIN4	P57678	Gem-associated protein 4	13.0098
gnl|gene34660|rna74306|	MGST3	O14880	Microsomal glutathione S-transferase 3	13.0141
gnl|gene11480|rna33366|	MTHFSD	Q2M296	Methenyltetrahydrofolate synthase domain-containing protein	13.0176
gnl|gene14485|rna42175|	DCTN1	Q14203	Dynactin subunit 1	13.0191
gnl|gene18711|rna54614|	CPSF2	Q9P2I0	Cleavage and polyadenylation specificity factor subunit 2	13.0222
gnl|gene7078|rna20668|	RPS15	P62841	40S ribosomal protein S15	13.0442
gnl|gene38371|rna79488|	SNX9	Q9Y5X1	Sorting nexin-9	13.0543
gnl|gene18070|rna52816|	PNO1	Q9NRX1	RNA-binding protein PNO1	13.0548
gnl|gene14584|rna42466|	TSC22D1	Q15714	TSC22 domain family protein 1	13.057
gnl|gene12640|rna36725|	NEK4	P51957	Serine/threonine-protein kinase Nek4	13.0607
gnl|gene2383|rna6928|	EDC4	Q6P2E9	Enhancer of mRNA-decapping protein 4	13.0678
gnl|gene19958|rna58261|	TRIP12	Q14669	E3 ubiquitin-protein ligase TRIP12	13.0758
gnl|gene34548|rna74145|	DNMT1	P26358	DNA (cytosine-5)-methyltransferase 1 (Fragment)	13.0905
gnl|gene48125|rna93571|	ARHGEF1	Q92888	Rho guanine nucleotide exchange factor 1 (Fragment)	13.0945
gnl|gene15551|rna45418|	MNS1	Q8NEH6	Meiosis-specific nuclear structural protein 1	13.1055
gnl|gene17279|rna50422|	CRNKL1	Q9BZJ0	Crooked neck-like protein 1	13.1282
gnl|gene47621|rna92836|	NDUFS5	O43920	NADH dehydrogenase [ubiquinone] iron-sulfur protein 5	13.1377
gnl|gene6344|rna18563|	MOGS	Q13724	Mannosyl-oligosaccharide glucosidase	13.144
gnl|gene38482|rna79639|	PSMD5	Q16401	26S proteasome non-ATPase regulatory subunit 5	13.1577
gnl|gene10383|rna30182|	FAU	P35544	40S ribosomal protein S30 (Fragment)	13.162
gnl|gene39647|rna81300|	UACA	Q9BZF9	Uveal autoantigen with coiled-coil domains and ankyrin repeats (Fragment)	13.1859
gnl|gene15105|rna44087|	MYO5A	Q9Y4I1	Unconventional myosin-Va (Fragment)	13.1866
gnl|gene18095|rna52887|	COPB1	P53618	Coatomer subunit beta (Fragment)	13.2007
gnl|gene43040|rna86237|	PARG	Q86W56	Poly(ADP-ribose) glycohydrolase	13.2009
gnl|gene1344|rna3921|	MRPL37	Q9BZE1	39S ribosomal protein L37, mitochondrial	13.2035
gnl|gene46427|rna91189|	ERI3	O43414	ERI1 exoribonuclease 3	13.2082
gnl|gene3637|rna10579|	HEXIM1	O94992	Protein HEXIM1	13.2246
gnl|gene13404|rna38995|	KIF17	Q9P2E2	Kinesin-like protein	13.2293
gnl|gene44531|rna88501|	NSA2	O95478	Ribosome biogenesis protein NSA2 homolog	13.2568
gnl|gene5506|rna16124|	KIF5B	P33176	Kinesin-1 heavy chain	13.2604
gnl|gene8693|rna25306|	PRPF6	O94906	Pre-mRNA-processing factor 6	13.2755
gnl|gene17117|rna49997|	MAGOH	P61326	Protein mago nashi homolog	13.2988
gnl|gene14203|rna41373|	RPL15	P61313	60S ribosomal protein L15	13.2991
gnl|gene27112|rna66618|	GEMIN5	Q8TEQ6	Gem-associated protein 5	13.3002
gnl|gene11641|rna33832|	MADD	Q8WXG6	MAP kinase-activating death domain protein	13.3053
gnl|gene4139|rna12054|	SYMPK	Q92797	Symplekin	13.3153
gnl|gene7514|rna21907|	YTHDC2	Q9H6S0	3'-5' RNA helicase YTHDC2	13.3318
gnl|gene14678|rna42776|	PIKFYVE	Q9Y2I7	1-phosphatidylinositol 3-phosphate 5-kinase	13.3323
gnl|gene8356|rna24326|	GHITM	Q9H3K2	Growth hormone-inducible transmembrane protein	13.3433
gnl|gene5786|rna16937|	MMS22L	Q6ZRQ5	Protein MMS22-like	13.3487
gnl|gene16349|rna47753|	RPL13A	P40429	60S ribosomal protein L13a	13.3828
gnl|gene6568|rna19228|	COPZ1	P61923	Coatomer subunit zeta-1	13.3925
gnl|gene3891|rna11361|	PAXIP1	Q6ZW49	PAX-interacting protein 1	13.406
gnl|gene19394|rna56673|	GTF3C1	Q12789	General transcription factor 3C polypeptide 1	13.4163
gnl|gene18580|rna54247|	MISP	Q8IVT2	Mitotic interactor and substrate of PLK1	13.4218
gnl|gene13622|rna39648|	POP1	Q99575	Ribonucleases P/MRP protein subunit POP1	13.432
gnl|gene4767|rna13921|	NVL	O15381	Nuclear valosin-containing protein-like	13.4471
gnl|gene7638|rna22271|	TBCB	Q99426	Tubulin-folding cofactor B	13.456
gnl|gene46096|rna90725|	TIMM9	Q9Y5J7	Mitochondrial import inner membrane translocase subunit Tim9	13.4668
gnl|gene41855|rna84453|	DYNC1H1	Q14204	Cytoplasmic dynein 1 heavy chain 1 (Fragment)	13.4708
gnl|gene18432|rna53836|	NSFL1C	Q9UNZ2	NSFL1 cofactor p47	13.4718
gnl|gene16508|rna48224|	NUP85	Q9BW27	Nuclear pore complex protein Nup85	13.4747
gnl|gene12651|rna36754|	TMEM33	P57088	Transmembrane protein 33	13.4777
gnl|gene12261|rna35641|	RPN1	P04843	Dolichyl-diphosphooligosaccharide--protein glycosyltransferase subunit 1	13.4797
gnl|gene22966|rna62457|	RPL13	P26373	60S ribosomal protein L13	13.4812
gnl|gene11522|rna33462|	HEATR6	Q6AI08	HEAT repeat-containing protein 6	13.4823
gnl|gene13779|rna40091|	MRPL3	P09001	39S ribosomal protein L3, mitochondrial	13.4913
gnl|gene41896|rna84525|	LSG1	Q9H089	Large subunit GTPase 1 homolog	13.4977
gnl|gene19028|rna55535|	TP53BP1	Q12888	TP53-binding protein 1	13.4984
gnl|gene1442|rna4206|	NOP58	Q9Y2X3	Nucleolar protein 58	13.5115
gnl|gene15352|rna44807|	EIF2AK2	P19525	Interferon-induced, double-stranded RNA-activated protein kinase	13.5189
gnl|gene18593|rna54281|	ORC4	O43929	Origin recognition complex subunit 4	13.5328
gnl|gene14334|rna41753|	SRPK2	P78362	SRSF protein kinase 2	13.5605
gnl|gene45014|rna89191|	SYNJ2BP	P57105	Synaptojanin-2-binding protein	13.5685
gnl|gene2480|rna7227|	RPL14	P50914	60S ribosomal protein L14	13.5793
gnl|gene47914|rna93245|	EXOSC10	Q01780	Exosome component 10	13.5966
gnl|gene12006|rna34886|	EIF3H	O15372	Eukaryotic translation initiation factor 3 subunit H	13.6018
gnl|gene14300|rna41661|	STK10	O94804	Serine/threonine-protein kinase 10	13.6286
gnl|gene11998|rna34867|	PDS5B	Q9NTI5	Sister chromatid cohesion protein PDS5 homolog B	13.6304
gnl|gene7987|rna23291|	METTL3	Q86U44	N6-adenosine-methyltransferase catalytic subunit	13.639
gnl|gene12616|rna36662|	SPDL1	Q96EA4	Protein Spindly	13.6427
gnl|gene42849|rna85912|	UBR4	Q5T4S7	E3 ubiquitin-protein ligase UBR4	13.6492
gnl|gene13505|rna39300|	PLIN3	O60664	Perilipin-3	13.6499
gnl|gene18203|rna53183|	PHB	P35232	Prohibitin	13.6512
gnl|gene20671|rna60151|	FCGBP	Q9Y6R7	IgGFc-binding protein	13.6535
gnl|gene16767|rna49007|	NCKAP1	Q9Y2A7	Nck-associated protein 1	13.6602
gnl|gene35516|rna75518|	GCN1	Q92616	eIF-2-alpha kinase activator GCN1	13.6721
gnl|gene15649|rna45695|	TOR1AIP1	Q5JTV8	Torsin-1A-interacting protein 1	13.6774
gnl|gene13824|rna40256|	RPL8	P62917	60S ribosomal protein L8	13.7061
gnl|gene41343|rna83745|	SUMO2	P61956	Small ubiquitin-related modifier 2	13.7175
gnl|gene39885|rna81655|	CAT	P04040	Catalase	13.7203
gnl|gene12758|rna37079|	MCCC1	Q96RQ3	Methylcrotonoyl-CoA carboxylase subunit alpha, mitochondrial	13.7227
gnl|gene12754|rna37055|	NASP	P49321	Nuclear autoantigenic sperm protein	13.7289
gnl|gene16167|rna47251|	MANF	P55145	Mesencephalic astrocyte-derived neurotrophic factor	13.7305
gnl|gene37341|rna78036|	UTRN	P46939	Utrophin	13.7331
gnl|gene17603|rna51429|	HDGF	P51858	Hepatoma-derived growth factor	13.7406
gnl|gene17445|rna50948|	FBXO11	Q86XK2	F-box only protein 11 (Fragment)	13.756
gnl|gene7780|rna22708|	PIWIL2	Q8TC59	Piwi-like protein 2	13.7612
gnl|gene40678|rna82787|	SMC2	O95347	Structural maintenance of chromosomes protein 2	13.7619
gnl|gene13771|rna40071|	NDUFB8	O95169	NADH dehydrogenase [ubiquinone] 1 beta subcomplex subunit 8, mitochondrial	13.7754
gnl|gene44916|rna89039|	DYM	Q7RTS9	Dymeclin	13.7892
gnl|gene46083|rna90707|	PLCH1	Q4KWH8	1-phosphatidylinositol 4,5-bisphosphate phosphodiesterase eta-1	13.7941
gnl|gene9059|rna26363|	MCAT	Q8IVS2	Malonyl-CoA-acyl carrier protein transacylase, mitochondrial	13.8005
gnl|gene14216|rna41414|	PARVB	Q9HBI1	Beta-parvin	13.8034
gnl|gene46440|rna91213|	APOOL	Q6UXV4	MICOS complex subunit	13.8075
gnl|gene892|rna2618|	STMN1	P16949	Stathmin	13.8096
gnl|gene6777|rna19839|	MTCH2	Q9Y6C9	Mitochondrial carrier homolog 2	13.812
gnl|gene17906|rna52342|	DAD1	P61803	Dolichyl-diphosphooligosaccharide--protein glycosyltransferase subunit DAD1	13.8193
gnl|gene19462|rna56885|	MORC2	Q9Y6X9	ATPase MORC2	13.8234
gnl|gene47901|rna93226|	C7orf50	Q9BRJ6	Uncharacterized protein C7orf50	13.8268
gnl|gene15055|rna43927|	PDLIM1	O00151	PDZ and LIM domain protein 1	13.8348
gnl|gene5582|rna16336|	FKBP4	Q02790	Peptidyl-prolyl cis-trans isomerase FKBP4	13.8429
gnl|gene18696|rna54574|	HSP90AA1	P07900	Heat shock protein HSP 90-alpha	13.8556
gnl|gene5716|rna16735|	MSRA	Q9UJ68	Mitochondrial peptide methionine sulfoxide reductase	13.874
gnl|gene2998|rna8689|	CSTB	P04080	Cystatin-B	13.8831
gnl|gene11831|rna34354|	FARSA	Q9Y285	Phenylalanine--tRNA ligase (Fragment)	13.8927
gnl|gene44466|rna88398|	ERCC3	P19447	General transcription and DNA repair factor IIH helicase subunit XPB	13.9083
gnl|gene181|rna509|	CEP135	Q66GS9	Centrosomal protein of 135 kDa	13.9273
gnl|gene12395|rna36045|	RAD50	Q92878	DNA repair protein RAD50	13.9304
gnl|gene1532|rna4445|	HMMR	O75330	Hyaluronan mediated motility receptor	13.9474
gnl|gene3342|rna9712|	NFATC2IP	Q8NCF5	NFATC2-interacting protein	13.9542
gnl|gene22131|rna61616|	COX6A1	P12074	Cytochrome c oxidase subunit 6A1, mitochondrial	13.9546
gnl|gene2062|rna5985|	ATAD2	Q6PL18	ATPase family AAA domain-containing protein 2	13.9593
gnl|gene15861|rna46345|	TEX10	Q9NXF1	Testis-expressed protein 10	13.9621
gnl|gene17584|rna51354|	AP4B1	Q9Y6B7	AP-4 complex subunit beta-1	13.979
gnl|gene13997|rna40763|	MBTD1	Q05BQ5	MBT domain-containing protein 1	13.9937
gnl|gene4702|rna13736|	SRP68	Q9UHB9	Signal recognition particle subunit SRP68	14.0093
gnl|gene20368|rna59491|	WWP2	O00308	NEDD4-like E3 ubiquitin-protein ligase WWP2	14.0149
gnl|gene12751|rna37047|	STK3	Q13188	Serine/threonine-protein kinase 3	14.0324
gnl|gene10792|rna31366|	MIER1	Q8N108	Mesoderm induction early response protein 1	14.0494
gnl|gene3080|rna8924|	SBDS	Q9Y3A5	Ribosome maturation protein SBDS	14.0554
gnl|gene8207|rna23894|	RAB5A	P20339	Ras-related protein Rab-5A	14.0562
gnl|gene3544|rna10317|	TFIP11	Q9UBB9	Tuftelin-interacting protein 11	14.0581
gnl|gene16618|rna48552|	LMAN1	P49257	Protein ERGIC-53	14.08
gnl|gene45175|rna89417|	NUP160	Q12769	Nuclear pore complex protein Nup160	14.0816
gnl|gene13491|rna39246|	PAIP2B	Q9ULR5	Polyadenylate-binding protein-interacting protein 2B	14.0818
gnl|gene16911|rna49421|	CHMP1B	Q7LBR1	Charged multivesicular body protein 1b	14.085
gnl|gene5467|rna16025|	CRELD2	Q6UXH1	Protein disulfide isomerase CRELD2	14.0887
gnl|gene8015|rna23364|	NAT10	Q9H0A0	RNA cytidine acetyltransferase	14.0923
gnl|gene19422|rna56764|	FHOD1	Q9Y613	FH1/FH2 domain-containing protein 1	14.1124
gnl|gene17286|rna50449|	GCFC2	P16383	Intron Large complex component GCFC2	14.114
gnl|gene13023|rna37843|	RPL5	P46777	60S ribosomal protein L5	14.128
gnl|gene595|rna1741|	GTF2E1	P29083	General transcription factor IIE subunit 1	14.1305
gnl|gene13916|rna40518|	RPS3A	P61247	40S ribosomal protein S3a	14.1322
gnl|gene34887|rna74594|	SHTN1	A0MZ66	Shootin-1	14.138
gnl|gene4694|rna13708|	KIAA1143	Q96AT1	Uncharacterized protein KIAA1143	14.1537
gnl|gene11193|rna32525|	NRDE2	Q9H7Z3	Nuclear exosome regulator NRDE2	14.1538
gnl|gene12970|rna37698|	NUP205	Q92621	Nuclear pore complex protein Nup205	14.1543
gnl|gene11573|rna33607|	XPO1	O14980	Exportin-1	14.1591
gnl|gene280|rna800|	NDRG2	Q9UN36	Protein NDRG2	14.1591
gnl|gene5382|rna15777|	TMED8	Q6PL24	Protein TMED8	14.1692
gnl|gene7671|rna22375|	DHRS4	Q9BTZ2	Dehydrogenase/reductase SDR family member 4	14.1984
gnl|gene126|rna349|	PARK7	Q99497	Parkinson disease protein 7	14.2272
gnl|gene37478|rna78209|	NELFA	Q9H3P2	Negative elongation factor A	14.2316
gnl|gene1439|rna4198|	ATAD2B	Q9ULI0	ATPase family AAA domain-containing protein 2B	14.2463
gnl|gene15508|rna45282|	CKS2	P33552	Cyclin-dependent kinases regulatory subunit 2	14.252
gnl|gene10313|rna29974|	RPL18A	Q02543	60S ribosomal protein L18a	14.2521
gnl|gene11309|rna32886|	RABGEF1	Q9UJ41	Rab5 GDP/GTP exchange factor	14.2521
gnl|gene17072|rna49868|	RPL21	P46778	60S ribosomal protein L21	14.2539
gnl|gene14349|rna41797|	SEC61A1	P61619	Protein transport protein Sec61 subunit alpha isoform 1	14.2551
gnl|gene7270|rna21215|	MAEL	Q96JY0	Protein maelstrom homolog	14.2594
gnl|gene1510|rna4387|	RPL24	P83731	60S ribosomal protein L24	14.2653
gnl|gene36664|rna77090|	STXBP6	Q8NFX7	Syntaxin-binding protein 6	14.2695
gnl|gene15250|rna44506|	EEF1A1	P68104	Elongation factor 1-alpha 1	14.2885
gnl|gene43409|rna86791|	TAX1BP3	O14907	Tax1-binding protein 3	14.3008
gnl|gene19643|rna57401|	DDX24	Q9GZR7	ATP-dependent RNA helicase DDX24	14.3008
gnl|gene11629|rna33785|	PPM1B	O75688	Protein-serine/threonine phosphatase (Fragment)	14.3026
gnl|gene16966|rna49572|	HOOK2	Q96ED9	Protein Hook homolog 2	14.3079
gnl|gene10072|rna29268|	VAC14	Q08AM6	Protein VAC14 homolog	14.3156
gnl|gene47295|rna92382|	ORC5	O43913	Origin recognition complex subunit 5	14.3171
gnl|gene2525|rna7351|	RALBP1	Q15311	RalA-binding protein 1	14.3323
gnl|gene8856|rna25795|	RPL27	P61353	60S ribosomal protein L27	14.3467
gnl|gene2375|rna6907|	CCDC186	Q7Z3E2	Coiled-coil domain-containing protein 186 (Fragment)	14.3546
gnl|gene6913|rna20198|	CNOT1	A5YKK6	CCR4-NOT transcription complex subunit 1	14.3553
gnl|gene15669|rna45750|	NUDCD2	Q8WVJ2	NudC domain-containing protein 2	14.3688
gnl|gene11057|rna32150|	SNX27	Q96L92	Sorting nexin-27	14.3735
gnl|gene42408|rna85300|	AQR	O60306	Aquarius homolog (Mouse), isoform CRA_a	14.3821
gnl|gene13111|rna38110|	PABPC1L	Q4VXU2	Polyadenylate-binding protein 1-like	14.383
gnl|gene10416|rna30272|	CUL4B	Q13620	Cullin-4B	14.4009
gnl|gene3231|rna9360|	TELO2	Q9Y4R8	Telomere length regulation protein TEL2 homolog	14.4047
gnl|gene19789|rna57811|	GOLGA3	Q08378	Golgin subfamily A member 3	14.4086
gnl|gene35847|rna75959|	TTF2	Q9UNY4	Transcription termination factor 2	14.4087
gnl|gene5291|rna15490|	AK2	P54819	Adenylate kinase 2, mitochondrial	14.4089
gnl|gene14793|rna43159|	GLE1	Q53GS7	Nucleoporin GLE1	14.4171
gnl|gene14177|rna41289|	DDX18	Q9NVP1	ATP-dependent RNA helicase DDX18	14.424
gnl|gene40811|rna82976|	MRPL27	Q9P0M9	39S ribosomal protein L27, mitochondrial	14.4427
gnl|gene14839|rna43291|	AP2M1	Q96CW1	AP-2 complex subunit mu	14.4543
gnl|gene48635|rna94276|	MRPS28	Q9Y2Q9	28S ribosomal protein S28, mitochondrial (Fragment)	14.4597
gnl|gene38462|rna79614|	TUBGCP4	Q9UGJ1	Gamma-tubulin complex component 4	14.4677
gnl|gene14541|rna42349|	P4HB	P07237	Protein disulfide-isomerase	14.4683
gnl|gene17503|rna51116|	RPS10	P46783	40S ribosomal protein S10	14.4768
gnl|gene42918|rna86082|	NPFFR2	Q9Y5X5	Neuropeptide FF receptor 2	14.4782
gnl|gene17599|rna51421|	CSNK1E	P49674	Casein kinase I isoform epsilon	14.4941
gnl|gene17652|rna51582|	TIAM1	Q13009	T-lymphoma invasion and metastasis-inducing protein 1	14.5115
gnl|gene12540|rna36468|	RINT1	Q6NUQ1	RAD50-interacting protein 1	14.5194
gnl|gene11595|rna33680|	MED24	O75448	Mediator complex subunit 24	14.5227
gnl|gene2637|rna7662|	METTL16	Q86W50	RNA N6-adenosine-methyltransferase METTL16	14.5236
gnl|gene37876|rna78759|	PPTC7	Q8NI37	Protein phosphatase PTC7 homolog	14.547
gnl|gene5400|rna15831|	MRPL40	Q9NQ50	39S ribosomal protein L40, mitochondrial	14.5497
gnl|gene6782|rna19855|	PPFIA1	Q13136	Liprin-alpha-1 (Fragment)	14.5516
gnl|gene38057|rna79059|	BCAP31	P51572	B-cell receptor-associated protein 31	14.5612
gnl|gene11320|rna32920|	EIF3L	Q9Y262	Eukaryotic translation initiation factor 3 subunit L	14.5751
gnl|gene16497|rna48198|	NUDT16	Q96DE0	U8 snoRNA-decapping enzyme	14.5844
gnl|gene18623|rna54375|	FCHSD1	Q86WN1	F-BAR and double SH3 domains protein 1	14.6038
gnl|gene42800|rna85856|	TSFM	P43897	Elongation factor Ts, mitochondrial	14.6233
gnl|gene1135|rna3296|	TRMT2A	Q8IZ69	tRNA (uracil-5-)-methyltransferase homolog A	14.6311
gnl|gene14322|rna41715|	NBN	O60934	Nibrin	14.6354
gnl|gene9824|rna28561|	OSER1	Q9NX31	Oxidative stress-responsive serine-rich protein 1	14.637
gnl|gene18421|rna53806|	PDIA4	P13667	Protein disulfide-isomerase A4	14.6372
gnl|gene17323|rna50557|	WDR81	Q562E7	WD repeat-containing protein 81	14.639
gnl|gene36306|rna76585|	SPAG5	Q96R06	Sperm-associated antigen 5	14.6412
gnl|gene20189|rna58921|	FUCA1	P04066	Tissue alpha-L-fucosidase	14.6492
gnl|gene42248|rna85063|	TRIO	O75962	Triple functional domain protein	14.6532
gnl|gene7927|rna23124|	RPS3	P23396	40S ribosomal protein S3	14.6575
gnl|gene11230|rna32660|	PSMF1	Q92530	Proteasome inhibitor PI31 subunit	14.6598
gnl|gene48677|rna94330|	ASAP1	Q9ULH1	Arf-GAP with SH3 domain, ANK repeat and PH domain-containing protein 1	14.6698
gnl|gene6542|rna19146|	CLCN5	P51795	Chloride channel protein (Fragment)	14.701
gnl|gene41463|rna83913|	RPL23	P62829	60S ribosomal protein L23	14.7137
gnl|gene15391|rna44918|	TSPAN15	O95858	Tetraspanin-15	14.7139
gnl|gene462|rna1330|	NCBP2	P52298	Nuclear cap-binding protein subunit 2	14.7151
gnl|gene647|rna1890|	TRIM44	Q96DX7	Tripartite motif-containing protein 44	14.7157
gnl|gene15604|rna45565|	CHCHD6	Q9BRQ6	MICOS complex subunit MIC25	14.7188
gnl|gene47373|rna92506|	FNBP1L	Q5T0N5	Formin-binding protein 1-like	14.7205
gnl|gene14017|rna40830|	NAA40	Q86UY6	N-alpha-acetyltransferase 40	14.7207
gnl|gene12383|rna36012|	DDX20	Q9UHI6	Probable ATP-dependent RNA helicase DDX20	14.7208
gnl|gene11550|rna33542|	CDC37L1	Q7L3B6	Hsp90 co-chaperone Cdc37-like 1	14.7248
gnl|gene13442|rna39121|	PFN1	P07737	Profilin-1	14.7276
gnl|gene6665|rna19508|	TAOK3	Q9H2K8	Serine/threonine-protein kinase TAO3	14.7284
gnl|gene15965|rna46671|	HSPE1	P61604	10 kDa heat shock protein, mitochondrial	14.7359
gnl|gene44268|rna88087|	RPL36A	P83881	60S ribosomal protein L36a	14.7534
gnl|gene17037|rna49782|	NDUFB9	Q9Y6M9	NADH dehydrogenase [ubiquinone] 1 beta subcomplex subunit 9	14.7545
gnl|gene325|rna933|	UBE4B	O95155	Ubiquitin conjugation factor E4 B	14.7546
gnl|gene10633|rna30907|	HSPA5	P11021	Endoplasmic reticulum chaperone BiP	14.7595
gnl|gene46107|rna90736|	RABEP1	Q15276	Rab GTPase-binding effector protein 1	14.762
gnl|gene8434|rna24549|	RPL37	P61927	60S ribosomal protein L37	14.7635
gnl|gene49776|rna95895|	DOP1A	Q5JWR5	Protein dopey-1	14.7715
gnl|gene139|rna390|	SRPRA	P08240	Signal recognition particle receptor subunit alpha	14.7727
gnl|gene14269|rna41573|	SOS2	Q07890	Son of sevenless homolog 2	14.7741
gnl|gene40528|rna82573|	SF3B6	Q9Y3B4	Splicing factor 3B subunit 6	14.7752
gnl|gene11022|rna32046|	SARDH	Q9UL12	Sarcosine dehydrogenase, mitochondrial (Fragment)	14.7806
gnl|gene18536|rna54127|	RPL7	P18124	60S ribosomal protein L7	14.7919
gnl|gene36395|rna76714|	RPL3	P39023	60S ribosomal protein L3 (Fragment)	14.8011
gnl|gene1897|rna5533|	DNPH1	O43598	2'-deoxynucleoside 5'-phosphate N-hydrolase 1	14.8049
gnl|gene2176|rna6311|	EPS15	P42566	Epidermal growth factor receptor substrate 15	14.8213
gnl|gene19360|rna56566|	CHMP1A	Q9HD42	Charged multivesicular body protein 1a	14.8488
gnl|gene6517|rna19062|	TRPC4AP	Q8TEL6	Short transient receptor potential channel 4-associated protein	14.8615
gnl|gene38124|rna79165|	LSM12	Q3MHD2	Protein LSM12 homolog	14.8663
gnl|gene3259|rna9443|	KIF2C	Q99661	Kinesin-like protein KIF2C	14.8734
gnl|gene11545|rna33528|	AP3S1	Q92572	AP-3 complex subunit sigma-1	14.8742
gnl|gene2292|rna6675|	CDCA8	Q53HL2	Borealin	14.881
gnl|gene417|rna1204|	TAF9	Q16594	Transcription initiation factor TFIID subunit 9	14.8874
gnl|gene12972|rna37702|	ITLN2	Q8WWU7	Intelectin-2	14.8952
gnl|gene1346|rna3925|	CHCHD3	Q9NX63	MICOS complex subunit MIC19	14.9026
gnl|gene3103|rna8989|	POLR2M	P0CAP2	DNA-directed RNA polymerase II subunit GRINL1A	14.9059
gnl|gene10232|rna29750|	STBD1	O95210	Starch-binding domain-containing protein 1	14.94
gnl|gene12748|rna37038|	OPTN	Q96CV9	Optineurin	14.9415
gnl|gene40599|rna82673|	ARHGAP25	P42331	Rho GTPase-activating protein 25	14.9511
gnl|gene37657|rna78442|	SFXN5	Q8TD22	Sideroflexin-5	14.9525
gnl|gene10398|rna30223|	SIVA1	O15304	Apoptosis regulatory protein Siva	14.9566
gnl|gene877|rna2568|	ORC2	Q13416	Origin recognition complex subunit 2	14.9598
gnl|gene5604|rna16408|	GIT1	Q9Y2X7	ARF GTPase-activating protein GIT1	14.962
gnl|gene1590|rna4648|	MRPS31	Q92665	28S ribosomal protein S31, mitochondrial	14.969
gnl|gene718|rna2093|	SLC38A10	Q9HBR0	Putative sodium-coupled neutral amino acid transporter 10	14.9758
gnl|gene10546|rna30637|	MACC1	Q6ZN28	Metastasis-associated in colon cancer protein 1	14.9914
gnl|gene47384|rna92520|	SDR39U1	Q9NRG7	Epimerase family protein SDR39U1	14.9949
gnl|gene18756|rna54752|	NELFCD	Q8IXH7	Negative elongation factor C/D	14.9986
gnl|gene14860|rna43367|	RIC8B	Q9NVN3	Synembryn-B	15.0056
gnl|gene15534|rna45358|	SASS6	Q6UVJ0	Spindle assembly abnormal protein 6 homolog	15.0064
gnl|gene5569|rna16298|	FANCI	Q9NVI1	Fanconi anemia group I protein (Fragment)	15.0096
gnl|gene44361|rna88203|	TDRD9	Q8NDG6	ATP-dependent RNA helicase TDRD9 (Fragment)	15.0114
gnl|gene35593|rna75625|	RCC2	Q9P258	Protein RCC2	15.018
gnl|gene4612|rna13447|	POLE3	Q9NRF9	DNA polymerase epsilon subunit 3	15.0187
gnl|gene10220|rna29715|	RPAP3	Q9H6T3	RNA polymerase II-associated protein 3	15.0207
gnl|gene6927|rna20241|	RBM8A	Q9Y5S9	RNA-binding protein 8A	15.0304
gnl|gene45791|rna90329|	AVEN	Q9NQS1	Cell death regulator Aven	15.0401
gnl|gene6700|rna19620|	CEP290	O15078	Centrosomal protein of 290 kDa (Fragment)	15.0438
gnl|gene20141|rna58774|	PITPNB	P48739	Phosphatidylinositol transfer protein beta isoform	15.0454
gnl|gene48455|rna94049|	POLR2G	P62487	DNA-directed RNA polymerase II subunit RPB7	15.0515
gnl|gene19572|rna57188|	CEP120	Q8N960	Centrosomal protein of 120 kDa	15.0577
gnl|gene48894|rna94672|	KIF27	Q86VH2	Kinesin-like protein KIF27	15.0629
gnl|gene49024|rna94837|	PON2	Q15165	Paraoxonase 2, isoform CRA_a	15.0674
gnl|gene40478|rna82492|	TSSC4	Q9Y5U2	Protein TSSC4 (Fragment)	15.0686
gnl|gene13106|rna38098|	POLH	Q9Y253	DNA polymerase eta	15.078
gnl|gene13213|rna38452|	AFTPH	Q6ULP2	Aftiphilin (Fragment)	15.0858
gnl|gene50382|rna96867|	CNOT9	Q92600	CCR4-NOT transcription complex subunit 9	15.0906
gnl|gene6424|rna18810|	RPAP1	Q9BWH6	RNA polymerase II-associated protein 1	15.0992
gnl|gene20022|rna58435|	TNPO1	Q92973	Transportin-1	15.1071
gnl|gene50102|rna96403|	IFT74	Q96LB3	Intraflagellar transport protein 74 homolog	15.1106
gnl|gene9071|rna26398|	BUB3	O43684	Mitotic checkpoint protein BUB3 (Fragment)	15.1162
gnl|gene19236|rna56203|	ENAH	Q8N8S7	Protein enabled homolog	15.1166
gnl|gene9244|rna26841|	ANXA2	P07355	Annexin A2	15.1548
gnl|gene18548|rna54157|	CSE1L	P55060	Exportin-2	15.1696
gnl|gene8975|rna26131|	GIT2	Q14161	ARF GTPase-activating protein GIT2	15.1826
gnl|gene17672|rna51660|	OSBP	P22059	Oxysterol-binding protein 1	15.1856
gnl|gene3861|rna11258|	SUCLG1	P53597	Succinate--CoA ligase [ADP/GDP-forming] subunit alpha, mitochondrial	15.1897
gnl|gene14526|rna42295|	ORC1	Q13415	Origin recognition complex subunit 1	15.1916
gnl|gene4414|rna12854|	PKN2	Q16513	Protein kinase C	15.1965
gnl|gene37579|rna78345|	DIAPH3	Q9NSV4	Protein diaphanous homolog 3	15.1988
gnl|gene11924|rna34622|	NUDC	Q9Y266	Nuclear migration protein nudC	15.2135
gnl|gene6115|rna17885|	RRN3	Q9NYV6	RNA polymerase I-specific transcription initiation factor RRN3	15.2237
gnl|gene10837|rna31496|	BRIP1	Q9BX63	Fanconi anemia group J protein	15.226
gnl|gene17381|rna50734|	LACTB	P83111	Serine beta-lactamase-like protein LACTB, mitochondrial	15.2429
gnl|gene9959|rna28955|	HECTD1	Q9ULT8	E3 ubiquitin-protein ligase HECTD1 (Fragment)	15.2497
gnl|gene4856|rna14180|	NDUFB3	O43676	NADH dehydrogenase [ubiquinone] 1 beta subcomplex subunit 3	15.2549
gnl|gene15721|rna45904|	TSC2	P49815	Tuberin	15.2612
gnl|gene14429|rna42000|	GET4	Q7L5D6	Golgi to ER traffic protein 4 homolog	15.2625
gnl|gene4404|rna12828|	USP1	O94782	Ubiquitin carboxyl-terminal hydrolase 1	15.2629
gnl|gene10679|rna31027|	GSTK1	Q9Y2Q3	Glutathione S-transferase kappa 1	15.2736
gnl|gene19493|rna56967|	TNPO2	O14787	Transportin-2	15.282
gnl|gene5114|rna14951|	CLTB	P09497	Clathrin light chain B	15.2905
gnl|gene37401|rna78111|	SPTAN1	Q13813	Spectrin alpha chain, non-erythrocytic 1	15.2926
gnl|gene7734|rna22592|	PICALM	Q13492	Phosphatidylinositol-binding clathrin assembly protein	15.2975
gnl|gene17058|rna49832|	CPSF3	Q9UKF6	Cleavage and polyadenylation specificity factor subunit 3	15.3009
gnl|gene10567|rna30705|	RPLP2	P05387	60S acidic ribosomal protein P2	15.3062
gnl|gene12611|rna36652|	PUM3	Q15397	Pumilio homolog 3	15.3102
gnl|gene9822|rna28556|	RYDEN	Q9NUL5	Shiftless antiviral inhibitor of ribosomal frameshifting protein	15.3227
gnl|gene10571|rna30714|	GTF3A	Q92664	Transcription factor IIIA	15.3238
gnl|gene18360|rna53639|	POLA1	P09884	DNA polymerase	15.3398
gnl|gene9120|rna26524|	ATP5MG	O75964	ATP synthase subunit g, mitochondrial	15.3576
gnl|gene20465|rna59770|	FKBP10	Q96AY3	Peptidyl-prolyl cis-trans isomerase FKBP10	15.3609
gnl|gene11994|rna34857|	COMMD2	Q86X83	COMM domain-containing protein 2	15.3622
gnl|gene7376|rna21517|	CTU1	Q7Z7A3	Cytoplasmic tRNA 2-thiolation protein 1	15.3641
gnl|gene586|rna1706|	EVI5L	Q96CN4	EVI5-like protein	15.3704
gnl|gene3889|rna11356|	THADA	Q6YHU6	Thyroid adenoma-associated protein (Fragment)	15.377
gnl|gene12986|rna37739|	KIF20B	Q96Q89	Kinesin-like protein KIF20B	15.3788
gnl|gene16415|rna47944|	TSEN34	Q9BSV6	tRNA-splicing endonuclease subunit Sen34	15.3799
gnl|gene1224|rna3562|	CHAF1B	Q13112	Chromatin assembly factor 1 subunit B	15.3975
gnl|gene13941|rna40584|	NOP14	P78316	Nucleolar protein 14	15.3993
gnl|gene16295|rna47594|	UBXN7	O94888	UBX domain-containing protein 7	15.407
gnl|gene6039|rna17678|	NDUFA13	Q9P0J0	NADH dehydrogenase [ubiquinone] 1 alpha subcomplex subunit 13	15.4098
gnl|gene46644|rna91500|	PWP2	Q15269	Periodic tryptophan protein 2 homolog	15.4253
gnl|gene3317|rna9624|	COX6C	P09669	Cytochrome c oxidase subunit 6C	15.4269
gnl|gene3282|rna9508|	GMEB1	Q9Y692	Glucocorticoid modulatory element-binding protein 1	15.4528
gnl|gene35107|rna74913|	ROCK2	O75116	Rho-associated protein kinase 2	15.454
gnl|gene40009|rna81824|	CHTF18	Q8WVB6	Chromosome transmission fidelity protein 18 homolog	15.4544
gnl|gene11149|rna32404|	TPT1	P13693	Translationally-controlled tumor protein	15.4559
gnl|gene10979|rna31917|	PA2G4	Q9UQ80	Proliferation-associated protein 2G4	15.479
gnl|gene14215|rna41409|	R3HCC1	Q9Y3T6	R3H and coiled-coil domain-containing protein 1	15.4798
gnl|gene43984|rna87654|	DHRS7	Q9Y394	Dehydrogenase/reductase SDR family member 7	15.4908
gnl|gene13153|rna38231|	TBC1D13	Q9NVG8	TBC1 domain family member 13	15.5033
gnl|gene19328|rna56463|	TTK	P33981	Dual specificity protein kinase TTK	15.5045
gnl|gene1979|rna5759|	SMC4	Q9NTJ3	Structural maintenance of chromosomes protein 4 (Fragment)	15.5124
gnl|gene1202|rna3493|	LAS1L	Q9Y4W2	Ribosomal biogenesis protein LAS1L	15.526
gnl|gene2834|rna8230|	PMS2	P54278	Mismatch repair endonuclease PMS2	15.5369
gnl|gene18020|rna52668|	NUP188	Q5SRE5	Nucleoporin NUP188	15.5452
gnl|gene18381|rna53697|	PEX14	O75381	Peroxisomal membrane protein PEX14	15.5652
gnl|gene13464|rna39178|	FAN1	Q9Y2M0	Fanconi-associated nuclease	15.5686
gnl|gene19653|rna57446|	GMNN	O75496	Geminin	15.5689
gnl|gene7669|rna22371|	GLMN	Q92990	Glomulin	15.5747
gnl|gene17828|rna52102|	EIF4A1	P60842	RNA helicase (Fragment)	15.5759
gnl|gene12851|rna37358|	NCAPG2	Q86XI2	Condensin-2 complex subunit G2	15.5771
gnl|gene10310|rna29967|	STAT6	P42226	Signal transducer and activator of transcription 6	15.5858
gnl|gene19696|rna57567|	ITCH	Q96J02	E3 ubiquitin-protein ligase Itchy homolog	15.5869
gnl|gene36283|rna76549|	GTPBP4	Q9BZE4	Nucleolar GTP-binding protein 1	15.5953
gnl|gene17190|rna50192|	MDH2	P40926	Malate dehydrogenase, mitochondrial	15.6172
gnl|gene5643|rna16528|	EIF3CL	B5ME19	Eukaryotic translation initiation factor 3 subunit C-like protein	15.6226
gnl|gene11162|rna32441|	CDK1	P06493	Cyclin-dependent kinase 1	15.6248
gnl|gene17007|rna49692|	MYO9B	Q13459	Unconventional myosin-IXb (Fragment)	15.6252
gnl|gene10153|rna29526|	TXN	P10599	Thioredoxin	15.6401
gnl|gene10570|rna30712|	XPOT	O43592	Exportin-T	15.6462
gnl|gene38170|rna79225|	SSRP1	Q08945	FACT complex subunit SSRP1	15.6761
gnl|gene30684|rna70197|	IGKC	P01834	Immunoglobulin kappa constant	15.6883
gnl|gene20532|rna59943|	MED6	O75586	Mediator of RNA polymerase II transcription subunit 6	15.6893
gnl|gene19259|rna56260|	TRUB1	Q8WWH5	Probable tRNA pseudouridine synthase 1	15.6918
gnl|gene6067|rna17753|	IPO4	Q8TEX9	Importin-4	15.7016
gnl|gene12198|rna35458|	TSC1	Q92574	Hamartin	15.7109
gnl|gene5881|rna17218|	CRK	P46108	Adapter molecule crk	15.7124
gnl|gene6540|rna19142|	TLK1	Q9UKI8	Serine/threonine-protein kinase tousled-like 1	15.7217
gnl|gene12316|rna35793|	AP1M2	Q9Y6Q5	AP-1 complex subunit mu-2	15.7231
gnl|gene3082|rna8931|	ORC3	Q9UBD5	Origin recognition complex subunit 3	15.7252
gnl|gene36329|rna76607|	HSP90AB1	P08238	Heat shock protein HSP 90-beta	15.7262
gnl|gene19207|rna56105|	LRRC40	Q9H9A6	Leucine-rich repeat-containing protein 40	15.7433
gnl|gene16844|rna49217|	CYB5A	P00167	Cytochrome b5	15.7517
gnl|gene1577|rna4608|	PGRMC1	O00264	Membrane-associated progesterone receptor component 1	15.7523
gnl|gene6573|rna19242|	XPO5	Q9HAV4	Exportin-5	15.7626
gnl|gene2220|rna6451|	PPIE	Q9UNP9	Peptidyl-prolyl cis-trans isomerase E	15.767
gnl|gene18415|rna53793|	C18orf25	Q96B23	Uncharacterized protein C18orf25	15.7713
gnl|gene8490|rna24717|	URB2	Q14146	Unhealthy ribosome biogenesis protein 2 homolog	15.7738
gnl|gene46217|rna90889|	AP4E1	Q9UPM8	AP-4 complex subunit epsilon-1	15.7743
gnl|gene10708|rna31110|	NACA	E9PAV3	Nascent polypeptide-associated complex subunit alpha	15.7759
gnl|gene49145|rna95002|	SUZ12	Q15022	Polycomb protein SUZ12	15.7852
gnl|gene41784|rna84350|	HSPA9	P38646	Stress-70 protein, mitochondrial	15.812
gnl|gene554|rna1597|	RPS6KB1	P23443	Ribosomal protein S6 kinase beta-1	15.8127
gnl|gene3022|rna8760|	TARBP2	Q15633	RISC-loading complex subunit TARBP2	15.8193
gnl|gene15758|rna46027|	SMARCA5	O60264	SWI/SNF-related matrix-associated actin-dependent regulator of chromatin subfamily A member 5	15.8358
gnl|gene12007|rna34888|	SEC24D	O94855	Protein transport protein Sec24D	15.8359
gnl|gene14476|rna42146|	RAB14	P61106	Ras-related protein Rab-14	15.8402
gnl|gene15030|rna43859|	MRPS30	Q9NP92	39S ribosomal protein S30, mitochondrial	15.8431
gnl|gene42132|rna84881|	THAP12	O43422	52 kDa repressor of the inhibitor of the protein kinase	15.8501
gnl|gene35025|rna74791|	TRRAP	Q9Y4A5	Transformation/transcription domain-associated protein (Fragment)	15.8539
gnl|gene8311|rna24202|	DCTN6	O00399	Dynactin subunit 6	15.861
gnl|gene34742|rna74416|	PAPOLG	Q9BWT3	Poly(A) polymerase gamma	15.8668
gnl|gene17258|rna50373|	DICER1	Q9UPY3	Endoribonuclease Dicer (Fragment)	15.8728
gnl|gene11965|rna34752|	WRN	Q14191	Werner syndrome ATP-dependent helicase	15.8769
gnl|gene1226|rna3567|	NCBP1	Q09161	Nuclear cap-binding protein subunit 1	15.877
gnl|gene10212|rna29695|	MRTO4	Q9UKD2	mRNA turnover protein 4 homolog	15.8778
gnl|gene21|rna65|	TCF25	Q9BQ70	PRO2620	15.8849
gnl|gene14694|rna42820|	NOL11	Q9H8H0	Nucleolar protein 11	15.9031
gnl|gene8715|rna25369|	ASCC3	Q8N3C0	Activating signal cointegrator 1 complex subunit 3	15.9032
gnl|gene5224|rna15295|	TWISTNB	Q3B726	DNA-directed RNA polymerase I subunit RPA43	15.9062
gnl|gene11353|rna33004|	RAB11A	P62491	Ras-related protein Rab-11A	15.9098
gnl|gene5157|rna15083|	ICE2	Q659A1	Little elongation complex subunit 2	15.9108
gnl|gene10829|rna31473|	RPL31	P62899	60S ribosomal protein L31	15.9125
gnl|gene2960|rna8575|	RPS6KC1	Q96S38	Ribosomal protein S6 kinase delta-1	15.917
gnl|gene40341|rna82301|	CDC42BPB	Q9Y5S2	Serine/threonine-protein kinase MRCK beta	15.9193
gnl|gene1062|rna3095|	FIGNL1	Q6PIW4	Fidgetin-like protein 1	15.9242
gnl|gene15964|rna46668|	LSM4	Q9Y4Z0	U6 snRNA-associated Sm-like protein LSm4	15.9242
gnl|gene8522|rna24809|	TDRD7	Q8NHU6	Tudor domain-containing protein 7	15.9273
gnl|gene1140|rna3306|	BTAF1	O14981	TATA-binding protein-associated factor 172	15.9293
gnl|gene47734|rna92981|	ARMC8	Q8IUR7	Armadillo repeat-containing protein 8	15.9308
gnl|gene10380|rna30171|	TOM1	O60784	Target of Myb protein 1	15.955
gnl|gene18945|rna55307|	ARHGAP35	Q9NRY4	Rho GTPase-activating protein 35	15.9622
gnl|gene50525|rna97059|	TARBP1	Q13395	Probable methyltransferase TARBP1	15.9676
gnl|gene7757|rna22650|	TXNL4A	P83876	Thioredoxin-like protein 4A	15.9681
gnl|gene17422|rna50878|	STUB1	Q9UNE7	E3 ubiquitin-protein ligase CHIP	15.9831
gnl|gene41981|rna84687|	FARSB	Q9NSD9	Phenylalanine--tRNA ligase beta subunit	15.9853
gnl|gene42998|rna86177|	EIF2AK1	Q9BQI3	Eukaryotic translation initiation factor 2-alpha kinase 1	16.0042
gnl|gene11532|rna33489|	TRAPPC12	Q8WVT3	Trafficking protein particle complex subunit 12 (Fragment)	16.0137
gnl|gene45704|rna90202|	PPIH	O43447	Peptidyl-prolyl cis-trans isomerase H	16.0211
gnl|gene9099|rna26478|	ANAPC10	Q9UM13	Anaphase-promoting complex subunit 10	16.025
gnl|gene45486|rna89878|	KDM3A	Q9Y4C1	Lysine-specific demethylase 3A	16.0449
gnl|gene18397|rna53741|	ZC3HC1	Q86WB0	Nuclear-interacting partner of ALK	16.0532
gnl|gene17084|rna49909|	WDR76	Q9H967	WD repeat-containing protein 76	16.0533
gnl|gene44454|rna88380|	SH3BGRL2	Q9UJC5	SH3 domain-binding glutamic acid-rich-like protein 2	16.0615
gnl|gene10432|rna30318|	AP1G1	O43747	AP-1 complex subunit gamma-1	16.0631
gnl|gene3287|rna9527|	LTN1	O94822	E3 ubiquitin-protein ligase listerin	16.067
gnl|gene9955|rna28933|	TLK2	Q86UE8	Serine/threonine-protein kinase tousled-like 2	16.0706
gnl|gene15684|rna45794|	RCC1	P18754	Regulator of chromosome condensation	16.0734
gnl|gene4938|rna14420|	FRYL	O94915	Protein furry homolog-like	16.094
gnl|gene46981|rna91968|	RAB2A	P61019	Ras-related protein Rab-2A	16.0967
gnl|gene13056|rna37940|	PAK2	Q13177	Serine/threonine-protein kinase PAK 2	16.0969
gnl|gene38877|rna80228|	ZNF451	Q9Y4E5	E3 SUMO-protein ligase ZNF451	16.0982
gnl|gene10377|rna30163|	THUMPD1	Q9NXG2	THUMP domain-containing protein 1	16.114
gnl|gene8766|rna25518|	NCAPG	Q9BPX3	Condensin complex subunit 3	16.1352
gnl|gene10028|rna29144|	PPM1G	O15355	Protein phosphatase 1G	16.1538
gnl|gene2261|rna6572|	FOCAD	Q5VW36	Focadhesin	16.1745
gnl|gene18347|rna53589|	EIF2S2	P20042	Eukaryotic translation initiation factor 2 subunit 2	16.1919
gnl|gene2980|rna8629|	AIMP1	Q12904	Aminoacyl tRNA synthase complex-interacting multifunctional protein 1	16.2087
gnl|gene16160|rna47237|	UBQLN1	Q9UMX0	Ubiquilin-1	16.2147
gnl|gene2290|rna6668|	RPL6	Q02878	60S ribosomal protein L6	16.2392
gnl|gene3564|rna10369|	SNX33	Q8WV41	Sorting nexin-33	16.2464
gnl|gene397|rna1151|	VPS37A	Q8NEZ2	Vacuolar protein sorting-associated protein 37A	16.2749
gnl|gene13231|rna38507|	SMC1A	Q14683	Structural maintenance of chromosomes protein 1A	16.2936
gnl|gene35117|rna74936|	PTK2	Q05397	Non-specific protein-tyrosine kinase (Fragment)	16.3042
gnl|gene14003|rna40794|	EXOC4	Q96A65	Exocyst complex component 4	16.3112
gnl|gene11188|rna32511|	RPA2	P15927	Replication protein A 32 kDa subunit	16.3135
gnl|gene8359|rna24338|	SKA1	Q96BD8	Spindle and kinetochore-associated protein 1	16.3212
gnl|gene3354|rna9748|	NDUFB5	O43674	NADH dehydrogenase [ubiquinone] 1 beta subcomplex subunit 5, mitochondrial	16.3269
gnl|gene15477|rna45182|	C9	P02748	Complement component C9	16.3307
gnl|gene45653|rna90142|	ATR	Q13535	Serine/threonine-protein kinase ATR (Fragment)	16.3513
gnl|gene12043|rna34983|	ZFYVE16	Q7Z3T8	Zinc finger FYVE domain-containing protein 16	16.3575
gnl|gene18459|rna53902|	CDC20	Q12834	Cell division cycle protein 20 homolog	16.3576
gnl|gene12467|rna36243|	LRRC47	Q8N1G4	Leucine-rich repeat-containing protein 47	16.3843
gnl|gene1152|rna3343|	FAM114A2	Q9NRY5	Protein FAM114A2	16.4057
gnl|gene11820|rna34322|	RB1CC1	Q8TDY2	RB1-inducible coiled-coil protein 1	16.4068
gnl|gene44625|rna88626|	RPL18	Q07020	60S ribosomal protein L18	16.4239
gnl|gene5968|rna17455|	TXLNG	Q9NUQ3	Gamma-taxilin	16.4457
gnl|gene11487|rna33380|	GOT2	P00505	Aspartate aminotransferase, mitochondrial	16.45
gnl|gene11687|rna33962|	AP3D1	O14617	AP-3 complex subunit delta (Fragment)	16.4528
gnl|gene37179|rna77829|	ASCC2	Q9H1I8	Activating signal cointegrator 1 complex subunit 2	16.4551
gnl|gene45119|rna89349|	AKIRIN2	Q53H80	Akirin-2	16.4596
gnl|gene20230|rna59061|	OSBPL2	Q9H1P3	Oxysterol-binding protein	16.4629
gnl|gene19078|rna55698|	SH3BGRL	O75368	SH3 domain-binding glutamic acid-rich-like protein	16.4635
gnl|gene15587|rna45523|	CAND1	Q86VP6	Cullin-associated NEDD8-dissociated protein 1	16.4798
gnl|gene5527|rna16182|	IFT81	Q8WYA0	Intraflagellar transport protein 81 homolog	16.4837
gnl|gene3560|rna10361|	TMEM43	Q9BTV4	Transmembrane protein 43	16.4853
gnl|gene17788|rna51991|	UTP6	Q9NYH9	U3 small nucleolar RNA-associated protein 6 homolog	16.4857
gnl|gene15621|rna45609|	EIF5A	P63241	Eukaryotic translation initiation factor 5A-1	16.4879
gnl|gene17792|rna52001|	UBE2Z	Q9H832	Ubiquitin-conjugating enzyme E2 Z	16.4894
gnl|gene13535|rna39392|	ARHGAP5	Q13017	Rho GTPase-activating protein 5	16.4954
gnl|gene36441|rna76788|	TECPR2	O15040	Tectonin beta-propeller repeat-containing protein 2	16.4989
gnl|gene2119|rna6155|	SSX2IP	Q9Y2D8	Afadin- and alpha-actinin-binding protein	16.4995
gnl|gene48218|rna93722|	LRPAP1	P30533	Alpha-2-macroglobulin receptor-associated protein	16.5029
gnl|gene12277|rna35682|	PPP4R1	Q8TF05	Serine/threonine-protein phosphatase 4 regulatory subunit 1	16.5047
gnl|gene13938|rna40577|	WDR60	Q8WVS4	Cytoplasmic dynein 2 intermediate chain 1	16.506
gnl|gene2410|rna7018|	EIF5	P55010	Eukaryotic translation initiation factor 5	16.5096
gnl|gene19016|rna55503|	LARS	Q9P2J5	Leucyl-tRNA synthetase	16.5105
gnl|gene40291|rna82230|	HS1BP3	Q53T59	HCLS1-binding protein 3	16.5109
gnl|gene11688|rna33964|	STT3B	Q8TCJ2	Dolichyl-diphosphooligosaccharide--protein glycosyltransferase subunit STT3B	16.5193
gnl|gene13367|rna38884|	SUMF1	Q8NBK3	Formylglycine-generating enzyme	16.5206
gnl|gene16523|rna48258|	TRMO	Q9BU70	tRNA (adenine(37)-N6)-methyltransferase	16.5264
gnl|gene18677|rna54527|	HIRA	P54198	Protein HIRA	16.5279
gnl|gene5470|rna16032|	SLC25A13	Q9UJS0	Calcium-binding mitochondrial carrier protein Aralar2	16.5319
gnl|gene12297|rna35746|	HSD17B10	Q99714	3-hydroxyacyl-CoA dehydrogenase type-2	16.5348
gnl|gene11751|rna34131|	WDR75	Q8IWA0	WD repeat-containing protein 75	16.5372
gnl|gene315|rna903|	SNUPN	O95149	Snurportin-1	16.5426
gnl|gene41712|rna84255|	SBF1	O95248	Myotubularin-related protein 5	16.5566
gnl|gene17562|rna51295|	CBFB	Q13951	Core-binding factor subunit beta	16.5593
gnl|gene3452|rna10035|	YIF1B	Q5BJH7	Protein YIF1B	16.563
gnl|gene19510|rna57013|	MEN1	O00255	Menin	16.5671
gnl|gene5434|rna15937|	SMARCD1	Q96GM5	SWI/SNF-related matrix-associated actin-dependent regulator of chromatin subfamily D member 1	16.568
gnl|gene6278|rna18357|	ECHDC1	Q9NTX5	Ethylmalonyl-CoA decarboxylase	16.5796
gnl|gene759|rna2205|	GREB1L	Q9C091	GREB1-like protein	16.5851
gnl|gene40174|rna82052|	DIP2B	Q9P265	Disco-interacting protein 2 homolog B	16.6092
gnl|gene47809|rna93073|	UGGT2	Q9NYU1	UDP-glucose:glycoprotein glucosyltransferase 2	16.6195
gnl|gene1445|rna4212|	PPM1A	P35813	Protein phosphatase 1A	16.6319
gnl|gene43454|rna86867|	AGAP3	Q96P47	Arf-GAP with GTPase, ANK repeat and PH domain-containing protein 3	16.6377
gnl|gene18061|rna52795|	FAIM	Q9NVQ4	Fas apoptotic inhibitory molecule 1	16.6428
gnl|gene15404|rna44951|	POLR2E	P19388	DNA-directed RNA polymerases I, II, and III subunit RPABC1	16.6449
gnl|gene6747|rna19742|	TRMT6	Q9UJA5	tRNA (adenine(58)-N(1))-methyltransferase non-catalytic subunit TRM6	16.6457
gnl|gene17910|rna52353|	HSPA8	P11142	Heat shock cognate 71 kDa protein	16.6539
gnl|gene42213|rna84980|	UBL5	Q9BZL1	Ubiquitin-like protein 5	16.6546
gnl|gene38089|rna79092|	TAF10	Q12962	Transcription initiation factor TFIID subunit 10	16.6569
gnl|gene15885|rna46417|	MTOR	P42345	Non-specific serine/threonine protein kinase	16.6946
gnl|gene10303|rna29942|	ACAT1	P24752	Acetyl-CoA acetyltransferase, mitochondrial	16.6985
gnl|gene14409|rna41954|	GAS8	O95995	Dynein regulatory complex subunit 4	16.7023
gnl|gene44695|rna88714|	RPL35A	P18077	60S ribosomal protein L35a (Fragment)	16.7083
gnl|gene17813|rna52059|	PAFAH1B1	P43034	Platelet-activating factor acetylhydrolase IB subunit alpha	16.711
gnl|gene13055|rna37936|	MRRF	Q96E11	Ribosome-recycling factor, mitochondrial	16.7358
gnl|gene3349|rna9733|	ANAPC5	Q9UJX4	Anaphase-promoting complex subunit 5 (Fragment)	16.7398
gnl|gene3719|rna10831|	GTF2A2	P52657	Transcription initiation factor IIA subunit 2	16.7469
gnl|gene6247|rna18268|	DNAJB11	Q9UBS4	DnaJ homolog subfamily B member 11	16.758
gnl|gene10178|rna29594|	ARAF	P10398	Serine/threonine-protein kinase A-Raf	16.7655
gnl|gene39053|rna80502|	MPRIP	Q6WCQ1	Myosin phosphatase Rho-interacting protein	16.7886
gnl|gene10547|rna30639|	IPO5	O00410	Importin-5	16.7907
gnl|gene4201|rna12223|	MARCKS	P29966	Myristoylated alanine-rich C-kinase substrate	16.7974
gnl|gene10527|rna30582|	STK35	Q8TDR2	Serine/threonine-protein kinase 35 (Fragment)	16.7984
gnl|gene2970|rna8607|	LRBA	P50851	Lipopolysaccharide-responsive and beige-like anchor protein (Fragment)	16.8009
gnl|gene47951|rna93309|	CPNE3	O75131	Copine-3	16.8118
gnl|gene10605|rna30809|	FAM210B	Q96KR6	Protein FAM210B, mitochondrial	16.8134
gnl|gene2075|rna6019|	CETN3	O15182	Centrin-3	16.8341
gnl|gene3571|rna10388|	RBBP4	Q09028	Histone-binding protein RBBP4	16.8408
gnl|gene1424|rna4160|	HIP1R	O75146	Huntingtin-interacting protein 1-related protein	16.8419
gnl|gene16020|rna46829|	EFHD1	Q9BUP0	EF-hand domain-containing protein D1	16.8466
gnl|gene2397|rna6981|	DCLRE1A	Q6PJP8	DNA cross-link repair 1A protein	16.8479
gnl|gene11632|rna33792|	SRBD1	Q8N5C6	S1 RNA-binding domain-containing protein 1	16.8572
gnl|gene218|rna613|	SPTBN1	Q01082	Spectrin beta chain, non-erythrocytic 1 (Fragment)	16.8662
gnl|gene883|rna2591|	SRP14	P37108	Signal recognition particle 14 kDa protein	16.8695
gnl|gene20125|rna58727|	ATP6V0A1	Q93050	V-type proton ATPase 116 kDa subunit a1	16.8762
gnl|gene5691|rna16663|	AP1B1	Q10567	AP-1 complex subunit beta-1 (Fragment)	16.8766
gnl|gene15186|rna44333|	GLUL	P15104	Glutamine synthetase	16.8782
gnl|gene14773|rna43103|	LRR1	Q96L50	Leucine-rich repeat protein 1	16.8935
gnl|gene35951|rna76090|	BUB1B	O60566	Mitotic checkpoint serine/threonine-protein kinase BUB1 beta	16.9015
gnl|gene1461|rna4255|	MOB2	Q70IA6	MOB kinase activator 2	16.9098
gnl|gene12836|rna37301|	TPI1	P60174	Triosephosphate isomerase	16.921
gnl|gene42467|rna85387|	NOL6	Q9H6R4	Nucleolar protein 6	16.9246
gnl|gene39840|rna81596|	CDC42BPA	Q5VT25	Serine/threonine-protein kinase MRCK alpha	16.9435
gnl|gene46705|rna91582|	NME4	O00746	Nucleoside diphosphate kinase, mitochondrial	16.9591
gnl|gene31841|rna71361|	CBY1	Q9Y3M2	Protein chibby homolog 1	16.9659
gnl|gene34710|rna74369|	SUMO3	P55854	SMT3 suppressor of mif two 3 homolog 3 (Yeast), isoform CRA_d	16.967
gnl|gene40360|rna82321|	EIF1AX	P47813	Eukaryotic translation initiation factor 1A, X-chromosomal	16.9678
gnl|gene16090|rna47037|	TXNDC17	Q9BRA2	Thioredoxin domain-containing protein 17	16.9834
gnl|gene17699|rna51722|	ASCC1	Q8N9N2	Activating signal cointegrator 1 complex subunit 1	16.9942
gnl|gene14310|rna41688|	TXNDC5	Q8NBS9	Thioredoxin domain-containing protein 5	16.9945
gnl|gene8759|rna25500|	RPAP2	Q8IXW5	Putative RNA polymerase II subunit B1 CTD phosphatase RPAP2	16.9949
gnl|gene10217|rna29707|	VCPIP1	Q96JH7	Deubiquitinating protein VCPIP1	16.9958
gnl|gene44883|rna88999|	REXO1	Q8N1G1	RNA exonuclease 1 homolog	17.0168
gnl|gene36123|rna76336|	FLNB	O75369	Filamin-B	17.0208
gnl|gene16269|rna47521|	MROH1	Q8NDA8	Maestro heat-like repeat-containing protein family member 1	17.0316
gnl|gene7586|rna22119|	HTT	P42858	Huntingtin	17.0329
gnl|gene15822|rna46233|	PPP2R5E	Q16537	Serine/threonine-protein phosphatase 2A 56 kDa regulatory subunit epsilon isoform	17.0343
gnl|gene2771|rna8071|	PSAP	P07602	Prosaposin	17.0486
gnl|gene19398|rna56681|	MRPS9	P82933	28S ribosomal protein S9, mitochondrial	17.0591
gnl|gene45524|rna89939|	PRKACB	P22694	cAMP-dependent protein kinase catalytic subunit beta	17.0678
gnl|gene5352|rna15678|	RPS6	P62753	40S ribosomal protein S6	17.084
gnl|gene14143|rna41196|	KDM2A	Q9Y2K7	Lysine-specific demethylase 2A	17.1033
gnl|gene9758|rna28378|	VDAC2	P45880	Voltage-dependent anion-selective channel protein 2	17.1137
gnl|gene16852|rna49244|	ACTR6	Q9GZN1	Actin-related protein 6	17.1155
gnl|gene18099|rna52898|	CTR9	Q6PD62	RNA polymerase-associated protein CTR9 homolog	17.1244
gnl|gene47956|rna93317|	GNL3L	Q9NVN8	Guanine nucleotide-binding protein-like 3-like protein	17.1257
gnl|gene34446|rna74018|	HAUS6	Q7Z4H7	HAUS augmin-like complex subunit 6	17.1276
gnl|gene7265|rna21202|	PSME4	Q14997	Proteasome activator complex subunit 4	17.1402
gnl|gene19152|rna55931|	UQCRC2	P22695	Cytochrome b-c1 complex subunit 2, mitochondrial	17.1441
gnl|gene3783|rna11010|	ADAD1	Q96M93	Adenosine deaminase domain-containing protein 1	17.1449
gnl|gene36710|rna77146|	SLK	Q9H2G2	STE20-like serine/threonine-protein kinase	17.1842
gnl|gene14994|rna43755|	PPP4R2	Q9NY27	Serine/threonine-protein phosphatase 4 regulatory subunit 2	17.1908
gnl|gene16360|rna47782|	PRIM1	P49642	DNA primase small subunit	17.2086
gnl|gene37687|rna78480|	PEBP1	P30086	Phosphatidylethanolamine-binding protein 1	17.2259
gnl|gene18613|rna54332|	DENND4C	Q5VZ89	DENN domain-containing protein 4C (Fragment)	17.2393
gnl|gene7538|rna21971|	BOLA1	Q9Y3E2	BolA-like protein 1	17.248
gnl|gene1054|rna3080|	TONSL	Q96HA7	Tonsoku-like protein	17.2569
gnl|gene16727|rna48880|	TAGLN2	P37802	Transgelin-2	17.2624
gnl|gene19319|rna56432|	VIPAS39	Q9H9C1	Spermatogenesis-defective protein 39 homolog	17.2722
gnl|gene36568|rna76956|	DNM2	P50570	Dynamin-2	17.2729
gnl|gene2157|rna6258|	ARHGEF16	Q5VV41	Rho guanine nucleotide exchange factor 16	17.2837
gnl|gene46951|rna91936|	ATP9A	O75110	Phospholipid-transporting ATPase	17.2951
gnl|gene18205|rna53190|	E2F5	Q15329	Transcription factor E2F5	17.3059
gnl|gene14520|rna42282|	MYH11	P35749	Myosin-11	17.3061
gnl|gene37289|rna77968|	MON2	Q7Z3U7	Protein MON2 homolog	17.3064
gnl|gene10757|rna31265|	IARS	P41252	Isoleucyl-tRNA synthetase	17.3147
gnl|gene5951|rna17416|	ACTL6A	O96019	Actin-like protein 6A	17.3239
gnl|gene12784|rna37169|	NUDT1	P36639	7,8-dihydro-8-oxoguanine triphosphatase	17.3341
gnl|gene35131|rna74952|	NEK9	Q8TD19	Serine/threonine-protein kinase Nek9	17.3374
gnl|gene5375|rna15761|	ALDH6A1	Q02252	Methylmalonate-semialdehyde dehydrogenase [acylating], mitochondrial	17.3397
gnl|gene19003|rna55473|	RPL10	P27635	60S ribosomal protein L10	17.3447
gnl|gene19062|rna55654|	VDAC1	P21796	Voltage-dependent anion-selective channel protein 1	17.3569
gnl|gene4299|rna12518|	ENY2	Q9NPA8	Transcription and mRNA export factor ENY2	17.3663
gnl|gene12766|rna37112|	PAXBP1	Q9Y5B6	PAX3- and PAX7-binding protein 1	17.3752
gnl|gene19741|rna57679|	PRDX5	P30044	Peroxiredoxin-5, mitochondrial	17.3803
gnl|gene38454|rna79604|	DHX37	Q8IY37	Probable ATP-dependent RNA helicase DHX37 (Fragment)	17.3853
gnl|gene752|rna2186|	KIF2A	O00139	Kinesin-like protein KIF2A	17.4062
gnl|gene43296|rna86623|	DLD	P09622	Dihydrolipoyl dehydrogenase, mitochondrial	17.426
gnl|gene1329|rna3880|	SOS1	Q07889	Son of sevenless homolog 1	17.4344
gnl|gene10738|rna31205|	TTC33	Q6PID6	Tetratricopeptide repeat protein 33	17.4386
gnl|gene14525|rna42293|	RPL22	P35268	60S ribosomal protein L22	17.4581
gnl|gene34598|rna74208|	DGKZ	Q13574	Diacylglycerol kinase	17.4642
gnl|gene4350|rna12675|	RPS4X	P62701	40S ribosomal protein S4, X isoform	17.4665
gnl|gene43295|rna86622|	SARS2	Q9NP81	Serine--tRNA ligase, mitochondrial	17.4688
gnl|gene17014|rna49719|	RUVBL1	Q9Y265	RuvB-like helicase	17.4781
gnl|gene47019|rna92015|	INTS3	Q68E01	Integrator complex subunit 3	17.4816
gnl|gene12998|rna37782|	STIL	Q15468	SCL-interrupting locus protein	17.4825
gnl|gene13487|rna39239|	EEF1A2	Q05639	Elongation factor 1-alpha 2	17.4921
gnl|gene20978|rna60459|	INTS4	Q96HW7	Integrator complex subunit 4	17.4929
gnl|gene10458|rna30383|	DONSON	Q9NYP3	Protein downstream neighbor of Son (Fragment)	17.4955
gnl|gene15254|rna44517|	SNRPD1	P62314	Small nuclear ribonucleoprotein Sm D1	17.4989
gnl|gene2968|rna8598|	NAP1L1	P55209	Nucleosome assembly protein 1-like 1	17.5091
gnl|gene12368|rna35955|	METAP2	P50579	Methionine aminopeptidase 2	17.5224
gnl|gene1209|rna3511|	MRPL13	Q9BYD1	39S ribosomal protein L13, mitochondrial	17.5237
gnl|gene32222|rna71744|	WDFY1	Q8IWB7	WD repeat and FYVE domain-containing protein 1	17.5261
gnl|gene11864|rna34463|	UBLCP1	Q8WVY7	Ubiquitin-like domain-containing CTD phosphatase 1	17.5437
gnl|gene4445|rna12968|	PPP6R1	Q9UPN7	Serine/threonine-protein phosphatase 6 regulatory subunit 1	17.5465
gnl|gene5075|rna14822|	LRCH3	Q96II8	DISP complex protein LRCH3	17.5552
gnl|gene16262|rna47497|	SMARCAL1	Q9NZC9	HepA-related protein (Fragment)	17.5586
gnl|gene697|rna2041|	SCO2	A0A1W2PP80	Protein SCO2 homolog, mitochondrial	17.56
gnl|gene17440|rna50939|	CLTC	Q00610	Clathrin heavy chain 1	17.5692
gnl|gene18893|rna55144|	POLDIP2	Q9Y2S7	Polymerase delta-interacting protein 2	17.5814
gnl|gene20087|rna58623|	PRIM2	P49643	DNA primase large subunit	17.5815
gnl|gene4184|rna12184|	AP2B1	P63010	AP-2 complex subunit beta (Fragment)	17.5818
gnl|gene19644|rna57405|	MTA2	O94776	Metastasis-associated protein MTA2	17.5819
gnl|gene36836|rna77341|	RPS8	P62241	40S ribosomal protein S8	17.5846
gnl|gene17981|rna52554|	PPP2R5A	Q15172	Serine/threonine-protein phosphatase 2A 56 kDa regulatory subunit alpha isoform	17.5966
gnl|gene3508|rna10209|	IST1	P53990	IST1 homolog	17.6022
gnl|gene4799|rna14013|	PSMA6	P60900	Proteasome subunit alpha type-6	17.6069
gnl|gene18067|rna52807|	RPL36	Q9Y3U8	60S ribosomal protein L36	17.6498
gnl|gene482|rna1382|	DOP1B	Q9Y3R5	Protein dopey-2	17.6531
gnl|gene48943|rna94741|	ZSWIM9	Q86XI8	Uncharacterized protein ZSWIM9	17.6535
gnl|gene48054|rna93466|	TUBGCP5	Q96RT8	Gamma-tubulin complex component 5	17.6719
gnl|gene9730|rna28300|	ACOT12	Q8WYK0	Acetyl-coenzyme A thioesterase	17.6863
gnl|gene46160|rna90802|	SKA3	Q8IX90	Spindle and kinetochore-associated protein 3	17.6917
gnl|gene1078|rna3135|	ANXA1	P04083	Annexin A1	17.7098
gnl|gene1767|rna5128|	RPSA	P08865	40S ribosomal protein SA (Fragment)	17.7167
gnl|gene42847|rna85910|	MDN1	Q9NU22	Midasin	17.7184
gnl|gene19601|rna57276|	SYAP1	Q96A49	Synapse-associated protein 1	17.7241
gnl|gene11859|rna34454|	BZW1	Q7L1Q6	Basic leucine zipper and W2 domain-containing protein 1	17.7428
gnl|gene34434|rna74006|	TSN	Q15631	Translin	17.7467
gnl|gene4034|rna11733|	SPG11	Q96JI7	Spatacsin	17.7479
gnl|gene14134|rna41166|	MMS19	Q96T76	MMS19 nucleotide excision repair protein homolog	17.7488
gnl|gene6309|rna18442|	MTIF3	Q9H2K0	Translation initiation factor IF-3, mitochondrial	17.7499
gnl|gene4913|rna14352|	KRR1	Q13601	KRR1 small subunit processome component homolog	17.7635
gnl|gene15693|rna45816|	VLDLR	P98155	Very low-density lipoprotein receptor	17.7675
gnl|gene16864|rna49284|	RPL26	P61254	60S ribosomal protein L26	17.781
gnl|gene14490|rna42189|	ZNHIT3	Q15649	Zinc finger HIT domain-containing protein 3	17.7815
gnl|gene13122|rna38144|	SND1	Q7KZF4	Staphylococcal nuclease domain-containing protein 1	17.7836
gnl|gene9477|rna27558|	POLK	Q9UBT6	DNA polymerase kappa	17.7904
gnl|gene186|rna525|	FOPNL	Q96NB1	Centrosomal protein 20	17.7956
gnl|gene43827|rna87427|	KNL1	Q8NG31	Kinetochore scaffold 1	17.7977
gnl|gene9287|rna26978|	SURF1	Q15526	Surfeit locus protein 1	17.8051
gnl|gene16312|rna47640|	ERCC2	P18074	General transcription and DNA repair factor IIH helicase subunit XPD	17.815
gnl|gene7249|rna21149|	YIPF1	Q9Y548	Protein YIPF1	17.8173
gnl|gene9611|rna27961|	GABARAPL2	P60520	Gamma-aminobutyric acid receptor-associated protein-like 2	17.8206
gnl|gene40563|rna82627|	DNAH2	Q9P225	Dynein heavy chain 2, axonemal (Fragment)	17.8235
gnl|gene49367|rna95307|	PRKAG2	Q9UGJ0	5'-AMP-activated protein kinase subunit gamma-2	17.8411
gnl|gene50032|rna96299|	XPO6	Q96QU8	Exportin-6	17.8503
gnl|gene11147|rna32396|	AP3B2	Q13367	AP complex subunit beta	17.8574
gnl|gene4577|rna13345|	STK31	Q9BXU1	Serine/threonine-protein kinase 31	17.87
gnl|gene18411|rna53784|	PPM1E	Q8WY54	Protein phosphatase 1E	17.8707
gnl|gene1772|rna5142|	EEFSEC	P57772	Selenocysteine-specific elongation factor	17.8953
gnl|gene7434|rna21665|	PRKAG1	P54619	5'-AMP-activated protein kinase subunit gamma-1	17.907
gnl|gene19700|rna57578|	SMARCAD1	Q9H4L7	SWI/SNF-related matrix-associated actin-dependent regulator of chromatin subfamily A containing DEAD/H box 1	17.9097
gnl|gene7652|rna22317|	RFK	Q969G6	Riboflavin kinase	17.9235
gnl|gene14907|rna43512|	HMGA2	P52926	High mobility group protein HMGI-C	17.9265
gnl|gene17145|rna50075|	GSPT1	P15170	Eukaryotic peptide chain release factor GTP-binding subunit ERF3A	17.9267
gnl|gene40593|rna82667|	COTL1	Q14019	Coactosin-like protein	17.9448
gnl|gene38208|rna79274|	ASAP2	O43150	Arf-GAP with SH3 domain, ANK repeat and PH domain-containing protein 2 (Fragment)	17.9475
gnl|gene98|rna274|	GOLGA2	Q08379	Golgin subfamily A member 2	17.9492
gnl|gene788|rna2298|	HAGH	Q16775	Hydroxyacylglutathione hydrolase, mitochondrial	17.9518
gnl|gene4053|rna11796|	NEDD4L	Q96PU5	E3 ubiquitin-protein ligase NEDD4-like	17.961
gnl|gene15516|rna45307|	STT3A	P46977	Dolichyl-diphosphooligosaccharide--protein glycosyltransferase subunit STT3A	17.9748
gnl|gene11415|rna33189|	LYRM4	Q9HD34	LYR motif-containing protein 4	17.9809
gnl|gene41558|rna84042|	RPS19	P39019	40S ribosomal protein S19	17.9938
gnl|gene4285|rna12480|	ACAA1	P09110	3-ketoacyl-CoA thiolase, peroxisomal	17.9959
gnl|gene8800|rna25629|	DRG1	Q9Y295	Developmentally-regulated GTP-binding protein 1	18.0196
gnl|gene37013|rna77594|	ARHGAP18	Q8N392	Rho GTPase-activating protein 18	18.0211
gnl|gene2286|rna6648|	STAM2	O75886	Signal transducing adapter molecule 2	18.0226
gnl|gene12180|rna35385|	KIF20A	O95235	Kinesin-like protein KIF20A	18.0259
gnl|gene15659|rna45724|	RTCB	Q9Y3I0	RNA-splicing ligase RtcB homolog	18.0296
gnl|gene17352|rna50651|	CTNNB1	P35222	Catenin beta-1	18.031
gnl|gene2412|rna7026|	INTS1	Q8N201	Integrator complex subunit 1	18.0459
gnl|gene6798|rna19897|	HEATR5B	Q9P2D3	HEAT repeat-containing protein 5B	18.0496
gnl|gene44324|rna88156|	ARFGEF1	Q9Y6D6	Brefeldin A-inhibited guanine nucleotide-exchange protein 1 (Fragment)	18.0637
gnl|gene2089|rna6063|	MED8	Q96G25	Mediator of RNA polymerase II transcription subunit 8	18.0811
gnl|gene18194|rna53158|	SEC11A	P67812	Signal peptidase complex catalytic subunit SEC11A	18.0846
gnl|gene45104|rna89328|	CDAN1	Q8IWY9	Codanin-1	18.0915
gnl|gene14207|rna41384|	UBE3C	Q15386	Ubiquitin-protein ligase E3C	18.0948
gnl|gene19637|rna57387|	NIP7	Q9Y221	60S ribosome subunit biogenesis protein NIP7 homolog	18.1048
gnl|gene10441|rna30343|	KPNA2	P52292	Importin subunit alpha-1	18.108
gnl|gene50760|rna97399|	SRGAP2B	P0DMP2	SLIT-ROBO Rho GTPase-activating protein 2B	18.1292
gnl|gene14321|rna41712|	CHMP4B	Q9H444	Charged multivesicular body protein 4b	18.1303
gnl|gene6029|rna17648|	THOC1	Q96FV9	THO complex subunit 1	18.1327
gnl|gene34951|rna74692|	EIF4E3	Q8N5X7	Eukaryotic translation initiation factor 4E type 3	18.1328
gnl|gene2983|rna8640|	UBAC1	Q9BSL1	Ubiquitin-associated domain-containing protein 1	18.1421
gnl|gene38849|rna80174|	TAB1	Q15750	TGF-beta-activated kinase 1 and MAP3K7-binding protein 1	18.1457
gnl|gene13082|rna38013|	SH3GL2	Q99962	Endophilin-A1	18.1663
gnl|gene1214|rna3530|	SPAST	Q9UBP0	Spastin	18.1672
gnl|gene342|rna997|	APCS	P02743	Serum amyloid P-component	18.1796
gnl|gene14091|rna41041|	RRP9	O43818	U3 small nucleolar RNA-interacting protein 2	18.1913
gnl|gene4174|rna12157|	KIF3B	O15066	Kinesin-like protein KIF3B	18.203
gnl|gene37431|rna78145|	TUBGCP2	Q9BSJ2	Gamma-tubulin complex component	18.2092
gnl|gene7354|rna21465|	SAMM50	Q9Y512	Sorting and assembly machinery component 50 homolog	18.2101
gnl|gene17976|rna52545|	BMI1	P35226	Polycomb complex protein BMI-1	18.2106
gnl|gene6184|rna18073|	TMEM209	Q96SK2	Transmembrane protein 209	18.2298
gnl|gene43620|rna87123|	RPS27	P42677	40S ribosomal protein S27	18.2352
gnl|gene7921|rna23109|	NOL9	Q5SY16	Polynucleotide 5'-hydroxyl-kinase NOL9	18.2523
gnl|gene11374|rna33058|	NUF2	Q9BZD4	Kinetochore protein Nuf2	18.2562
gnl|gene11249|rna32716|	CCP110	O43303	Centriolar coiled-coil protein of 110 kDa	18.2623
gnl|gene7182|rna20955|	RPUSD2	Q8IZ73	RNA pseudouridylate synthase domain-containing protein 2	18.2645
gnl|gene10781|rna31335|	THOC2	Q8NI27	THO complex subunit 2	18.2755
gnl|gene10865|rna31590|	LRSAM1	Q6UWE0	E3 ubiquitin-protein ligase LRSAM1	18.2774
gnl|gene19889|rna58074|	GGA1	Q9UJY5	ADP-ribosylation factor-binding protein GGA1	18.2797
gnl|gene12701|rna36895|	CCDC25	Q86WR0	Coiled-coil domain-containing protein 25	18.2821
gnl|gene8140|rna23703|	YOD1	Q5VVQ6	Ubiquitin thioesterase OTU1	18.2842
gnl|gene5125|rna14997|	IMPDH2	P12268	Inosine-5'-monophosphate dehydrogenase 2	18.288
gnl|gene10006|rna29084|	SUPT16H	Q9Y5B9	FACT complex subunit SPT16	18.2946
gnl|gene8728|rna25408|	PARP15	Q460N3	Protein mono-ADP-ribosyltransferase PARP15	18.3057
gnl|gene37680|rna78472|	DDOST	P39656	Dolichyl-diphosphooligosaccharide--protein glycosyltransferase 48 kDa subunit	18.3163
gnl|gene49397|rna95352|	UBE2I	P63279	SUMO-conjugating enzyme UBC9	18.317
gnl|gene13019|rna37835|	TUBB4B	P68371	Tubulin beta-4B chain	18.3207
gnl|gene4927|rna14383|	ABCB7	O75027	ATP-binding cassette sub-family B member 7, mitochondrial	18.3228
gnl|gene7152|rna20871|	RPS14	P62263	40S ribosomal protein S14	18.3365
gnl|gene13021|rna37839|	TXNL4B	Q9NX01	Thioredoxin-like protein 4B	18.3474
gnl|gene6949|rna20292|	VTA1	Q9NP79	Vacuolar protein sorting-associated protein VTA1 homolog	18.3485
gnl|gene1394|rna4080|	PYM1	Q9BRP8	Partner of Y14 and mago	18.3508
gnl|gene4098|rna11933|	DPM1	O60762	Dolichol-phosphate mannosyltransferase subunit 1	18.3666
gnl|gene3888|rna11343|	FGFR1OP	O95684	Centrosomal protein 43	18.3669
gnl|gene2051|rna5950|	STAT1	P42224	Signal transducer and activator of transcription	18.3716
gnl|gene15545|rna45395|	RPL11	P62913	60S ribosomal protein L11	18.3724
gnl|gene11720|rna34052|	AFG3L2	Q9Y4W6	AFG3-like protein 2	18.3743
gnl|gene18304|rna53471|	MRPS26	Q9BYN8	28S ribosomal protein S26, mitochondrial	18.3759
gnl|gene4438|rna12941|	DDX56	Q9NY93	Probable ATP-dependent RNA helicase DDX56	18.377
gnl|gene8757|rna25496|	CDC6	Q99741	Cell division control protein 6 homolog	18.3787
gnl|gene18372|rna53668|	RPL7A	P62424	60S ribosomal protein L7a	18.3999
gnl|gene47021|rna92017|	AP1M1	Q9BXS5	AP-1 complex subunit mu-1	18.4025
gnl|gene7995|rna23310|	AP3M2	P53677	AP-3 complex subunit mu-2	18.4027
gnl|gene414|rna1196|	ARPIN	Q7Z6K5	Arpin	18.4116
gnl|gene15818|rna46218|	MRPL23	Q16540	39S ribosomal protein L23, mitochondrial	18.4121
gnl|gene6694|rna19601|	FANCB	Q8NB91	Fanconi anemia group B protein	18.4187
gnl|gene6378|rna18671|	TDRKH	Q9Y2W6	Tudor and KH domain-containing protein	18.4392
gnl|gene269|rna761|	IRF6	O14896	Interferon regulatory factor 6	18.4691
gnl|gene4265|rna12421|	SPIRE1	Q08AE8	Protein spire homolog 1	18.4828
gnl|gene39674|rna81341|	BOP1	Q14137	Ribosome biogenesis protein BOP1	18.5082
gnl|gene47064|rna92079|	LIMS1	P48059	LIM and senescent cell antigen-like-containing domain protein 1	18.5221
gnl|gene12501|rna36358|	NUDT4	Q9NZJ9	Diphosphoinositol polyphosphate phosphohydrolase 2	18.5235
gnl|gene5535|rna16211|	TRMT44	Q8IYL2	Probable tRNA (uracil-O(2)-)-methyltransferase	18.5243
gnl|gene15533|rna45354|	INTS8	Q75QN2	Integrator complex subunit 8	18.5311
gnl|gene16480|rna48149|	PRXL2A	Q9BRX8	Peroxiredoxin-like 2A	18.5311
gnl|gene7222|rna21069|	PNKP	Q96T60	Bifunctional polynucleotide phosphatase/kinase	18.5383
gnl|gene2112|rna6140|	PIWIL1	Q96J94	Piwi-like protein 1	18.5389
gnl|gene20525|rna59923|	PRKAB1	Q9Y478	5'-AMP-activated protein kinase subunit beta-1	18.5425
gnl|gene39|rna124|	MAP4K3	Q8IVH8	Mitogen-activated protein kinase kinase kinase kinase 3	18.545
gnl|gene12725|rna36969|	COX5B	P10606	Cytochrome c oxidase subunit 5B, mitochondrial	18.5451
gnl|gene5016|rna14651|	AP5Z1	O43299	AP-5 complex subunit zeta-1	18.5519
gnl|gene4955|rna14482|	UBE3D	Q7Z6J8	E3 ubiquitin-protein ligase E3D	18.561
gnl|gene41034|rna83303|	BCAS3	Q9H6U6	Breast carcinoma-amplified sequence 3	18.5726
gnl|gene16578|rna48449|	PPP1R21	Q6ZMI0	Protein phosphatase 1 regulatory subunit 21	18.5741
gnl|gene8106|rna23626|	NCAPD3	P42695	Condensin-2 complex subunit D3	18.5773
gnl|gene11103|rna32268|	ERCC6L	Q2NKX8	DNA excision repair protein ERCC-6-like	18.6061
gnl|gene8983|rna26158|	ACADM	P11310	Medium-chain specific acyl-CoA dehydrogenase, mitochondrial	18.6136
gnl|gene16604|rna48512|	NRBP1	Q9UHY1	Nuclear receptor-binding protein	18.6184
gnl|gene1609|rna4696|	STAT3	P40763	Signal transducer and activator of transcription 3	18.636
gnl|gene14709|rna42865|	PUS7	Q96PZ0	Pseudouridylate synthase 7 homolog	18.6469
gnl|gene39810|rna81553|	UBE4A	Q14139	Ubiquitin conjugation factor E4 A	18.6493
gnl|gene3485|rna10146|	CALM1	P0DP23	Calmodulin-1	18.6806
gnl|gene16798|rna49084|	EIF2AK4	Q9P2K8	Non-specific serine/threonine protein kinase (Fragment)	18.6816
gnl|gene15809|rna46192|	PAIP1	Q9H074	Polyadenylate-binding protein-interacting protein 1	18.6948
gnl|gene8859|rna25801|	RPS20	P60866	40S ribosomal protein S20	18.6975
gnl|gene4172|rna12144|	CHFR	Q96EP1	E3 ubiquitin-protein ligase CHFR	18.7017
gnl|gene19588|rna57235|	KLC1	Q07866	Kinesin light chain	18.7235
gnl|gene11892|rna34536|	PPIF	P30405	Peptidyl-prolyl cis-trans isomerase F, mitochondrial	18.728
gnl|gene11779|rna34211|	ADRM1	Q16186	Proteasomal ubiquitin receptor ADRM1	18.7311
gnl|gene7577|rna22077|	SULT1A1	P50225	Sulfotransferase 1A1	18.7349
gnl|gene904|rna2651|	KIFAP3	Q92845	Kinesin-associated protein 3	18.7433
gnl|gene2827|rna8210|	DIEXF	Q68CQ4	Digestive organ expansion factor homolog	18.7449
gnl|gene43173|rna86444|	PIK3C2G	O75747	Phosphatidylinositol-4-phosphate 3-kinase	18.7477
gnl|gene47830|rna93097|	INTS9	Q9NV88	Integrator complex subunit 9	18.749
gnl|gene3338|rna9702|	SMCHD1	A6NHR9	Structural maintenance of chromosomes flexible hinge domain-containing protein 1	18.7507
gnl|gene35007|rna74766|	TBC1D25	Q3MII6	TBC1 domain family member 25	18.7522
gnl|gene16383|rna47851|	PRKAR2B	P31323	cAMP-dependent protein kinase type II-beta regulatory subunit	18.7579
gnl|gene19439|rna56812|	RIOK2	Q9BVS4	Serine/threonine-protein kinase RIO2	18.7682
gnl|gene35373|rna75335|	GTPBP1	O00178	GTP-binding protein 1	18.7696
gnl|gene45949|rna90534|	ATP6V1G1	O75348	V-type proton ATPase subunit G 1	18.7905
gnl|gene12092|rna35125|	TTC4	O95801	Tetratricopeptide repeat protein 4	18.7973
gnl|gene2028|rna5886|	NEMF	O60524	Nuclear export mediator factor NEMF	18.8008
gnl|gene16364|rna47793|	EHD3	Q9NZN3	EH domain-containing protein 3	18.8012
gnl|gene12958|rna37661|	PRSS16	Q9NQE7	Thymus-specific serine protease	18.8077
gnl|gene39588|rna81223|	CLPTM1	O96005	Cleft lip and palate transmembrane protein 1	18.809
gnl|gene4909|rna14338|	BUB1	O43683	Mitotic checkpoint serine/threonine-protein kinase BUB1	18.8196
gnl|gene17067|rna49859|	RNF216	Q9NWF9	E3 ubiquitin-protein ligase RNF216	18.821
gnl|gene8218|rna23932|	NUP155	O75694	Nuclear pore complex protein Nup155	18.833
gnl|gene6177|rna18040|	HADH	Q16836	Hydroxyacyl-coenzyme A dehydrogenase, mitochondrial	18.846
gnl|gene47413|rna92557|	SHOC2	Q9UQ13	Leucine-rich repeat protein SHOC-2	18.8491
gnl|gene323|rna929|	CCNE1	P24864	G1/S-specific cyclin-E1	18.8517
gnl|gene46562|rna91382|	COMMD6	Q7Z4G1	COMM domain-containing protein 6	18.8564
gnl|gene12628|rna36691|	CTNNBL1	Q8WYA6	Beta-catenin-like protein 1	18.8669
gnl|gene13778|rna40088|	WDR3	Q9UNX4	WD repeat-containing protein 3	18.8709
gnl|gene17016|rna49722|	PTTG1	O95997	Securin	18.8733
gnl|gene18932|rna55264|	RBP2	P50120	Retinol-binding protein 2	18.8948
gnl|gene5949|rna17412|	ABCF3	Q9NUQ8	ATP-binding cassette sub-family F member 3	18.9035
gnl|gene39225|rna80730|	VPS8	Q8N3P4	Vacuolar protein sorting-associated protein 8 homolog	18.9306
gnl|gene13949|rna40610|	RPL12	P30050	60S ribosomal protein L12	18.952
gnl|gene34364|rna73892|	ANK1	P16157	Ankyrin-1	18.9606
gnl|gene11344|rna32979|	MTBP	Q96DY7	Mdm2-binding protein	18.9677
gnl|gene4020|rna11688|	PPP2R5C	Q13362	Serine/threonine-protein phosphatase 2A 56 kDa regulatory subunit	18.9699
gnl|gene36585|rna76976|	AP2S1	P53680	AP-2 complex subunit sigma	18.9737
gnl|gene17143|rna50071|	FABP4	P15090	Fatty acid-binding protein, adipocyte	18.9764
gnl|gene47463|rna92617|	RAD54B	Q9Y620	DNA repair and recombination protein RAD54B	18.9938
gnl|gene2758|rna8028|	XRCC5	P13010	X-ray repair cross-complementing protein 5	18.9972
gnl|gene42644|rna85645|	LRPPRC	P42704	Leucine-rich PPR motif-containing protein, mitochondrial	19.0092
gnl|gene43167|rna86436|	AVL9	Q8NBF6	Late secretory pathway protein AVL9 homolog	19.0111
gnl|gene3243|rna9393|	HAUS2	Q9NVX0	HAUS augmin-like complex subunit 2	19.0171
gnl|gene15061|rna43947|	PSMD12	O00232	26S proteasome non-ATPase regulatory subunit 12	19.0181
gnl|gene45948|rna90532|	CARS	P49589	Cysteine--tRNA ligase, cytoplasmic	19.0234
gnl|gene35143|rna74968|	DNAH10	Q8IVF4	Dynein heavy chain 10, axonemal (Fragment)	19.0381
gnl|gene13263|rna38603|	PDZK1	Q5T2W1	Na(+)/H(+) exchange regulatory cofactor NHE-RF3	19.0389
gnl|gene1340|rna3909|	POF1B	Q8WVV4	Protein POF1B	19.0426
gnl|gene2109|rna6129|	TDP1	Q9NUW8	Tyrosyl-DNA phosphodiesterase 1	19.0642
gnl|gene38674|rna79917|	FANCL	Q9NW38	E3 ubiquitin-protein ligase FANCL	19.0673
gnl|gene13255|rna38581|	FAM114A1	Q8IWE2	Protein NOXP20	19.0722
gnl|gene5322|rna15591|	RPS25	P62851	40S ribosomal protein S25	19.0745
gnl|gene16215|rna47380|	EHD1	Q9H4M9	EH domain-containing protein 1 (Fragment)	19.0874
gnl|gene16445|rna48024|	RPP38	P78345	Ribonuclease P protein subunit p38	19.0881
gnl|gene15050|rna43914|	CLPX	O76031	ATP-dependent Clp protease ATP-binding subunit clpX-like, mitochondrial	19.0919
gnl|gene15883|rna46408|	EME1	Q96AY2	Crossover junction endonuclease EME1	19.0953
gnl|gene9786|rna28452|	SLC25A24	Q6NUK1	Calcium-binding mitochondrial carrier protein SCaMC-1	19.0991
gnl|gene34886|rna74593|	SMCR8	Q8TEV9	Guanine nucleotide exchange protein SMCR8	19.1037
gnl|gene3886|rna11329|	RANBP9	Q96S59	Ran-binding protein 9	19.1075
gnl|gene8229|rna23965|	SCFD2	Q8WU76	Sec1 family domain-containing protein 2	19.1158
gnl|gene36008|rna76169|	VCL	P18206	Vinculin	19.1186
gnl|gene19010|rna55490|	XRCC6	P12956	ATP-dependent DNA helicase 2 subunit 1	19.1194
gnl|gene40558|rna82618|	PRPF4	O43172	U4/U6 small nuclear ribonucleoprotein Prp4	19.122
gnl|gene3055|rna8847|	DEPDC7	Q96QD5	DEP domain-containing protein 7	19.1236
gnl|gene903|rna2650|	IFT88	Q13099	Intraflagellar transport protein 88 homolog	19.1278
gnl|gene14027|rna40870|	USP19	O94966	Ubiquitin carboxyl-terminal hydrolase 19	19.1299
gnl|gene18107|rna52922|	RFC5	P40937	Replication factor C subunit 5	19.1302
gnl|gene18507|rna54033|	ATG13	O75143	Autophagy-related protein 13	19.1319
gnl|gene39019|rna80458|	SGF29	Q96ES7	SAGA-associated factor 29	19.1418
gnl|gene16255|rna47474|	ELP6	Q0PNE2	Elongator complex protein 6	19.1419
gnl|gene13003|rna37792|	TBL3	Q12788	Transducin beta-like protein 3	19.1542
gnl|gene15823|rna46234|	EIF4A3	P38919	Eukaryotic initiation factor 4A-III	19.1641
gnl|gene3813|rna11113|	GBF1	Q92538	Golgi-specific brefeldin A-resistance guanine nucleotide exchange factor 1	19.1808
gnl|gene48611|rna94244|	CHORDC1	Q9UHD1	Cysteine and histidine-rich domain-containing protein 1	19.184
gnl|gene13975|rna40675|	PDIA6	Q15084	Protein disulfide-isomerase A6	19.1964
gnl|gene15473|rna45166|	TOP3A	Q13472	DNA topoisomerase 3-alpha	19.2067
gnl|gene2022|rna5871|	CAPG	P40121	Macrophage-capping protein	19.2122
gnl|gene43235|rna86544|	ZFYVE26	Q68DK2	Zinc finger FYVE domain-containing protein 26	19.227
gnl|gene245|rna692|	PRC1	O43663	Protein regulator of cytokinesis 1	19.2303
gnl|gene15161|rna44266|	HDAC3	O15379	Histone deacetylase 3	19.2433
gnl|gene50124|rna96434|	STAM	Q92783	Signal transducing adapter molecule 1	19.2489
gnl|gene2369|rna6893|	MTFR1L	Q9H019	Mitochondrial fission regulator 1-like	19.2499
gnl|gene10457|rna30380|	RUVBL2	Q9Y230	RuvB-like helicase	19.2584
gnl|gene42908|rna86060|	LRRFIP2	Q9Y608	Leucine-rich repeat flightless-interacting protein 2	19.2685
gnl|gene3667|rna10671|	TRAPPC2L	Q9UL33	Trafficking protein particle complex subunit 2-like protein	19.2762
gnl|gene14253|rna41531|	UNC119B	A6NIH7	Protein unc-119 homolog B	19.2796
gnl|gene17231|rna50304|	SPC25	Q9HBM1	Kinetochore protein Spc25	19.2799
gnl|gene15380|rna44877|	SEC31B	Q9NQW1	Protein transport protein Sec31B	19.2813
gnl|gene19677|rna57508|	SUPT4H1	P63272	Transcription elongation factor SPT4	19.2911
gnl|gene10237|rna29769|	GTF3C6	Q969F1	General transcription factor 3C polypeptide 6	19.3011
gnl|gene48120|rna93561|	NF1	P21359	Neurofibromin (Fragment)	19.3016
gnl|gene41972|rna84667|	PTGES3	Q15185	Prostaglandin E synthase 3	19.3285
gnl|gene3921|rna11437|	PUS1	Q9Y606	tRNA pseudouridine synthase A	19.3408
gnl|gene40060|rna81895|	EIF4EBP2	Q13542	Eukaryotic translation initiation factor 4E-binding protein 2	19.361
gnl|gene15654|rna45711|	ESPL1	Q14674	Separin	19.3639
gnl|gene14255|rna41538|	KIAA2013	Q8IYS2	Uncharacterized protein KIAA2013	19.3784
gnl|gene13113|rna38114|	TRIM3	O75382	Tripartite motif-containing protein 3	19.3803
gnl|gene9734|rna28309|	PEX19	P40855	Peroxisomal biogenesis factor 19	19.3804
gnl|gene43301|rna86629|	ARFIP2	P53365	Arfaptin-2	19.3953
gnl|gene4620|rna13471|	RPS21	P63220	40S ribosomal protein S21	19.4084
gnl|gene9667|rna28125|	SCAMP3	O14828	Secretory carrier-associated membrane protein 3	19.4111
gnl|gene10875|rna31613|	MYO1E	Q12965	Unconventional myosin-Ie	19.4128
gnl|gene6260|rna18309|	PIH1D1	Q9NWS0	PIH1 domain-containing protein 1	19.4202
gnl|gene47628|rna92843|	XPO7	Q9UIA9	Exportin-7	19.4398
gnl|gene14556|rna42385|	ARL6IP5	O75915	PRA1 family protein 3	19.4399
gnl|gene4806|rna14037|	GALC	P54803	Galactocerebrosidase (Fragment)	19.4408
gnl|gene1033|rna3023|	AP4M1	O00189	AP-4 complex subunit mu-1	19.441
gnl|gene48715|rna94401|	ATXN10	Q9UBB4	Ataxin-10	19.4451
gnl|gene44313|rna88145|	POT1	Q9NUX5	Protection of telomeres protein 1	19.4502
gnl|gene14599|rna42540|	ARAP1	Q96P48	Arf-GAP with Rho-GAP domain, ANK repeat and PH domain-containing protein 1	19.4531
gnl|gene14224|rna41439|	TOLLIP	Q9H0E2	Toll-interacting protein	19.4544
gnl|gene39425|rna81001|	MYH10	P35580	Myosin-10	19.4687
gnl|gene43407|rna86789|	AZI2	Q9H6S1	5-azacytidine-induced protein 2	19.4776
gnl|gene15035|rna43870|	HELLS	Q9NRZ9	Lymphoid-specific helicase	19.4778
gnl|gene13228|rna38497|	SUB1	P53999	Activated RNA polymerase II transcriptional coactivator p15	19.4814
gnl|gene13528|rna39367|	EIF4E	P06730	Eukaryotic translation initiation factor 4E	19.4875
gnl|gene12800|rna37214|	SUOX	P51687	Sulfite oxidase, mitochondrial	19.4936
gnl|gene6285|rna18371|	POLR2D	O15514	DNA-directed RNA polymerase II subunit RPB4	19.4951
gnl|gene41016|rna83270|	DIP2A	Q14689	Disco-interacting protein 2 homolog A	19.5067
gnl|gene1484|rna4315|	NUP88	Q99567	Nuclear pore complex protein Nup88 (Fragment)	19.5078
gnl|gene50038|rna96306|	WDR13	Q9H1Z4	WD repeat-containing protein 13	19.5274
gnl|gene47112|rna92137|	CLUAP1	Q96AJ1	Clusterin associated protein 1, isoform CRA_a	19.5323
gnl|gene38223|rna79297|	MTA1	Q13330	Metastasis-associated protein MTA1	19.5326
gnl|gene5302|rna15524|	LSM3	P62310	U6 snRNA-associated Sm-like protein LSm3	19.5339
gnl|gene39705|rna81386|	TBCC	Q15814	Tubulin-specific chaperone C	19.5502
gnl|gene13695|rna39839|	SEPT7	Q16181	Septin-7	19.5512
gnl|gene36401|rna76721|	SNRPA1	P09661	U2 small nuclear ribonucleoprotein A'	19.5523
gnl|gene47698|rna92935|	NBEA	Q8NFP9	Neurobeachin	19.5589
gnl|gene9205|rna26736|	ALG8	Q9BVK2	Probable dolichyl pyrophosphate Glc1Man9GlcNAc2 alpha-1,3-glucosyltransferase	19.5603
gnl|gene41734|rna84286|	NECTIN1	Q15223	Nectin-1	19.5691
gnl|gene8279|rna24106|	MOB3A	Q96BX8	MOB kinase activator 3A	19.5758
gnl|gene40709|rna82834|	ERCC4	Q92889	DNA repair endonuclease XPF	19.5785
gnl|gene38582|rna79811|	NF2	P35240	Merlin	19.5844
gnl|gene5335|rna15625|	FANCD2	Q9BXW9	Fanconi anemia group D2 protein	19.586
gnl|gene18604|rna54311|	CSTF1	Q05048	Cleavage stimulation factor subunit 1	19.5874
gnl|gene2865|rna8319|	DMGDH	Q9UI17	DMGDH protein (Fragment)	19.5965
gnl|gene16937|rna49487|	TRMT61A	Q96FX7	tRNA (adenine(58)-N(1))-methyltransferase catalytic subunit TRMT61A	19.5978
gnl|gene18132|rna52986|	POLD1	P28340	DNA polymerase (Fragment)	19.604
gnl|gene17191|rna50197|	ARL1	P40616	ADP-ribosylation factor-like protein 1	19.6091
gnl|gene47614|rna92826|	SRPK1	Q96SB4	SRSF protein kinase 1	19.615
gnl|gene7812|rna22805|	RPL34	P49207	60S ribosomal protein L34	19.6157
gnl|gene2306|rna6717|	PIAS4	Q8N2W9	E3 SUMO-protein ligase PIAS4	19.6375
gnl|gene1498|rna4358|	RPTOR	Q8N122	Regulatory-associated protein of mTOR	19.6377
gnl|gene16701|rna48821|	TFRC	P02786	Transferrin receptor protein 1	19.6517
gnl|gene17928|rna52417|	GTF3C3	Q9Y5Q9	General transcription factor 3C polypeptide 3	19.6522
gnl|gene16930|rna49468|	NAPG	Q99747	Gamma-soluble NSF attachment protein	19.6547
gnl|gene1299|rna3787|	IMPDH1	P20839	Inosine-5'-monophosphate dehydrogenase 1	19.6741
gnl|gene38680|rna79923|	POLR3B	Q9NW08	DNA-directed RNA polymerase III subunit RPC2	19.6772
gnl|gene44978|rna89130|	NEDD8	Q15843	NEDD8	19.6776
gnl|gene38181|rna79241|	PECR	Q9BY49	Peroxisomal trans-2-enoyl-CoA reductase	19.6879
gnl|gene20199|rna58962|	PDCD10	Q9BUL8	Programmed cell death protein 10	19.7043
gnl|gene15483|rna45204|	NR2C1	P13056	Nuclear receptor subfamily 2 group C member 1	19.707
gnl|gene15664|rna45735|	CNN1	P51911	Calponin-1	19.7089
gnl|gene14832|rna43271|	ARFIP1	P53367	Arfaptin-1	19.7089
gnl|gene46760|rna91658|	ATM	Q13315	Serine-protein kinase ATM	19.7267
gnl|gene15413|rna44986|	COG8	Q96MW5	Conserved oligomeric Golgi complex subunit 8	19.7357
gnl|gene40611|rna82695|	CDH1	P12830	Cadherin-1	19.7362
gnl|gene12978|rna37715|	TMED5	Q9Y3A6	Transmembrane emp24 domain-containing protein 5	19.7373
gnl|gene34854|rna74545|	DNM1L	O00429	Dynamin-1-like protein	19.7656
gnl|gene615|rna1798|	IMPA1	P29218	Inositol monophosphatase 1	19.7665
gnl|gene13143|rna38204|	KBTBD8	Q8NFY9	Kelch repeat and BTB domain-containing protein 8	19.7711
gnl|gene4300|rna12523|	EXOC6B	Q9Y2D4	Exocyst complex component	19.7727
gnl|gene15844|rna46291|	RMDN1	Q96DB5	Regulator of microtubule dynamics protein 1	19.7734
gnl|gene16544|rna48314|	CAMK2B	Q13554	Calcium/calmodulin-dependent protein kinase type II subunit beta	19.7766
gnl|gene9093|rna26461|	GABRR2	P28476	Gamma-aminobutyric acid receptor subunit rho-2	19.7792
gnl|gene8767|rna25519|	MLH1	P40692	DNA mismatch repair protein Mlh1	19.789
gnl|gene51063|rna97816|	PTGES2	Q9H7Z7	Prostaglandin E synthase 2	19.7899
gnl|gene14871|rna43402|	NT5C3B	Q969T7	7-methylguanosine phosphate-specific 5'-nucleotidase	19.7956
gnl|gene18634|rna54405|	CCNB1	P14635	G2/mitotic-specific cyclin-B1	19.8055
gnl|gene8625|rna25113|	KDSR	Q06136	3-ketodihydrosphingosine reductase	19.8093
gnl|gene16369|rna47806|	RPAIN	Q86UA6	RPA-interacting protein	19.8116
gnl|gene12849|rna37352|	ECPAS	Q5VYK3	Proteasome adapter and scaffold protein ECM29	19.8119
gnl|gene4544|rna13265|	RANBP1	P43487	Ran-specific GTPase-activating protein	19.8394
gnl|gene6374|rna18657|	MICU2	Q8IYU8	Calcium uptake protein 2, mitochondrial	19.8402
gnl|gene5074|rna14817|	POLD2	P49005	DNA polymerase delta subunit 2	19.8589
gnl|gene17124|rna50011|	SNRPF	P62306	Small nuclear ribonucleoprotein F	19.8597
gnl|gene10075|rna29280|	EIF2B1	Q14232	Translation initiation factor eIF-2B subunit alpha	19.9138
gnl|gene5612|rna16426|	WLS	Q5T9L3	Protein wntless homolog	19.914
gnl|gene4790|rna13982|	MRPS5	P82675	28S ribosomal protein S5, mitochondrial	19.9146
gnl|gene1215|rna3533|	ZW10	O43264	Centromere/kinetochore protein zw10 homolog	19.92
gnl|gene10321|rna29993|	SSSCA1	O60232	Protein ZNRD2	19.9355
gnl|gene7567|rna22051|	POLR3C	Q9BUI4	DNA-directed RNA polymerase III subunit RPC3	19.947
gnl|gene20053|rna58534|	EVL	Q9UI08	Ena/VASP-like protein	19.9496
gnl|gene45607|rna90070|	EIF3M	Q7L2H7	Eukaryotic translation initiation factor 3 subunit M	19.9505
gnl|gene17416|rna50861|	ISCA1	Q9BUE6	Iron-sulfur cluster assembly 1 homolog, mitochondrial	19.9739
gnl|gene16458|rna48070|	GALNT2	Q10471	Polypeptide N-acetylgalactosaminyltransferase 2	19.9927
gnl|gene46132|rna90769|	HDAC6	Q9UBN7	Histone deacetylase 6	19.9952
gnl|gene12100|rna35144|	FBXL17	Q9UF56	F-box/LRR-repeat protein 17	20.0047
gnl|gene12788|rna37179|	SLC9A3R2	Q15599	Na(+)/H(+) exchange regulatory cofactor NHE-RF2	20.0191
gnl|gene13202|rna38421|	NDUFB4	O95168	NADH dehydrogenase [ubiquinone] 1 beta subcomplex subunit 4	20.0218
gnl|gene14818|rna43228|	COL4A3BP	Q9Y5P4	Ceramide transfer protein	20.0338
gnl|gene11285|rna32822|	CDC73	Q6P1J9	Parafibromin	20.0404
gnl|gene8304|rna24181|	TSEN54	Q7Z6J9	tRNA-splicing endonuclease subunit Sen54	20.0601
gnl|gene3175|rna9198|	SNX3	O60493	Sorting nexin-3	20.062
gnl|gene43198|rna86492|	EEF1D	P29692	Elongation factor 1-delta	20.0778
gnl|gene3414|rna9939|	CARHSP1	Q9Y2V2	Calcium-regulated heat-stable protein 1	20.0903
gnl|gene18483|rna53968|	ACTR1A	P61163	Alpha-centractin	20.0906
gnl|gene814|rna2374|	SUGT1	Q9Y2Z0	Protein SGT1 homolog	20.0913
gnl|gene2579|rna7493|	SSH3	Q8TE77	Protein phosphatase Slingshot homolog 3	20.0935
gnl|gene2512|rna7305|	NPM2	Q86SE8	Nucleoplasmin-2 (Fragment)	20.1242
gnl|gene8999|rna26206|	ZRANB3	Q5FWF4	DNA annealing helicase and endonuclease ZRANB3	20.1314
gnl|gene18790|rna54847|	ARCN1	P48444	Coatomer subunit delta	20.1402
gnl|gene2099|rna6091|	MYH9	P35579	Myosin-9	20.1669
gnl|gene11481|rna33368|	SNX2	O60749	Sorting nexin-2	20.1767
gnl|gene5214|rna15267|	PPIL3	Q9H2H8	Peptidyl-prolyl cis-trans isomerase-like 3	20.2148
gnl|gene11869|rna34474|	FSCN1	Q16658	Fascin	20.2188
gnl|gene2959|rna8574|	UBC	P0CG48	Polyubiquitin-C	20.2238
gnl|gene15028|rna43853|	VTI1B	Q9UEU0	Vesicle transport through interaction with t-SNAREs homolog 1B	20.2301
gnl|gene13665|rna39764|	GTPBP8	Q8N3Z3	GTP-binding protein 8	20.2371
gnl|gene3247|rna9412|	TLN1	Q9Y490	Talin-1	20.238
gnl|gene15754|rna46017|	TIMELESS	Q9UNS1	Protein timeless homolog	20.2447
gnl|gene2409|rna7015|	RPL30	P62888	60S ribosomal protein L30 (Fragment)	20.2511
gnl|gene4361|rna12700|	PPP4R3A	Q6IN85	Serine/threonine-protein phosphatase 4 regulatory subunit 3A (Fragment)	20.2657
gnl|gene49063|rna94883|	LTF	P02788	Lactotransferrin	20.2658
gnl|gene16473|rna48131|	RPN2	P04844	Dolichyl-diphosphooligosaccharide--protein glycosyltransferase subunit 2	20.27
gnl|gene4170|rna12138|	DCAF11	Q8TEB1	DDB1- and CUL4-associated factor 11	20.292
gnl|gene39075|rna80531|	POLR2H	P52434	DNA-directed RNA polymerases I, II, and III subunit RPABC3	20.2928
gnl|gene3665|rna10664|	SNRPG	P62308	Small nuclear ribonucleoprotein G	20.3248
gnl|gene1770|rna5138|	NNT	Q13423	Proton-translocating NAD(P)(+) transhydrogenase	20.3386
gnl|gene12099|rna35143|	PHKB	Q93100	Phosphorylase b kinase regulatory subunit beta	20.3705
gnl|gene2350|rna6838|	BIRC6	Q9NR09	Baculoviral IAP repeat-containing protein 6	20.3754
gnl|gene1417|rna4142|	RPS13	P62277	40S ribosomal protein S13	20.3838
gnl|gene38948|rna80350|	NSMCE4A	Q9NXX6	Non-structural maintenance of chromosomes element 4 homolog A	20.3874
gnl|gene36935|rna77483|	PPIL1	Q9Y3C6	Peptidyl-prolyl cis-trans isomerase-like 1	20.4106
gnl|gene37352|rna78050|	ZZEF1	O43149	Zinc finger ZZ-type and EF-hand domain-containing protein 1	20.4107
gnl|gene12150|rna35303|	KIF3A	Q9Y496	Kinesin-like protein	20.4132
gnl|gene36034|rna76203|	STX12	Q86Y82	Syntaxin-12	20.4211
gnl|gene16172|rna47262|	EXOC8	Q8IYI6	Exocyst complex component 8	20.4214
gnl|gene5700|rna16685|	PPP4R3B	Q5MIZ7	Serine/threonine-protein phosphatase 4 regulatory subunit 3B	20.4393
gnl|gene36387|rna76694|	TRMT1L	Q7Z2T5	TRMT1-like protein	20.4398
gnl|gene46642|rna91498|	RPS23	P62266	40S ribosomal protein S23	20.4477
gnl|gene13781|rna40097|	FOXRED1	Q96CU9	FAD-dependent oxidoreductase domain-containing protein 1	20.4551
gnl|gene9663|rna28115|	RIOK3	O14730	Serine/threonine-protein kinase RIO3	20.4608
gnl|gene39802|rna81541|	ITSN2	Q9NZM3	Intersectin-2 (Fragment)	20.4865
gnl|gene5344|rna15653|	RPS16	P62249	40S ribosomal protein S16	20.4927
gnl|gene17266|rna50394|	AKAP1	Q92667	A-kinase anchor protein 1, mitochondrial	20.4987
gnl|gene2746|rna7995|	ATP2B1	P20020	Calcium-transporting ATPase	20.5002
gnl|gene15924|rna46546|	MRPL39	Q9NYK5	39S ribosomal protein L39, mitochondrial	20.5006
gnl|gene19339|rna56495|	UTP4	Q969X6	U3 small nucleolar RNA-associated protein 4 homolog	20.5183
gnl|gene37082|rna77690|	AGO4	Q9HCK5	Protein argonaute-4	20.5241
gnl|gene49051|rna94870|	UHRF1BP1L	A0JNW5	UHRF1-binding protein 1-like	20.5341
gnl|gene1087|rna3156|	DOCK1	Q14185	Dedicator of cytokinesis protein 1	20.5363
gnl|gene7820|rna22826|	CNNM4	Q6P4Q7	Metal transporter CNNM4	20.5423
gnl|gene4882|rna14259|	NAA38	Q9BRA0	N-alpha-acetyltransferase 38, NatC auxiliary subunit	20.5424
gnl|gene17463|rna51003|	IRGC	Q6NXR0	Interferon-inducible GTPase 5	20.5425
gnl|gene14040|rna40904|	GPA33	Q99795	Cell surface A33 antigen	20.5468
gnl|gene3642|rna10591|	WDR43	Q15061	WD repeat-containing protein 43	20.5483
gnl|gene5449|rna15970|	SLC25A5	P05141	ADP/ATP translocase 2	20.5519
gnl|gene7024|rna20508|	C15orf40	Q8WUR7	UPF0235 protein C15orf40 (Fragment)	20.5523
gnl|gene17661|rna51624|	ACSL4	O60488	Long-chain-fatty-acid--CoA ligase 4	20.5704
gnl|gene8773|rna25541|	GTF3C5	Q9Y5Q8	General transcription factor 3C polypeptide 5	20.5706
gnl|gene38911|rna80298|	UBL4A	P11441	Ubiquitin-like protein 4A	20.6186
gnl|gene2379|rna6917|	RABEPK	Q7Z6M1	Rab9 effector protein with kelch motifs	20.6295
gnl|gene2393|rna6967|	NEDD1	Q8NHV4	Protein NEDD1	20.6316
gnl|gene9039|rna26311|	MRPL45	Q9BRJ2	39S ribosomal protein L45, mitochondrial	20.6317
gnl|gene337|rna974|	MRPL1	Q9BYD6	39S ribosomal protein L1, mitochondrial	20.6412
gnl|gene45622|rna90090|	SNX1	Q13596	Sorting nexin-1	20.6448
gnl|gene41297|rna83696|	COG4	Q9H9E3	Conserved oligomeric Golgi complex subunit 4	20.6453
gnl|gene16050|rna46921|	ECE1	P42892	Endothelin-converting enzyme 1	20.6523
gnl|gene12357|rna35932|	KATNA1	O75449	Katanin p60 ATPase-containing subunit A1	20.664
gnl|gene9284|rna26967|	NDUFS4	O43181	NADH dehydrogenase [ubiquinone] iron-sulfur protein 4, mitochondrial	20.6662
gnl|gene13864|rna40364|	EHD4	Q9H223	EH domain-containing protein 4	20.6762
gnl|gene14897|rna43479|	OCRL	Q01968	Inositol polyphosphate 5-phosphatase OCRL	20.6823
gnl|gene39325|rna80867|	CORO1C	Q9ULV4	Coronin-1C	20.69
gnl|gene11307|rna32880|	COG1	Q8WTW3	Conserved oligomeric Golgi complex subunit 1 (Fragment)	20.6935
gnl|gene237|rna669|	RPL23A	P62750	60S ribosomal protein L23a	20.7028
gnl|gene45353|rna89692|	HAUS3	Q68CZ6	HAUS augmin-like complex subunit 3	20.7034
gnl|gene35801|rna75886|	ZFAND1	Q8TCF1	AN1-type zinc finger protein 1	20.704
gnl|gene46239|rna90918|	DYNLRB1	Q9NP97	Dynein light chain roadblock-type 1	20.7046
gnl|gene2132|rna6190|	TBC1D17	Q9HA65	TBC1 domain family member 17 (Fragment)	20.7227
gnl|gene13978|rna40680|	PHPT1	Q9NRX4	14 kDa phosphohistidine phosphatase	20.7252
gnl|gene48369|rna93932|	ATP2A2	P16615	Sarcoplasmic/endoplasmic reticulum calcium ATPase 2	20.7446
gnl|gene10015|rna29109|	ATP5IF1	Q9UII2	ATPase inhibitor, mitochondrial	20.7471
gnl|gene14803|rna43190|	SPG7	Q9UQ90	Paraplegin (Fragment)	20.7476
gnl|gene9772|rna28418|	LRRC20	Q8TCA0	Leucine-rich repeat-containing protein 20 (Fragment)	20.7521
gnl|gene763|rna2221|	CSNK1A1	P48729	Casein kinase 1, alpha 1, isoform CRA_d	20.7626
gnl|gene10054|rna29221|	TTC5	Q8N0Z6	Tetratricopeptide repeat protein 5	20.7667
gnl|gene12083|rna35101|	PIK3R4	Q99570	Phosphoinositide 3-kinase regulatory subunit 4	20.7826
gnl|gene18782|rna54828|	VPS13A	Q96RL7	Vacuolar protein sorting-associated protein 13A	20.7884
gnl|gene20440|rna59705|	SPTBN2	O15020	SPTBN2 protein	20.7889
gnl|gene15874|rna46378|	PACSIN2	Q9UNF0	Protein kinase C and casein kinase substrate in neurons protein 2	20.794
gnl|gene11835|rna34367|	ELMO2	Q96JJ3	Engulfment and cell motility protein 2 (Fragment)	20.7982
gnl|gene40496|rna82516|	EIF2B5	Q13144	Translation initiation factor eIF-2B subunit epsilon	20.8032
gnl|gene20226|rna59040|	KDM5C	P41229	Lysine-specific demethylase 5C	20.8042
gnl|gene13985|rna40708|	FANCA	O15360	Fanconi anemia group A protein	20.8093
gnl|gene9926|rna28857|	TBCK	Q8TEA7	TBC domain-containing protein kinase-like protein	20.8107
gnl|gene7895|rna23031|	DDHD1	Q8NEL9	Phospholipase DDHD1 (Fragment)	20.8124
gnl|gene13482|rna39225|	SSR1	P43307	Signal sequence receptor subunit alpha	20.8189
gnl|gene36529|rna76903|	ZNF615	Q8N8J6	Zinc finger protein 615	20.8217
gnl|gene5146|rna15049|	MASTL	Q96GX5	Serine/threonine-protein kinase greatwall	20.8513
gnl|gene18986|rna55429|	NUP107	P57740	Nuclear pore complex protein Nup107	20.8522
gnl|gene3277|rna9490|	SULT2A1	Q06520	Sulfotransferase 2A1	20.8552
gnl|gene6|rna23|	MAPRE1	Q15691	Microtubule-associated protein RP/EB family member 1	20.8738
gnl|gene48068|rna93488|	NDUFS7	O75251	NADH dehydrogenase [ubiquinone] iron-sulfur protein 7, mitochondrial	20.8777
gnl|gene3412|rna9934|	ALDH3A2	P51648	Aldehyde dehydrogenase family 3 member A2 (Fragment)	20.8859
[truncated: 1,978 more rows]

## Sheet: Supplementary Table 3 key
Supplementary Table 3: Mass spectromety and RNA-seq data
Tables of mass spectrometry and RNA-seq data. The data displayed in the figures is quoted in "Experiment" and linked to the "Column name" in the respective table.
"TMT label" states which tandem mass tag labeling system was used. "Mass tag" states which tag was used for the respective channel.
	Experiment	Column name	TMT label	Mass tag	Method	Data type
Filtration Chromatography					TMTc	Ratios of sum of complementary ion signals of a protein's peptides
	nm100 T1	ratios0Sum	TMT	126_
	nm30 T1	ratios1Sum	TMT	127n
	nm100 T2	ratios2Sum	TMT	128c
	nm30 T2	ratios3Sum	TMT	130c
	input	ratios4Sum	TMT	131_
…continued					MS3	Sum of reporter ion signals of a protein's peptides
	nm200 T1	rq_126_snSum	TMT	126_
	nm200 T2	rq_128c_snSum	TMT	128c
	input	rq_130c_snSum	TMT	130c
Diluted Filtration					TMTproC	Ratios of sum of complementary ion signals of a protein's peptides
	nm100 1x	ratios1Sum	TMTpro	126_
	nm100 1.2x	ratios3Sum	TMTpro	129n
	nm100 1.4x	ratios4Sum	TMTpro	130n
	nm100 2x	ratios7Sum	TMTpro	132n
	nm100 4x	ratios8Sum	TMTpro	134n
	input	ratios2Sum	TMTpro	127n
RNA-seq					RNA-seq
	unfiltered	Input_rep1,2,3	-	-
	T1	T1_rep1,2,3	-	-
	T2	T2_rep1,2,3	-	-
Preparation Spin					MS3	Sum of reporter ion signals of a protein's peptides
	extract	rq_126_snSum	TMT	126_
	top	rq_128c_snSum	TMT	128c
	bottom	rq_129n_snSum	TMT	129n
Hard Spin 15min					MS3	Sum of reporter ion signals of a protein's peptides
	1x top	rq_126_snSum	TMTpro	126_
	1.2x top	rq_127n_snSum	TMTpro	127n
	1.4x top	rq_127c_snSum	TMTpro	127c
	2x top	rq_128n_snSum	TMTpro	128n
	1x bottom	rq_128c_snSum	TMTpro	128c
	1.2x bottom	rq_129n_snSum	TMTpro	129n
	1.4x bottom	rq_129c_snSum	TMTpro	129c
	2x bottom	rq_130n_snSum	TMTpro	130n
	input	rq_134n_snSum	TMTpro	134n
Hard Spin 30min					MS3	Sum of reporter ion signals of a protein's peptides
	1x top	rq_126_snSum	TMTpro	126_
	2x top	rq_127n_snSum	TMTpro	127n
	4x top	rq_127c_snSum	TMTpro	127c
	8x top	rq_128n_snSum	TMTpro	128n
	1x bottom	rq_128c_snSum	TMTpro	128c
	2x bottom	rq_129n_snSum	TMTpro	129n
	4x bottom	rq_129c_snSum	TMTpro	129c
	8x bottom	rq_130n_snSum	TMTpro	130n
	input	rq_133c_snSum	TMTpro	133c
RNAse Treatment					TMTproC	Ratios of sum of complementary ion signals of a protein's peptides
	nm30 T1	ratioSN1	TMTpro	126-
	nm30 T1 RNAse	ratioSN2	TMTpro	128c
	nm100 T1	ratioSN5	TMTpro	131n
	nm100 T1 RNAse	ratioSN6	TMTpro	131c
	input	ratioSN8	TMTpro	134n
CA Filters					MS3	Sum of reporter ion signals of a protein's peptides
	CA 3.0um	rq_126_snSum	TMT	126_
	CA 1.2um	rq_127n_snSum	TMT	127n
	CA 0.8um	rq_127c_snSum	TMT	127c
	CA 0.22um	rq_128n_snSum	TMT	128n
	CA stack	rq_128c_snSum	TMT	128c
	input	rq_129n_snSum	TMT	129n

## Sheet: ST3 Filtration Chromatography 1
ProteinId	LaevisGene	GeneSymbol	GeneSpecifier	Name	GroupID	NumberOfPeptides	Collapsed	Parsimony	ratios0Sum	ratios1Sum	ratios2Sum	ratios3Sum	ratios4Sum
gnl|gene10018|rna29118|	LOC108711278				4012	1	C	UR	3.1667	0.99471	7.2101	1.8197	6.8088
gnl|gene10078|rna29288|	LOC108714666				807	5	C	UR	25.6735	14.8673	26.1329	17.8202	15.5061
gnl|gene10|rna32|	LOC108710558				4464	1	C	UR	3.4943	2.2275	6.4967	3.5549	4.2267
gnl|gene13767|rna40058|	LOC108711265				3907	3	C	UR	16.1209	13.9751	10.3265	8.8055	10.7721
gnl|gene14387|rna41895|	dpepe.L				389	3	C	UR	15.8974	10.9383	11.0733	12.7573	9.3337
gnl|gene14575|rna42437|	LOC108719050				1394	3	C	UR	1.99931	1.33884	7.0605	7.3515	42.25
gnl|gene1597|rna4662|	avd.2.L				3607	1	C	UR	3.8003	1.55	1.9499	2.1812	10.519
gnl|gene16546|rna48338|	loc100127805.L				2031	3	C	UR	14.1503	13.6002	11.8879	13.8427	6.5189
gnl|gene19706|rna57599|	phr.L				825	7	C	UR	33.7482	21.135	36.0912	20.8137	28.2117
gnl|gene19818|rna57878|	LOC108699289				911	6	C	UR	2.04728	1.99961	3.6962	6.29548	105.962
gnl|gene2563|rna7451|	loc728026.L				2433	3	C	UR	7.1274	3.18314	3.609	3.08612	42.994
gnl|gene2609|rna7579|	MGC147242.L				480	2	C	UR	7.0561	4.9859	8.3184	10.8882	8.7515
gnl|gene27911|rna67422|	Xetrov90000548m.S				2955	1	C	UR	7.728	6.1865	2.9412	1.3069	1.8374
gnl|gene30787|rna70300|	loc440330.L				4554	1	C	UR	3.6206	0.85364	3.8916	2.3899	9.2442
gnl|gene3151|rna9128|	loc100145161.S				3982	1	C	UR	4.6127	2.7796	5.5181	3.499	3.5906
gnl|gene3183|rna9224|	LOC108713387				3314	1	C	UR	0.451	0.13845	0.56392	0.89427	17.952
gnl|gene32149|rna71670|	Xelaev18026984m				3633	1	C	UR	1.2181	0.37686	1.4711	0.84596	16.088
gnl|gene33476|rna73002|	Xetrov90030349m.L				3611	1	C	UR	3.9479	4.7128	3.8068	4.1405	3.392
gnl|gene34783|rna74459|	ivd.S				4130	1	C	UR	0.52171	0.36635	0.59762	1.1084	17.406
gnl|gene35024|rna74790|	LOC108703977				2826	2	C	UR	4.6555	2.82739	11.3231	9.3809	11.8132
gnl|gene36207|rna76454|	LOC108713023				1259	3	C	UR	0.0156709	0.0140944	0.404288	2.88956	56.677
gnl|gene36719|rna77160|	LOC108708239				4041	5	C	UR	26.1974	13.8297	27.1617	15.8864	16.9251
gnl|gene36955|rna77513|	uqcrq.S				2172	1	C	UR	0.14689	0.092633	0.0016245	0.50621	19.253
gnl|gene38579|rna79808|	LOC108718825				97	2	C	UR	8.4633	2.45404	8.3448	6.6486	14.0893
gnl|gene39406|rna80974|	LOC108698101				4658	1	C	UR	2.4037	1.7519	3.4922	1.9238	10.428
gnl|gene40157|rna82031|	loc733539.L				3977	3	C	UR	12.4264	10.5713	10.4053	15.6563	10.9408
gnl|gene40400|rna82383|	loc100145002.L				2059	1	C	UR	5.1376	4.7791	4.2779	3.6012	2.2042
gnl|gene41234|rna83591|	ndufa4.L				3222	1	C	UR	0.27225	0.27363	0.34902	0.80022	18.305
gnl|gene41361|rna83763|	hjurp				4318	1	C	UR	2.3257	1.1461	6.7945	2.5883	7.1453
gnl|gene4310|rna12559|	loc100495756.L				2628	5	C	UR	0.107558	0.0167696	1.40459	2.90886	95.563
gnl|gene43139|rna86390|	LOC108698339				2127	5	C	UR	3.93304	1.52635	35.7392	7.9044	50.8968
gnl|gene43389|rna86765|	LOC108700207				2091	2	C	UR	7.8154	5.2059	6.2278	5.8697	14.8812
gnl|gene44151|rna87914|	LOC108719053				3830	1	C	UR	7.0611	5.3804	2.8857	1.781	2.8918
gnl|gene44448|rna88374|	LOC108698338				2704	3	C	UR	0.272577	1.16492	3.09954	2.67819	52.785
gnl|gene45138|rna89376|	LOC108717360				692	5	C	UR	24.039	15.9117	24.5248	17.7962	17.7282
gnl|gene4803|rna14028|	loc100495756.S				2628	1	C	UR	0.0027557	0.00192	0.45886	0.50699	19.029
gnl|gene49910|rna96112|	LOC108703230				177	3	C	UR	13.6327	4.1142	19.0291	6.4976	16.7262
gnl|gene49929|rna96143|	LOC108715458				4158	2	C	UR	5.9234	6.2044	8.4188	9.7764	9.6771
gnl|gene514|rna1459|	loc100127873.L				994	2	C	UR	10.3492	7.0775	9.6183	6.7315	6.2235
gnl|gene5173|rna15136|	LOC108714527				3030	1	C	UR	5.563	2.354	4.8497	2.3478	4.8855
gnl|gene6057|rna17726|	LOC108714686				1748	2	C	UR	10.3566	9.4725	7.516	8.0919	4.5629
gnl|gene6171|rna18023|	LOC108696590				2153	5	C	UR	28.0732	25.2558	20.1347	16.2938	10.2429
gnl|gene6175|rna18034|	velo1.L				2943	1	C	UR	0.0022087	0.0012365	0.67292	0.8331	18.491
gnl|gene6687|rna19571|	loc100498624.L				382	5	C	UR	18.1259	4.98342	16.5248	6.01514	54.3515
gnl|gene778|rna2270|	MGC86492.S				506	2	C	UR	7.1112	2.27142	6.2963	3.1926	21.128
gnl|gene9388|rna27319|	LOC108701277				1857	7	C	UR	27.6656	44.066	23.961	33.6847	10.6231
gnl|gene9504|rna27633|	dppa2/4.1.L				1297	3	C	UR	12.6625	6.0208	16.5539	10.265	14.4979
gnl|gene9727|rna28291|	loc100491633.L				823	1	C	UR	0.63871	0.00077741	1.6412	0.55673	17.163
gnl|gene16891|rna49367|	ovos2.L	A2M	P01023	Alpha-2-macroglobulin	449	10	C	UR	54.7926	35.7926	37.6795	25.659	46.076
gnl|gene40222|rna82125|	LOC108696029	A2ML1	A8K2U0	Alpha-2-macroglobulin-like protein 1 (Fragment)	4704	1	C	UR	0.002863	0.41469	0.92027	1.0092	17.653
gnl|gene43170|rna86438|	a2ml1.L	A2ML1		Alpha-2-macroglobulin-like protein 1 (Fragment)	1359	6	C	UR	2.75844	2.12877	4.57416	4.6535	105.885
gnl|gene43691|rna87209|	LOC108697325	A2ML1		Alpha-2-macroglobulin-like protein 1 (Fragment)	1359	1	C	UR	0.79805	0.63044	1.4875	1.5812	15.503
gnl|gene17129|rna50024|	aadat.S	AADAT	Q8N5Z0	Kynurenine/alpha-aminoadipate aminotransferase, mitochondrial	1067	2	C	UR	9.5564	8.2687	6.7058	7.261	8.208
gnl|gene1693|rna4935|	aagab.L	AAGAB	Q6PD74	Alpha- and gamma-adaptin-binding protein p34	2502	1	C	UR	3.6946	2.3875	3.6498	3.8642	6.4038
gnl|gene35365|rna75320|	LOC108711545	AAK1	Q2M2I8	AP2-associated protein kinase 1	4445	1	C	UR	1.5686	2.4303	4.0024	6.5719	5.4269
gnl|gene4997|rna14603|	aak1.S	AAK1		AP2-associated protein kinase 1	4445	1	C	UR	0.61607	1.491	2.5541	8.6521	6.6868
gnl|gene8875|rna25835|	aamp.S	AAMP	Q13685	Angio-associated migratory cell protein	1595	2	C	UR	11.6283	10.5925	7.5602	6.1207	4.0985
gnl|gene16361|rna47786|	aar2.L	AAR2	Q9Y312	Protein AAR2 homolog	3316	2	C	UR	9.3519	5.0113	12.0644	5.5752	7.9972
gnl|gene5928|rna17353|	aars.L	AARS1		Alanine--tRNA ligase, cytoplasmic	1014	31	C	UR	167.349	140.205	129.679	117.777	64.99
gnl|gene739|rna2153|	aars2.L	AARS2	Q5JTZ9	Alanine--tRNA ligase, mitochondrial	1238	1	C	UR	0.1296	0.17697	0.48116	1.3193	17.893
gnl|gene5048|rna14755|	aarsd1.L	AARSD1	Q9BTE6	Alanyl-tRNA editing protein Aarsd1	537	6	C	UR	27.0252	21.6739	27.699	25.0189	18.5829
gnl|gene6246|rna18266|	aasdh.L	AASDH	Q4L235	Beta-alanine-activating enzyme	4595	1	C	UR	4.1041	3.9059	5.2894	4.0653	2.6353
gnl|gene41776|rna84338|	aass.L	AASS	Q9UDR5	Alpha-aminoadipic semialdehyde synthase, mitochondrial	1656	7	C	UR	2.45203	2.7126	4.09347	7.74369	122.998
gnl|gene9782|rna28444|	aatf.S	AATF	Q9NY61	Protein AATF	2596	1	C	UR	3.128	0.81949	7.1115	2.3925	6.5486
gnl|gene43390|rna86771|	MGC68458	ABAT	P80404	4-aminobutyrate aminotransferase, mitochondrial	3597	1	C	UR	0.33048	0.35194	0.60535	1.3668	17.345
gnl|gene9728|rna28294|	abat.S	ABAT		4-aminobutyrate aminotransferase, mitochondrial	3597	3	C	UR	0.634373	0.99778	1.75163	3.68196	52.934
gnl|gene4927|rna14383|	abcb7.L	ABCB7	O75027	ATP-binding cassette sub-family B member 7, mitochondrial	329	2	C	UR	0.0090354	0.0089318	0.0068588	1.22059	38.755
gnl|gene20417|rna59639|	abcc1.L	ABCC1	P33527	Multidrug resistance-associated protein 1	4271	1	C	UR	0.33252	0.14809	1.1565	0.48781	17.875
gnl|gene41860|rna84458|	LOC108702301	ABCC1		Multidrug resistance-associated protein 1	1718	1	C	UR	3.8808	6.7439	3.517	2.2036	3.6546
gnl|gene39766|rna81490|	abcd1.L	ABCD1	P33897	ATP-binding cassette sub-family D member 1	2599	2	C	UR	0.295608	0.0093534	0.385639	1.74478	37.564
gnl|gene4614|rna13456|	abcd3.S	ABCD3	P28288	ATP-binding cassette sub-family D member 3	2046	1	C	UR	0.0049731	0.0049336	0.0046305	0.18286	19.803
gnl|gene1725|rna5021|	abce1.L	ABCE1	P61221	ATP-binding cassette sub-family E member 1	52	2	C	UR	10.1805	8.6871	9.2141	5.8048	6.1135
gnl|gene19372|rna56615|	abce1.S	ABCE1		ATP-binding cassette sub-family E member 1	52	12	C	UR	63.8565	39.183	60.7581	41.3733	34.8296
gnl|gene10093|rna29341|	abcf1.L	ABCF1	Q8NE71	ATP-binding cassette sub-family F member 1 (Fragment)	179	20	C	UR	97.6544	74.1026	98.0975	65.346	64.7995
gnl|gene37485|rna78225|	LOC108695527	ABCF2	Q9UG63	ATP-binding cassette sub-family F member 2	1833	1	C	UR	3.5546	2.844	5.7725	3.1645	4.6644
gnl|gene6381|rna18678|	abcf2.L	ABCF2		ATP-binding cassette sub-family F member 2	1833	10	C	UR	42.0157	16.0749	64.9812	39.1716	37.7566
gnl|gene5949|rna17412|	abcf3.L	ABCF3	Q9NUQ8	ATP-binding cassette sub-family F member 3	1396	10	C	UR	34.8284	22.641	57.5225	46.3397	38.6683
gnl|gene6363|rna18625|	abcf3.S	ABCF3		ATP-binding cassette sub-family F member 3	1396	3	C	UR	9.877	6.8173	16.6039	14.7764	11.9252
gnl|gene6601|rna19317|	abhd14b.L	ABHD14B	Q96IU4	Protein ABHD14B	1504	6	C	UR	30.6706	29.0199	23.4682	25.0039	11.8377
gnl|gene26122|rna65622|	mastl.S	ABI1	Q8IZP0	Abl interactor 1	340	3	C	UR	15.0606	8.5772	14.3118	12.9639	9.0865
gnl|gene11993|rna34852|	fam206a.S	ABITRAM	Q9NX38	Protein Abitram	3018	2	C	UR	10.0124	5.9616	8.6376	6.4752	8.9133
gnl|gene11558|rna33567|	abr.S	ABR	Q12979	Active breakpoint cluster region-related protein	617	2	C	UR	9.7895	6.5074	10.2448	6.6214	6.8369
gnl|gene1453|rna4231|	abr.L	ABR		Active breakpoint cluster region-related protein	617	8	C	UR	37.8869	25.8439	41.8631	27.5614	26.8447
gnl|gene15331|rna44744|	abracl.L	ABRACL	Q9P1F3	Costars family protein ABRACL	3091	1	C	UR	5.0693	2.9425	4.4149	3.2447	4.3286
gnl|gene39158|rna80654|	abraxas2.L	ABRAXAS2	Q15018	BRISC complex subunit Abraxas 2	4213	2	C	UR	10.5118	7.0817	8.8162	6.6051	6.9852
gnl|gene4285|rna12480|	acaa1.L	ACAA1	P09110	3-ketoacyl-CoA thiolase, peroxisomal	466	4	C	UR	2.45349	2.08869	2.62017	4.9699	67.867
gnl|gene20396|rna59579|	acaa2.L	ACAA2	P42765	3-ketoacyl-CoA thiolase, mitochondrial	130	8	C	UR	3.07849	1.88406	5.3501	8.35315	141.335
gnl|gene49629|rna95694|	LOC108705465	ACAA2		3-ketoacyl-CoA thiolase, mitochondrial	130	1	C	UR	0.21947	0.23033	0.42427	1.0438	18.082
gnl|gene8281|rna24111|	acacb.L	ACACB	O00763	Acetyl-CoA carboxylase 2	3083	9	C	UR	44.0291	24.3748	49.1204	29.7112	32.7644
gnl|gene47694|rna92930|	acad10.L	ACAD10	Q6JQN1	Acyl-CoA dehydrogenase family member 10	2151	3	C	UR	1.0499	1.47435	2.37809	3.9986	51.099
gnl|gene5340|rna15636|	acad11.L	ACAD11	Q709F0	Acyl-CoA dehydrogenase family member 11	2335	1	C	UR	0.33748	0.31509	0.55742	0.70637	18.084
gnl|gene3537|rna10295|	acad8.L	ACAD8	Q9UKU7	Isobutyryl-CoA dehydrogenase, mitochondrial	2346	2	C	UR	0.47701	0.63841	0.92102	2.03605	35.928
gnl|gene48840|rna94599|	acad9.S	ACAD9	Q9H845	Complex I assembly factor ACAD9, mitochondrial	1464	11	C	UR	2.47807	0.974395	3.63004	7.27532	205.643
gnl|gene17402|rna50813|	acadl.L	ACADL	P28330	Long-chain specific acyl-CoA dehydrogenase, mitochondrial	1261	5	C	UR	1.55052	1.69793	2.73981	5.75995	88.252
gnl|gene4690|rna13695|	MGC147631.L	ACADL		Long-chain specific acyl-CoA dehydrogenase, mitochondrial	1505	2	C	UR	0.61965	0.69459	0.69708	2.09855	35.89
gnl|gene5405|rna15851|	acadm.S	ACADM	P11310	Medium-chain specific acyl-CoA dehydrogenase, mitochondrial	904	1	C	UR	0.31623	0.21496	0.0015517	0.76274	18.705
gnl|gene8983|rna26158|	acadm.L	ACADM		Medium-chain specific acyl-CoA dehydrogenase, mitochondrial	904	9	C	UR	3.15471	3.49716	3.57293	9.31808	160.457
gnl|gene8153|rna23734|	acads.L	ACADS	P16219	Short-chain specific acyl-CoA dehydrogenase, mitochondrial	3550	3	C	UR	0.93669	0.798335	2.24132	3.33821	52.685
gnl|gene9867|rna28681|	acadsb.L	ACADSB	P45954	Short/branched chain specific acyl-CoA dehydrogenase, mitochondrial	2364	5	C	UR	1.46683	1.37688	2.14432	4.32137	90.69
gnl|gene16476|rna48141|	acadvl.L	ACADVL	P49748	Very long-chain specific acyl-CoA dehydrogenase, mitochondrial	1	9	C	UR	0.0667283	0.281383	2.13481	4.90788	172.61
gnl|gene5193|rna15204|	mgc107841.L	ACADVL		Very long-chain specific acyl-CoA dehydrogenase, mitochondrial	1038	4	C	UR	2.153	2.53145	2.63461	3.39096	69.29
gnl|gene41514|rna83986|	acap2.L	ACAP2	Q15057	Arf-GAP with coiled-coil, ANK repeat and PH domain-containing protein 2 (Fragment)	2815	4	C	UR	21.1993	14.9516	19.4201	14.3549	10.074
gnl|gene10303|rna29942|	acat1.S	ACAT1	P24752	Acetyl-CoA acetyltransferase, mitochondrial	679	2	C	UR	0.00274829	0.11019	0.93373	2.2021	36.751
gnl|gene9051|rna26339|	acat1.L	ACAT1		Acetyl-CoA acetyltransferase, mitochondrial	679	8	C	UR	3.44959	4.217	4.26046	10.1637	137.909
gnl|gene10680|rna31029|	acat2.L	ACAT2	Q9BWD1	Acetyl-CoA acetyltransferase, cytosolic	1580	5	C	UR	30.8103	21.7546	19.1461	16.124	12.1649
gnl|gene15895|rna46455|	acbd3.L	ACBD3	Q9H3P7	Golgi resident protein GCP60	380	1	C	UR	4.2451	2.063	6.0823	4.0751	3.5346
gnl|gene11345|rna32983|	acbd6.S	ACBD6	Q9BR61	Acyl-CoA-binding domain-containing protein 6	4230	1	C	UR	1.9036	0.93033	2.6933	2.3895	12.083
gnl|gene15636|rna45649|	acbd7.L	ACBD7	Q8N6N7	Acyl-CoA-binding domain-containing protein 7	1161	2	C	UR	3.17258	3.22423	1.92158	1.8692	29.813
gnl|gene19443|rna56820|	acin1.S	ACIN1	Q9UKV3	Apoptotic chromatin condensation inducer in the nucleus	4163	6	C	UR	29.7449	12.3219	33.6082	20.9604	23.3647
gnl|gene13375|rna38904|	acly.S	ACLY	P53396	ATP-citrate synthase	556	21	C	UR	127.176	95.5286	90.1299	60.6303	46.5347
gnl|gene4592|rna13396|	acly.L	ACLY		ATP-citrate synthase	556	1	C	UR	5.9788	4.7674	4.2435	2.344	2.6664
gnl|gene13109|rna38105|	aco1.L	ACO1	P21399	Cytoplasmic aconitate hydratase	1245	15	C	UR	83.1762	77.7247	60.6445	48.933	29.5217
gnl|gene5999|rna17549|	aco2.S	ACO2	Q99798	Aconitate hydratase, mitochondrial	1891	2	C	UR	0.93214	0.88283	1.52253	2.3722	34.29
gnl|gene9191|rna26702|	aco2.L	ACO2		Aconitate hydratase, mitochondrial	1891	13	C	UR	5.69563	5.67428	9.25282	16.2616	223.115
gnl|gene44149|rna87909|	LOC108714336	ACOT11	Q8WXI4	Acyl-coenzyme A thioesterase 11	869	2	C	UR	10.4003	5.0062	9.9059	9.3552	5.3322
gnl|gene9730|rna28300|	acot12.L	ACOT12	Q8WYK0	Acetyl-coenzyme A thioesterase	2619	3	C	UR	11.2131	6.7402	16.5812	10.7951	14.6704
gnl|gene16725|rna48875|	acot13.S	ACOT13	Q9NPJ3	Acyl-coenzyme A thioesterase 13	3239	1	C	UR	0.27495	0.25519	0.29088	0.90863	18.27
gnl|gene1773|rna5145|	acot2.S	ACOT2	P49753	Acyl-coenzyme A thioesterase 2, mitochondrial	1378	1	C	UR	2.933	2.5244	3.1587	3.6798	7.704
gnl|gene17707|rna51749|	acot7.L	ACOT7	O00154	Cytosolic acyl coenzyme A thioester hydrolase	1575	2	C	UR	9.9888	9.3347	9.0969	6.9986	4.581
gnl|gene41668|rna84179|	acot9.L	ACOT9	Q9Y305	Acyl-coenzyme A thioesterase 9, mitochondrial	3651	1	C	UR	0.21919	0.14037	0.41566	1.0126	18.212
gnl|gene19413|rna56738|	acox1.L	ACOX1	Q15067	Peroxisomal acyl-coenzyme A oxidase 1	649	5	C	UR	2.50875	2.98168	3.9408	5.469	85.1
gnl|gene43504|rna86940|	acox2.L	ACOX2	Q99424	Peroxisomal acyl-coenzyme A oxidase 2	3836	3	C	UR	2.22132	2.53522	3.52541	4.0208	47.696
gnl|gene20256|rna59138|	acox3.L	ACOX3	O15254	Peroxisomal acyl-coenzyme A oxidase 3	2560	2	C	UR	1.16665	0.98563	1.24443	1.63916	34.964
gnl|gene13841|rna40303|	acp1.S	ACP1	P24666	Low molecular weight phosphotyrosine protein phosphatase	3012	1	C	UR	3.7072	2.4655	3.7996	4.2585	5.7692
gnl|gene3974|rna11561|	acp1.L	ACP1		Low molecular weight phosphotyrosine protein phosphatase	3012	3	C	UR	10.9119	6.6255	12.2179	11.0363	19.2084
gnl|gene17751|rna51892|	acp6.S	ACP6	Q9NPH0	Lysophosphatidic acid phosphatase type 6	3009	2	C	UR	0.90867	1.67086	0.99835	1.88111	34.541
gnl|gene17415|rna50854|	acsl1.L	ACSL1	P33121	Long-chain-fatty-acid--CoA ligase 1	129	13	C	UR	10.6733	3.15761	19.0274	9.23048	217.911
gnl|gene2183|rna6344|	acsl1.S	ACSL1		Long-chain-fatty-acid--CoA ligase 1	129	2	C	UR	0.91191	0.236694	2.9644	2.00829	33.879
gnl|gene17661|rna51624|	acsl4.L	ACSL4	O60488	Long-chain-fatty-acid--CoA ligase 4	877	9	C	UR	8.23718	4.11015	41.116	7.95202	118.585
gnl|gene45664|rna90155|	LOC108701066	ACSS2	Q9NR19	Acetyl-coenzyme A synthetase, cytoplasmic	3225	2	C	UR	9.9495	9.5301	9.069	7.1951	4.2563
gnl|gene5277|rna15445|	actg1.S	ACTB	P60709	Actin, cytoplasmic 1	654	5	C	UR	22.4836	20.9357	14.8119	13.5784	8.1904
gnl|gene2116|rna6148|	acta2.L	ACTG2	P63267	Actin, gamma-enteric smooth muscle	654	12	C	UR	64.3541	63.1229	46.591	41.2887	24.6438
gnl|gene5951|rna17416|	actl6a.S	ACTL6A	O96019	Actin-like protein 6A	2814	2	C	UR	8.8713	8.3354	8.7788	7.6397	6.3746
gnl|gene13179|rna38330|	actn1.S	ACTN1	P12814	Alpha-actinin-1	730	20	C	UR	103.952	92.9187	95.5747	58.2929	49.2607
gnl|gene11677|rna33938|	actn4.S	ACTN4	O43707	Alpha-actinin-4	730	18	C	UR	98.1059	86.57	77.0129	52.4362	45.8752
gnl|gene14393|rna41912|	actn4.L	ACTN4		Alpha-actinin-4	730	7	C	UR	37.4154	39.0967	27.0669	18.0537	18.3673
gnl|gene19384|rna56646|	actr10.L	ACTR10	Q9NZ32	Actin-related protein 10	2260	1	C	UR	3.4804	1.8322	5.8275	2.8416	6.0183
gnl|gene18483|rna53968|	actr1a.S	ACTR1A	P61163	Alpha-centractin	655	5	C	UR	22.2449	10.6462	29.3951	15.4599	22.2537
gnl|gene17277|rna50418|	actr2.L	ACTR2	P61160	Actin-related protein 2	2043	4	C	UR	21.5959	18.0009	18.6383	12.4159	9.349
gnl|gene10245|rna29792|	actr3.S	ACTR3	P61158	Actin-related protein 3	2219	1	C	UR	6.1432	4.5488	3.9124	3.2074	2.1882
gnl|gene15606|rna45570|	actr3.L	ACTR3		Actin-related protein 3	2219	5	C	UR	25.7605	24.6545	20.997	16.0337	12.5546
gnl|gene241|rna679|	actr5.S	ACTR5	Q9H9F9	Actin-related protein 5	3019	5	C	UR	25.6184	14.2067	25.7175	16.6496	17.808
gnl|gene16852|rna49244|	actr6.L	ACTR6	Q9GZN1	Actin-related protein 6	3520	2	C	UR	8.127	5.2468	11.1539	8.1898	7.2825
gnl|gene8847|rna25770|	actr8.S	ACTR8	Q9H981	Actin-related protein 8	1438	1	C	UR	5.0023	3.6207	4.7139	4.0477	2.6155
gnl|gene40107|rna81962|	acy1.1.S	ACY1	Q03154	Aminoacylase-1	3097	1	C	UR	5.2886	5.3392	3.8988	3.6194	1.854
gnl|gene17243|rna50336|	acyp1.S	ACYP1	P07311	Acylphosphatase-1	3863	2	C	UR	7.9958	4.8238	8.3088	6.6182	12.2534
gnl|gene13963|rna40639|	adad2.S	ADAD1	Q96M93	Adenosine deaminase domain-containing protein 1	3992	2	C	UR	6.2443	3.546	13.0373	5.394	11.7786
gnl|gene3783|rna11010|	adad1.L	ADAD1		Adenosine deaminase domain-containing protein 1	2939	5	C	UR	2.18358	1.34	14.0272	3.66606	78.782
gnl|gene40931|rna83146|	MGC80849	ADAL	Q6DHV7	Adenosine deaminase-like protein	1817	2	C	UR	10.2292	9.0784	8.4707	8.4522	3.7695
gnl|gene43481|rna86905|	LOC108711361	ADAM10	O14672	Disintegrin and metalloproteinase domain-containing protein 10	4045	1	C	UR	2.089	0.77684	3.9529	0.85753	12.324
gnl|gene3351|rna9739|	adap1.S	ADAP1	O75689	Arf-GAP with dual PH domain-containing protein 1	1935	2	C	UR	9.7596	9.3104	8.0987	8.3662	4.4652
gnl|gene41964|rna84655|	adar.S	ADAR	P55265	Double-stranded RNA-specific adenosine deaminase (Fragment)	379	11	C	UR	45.904	21.7597	68.2039	33.396	50.7365
gnl|gene49947|rna96171|	adar-a	ADAR		Double-stranded RNA-specific adenosine deaminase (Fragment)	379	3	C	UR	15.0783	7.2455	16.6645	9.2804	11.7313
gnl|gene24096|rna63591|	adat3.L	ADAT3	Q96EY9	Probable inactive tRNA-specific adenosine deaminase-like protein 3	4391	1	C	UR	5.879	4.2578	4.4645	3.246	2.1528
gnl|gene45784|rna90317|	add1.S	ADD1	P35611	Alpha-adducin	2270	1	C	UR	3.6628	2.345	5.296	3.5048	5.1914
gnl|gene6346|rna18570|	add1.L	ADD1		Alpha-adducin	2270	3	C	UR	11.649	7.9716	15.9676	11.1683	13.2436
gnl|gene16967|rna49573|	adgrf1.S	ADGRF5	Q8IZF2	Adhesion G protein-coupled receptor F5	4601	1	C	UR	4.6662	2.8492	4.3289	3.0539	5.1018
gnl|gene1905|rna5552|	adh6.L	ADH1B	P00325	All-trans-retinol dehydrogenase [NAD(+)] ADH1B	232	6	C	UR	35.0159	30.3142	22.4158	21.5628	10.6914
gnl|gene3283|rna9511|	adh5.L	ADH5	P11766	Alcohol dehydrogenase class-3	233	9	C	UR	51.1675	49.822	34.8282	27.6291	16.5533
gnl|gene20036|rna58471|	adi1.L	ADI1	Q9BV57	1,2-dihydroxy-3-keto-5-methylthiopentene dioxygenase	3995	1	C	UR	5.4209	4.5658	3.4105	4.213	2.3898
gnl|gene15402|rna44947|	adk.S	ADK	P55263	Adenosine kinase	846	7	C	UR	38.2616	34.7092	29.3232	26.286	11.4201
gnl|gene13391|rna38956|	adnp.L	ADNP	Q9H2P0	Activity-dependent neuroprotector homeobox protein	894	1	C	UR	2.0902	1.0091	7.5772	2.5811	6.7423
gnl|gene4002|rna11637|	adnp.S	ADNP		Activity-dependent neuroprotector homeobox protein	894	4	C	UR	7.7479	3.39678	30.2397	9.4517	29.1639
gnl|gene3172|rna9191|	ado.L	ADO	Q96SZ5	2-aminoethanethiol dioxygenase	413	2	C	UR	9.3358	9.7966	8.1425	7.4257	5.2993
gnl|gene13098|rna38080|	adprh	ADPRH	P54922	[Protein ADP-ribosylarginine] hydrolase	159	2	C	UR	8.7945	6.5083	7.097	9.54	8.0604
gnl|gene13152|rna38225|	adprh.S	ADPRH		[Protein ADP-ribosylarginine] hydrolase	985	4	C	UR	18.8899	15.2479	17.249	19.7033	8.91
gnl|gene1437|rna4193|	adprm.L	ADPRM	Q3LIE5	Manganese-dependent ADP-ribose/CDP-alcohol diphosphatase	3007	2	C	UR	11.5515	9.0151	8.1505	8.1926	3.0904
gnl|gene11387|rna33094|	adprhl2.L	ADPRS		ADP-ribose glycohydrolase ARH3	1644	5	C	UR	11.7315	5.28553	12.086	14.9685	55.928
gnl|gene11779|rna34211|	adrm1.S	ADRM1	Q16186	Proteasomal ubiquitin receptor ADRM1	1137	3	C	UR	9.8709	3.70004	15.7526	5.5914	25.085
gnl|gene17107|rna49971|	adsl.L	ADSL	P30566	Adenylosuccinase (Fragment)	1237	15	C	UR	89.0625	79.6479	52.2071	44.8191	34.263
gnl|gene5693|rna16670|	adss.L	ADSS2		Adenylosuccinate synthetase isozyme 2	1910	7	C	UR	41.3998	35.6748	23.3023	23.8801	15.7429
gnl|gene35070|rna74867|	LOC496335	AFDN	P55196	Afadin	102	9	C	UR	26.8623	21.2645	55.4203	41.4377	35.0151
gnl|gene11720|rna34052|	afg3l1p.S	AFG3L2	Q9Y4W6	AFG3-like protein 2	2015	5	C	UR	0.0171511	0.015142	1.09198	3.05176	95.823
gnl|gene284|rna813|	afg3l2.L	AFG3L2		AFG3-like protein 2	2015	2	C	UR	3.51214e-05	2.76298e-05	2.72264e-05	0.229527	39.77
gnl|gene45912|rna90485|	LOC108719188	AFG3L2		AFG3-like protein 2	2015	11	C	UR	0.505363	0.180662	0.961764	5.29733	213.053
gnl|gene34875|rna74573|	LOC108711114	AFM	P43652	Afamin	4209	3	C	UR	13.0256	6.2605	11.6998	6.765	22.2493
gnl|gene9441|rna27463|	afmid.L	AFMID	Q63HM1	Kynurenine formamidase	4109	1	C	UR	5.2131	4.0632	4.1343	4.337	2.2525
gnl|gene14499|rna42213|	aftph.L	AFTPH	Q6ULP2	Aftiphilin (Fragment)	2275	1	C	UR	3.8402	3.2932	3.2673	2.3461	7.2532
gnl|gene21079|rna60560|	agap1.S	AGAP1	Q9UPQ3	Arf-GAP with GTPase, ANK repeat and PH domain-containing protein 1	4036	3	C	UR	16.2249	10.071	13.6672	11.12	8.917
gnl|gene50450|rna96957|	LOC108719636	AGAP3	Q96P47	Arf-GAP with GTPase, ANK repeat and PH domain-containing protein 3	4036	1	C	UR	4.879	2.8241	5.2059	3.7406	3.3504
gnl|gene20014|rna58420|	agfg1.L	AGFG1	P52594	Arf-GAP domain and FG repeat-containing protein 1	990	1	C	UR	1.3471	0.96323	1.4233	1.9947	14.272
gnl|gene43910|rna87559|	agk.S	AGK	Q53H12	Acylglycerol kinase, mitochondrial	3284	3	C	UR	0.00577306	0.395061	0.0367231	1.01978	58.542
gnl|gene4802|rna14022|	agl.S	AGL	P35573	Glycogen debranching enzyme	508	7	C	UR	37.8103	17.3402	41.3738	18.6858	24.79
gnl|gene6800|rna19901|	agl.L	AGL		Glycogen debranching enzyme	508	26	C	UR	136.264	65.0855	152.469	70.7103	95.4715
gnl|gene37082|rna77690|	ago4.L	AGO4	Q9HCK5	Protein argonaute-4	3329	3	C	UR	12.829	8.2111	15.1393	7.3356	16.485
gnl|gene14326|rna41723|	agps.L	AGPS	O00116	Alkylglycerone-phosphate synthase (Fragment)	809	1	C	UR	0.12247	0.0020815	0.25824	1.0307	18.586
gnl|gene36829|rna77329|	LOC108703003	AGPS		Alkylglycerone-phosphate synthase (Fragment)	809	9	C	UR	0.351672	0.316284	2.23519	5.36676	171.73
gnl|gene26985|rna66490|	ahctf1.S	AHCTF1	Q8WYP5	Protein ELYS	1198	4	C	UR	14.4357	6.4654	25.0798	14.5403	19.4788
gnl|gene324|rna932|	ahctf1.L	AHCTF1		Protein ELYS	1198	14	C	UR	63.1643	26.0463	91.9311	39.6526	59.2057
gnl|gene13422|rna39058|	ahcy.L	AHCY	P23526	Adenosylhomocysteinase	789	3	C	UR	17.2213	14.8339	13.0662	8.6353	6.2434
gnl|gene16915|rna49432|	ahcy.S	AHCY		Adenosylhomocysteinase	789	16	C	UR	93.2155	82.3282	63.7001	49.1385	31.6174
gnl|gene11108|rna32278|	ahnak.L	AHNAK	Q09666	Neuroblast differentiation-associated protein AHNAK	542	12	C	UR	14.1806	12.8394	71.0414	52.5767	89.3618
gnl|gene14011|rna40815|	ahsa1.S	AHSA1	O95433	Activator of 90 kDa heat shock protein ATPase homolog 1	461	4	C	UR	15.6971	11.3965	21.6745	15.0833	16.1486
gnl|gene15450|rna45100|	ahsa1.L	AHSA1		Activator of 90 kDa heat shock protein ATPase homolog 1	461	8	C	UR	32.5083	25.4754	41.2156	31.4691	29.332
gnl|gene12706|rna36906|	aida.L	AIDA	Q96BJ3	Axin interactor, dorsalization-associated protein	4234	1	C	UR	4.325	2.98	5.1036	4.5994	2.9921
gnl|gene13130|rna38166|	aifm1.L	AIFM1	O95831	Apoptosis-inducing factor 1, mitochondrial	3783	6	C	UR	4.11221	0.0150912	3.5774	4.63924	107.656
gnl|gene16653|rna48655|	aifm3-like.L	AIFM3	Q96NN9	Apoptosis-inducing factor 3	3004	5	C	UR	27.0144	25.8076	20.3475	17.2717	9.559
gnl|gene2980|rna8629|	aimp1.S	AIMP1	Q12904	Aminoacyl tRNA synthase complex-interacting multifunctional protein 1	53	11	C	UR	51.3544	21.6506	65.0918	37.201	44.7021
gnl|gene5437|rna15941|	aimp1.L	AIMP1		Aminoacyl tRNA synthase complex-interacting multifunctional protein 1	53	3	C	UR	14.8964	6.3684	16.6094	9.5675	12.5583
gnl|gene3043|rna8811|	aimp2.S	AIMP2	Q13155	Aminoacyl tRNA synthase complex-interacting multifunctional protein 2	1130	1	C	UR	2.8186	0.69764	4.3005	3.3129	8.8703
gnl|gene3428|rna9975|	aimp2.L	AIMP2		Aminoacyl tRNA synthase complex-interacting multifunctional protein 2	1131	1	C	UR	2.642	1.1967	4.4532	2.8173	8.8908
gnl|gene41900|rna84534|	LOC108696308	AIP	O00170	AH receptor-interacting protein	2871	1	C	UR	1.5034	0.80267	6.7378	1.6036	9.3525
gnl|gene5291|rna15490|	ak2.S	AK2	P54819	Adenylate kinase 2, mitochondrial	827	8	C	UR	7.37302	6.58719	10.3371	10.2448	125.457
gnl|gene7943|rna23167|	ak2.L	AK2		Adenylate kinase 2, mitochondrial	827	1	C	UR	0.98676	1.168	0.94107	0.91335	15.991
gnl|gene1360|rna3977|	ak6.S	AK6	Q9Y3D8	Adenylate kinase isoenzyme 6	4453	1	C	UR	3.8928	2.8808	3.2983	2.4118	7.5162
gnl|gene14614|rna42587|	ak7.S	AK7	Q96M32	Adenylate kinase 7	3948	1	C	UR	3.5184	2.4155	4.9326	4.13	5.0036
gnl|gene45030|rna89211|	ak8.L	AK8	Q96MA6	Adenylate kinase 8	2424	1	C	UR	4.2063	2.8125	4.3952	4.269	4.317
gnl|gene17266|rna50394|	akap1.S	AKAP1	Q92667	A-kinase anchor protein 1, mitochondrial	4406	1	C	UR	0.0019266	0.0018993	0.0012378	0.56069	19.434
gnl|gene50973|rna97696|	LOC108708368	AKAP1		A-kinase anchor protein 1, mitochondrial	4405	1	C	UR	0.00026755	0.00031141	0.040427	0.37394	19.585
gnl|gene41236|rna83594|	LOC108718477	AKAP9	Q99996	A-kinase anchor protein 9 (Fragment)	269	4	C	UR	15.5283	8.5192	24.3908	11.6793	19.8823
gnl|gene41290|rna83687|	LOC108719893	AKAP9		A-kinase anchor protein 9	269	1	C	UR	3.2251	1.3813	6.9159	2.4568	6.0209
gnl|gene45722|rna90230|	akirin2.S	AKIRIN2	Q53H80	Akirin-2	2872	3	C	UR	11.4184	5.0882	15.693	9.5982	18.2022
gnl|gene11151|rna32408|	loc100216027.L	AKR1A1	P14550	Aldo-keto reductase family 1 member A1	819	4	C	UR	18.2801	19.3343	14.9432	16.9727	10.4696
gnl|gene14888|rna43457|	akr1a1.L	AKR1A1		Aldo-keto reductase family 1 member A1	812	10	C	UR	48.4974	44.0057	37.0273	40.5474	29.9223
gnl|gene6914|rna20201|	akr1b1.S	AKR1B1	P15121	Aldo-keto reductase family 1 member B1	802	9	C	UR	42.9126	48.677	31.8757	40.8592	15.6754
gnl|gene11762|rna34160|	akr1b1.L	AKR1B10	O60218	Aldo-keto reductase family 1 member B10	802	3	C	UR	10.9479	17.1533	9.0271	18.4131	4.459
gnl|gene5775|rna16895|	akr1c2.L	AKR1C1	Q04828	Aldo-keto reductase family 1 member C1	1979	3	C	UR	14.5033	15.0004	13.0796	12.047	5.3697
gnl|gene5363|rna15714|	LOC108704342	AKR1C2	P52895	Aldo-keto reductase family 1 member C2	1979	1	C	UR	5.7281	3.923	4.3482	4.5534	1.4473
gnl|gene67|rna193|	akr1c3.L	AKR1C3	P42330	Aldo-keto reductase family 1 member C3	1979	7	C	UR	35.8045	37.4583	27.5264	25.6442	13.5667
gnl|gene9017|rna26253|	akr1c8p.S	AKR1C3		Aldo-keto reductase family 1 member C3	1979	1	C	UR	5.9324	3.9416	4.0905	4.6213	1.4141
gnl|gene13472|rna39194|	akr1c1.S	AKR1C8P	Q5T2L2	Putative aldo-keto reductase family 1 member C8	1979	7	C	UR	32.538	38.4641	30.2466	25.9129	12.8384
gnl|gene17842|rna52142|	akr7a2.L	AKR7A2	O43488	Aflatoxin B1 aldehyde reductase member 2	1180	6	C	UR	30.8938	21.2472	22.7212	25.3613	19.7765
gnl|gene7353|rna21461|	akt1.S	AKT1	P31749	RAC-alpha serine/threonine-protein kinase	1796	3	C	UR	15.6426	12.5094	13.666	11.3875	6.7945
gnl|gene13026|rna37849|	akt2.L	AKT2	P31751	Non-specific serine/threonine protein kinase	1796	4	C	UR	20.0741	15.182	19.6362	14.565	10.5427
gnl|gene15122|rna44135|	alad.L	ALAD	P13716	Delta-aminolevulinic acid dehydratase	1513	1	C	UR	5.5839	5.0503	3.788	2.9275	2.6503
gnl|gene38525|rna79721|	MGC84775	ALAD		Delta-aminolevulinic acid dehydratase	1513	5	C	UR	29.1955	23.7057	18.7815	15.0766	13.2407
gnl|gene14669|rna42750|	alb.S	ALB	P02768	Albumin	3021	4	C	UR	2.96051	1.42172	5.069	4.05343	66.495
gnl|gene26035|rna65535|	alb-like.2.L	ALB		Albumin	63	3	C	UR	15.8854	5.1062	12.7875	6.4063	19.8147
gnl|gene34735|rna74408|	aldh16a1.S	ALDH16A1	Q8IZ83	Aldehyde dehydrogenase family 16 member A1	171	3	C	UR	17.6578	13.1645	13.5812	9.1965	6.4002
gnl|gene4886|rna14265|	aldh16a1.L	ALDH16A1		Aldehyde dehydrogenase family 16 member A1	171	21	C	UR	120.985	97.5721	89.011	59.655	52.777
gnl|gene4586|rna13374|	aldh18a1.L	ALDH18A1	P54886	Delta-1-pyrroline-5-carboxylate synthase	2112	10	C	UR	2.62029	2.31366	4.07375	9.1762	181.817
gnl|gene9577|rna27865|	aldh2.L	ALDH2	P05091	Aldehyde dehydrogenase, mitochondrial	171	9	C	UR	3.02481	2.96445	4.86123	10.4053	158.745
gnl|gene8696|rna25319|	aldh3a2.S	ALDH3A2	P51648	Aldehyde dehydrogenase family 3 member A2 (Fragment)	2580	3	C	UR	0.86288	0.329899	6.3381	1.79958	50.67
gnl|gene10012|rna29102|	aldh3b2.L	ALDH3B1	P43353	Aldehyde dehydrogenase family 3 member B1	1492	1	C	UR	0.92671	0.76447	4.0503	1.0954	13.163
gnl|gene5375|rna15761|	aldh6a1.S	ALDH6A1	Q02252	Methylmalonate-semialdehyde dehydrogenase [acylating], mitochondrial	592	2	C	UR	0.41806	0.4601	1.3858	2.4606	35.275
gnl|gene7153|rna20877|	aldh6a1.L	ALDH6A1		Methylmalonate-semialdehyde dehydrogenase [acylating], mitochondrial	592	8	C	UR	4.16531	1.90126	5.2382	9.9558	138.738
gnl|gene10316|rna29980|	aldh7a1.L	ALDH7A1	P49419	Alpha-aminoadipic semialdehyde dehydrogenase (Fragment)	1787	12	C	UR	65.3798	68.262	43.9575	29.8692	32.5317
gnl|gene12271|rna35664|	aldh7a1.S	ALDH7A1		Alpha-aminoadipic semialdehyde dehydrogenase	1787	4	C	UR	23.1467	20	14.0639	12.825	9.9645
gnl|gene18019|rna52666|	aldh9a1.S	ALDH9A1	P49189	4-trimethylaminobutyraldehyde dehydrogenase	1158	12	C	UR	67.8417	63.5817	43.9614	36.9373	27.6778
gnl|gene15736|rna45960|	aldob.L	ALDOA	P04075	Fructose-bisphosphate aldolase	396	9	C	UR	51.3973	36.0357	31.4853	32.9314	28.1506
gnl|gene16277|rna47549|	aldoa.L	ALDOA		Fructose-bisphosphate aldolase	396	1	C	UR	5.0543	7.5397	2.706	2.1973	2.5027
gnl|gene43317|rna86653|	aldoa.S	ALDOA		Fructose-bisphosphate aldolase	396	11	C	UR	61.646	59.5859	42.3579	32.9811	23.4291
gnl|gene3368|rna9787|	aldoc.L	ALDOC	P09972	Fructose-bisphosphate aldolase C	396	15	C	UR	85.1241	67.7202	55.7301	51.9862	39.4395
gnl|gene8143|rna23711|	otud4-like.2.L	ALG13	Q9NP73	Putative bifunctional UDP-N-acetylglucosamine transferase and deubiquitinase ALG13	915	2	C	UR	2.9197	3.8715	5.1677	7.8788	20.162
gnl|gene6580|rna19259|	alg5.S	ALG5	Q9Y673	Dolichyl-phosphate beta-glucosyltransferase	4563	1	C	UR	0.81459	0.2699	5.2053	0.49669	13.213
gnl|gene9205|rna26736|	alg8.S	ALG8	Q9BVK2	Probable dolichyl pyrophosphate Glc1Man9GlcNAc2 alpha-1,3-glucosyltransferase	1056	1	C	UR	0.65508	0.00050103	2.53	0.60249	16.212
gnl|gene1786|rna5191|	alkbh4.L	ALKBH4	Q9NXW9	Alpha-ketoglutarate-dependent dioxygenase alkB homolog 4	1848	1	C	UR	4.2187	3.3702	5.3817	3.5417	3.4877
gnl|gene40417|rna82416|	LOC108709989	ALKBH8	Q96BT7	Alkylated DNA repair protein alkB homolog 8	2910	4	C	UR	20.1257	16.2866	18.0375	13.9653	11.5852
gnl|gene3152|rna9131|	alox12b.S	ALOX15B	O15296	Polyunsaturated fatty acid lipoxygenase ALOX15B	1809	14	C	UR	82.6207	46.6677	62.9335	50.49	37.2882
gnl|gene41777|rna84340|	LOC108707613	ALOX15B		Polyunsaturated fatty acid lipoxygenase ALOX15B	1809	1	C	UR	5.7739	2.2263	5.6192	4.2456	2.135
gnl|gene46433|rna91200|	LOC108707611	ALOX15B		Polyunsaturated fatty acid lipoxygenase ALOX15B	2453	1	C	UR	5.9762	2.2752	4.9242	4.2681	2.5564
gnl|gene36263|rna76525|	LOC108708798	ALOXE3	Q9BYJ1	Arachidonate lipoxygenase 3, isoform CRA_a	1809	2	C	UR	10.5477	5.9132	9.702	8.9541	4.883
gnl|gene18345|rna53584|	alyref.S	ALYREF	Q86V81	THO complex subunit 4	4082	2	C	UR	2.9934	0.75771	10.1266	2.8002	23.322
gnl|gene6680|rna19554|	amacr.L	AMACR	Q9UHK6	Alpha-methylacyl-CoA racemase	722	4	C	UR	2.14868	2.24301	2.19777	4.7143	68.696
gnl|gene11258|rna32745|	amdhd1.L	AMDHD1	Q96NU7	Probable imidazolonepropionase	763	7	C	UR	37.7546	35.6544	27.747	24.579	14.2649
gnl|gene39732|rna81442|	LOC108701618	AMDHD2	Q9Y303	N-acetylglucosamine-6-phosphate deacetylase	1873	4	C	UR	23.9545	20.6208	14.4275	11.2276	9.7697
gnl|gene11393|rna33112|	ammecr1.S	AMMECR1	Q9Y4X0	AMME syndrome candidate gene 1 protein	3036	2	C	UR	7.4061	5.7199	11.0788	8.5788	7.2165
gnl|gene13233|rna38510|	amt.L	AMT	P48728	Aminomethyltransferase, mitochondrial	1523	5	C	UR	2.91005	2.72172	3.90403	7.9382	82.527
gnl|gene19092|rna55749|	anapc1.S	ANAPC1	Q9H1A4	Anaphase-promoting complex subunit 1 (Fragment)	1906	6	C	UR	29.3912	15.7314	32.3263	18.7607	23.7904
gnl|gene9099|rna26478|	anapc10.L	ANAPC10	Q9UM13	Anaphase-promoting complex subunit 10	4549	1	C	UR	5.3941	1.5933	3.4407	2.8945	6.6774
gnl|gene14883|rna43438|	anapc16.L	ANAPC16	Q96DE5	Anaphase-promoting complex subunit 16	2903	1	C	UR	3.639	1.1282	3.7404	3.1955	8.2969
gnl|gene14966|rna43675|	anapc2.L	ANAPC2	Q9UJX6	Anaphase-promoting complex subunit 2	2458	1	C	UR	4.365	3.3981	5.216	2.4732	4.5477
gnl|gene16266|rna47510|	anapc4.L	ANAPC4	Q9UJX5	Anaphase-promoting complex subunit 4	3870	3	C	UR	13.3353	6.6587	16.8668	10.1196	13.0196
gnl|gene3349|rna9733|	anapc5.L	ANAPC5	Q9UJX4	Anaphase-promoting complex subunit 5 (Fragment)	1073	4	C	UR	19.5681	9.4674	21.229	12.1835	17.552
gnl|gene174|rna485|	anapc7.S	ANAPC7	Q9UJX3	Anaphase-promoting complex subunit 7	1658	1	C	UR	4.62	1.8393	5.5549	2.96	5.0258
gnl|gene563|rna1624|	angel1.L	ANGEL1	Q9UNK9	Protein angel homolog 1	3503	1	C	UR	5.1545	2.8724	5.874	3.5556	2.5435
gnl|gene34364|rna73892|	LOC108710331	ANK1	P16157	Ankyrin-1	4542	2	C	UR	11.1168	8.7814	7.7085	8.1125	4.28089
gnl|gene16632|rna48588|	LOC108705106	ANK3	Q12955	Ankyrin-3	854	4	C	UR	23.3979	12.6929	20.3355	14.8581	8.7156
gnl|gene40796|rna82950|	LOC108708356	ANKFY1	Q9P2R3	Rabankyrin-5	54	1	C	UR	5.3409	3.4101	4.8016	2.9939	3.4535
gnl|gene44018|rna87693|	LOC108709660	ANKFY1		Rabankyrin-5	54	8	C	UR	41.4754	31.3947	37.324	23.1991	26.6064
gnl|gene14514|rna42265|	ankhd1.S	ANKHD1	Q8IWZ3	Ankyrin repeat and KH domain-containing protein 1 (Fragment)	1214	3	C	UR	1.78058	1.00098	3.5193	3.2867	50.412
gnl|gene16987|rna49626|	ankk1.L	ANKK1	Q8NFD2	Ankyrin repeat and protein kinase domain-containing protein 1	3703	1	C	UR	5.1332	2.5112	4.9182	4.0983	3.3391
gnl|gene36530|rna76905|	LOC108719915	ANKMY2	Q8IV38	Ankyrin repeat and MYND domain containing 2, isoform CRA_c	2817	5	C	UR	21.2775	13.3456	24.5251	18.0799	22.772
gnl|gene14658|rna42720|	ankrd13a.S	ANKRD13A	Q8IZ07	Ankyrin repeat domain-containing protein 13A (Fragment)	430	2	C	UR	8.3807	7.7511	7.9777	7.765	8.1255
gnl|gene20101|rna58659|	ankrd13a.L	ANKRD13A		Ankyrin repeat domain-containing protein 13A (Fragment)	430	2	C	UR	8.17	6.1198	9.0729	9.0328	7.6046
gnl|gene42136|rna84885|	LOC108711102	ANKRD17	O75179	Ankyrin repeat domain-containing protein 17 (Fragment)	1214	5	C	UR	7.0342	5.50121	8.80597	6.39879	72.2605
gnl|gene17289|rna50457|	ankrd27.L	ANKRD27	Q96NW4	Ankyrin repeat domain-containing protein 27	1576	10	C	UR	49.6565	32.674	50.5996	30.6501	36.4196
gnl|gene37799|rna78648|	LOC108718914	ANKRD28	O15084	Serine/threonine-protein phosphatase 6 regulatory ankyrin repeat subunit A	322	5	C	UR	21.2292	13.3636	28.8852	16.4794	20.0425
gnl|gene18223|rna53238|	ankzf1.L	ANKZF1	Q9H8Y5	Ankyrin repeat and zinc finger domain-containing protein 1	2232	6	C	UR	15.603	4.2638	49.1616	15.8963	35.0751
gnl|gene17387|rna50761|	anln-like.1.L	ANLN	Q9NQW6	Anillin	1321	7	C	UR	30.8437	16.3038	39.4249	32.601	20.8266
gnl|gene44365|rna88207|	anln.L	ANLN		Anillin	629	9	C	UR	29.0218	12.7859	62.1132	42.5086	33.5706
gnl|gene15898|rna46464|	anp32a.S	ANP32A	P39687	Acidic leucine-rich nuclear phosphoprotein 32 family member A	1969	2	C	UR	3.9576	1.40898	1.95519	1.3136	31.364
gnl|gene15784|rna46111|	anp32b.L	ANP32B	Q92688	Acidic leucine-rich nuclear phosphoprotein 32 family member B	1969	2	C	UR	4.8942	2.16934	2.6451	2.01063	28.281
gnl|gene17236|rna50319|	anp32c.L	ANP32B		Acidic leucine-rich nuclear phosphoprotein 32 family member B	1969	3	C	UR	10.4828	4.5679	5.9158	5.0388	33.995
gnl|gene18526|rna54103|	anp32e.S	ANP32E	Q9BTT0	Acidic leucine-rich nuclear phosphoprotein 32 family member E	2073	1	C	UR	4.0478	1.3351	1.8996	1.3022	11.415
gnl|gene2458|rna7155|	anp32e.L	ANP32E		Acidic leucine-rich nuclear phosphoprotein 32 family member E	2074	2	C	UR	6.5648	3.421	2.8525	2.26418	24.897
gnl|gene1078|rna3135|	anxa1.L	ANXA1	P04083	Annexin A1	85	15	C	UR	72.5246	32.5683	61.7014	65.7993	67.4067
gnl|gene50769|rna97410|	anxa1	ANXA1		Annexin A1	85	9	C	UR	42.8835	25.3525	38.1746	47.662	25.9276
gnl|gene9914|rna28831|	anxa1.S	ANXA1		Annexin A1	85	5	C	UR	24.4336	12.2726	20.3975	20.9404	21.9557
gnl|gene1029|rna3010|	anxa11.S	ANXA11	P50995	Annexin A11	1155	4	C	UR	5.49409	4.63185	5.56269	17.497	46.8141
gnl|gene39942|rna81732|	LOC108695436	ANXA13	P27216	Annexin A13	1155	1	C	UR	4.5473	1.6324	6.3695	2.7133	4.7374
gnl|gene9244|rna26841|	anxa2.L	ANXA2	P07355	Annexin A2	1634	1	C	UR	4.6695	1.873	4.0527	5.0854	4.3194
gnl|gene353|rna1022|	anxa3.L	ANXA3	P12429	Annexin A3	989	9	C	UR	39.9174	30.7639	35.3023	51.8454	22.1704
gnl|gene4754|rna13887|	anxa3.S	ANXA3		Annexin A3	989	9	C	UR	44.9209	30.7749	37.2735	44.3122	22.7184
gnl|gene3499|rna10184|	anxa4.L	ANXA4	P09525	Annexin A4	85	10	C	UR	44.6842	23.6486	41.5265	47.6701	42.4705
gnl|gene14536|rna42332|	anxa5.S	ANXA5	P08758	Annexin A5	1155	8	C	UR	36.303	24.8243	28.9919	41.2477	28.6328
gnl|gene5988|rna17519|	anxa5.L	ANXA5		Annexin A5	1155	11	C	UR	38.221	26.7573	36.9183	63.0261	55.0777
gnl|gene19590|rna57249|	anxa7.L	ANXA7	P20073	Annexin A7	85	3	C	UR	0.139966	0.0106968	1.08264	9.6608	49.106
gnl|gene6617|rna19358|	anxa7.S	ANXA7		Annexin A7	85	12	C	UR	7.30913	2.65027	7.09333	40.5226	182.424
gnl|gene11349|rna32996|	LOC108701447	AOX1	Q06278	Aldehyde oxidase	407	3	C	UR	17.7151	15.0907	11.653	9.442	6.0991
gnl|gene44214|rna88010|	LOC108701449	AOX1		Aldehyde oxidase	407	23	C	UR	132.833	117.05	91.0673	64.7272	54.3218
gnl|gene2167|rna6287|	ap1ar.S	AP1AR	Q63HQ0	AP-1 complex-associated regulatory protein	3808	2	C	UR	4.7283	0.94334	8.166	2.3299	23.832
gnl|gene5691|rna16663|	ap1b1.L	AP1B1	Q10567	AP-1 complex subunit beta-1 (Fragment)	158	6	C	UR	20.8056	22.9042	28.7737	26.7103	20.806
gnl|gene8433|rna24547|	ap1b1.S	AP1B1		AP-1 complex subunit beta-1 (Fragment)	158	2	C	UR	6.855	7.2432	9.7886	9.1778	6.9354
gnl|gene10432|rna30318|	ap1g1.L	AP1G1	O43747	AP-1 complex subunit gamma-1	1111	8	C	UR	26.7787	33.1572	37.6577	33.2491	29.1571
gnl|gene47021|rna92017|	LOC108712381	AP1M1	Q9BXS5	AP-1 complex subunit mu-1	751	8	C	UR	27.3428	30.3433	38.3438	33.5009	30.4693
gnl|gene19463|rna56888|	ap1m2.S	AP1M2	Q9Y6Q5	AP-1 complex subunit mu-2	751	5	C	UR	15.5354	20.3365	23.9604	19.8048	20.363
gnl|gene16204|rna47350|	ap1s1.S	AP1S1	P61966	AP-1 complex subunit sigma-1A	798	3	C	UR	9.2614	12.4558	15.2638	10.4863	12.5326
gnl|gene38449|rna79594|	LOC108696787	AP2A2	O94973	AP-2 complex subunit alpha-2	909	11	C	UR	55.1894	43.3961	53.3324	35.0767	33.0053
gnl|gene45418|rna89779|	ap2a2.L	AP2A2		AP-2 complex subunit alpha-2	909	14	C	UR	69.7394	61.9442	61.9718	43.7815	42.5629
gnl|gene47041|rna92040|	LOC108697267	AP2A2		AP-2 complex subunit alpha-2 (Fragment)	909	1	C	UR	5.3933	3.8092	4.4167	3.6361	2.7448
gnl|gene49639|rna95708|	LOC108714918	AP2A2		AP-2 complex subunit alpha-2	909	1	C	UR	3.621	6.8599	2.9701	2.3973	4.1517
gnl|gene4184|rna12184|	ap2b1.L	AP2B1	P63010	AP-2 complex subunit beta (Fragment)	158	19	C	UR	95.3375	74.7779	90.7763	62.7575	56.3504
gnl|gene14839|rna43291|	ap2m1.S	AP2M1	Q96CW1	AP-2 complex subunit mu	1362	12	C	UR	60.8347	51.4682	55.9131	38.3196	33.4642
gnl|gene36585|rna76976|	LOC108698502	AP2S1	P53680	AP-2 complex subunit sigma	3099	3	C	UR	16.9216	11.4321	14.5676	7.3455	9.7333
gnl|gene17637|rna51538|	ap3b2.S	AP3B1	O00203	AP-3 complex subunit beta-1	1452	2	C	UR	8.0234	2.8081	12.2179	4.1054	12.8453
gnl|gene4326|rna12619|	ap3b1.L	AP3B1		AP-3 complex subunit beta-1	1452	15	C	UR	71.2725	27.1838	86.4093	35.596	79.5381
gnl|gene11687|rna33962|	ap3d1.S	AP3D1	O14617	AP-3 complex subunit delta (Fragment)	2333	3	C	UR	14.0058	4.9899	18.8711	7.1445	14.9887
gnl|gene15088|rna44026|	ap3d1.L	AP3D1		AP-3 complex subunit delta (Fragment)	2333	9	C	UR	42.1498	17.0806	50.889	21.1711	48.7094
gnl|gene7995|rna23310|	ap3m2.S	AP3M2	P53677	AP-3 complex subunit mu-2	3074	1	C	UR	5.0108	1.8567	5.6461	2.3686	5.1178
gnl|gene11545|rna33528|	ap3s1.S	AP3S1	Q92572	AP-3 complex subunit sigma-1	4372	1	C	UR	3.8821	1.1183	6.0672	2.5553	6.3771
gnl|gene17584|rna51354|	ap4b1.L	AP4B1	Q9Y6B7	AP-4 complex subunit beta-1	3416	1	C	UR	4.7472	2.1314	5.5002	2.7483	4.8729
gnl|gene46217|rna90889|	LOC108712917	AP4E1	Q9UPM8	AP-4 complex subunit epsilon-1	3539	3	C	UR	13.1267	7.5075	17.8032	8.4486	13.1141
gnl|gene1033|rna3023|	ap4m1.S	AP4M1	O00189	AP-4 complex subunit mu-1	4143	2	C	UR	7.6618	3.5436	12.2992	7.43	9.0655
gnl|gene6640|rna19433|	ap5m1.L	AP5M1	Q9H0R1	AP-5 complex subunit mu-1	4547	1	C	UR	4.1724	2.0591	6.3974	2.974	4.3971
gnl|gene34606|rna74215|	ctnnbip1.L	AP5S1	Q9NUS5	AP-5 complex subunit sigma-1	3585	1	C	UR	4.2261	2.7351	5.4311	3.1377	4.4699
gnl|gene5016|rna14651|	ap5z1.S	AP5Z1	O43299	AP-5 complex subunit zeta-1	1441	3	C	UR	10.0078	4.6034	18.4287	9.1636	17.7966
gnl|gene5747|rna16817|	apaf1.L	APAF1	O14727	Apoptotic protease-activating factor 1	1286	19	C	UR	106.794	70.9538	88.4764	59.2877	54.4876
gnl|gene6775|rna19833|	apbb1.L	APBB1	O00213	Amyloid-beta A4 precursor protein-binding family B member 1	543	1	C	UR	2.5298	1.6002	5.5606	3.8399	6.4696
gnl|gene3528|rna10261|	apc.L	APC	P25054	Adenomatous polyposis coli protein (Fragment)	853	2	C	UR	5.1123	2.8956	14.1549	7.1825	10.6547
gnl|gene17697|rna51719|	MGC83053.L	APCS	P02743	Serum amyloid P-component	4386	1	C	UR	4.6015	2.8031	5.4159	3.9008	3.2788
gnl|gene14687|rna42801|	apex1.L	APEX1	P27695	DNA-(apurinic or apyrimidinic site) endonuclease	2105	5	C	UR	25.3059	19.9426	22.898	16.3604	15.493
gnl|gene12657|rna36767|	api5.L	API5	Q9BZZ5	Apoptosis inhibitor 5	1733	8	C	UR	6.27844	1.27633	56.4774	10.4843	85.4843
gnl|gene14264|rna41561|	api5.S	API5		Apoptosis inhibitor 5	1733	1	C	UR	1.6525	0.344	8.0958	2.3983	7.5094
gnl|gene12985|rna37735|	aplf.L	APLF	Q8IW19	Aprataxin and PNK-like factor	3414	2	C	UR	10.2577	6.671	9.7495	7.6739	5.6479
gnl|gene11777|rna34205|	apmap.L	APMAP	Q9HDC9	Adipocyte plasma membrane-associated protein	2356	3	C	UR	2.11377	0.436731	11.1165	1.5707	44.761
gnl|gene20013|rna58415|	vtgb1.S	APOB	P04114	Apolipoprotein B-100	121	3	C	UR	1.39994	0.89089	2.94594	3.34321	51.42
gnl|gene39111|rna80580|	LOC108714181	APOB		Apolipoprotein B-100	121	14	C	UR	10.722	7.29621	12.0995	13.4467	236.434
gnl|gene40201|rna82099|	vtga2.L	APOB		Apolipoprotein B-100	121	13	C	UR	11.0482	8.4581	12.7634	15.9434	211.788
gnl|gene50141|rna96457|	vtgb1.L	APOB		Apolipoprotein B-100	121	22	C	UR	12.6494	9.70831	18.6115	19.1471	379.885
gnl|gene17075|rna49879|	apoo.L	APOO	Q9BUR5	MICOS complex subunit MIC26	1679	3	C	UR	0.166429	0.00699285	0.00695578	0.841316	58.978
gnl|gene46440|rna91213|	apool.L	APOOL	Q6UXV4	MICOS complex subunit	1319	8	C	UR	1.23923	0.0207274	2.43398	5.65873	150.647
gnl|gene7680|rna22405|	appbp2.L	APPBP2	Q92624	Amyloid protein-binding protein 2	566	2	C	UR	11.8589	8.6751	8.3358	5.1784	5.952
gnl|gene6725|rna19690|	appl1.L	APPL1	Q9UKG1	DCC-interacting protein 13-alpha	742	7	C	UR	38.2277	27.5932	31.9392	22.6242	19.6155
gnl|gene8141|rna23705|	appl2.L	APPL2	Q8NEU8	DCC-interacting protein 13-beta	742	8	C	UR	45.4778	31.0326	36.2274	26.8192	20.443
gnl|gene11937|rna34658|	aprt.L	APRT	P07741	Adenine phosphoribosyltransferase	1971	3	C	UR	16.7006	13.7277	10.9621	10.1225	8.4871
gnl|gene7400|rna21578|	loc100145149.L	APRT		Adenine phosphoribosyltransferase	2345	1	C	UR	5.7063	2.9961	4.2296	4.8879	2.1801
gnl|gene18206|rna53192|	aptx.L	APTX	Q7Z2E3	Aprataxin	2847	2	C	UR	8.1766	2.9058	13.5133	5.5346	9.8698
gnl|gene42408|rna85300|	aqr.L	AQR	O60306	Aquarius homolog (Mouse), isoform CRA_a	694	17	C	UR	84.426	47.9186	90.9653	59.7491	56.9412
gnl|gene10178|rna29594|	araf.S	ARAF	P10398	Serine/threonine-protein kinase A-Raf	1347	3	C	UR	9.4949	5.4445	15.466	12.8777	16.7168
gnl|gene4952|rna14476|	araf.L	ARAF		Serine/threonine-protein kinase A-Raf	1347	2	C	UR	3.8137	1.77433	13.0549	4.9836	16.3736
gnl|gene16078|rna46997|	LOC108710064	ARAP1	Q96P48	Arf-GAP with Rho-GAP domain, ANK repeat and PH domain-containing protein 1	4383	1	C	UR	3.7387	2.7806	5.28	3.7366	4.4641
gnl|gene18790|rna54847|	arcn1.L	ARCN1	P48444	Coatomer subunit delta	594	12	C	UR	64.7306	42.3536	59.7558	37.0567	36.104
gnl|gene40921|rna83132|	arcn1.L	ARCN1		Coatomer subunit delta	594	3	C	UR	16.134	9.334	15.8973	9.5414	9.0933
gnl|gene5175|rna15141|	arf5.L	ARF1	P84077	ADP-ribosylation factor 1	3645	3	C	UR	10.5622	4.4017	14.2228	11.662	19.1515
gnl|gene19999|rna58371|	arf4.L	ARF4	P18085	ADP-ribosylation factor 4	3645	2	C	UR	7.0223	1.87733	11.5486	7.3223	12.2294
gnl|gene12025|rna34937|	arfgap2.L	ARFGAP2	Q8N6H7	ADP-ribosylation factor GTPase-activating protein 2	2142	2	C	UR	3.5088	3.6528	7.9905	11.161	13.6868
gnl|gene15138|rna44186|	arfgap3.S	ARFGAP3	Q9NP61	ADP-ribosylation factor GTPase-activating protein 3	860	7	C	UR	6.99066	9.6722	30.0842	45.884	47.3689
gnl|gene16500|rna48206|	arfgap3.L	ARFGAP3		ADP-ribosylation factor GTPase-activating protein 3	860	3	C	UR	6.9004	5.2121	16.9719	17.6815	13.2342
gnl|gene44324|rna88156|	LOC108695329	ARFGEF1	Q9Y6D6	Brefeldin A-inhibited guanine nucleotide-exchange protein 1 (Fragment)	590	15	C	UR	74.5326	31.2034	86.6368	46.4752	61.1521
gnl|gene46046|rna90653|	LOC108719284	ARFGEF1		Brefeldin A-inhibited guanine nucleotide-exchange protein 1 (Fragment)	590	1	C	UR	5.9187	2.0002	5.5641	2.6499	3.867
gnl|gene4951|rna14474|	arfgef2-like.S	ARFGEF2	Q9Y6D5	Brefeldin A-inhibited guanine nucleotide-exchange protein 2	590	3	C	UR	14.7673	7.1127	17.5532	9.2603	11.3066
gnl|gene14832|rna43271|	arfip1.S	ARFIP1	P53367	Arfaptin-1	1659	1	C	UR	2.4997	1.4021	3.9739	3.6145	8.5098
gnl|gene39371|rna80928|	arfip1.L	ARFIP1		Arfaptin-1	1659	4	C	UR	17.2193	6.1196	17.7719	13.8593	25.0301
gnl|gene43301|rna86629|	LOC108708786	ARFIP2	P53365	Arfaptin-2	4019	1	C	UR	1.7555	0.47928	3.5929	3.4763	10.696
gnl|gene7887|rna23011|	arglu1.L	ARGLU1	Q9NWB6	Arginine and glutamate-rich protein 1	3538	4	C	UR	19.066	7.5574	24.0275	15.693	13.6559
gnl|gene11223|rna32640|	arhgap10.L	ARHGAP10	A1A4S6	Rho GTPase-activating protein 10	3604	1	C	UR	5.3815	3.5195	5.2964	3.2024	2.6002
gnl|gene13820|rna40246|	arhgap12.L	ARHGAP12	Q8IWW6	Rho GTPase-activating protein 12	3090	3	C	UR	7.8845	5.8518	20.3267	12.7286	13.2085
gnl|gene9644|rna28069|	arhgap12.S	ARHGAP12		Rho GTPase-activating protein 12	3090	4	C	UR	15.9421	10.1395	24.4485	14.2336	15.2362
gnl|gene13699|rna39851|	arhgap17.S	ARHGAP17	Q68EM7	Rho GTPase-activating protein 17	879	1	C	UR	3.3322	2.2235	5.3328	5.5584	3.5532
gnl|gene36461|rna76812|	LOC108701645	ARHGAP17		Rho GTPase-activating protein 17	879	8	C	UR	30.7704	17.6575	39.8972	41.7201	29.9546
gnl|gene37013|rna77594|	arhgap18.L	ARHGAP18	Q8N392	Rho GTPase-activating protein 18	643	10	C	UR	42.6041	24.9614	54.3979	47.3025	30.7341
gnl|gene40599|rna82673|	LOC108711550	ARHGAP25	P42331	Rho GTPase-activating protein 25	2746	2	C	UR	4.0511	3.2163	11.9666	7.6002	13.1658
gnl|gene13563|rna39471|	arhgap29.S	ARHGAP29	Q52LW3	Rho GTPase-activating protein 29	1882	2	C	UR	0.7377	0.51087	11.9291	2.10775	24.714
gnl|gene18945|rna55307|	arhgap35.S	ARHGAP35	Q9NRY4	Rho GTPase-activating protein 35	1839	3	C	UR	12.0295	12.8854	15.5574	8.8574	10.6703
gnl|gene37869|rna78748|	arhgap35.L	ARHGAP35		Rho GTPase-activating protein 35	1839	9	C	UR	37.0165	27.9114	48.5481	32.2198	34.3045
gnl|gene3241|rna9388|	arhgap5.L	ARHGAP5	Q13017	Rho GTPase-activating protein 5	2756	6	C	UR	28.5374	15.6766	33.111	20.0616	22.6133
gnl|gene17447|rna50955|	arhgdia.L	ARHGDIA	P52565	Rho GDP-dissociation inhibitor 1	2398	2	C	UR	9.7818	8.873	7.6626	6.6096	7.0731
gnl|gene19451|rna56852|	arhgdig.L	ARHGDIA		Rho GDP-dissociation inhibitor 1	1711	3	C	UR	16.8264	11.1288	12.1605	11.6022	8.2822
gnl|gene47123|rna92150|	arhgdig.L	ARHGDIA		Rho GDP-dissociation inhibitor 1	1711	1	C	UR	5.622	3.5432	4.0649	3.6046	3.1654
gnl|gene48125|rna93571|	LOC108697757	ARHGEF1	Q92888	Rho guanine nucleotide exchange factor 1 (Fragment)	1279	5	C	UR	25.4137	11.2878	27.0972	17.6992	18.502
gnl|gene39679|rna81352|	LOC108696425	ARHGEF12	Q9NZN5	Rho guanine nucleotide exchange factor 12	3960	1	C	UR	4.8704	1.959	5.2861	3.1993	4.6852
gnl|gene2157|rna6258|	arhgef16.L	ARHGEF16	Q5VV41	Rho guanine nucleotide exchange factor 16	2680	8	C	UR	23.5605	14.2554	47.629	50.3659	24.1892
gnl|gene13948|rna40609|	LOC108697842	ARHGEF19	Q8IW93	Rho guanine nucleotide exchange factor 19	4649	1	C	UR	0.34942	0.33116	3.1027	0.66266	15.554
gnl|gene48565|rna94181|	arhgef7.L	ARHGEF7	Q14155	Rho guanine nucleotide exchange factor 7	1798	4	C	UR	14.6304	7.42028	26.3897	16.7137	14.846
gnl|gene40701|rna82823|	LOC108708921	ARID1A	O14497	AT-rich interactive domain-containing protein 1A	1625	4	C	UR	3.00128	5.29469	20.851	18.8802	31.9729
gnl|gene43375|rna86750|	LOC108707477	ARID1A		AT-rich interactive domain-containing protein 1A	1625	1	C	UR	1.6231	1.9185	5.265	4.0275	7.1659
gnl|gene1927|rna5614|	arid2.S	ARID2	Q68CP9	AT-rich interactive domain-containing protein 2	4655	1	C	UR	2.4225	1.6053	7.8914	2.7964	5.2845
gnl|gene7190|rna20975|	arih1.S	ARIH1	Q9Y4X5	E3 ubiquitin-protein ligase ARIH1	4686	2	C	UR	9.4363	10.0984	9.1476	6.1364	5.1814
gnl|gene13258|rna38591|	arih2.S	ARIH2	O95376	E3 ubiquitin-protein ligase ARIH2	2816	2	C	UR	11.7723	10.0018	8.1907	5.8542	4.1811
gnl|gene18443|rna53867|	arih2.L	ARIH2		E3 ubiquitin-protein ligase ARIH2	2816	4	C	UR	22.2629	18.7196	16.5498	13.8087	8.6591
gnl|gene10278|rna29884|	arl1.L	ARL1	P40616	ADP-ribosylation factor-like protein 1	836	1	C	UR	1.4903	1.6927	3.6796	2.7343	10.403
gnl|gene41412|rna83830|	arl14ep.L	ARL14EP	Q8N8R7	ARL14 effector protein	2874	3	C	UR	10.8198	7.3246	17.4063	12.3695	12.0798
gnl|gene742|rna2162|	arl2.L	ARL2	P36404	ADP-ribosylation factor-like protein 2	2401	2	C	UR	12.4549	8.1051	6.9968	6.1552	6.2881
gnl|gene12208|rna35487|	arl2bp.L	ARL2BP	Q9Y2Y0	ADP-ribosylation factor-like protein 2-binding protein	2781	1	C	UR	4.0736	3.1445	3.5271	4.3467	4.9081
gnl|gene5742|rna16804|	arl3.1.S	ARL3	P36405	ADP-ribosylation factor-like protein 3	3961	3	C	UR	15.5418	11.8443	11.4291	13.7184	7.4664
gnl|gene38178|rna79237|	arl6	ARL6	Q9H0F7	ADP-ribosylation factor-like protein 6 (Fragment)	4104	1	C	UR	5.4466	2.7836	4.8918	4.5527	2.3253
gnl|gene45105|rna89329|	arl6.L	ARL6		ADP-ribosylation factor-like protein 6	2615	1	C	UR	5.3989	2.3745	4.8575	4.7006	2.6686
gnl|gene1500|rna4363|	arl6ip5.L	ARL6IP5	O75915	PRA1 family protein 3	3050	2	C	UR	1.12907	0.110691	3.9999	1.25343	33.507
gnl|gene15263|rna44546|	arl10b.S	ARL8B	Q9NVJ2	ADP-ribosylation factor-like protein 8B	3952	2	C	UR	3.509	1.00455	8.1076	2.3833	24.996
gnl|gene6714|rna19662|	arl8b.L	ARL8B		ADP-ribosylation factor-like protein 8B	4065	1	C	UR	1.7137	1.0389	3.5559	1.605	12.087
gnl|gene10938|rna31789|	armc1.S	ARMC1	Q9NVT9	Armadillo repeat-containing protein 1	392	1	C	UR	0.50908	0.51527	1.1304	1.0413	16.804
gnl|gene2877|rna8358|	armc2.L	ARMC2	Q8NEN0	Armadillo repeat-containing protein 2	3840	2	C	UR	8.7362	6.4219	9.7162	9.0924	6.0332
gnl|gene8555|rna24888|	armc6.L	ARMC6	Q6NXE6	Armadillo repeat-containing protein 6	677	8	C	UR	38.3881	16.9176	31.2011	33.6572	39.836
gnl|gene47734|rna92981|	armc8.L	ARMC8	Q8IUR7	Armadillo repeat-containing protein 8	1172	4	C	UR	19.1999	7.4107	21.4782	11.83	20.0812
gnl|gene6469|rna18926|	armc9.L	ARMC9	Q7Z3E5	LisH domain-containing protein ARMC9	571	4	C	UR	23.9652	14.5382	14.2162	17.5127	9.76769
gnl|gene10799|rna31392|	armh3.L	ARMH3	Q5T2E6	Armadillo-like helical domain-containing protein 3	947	4	C	UR	21.1362	11.7769	19.4832	15.074	12.5295
gnl|gene11296|rna32851|	armt1.L	ARMT1	Q9H993	Damage-control phosphatase ARMT1	366	6	C	UR	32.7753	23.4075	24.4661	26.8878	12.4634
gnl|gene15436|rna45060|	arpc1a.S	ARPC1A	Q92747	Actin-related protein 2/3 complex subunit 1A	1909	9	C	UR	50.8112	40.5944	38.9099	28.2143	21.4706
gnl|gene18659|rna54473|	arpc1a.L	ARPC1A		Actin-related protein 2/3 complex subunit 1A	1909	1	C	UR	5.9432	3.6518	4.8199	3.636	1.949
gnl|gene15641|rna45662|	arpc1b.S	ARPC1B	O15143	Actin-related protein 2/3 complex subunit 1B	1909	2	C	UR	9.8632	8.7159	9.026	5.1204	7.2746
gnl|gene4238|rna12333|	arpc2.S	ARPC2	O15144	Actin-related protein 2/3 complex subunit 2	1703	3	C	UR	16.6184	14.6682	12.9771	8.3372	7.3991
gnl|gene44998|rna89172|	arpc2.L	ARPC2		Actin-related protein 2/3 complex subunit 2	1703	7	C	UR	36.6042	30.9492	32.5437	23.8907	16.012
gnl|gene20455|rna59743|	arpc3.L	ARPC3	O15145	Actin-related protein 2/3 complex subunit 3	1621	2	C	UR	10.1841	8.4142	8.7229	6.8223	5.8566
gnl|gene45348|rna89686|	arpc4.S	ARPC4	P59998	Actin-related protein 2/3 complex subunit 4	491	5	C	UR	27.5085	23.5672	20.5736	14.8439	13.5066
gnl|gene9541|rna27753|	arpc5.L	ARPC5	O15511	Actin-related protein 2/3 complex subunit 5	900	5	C	UR	23.5155	10.7413	17.8686	10.3616	37.513
gnl|gene12819|rna37261|	arpc5l.L	ARPC5L	Q9BPX5	Actin-related protein 2/3 complex subunit 5-like protein	622	3	C	UR	14.043	6.8401	12.5337	6.9499	19.6333
gnl|gene414|rna1196|	arpin.L	ARPIN	Q7Z6K5	Arpin	3709	2	C	UR	8.0639	6.2046	9.4775	10.0067	6.2472
gnl|gene13125|rna38151|	arpp19.L	ARPP19	P56211	cAMP-regulated phosphoprotein 19	1209	1	C	UR	1.9623	0.74704	0.96086	0.85857	15.471
gnl|gene17536|rna51204|	arpp19.S	ARPP19		cAMP-regulated phosphoprotein 19	1209	2	C	UR	2.79848	1.90242	2.30945	2.1777	30.812
gnl|gene39976|rna81779|	arrb1.L	ARRB1	P49407	Beta-arrestin-1 (Fragment)	2982	1	C	UR	4.8142	3.2473	4.8387	4.1666	2.9332
gnl|gene36092|rna76283|	arrb2.L	ARRB2	P32121	Beta-arrestin-2	2982	1	C	UR	4.6416	2.4076	5.1875	4.2658	3.4976
gnl|gene16328|rna47688|	arvcf.S	ARVCF	O00192	Armadillo repeat protein deleted in velo-cardio-facial syndrome	4140	2	C	UR	1.64211	2.3317	11.3971	10.6847	13.9443
gnl|gene47510|rna92682|	LOC108719762	ASAP1	Q9ULH1	Arf-GAP with SH3 domain, ANK repeat and PH domain-containing protein 1	2120	3	C	UR	14.4322	7.9077	16.6947	11.8441	9.1212
gnl|gene38208|rna79274|	asap2.L	ASAP2	O43150	Arf-GAP with SH3 domain, ANK repeat and PH domain-containing protein 2 (Fragment)	2480	2	C	UR	8.5215	4.9917	11.4478	9.1385	5.9004
gnl|gene17699|rna51722|	ascc1.L	ASCC1	Q8N9N2	Activating signal cointegrator 1 complex subunit 1	2986	1	C	UR	3.8929	1.7303	6.334	3.2195	4.8232
gnl|gene37179|rna77829|	ascc2.S	ASCC2	Q9H1I8	Activating signal cointegrator 1 complex subunit 2	3404	2	C	UR	7.5661	2.10544	14.0388	8.0469	8.2427
gnl|gene8715|rna25369|	ascc3.L	ASCC3	Q8N3C0	Activating signal cointegrator 1 complex subunit 3	719	14	C	UR	50.2655	26.1873	88.6919	42.4998	72.3555
gnl|gene12090|rna35120|	asf1b.L	ASF1A	Q9Y294	Histone chaperone ASF1A	752	3	C	UR	17.5988	11.2588	12.397	9.5822	9.1632
gnl|gene4575|rna13340|	ash2l.L	ASH2L	Q9UBL3	Set1/Ash2 histone methyltransferase complex subunit ASH2	2154	4	C	UR	17.6961	13.9335	20.4779	12.4304	15.4621
gnl|gene41266|rna83639|	asl.L	ASL	P04424	Argininosuccinate lyase	2552	13	C	UR	62.4758	54.8732	40.0433	65.0979	37.5101
gnl|gene1407|rna4109|	asmtl.L	ASMTL	O95671	Probable bifunctional dTTP/UTP pyrophosphatase/methyltransferase protein	998	3	C	UR	14.3307	14.9169	14.0779	8.4455	8.2289
gnl|gene537|rna1536|	asns.L	ASNS	P08243	Asparagine synthetase [glutamine-hydrolyzing]	2382	3	C	UR	16.765	14.7282	12.2027	10.1426	6.1615
gnl|gene485|rna1389|	asnsd1.L	ASNSD1	Q9NWL6	Asparagine synthetase domain-containing protein 1	3169	4	C	UR	21.5038	12.1181	20.2262	14.9871	11.1648
gnl|gene35314|rna75248|	aspg.L	ASPG	Q86U10	60 kDa lysophospholipase	3468	1	C	UR	4.8335	4.0944	3.9548	3.4284	3.6889
gnl|gene2081|rna6040|	aspscr1.S	ASPSCR1	Q9BZE9	Tether containing UBX domain for GLUT4	161	5	C	UR	19.8521	6.9564	35.3065	12.4586	25.4264
gnl|gene41074|rna83351|	asrgl1.L	ASRGL1	Q7L266	Isoaspartyl peptidase/L-asparaginase	1283	1	C	UR	5.3489	2.825	4.4595	3.4001	3.9665
gnl|gene5399|rna15829|	aste1.L	ASTE1	Q2TB18	Protein asteroid homolog 1	2972	5	C	UR	24.8186	5.24837	31.5265	11.9013	26.5054
gnl|gene35400|rna75368|	LOC108711556	ASTL	Q6HA08	Astacin-like metalloendopeptidase	4005	3	C	UR	6.449	4.7511	5.4266	4.729	38.644
gnl|gene2062|rna5985|	atad2.L	ATAD2	Q6PL18	ATPase family AAA domain-containing protein 2	387	4	C	UR	17.7406	6.821	23.6954	11.3151	20.4279
gnl|gene36365|rna76667|	LOC108695434	ATAD2		ATPase family AAA domain-containing protein 2	387	8	C	UR	40.4916	14.8739	46.8785	22.8589	34.8973
gnl|gene47377|rna92509|	atad2b.L	ATAD2B	Q9ULI0	ATPase family AAA domain-containing protein 2B	387	11	C	UR	50.621	18.8418	69.3867	33.5542	47.5962
gnl|gene8393|rna24438|	atad3a.S	ATAD3B	Q5T9A4	ATPase family AAA domain-containing protein 3B	2400	6	C	UR	0.203373	0.403968	0.358924	3.26112	115.773
gnl|gene13456|rna39157|	atad5.L	ATAD5	Q96QE3	ATPase family AAA domain-containing protein 5	2183	2	C	UR	5.3651	1.44789	18.0543	3.9083	11.2244
gnl|gene19683|rna57531|	atad5.S	ATAD5		ATPase family AAA domain-containing protein 5	479	2	C	UR	9.2367	3.26658	12.9772	4.2115	10.308
gnl|gene4102|rna11946|	atat1.S	ATAT1	Q5SQI0	Alpha-tubulin N-acetyltransferase 1	3248	1	C	UR	1.6584	1.2683	5.3218	3.0335	8.718
gnl|gene2535|rna7375|	ate1.L	ATE1	O95260	Arginyl-tRNA--protein transferase 1	3417	1	C	UR	6.0772	2.3646	5.6468	3.2413	2.6701
gnl|gene46197|rna90856|	atf1.L	ATF1	P18846	Cyclic AMP-dependent transcription factor ATF-1	3647	1	C	UR	3.7041	1.9828	5.2958	4.3617	4.6556
gnl|gene16964|rna49567|	atf7ip.S	ATF7IP	Q6VMQ6	Activating transcription factor 7-interacting protein 1	1480	4	C	UR	9.8609	6.8038	26.5288	14.4636	22.3428
gnl|gene4107|rna11962|	atf7ip.L	ATF7IP2	Q5U623	Activating transcription factor 7-interacting protein 2	1480	1	C	UR	2.4686	2.1806	6.0732	2.9915	6.2861
gnl|gene11342|rna32974|	atg101.S	ATG101	Q9BSB4	Autophagy-related protein 101	3624	1	C	UR	1.9362	2.5408	4.5794	5.4058	5.5378
gnl|gene7581|rna22107|	atg12.S	ATG12	O94817	Ubiquitin-like protein ATG12	1535	1	C	UR	4.4895	3.5528	5.1359	4.1698	2.6519
gnl|gene18507|rna54033|	atg13.S	ATG13	O75143	Autophagy-related protein 13	4611	1	C	UR	2.8623	2.7956	5.1267	5.1384	4.077
gnl|gene20043|rna58490|	atg16l1.S	ATG16L1	Q676U5	Autophagy-related protein 16-1	1153	1	C	UR	5.1629	4.6808	4.1621	2.9459	3.0482
gnl|gene41268|rna83647|	LOC495838	ATG16L1		Autophagy-related protein 16-1	1153	8	C	UR	44.5298	29.8186	37.3293	28.123	20.1993
gnl|gene9947|rna28915|	atg2a.L	ATG2A	Q2TAZ0	Autophagy-related protein 2 homolog A	4049	2	C	UR	3.5243	3.2592	13.3582	6.3004	13.5578
gnl|gene13426|rna39067|	atg2b.S	ATG2B	Q96BY7	Autophagy-related protein 2 homolog B	1751	7	C	UR	23.1384	15.8133	40.2992	23.1462	37.6027
gnl|gene17938|rna52444|	atg2b.L	ATG2B		Autophagy-related protein 2 homolog B	1751	3	C	UR	10.639	7.1819	14.8837	11.3983	15.8973
gnl|gene40355|rna82315|	LOC108707498	ATG3	Q9NT62	Ubiquitin-like-conjugating enzyme ATG3	311	3	C	UR	16.1091	8.7272	15.1887	10.9182	9.0565
gnl|gene17865|rna52201|	atg4a.L	ATG4A	Q8WYN0	Cysteine protease ATG4A	4102	1	C	UR	5.1611	4.548	3.8994	3.7341	2.6573
gnl|gene19126|rna55861|	atg4b.L	ATG4B	Q9Y4P1	Cysteine protease ATG4B	4708	1	C	UR	5.1714	5.2123	3.8212	3.4042	2.3909
gnl|gene9664|rna28117|	atg5.L	ATG5	Q9H1Y0	Autophagy protein 5	3935	2	C	UR	10.4872	6.6841	9.0766	7.9949	5.7572
gnl|gene19511|rna57015|	atg7.L	ATG7	O95352	Ubiquitin-like modifier-activating enzyme ATG7	3173	6	C	UR	35.2829	28.9215	23.4687	18.4484	13.8784
gnl|gene45096|rna89319|	LOC108704051	ATG7		Ubiquitin-like modifier-activating enzyme ATG7	1008	4	C	UR	23.2903	19.986	16.2098	11.2991	9.2146
gnl|gene14313|rna41694|	atic.L	ATIC	P31939	Bifunctional purine biosynthesis protein ATIC	334	5	C	UR	29.6468	25.1609	16.3548	17.2148	11.6227
gnl|gene850|rna2496|	atic.S	ATIC		Bifunctional purine biosynthesis protein ATIC	334	14	C	UR	80.6818	74.4611	48.7668	44.3642	31.7261
gnl|gene12181|rna35389|	atl2-like.S	ATL2	Q8NHH9	Atlastin-2	4260	2	C	UR	2.24931	0.709397	8.5473	1.70158	26.793
gnl|gene6252|rna18286|	atl3.L	ATL3	Q6DD88	Atlastin-3	1921	4	C	UR	3.44299	1.54745	17.8914	2.70722	54.411
gnl|gene46760|rna91658|	atm.L	ATM	Q13315	Serine-protein kinase ATM	1257	9	C	UR	48.1243	24.4124	50.4307	26.573	30.4593
gnl|gene13881|rna40419|	atox1.L	ATOX1	O00244	Copper transport protein ATOX1	3818	1	C	UR	2.9676	2.2342	3.7183	3.5552	7.5247
gnl|gene19755|rna57713|	atox1.S	ATOX1		Copper transport protein ATOX1	3989	1	C	UR	3.0444	2.245	4.0519	2.5758	8.083
gnl|gene14665|rna42743|	atp1a1.L	ATP1A1	P05023	Sodium/potassium-transporting ATPase subunit alpha-1	302	7	C	UR	15.8355	5.54938	41.4028	9.91766	67.2948
gnl|gene39150|rna80644|	atp1a1.S	ATP1A1		Sodium/potassium-transporting ATPase subunit alpha-1	302	2	C	UR	3.6424	1.78168	10.8676	2.4065	21.302
gnl|gene16064|rna46957|	atp1b3.S	ATP1B3	P54709	Sodium/potassium-transporting ATPase subunit beta-3	3454	2	C	UR	3.5553	1.03666	10.4696	2.3693	22.569
gnl|gene48369|rna93932|	LOC495046	ATP2A2	P16615	Sarcoplasmic/endoplasmic reticulum calcium ATPase 2	2543	2	C	UR	1.14016	0.00068864	8.0885	1.02234	29.749
gnl|gene23757|rna63249|	atp2b1.L	ATP2B1	P20020	Calcium-transporting ATPase	1260	2	C	UR	4.3553	1.35221	12.1754	2.8985	19.2187
gnl|gene2746|rna7995|	atp2b1.S	ATP2B1		Calcium-transporting ATPase	1260	8	C	UR	18.4524	6.72905	47.1302	10.8633	76.8251
gnl|gene45753|rna90266|	LOC108709452	ATP2B2	Q01814	Calcium-transporting ATPase	1260	2	C	UR	4.6631	2.05623	10.8465	3.1746	19.2595
gnl|gene1225|rna3565|	atp5f1a.L	ATP5F1A	P25705	ATP synthase subunit alpha, mitochondrial	1515	5	C	UR	0.519857	0.480703	1.02833	4.2645	93.707
gnl|gene16088|rna47032|	atp5f1a.S	ATP5F1A		ATP synthase subunit alpha, mitochondrial	1515	21	C	UR	2.19483	1.9685	2.26395	13.2778	400.295
gnl|gene13760|rna40032|	atp5f1b.S	ATP5F1B	P06576	ATP synthase subunit beta (Fragment)	753	9	C	UR	0.349458	0.523017	2.07412	6.30094	170.751
gnl|gene10107|rna29389|	atp5f1c.S	ATP5F1C	P36542	ATP synthase subunit gamma, mitochondrial	2987	4	C	UR	0.338501	0.168175	0.468278	2.69099	76.334
gnl|gene17062|rna49841|	atp5f1c.L	ATP5F1C		ATP synthase subunit gamma, mitochondrial	2987	1	C	UR	0.0018073	0.0017892	0.0010445	0.54781	19.448
gnl|gene8152|rna23732|	atp5f1d.S	ATP5F1D	P30049	ATP synthase subunit delta, mitochondrial	393	1	C	UR	1.752	1.3281	1.7484	0.94808	14.223
gnl|gene10015|rna29109|	atp5if1.S	ATP5IF1	Q9UII2	ATPase inhibitor, mitochondrial	2386	1	C	UR	0.0044725	0.0044198	0.0030964	0.78037	19.208
gnl|gene39457|rna81050|	atp5if1.L	ATP5IF1		ATPase inhibitor, mitochondrial	2386	3	C	UR	0.743139	0.79999	0.754813	2.59993	55.103
gnl|gene9464|rna27525|	atp5md.S	ATP5MD	Q96IX5	ATP synthase membrane subunit DAPIT, mitochondrial	3750	3	C	UR	1.18244	0.776801	0.49434	1.75842	55.788
gnl|gene13561|rna39465|	atp5me.S	ATP5ME	P56385	ATP synthase subunit e, mitochondrial	4117	1	C	UR	0.0018524	0.00183	0.0011114	0.54574	19.449
gnl|gene12631|rna36700|	atp5mf.S	ATP5MF	P56134	ATP synthase membrane subunit f	1837	3	C	UR	0.0973187	0.00594758	0.387044	0.91377	58.596
gnl|gene9120|rna26524|	atp5mg.L	ATP5MG	O75964	ATP synthase subunit g, mitochondrial	3778	1	C	UR	0.0045432	0.0045246	0.0032532	0.58551	19.402
gnl|gene4531|rna13230|	atp5pb.S	ATP5PB	P24539	ATP synthase F(0) complex subunit B1, mitochondrial	2848	3	C	UR	0.00685465	0.137122	0.121714	0.628163	59.106
gnl|gene898|rna2638|	atp5pb.L	ATP5PB		ATP synthase F(0) complex subunit B1, mitochondrial	2848	2	C	UR	0.0033322	0.0033007	0.0030489	0.69165	39.299
gnl|gene6676|rna19542|	atp5pd.S	ATP5PD	O75947	ATP synthase subunit d, mitochondrial	697	3	C	UR	0.059372	0.0107923	0.0073012	2.35697	57.566
gnl|gene699|rna2047|	atp5pd.L	ATP5PD		ATP synthase subunit d, mitochondrial	697	6	C	UR	0.964938	0.673512	1.368	4.01854	112.975
gnl|gene20248|rna59113|	atp5pf.S	ATP5PF	P18859	ATP synthase-coupling factor 6, mitochondrial	2695	2	C	UR	0.0033117	0.0032661	0.0025916	0.546456	39.444
gnl|gene16039|rna46882|	atp5po.S	ATP5PO	P48047	ATP synthase subunit O, mitochondrial	1353	3	C	UR	0.372081	0.313826	0.349437	2.71338	56.251
gnl|gene233|rna658|	atp5po.L	ATP5PO		ATP synthase subunit O, mitochondrial	1353	5	C	UR	0.448583	0.511809	0.483065	3.34425	95.212
gnl|gene7064|rna20628|	atp6v0a1.L	ATP6V0A1	Q93050	V-type proton ATPase 116 kDa subunit a1	1171	4	C	UR	8.0657	3.09804	18.7298	5.1172	44.988
gnl|gene17454|rna50978|	atp6v0d1.L	ATP6V0D1	P61421	V-type proton ATPase subunit d 1	1620	4	C	UR	9.8588	6.1194	17.2135	6.1965	40.611
gnl|gene13273|rna38629|	atp6v1a.L	ATP6V1A	P38606	V-type proton ATPase catalytic subunit A	373	19	C	UR	109.377	86.5233	81.7692	59.2604	43.07
gnl|gene20453|rna59732|	atp6a1	ATP6V1A		V-type proton ATPase catalytic subunit A	373	6	C	UR	34.1184	28.3989	24.0769	18.7742	14.6317
gnl|gene4226|rna12299|	atp6v1a.S	ATP6V1A		V-type proton ATPase catalytic subunit A	373	3	C	UR	17.0135	12.4492	13.1263	10.7775	6.6335
gnl|gene19948|rna58236|	atp6v1b2.S	ATP6V1B2	P21281	V-type proton ATPase subunit B, brain isoform	1600	12	C	UR	65.8615	58.5275	45.7335	38.3801	31.497
gnl|gene43873|rna87512|	LOC108711609	ATP6V1B2		V-type proton ATPase subunit B, brain isoform	1600	1	C	UR	5.4768	4.5725	4.3149	3.1428	2.4931
gnl|gene16486|rna48169|	atp6v1c1.L	ATP6V1C1	P21283	V-type proton ATPase subunit C	1348	3	C	UR	15.3555	9.7494	14.5473	11.421	8.9269
gnl|gene3844|rna11216|	atp6v1c1.S	ATP6V1C1		V-type proton ATPase subunit C	1348	16	C	UR	83.7497	60.8055	72.4183	58.5363	44.4901
gnl|gene2591|rna7527|	atp6v1d.L	ATP6V1D	Q9Y5K8	V-type proton ATPase subunit D	2887	3	C	UR	14.8528	10.6996	19.5255	6.32489	8.5968
gnl|gene15464|rna45142|	atp6v1e1.S	ATP6V1E1	P36543	V-type proton ATPase subunit E 1	419	2	C	UR	11.2611	9.0079	7.9338	6.2619	5.5353
gnl|gene6868|rna20074|	atp6v1e1.L	ATP6V1E1		V-type proton ATPase subunit E 1	419	6	C	UR	33.4686	26.9831	24.7225	19.6204	15.2054
gnl|gene17489|rna51075|	atp6v1f.S	ATP6V1F	Q16864	V-type proton ATPase subunit F	2951	1	C	UR	3.6194	2.254	3.7389	2.6243	7.7634
gnl|gene50262|rna96662|	LOC108707065	ATP6V1G1	O75348	V-type proton ATPase subunit G 1	2482	2	C	UR	6.2151	3.9036	8.828	5.6663	15.387
gnl|gene7572|rna22061|	atp6v1h.L	ATP6V1H	Q9UI12	V-type proton ATPase subunit H	3246	6	C	UR	33.9919	18.8562	24.2316	21.3806	21.5397
gnl|gene42509|rna85449|	LOC108708674	ATP7B	P35670	P-type Cu(+) transporter	4682	1	C	UR	4.6025	4.5526	3.8233	3.9635	3.058
gnl|gene46951|rna91936|	LOC108700899	ATP9A	O75110	Phospholipid-transporting ATPase	1412	2	C	UR	3.7256	1.44031	8.6844	1.87435	24.275
gnl|gene3488|rna10154|	atp9b.L	ATP9B	O43861	ATPase class II type 9B	4560	1	C	UR	2.993	0.89964	6.0271	1.3394	8.7409
gnl|gene1720|rna5010|	fam173b.S	ATPSCKMT		ATP synthase subunit C lysine N-methyltransferase	3734	1	C	UR	6.8711	6.0064	2.958	1.8537	2.3108
gnl|gene45653|rna90142|	atr.L	ATR	Q13535	Serine/threonine-protein kinase ATR (Fragment)	577	13	C	UR	62.4079	28.2356	77.7291	40.1701	51.4574
gnl|gene11330|rna32942|	atrip.L	ATRIP	Q8WXE1	ATR-interacting protein	34	4	C	UR	21.9115	11.3675	19.596	13.6883	13.4369
gnl|gene18960|rna55350|	atrip.S	ATRIP		ATR-interacting protein	34	1	C	UR	3.3764	2.4085	6.3727	3.7455	4.097
gnl|gene42048|rna84769|	atrx.L	ATRX	P46100	Transcriptional regulator ATRX	2045	11	C	UR	13.1529	9.50914	85.0335	36.0335	76.2714
gnl|gene48715|rna94401|	atxn10.L	ATXN10	Q9UBB4	Ataxin-10	1584	3	C	UR	15.0373	9.1533	14.0047	12.9968	8.8079
gnl|gene42372|rna85248|	LOC108707167	ATXN2	Q99700	Ataxin-2 (Fragment)	185	7	C	UR	21.4987	17.563	21.0281	37.2731	42.6366
gnl|gene42906|rna86041|	atxn2.L	ATXN2		Ataxin-2 (Fragment)	185	3	C	UR	9.65	7.022	12.1043	14.1446	17.0791
gnl|gene18842|rna54996|	atxn2l.S	ATXN2L	Q8WWM7	Ataxin-2-like protein	3188	1	C	UR	0.4027	0.82856	2.6581	3.4282	12.682
gnl|gene35359|rna75315|	LOC108704751	ATXN2L		Ataxin-2-like protein (Fragment)	185	1	C	UR	0.87281	1.0333	2.6629	4.1004	11.331
gnl|gene15564|rna45449|	atxn3.S	ATXN3	P54252	Ubiquitinyl hydrolase 1	226	3	C	UR	14.4547	11.9143	12.8833	12.6316	8.1161
gnl|gene4209|rna12247|	atxn3.L	ATXN3		Ubiquitinyl hydrolase 1	226	3	C	UR	15.1424	12.6494	12.9601	12.0544	7.1937
gnl|gene10913|rna31726|	auh.L	AUH	Q13825	Methylglutaconyl-CoA hydratase, mitochondrial	2576	3	C	UR	0.64089	0.9645	0.618738	3.02982	54.745
gnl|gene6077|rna17778|	aurka.L	AURKA	O14965	Aurora kinase A	2844	3	C	UR	8.8074	2.31293	21.653	8.6162	18.6106
gnl|gene7723|rna22561|	aurka.S	AURKA		Aurora kinase A	2844	5	C	UR	14.978	3.07562	36.604	13.1655	32.1768
gnl|gene9209|rna26747|	aurkb.L	AURKB	Q96GD4	Aurora kinase B	2844	2	C	UR	1.96438	0.61572	14.7989	2.6661	19.9545
gnl|gene45791|rna90329|	aven.L	AVEN	Q9NQS1	Cell death regulator Aven	504	3	C	UR	16.9239	8.4251	14.1311	10.2273	10.2927
gnl|gene43167|rna86436|	LOC108719004	AVL9	Q8NBF6	Late secretory pathway protein AVL9 homolog	1835	1	C	UR	3.9547	1.8808	5.0079	3.9993	5.1573
gnl|gene43407|rna86789|	LOC108719961	AZI2	Q9H6S1	5-azacytidine-induced protein 2	2006	2	C	UR	6.356	6.0208	8.7448	8.9211	9.9573
gnl|gene43078|rna86283|	b3glct.L	B3GLCT	Q6Y288	Beta-1,3-glucosyltransferase	2449	1	C	UR	1.597	0.045357	3.604	0.46591	14.288
gnl|gene40930|rna83144|	LOC108701172	B3GNTL1	Q67FW5	HCG30384, isoform CRA_d	4409	1	C	UR	5.6793	4.6764	3.0374	4.053	2.5539
gnl|gene13067|rna37978|	babam1.L	BABAM1	Q9NWV8	BRISC and BRCA1-A complex member 1	1149	4	C	UR	22.5938	12.6115	15.1457	15.9078	13.7412
gnl|gene1519|rna4416|	bag3.L	BAG3	O95817	BAG family molecular chaperone regulator 3	3635	2	C	UR	1.11344	2.00653	3.2524	15.9115	17.7162
gnl|gene2849|rna8270|	bag4.L	BAG4	O95429	BAG family molecular chaperone regulator 4	3999	2	C	UR	0.152541	0.0102759	0.277831	11.8514	27.708
gnl|gene6007|rna17571|	bag5.L	BAG5	Q9UL15	BAG family molecular chaperone regulator 5	2650	1	C	UR	5.2246	2.0502	4.2285	3.5577	4.939
gnl|gene3297|rna9558|	bag6.S	BAG6	P46379	BCL2-associated athanogene 6	1731	2	C	UR	4.0432	2.8805	9.0235	7.0606	16.9921
gnl|gene4093|rna11918|	bag6.L	BAG6		BCL2-associated athanogene 6	1731	10	C	UR	22.8031	17.3619	54.4582	28.4301	76.9467
gnl|gene15666|rna45740|	baiap2l1.L	BAIAP2L1	Q9UHR4	Brain-specific angiogenesis inhibitor 1-associated protein 2-like protein 1	1632	2	C	UR	7.9513	7.8841	8.9837	8.5131	6.6679
gnl|gene43934|rna87596|	baf-l.L	BANF1	O75531	Barrier-to-autointegration factor	3811	1	C	UR	0.93273	0.78094	1.0195	0.96684	16.3
gnl|gene3011|rna8722|	banp.L	BANP	Q8N9N5	Protein BANP	2672	1	C	UR	4.5655	4.4959	4.144	2.9848	3.8098
gnl|gene12251|rna35610|	baz1a.S	BAZ1A	Q9NRL2	Bromodomain adjacent to zinc finger domain protein 1A	966	4	C	UR	20.8089	11.1762	21.5061	12.7279	13.7808
gnl|gene9976|rna29004|	baz1a.L	BAZ1A		Bromodomain adjacent to zinc finger domain protein 1A	966	18	C	UR	83.6302	48.783	103.434	55.6432	68.5095
gnl|gene8976|rna26139|	baz1b.L	BAZ1B	Q9UIG0	Tyrosine-protein kinase BAZ1B	1682	10	C	UR	49.4297	17.7413	65.3113	25.4272	42.0905
gnl|gene49454|rna95435|	LOC108713947	BBS1	Q8NFJ9	Bardet-Biedl syndrome 1 protein	462	4	C	UR	20.0956	15.2788	19.7416	13.1132	11.7708
gnl|gene1669|rna4862|	bbs2.S	BBS2	Q9BXC9	Bardet-Biedl syndrome 2 protein	1876	3	C	UR	13.2826	10.395	15.0517	9.4589	11.8118
gnl|gene7188|rna20970|	bbs4.S	BBS4	Q96RK4	Bardet-Biedl syndrome 4 protein	238	3	C	UR	14.4758	11.7273	14.325	10.006	9.4658
gnl|gene8491|rna24719|	bbs7.L	BBS7	Q8IWZ6	Bardet-Biedl syndrome 7 protein	2389	4	C	UR	18.7759	14.5269	19.5851	11.8957	15.2164
gnl|gene3631|rna10560|	bbs9.L	BBS9	Q3SYG4	Protein PTHB1	1948	4	C	UR	22.2539	14.0525	20.0446	12.0084	11.6407
gnl|gene5630|rna16483|	bcap31.L	BCAP31	P51572	B-cell receptor-associated protein 31	4264	3	C	UR	0.722568	0.49311	3.4816	1.75104	53.551
gnl|gene18896|rna55153|	bcas2.L	BCAS2	O75934	Pre-mRNA-splicing factor SPF27	870	2	C	UR	2.7992	1.16868	7.884	4.0468	24.101
gnl|gene41034|rna83303|	LOC108708289	BCAS3	Q9H6U6	Breast carcinoma-amplified sequence 3	3957	1	C	UR	3.5262	1.8944	5.728	5.3623	3.4891
gnl|gene14344|rna41782|	bcat2.L	BCAT1	P54687	Branched-chain-amino-acid aminotransferase, cytosolic	4329	2	C	UR	0.86994	0.82449	0.505241	2.1978	35.603
gnl|gene16335|rna47718|	bcat1.L	BCAT1		Branched-chain-amino-acid aminotransferase, cytosolic	1350	3	C	UR	16.7067	17.0272	11.0324	8.7814	6.4522
gnl|gene19353|rna56548|	bccip.S	BCCIP	Q9P287	BRCA2 and CDKN1A-interacting protein	939	4	C	UR	22.3834	13.7404	13.1382	12.2511	18.487
gnl|gene5964|rna17444|	bccip.L	BCCIP		BRCA2 and CDKN1A-interacting protein	939	2	C	UR	10.4495	9.7755	7.5047	6.4487	5.8215
gnl|gene9170|rna26651|	bckdhb.S	BCKDHB	P21953	2-oxoisovalerate dehydrogenase subunit beta, mitochondrial	2963	1	C	UR	0.6969	0.46828	0.67932	1.2912	16.864
gnl|gene8176|rna23810|	bcl2l13.L	BCL2L13	Q9BXK5	Bcl-2-like protein 13	1367	2	C	UR	0.530661	0.379305	0.00348526	1.70819	37.379
gnl|gene18426|rna53822|	bcl2l14.S	BCL2L14	Q9BZR8	Apoptosis facilitator Bcl-2-like protein 14	1199	2	C	UR	7.9041	0.89872	10.1933	3.6176	17.3861
gnl|gene8328|rna24242|	bcl7a.S	BCL7A	Q4VC05	B-cell CLL/lymphoma 7 protein family member A	4597	3	C	UR	5.4021	2.9306	12.4053	7.1377	32.1246
gnl|gene8627|rna25120|	bco2.L	BCO2	Q9BYV7	Beta,beta-carotene 9',10'-oxygenase	1841	4	C	UR	2.00283	0.489555	2.04419	5.6526	69.81
gnl|gene11063|rna32167|	bcs1l.L	BCS1L	Q9Y276	Mitochondrial chaperone BCS1	3223	2	C	UR	3.1327	1.67445	4.1205	5.8392	25.233
gnl|gene19599|rna57270|	bdh2.L	BDH2	Q9BUT1	3-hydroxybutyrate dehydrogenase type 2	12	6	C	UR	31.6291	23.074	21.2371	24.4117	19.6482
gnl|gene17549|rna51263|	bdp1.S	BDP1	A6H8Y1	Transcription factor TFIIIB component B'' homolog	3955	1	C	UR	2.9688	0.96303	7.3936	4.3066	4.3679
gnl|gene1052|rna3074|	LOC108702722	BECN1	Q14457	Beclin-1	4679	1	C	UR	3.3924	2.4653	5.2576	4.427	4.4577
gnl|gene16735|rna48904|	bhmt.L	BHMT	Q93088	Betaine--homocysteine S-methyltransferase 1	258	7	C	UR	38.5043	39.74	23.2252	21.9448	16.5857
gnl|gene11011|rna32009|	MGC75760.L	BHMT2	Q9H2M3	S-methylmethionine--homocysteine S-methyltransferase BHMT2	2115	2	C	UR	9.9041	7.5075	6.3943	11.2244	4.9696
gnl|gene2612|rna7586|	bicc1.L	BICC1	Q9H694	Protein bicaudal C homolog 1	2715	2	C	UR	0.0172973	0.010771	3.5256	1.46321	34.983
gnl|gene1193|rna3475|	bid.L	BID	P55957	BH3-interacting domain death agonist	3537	1	C	UR	4.3467	2.3796	4.4706	4.4347	4.3684
gnl|gene40607|rna82687|	bid.S	BID		BH3-interacting domain death agonist	3555	2	C	UR	9.8161	8.5377	7.0538	8.2962	6.296
gnl|gene4425|rna12900|	bin1.S	BIN1	O00499	Myc box-dependent-interacting protein 1	2936	6	C	UR	33.2973	14.511	27.3617	22.2487	22.5812
gnl|gene1878|rna5485|	birc5.1.S	BIRC5	O15392	Baculoviral IAP repeat-containing protein 5	3210	1	C	UR	0.90672	0.41341	3.5125	0.94233	14.225
gnl|gene2350|rna6838|	birc6.S	BIRC6	Q9NR09	Baculoviral IAP repeat-containing protein 6	1084	7	C	UR	32.5395	17.1395	40.4885	22.0422	27.7903
gnl|gene35046|rna74826|	LOC108716679	BIRC6		Baculoviral IAP repeat-containing protein 6	1084	1	C	UR	4.3035	2.5074	5.899	2.7629	4.5272
gnl|gene44799|rna88878|	blmh.S	BLMH	Q13867	Bleomycin hydrolase	4043	3	C	UR	17.9698	13.8628	11.5883	9.4922	7.0869
gnl|gene7369|rna21502|	blmh.L	BLMH		Bleomycin hydrolase	2509	3	C	UR	17.8443	12.0774	12.3279	9.5645	8.1859
gnl|gene35598|rna75632|	LOC108697447	BLOC1S2	Q6QNY1	Biogenesis of lysosome-related organelles complex 1 subunit 2	1919	1	C	UR	1.4078	0.58767	2.7182	1.9623	13.324
gnl|gene16703|rna48824|	LOC108698532	BLOC1S3	Q6QNY0	Biogenesis of lysosome-related organelles complex 1 subunit 3	3769	3	C	UR	9.2099	6.1963	14.6045	8.428	21.5614
gnl|gene4427|rna12913|	blvra.L	BLVRA	P53004	Biliverdin reductase A	2514	2	C	UR	9.7522	9.7967	8.1274	8.1463	4.1775
gnl|gene17976|rna52545|	bmi1.S	BMI1	P35226	Polycomb complex protein BMI-1	3761	1	C	UR	5.1269	2.0093	3.9008	3.2951	5.6679
gnl|gene50783|rna97436|	bms1.L	BMS1	Q14692	Ribosome biogenesis protein BMS1 homolog	4546	1	C	UR	4.1756	1.2011	7.0828	2.663	4.8774
gnl|gene13802|rna40184|	bod1l1.L	BOD1L1	Q8NFC6	Biorientation of chromosomes in cell division protein 1-like 1	1413	10	C	UR	54.1128	31.2892	53.5806	27.2384	33.7792
gnl|gene12254|rna35619|	bola1.S	BOLA1	Q9Y3E2	BolA-like protein 1	4054	1	C	UR	5.0759	3.2411	4.296	3.9196	3.4674
gnl|gene12853|rna37365|	bola2.L	BOLA2B	Q9H3K6	BolA-like protein 2	4541	1	C	UR	5.0844	1.97	4.5245	3.3467	5.0744
gnl|gene19890|rna58079|	bola3.S	BOLA3	Q53S33	BolA-like protein 3	3600	1	C	UR	0.23534	0.23424	0.51556	1.1183	17.897
gnl|gene39674|rna81341|	bop1.L	BOP1	Q14137	Ribosome biogenesis protein BOP1	2198	5	C	UR	15.2563	6.6788	31.9747	9.8946	36.1956
gnl|gene1470|rna4282|	bora.S	BORA	Q6PGQ7	Protein aurora borealis	784	2	C	UR	4.7063	6.3098	4.473	4.0176	20.4937
gnl|gene12435|rna36152|	bpnt1.L	BPNT1	O95861	3'(2'),5'-bisphosphate nucleotidase 1	772	6	C	UR	29.6629	18.5303	23.4085	27.5708	20.8275
gnl|gene3935|rna11474|	impad1.L	BPNT2		Golgi-resident adenosine 3',5'-bisphosphate 3'-phosphatase	4113	3	C	UR	3.1728	2.23539	7.8914	3.54324	43.157
gnl|gene50851|rna97527|	LOC108702156	BPTF	Q12830	Nucleosome-remodeling factor subunit BPTF	1322	3	C	UR	7.5565	3.8125	20.4135	9.4373	18.7801
gnl|gene12377|rna35988|	braf.S	BRAF	P15056	Non-specific serine/threonine protein kinase	1347	3	C	UR	12.6878	7.9376	14.4588	8.849	16.0669
gnl|gene20156|rna58817|	braf.L	BRAF		Non-specific serine/threonine protein kinase	1347	2	C	UR	8.749	5.3554	10.7625	5.9076	9.2255
gnl|gene12491|rna36320|	brap.L	BRAP	Q7Z569	BRCA1-associated protein	2109	1	C	UR	4.6928	3.7517	5.2538	3.1522	3.1494
gnl|gene20299|rna59277|	brat1.L	BRAT1	Q6PJG6	BRCA1-associated ATM activator 1	3564	2	C	UR	10.3483	5.5465	8.8092	6.7612	8.5349
gnl|gene6724|rna19687|	brca1.L	BRCA1	P38398	Breast cancer type 1 susceptibility protein (Fragment)	4640	1	C	UR	2.794	1.2723	6.949	3.3323	5.6523
gnl|gene5485|rna16068|	brcc3.L	BRCC3	P46736	Lys-63-specific deubiquitinase	1272	1	C	UR	5.4223	3.9103	4.7357	2.989	2.9427
gnl|gene11939|rna34670|	brd4.S	BRD4	O60885	Bromodomain-containing protein 4	3245	3	C	UR	5.6384	4.4671	20.6911	12.8015	16.4017
gnl|gene12898|rna37476|	brd4.L	BRD4		Bromodomain-containing protein 4 (Fragment)	3245	1	C	UR	1.9083	1.5833	6.9432	4.1981	5.3672
gnl|gene8414|rna24497|	brd7.L	BRD7	Q9NPI1	Bromodomain-containing protein 7	3232	4	C	UR	7.9947	3.51937	29.0787	12.3147	27.0925
gnl|gene13586|rna39539|	brf1.L	BRF1	Q92994	Transcription factor IIIB 90 kDa subunit	4431	1	C	UR	4.705	1.5415	6.5026	2.9732	4.2777
gnl|gene10837|rna31496|	brip1.L	BRIP1	Q9BX63	Fanconi anemia group J protein	4288	3	C	UR	7.4149	4.9099	19.0459	13.5967	15.0328
gnl|gene11899|rna34553|	brix1.S	BRIX1	Q8TDN6	Ribosome biogenesis protein BRX1 homolog	4245	1	C	UR	4.1714	1.6606	6.9003	2.988	4.2796
gnl|gene16210|rna47363|	brk1.S	BRK1	Q8WUW1	Protein BRICK1	3024	2	C	UR	0.52133	0.72683	0.80578	1.44609	36.5
gnl|gene10646|rna30937|	brox.S	BROX	Q5VW32	BRO1 domain- and CAAX motif-containing protein	2805	5	C	UR	23.3662	17.3448	24.391	23.7666	11.1313
gnl|gene11518|rna33455|	brox.L	BROX		BRO1 domain-containing protein BROX	2805	1	C	UR	5.4396	2.6371	4.8811	4.8744	2.1679
gnl|gene18608|rna54322|	brwd3.L	BRWD3	Q6RI45	Bromodomain and WD repeat-containing protein 3	3740	4	C	UR	12.3733	6.6259	27.7578	11.7127	21.5304
gnl|gene18500|rna54009|	bsdc1.L	BSDC1	Q9NW68	BSD domain-containing protein 1	464	4	C	UR	2.22725	0.78089	6.2974	3.44707	67.248
gnl|gene43172|rna86441|	bsdc1.S	BSDC1		BSD domain-containing protein 1	464	1	C	UR	0.81981	0.43105	3.0984	1.3153	14.335
gnl|gene43891|rna87533|	bsg.S	BSG	P35613	Basigin	4446	1	C	UR	0.19099	0.0011679	1.2126	0.32773	18.268
gnl|gene13151|rna38223|	bsn.S	BSN	Q9UPA5	Protein bassoon	4470	1	C	UR	4.6264	5.2653	4.0378	3.5847	2.4858
gnl|gene1140|rna3306|	btaf1.L	BTAF1	O14981	TATA-binding protein-associated factor 172	2054	6	C	UR	26.0719	14.9292	34.2543	22.6971	22.0477
gnl|gene10801|rna31396|	btbd10.S	BTBD10	Q9BSF8	BTB (POZ) domain containing 10, isoform CRA_c	3856	1	C	UR	4.2336	2.7149	5.5197	3.289	4.2428
gnl|gene17320|rna50553|	btbd19.S	BTBD19	C9JJ37	BTB/POZ domain-containing protein 19	3192	1	C	UR	5.1703	3.6524	3.6993	3.1559	4.3221
gnl|gene49157|rna95022|	LOC496053	BTBD2	Q9BX70	BTB/POZ domain-containing protein 2	328	1	C	UR	3.3962	1.8214	5.9785	2.8193	5.9845
gnl|gene9692|rna28198|	btbd8.L	BTBD8	Q5XKL5	BTB/POZ domain-containing protein 8	1470	3	C	UR	11.2284	4.9786	17.7495	9.7646	16.2789
gnl|gene42604|rna85588|	btbd9.L	BTBD9	Q96Q07	BTB/POZ domain-containing protein 9	3237	1	C	UR	5.4077	3.1675	4.7074	2.715	4.0023
gnl|gene45154|rna89394|	LOC108717780	BTF3	P20290	Transcription factor BTF3	1715	4	C	UR	19.2436	7.8695	17.1573	5.6176	30.112
gnl|gene17177|rna50157|	btf3l4.L	BTF3L4	Q96K17	Transcription factor BTF3 homolog 4	1715	2	C	UR	7.8942	2.2143	6.462	2.9208	20.5092
gnl|gene14351|rna41802|	btg4.S	BTG4	Q9NY30	Protein BTG4	1913	3	C	UR	3.51839	0.342016	5.0127	2.38579	48.741
gnl|gene17483|rna51055|	btrc.L	BTRC	Q9Y297	F-box/WD repeat-containing protein 1A	1813	8	C	UR	39.6482	27.0224	39.1265	20.1842	34.0186
gnl|gene4909|rna14338|	bub1.L	BUB1	O43683	Mitotic checkpoint serine/threonine-protein kinase BUB1	74	3	C	UR	6.2353	5.4641	20.2232	13.1295	14.9477
gnl|gene35951|rna76090|	bub1b.L	BUB1B	O60566	Mitotic checkpoint serine/threonine-protein kinase BUB1 beta	4265	3	C	UR	9.2105	5.5428	18.7094	10.0974	16.4397
gnl|gene9071|rna26398|	bub3.S	BUB3	O43684	Mitotic checkpoint protein BUB3 (Fragment)	3891	5	C	UR	13.3823	11.4051	19.2091	14.7128	41.2909
gnl|gene37359|rna78062|	bud13.L	BUD13	Q9BRD0	BUD13 homolog	3140	5	C	UR	26.6026	20.9069	22.2383	16.8156	13.4368
gnl|gene18169|rna53094|	bysl.S	BYSL	Q13895	Bystin	791	6	C	UR	25.2161	3.93668	41.8776	13.4897	35.4799
gnl|gene11859|rna34454|	bzw1.S	BZW1	Q7L1Q6	Basic leucine zipper and W2 domain-containing protein 1	539	12	C	UR	62.1979	23.6287	66.6763	42.0655	45.4312
gnl|gene5707|rna16715|	bzw1.L	BZW1		Basic leucine zipper and W2 domain-containing protein 1	539	3	C	UR	16.0078	4.7588	17.3894	11.7855	10.0584
gnl|gene5162|rna15095|	bzw2.L	BZW2	Q9Y6E2	Basic leucine zipper and W2 domain-containing protein 2 (Fragment)	539	1	C	UR	5.0355	1.1521	5.7762	3.4937	4.5424
gnl|gene20512|rna59890|	c11orf54.L	C11orf54	Q9H0W9	Ester hydrolase C11orf54	2638	5	C	UR	27.5571	23.7607	18.6543	19.4766	10.5514
gnl|gene12012|rna34902|	c11orf68.L	C11orf68	Q9H3H3	UPF0696 protein C11orf68	1594	5	C	UR	26.1268	20.2912	22.0886	19.8352	11.6582
gnl|gene714|rna2082|	lbhd1.S	C11orf98	E9PRG8	Uncharacterized protein C11orf98	3620	2	C	UR	9.7755	3.2481	10.8936	5.1617	10.9212
gnl|gene47544|rna92720|	c12orf4.L	C12orf4	Q9NQ89	Protein C12orf4	1850	3	C	UR	14.3996	9.6713	16.7112	9.736	9.4817
gnl|gene38759|rna80041|	c12orf43.L	C12orf43		Protein CUSTOS (Fragment)	3756	2	C	UR	8.2589	3.4779	8.7417	4.3787	15.1428
gnl|gene9940|rna28891|	c12orf45.S	C12orf45	Q8N5I9	Uncharacterized protein C12orf45	984	1	C	UR	4.2299	2.6298	3.4931	3.1363	6.5109
gnl|gene7024|rna20508|	c15orf40.L	C15orf40	Q8WUR7	UPF0235 protein C15orf40 (Fragment)	4381	1	C	UR	4.1167	2.784	4.6517	4.1024	4.3451
gnl|gene6046|rna17699|	c17orf75.L	C17orf75	Q9HAS0	Protein Njmu-R1	2586	1	C	UR	3.9152	1.6739	4.0419	4.0025	6.3666
gnl|gene19963|rna58276|	c18orf25.L	C18orf25	Q96B23	Uncharacterized protein C18orf25	3328	1	C	UR	4.9698	2.9556	4.0617	3.0265	4.9865
gnl|gene41652|rna84155|	MGC130975	C19orf47	Q8N9M1	Uncharacterized protein C19orf47	1069	2	C	UR	6.8615	2.03269	12.2424	6.0204	12.843
gnl|gene10723|rna31169|	c1qbp.L	C1QBP	Q07021	Complement component 1 Q subcomponent-binding protein, mitochondrial	2996	1	C	UR	0.74571	0.00028362	0.77965	0.71824	17.756
gnl|gene3623|rna10538|	c1qbp.S	C1QBP		Complement component 1 Q subcomponent-binding protein, mitochondrial	885	1	C	UR	0.2464	0.28355	0.34718	0.93848	18.184
gnl|gene6686|rna19568|	c1orf112.L	C1orf112	Q9NSG2	Uncharacterized protein C1orf112	1581	3	C	UR	5.3257	3.02842	18.9381	9.2723	23.4353
gnl|gene19965|rna58283|	c1orf52.S	C1orf52	Q8N6N3	UPF0690 protein C1orf52	4289	1	C	UR	1.1554	1.0505	2.5145	2.788	12.492
gnl|gene38419|rna79555|	LOC108697172	C20orf194	Q5TEA3	Uncharacterized protein C20orf194	4494	1	C	UR	4.2408	2.0695	6.3751	4.2807	3.0338
gnl|gene549|rna1587|	c20orf27.S	C20orf27	Q9GZN8	UPF0687 protein C20orf27	2519	1	C	UR	4.925	3.9217	4.3151	4.5179	2.3203
gnl|gene44503|rna88455|	LOC108706034	C2CD5	Q86YS7	C2 domain-containing protein 5 (Fragment)	3953	1	C	UR	5.6925	4.2248	4.0213	2.7329	3.3286
gnl|gene49794|rna95931|	c2cd5.L	C2CD5		C2 domain-containing protein 5	1352	2	C	UR	10.1826	8.9806	8.7612	5.5874	6.4882
gnl|gene17967|rna52519|	c2orf49.L	C2orf49	Q9BVC5	Ashwin	3872	2	C	UR	12.346	6.6248	7.4753	8.8317	4.72216
gnl|gene253|rna720|	c2orf49.S	C2orf49		Ashwin	4155	1	C	UR	4.3297	1.5796	5.3983	2.4432	6.249
gnl|gene16821|rna49163|	c2orf76.L	C2orf76	Q3KRA6	UPF0538 protein C2orf76	3535	4	C	UR	18.7318	13.4792	17.4995	17.3391	12.9504
gnl|gene20611|rna60090|	Xelaev18031042m	C2orf78	A6NCI8	Uncharacterized protein C2orf78	4362	1	C	UR	4.7065	5.6683	3.7675	3.4082	2.4495
gnl|gene7154|rna20881|	c3.L	C3	P01024	Complement C3	1807	6	C	UR	6.26887	5.4418	8.7814	6.10451	93.403
gnl|gene7917|rna23097|	c4a.L	C4B_2	P0C0L5	C4a anaphylatoxin (Fragment)	4618	1	C	UR	1.6458	1.0459	1.6342	1.1973	14.477
gnl|gene47639|rna92857|	LOC108698859	C5	P01031	Complement C5	2444	3	C	UR	2.25814	2.31032	4.0176	2.51822	48.896
gnl|gene50654|rna97266|	c5orf22.L	C5orf22	Q49AR2	UPF0489 protein C5orf22	4255	1	C	UR	5.8425	4.4872	4	3.4091	2.2613
gnl|gene6799|rna19899|	c7orf25.L	C7orf25	Q9BPX7	UPF0415 protein C7orf25	22	8	C	UR	41.628	27.3884	38.6454	30.4489	21.8894
gnl|gene47901|rna93226|	LOC108703138	C7orf50	Q9BRJ6	Uncharacterized protein C7orf50	2491	2	C	UR	6.842	1.21125	14.6299	3.2008	14.116
gnl|gene11618|rna33740|	c7orf57.L	C7orf57	Q8NEG2	Uncharacterized protein C7orf57	2959	1	C	UR	0.0036994	0.12031	0.52802	5.5758	13.772
gnl|gene12149|rna35300|	c8orf76.L	C8orf76	Q96K31	Uncharacterized protein C8orf76	3726	2	C	UR	5.808	4.0682	10.1897	6.8301	13.104
gnl|gene15477|rna45182|	c9.L	C9	P02748	Complement component C9	2408	1	C	UR	1.57e-05	1.8298e-05	0.22244	0.59456	19.183
gnl|gene4504|rna13152|	c9orf72.L	C9orf72	Q96LT7	Guanine nucleotide exchange C9orf72	1686	1	C	UR	4.3813	2.7394	5.0774	3.836	3.9658
gnl|gene13172|rna38307|	c9orf78.L	C9orf78	Q9NZ63	Telomere length and silencing protein 1 homolog	3349	3	C	UR	11.2621	8.9228	15.9008	15.7717	8.1426
gnl|gene13353|rna38851|	cab39.S	CAB39	Q9Y376	Calcium-binding protein 39	1358	1	C	UR	4.9776	1.8832	5.5423	5.4526	2.1443
gnl|gene15922|rna46541|	cab39.L	CAB39		Calcium-binding protein 39	1358	10	C	UR	50.9981	24.1718	49.3611	42.4103	33.0586
gnl|gene19218|rna56143|	cab39l.S	CAB39L	Q9H9S4	Calcium-binding protein 39-like	1358	3	C	UR	14.4418	6.4327	15.0511	14.3419	9.7323
gnl|gene448|rna1296|	cab39l.L	CAB39L		Calcium-binding protein 39-like	1358	2	C	UR	10.2883	3.9811	9.4936	10.3118	5.9251
gnl|gene41810|rna84389|	LOC108716033	CABIN1	Q9Y6J0	Calcineurin-binding protein cabin-1	2525	2	C	UR	1.82949	1.24648	4.674	4.8039	27.446
gnl|gene10819|rna31447|	cacybp.L	CACYBP	Q9HB71	Calcyclin-binding protein	2319	6	C	UR	29.1343	15.681	28.9308	17.8149	28.4392
gnl|gene15552|rna45419|	cacybp.S	CACYBP		Calcyclin-binding protein	2319	2	C	UR	8.3498	5.5572	9.0969	5.9094	11.0866
gnl|gene5637|rna16505|	cad.L	CAD	P27708	CAD protein	705	37	C	UR	208.057	127.364	182.635	104.266	117.679
gnl|gene46541|rna91359|	LOC108711145	CADPS2	Q86UW7	Calcium-dependent secretion activator 2	1463	5	C	UR	22.3096	14.2607	27.3465	18.5775	17.5057
gnl|gene17529|rna51184|	calcoco2.S	CALCOCO2	Q13137	Calcium-binding and coiled-coil domain-containing protein 2	1529	7	C	UR	32.5804	27.9736	24.5463	19.6679	35.2321
gnl|gene37391|rna78098|	LOC108700813	CALCOCO2		Calcium-binding and coiled-coil domain-containing protein 2	938	2	C	UR	9.7691	8.4225	8.697	6.4037	6.7078
gnl|gene16316|rna47653|	cald1.S	CALD1	Q05682	Caldesmon	3408	1	C	UR	3.4044	2.5253	5.0902	5.5952	3.3848
gnl|gene3485|rna10146|	calm2.S	CALM1	P0DP23	Calmodulin-1	1856	4	C	UR	2.94091	2.56547	1.12837	2.91547	70.449
gnl|gene477|rna1370|	calr	CALR	P27797	Calreticulin	2503	9	C	UR	8.89475	3.15497	22.4637	5.9242	139.563
gnl|gene47552|rna92739|	LOC108713019	CALU	O43852	Calumenin	1860	1	C	UR	0.32628	0.076611	1.2433	0.53956	17.814
gnl|gene6188|rna18081|	calu.L	CALU		Calumenin	1862	1	C	UR	0.52453	0.18818	1.1927	0.78222	17.312
gnl|gene16281|rna47557|	camk1d.S	CAMK1D	Q8IU85	Calcium/calmodulin-dependent protein kinase type 1D	2923	3	C	UR	15.1622	12.4564	13.0021	12.3749	7.0044
gnl|gene16544|rna48314|	camk2g.L	CAMK2B	Q13554	Calcium/calmodulin-dependent protein kinase type II subunit beta	639	5	C	UR	18.5147	8.6489	34.8538	16.8381	21.1442
gnl|gene35258|rna75143|	camk2g.S	CAMK2B		Calcium/calmodulin-dependent protein kinase type II subunit beta	639	2	C	UR	10.9313	4.8665	8.9522	8.8704	6.37968
gnl|gene7899|rna23039|	camkk1.S	CAMKK1	Q8N5S9	Calcium/calmodulin-dependent protein kinase kinase 1	3470	3	C	UR	17.2911	12.1597	12.6083	9.7138	8.2269
gnl|gene34894|rna74601|	LOC108698179	CAMSAP1	Q5T5Y3	Calmodulin-regulated spectrin-associated protein 1	2827	6	C	UR	21.088	9.10071	39.569	25.8428	24.3993
gnl|gene15587|rna45523|	cand1.S	CAND1	Q86VP6	Cullin-associated NEDD8-dissociated protein 1	42	2	C	UR	11.1142	4.8462	9.5553	7.467	7.0174
gnl|gene47836|rna93111|	cand1.L	CAND1		Cullin-associated NEDD8-dissociated protein 1	42	26	C	UR	143.927	84.2799	112.027	99.17	80.5955
gnl|gene42840|rna85902|	canx.S	CANX	P27824	Calnexin	3480	1	C	UR	0.62559	0.10852	3.2306	0.60448	15.431
gnl|gene16946|rna49512|	cap1.L	CAP1	Q01518	Adenylyl cyclase-associated protein 1	708	10	C	UR	58.1022	27.7318	34.5917	39.5454	40.0292
gnl|gene5812|rna17004|	cap1.S	CAP1		Adenylyl cyclase-associated protein 1	708	4	C	UR	23.3378	10.4402	13.1502	15.5932	17.4786
gnl|gene8642|rna25159|	cap2.L	CAP2	P40123	Adenylyl cyclase-associated protein 2	708	5	C	UR	28.576	17.8808	20.9933	17.359	15.1912
gnl|gene2022|rna5871|	capg.L	CAPG	P40121	Macrophage-capping protein	1676	3	C	UR	6.3606	7.1472	11.7992	23.1261	11.5671
gnl|gene12444|rna36175|	capn1.L	CAPN1	P07384	Calpain-1 catalytic subunit	710	6	C	UR	32.2987	29.0834	24.1104	20.7671	13.7405
gnl|gene16631|rna48587|	capn1.S	CAPN1		Calpain-1 catalytic subunit	710	7	C	UR	39.0367	33.5647	28.9508	23.1954	15.2523
gnl|gene18880|rna55109|		CAPN1		Calpain-1 catalytic subunit	1332	5	C	UR	21.9841	20.4355	28.2262	17.5808	11.7735
gnl|gene39819|rna81572|		CAPN1		Calpain-1 catalytic subunit	1332	10	C	UR	50.9922	48.9006	42.3419	34.2229	23.5428
gnl|gene5922|rna17340|	capn2.2.S	CAPN2	P17655	Calpain-2 catalytic subunit	300	7	C	UR	37.244	32.5462	31.2954	24.7332	14.1813
gnl|gene7119|rna20789|	capn2.2.L	CAPN2		Calpain-2 catalytic subunit	300	5	C	UR	24.2979	25.3035	21.7112	17.3059	11.3814
gnl|gene2553|rna7427|	LOC108718955	CAPN7	Q9Y6W3	Calpain-7	1697	4	C	UR	17.6566	10.4059	22.0134	16.6495	13.2745
gnl|gene10470|rna30411|	capn8-like.L	CAPN8	A6NHC0	Calpain-8	2572	12	C	UR	64.999	63.3054	48.9267	35.9793	26.7895
gnl|gene8297|rna24156|	capn12.L	CAPN9	O14815	Calpain-9	1805	4	C	UR	22.6639	20.3579	15.6366	11.9365	9.4048
gnl|gene12350|rna35910|	capns2.S	CAPNS1	P04632	Calpain small subunit 1	1855	4	C	UR	4.75519	5.1007	5.34418	7.2215	57.578
gnl|gene9565|rna27841|	capns2.L	CAPNS1		Calpain small subunit 1	1855	2	C	UR	2.8726	2.7926	3.1244	3.8672	27.343
gnl|gene7819|rna22824|	caprin1.L	CAPRIN1	Q14444	Caprin-1	87	2	C	UR	0.389096	0.249378	6.8022	6.1613	26.398
gnl|gene9547|rna27779|	caprin1.S	CAPRIN1		Caprin-1	87	5	C	UR	0.75933	1.86089	15.615	17.7729	63.992
gnl|gene20383|rna59541|	caprin2.L	CAPRIN2	Q6IMN6	Caprin-2	118	2	C	UR	1.27375	0.89936	14.6691	5.346	17.8118
gnl|gene3460|rna10059|	capza1.L	CAPZA1	P52907	F-actin-capping protein subunit alpha-1	2328	1	C	UR	4.9566	2.6198	3.763	2.8364	5.8242
gnl|gene15387|rna44898|	capza2.L	CAPZA2	P47755	F-actin-capping protein subunit alpha-2	2328	3	C	UR	15.2906	7.4157	9.8659	7.551	19.8768
gnl|gene18478|rna53958|	capzb.L	CAPZB	P47756	F-actin-capping protein subunit beta	1795	8	C	UR	43.5926	33.177	32.5039	26.9774	23.7492
gnl|gene35881|rna76002|	capzb.S	CAPZB		F-actin-capping protein subunit beta	1795	2	C	UR	10.8102	8.2379	8.4984	6.0806	6.3729
gnl|gene3414|rna9939|	carhsp1.L	CARHSP1	Q9Y2V2	Calcium-regulated heat-stable protein 1	67	3	C	UR	16.1042	17.1694	13.1425	6.6694	6.9145
gnl|gene1868|rna5456|	carm1p1.L	CARM1	Q86X55	Coactivator-associated arginine methyltransferase 1 (Fragment)	646	4	C	UR	2.69535	8.6854	12.8552	24.8603	30.9037
gnl|gene37817|rna78669|	carm1.L	CARM1		Coactivator-associated arginine methyltransferase 1 (Fragment)	4443	1	C	UR	0.43669	2.0628	2.8618	6.9595	7.6792
gnl|gene49708|rna95809|	carm1.L	CARM1		Histone-arginine methyltransferase CARM1	3928	1	C	UR	0.57925	1.8563	2.9803	5.7922	8.792
gnl|gene16555|rna48366|	carmil1.S	CARMIL1	Q5VZK9	F-actin-uncapping protein LRRC16A	2726	3	C	UR	17.5917	10.4983	14.5657	10.072	7.27228
gnl|gene3059|rna8858|	carmil1.L	CARMIL1		F-actin-uncapping protein LRRC16A	2726	5	C	UR	27.6824	16.1693	24.1295	14.5429	17.4759
gnl|gene38446|rna79589|	LOC108714534	CARNMT1	Q8N4J0	Carnosine N-methyltransferase	3780	2	C	UR	11.1134	7.7578	9.4811	6.854	4.7937
gnl|gene45948|rna90532|	cars.S	CARS1		Cysteine--tRNA ligase, cytoplasmic	1011	20	C	UR	99.4528	54.7118	111.174	66.7812	67.8799
gnl|gene13162|rna38270|	casc3.S	CASC3	O15234	Protein CASC3	2478	2	C	UR	1.01586	0.76524	1.65634	10.7697	25.793
gnl|gene13294|rna38694|	cask.L	CASK	O14936	Peripheral plasma membrane protein CASK (Fragment)	2941	1	C	UR	5.0251	3.0752	5.2279	3.7838	2.8881
gnl|gene6248|rna18271|	casp10.L	CASP10	Q92851	Caspase-10	2464	6	C	UR	31.4519	17.9856	30.7313	24.2242	15.6071
gnl|gene4660|rna13609|	casp3.S	CASP3	P42574	Caspase-3	4691	1	C	UR	5.3329	3.8179	4.6782	4.0412	2.1298
gnl|gene47128|rna92156|	casp6.L	CASP6	P55212	Caspase-6	1195	5	C	UR	27.2614	25.0811	19.7895	17.3184	10.5497
gnl|gene35826|rna75930|	casp7.S	CASP7	P55210	Caspase-7	1195	6	C	UR	35.272	27.5712	24.5513	19.1035	13.5021
gnl|gene7273|rna21224|	casp7.L	CASP7		Caspase-7	1195	3	C	UR	16.5688	17.8523	10.4033	8.2033	6.9722
gnl|gene37246|rna77911|	casp9.S	CASP9	P55211	Caspase-9	3492	3	C	UR	17.0361	8.3555	14.5034	12.347	7.7579
gnl|gene14235|rna41489|	cast.S	CAST	P20810	Calpain inhibitor	384	7	C	UR	51.5365	27.3434	21.8456	16.7808	22.4934
gnl|gene39885|rna81655|	LOC108715227	CAT	P04040	Catalase	1671	6	C	UR	27.9303	27.5116	23.0205	17.5156	24.0218
gnl|gene501|rna1431|	cat.2.L	CAT		Catalase	1671	10	C	UR	49.4688	47.1257	36.2435	28.6898	38.4724
gnl|gene17562|rna51295|	cbfb.S	CBFB	Q13951	Core-binding factor subunit beta	1307	1	C	UR	3.9527	4.828	4.2603	4.0087	2.9504
gnl|gene7058|rna20603|	cbl.S	CBL	P22681	E3 ubiquitin-protein ligase CBL	804	4	C	UR	12.3503	8.9651	19.1687	20.2616	19.2542
gnl|gene11724|rna34061|	cbr3.S	CBR1	P16152	Carbonyl reductase [NADPH] 1	2135	3	C	UR	14.5936	9.2868	11.1293	14.4279	10.5625
gnl|gene33231|rna72756|	Xelaev18011461m	CBR1		Carbonyl reductase [NADPH] 1	2135	2	C	UR	9.1209	5.1516	7.6266	10.8448	7.2561
gnl|gene36486|rna76843|	LOC108707867	CBR1		Carbonyl reductase [NADPH] 1	2135	11	C	UR	43.4649	26.6624	40.4256	49.9911	59.4558
gnl|gene14496|rna42207|	cbs.S	CBSL	P0DN79	Cystathionine beta-synthase-like protein	2066	1	C	UR	6.6389	2.625	4.9137	3.6616	2.1608
gnl|gene18688|rna54554|	cbs.L	CBSL		Cystathionine beta-synthase-like protein	2066	10	C	UR	56.7315	43.6086	41.3415	28.3977	29.9207
gnl|gene17399|rna50805|	cbwd2.L	CBWD2	Q8IUF1	COBW domain-containing protein 2	794	5	C	UR	27.7057	23.419	19.7088	18.0722	11.0942
gnl|gene11813|rna34299|	cbx2.S	CBX2	Q14781	Chromobox protein homolog 2	4208	1	C	UR	0.29155	0.00050825	2.6119	1.0353	16.061
gnl|gene20281|rna59205|	cbx3.L	CBX3	Q13185	Chromobox protein homolog 3	3751	1	C	UR	3.8844	3.3374	3.4729	5.4593	3.846
gnl|gene31841|rna71361|	cby1.S	CBY1	Q9Y3M2	Protein chibby homolog 1	3991	1	C	UR	0.0042835	0.0042721	0.0027179	0.7807	19.208
gnl|gene19047|rna55602|	cc2d1a.L	CC2D1A	Q6P1N0	Coiled-coil and C2 domain-containing protein 1A	1228	9	C	UR	32.0392	12.6586	59.8448	32.4977	42.9598
gnl|gene12186|rna35406|	cc2d1b.S	CC2D1B	Q5T0F9	Coiled-coil and C2 domain-containing protein 1B (Fragment)	3071	2	C	UR	9.1104	4.3356	10.676	9.3013	6.5768
gnl|gene47154|rna92188|	loc733352.S	CCDC115	Q96NT0	Coiled-coil domain-containing protein 115	3424	1	C	UR	0.7354	0.14793	2.8082	0.83807	15.47
gnl|gene17031|rna49768|	ccdc12.L	CCDC12	Q8WUD4	Coiled-coil domain-containing protein 12	887	2	C	UR	7.6688	2.25705	7.0726	4.1084	18.8935
gnl|gene3858|rna11248|	ccdc124.L	CCDC124	Q96CT7	Coiled-coil domain-containing protein 124	2698	2	C	UR	7.0467	3.065	14.2255	8.4309	7.2317
gnl|gene6035|rna17664|	ccdc124.S	CCDC124		Coiled-coil domain-containing protein 124	2698	1	C	UR	3.6799	1.6865	5.2656	3.9357	5.4324
gnl|gene4306|rna12551|	LOC108717279	CCDC166	P0CW27	Coiled-coil domain-containing protein 166	4278	1	C	UR	4.8819	2.18	5.8164	2.9804	4.1414
gnl|gene8580|rna24966|	ccdc18.L	CCDC18	Q5T9S5	Coiled-coil domain-containing protein 18	3661	3	C	UR	1.63931	1.05779	10.3062	7.2652	39.731
gnl|gene2375|rna6907|	ccdc186.L	CCDC186	Q7Z3E2	Coiled-coil domain-containing protein 186 (Fragment)	2538	5	C	UR	23.0415	12.6494	28.7128	16.9467	18.6496
gnl|gene50891|rna97577|	LOC108704486	CCDC22	O60826	Coiled-coil domain-containing protein 22	68	8	C	UR	37.6598	21.879	41.0641	28.435	30.962
gnl|gene832|rna2431|	ccdc22.S	CCDC22		Coiled-coil domain-containing protein 22	68	1	C	UR	4.6544	2.9103	5.1021	3.4974	3.8359
gnl|gene12701|rna36895|	ccdc25.L	CCDC25	Q86WR0	Coiled-coil domain-containing protein 25	1186	2	C	UR	10.0302	8.247	9.6303	8.5568	3.5357
gnl|gene4231|rna12308|	ccdc25.S	CCDC25		Coiled-coil domain-containing protein 25	1186	2	C	UR	10.2867	7.4783	9.752	8.8511	3.632
gnl|gene46188|rna90839|	ccdc43.L	CCDC43	Q96MW1	Coiled-coil domain-containing protein 43	1797	2	C	UR	7.3969	2.4747	6.8841	6.0959	17.1485
gnl|gene11489|rna33385|	ccdc47.L	CCDC47	Q96A33	Coiled-coil domain-containing protein 47	2181	1	C	UR	1.3306	0.0015243	3.8423	0.52006	14.306
gnl|gene6671|rna19527|	ccdc51.S	CCDC51	Q96ER9	Mitochondrial potassium channel	4205	1	C	UR	7.6269e-06	7.461e-06	7.9293e-06	0.48198	19.518
gnl|gene15840|rna46279|	ccdc6.S	CCDC6	Q16204	Coiled-coil domain-containing protein 6	511	8	C	UR	45.6534	25.5878	37.5553	28.747	22.4566
gnl|gene5566|rna16289|	ccdc61.L	CCDC61	Q9Y6R9	Centrosomal protein CCDC61	3062	2	C	UR	5.951	2.5892	12.9839	8.3647	10.1113
gnl|gene8507|rna24763|	ccdc82.L	CCDC82	Q8N4S0	Coiled-coil domain-containing protein 82	3823	1	C	UR	5.9609	3.6992	4.41	3.7616	2.1683
gnl|gene43057|rna86260|	LOC108698716	CCDC88A	Q3V6T2	Girdin (Fragment)	604	2	C	UR	8.0436	3.9578	12.4944	6.1422	9.362
gnl|gene44429|rna88343|	ccdc88a.L	CCDC88A		Girdin (Fragment)	1310	4	C	UR	15.8939	9.7572	24.5207	16.813	13.0152
gnl|gene18559|rna54190|	ccdc9.S	CCDC9	Q9Y3X0	Coiled-coil domain-containing protein 9	496	3	C	UR	14.1887	9.1106	11.8314	19.3703	5.49889
gnl|gene20490|rna59832|	ccdc9.L	CCDC9		Coiled-coil domain-containing protein 9	496	6	C	UR	21.8241	16.3255	29.7915	36.6972	15.3615
gnl|gene45573|rna90021|	LOC108710033	CCDC90B	Q9GZT6	Coiled-coil domain-containing protein 90B, mitochondrial	3562	2	C	UR	0.0066751	0.0066063	0.0050372	0.91881	39.063
gnl|gene1875|rna5475|	ccdc93.L	CCDC93	Q567U6	Coiled-coil domain-containing protein 93	1009	8	C	UR	40.7167	28.7041	41.3041	25.9313	23.3439
gnl|gene5771|rna16880|	ccdc97.L	CCDC97	Q96F63	Coiled-coil domain-containing protein 97	3282	2	C	UR	9.1878	4.3408	8.6744	8.6966	9.1005
gnl|gene18634|rna54405|	ccnb1.L	CCNB1	P14635	G2/mitotic-specific cyclin-B1	3121	2	C	UR	2.8247	0.547532	7.1683	3.3973	26.062
gnl|gene50752|rna97388|	ccnb1.S	CCNB1		G2/mitotic-specific cyclin-B1	3120	1	C	UR	2.0756	1.0069	3.4972	2.7093	10.711
gnl|gene323|rna929|	ccne1.S	CCNE1	P24864	G1/S-specific cyclin-E1	3880	1	C	UR	4.6166	2.6936	5.4405	3.0311	4.2182
gnl|gene3339|rna9705|	ccnk.S	CCNK	O75909	Cyclin-K	3643	1	C	UR	0.16808	1.2888	1.1748	7.5075	9.8609
gnl|gene2850|rna8274|	ccnl2.S	CCNL2	Q96S94	Cyclin-L2	4610	1	C	UR	5.2109	2.2088	6.3483	3.5483	2.6837
gnl|gene40330|rna82286|	ccnl2.L	CCNL2		Cyclin-L2	3842	1	C	UR	4.9043	3.1814	5.617	3.2846	3.0126
gnl|gene15614|rna45587|	ccp110.L	CCP110	O43303	Centriolar coiled-coil protein of 110 kDa	4394	1	C	UR	1.8354	1.3132	6.3819	2.3344	8.1351
gnl|gene11281|rna32808|	ccs.L	CCS	O14618	Copper chaperone for superoxide dismutase	2573	4	C	UR	20.5554	20.3123	13.7131	15.9881	9.431
gnl|gene13545|rna39423|	cct2.S	CCT2	P78371	CCT-beta	112	3	C	UR	15.9252	12.8129	12.6574	8.9803	9.6242
gnl|gene5465|rna16020|	cct2.L	CCT2		CCT-beta	112	14	C	UR	70.6359	55.2788	55.8096	54.9073	43.3683
gnl|gene14983|rna43729|	cct3.L	CCT3	P49368	T-complex protein 1 subunit gamma	902	20	C	UR	112.31	85.5966	84.5068	64.1189	53.4677
gnl|gene10632|rna30904|	cct4.L	CCT4	P50991	T-complex protein 1 subunit delta	116	6	C	UR	35.099	25.4066	23.3107	17.8742	18.3095
gnl|gene13674|rna39786|	cct4.S	CCT4		T-complex protein 1 subunit delta	116	11	C	UR	61.931	41.719	44.1557	36.8776	35.3166
gnl|gene40748|rna82893|	cct5b	CCT5	P48643	T-complex protein 1 subunit epsilon	1590	3	C	UR	17.7601	11.3371	14.1651	8.8907	7.847
gnl|gene45672|rna90166|	cct5.S	CCT5		T-complex protein 1 subunit epsilon	1590	14	C	UR	83.4947	57.8811	61.0264	38.4431	39.1547
gnl|gene10320|rna29991|	cct6a.S	CCT6A	P40227	T-complex protein 1 subunit zeta	696	5	C	UR	30.7312	18.9765	21.7256	15.286	13.2809
gnl|gene11901|rna34559|	cct6a.L	CCT6A		T-complex protein 1 subunit zeta	696	14	C	UR	79.7193	53.3115	57.5766	40.8469	48.5458
gnl|gene38384|rna79503|	LOC495278	CCT7	Q99832	T-complex protein 1 subunit eta	929	14	C	UR	83.5662	59.2302	58.2539	39.2635	39.6862
gnl|gene45958|rna90546|	cct7.S	CCT7		T-complex protein 1 subunit eta	929	2	C	UR	12.2213	7.9954	8.999	5.5821	5.2022
gnl|gene4994|rna14589|	cct8.L	CCT8	P50990	T-complex protein 1 subunit theta	768	25	C	UR	147.208	98.9018	110.208	72.1508	71.5313
gnl|gene5601|rna16399|	cct8.S	CCT8		T-complex protein 1 subunit theta	768	3	C	UR	19.0985	11.693	12.7464	8.9108	7.5513
gnl|gene14688|rna42805|	ccz1b.L	CCZ1B	P86790	Vacuolar fusion protein CCZ1 homolog B	1139	1	C	UR	4.9302	5.0326	4.0939	2.7443	3.1989
gnl|gene963|rna2828|	ccz1b.S	CCZ1B		Vacuolar fusion protein CCZ1 homolog B	1139	7	C	UR	38.8288	28.9711	30.8475	24.0759	17.2767
gnl|gene18394|rna53732|	cd2ap.S	CD2AP	Q9Y5K6	CD2-associated protein	2078	9	C	UR	39.8733	34.8815	44.2223	30.007	31.0161
gnl|gene39073|rna80528|	cd2ap.L	CD2AP		CD2-associated protein	2078	2	C	UR	12.6624	7.371	6.9685	9.644	3.35429
gnl|gene12253|rna35616|	cd2bp2.L	CD2BP2	O95400	CD2 antigen cytoplasmic tail-binding protein 2	4619	1	C	UR	4.1176	3.3155	4.7671	4.6118	3.1879
gnl|gene45623|rna90092|	cd44.L	CD44	P16070	CD44 antigen (Fragment)	2604	1	C	UR	5.2835	4.9879	4.634	2.5137	2.581
gnl|gene3099|rna8979|	LOC100036800	CD63	P08962	CD63 antigen	4693	1	C	UR	0.2517	0.0053531	0.49009	0.36208	18.891
gnl|gene45104|rna89328|	cdan1.L	CDAN1	Q8IWY9	Codanin-1	372	7	C	UR	40.2181	24.1436	32.9012	20.6102	22.127
gnl|gene5269|rna15421|	cdc123.S	CDC123	O75794	Cell division cycle protein 123 homolog	1699	3	C	UR	16.2058	11.4138	13.0261	10.7249	8.6294
gnl|gene20324|rna59356|	cdc16.L	CDC16	Q13042	Cell division cycle protein 16 homolog	2724	4	C	UR	20.4	9.737	22.5021	14.5079	12.8529
gnl|gene18459|rna53902|	cdc20.L	CDC20	Q12834	Cell division cycle protein 20 homolog	3801	2	C	UR	8.785	4.7346	5.9321	9.1448	11.4037
gnl|gene150|rna420|	cdc23.S	CDC23	Q9UJX2	Cell division cycle protein 23 homolog	154	4	C	UR	19.7242	11.1183	21.6184	12.9238	14.6153
gnl|gene8506|rna24762|	cdc25c.S	CDC25C	P30307	M-phase inducer phosphatase 3	2802	4	C	UR	14.4286	6.6851	25.2897	11.9915	21.6052
gnl|gene18731|rna54684|	cdc26.L	CDC26	Q8NHZ8	Anaphase-promoting complex subunit CDC26	3784	1	C	UR	3.9003	2.776	4.6409	1.5212	7.1616
gnl|gene1557|rna4527|	cdc27.L	CDC27	P30260	Cell division cycle protein 27 homolog	1376	7	C	UR	33.7888	16.3739	39.6096	23.1491	27.0788
gnl|gene1244|rna3618|	cdc34.S	CDC34	P49427	Ubiquitin-conjugating enzyme E2 R1	267	1	C	UR	4.9469	4.7547	4.5115	3.6482	2.1387
gnl|gene2936|rna8507|	cdc34.L	CDC34		Ubiquitin-conjugating enzyme E2 R1	267	4	C	UR	21.1329	19.0563	17.1511	13.5022	9.1578
gnl|gene5238|rna15330|	cdc37.S	CDC37	Q16543	Hsp90 co-chaperone Cdc37	51	7	C	UR	31.6976	23.445	33.2309	30.6777	20.9491
gnl|gene11550|rna33542|	cdc37l1.L	CDC37L1	Q7L3B6	Hsp90 co-chaperone Cdc37-like 1	3123	3	C	UR	13.6369	5.1098	14.3813	12.049	14.8231
gnl|gene6161|rna18000|	cdc40.S	CDC40	O60508	Pre-mRNA-processing factor 17	4666	2	C	UR	0.36963	0.7877	1.52085	5.171	32.151
gnl|gene18173|rna53106|	cdc42.S	CDC42	P60953	Cell division control protein 42 homolog	4239	2	C	UR	11.0195	7.8238	9.0618	7.1532	4.9417
gnl|gene39840|rna81596|	LOC108713890	CDC42BPA	Q5VT25	Serine/threonine-protein kinase MRCK alpha	674	10	C	UR	49.1021	25.7988	53.2289	35.4146	36.4557
gnl|gene40341|rna82301|	cdc42bpb.L	CDC42BPB	Q9Y5S2	Serine/threonine-protein kinase MRCK beta	596	8	C	UR	32.2221	20.1458	44.0846	29.2107	34.3365
gnl|gene8065|rna23518|	cdc45.L	CDC45	O75419	Cell division control protein 45 homolog	2548	3	C	UR	15.0803	9.2205	16.6312	9.2937	9.7742
gnl|gene16333|rna47712|	cdc5l.S	CDC5L	Q99459	Cell division cycle 5-like protein	101	9	C	UR	20.413	5.28524	77.2721	13.6539	63.376
gnl|gene8757|rna25496|	cdc6.S	CDC6	Q99741	Cell division control protein 6 homolog	726	3	C	UR	9.545	1.37992	23.5541	5.1856	20.3355
gnl|gene9532|rna27729|	cdc6.L	CDC6		Cell division control protein 6 homolog	726	8	C	UR	24.9599	6.31526	62.0716	15.4839	51.1693
gnl|gene46613|rna91447|	cdc7.L	CDC7	O00311	Cell division cycle 7-related protein kinase	1215	3	C	UR	4.257	2.92579	17.2008	6.608	29.0083
gnl|gene11285|rna32822|	cdc73.L	CDC73	Q6P1J9	Parafibromin	223	10	C	UR	53.4975	24.5395	55.5258	34.9496	31.4877
gnl|gene8185|rna23836|	cdca2-like.L	CDCA2	Q69YH5	Cell division cycle-associated protein 2	3275	4	C	UR	11.2895	5.1957	26.0883	16.1228	21.3039
gnl|gene36869|rna77389|	LOC108696067	CDCA3	Q99618	Cell division cycle-associated protein 3	1002	3	C	UR	15.6947	5.21545	8.298	14.7941	15.9977
gnl|gene2292|rna6675|	cdca9.S	CDCA8	Q53HL2	Borealin	943	4	C	UR	1.99153	1.32181	23.7587	4.48428	48.443
gnl|gene40611|rna82695|	cdh3.L	CDH1	P12830	Cadherin-1	3739	2	C	UR	2.9285	0.97157	7.2992	2.337	26.464
gnl|gene11162|rna32441|	cdk1.L	CDK1	P06493	Cyclin-dependent kinase 1	608	8	C	UR	23.5837	8.81169	53.5544	27.8921	46.1581
gnl|gene8902|rna25929|	cdk1.S	CDK1		Cyclin-dependent kinase 1	608	4	C	UR	12.3842	4.13664	27.1049	14.1199	22.2543
gnl|gene2951|rna8541|	cdk10.L	CDK10	Q15131	Cyclin-dependent kinase 10	608	4	C	UR	17.0794	5.45893	25.4383	15.81	16.2134
gnl|gene10608|rna30816|	cdk11b.L	CDK11B	P21127	Cyclin-dependent kinase 11B	1212	1	C	UR	1.0288	0.71344	1.5226	1.8874	14.848
gnl|gene46808|rna91732|	cdk11b.S	CDK11B		Cyclin-dependent kinase 11B	1212	14	C	UR	72.5041	46.7034	71.8648	47.1442	41.7835
gnl|gene39966|rna81766|	LOC108700780	CDK13	Q14004	Cyclin-dependent kinase 13	608	3	C	UR	4.82055	5.2673	8.998	19.2851	21.629
gnl|gene48251|rna93769|	cdk4.L	CDK4	P11802	Cyclin-dependent kinase 4	608	2	C	UR	10.0089	8.1548	9.1799	7.9478	4.7086
gnl|gene49168|rna95041|	cdk5.L	CDK5	Q00535	Cyclin-dependent-like kinase 5	608	4	C	UR	19.0286	14.2998	18.3521	17.5285	10.7909
gnl|gene3998|rna11626|	cdk7.L	CDK7	P50613	Cyclin-dependent kinase 7	395	4	C	UR	19.8972	8.5315	22.5706	14.7937	14.207
gnl|gene6957|rna20311|	cdo1.L	CDO1	Q16878	Cysteine dioxygenase type 1	3656	1	C	UR	5.2906	3.5827	3.5468	4.3718	3.208
gnl|gene7053|rna20588|	cdo1.S	CDO1		Cysteine dioxygenase type 1	3656	2	C	UR	10.397	5.6628	7.5243	7.6103	8.8056
gnl|gene5931|rna17363|	cdt1.L	CDT1	Q9H211	DNA replication factor Cdt1	4210	4	C	UR	6.6717	1.93047	36.9139	2.98269	31.501
gnl|gene8864|rna25811|	cdv3.S	CDV3	Q9UKY7	Protein CDV3 homolog	1419	3	C	UR	15.4506	11.2968	13.671	11.144	8.4375
gnl|gene9651|rna28089|	cdv3.L	CDV3		Protein CDV3 homolog	1419	5	C	UR	24.917	16.7971	23.3009	17.8621	17.1229
gnl|gene38720|rna79994|	cebpz.L	CEBPZ	Q03701	CCAAT/enhancer-binding protein zeta	1627	5	C	UR	21.5709	9.6961	32.0371	14.6177	22.0782
gnl|gene43370|rna86741|	celf1.S	CELF1	Q92879	CUG triplet repeat, RNA binding protein 1, isoform CRA_c	3843	1	C	UR	0.14179	0.16222	0.91074	0.43152	18.354
gnl|gene42936|rna86107|	LOC108710758	CENPE	Q02224	Centromere-associated protein E	703	17	C	UR	5.40056	7.36486	31.6581	50.4366	245.14
gnl|gene45447|rna89814|	LOC108704450	CENPE		Centromere-associated protein E	703	1	C	UR	0.24181	0.21406	1.6979	3.1892	14.657
gnl|gene10131|rna29464|	cenpj.L	CENPJ	Q9HC77	Centromere protein J	2678	1	C	UR	0.57239	0.51232	2.2574	2.9223	13.736
gnl|gene34426|rna73995|	cenpl.S	CENPL	Q8N0S6	Centromere protein L	3184	1	C	UR	2.6066	0.75536	6.9737	3.6228	6.0416
gnl|gene7211|rna21038|	cenpo.L	CENPO	Q9BU64	Centromere protein O	907	1	C	UR	4.5408	2.131	5.3078	3.7364	4.284
gnl|gene4443|rna12962|	cenpp.L	CENPP	Q6IPU0	Centromere protein P	4367	1	C	UR	4.1961	2.0861	5.3904	3.829	4.4985
gnl|gene11170|rna32462|	cenpu.L	CENPU	Q71F23	Centromere protein U	1915	2	C	UR	8.3189	2.27358	14.1755	5.1732	10.0588
gnl|gene48941|rna94738|	LOC108701206	CEP112	Q8N8E3	Centrosomal protein of 112 kDa	3869	2	C	UR	1.32173	1.29434	11.6235	5.8186	19.9422
gnl|gene19572|rna57188|	cep120.L	CEP120	Q8N960	Centrosomal protein of 120 kDa	881	2	C	UR	9.9199	4.6807	9.5466	6.1044	9.7484
gnl|gene20151|rna58809|	cep131.L	CEP131	Q9UPN4	Centrosomal protein of 131 kDa (Fragment)	1991	4	C	UR	9.3338	5.7262	27.0341	12.9058	25
gnl|gene181|rna509|	cep135.L	CEP135	Q66GS9	Centrosomal protein of 135 kDa	3698	1	C	UR	4.6659	1.5529	6.3957	3.6407	3.7449
gnl|gene35949|rna76085|	LOC108716877	CEP162	Q5TB80	Centrosomal protein of 162 kDa	1173	12	C	UR	33.9893	22.34	73.3991	50.3824	59.889
gnl|gene19107|rna55791|	cep192.L	CEP192	Q8TEP8	Centrosomal protein of 192 kDa (Fragment)	1769	13	C	UR	4.25935	10.6542	28.5833	63.0922	153.412
gnl|gene186|rna525|	fopnl.L	CEP20		Centrosomal protein 20	538	1	C	UR	3.6887	0.86607	4.8959	5.4446	5.1047
gnl|gene6700|rna19620|	cep290.L	CEP290	O15078	Centrosomal protein of 290 kDa (Fragment)	1936	7	C	UR	27.4601	13.5244	41.6945	19.7091	37.6119
gnl|gene12608|rna36644|	cep41.L	CEP41	Q9BYV8	Centrosomal protein of 41 kDa	2162	5	C	UR	21.3627	8.3842	25.9073	21.7692	22.5768
gnl|gene17642|rna51550|	cep41.S	CEP41		Centrosomal protein of 41 kDa	2162	3	C	UR	16.6627	3.43255	16.7908	12.5237	10.5901
gnl|gene3888|rna11343|	fgfr1op.L	CEP43		Centrosomal protein 43	4228	2	C	UR	7.4257	3.5497	7.1567	5.6538	16.2142
gnl|gene15600|rna45554|	cep44.L	CEP44	Q9C0F1	Centrosomal protein of 44 kDa	3094	1	C	UR	2.9988	1.1906	4.5153	3.7908	7.5044
gnl|gene8617|rna25091|	cep55-like.L	CEP55	Q53EZ4	Centrosomal protein of 55 kDa	477	2	C	UR	8.2741	4.9052	10.6023	7.674	8.5444
gnl|gene17643|rna51553|	cep85.S	CEP85	Q6P2H3	Centrosomal protein of 85 kDa	2930	1	C	UR	0.08915	0.0523	0.4559	0.519	18.884
gnl|gene36748|rna77195|	LOC108704485	CERCAM	Q5T4B2	Inactive glycosyltransferase 25 family member 3	3918	2	C	UR	3.046	1.07372	7.4773	1.50388	26.9
gnl|gene14818|rna43228|	col4a3bp.L	CERT1		Ceramide transfer protein	1770	2	C	UR	10.9699	8.0543	9.3226	6.5085	5.1447
gnl|gene20247|rna59111|	col4a3bp.S	CERT1		Ceramide transfer protein	1770	11	C	UR	65.5788	40.6579	49.9223	34.5186	29.3227
gnl|gene17894|rna52302|	cetn1.S	CETN2	P41208	Centrin-2	958	4	C	UR	7.0653	3.70406	9.7109	5.3474	54.173
gnl|gene2075|rna6019|	cetn3.S	CETN3	O15182	Centrin-3	1121	1	C	UR	2.2375	0.69303	3.8945	1.6683	11.507
gnl|gene10541|rna30623|	cfap20.L	CFAP20	Q9Y6A4	Cilia- and flagella-associated protein 20	1391	4	C	UR	21.1224	16.7436	16.4357	14.4524	11.2458
gnl|gene18781|rna54825|	cfap300.L	CFAP300	Q9BRQ4	Cilia- and flagella-associated protein 300	2036	5	C	UR	25.5793	17.8131	23.8552	18.2817	14.4704
gnl|gene14163|rna41246|	cfap36.L	CFAP36	Q96G28	Cilia- and flagella-associated protein 36	2387	1	C	UR	5.1142	3.3042	4.19	4.2596	3.1321
gnl|gene1937|rna5638|	c21orf2.S	CFAP410	O43822	Cilia- and flagella-associated protein 410	2001	2	C	UR	5.1162	2.5111	12.4594	3.9578	15.9556
gnl|gene19762|rna57734|	gtpbp10.S	CFAP69	A5D8W1	Cilia- and flagella-associated protein 69	4227	2	C	UR	0.0037726	0.0037218	0.0023347	1.2066	38.783
gnl|gene3569|rna10383|	cfap97.L	CFAP97	Q9P2B7	Cilia- and flagella-associated protein 97	4017	1	C	UR	1.4198	0.78827	8.2333	8.4531	1.1055
gnl|gene16797|rna49077|	cfdp1.L	CFDP1	Q9UEE9	Craniofacial development protein 1	2602	4	C	UR	20.2292	17.1257	18.2247	15.6903	8.7303
gnl|gene15554|rna45423|	cfl1.S	CFL1	P23528	Cofilin-1	3534	2	C	UR	8.9086	9.671	7.6313	7.3234	6.4655
gnl|gene2833|rna8227|	dstn.L	CFL1		Cofilin-1	2457	3	C	UR	15.021	13.5501	12.5467	13.037	5.8452
gnl|gene39251|rna80765|	cfl1.L	CFL1		Cofilin-1	3534	6	C	UR	30.6048	23.5722	25.8828	26.6806	13.2596
gnl|gene14298|rna41651|	cgn.L	CGN	Q9P2M7	Cingulin	2743	11	C	UR	48.2409	23.0876	63.8382	39.9348	44.8984
gnl|gene20395|rna59575|	cgnl1.L	CGNL1	Q0VF96	Cingulin-like protein 1	168	5	C	UR	3.87756	4.18256	26.6871	21.4298	43.8231
gnl|gene10089|rna29332|	chaf1a.S	CHAF1A	Q13111	Chromatin assembly factor 1 subunit A	1937	2	C	UR	11.5718	5.8078	10.4923	7.4066	4.7215
gnl|gene34725|rna74392|	LOC398222	CHAF1A		Chromatin assembly factor 1 subunit A	1937	6	C	UR	28.929	17.8806	30.1258	21.7264	21.3381
gnl|gene1224|rna3562|	chaf1b.L	CHAF1B	Q13112	Chromatin assembly factor 1 subunit B	2682	6	C	UR	29.3931	18.8774	30.816	22.1972	18.7163
gnl|gene5158|rna15086|	champ1.S	CHAMP1	Q96JM3	Chromosome alignment-maintaining phosphoprotein 1 (Fragment)	1664	2	C	UR	12.7665	5.4619	5.90633	10.4079	5.45759
gnl|gene1346|rna3925|	chchd3.L	CHCHD3	Q9NX63	MICOS complex subunit MIC19	203	4	C	UR	0.359431	0.305455	0.500084	2.07014	76.765
gnl|gene15604|rna45565|	chchd6.S	CHCHD6	Q9BRQ6	MICOS complex subunit MIC25	2846	5	C	UR	0.583681	0.467892	0.858854	2.83816	95.251
gnl|gene13168|rna38296|	chd1.L	CHD1	O14646	Chromodomain-helicase-DNA-binding protein 1	2511	9	C	UR	45.8985	21.9917	54.9703	29.4004	27.739
gnl|gene17926|rna52406|	chd4.L	CHD4	Q14839	DNA helicase (Fragment)	586	19	C	UR	57.7412	26.2632	135.875	53.4299	106.69
gnl|gene44022|rna87701|	LOC108697348	CHD4		DNA helicase (Fragment)	586	2	C	UR	4.8072	1.36531	15.503	5.0459	13.2785
gnl|gene12831|rna37290|	chd8.S	CHD8	Q9HCK8	Chromodomain-helicase-DNA-binding protein 8 (Fragment)	1408	1	C	UR	0.34738	0.00014362	7.7323	0.76476	11.155
gnl|gene38231|rna79309|	LOC108696394	CHEK1	O14757	Serine/threonine-protein kinase Chk1	3311	4	C	UR	16.4412	8.1874	23.5014	18.9414	12.9285
gnl|gene45888|rna90455|	chek2.L	CHEK2	O96017	Serine/threonine-protein kinase Chk2	3639	2	C	UR	10.317	8.5702	8.9355	7.1185	5.0588
gnl|gene5737|rna16790|	cherp.L	CHERP	Q8IWX8	Calcium homeostasis endoplasmic reticulum protein	1326	4	C	UR	5.02844	4.43093	21.3737	9.0517	40.1155
gnl|gene4172|rna12144|	chfr.L	CHFR	Q96EP1	E3 ubiquitin-protein ligase CHFR	2103	2	C	UR	11.3268	8.9654	7.4937	6.7181	5.4961
gnl|gene34395|rna73953|	chm.L	CHM	P24386	Rab proteins geranylgeranyltransferase component A 1	2894	2	C	UR	11.6259	10.5615	7.3301	5.5199	4.9626
gnl|gene41504|rna83969|	chm.S	CHML	P26374	Rab proteins geranylgeranyltransferase component A 2	2894	4	C	UR	22.3196	19.9576	15.2839	11.978	10.4611
gnl|gene19360|rna56566|	chmp1a.S	CHMP1A	Q9HD42	Charged multivesicular body protein 1a	1063	6	C	UR	16.7255	3.45295	29.8925	29.5229	40.4064
gnl|gene16911|rna49421|	chmp1b.L	CHMP1B	Q7LBR1	Charged multivesicular body protein 1b	3615	4	C	UR	11.4737	1.7382	19.4476	13.8628	33.4776
gnl|gene16513|rna48238|	chmp2a.L	CHMP2A	O43633	Charged multivesicular body protein 2a	1170	2	C	UR	5.1565	0.45466	8.6235	2.5551	23.21
gnl|gene18180|rna53124|	chmp2b.S	CHMP2B	Q9UQN3	Charged multivesicular body protein 2b	3378	5	C	UR	15.5024	9.7902	26.3823	29.485	18.84
gnl|gene18435|rna53843|	chmp2b.L	CHMP2B		Charged multivesicular body protein 2b	3378	1	C	UR	3.0518	1.5324	5.1902	5.9998	4.2257
gnl|gene49755|rna95868|	chmp3.S	CHMP3	Q9Y3E7	Charged multivesicular body protein 3	1135	3	C	UR	14.6236	3.06141	12.2704	10.6241	19.4204
gnl|gene14321|rna41712|	chmp4b.L	CHMP4B	Q9H444	Charged multivesicular body protein 4b	109	3	C	UR	12.0868	4.43356	11.1216	14.6091	17.749
gnl|gene20427|rna59667|	chmp5.L	CHMP5	Q9NZZ3	Charged multivesicular body protein 5	2141	1	C	UR	2.5744	0.98074	3.5033	3.1891	9.7525
gnl|gene18001|rna52612|	chn1.S	CHN1	P15882	N-chimaerin	2549	3	C	UR	14.5535	10.4615	14.5452	11.8011	8.6387
gnl|gene48611|rna94244|	chordc1.S	CHORDC1	Q9UHD1	Cysteine and histidine-rich domain-containing protein 1	3134	3	C	UR	16.809	11.1807	13.3385	9.9203	8.7515
gnl|gene36405|rna76728|	LOC108695458	CHRAC1	Q9NRG0	Chromatin accessibility complex protein 1	4060	1	C	UR	0.48304	0.32376	0.31978	0.289	18.584
gnl|gene40009|rna81824|	chtf18.L	CHTF18	Q8WVB6	Chromosome transmission fidelity protein 18 homolog	1227	4	C	UR	19.4001	12.4892	21.9778	13.2445	12.8881
gnl|gene2111|rna6137|	chuk.S	CHUK	O15111	Inhibitor of nuclear factor kappa-B kinase subunit alpha	3141	1	C	UR	2.7246	1.8238	4.5602	3.1513	7.7401
gnl|gene46387|rna91121|	churc1.S	CHURC1	Q8WUH1	Protein Churchill	4350	1	C	UR	5.8643	3.935	4.5738	3.101	2.5259
gnl|gene10155|rna29530|	fntb.S	CHURC1-FNTB	B4DL54	Protein farnesyltransferase subunit beta	1566	1	C	UR	5.8453	4.8368	4.2377	3.2186	1.8615
gnl|gene15419|rna45004|	fntb.L	CHURC1-FNTB		Protein farnesyltransferase subunit beta	1566	4	C	UR	22.3361	21.5571	13.277	13.3495	9.4804
gnl|gene1219|rna3550|	ciao1.L	CIAO1	O76071	Probable cytosolic iron-sulfur protein assembly protein CIAO1	2281	2	C	UR	12.4317	8.8143	8.1427	6.396	4.2153
gnl|gene19468|rna56904|	ciao1.S	CIAO1		Probable cytosolic iron-sulfur protein assembly protein CIAO1	2277	2	C	UR	11.7502	10.0301	7.8752	6.3871	3.9574
gnl|gene15312|rna44699|	fam96a.L	CIAO2A	Q9H5X1	Cytosolic iron-sulfur assembly component 2A	944	2	C	UR	9.9649	10.8641	7.6304	6.3793	5.1613
gnl|gene4462|rna13015|	fam96b.S	CIAO2B	Q9Y3D0	Cytosolic iron-sulfur assembly component 2B	2653	1	C	UR	2.2648	1.882	1.8452	1.3381	12.67
gnl|gene45883|rna90439|	LOC108703228	CIAO3	Q9H6Q4	Cytosolic iron-sulfur assembly component 3	443	7	C	UR	41.8501	31.4602	28.3788	21.9626	16.3484
gnl|gene7935|rna23144|	ciapin1.L	CIAPIN1	Q6FI81	Anamorsin	3749	8	C	UR	33.687	18.6971	26.991	27.435	53.1897
gnl|gene42504|rna85444|	cip2a.L	CIP2A	Q8TCG1	Protein CIP2A	1915	6	C	UR	22.0493	9.9604	35.8461	17.9127	34.2313
gnl|gene4142|rna12062|	cirbp.L	CIRBP	Q14011	Cold-inducible RNA-binding protein	1672	3	C	UR	3.80121	2.28572	16.8279	14.6172	22.4679
gnl|gene780|rna2274|	cirbp.S	CIRBP		Cold-inducible RNA-binding protein	1672	7	C	UR	22.7768	11.7668	37.1046	28.1363	40.2154
gnl|gene12455|rna36208|	cisd1.S	CISD1	Q9NZ45	CDGSH iron-sulfur domain-containing protein 1	1142	2	C	UR	0.00976274	0.00975699	0.0064416	1.723	38.251
gnl|gene47273|rna92356|	cisd1.L	CISD1		CDGSH iron-sulfur domain-containing protein 1	1142	1	C	UR	0.0028502	0.21395	0.22514	0.89687	18.661
gnl|gene49228|rna95122|	cisd2.S	CISD2	Q8N5K1	CDGSH iron-sulfur domain-containing protein 2	4646	1	C	UR	0.11528	0.062248	0.58308	0.59283	18.647
gnl|gene9889|rna28749|	cisd3.L	CISD3	P0C7P0	CDGSH iron-sulfur domain-containing protein 3, mitochondrial	2807	2	C	UR	0.50862	0.39951	0.79895	1.91772	36.375
gnl|gene5814|rna17014|	cit.L	CIT	O14578	Non-specific serine/threonine protein kinase (Fragment)	459	20	C	UR	100.424	46.7504	114.195	65.5598	73.0718
gnl|gene10478|rna30441|	ckap5.S	CKAP5	Q14008	Cytoskeleton-associated protein 5	574	10	C	UR	27.9838	8.11649	72.1938	26.1573	65.548
gnl|gene19906|rna58131|	ckap5.L	CKAP5		Cytoskeleton-associated protein 5	574	20	C	UR	39.9154	12.499	153.36	37.1136	157.112
gnl|gene20304|rna59291|	ckb.S	CKB	P12277	Creatine kinase B-type	2012	3	C	UR	15.1212	14.8464	10.6639	9.9429	9.4256
gnl|gene46498|rna91295|	ckb.L	CKB		Creatine kinase B-type	2012	9	C	UR	51.6224	36.8272	33.3	36.3568	21.8935
gnl|gene7639|rna22273|	ckm.L	CKM	P06732	Creatine kinase M-type	2012	4	C	UR	23.0241	18.6944	14.2676	14.0239	9.9901
gnl|gene3934|rna11470|	cks2.L	CKS2	P33552	Cyclin-dependent kinases regulatory subunit 2	4159	2	C	UR	4.1242	2.9199	11.6451	11.4652	9.8456
gnl|gene17760|rna51911|	clasp1.L	CLASP1	Q7Z460	CLIP-associating protein 1	2849	5	C	UR	7.4887	2.64888	35.0922	10.8095	43.9609
gnl|gene17029|rna49764|	clcn3.S	CLCN3	P51790	Chloride channel protein	2080	1	C	UR	2.2545	0.94665	4.8402	1.3252	10.633
gnl|gene6542|rna19146|	clcn5.L	CLCN5	P51795	Chloride channel protein (Fragment)	2028	2	C	UR	4.7247	1.6152	8.8047	3.0544	21.801
gnl|gene15072|rna43984|	cldn6.1.L	CLDN6	P56747	Claudin-6	1852	1	C	UR	1.3763	0.50211	3.1028	1.1592	13.86
gnl|gene17757|rna51906|	clic1.S	CLIC1	O00299	Chloride intracellular channel protein 1	1023	6	C	UR	30.3108	15.2414	24.492	21.2035	28.7522
gnl|gene6592|rna19295|	clic1.L	CLIC1		Chloride intracellular channel protein 1	1023	2	C	UR	10.4954	4.2837	8.5173	7.9664	8.7372
gnl|gene11935|rna34652|	clic4.L	CLIC5	Q9NZA1	Chloride intracellular channel protein 5	3507	1	C	UR	4.0773	2.2929	3.6664	3.1767	6.7867
gnl|gene16895|rna49380|	clic6.L	CLIC6	Q96NY7	Chloride intracellular channel protein 6	2051	3	C	UR	19.9036	8.3468	8.8179	7.2957	15.6361
gnl|gene18199|rna53171|	clint1.S	CLINT1	Q14677	Clathrin interactor 1	1473	2	C	UR	0.27717	0.135333	1.37071	1.69171	36.526
gnl|gene37447|rna78172|	clint1.L	CLINT1		Clathrin interactor 1	1473	1	C	UR	0.37648	0.1803	0.75055	1.0075	17.685
gnl|gene12507|rna36378|	clip1.S	CLIP1	P30622	CAP-Gly domain-containing linker protein 1 (Fragment)	1080	9	C	UR	15.9653	8.72421	57.7075	24.9797	72.6233
gnl|gene46437|rna91207|	clip1.L	CLIP1		CAP-Gly domain-containing linker protein 1 (Fragment)	1080	22	C	UR	46.5218	25.9575	133.285	62.3085	171.928
gnl|gene3614|rna10509|	clk2.L	CLK2	P49760	Dual-specificity protein kinase CLK2	3819	1	C	UR	4.6692	2.6832	5.9767	3.7508	2.9201
gnl|gene1709|rna4972|	clns1a	CLNS1A	P54105	Methylosome subunit pICln	2266	2	C	UR	3.9946	2.9706	3.4537	2.8137	26.767
gnl|gene40659|rna82763|	clp1.L	CLP1	Q92989	Polyribonucleotide 5'-hydroxyl-kinase Clp1	3023	4	C	UR	16.6754	16.0354	19.0688	12.699	15.5213
gnl|gene17678|rna51670|	clpp.L	CLPP	Q16740	ATP-dependent Clp protease proteolytic subunit, mitochondrial	3427	2	C	UR	0.00501963	0.00495148	0.00374512	2.08707	37.899
gnl|gene38956|rna80364|	LOC108700204	CLPTM1	O96005	Cleft lip and palate transmembrane protein 1	4483	1	C	UR	0.72981	0.1283	4.1967	0.45829	14.487
gnl|gene17934|rna52431|	clpx.S	CLPX	O76031	ATP-dependent Clp protease ATP-binding subunit clpX-like, mitochondrial	1898	3	C	UR	0.0303884	0.0265266	1.00567	2.74697	56.191
gnl|gene19214|rna56135|	clspn.S	CLSPN	Q9HAW4	Claspin	2911	4	C	UR	5.0335	2.03082	34.6186	7.5662	30.751
gnl|gene17507|rna51130|	clta.L	CLTA	P09496	Clathrin light chain A	59	6	C	UR	3.39955	2.10949	9.7874	8.2824	96.421
gnl|gene8244|rna24003|	clta.S	CLTA		Clathrin light chain A	59	1	C	UR	0.0028703	0.72652	1.4478	1.5597	16.263
gnl|gene5114|rna14951|	cltb.L	CLTB	P09497	Clathrin light chain B	1349	3	C	UR	6.5796	2.35221	10.1418	5.4406	35.486
gnl|gene7019|rna20495|	cltb.S	CLTB		Clathrin light chain B	1349	4	C	UR	5.591	2.53274	10.1048	7.2897	54.482
gnl|gene17440|rna50939|	cltc.S	CLTC	Q00610	Clathrin heavy chain 1	279	14	C	UR	59.4502	39.6471	73.99	41.1453	65.7675
gnl|gene880|rna2583|	cltc.L	CLTC		Clathrin heavy chain 1	279	1	C	UR	4.3936	2.2465	5.1667	2.9765	5.2167
gnl|gene15755|rna46022|	cltcl1.S	CLTCL1	P53675	Clathrin heavy chain 2	279	13	C	UR	54.9061	32.0364	70.78	37.9085	64.3691
gnl|gene6460|rna18901|	cltcl1.L	CLTCL1		Clathrin heavy chain 2	279	2	C	UR	7.9135	4.029	11.2158	5.9297	10.912
gnl|gene47112|rna92137|	cluap1.L	CLUAP1	Q96AJ1	Clusterin associated protein 1, isoform CRA_a	2042	1	C	UR	3.2236	1.1438	5.3115	3.9066	6.4146
gnl|gene10840|rna31509|	LOC108715794	CLUH	O75153	Clustered mitochondria protein homolog (Fragment)	402	2	C	UR	10.9958	8.496	9.1663	5.4225	5.9194
gnl|gene18694|rna54569|	cluh.S	CLUH		Clustered mitochondria protein homolog (Fragment)	402	5	C	UR	25.9739	21.8475	22.3157	12.6999	17.1628
gnl|gene6096|rna17832|	cluh.L	CLUH		Clustered mitochondria protein homolog (Fragment)	402	21	C	UR	109.898	79.9146	102.305	58.1099	69.7729
gnl|gene50085|rna96380|	clybl.L	CLYBL	Q8N0X4	Citramalyl-CoA lyase, mitochondrial	2961	2	C	UR	0.385117	0.281183	0.77574	2.3661	36.192
gnl|gene9958|rna28946|	cmbl.L	CMBL	Q96DG6	Carboxymethylenebutenolidase homolog	2102	5	C	UR	26.1459	19.4681	20.8257	22.5373	11.023
gnl|gene13489|rna39242|	cmpk1.S	CMPK1	P30085	UMP-CMP kinase	3115	4	C	UR	20.9507	16.3848	17.7535	17.5739	7.3369
gnl|gene50208|rna96594|	cmss1.L	CMSS1	Q9BQ75	Protein CMSS1	970	3	C	UR	13.752	8.0304	16.5038	7.7141	13.9997
gnl|gene12351|rna35911|	cmtr1.L	CMTR1	Q8N1G2	Cap-specific mRNA (nucleoside-2'-O-)-methyltransferase 1	2662	6	C	UR	25.2207	9.2515	38.8597	23.0474	23.6207
gnl|gene12413|rna36090|	cmtr2.L	CMTR2	Q8IYT2	Cap-specific mRNA (nucleoside-2'-O-)-methyltransferase 2	3324	3	C	UR	15.2512	8.5761	16.1402	9.0937	10.9387
gnl|gene14635|rna42653|	cndp2.L	CNDP2	Q96KP4	Cytosolic non-specific dipeptidase	2597	13	C	UR	74.393	66.3965	50.1603	42.3642	26.6861
gnl|gene16971|rna49580|	cndp2.S	CNDP2		Cytosolic non-specific dipeptidase	2597	4	C	UR	22.9545	20.817	16.0373	13.1566	7.0345
gnl|gene8946|rna26047|	cnksr2.S	CNKSR2	Q8WXI2	Connector enhancer of kinase suppressor of ras 2	2589	2	C	UR	1.87203	2.06707	14.5913	7.9192	13.5505
gnl|gene15664|rna45735|	cnn2.L	CNN1	P51911	Calponin-1	713	1	C	UR	3.6726	2.1391	3.5748	3.2305	7.383
gnl|gene18444|rna53868|	cnn3.L	CNN3	Q15417	Calponin-3	713	1	C	UR	0.70507	0.8539	4.1308	4.6268	9.6835
gnl|gene7820|rna22826|	cnnm2.L	CNNM4	Q6P4Q7	Metal transporter CNNM4	1051	3	C	UR	6.0111	4.18774	16.0646	5.4087	28.328
gnl|gene6913|rna20198|	cnot1.L	CNOT1	A5YKK6	CCR4-NOT transcription complex subunit 1	20	3	C	UR	4.8636	3.5552	18.0476	11.446	22.0876
gnl|gene8877|rna25841|	cnot1.S	CNOT1		CCR4-NOT transcription complex subunit 1 (Fragment)	20	19	C	UR	32.2632	24.338	111.376	71.6693	140.354
gnl|gene14905|rna43508|	cnot10.L	CNOT10	Q9H9A5	CCR4-NOT transcription complex subunit 10	3280	2	C	UR	3.9926	3.1824	12.2814	7.7463	12.7974
gnl|gene3645|rna10598|	cnot10.S	CNOT10		CCR4-NOT transcription complex subunit 10	3280	3	C	UR	4.8542	3.7571	16.5441	12.0729	22.7718
gnl|gene12874|rna37423|	cnot2.L	CNOT2	Q9NZN8	CCR4-NOT transcription complex subunit 2	1254	5	C	UR	8.0318	7.0895	28.715	23.7589	32.4048
gnl|gene20475|rna59795|	cnot2.S	CNOT2		CCR4-NOT transcription complex subunit 2 (Fragment)	1254	3	C	UR	4.4929	4.0534	17.6245	13.3689	20.4602
gnl|gene19366|rna56585|	cnot3.L	CNOT3	O75175	CCR4-NOT transcription complex subunit 3 (Fragment)	1213	5	C	UR	8.6393	7.671	29.7601	18.5275	35.4021
gnl|gene14222|rna41431|	cnot8.L	CNOT8	Q9UFF9	CCR4-NOT transcription complex subunit 8	3318	1	C	UR	1.8871	1.1844	5.6955	4.3096	6.9234
gnl|gene50382|rna96867|	LOC108702939	CNOT9	Q92600	CCR4-NOT transcription complex subunit 9	2795	1	C	UR	0.61525	0.10078	1.4953	1.1999	16.589
gnl|gene3373|rna9803|	cntln.L	CNTLN	Q9NXG0	Centlein	3556	1	C	UR	3.481	1.609	6.5493	2.9829	5.3779
gnl|gene14523|rna42287|	coa6.L	COA6	Q5JTJ3	Cytochrome c oxidase assembly factor 6 homolog	3987	1	C	UR	0.0044035	0.0043659	0.0029546	0.7472	19.241
gnl|gene12191|rna35422|	coasy.L	COASY	Q13057	Bifunctional coenzyme A synthase	1107	2	C	UR	10.6788	8.0328	7.9808	6.9817	6.3259
gnl|gene2711|rna7865|	cobll1.L	COBLL1	Q53SF7	Cordon-bleu protein-like 1	4378	3	C	UR	6.4683	4.0327	18.8018	10.1994	20.4978
gnl|gene11307|rna32880|	cog1.S	COG1	Q8WTW3	Conserved oligomeric Golgi complex subunit 1 (Fragment)	3224	4	C	UR	17.9718	9.6742	22.4139	13.9437	15.9964
gnl|gene43444|rna86844|	LOC108717859	COG2	Q14746	Conserved oligomeric Golgi complex subunit 2	1407	6	C	UR	25.956	13.2899	33.0585	19.1728	28.5229
gnl|gene44213|rna88008|	LOC108708525	COG3	Q96JB2	Conserved oligomeric Golgi complex subunit 3	2355	8	C	UR	36.2341	22.68	39.954	23.7925	37.3394
gnl|gene41297|rna83696|	LOC108714149	COG4	Q9H9E3	Conserved oligomeric Golgi complex subunit 4	3855	3	C	UR	12.8147	7.2877	16.2926	9.2436	14.3614
gnl|gene17872|rna52228|	cog5.L	COG5	Q9UP83	Conserved oligomeric Golgi complex subunit 5	801	7	C	UR	27.6925	17.0636	35.4437	22.5335	37.2668
gnl|gene17922|rna52385|	cog6.L	COG6	Q9Y2V7	Conserved oligomeric Golgi complex subunit 6	1049	5	C	UR	20.598	10.5613	27.559	16.8475	24.4342
gnl|gene44864|rna88972|	MGC68662	COG6		Conserved oligomeric Golgi complex subunit 6	1049	1	C	UR	4.905	2.1655	5.1466	3.0306	4.7523
gnl|gene5817|rna17026|	cog7.S	COG7	P83436	Conserved oligomeric Golgi complex subunit 7	3014	1	C	UR	4.2729	2.5809	4.0579	3.5082	5.5801
gnl|gene6106|rna17856|	cog7.L	COG7		Conserved oligomeric Golgi complex subunit 7	3014	4	C	UR	18.8761	10.492	16.5964	15.007	19.0285
gnl|gene15413|rna44986|	cog8.L	COG8	Q96MW5	Conserved oligomeric Golgi complex subunit 8	1836	2	C	UR	8.5306	5.5663	9.7744	5.4528	10.6761
gnl|gene13145|rna38208|	coil.L	COIL	P38432	Coilin	1559	4	C	UR	9.9958	4.43817	28.2111	11.1149	26.2399
gnl|gene35848|rna75961|	col9a1-b	COL9A1	P20849	Collagen alpha-1(IX) chain	3285	1	C	UR	4.6185	3.9416	4.7756	3.7628	2.9015
gnl|gene16698|rna48800|	commd1.L	COMMD1	Q8N668	COMM domain-containing protein 1	4284	1	C	UR	3.8503	1.3777	3.9867	2.2366	8.5487
gnl|gene19649|rna57423|	commd10.L	COMMD10	Q9Y6G5	COMM domain-containing protein 10	3971	2	C	UR	8.9504	4.7857	8.0662	6.0046	12.1931
gnl|gene11994|rna34857|	commd2.L	COMMD2	Q86X83	COMM domain-containing protein 2	3548	1	C	UR	5.5265	3.6125	4.5918	3.2114	3.0578
gnl|gene45379|rna89728|	commd3.S	COMMD3	Q9UBI1	COMM domain-containing protein 3 (Fragment)	3760	1	C	UR	4.7533	2.1993	4.5344	3.6481	4.865
gnl|gene11363|rna33029|	commd4.S	COMMD4	Q9H0A8	COMM domain-containing protein 4	4314	3	C	UR	14.1559	6.5602	13.7684	9.4298	16.0859
gnl|gene34741|rna74413|	LOC496342	COMMD5	Q9GZQ3	COMM domain-containing protein 5	1041	3	C	UR	13.277	7.1414	12.7185	12.3974	14.4655
gnl|gene46562|rna91382|	LOC108708499	COMMD6	Q7Z4G1	COMM domain-containing protein 6	2700	1	C	UR	4.0551	2.0381	4.1177	2.461	7.3281
gnl|gene6692|rna19590|	commd6.S	COMMD6		COMM domain-containing protein 6	4577	1	C	UR	3.5942	1.9576	3.6285	2.805	8.0148
gnl|gene9335|rna27139|	commd7.S	COMMD7	A0A2R8Y455	COMM domain-containing protein 7	3092	1	C	UR	2.931	2.6905	2.7694	2.2986	9.3106
gnl|gene37202|rna77859|	commd9.L	COMMD9	Q9P000	COMM domain-containing protein 9	4047	2	C	UR	7.1935	3.4033	7.9803	4.5315	16.8915
gnl|gene12732|rna36999|	copa.L	COPA	P53621	Coatomer subunit alpha	1386	30	C	UR	158.944	107.94	148.312	87.7382	97.0652
gnl|gene36880|rna77403|	LOC108700372	COPA		Coatomer subunit alpha	1386	3	C	UR	15.3091	13.1552	13.4686	7.4945	10.5725
gnl|gene18095|rna52887|	copb1.L	COPB1	P53618	Coatomer subunit beta (Fragment)	418	10	C	UR	51.7266	30.9189	54.2983	29.3663	33.6901
gnl|gene4852|rna14173|	copb2.L	COPB2	P35606	Coatomer subunit beta'	1115	18	C	UR	95.4072	64.094	89.9086	51.8742	58.7164
gnl|gene7289|rna21268|	copb2.S	COPB2		Coatomer subunit beta'	1115	4	C	UR	22.3951	12.0385	20.9149	13.4997	11.1517
gnl|gene10574|rna30725|	cope.L	COPE	O14579	Coatomer subunit epsilon	1661	4	C	UR	21.1553	13.1161	17.5557	13.6339	14.539
gnl|gene5478|rna16052|	cope.S	COPE		Coatomer subunit epsilon	1661	2	C	UR	10.0327	6.06	9.686	6.4746	7.7467
gnl|gene17941|rna52451|	copg1.L	COPG1	Q9Y678	Coatomer subunit gamma-1	32	17	C	UR	90.7541	54.5735	84.6792	54.2581	55.7354
gnl|gene7388|rna21547|	copg1.S	COPG1		Coatomer subunit gamma-1	32	4	C	UR	20.6375	12.6133	20.6326	11.807	14.3096
gnl|gene8812|rna25665|	copg2.S	COPG2	Q9UBF2	Coatomer subunit gamma-2	32	10	C	UR	52.7351	31.6005	49.6689	32.6763	33.3193
gnl|gene10403|rna30236|	cops2.S	COPS2	P61201	COP9 signalosome complex subunit 2	152	2	C	UR	12.0894	5.7916	8.3468	7.3044	6.4679
gnl|gene224|rna624|	cops2.L	COPS2		COP9 signalosome complex subunit 2	152	8	C	UR	44.0019	27.4799	33.2392	28.1629	27.1156
gnl|gene13754|rna40015|	cops3.L	COPS3	Q9UNS2	COP9 signalosome complex subunit 3	1103	2	C	UR	10.9367	4.6948	6.2577	10.943	7.1679
gnl|gene190|rna537|	cops3.S	COPS3		COP9 signalosome complex subunit 3	1103	5	C	UR	23.8981	14.5943	16.6082	20.8248	24.0744
gnl|gene5240|rna15333|	cops4.L	COPS4	Q9BT78	COP9 signalosome complex subunit 4	1039	9	C	UR	50.2887	33.6629	33.8605	31.7678	30.42
gnl|gene42527|rna85477|	LOC108719283	COPS5	Q92905	COP9 signalosome complex subunit 5	4349	2	C	UR	12.3547	7.1875	8.6715	5.8922	5.894
gnl|gene39481|rna81076|	cops6.S	COPS6	Q7L5N1	COP9 signalosome complex subunit 6	66	2	C	UR	11.0718	7.8227	8.1833	6.6015	6.3206
gnl|gene9146|rna26588|	cops7b.S	COPS7B	Q9H9Q2	COP9 signalosome complex subunit 7b	1965	4	C	UR	16.7075	9.9987	15.1086	14.6174	23.5676
gnl|gene6568|rna19228|	copz1.L	COPZ1	P61923	Coatomer subunit zeta-1	1549	2	C	UR	10.3841	5.2816	10.5878	5.9576	7.7889
gnl|gene18649|rna54441|	coq3.L	COQ3	Q9NZJ6	Ubiquinone biosynthesis O-methyltransferase, mitochondrial	4231	2	C	UR	0.74678	0.415961	0.50812	1.22628	37.103
gnl|gene5398|rna15827|	coq4.L	COQ4	Q9Y3A0	Ubiquinone biosynthesis protein COQ4 homolog, mitochondrial	3717	1	C	UR	0.67595	0.46819	0.65467	1.0967	17.104
gnl|gene15989|rna46742|	coq5.L	COQ5	Q5HYK3	2-methoxy-6-polyprenyl-1,4-benzoquinol methylase, mitochondrial	4493	1	C	UR	0.2504	0.15419	0.45705	0.85333	18.285
gnl|gene11460|rna33308|	coq6.L	COQ6	Q9Y2Z9	Coenzyme Q6 homolog, monooxygenase (Yeast), isoform CRA_a	3557	3	C	UR	0.78191	0.408972	1.1338	2.09529	55.581
gnl|gene13441|rna39120|	coq8a.L	COQ8A	Q8NI60	Atypical kinase COQ8A, mitochondrial	2129	3	C	UR	0.77574	0.204235	3.63226	1.61434	53.773
gnl|gene46175|rna90819|	coq9.S	COQ9	O75208	Ubiquinone biosynthesis protein COQ9, mitochondrial	3705	3	C	UR	0.0087435	0.0086417	0.0066233	1.30544	58.671
gnl|gene39325|rna80867|	coro1c.L	CORO1C	Q9ULV4	Coronin-1C	497	7	C	UR	35.4853	20.3152	35.2389	21.2156	27.7452
gnl|gene7552|rna22003|	coro1c.S	CORO1C		Coronin-1C	497	4	C	UR	17.9193	10.7574	21.2128	11.8544	18.2562
gnl|gene42460|rna85377|	LOC108701637	CORO7	P57737	Coronin-7	545	8	C	UR	43.488	38.9448	33.6552	26.9857	16.9263
gnl|gene40593|rna82667|	LOC108715434	COTL1	Q14019	Coactosin-like protein	661	4	C	UR	18.8636	9.8139	15.8662	11.7601	23.6961
gnl|gene44958|rna89109|	cotl1.L	COTL1		Coactosin-like protein	661	1	C	UR	5.0566	1.3216	4.8956	4.1538	4.5724
gnl|gene9246|rna26849|	cox15.S	COX15	Q7KZN9	Cytochrome c oxidase assembly protein COX15 homolog	240	2	C	UR	0.0103001	0.00948	0.247333	1.34581	38.387
gnl|gene42990|rna86166|	MGC85216	COX4I1	P13073	Cytochrome c oxidase subunit 4 isoform 1, mitochondrial	3250	1	C	UR	0.0048001	0.0047379	0.0039763	0.37588	19.611
gnl|gene16626|rna48574|	cox4i2.S	COX4I2	Q96KJ9	Cytochrome c oxidase subunit 4 isoform 2, mitochondrial	4294	2	C	UR	0.0085625	0.0073339	0.358743	1.11689	38.509
gnl|gene1107|rna3217|	cox5a.L	COX5A	P20674	Cytochrome c oxidase subunit 5A, mitochondrial	3392	3	C	UR	0.320191	0.12359	0.423421	1.52917	57.604
gnl|gene12725|rna36969|	cox5b.1.S	COX5B	P10606	Cytochrome c oxidase subunit 5B, mitochondrial	2624	1	C	UR	0.0018676	0.0018445	0.0011369	0.60006	19.395
gnl|gene20163|rna58838|	cox5b.2.L	COX5B		Cytochrome c oxidase subunit 5B, mitochondrial	3359	1	C	UR	0.066468	0.00066018	0.082993	0.53255	19.317
gnl|gene11977|rna34791|	cox6a1.L	COX6A1	P12074	Cytochrome c oxidase subunit 6A1, mitochondrial	3153	1	C	UR	0.0046005	0.004548	0.0033996	0.60213	19.385
gnl|gene6544|rna19157|	cox6b1.L	COX6B1	P14854	Cytochrome c oxidase subunit 6B1	2902	3	C	UR	0.14559	0.101772	0.0081123	0.997513	58.747
gnl|gene3317|rna9624|	cox6c.L	COX6C	P09669	Cytochrome c oxidase subunit 6C	1612	2	C	UR	0.00572994	0.241692	0.00464769	0.76625	38.982
gnl|gene11536|rna33497|	cox7a2.L	COX7A2	P14406	Cytochrome c oxidase subunit 7A2, mitochondrial	3327	2	C	UR	0.00460719	0.00457613	0.00338055	1.08362	38.904
gnl|gene14512|rna42260|	cox7a2l.L	COX7A2L	O14548	Cytochrome c oxidase subunit 7A-related protein, mitochondrial	3174	1	C	UR	0.0046174	0.0045509	0.0034425	0.76037	19.227
gnl|gene20239|rna59084|	cox7c.L	COX7C	P15954	Cytochrome c oxidase subunit 7C, mitochondrial	4168	2	C	UR	0.0085072	1.90491	0.0068419	1.1578	36.922
gnl|gene20211|rna58999|	cpd.L	CPD	O75976	Carboxypeptidase D	1792	4	C	UR	9.3332	2.58632	17.7149	5.4595	44.906
gnl|gene20331|rna59383|	cpne1.S	CPNE1	Q99829	Copine-1	1109	7	C	UR	33.7237	33.4984	29.7384	27.7974	15.2424
gnl|gene8848|rna25773|	cpne1.L	CPNE1		Copine-1	1109	17	C	UR	89.3065	84.9598	69.7555	61.2663	34.7116
gnl|gene47951|rna93309|	LOC108695374	CPNE3	O75131	Copine-3	1109	9	C	UR	35.1002	33.7463	41.4348	41.3672	28.3514
gnl|gene40370|rna82336|	LOC108707428	CPOX	P36551	Oxygen-dependent coproporphyrinogen-III oxidase, mitochondrial	4687	1	C	UR	0.00033238	0.72359	0.00020252	2.3669	16.909
gnl|gene18094|rna52881|	cpped1.L	CPPED1	Q9BRF8	Serine/threonine-protein phosphatase CPPED1	282	2	C	UR	9.4137	12.8788	7.111	6.5827	4.0138
gnl|gene40332|rna82290|	LOC108719780	CPSF1	Q10570	Cleavage and polyadenylation specificity factor subunit 1	27	7	C	UR	23.6783	17.2148	32.3993	24.0364	42.6715
gnl|gene18711|rna54614|	cpsf2.L	CPSF2	Q9P2I0	Cleavage and polyadenylation specificity factor subunit 2	1334	8	C	UR	15.9931	14.076	45.5882	30.7107	53.6322
gnl|gene17058|rna49832|	cpsf3.L	CPSF3	Q9UKF6	Cleavage and polyadenylation specificity factor subunit 3	2791	1	C	UR	3.1848	2.3274	5.1354	3.6379	5.7145
gnl|gene18361|rna53640|	cpsf3.S	CPSF3		Cleavage and polyadenylation specificity factor subunit 3	2791	2	C	UR	6.5192	4.3591	11.138	7.6598	10.3238
gnl|gene40718|rna82851|	LOC733279	CPSF6	Q16630	Cleavage and polyadenylation specificity factor subunit 6	3467	1	C	UR	1.536	2.3537	5.1136	5.6123	5.3844
gnl|gene1806|rna5262|	cpt2.S	CPT2	P23786	Carnitine O-palmitoyltransferase 2, mitochondrial	1471	7	C	UR	0.0191017	0.168232	0.713479	3.93608	135.165
gnl|gene18005|rna52621|	cpvl.L	CPVL	Q9H3G5	Probable serine carboxypeptidase CPVL	573	4	C	UR	1.35257	1.48894	2.92936	3.20802	71.021
gnl|gene1104|rna3210|	crat.2.S	CRAT	P43155	Carnitine O-acetyltransferase	2110	4	C	UR	1.09824	1.76464	3.69849	5.14245	68.296
gnl|gene17659|rna51608|	crat.1.L	CRAT		Carnitine O-acetyltransferase	1624	2	C	UR	0.331973	0.78394	1.45707	1.62834	35.798
gnl|gene19324|rna56449|	crat.2.L	CRAT		Carnitine O-acetyltransferase	2110	1	C	UR	0.42699	0.2637	0.57838	0.7876	17.943
gnl|gene5504|rna16119|	crbn.L	CRBN	Q96SW2	Protein cereblon	3164	2	C	UR	11.3984	8.4073	8.5433	5.9627	5.6883
gnl|gene8610|rna25073|	creb1.L	CREB1	P16220	Cyclic AMP-responsive element-binding protein 1	3647	3	C	UR	12.5617	6.8144	13.0842	12.7084	14.8313
gnl|gene5467|rna16025|	creld2.S	CRELD2	Q6UXH1	Protein disulfide isomerase CRELD2	4142	2	C	UR	1.24772	0.35702	1.85926	1.47758	35.058
gnl|gene36300|rna76574|	LOC108717657	CRIP3	Q6Q6R5	Cysteine-rich protein 3	1253	1	C	UR	0.68549	0.85638	3.103	6.7686	8.5865
gnl|gene34921|rna74629|	LOC108716423	CRIPT	Q9P021	Cysteine-rich PDZ-binding protein	3875	1	C	UR	4.8167	1.8612	4.3054	2.8237	6.193
gnl|gene5881|rna17218|	crk.L	CRK	P46108	Adapter molecule crk	1422	5	C	UR	22.5641	22.0831	19.8545	23.4872	12.011
gnl|gene6534|rna19117|	crkl.S	CRKL	P46109	Crk-like protein	1422	2	C	UR	6.8745	5.471	8.7285	11.2781	7.6478
gnl|gene2575|rna7480|	crlf3.L	CRLF3	Q8IUI8	Cytokine receptor-like factor 3	231	3	C	UR	16.5621	14.6751	12.4485	9.3289	6.9853
gnl|gene17279|rna50422|	crnkl1.S	CRNKL1	Q9BZJ0	Crooked neck-like protein 1	774	16	C	UR	84.2369	42.8404	89.611	48.2704	55.0411
gnl|gene9248|rna26857|	crot.S	CROT	Q9UKG9	Peroxisomal carnitine O-octanoyltransferase	3646	3	C	UR	5.3902	5.0872	5.1435	6.5514	37.829
gnl|gene16123|rna47136|	LOC108699321	CRP	P02741	C-reactive protein	2798	1	C	UR	2.0067	2.4331	2.196	1.4631	11.901
gnl|gene19197|rna56076|	ispd.L	CRPPA		D-ribitol-5-phosphate cytidylyltransferase	2222	1	C	UR	5.4401	5.0991	4.1852	3.2193	2.0562
gnl|gene13405|rna38998|	cry4.L	CRY1	Q16526	Cryptochrome-1	1118	3	C	UR	18.2101	10.7717	13.134	10.1955	7.6888
gnl|gene17473|rna51032|	xl64phr	CRY1		Cryptochrome-1	1246	3	C	UR	14.9103	6.6009	16.4002	9.7253	12.3633
gnl|gene46214|rna90875|	cry-dash.L	CRY1		Cryptochrome-1	2021	5	C	UR	19.2614	14.9392	24.2726	21.5109	20.0157
gnl|gene4831|rna14116|	crybg1.L	CRYBG1	Q9Y4K1	Beta/gamma crystallin domain-containing protein 1	1405	9	C	UR	32.6413	25.8762	48.0001	35.0414	38.4411
gnl|gene39652|rna81307|	LOC108695477	CRYGB	P07316	Gamma-crystallin B	4097	1	C	UR	3.7508	2.145	3.2222	4.3507	6.5312
gnl|gene10673|rna31011|	cryl1.L	CRYL1	Q9Y2S2	Lambda-crystallin homolog	2965	3	C	UR	14.0772	10.1791	9.8023	14.7499	11.1916
gnl|gene2522|rna7343|	cryz.L	CRYZ	Q08257	Quinone oxidoreductase	3415	3	C	UR	16.8826	14.0806	10.9315	10.4649	7.6406
gnl|gene15290|rna44634|	cryzl1.L	CRYZL1	O95825	Quinone oxidoreductase-like protein 1	1356	7	C	UR	39.5304	38.2887	25.1026	23.0926	13.9858
gnl|gene11895|rna34545|	cs.S	CS	O75390	Citrate synthase	2019	4	C	UR	0.80954	0.92504	1.52178	4.32111	72.423
gnl|gene5653|rna16562|	csdc2.S	CSDC2	Q9Y534	Cold shock domain-containing protein C2	1342	1	C	UR	4.6726	3.016	3.6327	4.7083	3.9705
gnl|gene16932|rna49475|	csde1.L	CSDE1	O75534	Cold shock domain-containing protein E1	1468	13	C	UR	56.879	49.1766	62.4065	45.6499	45.8876
gnl|gene18464|rna53923|	csde1.S	CSDE1		Cold shock domain-containing protein E1	1468	4	C	UR	19.1373	17.4798	16.8388	13.5266	13.0175
gnl|gene18548|rna54157|	cse1l.L	CSE1L	P55060	Exportin-2	37	17	C	UR	87.124	52.9511	65.5193	67.2411	67.1647
gnl|gene2019|rna5867|	cse1l.S	CSE1L		Exportin-2	37	2	C	UR	10.6645	6.6809	7.6798	7.4867	7.4882
gnl|gene11035|rna32090|	csk.S	CSK	P41240	Tyrosine-protein kinase CSK	510	2	C	UR	8.581	7.4446	9.6448	8.8896	5.44
gnl|gene7365|rna21492|	csk.L	CSK		Tyrosine-protein kinase CSK	510	7	C	UR	26.6446	23.4403	35.2893	33.8605	20.7654
gnl|gene45503|rna89897|	csnk1a1	CSNK1A1	P48729	Casein kinase 1, alpha 1, isoform CRA_d	191	1	C	UR	3.2183	1.879	6.0264	3.2069	5.6695
gnl|gene36656|rna77076|	csnk1d.S	CSNK1D	P48730	Casein kinase I isoform delta	3242	1	C	UR	4.0927	2.0607	4.9615	4.3432	4.5418
gnl|gene6966|rna20341|	csnk1e.S	CSNK1E	P49674	Casein kinase I isoform epsilon	3242	2	C	UR	14.5362	7.473	6.59119	6.4921	4.90738
gnl|gene4060|rna11818|	csnk2a1.L	CSNK2A1	P68400	Casein kinase II subunit alpha	2749	3	C	UR	15.0603	12.3707	13.4668	9.354	9.7482
gnl|gene11568|rna33596|	csnk2a2.S	CSNK2A2	P19784	Casein kinase II subunit alpha'	2749	3	C	UR	14.5826	14.7976	12.6507	8.1254	9.8438
gnl|gene12702|rna36896|	csnk2b.L	CSNK2B	P67870	Casein kinase II subunit beta	3332	2	C	UR	8.4036	5.1105	15.5478	4.30402	6.6344
gnl|gene16941|rna49496|	cspp1.L	CSPP1	Q1MSJ5	Centrosome and spindle pole-associated protein 1	3356	1	C	UR	0.18172	0.24733	0.99366	1.4808	17.096
gnl|gene3842|rna11207|	csrp1.L	CSRP1	P21291	Cysteine and glycine-rich protein 1	3519	1	C	UR	4.1617	4.1507	4.9473	5.0542	1.6861
gnl|gene20457|rna59749|	csrp2.S	CSRP2	Q16527	Cysteine and glycine-rich protein 2	3301	3	C	UR	14.2975	13.8384	13.4961	11.9005	6.4674
gnl|gene38000|rna78992|	csrp2.L	CSRP2		Cysteine and glycine-rich protein 2	3301	3	C	UR	13.46	13.2829	13.7955	14.005	5.4566
gnl|gene2998|rna8689|	LOC108709292	CSTB	P04080	Cystatin-B	755	5	C	UR	25.1785	23.8332	21.8011	21.5317	7.6554
gnl|gene613|rna1793|	LOC100049121	CSTB		Cystatin-B	755	3	C	UR	12.8751	9.971	13.4724	12.0129	11.6688
gnl|gene18604|rna54311|	cstf1.S	CSTF1	Q05048	Cleavage stimulation factor subunit 1	1895	4	C	UR	14.458	13.3512	20.6838	17.8749	13.632
gnl|gene5997|rna17546|	cstf2.L	CSTF2	P33240	Cleavage stimulation factor subunit 2	1509	4	C	UR	6.3861	5.6402	19.7466	18.733	29.4939
gnl|gene42649|rna85651|	LOC100493745.L	CSTF3	Q12996	Cleavage stimulation factor subunit 3	861	1	C	UR	2.6066	3.0885	5.3862	4.5387	4.38
gnl|gene5143|rna15044|	cstf3.S	CSTF3		Cleavage stimulation factor subunit 3	861	9	C	UR	22.8405	29.5415	46.7716	43.1188	37.7279
gnl|gene40860|rna83035|	ctbp2.S	CTBP1	Q13363	C-terminal-binding protein 1	771	3	C	UR	13.22	11.5782	15.0298	10.9311	9.2408
gnl|gene6819|rna19947|	ctbp1.S	CTBP1		C-terminal-binding protein 1	771	1	C	UR	4.0969	4.0633	4.9206	3.9821	2.9371
gnl|gene15879|rna46394|	ctbs.S	CTBS	Q01459	Di-N-acetylchitobiase	2228	6	C	UR	4.74008	4.45984	4.52428	3.93342	102.341
gnl|gene2555|rna7431|	ctdp1.L	CTDP1	Q9Y5B0	RNA polymerase II subunit A C-terminal domain phosphatase (Fragment)	2452	3	C	UR	16.2655	10.0488	13.3903	9.9791	10.3164
gnl|gene1035|rna3027|	cth.L	CTH	P32929	Cystathionine gamma-lyase	143	4	C	UR	22.4905	20.532	15.5257	11.8497	9.6022
gnl|gene13424|rna39061|	ctif.L	CTIF	O43310	CBP80/20-dependent translation initiation factor	3789	1	C	UR	4.2828	2.8936	5.0503	4.4875	3.2858
gnl|gene18287|rna53417|	ctnna1.S	CTNNA1	P35221	Catenin alpha-1	837	1	C	UR	4.6711	1.4621	4.7121	3.7267	5.428
gnl|gene7711|rna22519|	ctnna1.L	CTNNA1		Catenin alpha-1	837	3	C	UR	11.5273	5.5338	12.4142	9.408	21.1165
gnl|gene14208|rna41385|	ctnnal1.S	CTNNAL1	Q9UBT7	Alpha-catulin	3781	3	C	UR	15.197	9.0978	13.7154	12.4415	9.5483
gnl|gene17352|rna50651|	ctnnb1.S	CTNNB1	P35222	Catenin beta-1	3768	6	C	UR	16.9777	11.7254	30.2911	18.6224	42.3833
gnl|gene12628|rna36691|	ctnnbl1.S	CTNNBL1	Q8WYA6	Beta-catenin-like protein 1	3033	2	C	UR	9.8983	4.493	11.0884	6.8371	7.6831
gnl|gene3594|rna10460|	ctnnbl1.L	CTNNBL1		Beta-catenin-like protein 1	3033	1	C	UR	5.6384	1.6387	5.8139	4.1169	2.7921
gnl|gene46749|rna91641|	ctnnd1.L	CTNND1	O60716	Catenin delta-1	1266	2	C	UR	1.04259	0.55641	4.8834	2.3166	31.201
gnl|gene14814|rna43220|	ctps1.L	CTPS1	P17812	CTP synthase 1	444	15	C	UR	87.0965	49.5432	74.7968	41.6686	46.8948
gnl|gene39429|rna81006|	ctps2.L	CTPS1		CTP synthase 1	444	7	C	UR	33.5693	22.6663	31.2321	17.1128	35.4193
gnl|gene5660|rna16580|	ctps1.S	CTPS1		CTP synthase 1	444	2	C	UR	11.5817	6.7281	9.1353	5.4665	7.0885
gnl|gene18099|rna52898|	ctr9.L	CTR9	Q6PD62	RNA polymerase-associated protein CTR9 homolog	1551	10	C	UR	53.1703	25.5834	57.9428	29.2086	34.095
gnl|gene7029|rna20523|	ctsa.L	CTSA	P10619	Carboxypeptidase	3596	1	C	UR	0.0018874	0.0018763	0.0011661	0.50422	19.491
gnl|gene13322|rna38779|	ctsc.S	CTSC	P53634	Dipeptidyl peptidase 1	2667	6	C	UR	4.33424	4.64606	6.28911	5.7528	98.978
gnl|gene4639|rna13539|	ctsd.S	CTSD	P07339	Cathepsin D	808	8	C	UR	5.94469	4.0796	7.09788	8.33823	134.539
gnl|gene6689|rna19577|	MGC82347	CTSD		Cathepsin D	2865	2	C	UR	0.77753	0.61573	1.25018	1.73638	35.62
gnl|gene13520|rna39344|	ctsv.L	CTSL	P07711	Procathepsin L	2130	1	C	UR	1.104	0.78165	1.519	0.92733	15.668
gnl|gene41168|rna83496|	cttn.L	CTTN	Q14247	Src substrate cortactin	25	12	C	UR	43.1489	48.241	60.8555	56.8935	30.8612
gnl|gene7376|rna21517|	ctu1.L	CTU1	Q7Z7A3	Cytoplasmic tRNA 2-thiolation protein 1	1727	1	C	UR	5.1211	2.7765	5.9424	2.8344	3.3257
gnl|gene20249|rna59116|	ctu2.S	CTU2	Q2VPK5	Cytoplasmic tRNA 2-thiolation protein 2	2644	8	C	UR	35.5543	18.1229	47.9338	23.5908	34.7983
gnl|gene5971|rna17463|	cuedc2.S	CUEDC2	Q9H467	CUE domain-containing protein 2	4696	1	C	UR	0.83374	0.45837	1.8039	1.5191	15.385
gnl|gene19692|rna57552|	cul1.L	CUL1	Q13616	Cullin-1	680	16	C	UR	82.8944	63.2129	78.219	49.5436	46.1302
gnl|gene14063|rna40962|	cul2.S	CUL2	Q13617	Cullin-2	1211	6	C	UR	34.2656	23.275	27.5311	18.0396	16.8888
gnl|gene20505|rna59877|	cul3.S	CUL3	Q13618	Cullin-3	596	17	C	UR	89.9949	64.6426	81.3051	55.5768	48.4809
gnl|gene14927|rna43572|	cul4a.S	CUL4A	Q13619	Cullin-4A	440	1	C	UR	4.8096	1.9592	6.2801	2.8203	4.1308
gnl|gene3843|rna11209|	cul4a.L	CUL4A		Cullin-4A	440	6	C	UR	28.76	11.0709	37.6075	17.4057	25.1557
gnl|gene10416|rna30272|	cul4b.S	CUL4B	Q13620	Cullin-4B	440	1	C	UR	5.2774	4.7524	4.0889	2.3898	3.4915
gnl|gene8002|rna23333|	cul4b.L	CUL4B		Cullin 4B, isoform CRA_e	440	15	C	UR	87.2841	55.0083	69.0162	49.8508	38.8408
gnl|gene10755|rna31259|	cul5.L	CUL5	Q93034	Cullin-5	1599	15	C	UR	84.9745	68.5649	66.1027	44.6847	35.6734
gnl|gene5133|rna15018|	cul9.L	CUL9	Q8IWT3	Cullin-9	895	24	C	UR	122.654	63.899	130.149	67.6322	95.6658
gnl|gene18273|rna53376|	cuta.L	CUTA	O60888	Protein CutA	4650	1	C	UR	2.5099	2.0254	2.6259	2.3729	10.466
gnl|gene5967|rna17451|	cutc.L	CUTC	Q9NTM9	Copper homeostasis protein cutC homolog	3310	3	C	UR	16.9202	15.402	10.5977	10.3892	6.6909
gnl|gene18006|rna52626|	cwc22.S	CWC22	Q9HCG8	Pre-mRNA-splicing factor CWC22 homolog	3077	4	C	UR	18.7664	6.5677	26.3922	12.0675	16.2063
gnl|gene3408|rna9921|	cwc27.S	CWC27	Q6UX04	Spliceosome-associated protein CWC27 homolog	284	3	C	UR	15.4167	10.7183	14.0541	12.4366	7.3743
gnl|gene8564|rna24914|	cwf19l1.L	CWF19L1	Q69YN2	CWF19-like protein 1	1224	4	C	UR	20.5033	15.6646	19.2916	14.8842	9.6563
gnl|gene41136|rna83455|	LOC108704683	CWF19L2	Q2TBE0	CWF19-like protein 2 (Fragment)	3272	2	C	UR	2.6007	2.2558	14.234	5.4912	15.4182
gnl|gene48522|rna94124|	cxadr.L	CXADR	P78310	Coxsackievirus and adenovirus receptor	2469	2	C	UR	4.1455	2.07754	6.967	2.56038	24.249
gnl|gene18200|rna53175|	cxorf38.L	CXorf38	Q8TB03	Uncharacterized protein CXorf38	1999	2	C	UR	8.5542	5.7978	8.2432	10.0719	7.3329
gnl|gene37045|rna77651|	cxorf56.L	CXorf56	Q9H5V9	UPF0428 protein CXorf56	3089	2	C	UR	4.7132	1.9808	15.1094	5.5335	12.6633
gnl|gene16844|rna49217|	cyb5a.L	CYB5A	P00167	Cytochrome b5	4720	1	C	UR	0.21199	0.0012618	0.60424	0.72291	18.46
gnl|gene50407|rna96907|	cyb5r3.L	CYB5R3	P00387	NADH-cytochrome b5 reductase 3	1793	4	C	UR	0.700718	0.0463844	2.81987	1.99515	74.438
gnl|gene17434|rna50921|	cyb5r4.S	CYB5R4	Q7L1T6	Cytochrome b5 reductase 4	100	1	C	UR	5.4011	2.4538	5.4817	4.9347	1.7286
gnl|gene3663|rna10660|	cyc1.S	CYC1	P08574	Cytochrome c1, heme protein, mitochondrial	1387	2	C	UR	0.00215009	0.00213483	0.00170737	0.25442	39.74
gnl|gene17623|rna51493|	cycs.L	CYCS	P99999	Cytochrome c	2454	4	C	UR	0.494336	0.518749	1.44259	3.36646	74.177
gnl|gene11883|rna34507|	cyfip1.S	CYFIP1	Q7L576	Cytoplasmic FMR1-interacting protein 1 (Fragment)	1846	4	C	UR	15.5717	13.1959	19.8457	16.1795	15.2071
gnl|gene35959|rna76099|	cyfip1.L	CYFIP1		Cytoplasmic FMR1-interacting protein 1 (Fragment)	1846	10	C	UR	37.6483	33.8799	52.2277	40.2378	36.0061
gnl|gene14795|rna43163|	LOC108719447	CYLD	Q9NQC7	Ubiquitin carboxyl-terminal hydrolase CYLD	1511	2	C	UR	9.6548	6.617	9.0497	7.7928	6.8856
gnl|gene19964|rna58281|	cyld.L	CYLD		Deubiquitinating enzyme CYLD	2744	3	C	UR	9.6032	8.4676	16.7875	11.5395	13.6022
gnl|gene3178|rna9214|	LOC108715050	CYLD		Ubiquitin carboxyl-terminal hydrolase CYLD	4571	2	C	UR	4.2816	2.7084	12.3924	5.7457	14.8717
gnl|gene4839|rna14144|	cyld.S	CYLD		Deubiquitinating enzyme CYLD	2744	1	C	UR	3.1735	2.8465	5.5363	4.1627	4.2809
gnl|gene50874|rna97557|	LOC108701260	CYP27C1	Q4G0S4	Cytochrome P450 27C1	4477	1	C	UR	0.0013104	0.0012962	0.0013028	0.00057025	19.996
gnl|gene4128|rna12020|	fam49a.S	CYRIA		CYFIP-related Rac1 interactor A	1645	1	C	UR	3.2914	1.3505	2.707	3.6077	9.0435
gnl|gene13163|rna38276|	fam49b.L	CYRIB		CYFIP-related Rac1 interactor B	1645	3	C	UR	10.2001	2.81689	10.6727	10.3129	25.997
gnl|gene12884|rna37444|	cyth1.S	CYTH2	Q99418	Cytohesin-2	3702	1	C	UR	5.1211	3.1219	3.7712	3.6359	4.3498
gnl|gene49627|rna95692|	LOC503678	CYTH2		Cytohesin-2 (Fragment)	3583	1	C	UR	4.7706	2.4815	4.2591	3.8776	4.6112
gnl|gene50164|rna96508|	LOC108701591	CYTH3	O43739	Cytohesin-3	3702	2	C	UR	8.5708	5.6927	7.8739	7.6424	10.2201
gnl|gene48315|rna93854|	c1orf123.L	CZIB	Q9NWV4	CXXC motif containing zinc binding protein	2344	1	C	UR	4.2882	4.5281	3.5874	3.005	4.5913
gnl|gene8026|rna23395|	d2hgdh.S	D2HGDH	Q8N465	D-2-hydroxyglutarate dehydrogenase, mitochondrial	1588	3	C	UR	0.566733	0.530431	1.42927	3.18315	54.291
gnl|gene17906|rna52342|	dad1.L	DAD1	P61803	Dolichyl-diphosphooligosaccharide--protein glycosyltransferase subunit DAD1	4368	1	C	UR	0.0056886	0.0043343	0.5713	0.64032	18.778
gnl|gene14982|rna43725|	dao.L	DAO	P14920	D-amino-acid oxidase	1978	3	C	UR	3.27383	2.75726	3.4654	4.12787	46.375
gnl|gene12591|rna36594|	dap.L	DAP	P51397	Death-associated protein 1	1750	1	C	UR	3.5874	1.4567	4.2082	2.0646	8.6831
gnl|gene17695|rna51715|	dap3.L	DAP3	P51398	28S ribosomal protein S29, mitochondrial	1466	2	C	UR	0.355038	0.198306	0.680027	1.88445	36.882
gnl|gene15409|rna44973|	dapk2.L	DAPK2	Q9UIK4	Death-associated protein kinase 2	3572	2	C	UR	11.4379	9.0147	7.9813	6.5683	4.9977
gnl|gene15855|rna46320|	dapl1.L	DAPL1	A0PJW8	Death-associated protein-like 1	4072	2	C	UR	11.7394	4.16708	2.87673	3.1107	18.1058
gnl|gene3365|rna9777|	dapl1.S	DAPL1		Death-associated protein-like 1	4072	4	C	UR	14.1292	3.94381	17.1316	4.23659	40.5587
gnl|gene1780|rna5160|	dars.L	DARS1		Aspartate--tRNA ligase, cytoplasmic	1453	18	C	UR	92.9698	72.1258	88.5409	55.2875	51.0763
gnl|gene3013|rna8728|	dars.S	DARS1		Aspartate--tRNA ligase, cytoplasmic	1453	3	C	UR	14.4417	13.2773	13.5784	10.1547	8.5479
gnl|gene12837|rna37303|	dars2.L	DARS2	Q6PI48	Aspartate--tRNA ligase, mitochondrial	2312	2	C	UR	1.06828	0.64963	1.88538	2.266	34.131
gnl|gene15002|rna43776|	daw1.S	DAW1	Q8N136	Dynein assembly factor with WDR repeat domains 1	501	4	C	UR	18.2957	9.1903	23.4447	17.9339	11.1355
gnl|gene17769|rna51933|	daxx.L	DAXX	Q9UER7	Death domain-associated protein 6	2338	4	C	UR	19.4049	8.7572	22.1434	13.7594	15.9351
gnl|gene43739|rna87269|	dbi.L	DBI	P07108	Acyl-CoA-binding protein	2431	1	C	UR	0.86241	0.67224	0.32627	0.59811	17.541
gnl|gene16469|rna48116|	dbn1.L	DBN1	Q16643	Drebrin	1758	6	C	UR	35.5997	29.183	20.8935	20.4417	13.8822
gnl|gene9281|rna26953|	dbn1.S	DBN1		Drebrin (Fragment)	1757	4	C	UR	24.4897	22.9259	11.2919	12.888	8.40446
gnl|gene1874|rna5473|	dbnl.S	DBNL	Q9UJU6	Drebrin-like protein	417	3	C	UR	15.6272	19.0158	7.79304	11.6481	5.91574
gnl|gene2174|rna6306|	dbnl.L	DBNL		Drebrin-like protein	417	6	C	UR	24.5179	23.1683	27.0709	29.1396	16.1032
gnl|gene3385|rna9844|	dbr1.L	DBR1	Q9UK59	Lariat debranching enzyme	3608	3	C	UR	14.9099	11.881	14.462	10.0399	8.7074
gnl|gene42745|rna85790|	LOC108715687	DBT	P11182	Lipoamide acyltransferase component of branched-chain alpha-keto acid dehydrogenase complex, mitochondrial	209	6	C	UR	1.93174	0.90678	2.58352	5.87327	108.705
gnl|gene9483|rna27575|	dbt.L	DBT		Lipoamide acyltransferase component of branched-chain alpha-keto acid dehydrogenase complex, mitochondrial	209	2	C	UR	0.194037	0.153233	0.75827	1.6686	37.226
gnl|gene34649|rna74285|	LOC108714600	DCAF1	Q9Y4B6	DDB1- and CUL4-associated factor 1	2468	7	C	UR	37.6621	21.9928	34.4542	19.7351	26.1557
gnl|gene10867|rna31596|	dcaf10.S	DCAF10	Q5QP82	DDB1- and CUL4-associated factor 10	3511	3	C	UR	16.2669	13.7166	13.1492	8.8876	7.9795
gnl|gene4170|rna12138|	dcaf11.L	DCAF11	Q8TEB1	DDB1- and CUL4-associated factor 11	3175	3	C	UR	16.6418	12.5234	12.6698	9.1218	9.0431
gnl|gene7893|rna23025|	dcaf13.L	DCAF13	Q9NV06	DDB1- and CUL4-associated factor 13	4347	1	C	UR	3.5157	1.3055	6.8759	2.7256	5.5773
gnl|gene11951|rna34711|	dcaf15.L	DCAF15	Q66K64	DDB1- and CUL4-associated factor 15	2417	2	C	UR	10.0245	6.1538	10.3973	6.6355	6.7888
gnl|gene20484|rna59814|	dcaf17.L	DCAF17	Q5H9S7	DDB1- and CUL4-associated factor 17	3744	1	C	UR	5.5031	4.6768	4.2588	2.9516	2.6097
gnl|gene7627|rna22234|	dcaf7.S	DCAF7	P61962	DDB1- and CUL4-associated factor 7	2094	1	C	UR	4.5342	3.4572	4.8795	4.1129	3.0161
gnl|gene12318|rna35803|	dcaf8.S	DCAF8	Q5TAQ9	DDB1- and CUL4-associated factor 8	903	5	C	UR	23.8845	15.3556	23.9852	16.8018	19.9731
gnl|gene2397|rna6981|	dclre1a.L	DCLRE1A	Q6PJP8	DNA cross-link repair 1A protein	3011	3	C	UR	7.9882	2.12342	18.2831	4.4254	27.1799
gnl|gene2816|rna8180|	dclre1c.S	DCLRE1C	Q96SD1	Protein artemis	2730	1	C	UR	6.8159	4.4757	3.4996	3.1867	2.0221
gnl|gene44610|rna88599|	LOC108712573	DCP1B	Q8IZD4	mRNA-decapping enzyme 1B	4432	2	C	UR	2.5291	1.91345	10.1246	11.3673	14.0655
gnl|gene19754|rna57709|	dcp2.S	DCP2	Q8IU60	m7GpppN-mRNA hydrolase	3864	1	C	UR	3.3154	2.0321	5.9907	3.5446	5.1172
gnl|gene36178|rna76409|	dcps.L	DCPS	Q96C86	m7GpppX diphosphatase	2082	3	C	UR	16.6712	16.7907	11.4453	9.2954	5.7972
gnl|gene10424|rna30298|	dctd.L	DCTD	P32321	Deoxycytidylate deaminase	3003	4	C	UR	23.3128	21.6965	13.4136	11.6961	9.8809
gnl|gene14485|rna42175|	dctn1.L	DCTN1	Q14203	Dynactin subunit 1	465	7	C	UR	33.9988	15.894	40.7968	20.1474	29.1628
gnl|gene20120|rna58712|	dctn1.S	DCTN1		Dynactin subunit 1	465	24	C	UR	108.985	53.0581	143.556	69.2458	105.155
gnl|gene16242|rna47440|	dctn2.S	DCTN2	Q13561	Dynactin subunit 2	117	9	C	UR	37.8006	12.0421	41.5161	28.7811	59.8597
gnl|gene7252|rna21164|	dctn2.L	DCTN2		Dynactin subunit 2	117	3	C	UR	13.5468	4.2648	14.0104	9.9611	18.2171
gnl|gene19477|rna56924|	dctn3.L	DCTN3	O75935	Dynactin subunit 3	1302	2	C	UR	6.9584	2.26833	6.5178	3.376	20.879
gnl|gene13384|rna38939|	dctn4.S	DCTN4	Q9UJW0	Dynactin subunit 4	1469	5	C	UR	22.259	11.6259	28.7836	12.3432	24.9882
gnl|gene39527|rna81139|	dctn5.S	DCTN5	Q9BTE1	Dynactin subunit 5	4382	1	C	UR	4.7764	1.2472	6.9145	3.4718	3.59
gnl|gene8311|rna24202|	dctn6.L	DCTN6	O00399	Dynactin subunit 6	4088	3	C	UR	15.6723	8.2618	15.5306	9.4176	11.1177
gnl|gene8936|rna26023|	dcun1d2.S	DCUN1D2	Q6PH85	DCN1-like protein 2	2557	1	C	UR	3.992	1.6886	5.884	3.287	5.1484
gnl|gene18698|rna54579|	dcun1d5.L	DCUN1D5	Q9BTE7	DCN1-like protein 5	1295	4	C	UR	23.3287	8.387	13.2611	15.7743	19.2491
gnl|gene43413|rna86796|	dcxr.L	DCXR	Q7Z4W1	L-xylulose reductase	3234	1	C	UR	2.4901	1.6813	3.8256	6.5884	5.4145
gnl|gene5119|rna14965|	MGC79752.L	DCXR		L-xylulose reductase	344	3	C	UR	11.9337	8.7178	9.2515	13.0188	17.0783
gnl|gene38056|rna79058|	dda1	DDA1	Q9BW61	DET1- and DDB1-associated protein 1	3379	1	C	UR	3.4834	1.0601	4.1205	2.3398	8.9962
gnl|gene45458|rna89830|	LOC108715489	DDAH1	O94760	N(G),N(G)-dimethylarginine dimethylaminohydrolase 1	1206	6	C	UR	31.3307	27.2842	19.8193	27.1402	14.4257
gnl|gene5982|rna17502|	ddah2.L	DDAH1		N(G),N(G)-dimethylarginine dimethylaminohydrolase 1	2403	5	C	UR	25.7376	17.9165	17.4358	26.0894	12.8209
gnl|gene3546|rna10321|	ddb1.S	DDB1	Q16531	DNA damage-binding protein 1	2176	15	C	UR	76.4069	64.3874	64.9461	45.6098	48.6496
gnl|gene7895|rna23031|	ddhd1.L	DDHD1	Q8NEL9	Phospholipase DDHD1 (Fragment)	3826	3	C	UR	12.2881	6.3012	17.3478	11.1764	12.8865
gnl|gene39848|rna81610|	ddhd2.L	DDHD2	O94830	Phospholipase DDHD2	1104	4	C	UR	14.68	12.7567	18.6647	14.802	19.0968
gnl|gene46812|rna91739|	ddi2.L	DDI2	Q5TDH0	Protein DDI1 homolog 2	1865	7	C	UR	35.2774	36.8627	28.5093	21.9708	17.38
gnl|gene7120|rna20790|	ddost.S	DDOST	P39656	Dolichyl-diphosphooligosaccharide--protein glycosyltransferase 48 kDa subunit	3295	4	C	UR	2.25436	0.364972	12.899	2.35442	62.128
gnl|gene5069|rna14804|	ddt.L	DDT	P30046	D-dopachrome decarboxylase	2889	1	C	UR	3.9903	2.0322	8.8725	2.2175	2.8876
gnl|gene4826|rna14094|	ddx1.L	DDX1	Q92499	ATP-dependent RNA helicase DDX1	973	14	C	UR	60.4376	45.8514	72.7048	48.5186	52.4875
gnl|gene37087|rna77698|	ddx10.L	DDX10	Q13206	Probable ATP-dependent RNA helicase DDX10	3968	1	C	UR	4.3592	2.0248	6.2479	2.686	4.6821
gnl|gene16551|rna48351|	ddx17.L	DDX17	Q92841	RNA helicase	1223	2	C	UR	0.942262	1.1061	6.2052	2.79152	28.955
gnl|gene14177|rna41289|	ddx18.L	DDX18	Q9NVP1	ATP-dependent RNA helicase DDX18	2687	2	C	UR	7.459	1.8127	12.8041	5.0405	12.8837
gnl|gene48285|rna93811|	LOC108702873	DDX18		ATP-dependent RNA helicase DDX18	2687	1	C	UR	4.2914	0.97123	6.7579	1.7681	6.2113
gnl|gene19492|rna56964|	ddx19b.L	DDX19A	Q9NUU7	RNA helicase (Fragment)	194	5	C	UR	24.7555	23.2575	21.8323	18.3063	11.8487
gnl|gene44915|rna89038|	ddx19b.S	DDX19B	Q9UMR2	RNA helicase	194	1	C	UR	5.2578	4.7947	4.2695	3.4564	2.2216
gnl|gene12383|rna36012|	ddx20.L	DDX20	Q9UHI6	Probable ATP-dependent RNA helicase DDX20	3279	3	C	UR	11.9969	5.9317	17.6906	9.4537	14.9271
gnl|gene9509|rna27652|	ddx23.S	DDX23	Q9BUQ8	Probable ATP-dependent RNA helicase DDX23	1938	5	C	UR	15.0789	8.998	36.8599	13.8348	25.2283
gnl|gene19643|rna57401|	ddx24.L	DDX24	Q9GZR7	ATP-dependent RNA helicase DDX24	4308	1	C	UR	4.6596	1.5777	5.2277	2.4256	6.1095
gnl|gene11519|rna33456|	ddx25.L	DDX25	Q9UHL0	RNA helicase (Fragment)	194	1	C	UR	4.3057	2.1612	4.2088	5.1524	4.1719
gnl|gene13485|rna39231|	ddx39a.S	DDX39B	Q13838	Spliceosome RNA helicase DDX39B (Fragment)	1747	9	C	UR	44.2826	36.3397	41.5239	31.705	26.1489
gnl|gene20261|rna59149|	ddx39b.L	DDX39B		Spliceosome RNA helicase DDX39B (Fragment)	1747	3	C	UR	13.9116	14.1115	13.1561	10.0299	8.7908
gnl|gene1150|rna3338|	ddx3x.S	DDX3X	O00571	RNA helicase	1223	1	C	UR	0.074841	0.33963	1.6969	4.1345	13.754
gnl|gene529|rna1505|	ddx3x.L	DDX3X		RNA helicase	1223	13	C	UR	7.62337	7.47296	29.6078	57.2088	158.089
gnl|gene16823|rna49170|	ddx4.L	DDX4	Q9NQI0	Probable ATP-dependent RNA helicase DDX4	1223	10	C	UR	32.2036	17.8139	62.7539	39.0366	48.1919
gnl|gene36694|rna77129|	LOC108704425	DDX4		Probable ATP-dependent RNA helicase DDX4	1223	2	C	UR	10.5142	5.8045	10.3856	6.4944	6.8012
gnl|gene15478|rna45184|	ddx41.L	DDX41	Q9UJV9	Probable ATP-dependent RNA helicase DDX41	2098	8	C	UR	20.2249	6.64587	56.684	29.8902	46.5548
gnl|gene523|rna1484|	ddx42.L	DDX42	Q86XP3	RNA helicase	1147	4	C	UR	0.305759	0.296764	1.92686	1.75998	75.711
gnl|gene5729|rna16769|	ddx43.L	DDX43	Q9NXZ2	Probable ATP-dependent RNA helicase DDX43	1181	9	C	UR	17.85	12.0069	60.4063	36.7955	52.9414
gnl|gene40858|rna83032|	ddx46.L	DDX46	Q7L014	RNA helicase	2686	14	C	UR	43.7027	16.122	85.2887	51.5834	83.3032
gnl|gene41485|rna83946|	MGC53795	DDX5	P17844	DEAD box protein 5	1223	1	C	UR	0.87903	0.60641	4.7492	1.782	11.983
gnl|gene5879|rna17213|	ddx5.L	DDX5		DEAD box protein 5	1223	9	C	UR	8.07643	6.50087	48.1803	18.3567	98.8868
gnl|gene7642|rna22280|	ddx54.L	DDX54	Q8TDD1	ATP-dependent RNA helicase DDX54	689	2	C	UR	8.9514	3.811	12.4587	4.7109	10.0679
gnl|gene4438|rna12941|	ddx56.S	DDX56	Q9NY93	Probable ATP-dependent RNA helicase DDX56	850	1	C	UR	4.1665	1.4375	6.5494	2.5287	5.3179
gnl|gene6855|rna20038|	ddx59.L	DDX59	Q5T1V6	Probable ATP-dependent RNA helicase DDX59	1941	1	C	UR	0.40851	0.33104	2.7948	1.5921	14.873
gnl|gene14340|rna41768|	ddx6.S	DDX6	P26196	Probable ATP-dependent RNA helicase DDX6	2353	8	C	UR	19.9275	10.5537	47.3801	26.1243	56.0146
gnl|gene15037|rna43876|	decr1.L	DECR1	Q16698	2,4-dienoyl-CoA reductase, mitochondrial	3143	3	C	UR	0.5314	0.290431	0.28169	2.10227	56.794
gnl|gene40638|rna82737|	decr2.L	DECR2	Q9NUI1	Peroxisomal 2,4-dienoyl-CoA reductase	114	8	C	UR	38.8124	33.6111	25.6068	26.9638	35.0062
gnl|gene6585|rna19272|	dek.L	DEK	P35659	Protein DEK	2526	3	C	UR	12.2425	2.97937	21.7248	5.5505	17.5027
gnl|gene46858|rna91792|	dennd2d.S	DENND2D	Q9H6A0	DENN domain-containing protein 2D	2421	3	C	UR	12.9352	5.8601	17.6194	9.4708	14.1144
gnl|gene7100|rna20731|	dennd4c.L	DENND4C	Q5VZ89	DENN domain-containing protein 4C (Fragment)	214	4	C	UR	14.1659	3.34207	26.1848	9.1108	27.1964
gnl|gene11355|rna33008|	dennd5b.L	DENND5B	Q6ZUT9	DENN domain-containing protein 5B	2372	4	C	UR	15.7734	4.8862	27.7414	13.1208	18.4781
gnl|gene40819|rna82986|	LOC108705097	DENND6A	Q8IWF6	Protein DENND6A	3767	2	C	UR	9.2003	6.5254	10.0674	7.1448	7.0622
gnl|gene12557|rna36507|	denr.L	DENR	O43583	Density-regulated protein	3559	2	C	UR	6.6783	3.571	5.6348	3.3201	20.7954
gnl|gene49123|rna94975|	LOC108705653	DENR		Density-regulated protein	3559	1	C	UR	2.9242	1.4535	2.1772	1.7359	11.709
gnl|gene3055|rna8847|	depdc7.S	DEPDC7	Q96QD5	DEP domain-containing protein 7	3947	2	C	UR	3.4282	1.22425	15.7303	7.7978	11.8195
gnl|gene7789|rna22738|	depdc7.L	DEPDC7		DEP domain-containing protein 7	3947	1	C	UR	1.61	0.20546	8.2636	3.5977	6.3233
gnl|gene14358|rna41820|	desi2.L	DESI2	Q9BSY9	Deubiquitinase DESI2	3619	1	C	UR	0.53484	0.82489	3.0775	5.1777	10.385
gnl|gene50966|rna97681|	det1.L	DET1	Q7L5Y6	DET1 homolog	4203	1	C	UR	4.4615	2.7613	5.3935	2.7821	4.6015
gnl|gene46430|rna91196|	LOC108696357	DFFA	O00273	DNA fragmentation factor subunit alpha	1631	3	C	UR	16.6893	13.2203	10.944	11.5533	7.5932
gnl|gene1443|rna4208|	dffb.S	DFFB	O76075	DNA fragmentation factor subunit beta	4333	1	C	UR	5.4379	4.4659	4.1134	3.4867	2.4961
gnl|gene5745|rna16811|	dgcr6.S	DGCR6	Q14129	Protein DGCR6	739	2	C	UR	2.9396	1.69047	9.8802	3.874	21.616
gnl|gene3330|rna9681|	LOC108716057	DGCR8	Q8WYQ5	Microprocessor complex subunit DGCR8	2878	3	C	UR	9.8013	2.66953	17.5685	9.2001	20.7605
gnl|gene4359|rna12695|	dgcr8.L	DGCR8		Microprocessor complex subunit DGCR8	2878	1	C	UR	2.6872	1.0532	6.5415	2.8001	6.918
gnl|gene34598|rna74208|	LOC108713453	DGKZ	Q13574	Diacylglycerol kinase	4194	1	C	UR	3.8084	1.6389	6.1838	3.3938	4.975
gnl|gene6844|rna20007|	dglucy.L	DGLUCY	Q7Z3D6	D-glutamate cyclase, mitochondrial (Fragment)	803	1	C	UR	3.8153	2.5984	3.1895	3.0774	7.3194
gnl|gene1431|rna4178|	dguok.L	DGUOK	Q16854	Deoxyguanosine kinase, mitochondrial	3695	2	C	UR	9.1006	9.1985	6.3183	5.3646	10.0179
gnl|gene16566|rna48397|	dhdh-like.1.L	DHDH	Q9UQ10	Trans-1,2-dihydrobenzene-1,2-diol dehydrogenase	436	5	C	UR	22.2347	18.7016	14.7293	23.2851	21.0494
gnl|gene6045|rna17697|	dhfr.L	DHFR	P00374	Dihydrofolate reductase	2839	7	C	UR	38.4196	33.1541	26.5804	29.3898	12.4561
gnl|gene604|rna1771|	dhodh.L	DHODH	Q02127	Dihydroorotate dehydrogenase (quinone), mitochondrial	2696	3	C	UR	0.0072378	0.0985628	0.233923	1.21729	58.443
gnl|gene49748|rna95859|	LOC108711712	DHPS	P49366	Deoxyhypusine synthase	3959	1	C	UR	5.9819	4.7739	2.9869	3.4233	2.834
gnl|gene17524|rna51170|	dhrs11.S	DHRS11	Q6UWP2	Dehydrogenase/reductase SDR family member 11	1087	5	C	UR	25.327	15.3268	18.6311	20.6765	20.0384
gnl|gene49071|rna94900|	LOC108704561	DHRS11		Dehydrogenase/reductase SDR family member 11	1087	2	C	UR	9.5838	8.7346	7.1288	7.0841	7.4686
gnl|gene41454|rna83901|	dhrs12.L	DHRS12	A0PJE2	Dehydrogenase/reductase SDR family member 12	2765	8	C	UR	12.5985	2.89103	40.6848	8.08286	95.742
gnl|gene7671|rna22375|	dhrs4.L	DHRS4	Q9BTZ2	Dehydrogenase/reductase SDR family member 4	892	1	C	UR	0.47385	0.45778	0.50211	1.204	17.362
gnl|gene15725|rna45918|	dhrs7.L	DHRS7	Q9Y394	Dehydrogenase/reductase SDR family member 7	3563	2	C	UR	1.12637	0.154705	7.048	1.14357	30.528
gnl|gene3070|rna8892|	dhtkd1.L	DHTKD1	Q96HY7	Probable 2-oxoglutarate dehydrogenase E1 component DHKTD1, mitochondrial	2783	6	C	UR	1.10327	0.868369	2.18068	2.25239	113.595
gnl|gene20464|rna59767|	dhx15.S	DHX15	O43143	Pre-mRNA-splicing factor ATP-dependent RNA helicase DHX15	1688	9	C	UR	47.616	40.3931	39.8557	32.4423	19.6933
gnl|gene34330|rna73858|	dhx15.L	DHX15		Pre-mRNA-splicing factor ATP-dependent RNA helicase DHX15	1688	1	C	UR	6.0379	4.9362	3.3059	3.2536	2.4665
gnl|gene100|rna281|	dhx16.S	DHX16	O60231	RNA helicase	1688	5	C	UR	13.0506	6.58718	38.1401	14.8233	27.3986
gnl|gene8765|rna25514|	dhx29.L	DHX29	Q7Z478	ATP-dependent RNA helicase DHX29	833	12	C	UR	53.7818	23.861	76.1106	36.1767	50.07
gnl|gene11817|rna34312|	dhx34.L	DHX34	Q14147	Probable ATP-dependent RNA helicase DHX34	4608	1	C	UR	4.7194	1.6732	6.0926	3.37	4.1449
gnl|gene6047|rna17701|	dhx35.S	DHX35	Q9H5Z1	Probable ATP-dependent RNA helicase DHX35	3124	2	C	UR	10.1324	3.9518	10.8608	4.551	10.504
gnl|gene36961|rna77519|	LOC108717046	DHX36	Q9H2U1	ATP-dependent DNA/RNA helicase DHX36	2159	2	C	UR	12.1836	6.03	6.9287	11.3828	3.47484
gnl|gene37870|rna78750|	LOC108718124	DHX36		ATP-dependent DNA/RNA helicase DHX36	2159	3	C	UR	12.6997	6.4932	15.6646	12.6344	12.5081
gnl|gene38454|rna79604|	dhx37.L	DHX37	Q8IY37	Probable ATP-dependent RNA helicase DHX37 (Fragment)	3490	5	C	UR	27.9736	6.21208	32.2974	12.5139	21.0033
gnl|gene17348|rna50639|	dhx38.L	DHX38	Q92620	Pre-mRNA-splicing factor ATP-dependent RNA helicase PRP16	1688	11	C	UR	49.5851	33.5642	57.8477	48.9223	30.081
gnl|gene43196|rna86480|	LOC108715422	DHX38		Pre-mRNA-splicing factor ATP-dependent RNA helicase PRP16	1688	3	C	UR	12.0315	8.438	16.0356	14.8022	8.6928
gnl|gene46878|rna91824|	LOC108709604	DHX40	Q8IX18	Probable ATP-dependent RNA helicase DHX40	2143	1	C	UR	4.4124	3.0277	5.3517	3.9686	3.2396
gnl|gene37796|rna78645|	LOC108716647	DHX57	Q6P158	Putative ATP-dependent RNA helicase DHX57 (Fragment)	1610	4	C	UR	10.1844	4.84556	27.9881	11.2912	25.6907
gnl|gene8068|rna23527|	dhx8.S	DHX8	Q14562	ATP-dependent RNA helicase DHX8	1688	1	C	UR	2.388	1.076	6.8939	3.0894	6.5527
gnl|gene5973|rna17467|	dhx9.L	DHX9	Q08211	ATP-dependent RNA helicase A	1843	5	C	UR	1.43627	1.03009	38.6766	4.20414	54.6534
gnl|gene12752|rna37052|	diaph1.L	DIAPH1	O60610	Protein diaphanous homolog 1	2432	5	C	UR	7.9063	3.68678	39.9786	9.8314	38.5969
gnl|gene37579|rna78345|	LOC108708510	DIAPH3	Q9NSV4	Protein diaphanous homolog 3	522	6	C	UR	13.4771	5.89999	42.8208	13.51	44.2923
gnl|gene17258|rna50373|	dicer1.S	DICER1	Q9UPY3	Endoribonuclease Dicer (Fragment)	560	1	C	UR	3.2306	1.9676	6.5251	3.6082	4.6684
gnl|gene2469|rna7196|	dicer1.L	DICER1		Endoribonuclease Dicer (Fragment)	560	6	C	UR	21.0846	13.1168	39.5192	19.3655	26.9139
gnl|gene5327|rna15607|	diexf.S	DIEXF	Q68CQ4	Digestive organ expansion factor homolog	190	3	C	UR	16.6862	8.6522	14.7556	8.2661	11.6398
gnl|gene2925|rna8479|	dimt1.L	DIMT1	Q9UNQ2	rRNA adenine N(6)-methyltransferase	1091	3	C	UR	16.4307	4.8217	16.0998	7.9216	14.7261
gnl|gene41016|rna83270|	LOC108701408	DIP2A	Q14689	Disco-interacting protein 2 homolog A	1963	2	C	UR	8.1395	5.5005	11.2946	7.8283	7.2372
gnl|gene40174|rna82052|	LOC108709000	DIP2B	Q9P265	Disco-interacting protein 2 homolog B	1963	2	C	UR	10.2489	7.6607	9.5664	7.0966	5.4274
gnl|gene50865|rna97547|	LOC108708617	DIP2B		Disco-interacting protein 2 homolog B	1963	3	C	UR	15.5972	10.7149	14.7675	10.7492	8.1711
gnl|gene18724|rna54657|	fam69b.S	DIPK1B	Q5VUD6	Divergent protein kinase domain 1B	4652	1	C	UR	6.3504	3.4578	4.4747	2.1182	3.5988
gnl|gene6461|rna18903|	dis3.L	DIS3	Q9Y2L1	Exosome complex exonuclease RRP44	882	7	C	UR	34.5736	34.2737	28.3444	23.8449	18.9634
gnl|gene5326|rna15605|	dis3l.L	DIS3L	Q8TF46	DIS3-like exonuclease 1	1291	3	C	UR	12.9106	9.7157	15.6981	9.3353	12.3402
gnl|gene14202|rna41371|	dis3l2.L	DIS3L2	Q8IYB7	DIS3-like exonuclease 2	1016	3	C	UR	15.9302	12.2334	13.0474	9.9529	8.8361
gnl|gene2015|rna5855|	dkc1.L	DKC1	O60832	H/ACA ribonucleoprotein complex subunit DKC1	3037	7	C	UR	30.2188	17.6015	36.5084	22.8772	32.7943
gnl|gene35828|rna75935|	LOC108705521	DLAT	P10515	Dihydrolipoyllysine-residue acetyltransferase component of pyruvate dehydrogenase complex, mitochondrial	437	5	C	UR	0.944811	0.689776	1.32643	4.40579	92.633
gnl|gene7823|rna22833|	dlat.L	DLAT		Dihydrolipoyllysine-residue acetyltransferase component of pyruvate dehydrogenase complex, mitochondrial	437	7	C	UR	1.89226	0.792636	2.62929	5.55554	129.131
gnl|gene43296|rna86623|	LOC108711180	DLD	P09622	Dihydrolipoyl dehydrogenase, mitochondrial	294	2	C	UR	0.52666	0.5757	0.84797	1.84313	36.207
gnl|gene6712|rna19656|	dld.S	DLD		Dihydrolipoyl dehydrogenase, mitochondrial	294	6	C	UR	3.38989	2.4188	4.17561	8.09811	101.918
gnl|gene12859|rna37378|	dlgap5.L	DLGAP5	Q15398	Disks large-associated protein 5	431	12	C	UR	44.7047	19.8978	76.9647	36.2505	62.1821
gnl|gene18440|rna53857|	dlgap5.S	DLGAP5		Disks large-associated protein 5	431	5	C	UR	21.5402	11.3356	30.3382	15.774	21.0119
gnl|gene17198|rna50217|	dlst.S	DLST	P36957	Dihydrolipoyllysine-residue succinyltransferase component of 2-oxoglutarate dehydrogenase complex, mitochondrial	1341	2	C	UR	0.60421	0.164852	0.7503	2.32432	36.157
gnl|gene47443|rna92597|	LOC108698673	DLST		Dihydrolipoyllysine-residue succinyltransferase component of 2-oxoglutarate dehydrogenase complex, mitochondrial	1341	4	C	UR	1.16643	0.68807	0.885191	2.7478	74.513
gnl|gene11802|rna34269|	atp5s.L	DMAC2L	Q99766	ATP synthase subunit s, mitochondrial	3335	2	C	UR	0.305568	0.303616	0.554624	1.12594	37.711
gnl|gene14750|rna43001|	dmap1.L	DMAP1	Q9NPF5	DNA methyltransferase 1-associated protein 1 (Fragment)	1940	1	C	UR	1.0825	1.6493	5.7339	2.5733	8.9609
gnl|gene2865|rna8319|	dmgdh.L	DMGDH	Q9UI17	DMGDH protein (Fragment)	2004	6	C	UR	2.04028	2.65736	3.10504	6.3624	105.834
gnl|gene35016|rna74777|	LOC108717339	DMXL1	Q9Y485	DmX-like protein 1 (Fragment)	3179	2	C	UR	7.0102	2.42399	8.5014	4.994	17.0706
gnl|gene47833|rna93100|	LOC108711393	DMXL2	Q8TDJ6	DmX-like protein 2	919	2	C	UR	8.7204	3.3446	13.6786	4.9656	9.2909
gnl|gene48563|rna94175|	dna2.S	DNA2	P51530	DNA replication ATP-dependent helicase/nuclease (Fragment)	1975	14	C	UR	73.3426	48.1213	67.2602	47.5462	43.7299
gnl|gene744|rna2167|	dnaaf1.S	DNAAF1	Q8NEP3	Dynein assembly factor 1, axonemal	3800	1	C	UR	4.6083	2.9608	4.6567	4.0115	3.7627
gnl|gene9104|rna26490|	dnaaf2.L	DNAAF2	Q9NVR5	Protein kintoun	2259	2	C	UR	10.962	6.3285	8.0466	9.0472	5.6157
gnl|gene14880|rna43424|	dnaaf3.L	DNAAF3	Q8N9W5	Dynein assembly factor 3, axonemal	381	9	C	UR	46.9349	32.8835	42.3006	34.5271	23.3541
gnl|gene4125|rna12010|	dnaaf5.S	DNAAF5	Q86Y56	Dynein assembly factor 5, axonemal (Fragment)	2801	2	C	UR	11.2321	5.6861	9.5115	6.3004	7.2699
gnl|gene4628|rna13508|	dnaaf5.L	DNAAF5		Dynein assembly factor 5, axonemal (Fragment)	2801	7	C	UR	35.8069	20.3229	35.0474	24.375	24.4479
gnl|gene35143|rna74968|	LOC108695668	DNAH10	Q8IVF4	Dynein heavy chain 10, axonemal (Fragment)	1074	8	C	UR	36.5833	17.0056	49.8799	22.2	34.3311
gnl|gene40563|rna82627|	LOC108711773	DNAH2	Q9P225	Dynein heavy chain 2, axonemal (Fragment)	1074	3	C	UR	13.277	5.898	17.9837	8.6453	14.1959
gnl|gene44288|rna88119|	dnah5.S	DNAH5	Q8TE73	Dynein heavy chain 5, axonemal	1074	4	C	UR	18.4298	8.9632	23.886	12.3497	16.3715
gnl|gene40986|rna83229|	dnah9.S	DNAH9	Q9NYC9	Dynein heavy chain 9, axonemal	1074	6	C	UR	28.0038	14.006	33.6835	18.2248	26.0818
gnl|gene12828|rna37282|	dnai1.L	DNAI1	Q9UI46	Dynein intermediate chain 1, axonemal	1190	2	C	UR	8.4482	5.177	11.8758	5.7048	8.7941
gnl|gene418|rna1206|	dnai2.S	DNAI2	Q9GZS0	Dynein intermediate chain 2, axonemal	499	3	C	UR	13.0656	9.2161	16.2477	9.5478	11.9228
gnl|gene11031|rna32079|	dnaja4.1.L	DNAJA1	P31689	DnaJ homolog subfamily A member 1	3313	2	C	UR	2.9971	1.52865	7.2727	4.9499	23.251
gnl|gene9115|rna26515|	dnaja1.S	DNAJA1		DnaJ homolog subfamily A member 1	3313	4	C	UR	2.94889	2.67456	10.1043	4.46589	59.806
gnl|gene43347|rna86704|	dnaja2.L	DNAJA2	O60884	DnaJ homolog subfamily A member 2	1889	1	C	UR	0.27738	0.13782	1.353	0.50092	17.731
gnl|gene20164|rna58840|	dnajb1.L	DNAJB1	P25685	DnaJ homolog subfamily B member 1	2620	3	C	UR	1.34471	1.03557	3.32768	2.87633	51.415
gnl|gene6247|rna18268|	dnajb11.S	DNAJB11	Q9UBS4	DnaJ homolog subfamily B member 11	3278	1	C	UR	0.47375	0.00041841	2.4315	0.33844	16.756
gnl|gene7585|rna22117|	dnajb6.L	DNAJB6	O75190	DnaJ homolog subfamily B member 6	2962	2	C	UR	2.19477	2.5883	4.9824	2.8645	27.37
gnl|gene45100|rna89323|	LOC108696618	DNAJC11	Q9NVH1	DnaJ homolog subfamily C member 11	657	1	C	UR	4.622e-05	4.9102e-05	0.40512	0.61378	18.981
gnl|gene13410|rna39011|	dnajc13.S	DNAJC13	O75165	DnaJ homolog subfamily C member 13	659	9	C	UR	41.3059	24.4058	48.5598	30.2056	35.5231
gnl|gene4746|rna13864|	dnajc13.L	DNAJC13		DnaJ homolog subfamily C member 13	659	2	C	UR	9.6647	4.8189	11.3682	6.9689	7.1793
gnl|gene11105|rna32272|	dnajc19.L	DNAJC19	Q96DA6	Mitochondrial import inner membrane translocase subunit TIM14	4266	2	C	UR	0.0037243	0.0036805	0.0022572	1.10876	38.881
gnl|gene18943|rna55300|	dnajc2.S	DNAJC2	Q99543	DnaJ homolog subfamily C member 2	183	11	C	UR	49.9606	21.6443	70.1118	31.3887	46.8943
gnl|gene47649|rna92869|	LOC108711193	DNAJC2		DnaJ homolog subfamily C member 2	183	3	C	UR	12.3081	5.2121	19.5394	7.5464	15.394
gnl|gene18336|rna53558|	dnajc21.S	DNAJC21	Q5F1R6	DnaJ homolog subfamily C member 21	2880	1	C	UR	5.1264	1.78	6.1651	4.1017	2.8268
gnl|gene2801|rna8143|	dnajc7.S	DNAJC7	Q99615	DnaJ homolog subfamily C member 7 (Fragment)	2974	3	C	UR	3.14014	1.81627	3.5462	4.6881	46.809
gnl|gene7224|rna21074|	dnajc7.L	DNAJC7		DnaJ homolog subfamily C member 7 (Fragment)	2974	8	C	UR	3.35291	3.00754	8.21634	9.37079	136.053
gnl|gene18451|rna53884|	dnajc8.S	DNAJC8	O75937	DnaJ homolog subfamily C member 8	4351	1	C	UR	0.85987	0.28706	6.1802	3.3956	9.2772
gnl|gene9322|rna27102|	dnajc9.L	DNAJC9	Q8WXX5	DnaJ homolog subfamily C member 9	1093	10	C	UR	42.7993	21.7521	50.4745	50.363	34.6112
gnl|gene11744|rna34111|	dnal1.L	DNAL1	Q4LDG9	Dynein light chain 1, axonemal	3551	2	C	UR	5.6555	3.1128	5.7582	6.2537	19.2199
gnl|gene34854|rna74545|	dnm1l.L	DNM1L	O00429	Dynamin-1-like protein	170	5	C	UR	23.0425	10.8485	22.8778	15.2635	27.9676
gnl|gene636|rna1857|	dnm1l.S	DNM1L		Dynamin-1-like protein	170	12	C	UR	49.3706	20.6729	54.4421	33.0305	82.484
gnl|gene34424|rna73993|	dnm2.L	DNM2	P50570	Dynamin-2	741	1	C	UR	0.30933	0.59891	2.4727	4.0086	12.61
gnl|gene36568|rna76956|	LOC108703474	DNM2		Dynamin-2	741	5	C	UR	1.40017	3.32537	14.4592	21.5814	59.234
gnl|gene34548|rna74145|	dnmt1.L	DNMT1	P26358	DNA (cytosine-5)-methyltransferase 1 (Fragment)	811	10	C	UR	50.8996	41.4782	45.9414	35.3361	26.3447
gnl|gene4753|rna13885|	dnmt1.S	DNMT1		DNA (cytosine-5)-methyltransferase 1 (Fragment)	811	32	C	UR	169.446	129.559	150.916	103.763	86.3165
gnl|gene1899|rna5538|	dnpep.L	DNPEP	Q9ULA0	Aspartyl aminopeptidase	2268	8	C	UR	45.3922	35.7832	37.2551	21.3639	20.2059
gnl|gene7587|rna22124|	dnpep.S	DNPEP		Aspartyl aminopeptidase	2268	2	C	UR	9.0339	14.7974	6.397	4.1233	5.6484
gnl|gene1897|rna5533|	LOC108716560	DNPH1	O43598	2'-deoxynucleoside 5'-phosphate N-hydrolase 1	2459	2	C	UR	9.3302	5.2818	9.0076	8.9611	7.4193
gnl|gene6183|rna18066|	dnttip2.L	DNTTIP2	Q5QJE6	Deoxynucleotidyltransferase terminal-interacting protein 2	2932	2	C	UR	15.3643	7.0367	7.4645	6.8336	3.3009
gnl|gene1087|rna3156|	dock1.L	DOCK1	Q14185	Dedicator of cytokinesis protein 1	727	3	C	UR	15.6218	10.2777	14.0926	7.5104	12.4975
gnl|gene11581|rna33637|	dock5.L	DOCK5	Q9H7D0	Dedicator of cytokinesis protein 5 (Fragment)	727	4	C	UR	18.3573	8.6084	23.984	12.0247	17.0256
gnl|gene16549|rna48348|	dock7.S	DOCK7	Q96N67	Dedicator of cytokinesis protein 7 (Fragment)	2257	1	C	UR	4.1009	1.8619	5.9617	3.0762	4.9993
gnl|gene3379|rna9819|	dock7.L	DOCK7		Dedicator of cytokinesis protein 7 (Fragment)	2257	13	C	UR	56.7439	27.5786	79.6085	42.0174	54.0515
gnl|gene39675|rna81345|	LOC108705243	DOCK7		Dedicator of cytokinesis protein 7 (Fragment)	2257	3	C	UR	11.8882	5.8786	19.6992	8.7799	13.7542
gnl|gene45082|rna89294|	LOC108709750	DOCK9	Q9BZ29	Dedicator of cytokinesis protein 9 (Fragment)	1743	6	C	UR	31.8743	17.5294	30.7007	20.2544	19.6415
gnl|gene7281|rna21244|	dohh.L	DOHH	Q9BU89	Deoxyhypusine hydroxylase	244	1	C	UR	2.5249	0.90144	2.741	2.9839	10.849
gnl|gene17285|rna50445|	dok1.L	DOK1	Q99704	Docking protein 1	2474	2	C	UR	5.5942	3.7485	13.8768	7.2626	9.5176
gnl|gene10458|rna30383|	donson.L	DONSON	Q9NYP3	Protein downstream neighbor of Son (Fragment)	3469	1	C	UR	4.4553	2.1441	5.9618	6.0269	1.4119
gnl|gene49776|rna95895|	LOC108716896	DOP1A	Q5JWR5	Protein dopey-1	471	2	C	UR	9.72	4.0018	11.2209	6.4054	8.6518
gnl|gene482|rna1382|	dopey2.L	DOP1B	Q9Y3R5	Protein dopey-2	1044	1	C	UR	5.6638	3.1336	4.7392	2.712	3.7514
gnl|gene9600|rna27927|	dopey2.S	DOP1B		Protein dopey-2	1044	9	C	UR	50.1917	24.607	46.6294	26.6026	31.9697
gnl|gene3165|rna9169|	dpcd.S	DPCD	Q9BVM2	Protein DPCD	2665	8	C	UR	25.7165	16.0589	49.0893	29.739	39.3965
gnl|gene44486|rna88428|	dpf2.L	DPF2	Q92785	Zinc finger protein ubi-d4	3638	1	C	UR	0.94575	1.3625	5.501	5.2251	6.9656
gnl|gene9505|rna27639|	dph1.L	DPH1	Q9BZG8	2-(3-amino-3-carboxypropyl)histidine synthase subunit 1	3271	6	C	UR	29.7911	25.0825	28.8247	22.4678	13.8341
gnl|gene9819|rna28546|	dph2.L	DPH2	Q9BQC3	2-(3-amino-3-carboxypropyl)histidine synthase subunit 2	963	3	C	UR	15.4497	12.9635	13.2481	11.6801	6.6588
gnl|gene5844|rna17110|	dph5.L	DPH5	Q9H2P9	Diphthine methyl ester synthase	2721	4	C	UR	22.5457	23.9445	14.6435	11.423	7.4431
gnl|gene18888|rna55127|	dph6.L	DPH6	Q7L8W6	Diphthine--ammonia ligase	1460	4	C	UR	21.4597	20.3828	16.7793	13.3619	8.0164
gnl|gene13783|rna40106|	dph7.L	DPH7	Q9BTV6	Diphthine methyltransferase	3247	1	C	UR	5.2844	5.1088	4.0556	3.1343	2.4169
gnl|gene4098|rna11933|	dpm1.S	DPM1	O60762	Dolichol-phosphate mannosyltransferase subunit 1	3101	1	C	UR	0.78109	0.16148	4.0255	0.60299	14.429
gnl|gene45240|rna89516|	dpp3.S	DPP3	Q9NY33	Dipeptidyl peptidase 3	687	11	C	UR	63.085	58.8639	41.9367	35.4882	20.6258
gnl|gene5553|rna16258|	dpp3.L	DPP3		Dipeptidyl peptidase 3	687	18	C	UR	101.062	97.2386	69.2048	57.1422	35.3516
gnl|gene9298|rna27011|	dpp4.L	DPP4	P27487	Dipeptidyl peptidase 4	2147	3	C	UR	0.846117	0.99794	2.41416	2.39325	53.349
gnl|gene6615|rna19354|	dpp8.L	DPP8	Q6V1X1	Dipeptidyl peptidase 8	1874	1	C	UR	6.0468	5.0719	3.6367	2.7847	2.46
gnl|gene8177|rna23815|	dpp8.S	DPP8		Dipeptidyl peptidase 8	1874	6	C	UR	33.0542	32.3493	23.438	16.2563	14.9021
gnl|gene16963|rna49561|	dpp9.L	DPP9	Q86TI2	Dipeptidyl peptidase 9	1875	7	C	UR	36.9159	37.4261	27.9866	20.0871	17.5842
gnl|gene13849|rna40324|	dpy30.L	DPY30	Q9C005	Protein dpy-30 homolog	4594	1	C	UR	0.79614	0.47132	0.66141	0.86651	17.205
gnl|gene12015|rna34911|	dpyd.L	DPYD	Q12882	Dihydropyrimidine dehydrogenase [NADP(+)]	272	9	C	UR	51.4298	40.5322	36.5153	28.9669	22.5562
gnl|gene46554|rna91372|	LOC108712711	DPYSL2	Q16555	Dihydropyrimidinase-related protein 2	1591	6	C	UR	19.978	18.2626	31.1339	24.3217	26.3039
gnl|gene2923|rna8474|	dpysl3.S	DPYSL3	Q14195	Dihydropyrimidinase-related protein 3	1591	2	C	UR	6.6569	6.1624	9.8023	8.6441	8.7344
gnl|gene13534|rna39387|	dpysl5.S	DPYSL5	Q9BPU6	Dihydropyrimidinase-related protein 5	2331	3	C	UR	14.0881	13.9202	14.3246	10.939	6.728
gnl|gene12993|rna37768|	drc3.L	DRC3	Q9H069	Dynein regulatory complex subunit 3	3816	2	C	UR	12.5247	8.2744	8.669	6.1164	4.4154
gnl|gene8800|rna25629|	drg1.L	DRG1	Q9Y295	Developmentally-regulated GTP-binding protein 1	1918	8	C	UR	38.8163	14.6499	47.2298	28.9796	30.3245
gnl|gene19854|rna57981|	drg2.S	DRG2	P55039	Developmentally-regulated GTP-binding protein 2	3277	6	C	UR	35.2566	21.2767	28.7881	21.9739	12.7046
gnl|gene2741|rna7976|	dsc3.S	DSC2	Q02487	Desmocollin-2	4393	1	C	UR	0.62729	0.000975	1.1621	0.69733	17.512
gnl|gene6569|rna19230|	dscc1.L	DSCC1	Q9BVC3	Sister chromatid cohesion protein DCC1	1432	3	C	UR	14.6977	9.6835	14.9415	9.6878	10.9893
gnl|gene47873|rna93166|	dsp.L	DSP	P15924	Desmoplakin	2784	9	C	UR	22.1143	16.3406	58.913	35.0364	47.596
gnl|gene41893|rna84515|	dst.L	DST	Q03001	Dystonin (Fragment)	343	2	C	UR	13.4869	7.9227	7.8505	4.4776	6.2624
gnl|gene41065|rna83336|	dstyk.S	DSTYK	Q6XUX3	Dual serine/threonine and tyrosine protein kinase	2057	4	C	UR	19.7905	6.8799	24.7388	10.3395	18.2512
gnl|gene4276|rna12452|	dtd1.L	DTD1	Q8TEA8	D-aminoacyl-tRNA deacylase 1	1420	4	C	UR	21.8203	17.3742	17.0619	15.2816	8.4621
gnl|gene2716|rna7884|	dtd2.L	DTD2	Q96FN9	D-aminoacyl-tRNA deacylase 2	3229	3	C	UR	14.1444	16.1777	11.3147	11.0564	7.3068
gnl|gene5946|rna17407|	dtl.L	DTL	Q9NZJ0	Denticleless protein homolog	1534	3	C	UR	15.4722	8.2516	15.836	11.1443	9.2959
gnl|gene14018|rna40835|	dtna.L	DTNA	Q9Y4J8	Dystrobrevin alpha	3755	2	C	UR	6.3178	3.7036	11.3909	9.3358	9.2518
gnl|gene11366|rna33035|	dtnbp1.S	DTNBP1	Q96EV8	Dysbindin	4263	1	C	UR	3.8662	2.0599	3.6052	5.1	5.3686
gnl|gene994|rna2922|	dtwd2.L	DTWD2	Q8NBA8	tRNA-uridine aminocarboxypropyltransferase 2	4548	1	C	UR	4.7276	0.97785	7.2943	2.1227	4.8776
gnl|gene43128|rna86375|	LOC100127334	DTX3	Q8N9I9	Probable E3 ubiquitin-protein ligase DTX3	4603	1	C	UR	2.3466	1.5905	5.2968	3.2836	7.4825
gnl|gene13084|rna38018|	dtymk.S	DTYMK	P23919	Thymidylate kinase	3236	6	C	UR	32.7208	24.4018	21.7791	23.912	17.1863
gnl|gene13481|rna39223|	dus2.L	DUS2	Q9NX74	tRNA-dihydrouridine(20) synthase [NAD(P)+]-like	316	2	C	UR	8.9231	3.191	10.7239	4.2239	12.9383
gnl|gene6758|rna19770|	dus3l.L	DUS3L	Q96G46	tRNA-dihydrouridine(47) synthase [NAD(P)(+)]-like	2249	2	C	UR	10.345	4.7065	12.4602	5.9891	6.4992
gnl|gene14329|rna41732|	dusp18.L	DUSP18	Q8NEJ0	Dual specificity protein phosphatase 18	3706	1	C	UR	4.7034	2.3445	4.4158	5.2477	3.2886
gnl|gene1722|rna5014|	dusp23.L	DUSP23	Q9BVJ7	Dual specificity protein phosphatase 23	3725	1	C	UR	5.2171	2.8503	4.2977	4.0657	3.5692
gnl|gene3374|rna9805|	dut.L	DUT	P33316	Deoxyuridine 5'-triphosphate nucleotidohydrolase	1775	2	C	UR	5.5953	4.2843	5.9525	4.1314	20.0361
gnl|gene35267|rna75166|	LOC108712910	DUT		Deoxyuridine 5'-triphosphate nucleotidohydrolase	1775	1	C	UR	1.944	1.5178	1.7504	1.6622	13.126
gnl|gene38436|rna79577|	dvl2.L	DVL2	O14641	Segment polarity protein dishevelled homolog DVL-2	3053	2	C	UR	0.535557	0.685806	0.937153	1.41574	36.426
gnl|gene19937|rna58215|	dxo.L	DXO	O77932	Decapping and exoribonuclease protein	3476	1	C	UR	4.5341	4.0187	4.3604	4.2995	2.7873
gnl|gene44916|rna89039|	dym.L	DYM	Q7RTS9	Dymeclin	3828	2	C	UR	10.4303	4.2652	10.777	6.6177	7.9098
gnl|gene41855|rna84453|	LOC108699777	DYNC1H1	Q14204	Cytoplasmic dynein 1 heavy chain 1 (Fragment)	229	109	C	UR	549.971	275.635	595.179	280.767	478.448
gnl|gene8546|rna24864|	dync1h1.L	DYNC1H1		Cytoplasmic dynein 1 heavy chain 1 (Fragment)	229	20	C	UR	101.53	52.7516	108.122	51.6284	85.968
gnl|gene1208|rna3507|	dync1i2.S	DYNC1I2	Q13409	Cytoplasmic dynein 1 intermediate chain 2	266	1	C	UR	5.0393	2.5356	5.5368	2.5122	4.3761
gnl|gene41145|rna83465|	LOC108701369	DYNC1I2		Cytoplasmic dynein 1 intermediate chain 2	266	5	C	UR	25.2548	12.5721	30.0263	14.5112	17.6355
gnl|gene14424|rna41986|	dync1li1.S	DYNC1LI1	Q9Y6G9	Dynein light intermediate chain	163	6	C	UR	30.4952	13.8819	31.8258	18.1349	25.6622
gnl|gene9164|rna26638|	dync1li1.L	DYNC1LI1		Cytoplasmic dynein 1 light intermediate chain 1	163	1	C	UR	5.0908	2.5946	5.2472	2.8976	4.1698
gnl|gene2773|rna8074|	dync1li2.L	DYNC1LI2	O43237	Cytoplasmic dynein 1 light intermediate chain 2	163	5	C	UR	29.5959	15.1132	18.3134	15.9788	20.9986
gnl|gene48049|rna93461|	LOC108705730	DYNC2H1	Q8NCM8	Cytoplasmic dynein 2 heavy chain 1	2309	2	C	UR	10.397	6.0272	10.9306	6.1926	6.4525
gnl|gene7939|rna23156|	dync2h1.L	DYNC2H1		Cytoplasmic dynein 2 heavy chain 1	252	15	C	UR	76.0167	45.4506	80.0342	46.7506	51.748
gnl|gene13938|rna40577|	wdr60.L	DYNC2I1		Cytoplasmic dynein 2 intermediate chain 1	797	4	C	UR	20.4775	12.2012	22.1536	11.8939	13.2736
gnl|gene3309|rna9597|	wdr60.S	DYNC2I1		Cytoplasmic dynein 2 intermediate chain 1	797	8	C	UR	38.6649	29.6859	41.2308	25.4133	25.0049
gnl|gene15415|rna44990|	wdr34.L	DYNC2I2		Cytoplasmic dynein 2 intermediate chain 2	4326	2	C	UR	10.6258	7.7126	9.0493	6.829	5.7832
gnl|gene4344|rna12660|	dync2li1.S	DYNC2LI1	Q8TCX1	Cytoplasmic dynein 2 light intermediate chain 1	1099	5	C	UR	24.1995	17.5719	24.996	16.3201	16.9125
gnl|gene5870|rna17192|	dynll1.L	DYNLL1	P63167	Dynein light chain 1, cytoplasmic	1987	1	C	UR	3.5002	1.4166	4.2282	3.2381	7.6168
gnl|gene36168|rna76395|	LOC108708121	DYNLL2	Q96FJ2	Dynein light chain 2, cytoplasmic	1987	2	C	UR	6.0075	3.7775	7.4739	4.5621	18.179
gnl|gene45290|rna89599|	dynlrb1.L	DYNLRB1	Q9NP97	Dynein light chain roadblock-type 1	1929	1	C	UR	4.5061	3.2109	4.8049	3.0685	4.4097
gnl|gene46239|rna90918|	LOC108702761	DYNLRB1		Dynein light chain roadblock-type 1	1929	1	C	UR	4.2662	2.0532	5.2866	2.4037	5.9903
gnl|gene18205|rna53190|	e2f5.S	E2F5	Q15329	Transcription factor E2F5	1905	1	C	UR	0.31535	0.35553	0.28487	0.91201	18.132
gnl|gene2696|rna7816|	ears2.L	EARS2	Q5JPH6	Glutamyl-tRNA synthetase	3230	1	C	UR	2.5503	1.3974	2.7294	1.8889	11.434
gnl|gene37539|rna78290|	ebna1bp2.L	EBNA1BP2	Q99848	Probable rRNA-processing protein EBP2	4138	1	C	UR	4.2654	1.3947	5.9726	2.7717	5.5957
gnl|gene14731|rna42939|	ecd.S	ECD	O95905	Protein ecdysoneless homolog	2689	6	C	UR	22.561	7.2683	20.5171	23.4715	46.1819
gnl|gene16050|rna46921|	ece1.S	ECE1	P42892	Endothelin-converting enzyme 1	390	4	C	UR	0.38454	0.0355103	1.77665	2.45545	75.348
gnl|gene47687|rna92921|	ech1.L	ECH1	Q13011	Delta(3,5)-Delta(2,4)-dienoyl-CoA isomerase, mitochondrial	1596	6	C	UR	3.45281	2.75185	4.12842	6.97973	102.687
gnl|gene6278|rna18357|	echdc1.L	ECHDC1	Q9NTX5	Ethylmalonyl-CoA decarboxylase	3775	1	C	UR	0.0028666	0.5752	0.54448	1.3093	17.568
gnl|gene11123|rna32328|	echdc2.L	ECHDC2	Q86YB7	Enoyl-CoA hydratase domain-containing protein 2, mitochondrial	3373	2	C	UR	1.61652	1.14713	2.01616	2.7859	32.434
gnl|gene18496|rna53999|	echdc3.L	ECHDC3	Q96DC8	Enoyl-CoA hydratase domain-containing protein 3, mitochondrial	2764	3	C	UR	0.60469	0.501295	1.35149	3.29436	54.248
gnl|gene15555|rna45427|	echs1.L	ECHS1	P30084	Enoyl-CoA hydratase, mitochondrial	550	4	C	UR	0.650373	0.510956	0.850765	3.8892	74.098
gnl|gene11008|rna32002|	eci1.L	ECI1	P42126	Enoyl-CoA delta isomerase 1, mitochondrial	1569	3	C	UR	0.91302	1.28425	1.94655	3.30755	52.549
gnl|gene37298|rna77979|		ECI2	O75521	Enoyl-CoA delta isomerase 2, mitochondrial	1446	1	C	UR	0.14911	0.13649	0.35812	0.96208	18.394
gnl|gene8702|rna25331|	eci2.L	ECI2		Enoyl-CoA delta isomerase 2	925	5	C	UR	0.862976	0.596383	2.33137	5.43329	90.775
gnl|gene12849|rna37352|	kiaa0368.L	ECPAS	Q5VYK3	Proteasome adapter and scaffold protein ECM29	1057	18	C	UR	76.7268	33.1909	113.921	56.1092	80.0517
gnl|gene6536|rna19120|	ect2.S	ECT2	Q9H8V3	Protein ECT2	268	7	C	UR	36.8366	14.9205	39.6751	26.228	22.3396
gnl|gene8271|rna24082|	ect2.L	ECT2		Protein ECT2	268	5	C	UR	23.5903	10.1961	28.2583	18.9685	18.9867
gnl|gene13637|rna39687|	edc3.L	EDC3	Q96F86	Enhancer of mRNA-decapping protein 3	236	2	C	UR	1.7651	3.505	7.8904	10.0012	16.8384
gnl|gene2383|rna6928|	edc4.L	EDC4	Q6P2E9	Enhancer of mRNA-decapping protein 4	544	8	C	UR	30.6913	20.0528	42.5731	26.3612	40.3218
gnl|gene40884|rna83085|	LOC108715334	EDC4		Enhancer of mRNA-decapping protein 4	544	6	C	UR	25.815	15.5592	34.7479	20.0482	23.8294
gnl|gene3239|rna9383|	edf1.L	EDF1	O60869	Endothelial differentiation-related factor 1	851	6	C	UR	27.9364	14.1447	26.6288	24.284	27.0062
gnl|gene8201|rna23879|	eea1.L	EEA1	Q15075	Early endosome antigen 1	188	20	C	UR	78.472	44.1026	91.5279	71.8748	114.022
gnl|gene8583|rna24971|	eea1.S	EEA1		Early endosome antigen 1	188	4	C	UR	16.6553	9.2164	18.5853	14.9898	20.5531
gnl|gene43653|rna87169|	eed.S	EED	O75530	Polycomb protein EED	1368	3	C	UR	14.3665	13.8472	13.8794	9.1515	8.7553
gnl|gene9009|rna26236|	eed.L	EED		Polycomb protein EED	1368	1	C	UR	4.563	3.8088	5.2585	3.7608	2.6089
gnl|gene15250|rna44506|	eef1a1o.L	EEF1A1	P68104	Elongation factor 1-alpha 1	2367	5	C	UR	25.0962	16.8893	26.1993	14.9669	16.8482
gnl|gene3404|rna9907|	eef1a1.S	EEF1A1		Elongation factor 1-alpha 1	2367	4	C	UR	18.4997	13.6672	19.6168	11.9457	16.2706
gnl|gene13587|rna39542|	eef1a2.S	EEF1A2	Q05639	Elongation factor 1-alpha	2367	10	C	UR	52.5062	34.027	51.293	29.4564	32.7177
gnl|gene16313|rna47641|	42sp50.L	EEF1A2		Elongation factor 1-alpha 2	2367	1	C	UR	5.3895	3.6186	4.7785	2.4541	3.7593
gnl|gene9272|rna26922|	eef1akmt1.S	EEF1AKMT1	Q8WVE0	EEF1A lysine methyltransferase 1	3867	1	C	UR	4.2323	3.0589	3.8927	4.3185	4.4976
gnl|gene6716|rna19666|	eef1akmt2.S	EEF1AKMT2	Q5JPI9	EEF1A lysine methyltransferase 2	3475	1	C	UR	1.7107	2.011	2.368	2.1353	11.775
gnl|gene17965|rna52515|	mettl13.S	EEF1AKNMT	Q8N6R0	eEF1A lysine and N-terminal methyltransferase	2008	8	C	UR	34.6426	19.8412	46.2781	26.6151	32.6231
gnl|gene184|rna515|	eef1b2.L	EEF1B2	P24534	Elongation factor 1-beta	960	7	C	UR	20.003	7.48799	20.126	10.6154	81.769
gnl|gene43198|rna86492|	eef1d.S	EEF1D	P29692	Elongation factor 1-delta	960	9	C	UR	28.2572	10.2704	25.7505	14.8398	100.882
gnl|gene5829|rna17062|	eef1d.L	EEF1D		Elongation factor 1-delta	960	3	C	UR	10.825	2.71556	8.0435	4.8447	33.572
gnl|gene2435|rna7088|	eef1e1.L	EEF1E1	O43324	Eukaryotic translation elongation factor 1 epsilon-1	2047	3	C	UR	10.5757	3.9634	16.7498	8.3525	20.3585
gnl|gene6274|rna18344|	eef1g.S	EEF1G	P26641	Elongation factor 1-gamma	178	14	C	UR	69.7001	42.2305	76.6785	44.3405	47.0508
gnl|gene8633|rna25136|	eef1g.L	EEF1G		Elongation factor 1-gamma	178	5	C	UR	26.9193	12.5523	27.2198	17.0128	16.2957
gnl|gene2783|rna8097|	eef2.1.L	EEF2	P13639	Elongation factor 2	1004	12	C	UR	64.993	38.3996	68.4979	32.4602	35.6494
gnl|gene7584|rna22116|	eef2.1.S	EEF2		Elongation factor 2	1004	5	C	UR	26.6509	16.0231	29.3917	11.7191	16.2153
gnl|gene9517|rna27679|	eef2.2.L	EEF2		Elongation factor 2	1004	19	C	UR	101.208	64.5535	96.0234	52.81	65.4056
gnl|gene1772|rna5142|	eefsec.S	EEFSEC	P57772	Selenocysteine-specific elongation factor	3028	4	C	UR	18.8933	14.6276	20.9146	12.043	13.5214
gnl|gene45370|rna89715|	efcab7.L	EFCAB7	A8K855	EF-hand calcium-binding domain-containing protein 7	1579	1	C	UR	0.64273	7.1721e-05	5.1732	1.0196	13.164
gnl|gene16020|rna46829|	efhd1.L	EFHD1	Q9BUP0	EF-hand domain-containing protein D1	9	4	C	UR	20.6665	9.1636	18.4925	16.8183	14.859
gnl|gene15041|rna43886|	efl1.L	EFL1	Q7Z2Z2	Elongation factor-like GTPase 1	1553	9	C	UR	48.9312	31.6327	45.256	28.2225	25.9574
gnl|gene2104|rna6112|	eftud2.S	EFTUD2	Q15029	116 kDa U5 small nuclear ribonucleoprotein component	1004	21	C	UR	109.011	81.5496	101.581	64.9717	62.8861
gnl|gene3403|rna9902|	egln1.S	EGLN1	Q9GZT9	Egl nine homolog 1	814	5	C	UR	24.5284	15.4922	24.6531	19.0264	16.3
gnl|gene407|rna1183|	ehbp1.L	EHBP1	Q8NDI1	EH domain-binding protein 1	4304	1	C	UR	5.6178	3.4483	4.8804	2.7583	3.2952
gnl|gene16215|rna47380|	ehd1.S	EHD1	Q9H4M9	EH domain-containing protein 1 (Fragment)	348	1	C	UR	2.969	2.2982	6.422	5.4168	2.8939
gnl|gene9122|rna26528|	ehd1.L	EHD1		EH domain-containing protein 1 (Fragment)	348	5	C	UR	15.9189	16.3975	26.1807	23.7118	17.7911
gnl|gene16364|rna47793|	ehd3.L	EHD3	Q9NZN3	EH domain-containing protein 3	348	5	C	UR	21.4225	15.5107	26.704	22.5448	13.8179
gnl|gene13864|rna40364|	ehd4.L	EHD4	Q9H223	EH domain-containing protein 4	348	3	C	UR	11.286	9.3346	16.7929	13.4179	9.1687
gnl|gene10643|rna30930|	ehhadh.S	EHHADH	Q08426	Peroxisomal bifunctional enzyme	1169	4	C	UR	2.01464	0.902376	3.74064	4.79196	68.551
gnl|gene41639|rna84138|	LOC108698163	EHMT1	Q9H9B1	Histone-lysine N-methyltransferase EHMT1 (Fragment)	2500	3	C	UR	13.3941	4.1933	17.404	11.7034	13.3052
gnl|gene8058|rna23498|	ehmt1.S	EHMT1		Histone-lysine N-methyltransferase EHMT1 (Fragment)	2500	2	C	UR	6.8235	3.6679	13.0929	6.9745	9.4412
gnl|gene13914|rna40511|	ehmt2.L	EHMT2	Q96KQ7	Histone-lysine N-methyltransferase EHMT2 (Fragment)	1042	3	C	UR	10.8388	5.546	18.6636	8.8972	16.0543
gnl|gene35795|rna75880|	MGC68655	EIF1	P41567	Eukaryotic translation initiation factor 1	4543	1	C	UR	0.42391	0.49767	2.7199	3.1207	13.238
gnl|gene11748|rna34124|	eif1ad.L	EIF1AD	Q8N9N8	Probable RNA-binding protein EIF1AD	2922	1	C	UR	3.1788	1.1019	5.0558	5.0354	5.6282
gnl|gene40360|rna82321|	MGC81333	EIF1AX	P47813	Eukaryotic translation initiation factor 1A, X-chromosomal	1617	4	C	UR	17.9113	13.1481	18.1403	11.6619	19.1382
gnl|gene16806|rna49109|	eif2a.L	EIF2A	Q9BY44	Eukaryotic translation initiation factor 2A	1434	6	C	UR	29.7439	17.918	31.2826	19.3858	21.6699
gnl|gene9480|rna27568|	eif2a.S	EIF2A		Eukaryotic translation initiation factor 2A	1434	10	C	UR	51.9308	32.8776	52.9224	29.8735	32.3956
gnl|gene42998|rna86177|	eif2ak1.L	EIF2AK1	Q9BQI3	Eukaryotic translation initiation factor 2-alpha kinase 1	2811	2	C	UR	8.6783	3.8015	13.4664	5.2405	8.8133
gnl|gene15352|rna44807|	eif2ak2.L	EIF2AK2	P19525	Interferon-induced, double-stranded RNA-activated protein kinase	3231	4	C	UR	14.7239	5.9287	27.0096	14.1954	18.1424
gnl|gene6297|rna18404|	pkr2.L	EIF2AK2		Interferon-induced, double-stranded RNA-activated protein kinase	3832	1	C	UR	4.0314	2.3026	6.0472	3.4892	4.1295
gnl|gene16798|rna49084|	eif2ak4.L	EIF2AK4	Q9P2K8	Non-specific serine/threonine protein kinase (Fragment)	810	4	C	UR	19.2147	12.8303	21.8329	12.2791	13.843
gnl|gene10075|rna29280|	eif2b1.L	EIF2B1	Q14232	Translation initiation factor eIF-2B subunit alpha	360	4	C	UR	6.8284	2.82493	10.3487	10.1943	49.804
gnl|gene9190|rna26699|	eif2b2.L	EIF2B2	P49770	Translation initiation factor eIF-2B subunit beta	2635	3	C	UR	12.7226	5.4692	11.9776	9.6054	20.2252
gnl|gene11175|rna32480|	eif2b3.L	EIF2B3	Q9NR50	Translation initiation factor eIF-2B subunit gamma	1364	7	C	UR	37.5078	17.8406	39.7639	20.1594	24.728
gnl|gene39301|rna80832|	eif2b4.L	EIF2B4	Q9UI10	Translation initiation factor eIF-2B subunit delta	1399	12	C	UR	61.4472	30.6872	69.1119	30.5239	48.2298
gnl|gene40496|rna82516|	LOC108718035	EIF2B5	Q13144	Translation initiation factor eIF-2B subunit epsilon	2976	5	C	UR	25.4841	12.4038	27.7351	14.0807	20.2963
gnl|gene1270|rna3695|	eif2d.S	EIF2D	P41214	Eukaryotic translation initiation factor 2D	212	9	C	UR	36.4521	12.8119	62.7686	21.205	46.7624
gnl|gene12131|rna35251|	LOC108699293	EIF2S1	P05198	Eukaryotic translation initiation factor 2 subunit 1 (Fragment)	1784	15	C	UR	78.8102	40.0384	83.8692	47.9	49.3817
gnl|gene18347|rna53589|	eif2s2.S	EIF2S2	P20042	Eukaryotic translation initiation factor 2 subunit 2	271	2	C	UR	11.1129	4.6432	11.2952	6.5918	6.3569
gnl|gene6509|rna19037|	eif2s2.L	EIF2S2		Eukaryotic translation initiation factor 2 subunit 2	271	11	C	UR	59.3854	23.6894	64.6188	34.4545	37.8518
gnl|gene2744|rna7989|	eif2s3.L	EIF2S3	P41091	Eukaryotic translation initiation factor 2 subunit 3	858	1	C	UR	5.8578	3.055	4.9678	2.6453	3.4742
gnl|gene7163|rna20905|	eif2s3.S	EIF2S3		Eukaryotic translation initiation factor 2 subunit 3	858	10	C	UR	56.0802	24.0289	55.1706	31.1903	33.5299
gnl|gene1120|rna3249|	eif3a.L	EIF3A	Q14152	Eukaryotic translation initiation factor 3 subunit A	1522	13	C	UR	66.1132	26.1776	77.4152	36.0706	54.2233
gnl|gene40629|rna82723|	eif3a	EIF3A		Eukaryotic translation initiation factor 3 subunit A	1522	37	C	UR	176.999	78.3195	253.951	85.9557	144.776
gnl|gene14685|rna42798|	eif3b.S	EIF3B	P55884	Eukaryotic translation initiation factor 3 subunit B	1127	6	C	UR	32.1001	11.3692	38.761	17.3648	20.405
gnl|gene17008|rna49701|	eif3b.L	EIF3B		Eukaryotic translation initiation factor 3 subunit B	1127	10	C	UR	50.5659	22.089	60.952	27.1733	39.2198
gnl|gene5643|rna16528|	eif3c.S	EIF3CL	B5ME19	Eukaryotic translation initiation factor 3 subunit C-like protein	518	1	C	UR	5.8449	1.3556	6.6045	2.5311	3.6638
gnl|gene7901|rna23051|	eif3c.L	EIF3CL		Eukaryotic translation initiation factor 3 subunit C-like protein	518	18	C	UR	87.6077	41.7189	103.672	44.9886	82.0135
gnl|gene12445|rna36178|	eif3d.S	EIF3D	O15371	Eukaryotic translation initiation factor 3 subunit D	2107	9	C	UR	41.7217	19.8825	53.9673	21.9002	42.5281
gnl|gene9739|rna28329|	eif3e.S	EIF3E	P60228	Eukaryotic translation initiation factor 3 subunit E	2670	12	C	UR	59.995	17.8493	70.4198	28.2863	63.4498
gnl|gene14362|rna41829|	eif3f.S	EIF3F	O00303	Eukaryotic translation initiation factor 3 subunit F	1619	5	C	UR	24.685	10.3478	24.4643	14.3446	26.158
gnl|gene10132|rna29465|	eif3g.S	EIF3G	O75821	Eukaryotic translation initiation factor 3 subunit G	278	10	C	UR	51.8108	22.5482	57.7047	25.2101	42.7263
gnl|gene7071|rna20643|	eif3g.L	EIF3G		Eukaryotic translation initiation factor 3 subunit G	278	2	C	UR	10.5958	5.2685	11.853	2.54746	9.7352
gnl|gene12006|rna34886|	eif3h.L	EIF3H	O15372	Eukaryotic translation initiation factor 3 subunit H	1191	9	C	UR	45.4202	22.0079	51.158	24.16	37.2541
gnl|gene16972|rna49582|	eif3h.S	EIF3H		Eukaryotic translation initiation factor 3 subunit H	1191	2	C	UR	10.4185	5.0672	11.8876	4.7627	7.8641
gnl|gene11729|rna34077|	eif3i.S	EIF3I	Q13347	Eukaryotic translation initiation factor 3 subunit I	1861	8	C	UR	40.3598	19.0355	45.1982	22.5129	32.8933
gnl|gene11788|rna34230|	eif3i.L	EIF3I		Eukaryotic translation initiation factor 3 subunit I	1861	1	C	UR	5.2241	2.1984	5.5447	2.7977	4.2351
gnl|gene36483|rna76836|	LOC108711518	EIF3J	O75822	Eukaryotic translation initiation factor 3 subunit J	2148	7	C	UR	31.5858	19.8323	30.5996	19.4159	38.5667
gnl|gene9712|rna28253|	eif3j.S	EIF3J		Eukaryotic translation initiation factor 3 subunit J	2148	1	C	UR	6.0147	2.6561	5.0546	3.5145	2.76
gnl|gene16659|rna48671|	eif3k.S	EIF3K	Q9UBQ5	Eukaryotic translation initiation factor 3 subunit K	1193	5	C	UR	22.8925	8.1385	22.6599	16.8824	29.4266
gnl|gene11320|rna32920|	eif3l.S	EIF3L	Q9Y262	Eukaryotic translation initiation factor 3 subunit L	2099	10	C	UR	48.9863	22.7926	59.1152	25.7007	43.4053
gnl|gene7212|rna21040|	eif3l.L	EIF3L		Eukaryotic translation initiation factor 3 subunit L	2099	2	C	UR	10.6455	3.7411	13	6.3152	6.2982
gnl|gene3207|rna9278|	eif3m.S	EIF3M	Q7L2H7	Eukaryotic translation initiation factor 3 subunit M	1811	1	C	UR	4.179	1.2065	4.488	2.8084	7.3182
gnl|gene17828|rna52102|	eif4a1.L	EIF4A1	P60842	RNA helicase (Fragment)	1481	16	C	UR	71.873	58.2642	69.3916	58.1672	62.3041
gnl|gene19373|rna56618|	eif4a1.S	EIF4A1		RNA helicase (Fragment)	1481	1	C	UR	4.656	3.5716	5.1338	2.9301	3.7084
gnl|gene15823|rna46234|	eif4a3.L	EIF4A3	P38919	Eukaryotic initiation factor 4A-III	1481	2	C	UR	9.2283	8.5058	9.1548	5.6878	7.4233
gnl|gene49265|rna95171|	eif4a3.S	EIF4A3		Eukaryotic initiation factor 4A-III	1481	4	C	UR	20.6551	15.1723	19.3244	13.6571	11.1912
gnl|gene38978|rna80409|	eif4b.S	EIF4B	P23588	Eukaryotic translation initiation factor 4B	196	6	C	UR	27.6163	21.8855	24.8867	31.3386	14.2728
gnl|gene8804|rna25637|	eif4b.L	EIF4B		Eukaryotic translation initiation factor 4B	196	15	C	UR	53.4933	47.8479	71.9448	80.2937	46.4205
gnl|gene34877|rna74581|	eif4e1b.S	EIF4E	P06730	Eukaryotic translation initiation factor 4E	1879	5	C	UR	20.425	23.2453	15.1415	20.2162	20.972
gnl|gene42971|rna86147|	LOC108710984	EIF4E		Eukaryotic translation initiation factor 4E	1880	5	C	UR	8.1342	6.7995	20.3078	10.347	54.4125
gnl|gene7999|rna23323|	eif4e2.L	EIF4E2	O60573	Eukaryotic translation initiation factor 4E type 2	4500	1	C	UR	0.90962	0.0009342	1.4028	1.3821	16.304
gnl|gene34951|rna74692|	eif4e3.S	EIF4E3	Q8N5X7	Eukaryotic translation initiation factor 4E type 3	2419	2	C	UR	11.0743	7.2194	10.1256	7.0976	4.4831
gnl|gene40060|rna81895|	eif4ebp2.L	EIF4EBP2	Q13542	Eukaryotic translation initiation factor 4E-binding protein 2	4503	1	C	UR	8.8701	4.9295	0.7708	4.1174	1.3122
gnl|gene4563|rna13313|	eif4ebp2.S	EIF4EBP2		Eukaryotic translation initiation factor 4E-binding protein 2	4177	2	C	UR	12.9502	6.2492	4.7897	6.9126	9.0983
gnl|gene10718|rna31151|	eif4enif1.S	EIF4ENIF1	Q9NRA8	Eukaryotic translation initiation factor 4E transporter	1864	9	C	UR	9.44808	6.11253	43.8662	20.1969	100.376
gnl|gene6548|rna19173|	eif4enif1.L	EIF4ENIF1		Eukaryotic translation initiation factor 4E transporter	1864	2	C	UR	5.23257	3.748	5.0491	7.2584	18.7118
gnl|gene19578|rna57206|	eif4g1.S	EIF4G1	Q04637	Eukaryotic translation initiation factor 4 gamma 1	1445	20	C	UR	11.3945	9.93479	27.9377	73.933	276.8
gnl|gene8214|rna23924|	eif4g1.L	EIF4G1		Eukaryotic translation initiation factor 4 gamma 1	1445	8	C	UR	6.09975	4.16895	12.5058	32.4999	104.727
gnl|gene41211|rna83557|	nat1	EIF4G2	P78344	Eukaryotic translation initiation factor 4 gamma 2 (Fragment)	1361	9	C	UR	3.60124	2.35732	9.01063	7.50158	157.529
gnl|gene48029|rna93430|	LOC108696834	EIF4G3	O43432	Eukaryotic translation initiation factor 4 gamma 3	1445	2	C	UR	1.32029	0.9405	2.8085	6.9376	27.993
gnl|gene15925|rna46549|	eif4h.S	EIF4H	Q15056	Eukaryotic translation initiation factor 4H	1704	4	C	UR	15.2716	11.633	28.0969	15.722	9.2768
gnl|gene18717|rna54639|	eif4h.L	EIF4H		Eukaryotic translation initiation factor 4H	1704	3	C	UR	13.2275	10.932	13.9669	14.4158	7.4578
gnl|gene2410|rna7018|	eif5.L	EIF5	P55010	Eukaryotic translation initiation factor 5	1020	7	C	UR	35.7128	25.3105	35.3755	21.5194	22.0815
gnl|gene7833|rna22855|	eif5.S	EIF5		Eukaryotic translation initiation factor 5 (Fragment)	1020	1	C	UR	4.4153	4.2994	4.4639	2.9762	3.8452
gnl|gene15621|rna45609|	eif5a.S	EIF5A	P63241	Eukaryotic translation initiation factor 5A-1	3681	4	C	UR	10.709	8.0406	15.4209	16.561	29.2688
gnl|gene43210|rna86507|	eif5b.L	EIF5B	O60841	Eukaryotic translation initiation factor 5B	529	7	C	UR	36.4587	20.0892	37.0189	21.701	24.7323
gnl|gene9520|rna27700|	eif5b-like.S	EIF5B		Eukaryotic translation initiation factor 5B	529	17	C	UR	86.203	48.9885	92.6439	53.3204	58.8436
gnl|gene8221|rna23945|	eif6.S	EIF6	P56537	Eukaryotic translation initiation factor 6	3528	1	C	UR	5.3559	4.2147	3.5709	4.1495	2.7091
gnl|gene4482|rna13079|	eipr1.L	EIPR1	Q53HC9	EARP and GARP complex-interacting protein 1	1066	1	C	UR	5.3403	3.5417	4.8167	3.071	3.2303
gnl|gene221|rna619|	elac1.L	ELAC1	Q9H777	Zinc phosphodiesterase ELAC protein 1	3244	2	C	UR	11.973	9.3266	7.0511	7.3725	4.2768
gnl|gene48703|rna94382|	LOC108701025	ELAC2	Q9BQ52	ElaC homolog protein 2	1695	6	C	UR	32.6031	29.7674	24.1782	18.1599	15.2913
gnl|gene10263|rna29840|	elavl1.L	ELAVL1	Q15717	ELAV-like protein 1	845	5	C	UR	8.635	4.4081	30.9543	11.4576	44.5453
gnl|gene2726|rna7919|	elavl2.S	ELAVL2	Q12926	ELAV-like protein	845	4	C	UR	7.0329	4.28799	23.9518	9.6739	35.0534
gnl|gene19237|rna56205|	ell.L	ELL	P55199	RNA polymerase II elongation factor ELL	3197	1	C	UR	3.8151	0.99821	6.6586	2.7063	5.8218
gnl|gene13944|rna40592|	ell2.S	ELL2	O00472	RNA polymerase II elongation factor ELL2	2144	2	C	UR	7.2104	2.58727	14.0957	6.2458	9.8608
gnl|gene5113|rna14950|	ell2.L	ELL2		RNA polymerase II elongation factor ELL2	2144	6	C	UR	21.3725	9.279	44.1863	20.048	25.1143
gnl|gene16267|rna47517|	elmo2.L	ELMO1	Q92556	Engulfment and cell motility protein 1	1427	5	C	UR	24.9723	16.4591	25.2866	17.4508	15.8314
gnl|gene11835|rna34367|	elmo1.S	ELMO2	Q96JJ3	Engulfment and cell motility protein 2 (Fragment)	1427	2	C	UR	9.7099	6.1477	10.2509	7.9263	5.9652
gnl|gene11347|rna32988|	LOC108716910	ELOA	Q14241	Elongin-A	4106	1	C	UR	0.12635	0.14361	7.8156	0.40436	11.51
gnl|gene37653|rna78434|	elob.L	ELOB	Q15370	Elongin-B	1726	5	C	UR	11.4647	7.4626	16.9931	7.7872	56.2918
gnl|gene16883|rna49342|	LOC108695349	ELOC	Q15369	Elongin-C	1125	1	C	UR	2.5685	2.2145	3.5331	2.2615	9.4224
gnl|gene19254|rna56249|	elp1.S	ELP1	O95163	Elongator complex protein 1	942	13	C	UR	65.3798	39.3582	67.3943	38.8902	48.9775
gnl|gene15253|rna44515|	elp2.S	ELP2	Q6IA86	Elongator complex protein 2	1899	7	C	UR	37.4584	27.3775	32.529	21.4631	21.1717
gnl|gene14339|rna41765|	elp3.L	ELP3	Q9H9T3	Elongator complex protein 3	2975	4	C	UR	20.5974	12.2545	20.5363	12.0268	14.585
gnl|gene34863|rna74556|	elp4.S	ELP4	Q96EB1	Elongator complex protein 4	2292	3	C	UR	13.1109	8.4459	15.271	10.7638	12.4083
gnl|gene10649|rna30946|	LOC108703581	ELP5	Q8TE02	Elongator complex protein 5	1276	3	C	UR	14.6013	7.705	17.0409	10.2307	10.4221
gnl|gene16255|rna47474|	elp6.L	ELP6	Q0PNE2	Elongator complex protein 6	3877	1	C	UR	4.9706	2.5378	4.68	3.3785	4.4331
gnl|gene14568|rna42412|	emc8.L	EMC8	O43402	ER membrane protein complex subunit 8	3540	1	C	UR	4.3999	2.095	4.1517	4.5308	4.8226
gnl|gene15883|rna46408|	eme1.L	EME1	Q96AY2	Crossover junction endonuclease EME1	3896	3	C	UR	13.1036	7.998	16.0959	10.7736	12.0288
gnl|gene12524|rna36421|	eme2.L	EME2	A4GXA9	Probable crossover junction endonuclease EME2	4557	1	C	UR	5.2925	3.4637	5.305	3.0263	2.9125
gnl|gene13024|rna37845|	emg1.L	EMG1	Q92979	Ribosomal RNA small subunit methyltransferase NEP1	4474	1	C	UR	4.003	2.6618	4.7599	2.9336	5.6418
gnl|gene48738|rna94456|	LOC108698775	EML1	O00423	Echinoderm microtubule-associated protein-like 1	131	12	C	UR	57.8006	39.8881	59.5848	42.0556	40.6711
gnl|gene38138|rna79182|	eml2.L	EML2	O95834	Echinoderm microtubule-associated protein-like 2	1903	2	C	UR	9.9988	8.6876	8.3558	8.1813	4.7765
gnl|gene817|rna2385|	eml1.S	EML2		Echinoderm microtubule-associated protein-like 2	1903	8	C	UR	42.0552	38.3181	34.4871	27.8353	17.3046
gnl|gene38777|rna80076|	LOC108716433	EML4	Q9HC35	Echinoderm microtubule-associated protein-like 4	131	2	C	UR	15.1242	7.4044	7.2808	6.609	3.5816
gnl|gene6064|rna17742|	eml4.S	EML4		Echinoderm microtubule-associated protein-like 4	131	16	C	UR	78.8151	42.4924	89.3451	47.7063	61.6411
gnl|gene15486|rna45212|	emsy.S	EMSY	Q7Z589	BRCA2-interacting transcriptional repressor EMSY	2727	1	C	UR	5.1824	2.8849	4.7449	3.4985	3.6892
gnl|gene19236|rna56203|	enah.L	ENAH	Q8N8S7	Protein enabled homolog	243	5	C	UR	12.8854	7.2192	16.6874	9.8509	53.3575
gnl|gene11501|rna33413|	endou.L	ENDOU	P21128	Poly(U)-specific endoribonuclease	745	4	C	UR	19.5695	19.0664	17.6397	15.8755	7.849
gnl|gene1218|rna3544|	engase.L	ENGASE	Q8NFI3	Cytosolic endo-beta-N-acetylglucosaminidase	2857	2	C	UR	10.8423	12.0883	7.9716	5.5209	3.577
gnl|gene14337|rna41761|	eno1.L	ENO1	P06733	Alpha-enolase	246	10	C	UR	54.6137	53.1108	33.5147	37.5543	21.2067
gnl|gene38618|rna79853|	enoph1.S	ENOPH1	Q9UHY7	Enolase-phosphatase E1	2381	4	C	UR	20.5024	17.5715	17.5777	17.1767	7.1717
gnl|gene20300|rna59279|	enosf1.S	ENOSF1	Q7L5Y1	Mitochondrial enolase superfamily member 1	260	4	C	UR	22.2069	21.1164	15.6097	12.7506	8.3163
gnl|gene36918|rna77459|	ensa.S	ENSA	O43768	Alpha-endosulfine	1209	2	C	UR	3.1749	1.68812	2.5792	2.0777	30.48
gnl|gene42404|rna85292|	LOC108698189	ENTR1	Q96C92	Endosome-associated-trafficking regulator 1	4669	1	C	UR	1.0867	2.5867	3.3179	6.0775	6.9312
gnl|gene1180|rna3435|	eny2.S	ENY2	Q9NPA8	Transcription and mRNA export factor ENY2	3885	1	C	UR	0.0021236	0.0021056	0.0016983	0.30421	19.69
gnl|gene13493|rna39254|	LOC108716231	EP400	Q96L91	E1A-binding protein p400	2195	1	C	UR	0.89393	0.76093	7.7384	2.0797	8.527
gnl|gene2281|rna6636|	epb41l2.L	EPB41L3	Q9Y2J2	Band 4.1-like protein 3	292	14	C	UR	89.6445	52.476	58.6767	40.4035	38.7993
gnl|gene40522|rna82555|	epb41l1.S	EPB41L3		Band 4.1-like protein 3	2205	4	C	UR	24.8765	14.7206	14.6835	11.7798	13.9396
gnl|gene47349|rna92455|	epb41l3.L	EPB41L3		Band 4.1-like protein 3	2205	6	C	UR	33.5195	19.5922	28.2751	18.3839	20.2293
gnl|gene18928|rna55252|	epcam.L	EPCAM	P16422	Epithelial cell adhesion molecule	2842	3	C	UR	3.60082	0.67974	8.7541	3.3624	43.604
gnl|gene12485|rna36296|	epn2.S	EPN1	Q9Y6I3	Epsin-1	48	1	C	UR	0.12438	1.3185	1.0094	8.9955	8.5523
gnl|gene12783|rna37163|	epn2.L	EPN1		Epsin-1	48	2	C	UR	1.3308	4.6847	3.0689	18.21	12.7056
gnl|gene19623|rna57346|	eprs.L	EPRS1		Bifunctional glutamate/proline--tRNA ligase	473	35	C	UR	162.612	83.0279	211.471	103.846	139.043
gnl|gene47246|rna92317|	eprs.S	EPRS1		Bifunctional glutamate/proline--tRNA ligase	473	9	C	UR	41.1956	25.9785	51.6424	27.4582	33.7252
gnl|gene4486|rna13096|	eps15.L	EPS15	P42566	Epidermal growth factor receptor substrate 15	337	9	C	UR	30.8667	24.5548	34.922	41.2964	48.3601
gnl|gene37084|rna77694|	LOC108713536	EPS15L1	Q9UBC2	Epidermal growth factor receptor substrate 15-like 1	2693	4	C	UR	1.57213	3.03401	4.901	12.4104	58.083
gnl|gene5169|rna15124|	eps15l1.S	EPS15L1		Epidermal growth factor receptor substrate 15-like 1	2693	1	C	UR	0.26637	0.67766	1.2384	3.1131	14.704
gnl|gene7634|rna22253|	eps8.L	EPS8	Q12929	Epidermal growth factor receptor kinase substrate 8	1736	6	C	UR	7.9785	7.07427	37.4633	27.4726	40.0114
gnl|gene11580|rna33632|	erc1.L	ERC1	Q8IUD2	ELKS/Rab6-interacting/CAST family member 1	1045	7	C	UR	24.1866	15.586	43.2435	27.2749	29.7091
gnl|gene19095|rna55754|	ercc1.L	ERCC1	P07992	DNA excision repair protein ERCC-1	3431	1	C	UR	3.4482	3.0917	3.5824	2.6367	7.2409
gnl|gene16312|rna47640|	ercc2.L	ERCC2	P18074	General transcription and DNA repair factor IIH helicase subunit XPD	1936	6	C	UR	27.8993	12.8242	35.9297	19.1246	24.2222
gnl|gene44466|rna88398|	ercc3.L	ERCC3	P19447	General transcription and DNA repair factor IIH helicase subunit XPB	2460	3	C	UR	13.8596	4.2365	20.0332	9.4305	12.44
gnl|gene40709|rna82834|	ercc4.L	ERCC4	Q92889	DNA repair endonuclease XPF	669	5	C	UR	19.3538	9.3648	30.7812	19.2836	21.2167
gnl|gene12933|rna37580|	ercc5.L	ERCC5	P28715	DNA repair protein complementing XP-G cells	4141	4	C	UR	16.1118	7.6789	24.49	13.4985	18.2208
gnl|gene11103|rna32268|	ercc6l.L	ERCC6L	Q2NKX8	DNA excision repair protein ERCC-6-like	672	17	C	UR	104.135	58.0574	74.7454	43.9787	59.0833
gnl|gene39889|rna81659|	erh.L	ERH	P84090	Enhancer of rudimentary homolog	361	1	C	UR	2.3484	1.5502	3.8315	2.9579	9.3121
gnl|gene18134|rna52989|	eri1.L	ERI1	Q8IV48	3'-5' exoribonuclease 1	4038	1	C	UR	4.4419	0.65041	7.3136	1.6884	5.9056
gnl|gene7206|rna21023|	eri3.S	ERI3	O43414	ERI1 exoribonuclease 3	4149	2	C	UR	7.1953	2.9694	10.4544	9.4898	9.8911
gnl|gene3612|rna10505|	erlin2.L	ERLIN2	O94905	Erlin-2	3575	4	C	UR	2.02257	0.0619672	10.1	2.15426	65.661
gnl|gene5461|rna16005|	erlin2.S	ERLIN2		Erlin-2	3575	1	C	UR	0.3577	0.00010401	1.8743	0.35416	17.414
gnl|gene10188|rna29622|	ermp1.L	ERMP1	Q7Z2K6	Endoplasmic reticulum metallopeptidase 1	572	2	C	UR	1.3591	0.0974984	6.0737	0.677097	31.793
gnl|gene18412|rna53786|	ero1a.L	ERO1A	Q96HE7	ERO1-like protein alpha	3997	2	C	UR	2.07476	0.53897	5.2003	1.36363	30.822
gnl|gene291|rna834|	erp44.L	ERP44	Q9BS26	Endoplasmic reticulum resident protein 44	1728	2	C	UR	3.3621	1.65691	8.8634	2.3361	23.781
gnl|gene12237|rna35567|	esco2.S	ESCO2	Q56NI9	N-acetyltransferase ESCO2	4330	2	C	UR	3.241	1.44926	15.4581	7.1567	12.695
gnl|gene13081|rna38010|	MGC84363	ESD	P10768	S-formylglutathione hydrolase	603	1	C	UR	5.3457	6.0649	3.4602	3.0875	2.0416
gnl|gene2666|rna7744|	LOC108705655	ESD		S-formylglutathione hydrolase	603	6	C	UR	36.0224	33.0303	20.8703	18.4931	11.5836
gnl|gene8426|rna24532|	esf1.L	ESF1	Q9H501	ESF1 homolog	685	3	C	UR	8.3912	4.492	19.4581	12.5671	15.0915
gnl|gene15654|rna45711|	espl1.S	ESPL1	Q14674	Separin	94	5	C	UR	17.0782	9.0537	31.7454	19.5468	22.5762
gnl|gene39542|rna81162|	LOC733221	ESPL1		Separin	94	10	C	UR	40.5455	17.5656	61.2215	38.1265	42.5409
gnl|gene6659|rna19490|	etaa1.L	ETAA1	Q9NY74	Ewing's tumor-associated antigen 1	2388	1	C	UR	1.1003	1.1067	6.0478	4.863	6.8821
gnl|gene17644|rna51556|	etf1.S	ETF1	P62495	Eukaryotic peptide chain release factor subunit 1	3082	9	C	UR	49.9317	35.4011	41.9816	27.3945	25.2909
gnl|gene19839|rna57939|	etfa.L	ETFA	P13804	Electron transfer flavoprotein subunit alpha, mitochondrial	234	2	C	UR	0.7097	0.74382	0.52955	2.3628	35.655
gnl|gene3052|rna8841|	etfa.S	ETFA		Electron transfer flavoprotein subunit alpha, mitochondrial	234	1	C	UR	0.35031	0.36079	0.43385	1.1985	17.657
gnl|gene17557|rna51284|	etfb.L	ETFB	P38117	Electron transfer flavoprotein subunit beta	1649	11	C	UR	4.08011	2.94594	5.71267	10.5436	196.718
gnl|gene49042|rna94857|	etfb.L	ETFB		Electron transfer flavoprotein subunit beta	1649	2	C	UR	0.305481	0.0520705	0.66517	1.75326	37.224
gnl|gene12890|rna37459|	etfdh.L	ETFDH	Q16134	Electron transfer flavoprotein-ubiquinone oxidoreductase, mitochondrial	1013	8	C	UR	1.20725	0.822044	1.58631	5.6595	150.726
gnl|gene5297|rna15505|	etfrf1.L	ETFRF1	Q6IPR1	Electron transfer flavoprotein regulatory factor 1	4164	1	C	UR	0.013343	0.090493	0.012983	0.18788	19.695
gnl|gene1959|rna5698|	ethe1.L	ETHE1	O95571	Persulfide dioxygenase ETHE1, mitochondrial	325	4	C	UR	20.1431	13.106	14.6372	15.8661	16.2477
gnl|gene46466|rna91257|	LOC108704965	ETHE1		Persulfide dioxygenase ETHE1, mitochondrial	325	1	C	UR	5.5397	4.3707	3.5476	3.7732	2.7687
gnl|gene28484|rna67995|	evi5.S	EVI5	O60447	Ecotropic viral integration site 5 protein homolog (Fragment)	2238	2	C	UR	9.2144	3.9679	11.6694	5.9289	9.2194
gnl|gene586|rna1706|	evi5l.L	EVI5L	Q96CN4	EVI5-like protein	3541	1	C	UR	3.7367	1.3322	5.9863	3.7533	5.1915
gnl|gene20053|rna58534|	vasp.L	EVL	Q9UI08	Ena/VASP-like protein	1194	1	C	UR	1.7786	0.78916	2.5351	1.1395	13.758
gnl|gene28|rna86|	exd2.L	EXD2	Q9NVH0	Exonuclease 3'-5' domain-containing protein 2	2370	4	C	UR	0.616071	0.31129	1.94468	3.25398	73.873
gnl|gene6974|rna20365|	exd3.L	EXD3	Q8N9H8	Exonuclease mut-7 homolog	2607	1	C	UR	3.8931	1.0891	7.1339	2.1087	5.7752
gnl|gene12086|rna35112|	exo1.S	EXO1	Q9UQ84	Exonuclease 1	4582	1	C	UR	0.15969	0.23651	4.9978	0.57682	14.029
gnl|gene7794|rna22751|	LOC108708047	EXO5	Q9H790	Exonuclease V	4572	1	C	UR	4.6832	4.4344	4.7561	3.6978	2.4284
gnl|gene10190|rna29627|	exoc1.S	EXOC1	Q9NV70	Exocyst complex component 1	1806	9	C	UR	42.1173	19.1668	51.8774	30.1167	36.7216
gnl|gene14241|rna41501|	exoc1.L	EXOC1		Exocyst complex component 1	1806	1	C	UR	4.3494	2.0262	6.1192	3.4021	4.1032
gnl|gene2358|rna6862|	exoc2.L	EXOC2	Q96KP1	Exocyst complex component 2	166	12	C	UR	54.6189	29.7327	65.2474	34.556	55.845
gnl|gene7121|rna20793|	exoc3.L	EXOC3	O60645	Exocyst complex component 3	1957	5	C	UR	23.5402	10.6635	27.4934	14.1436	24.1593
gnl|gene14003|rna40794|	exoc4.L	EXOC4	Q96A65	Exocyst complex component 4	2542	8	C	UR	33.6415	15.7632	46.4402	23.7823	40.3727
gnl|gene40501|rna82524|	LOC108699745	EXOC5	O00471	Exocyst complex component 5	2366	10	C	UR	43.7679	20.8235	56.006	28.3956	51.0072
gnl|gene10677|rna31022|	exoc6b.L	EXOC6B	Q9Y2D4	Exocyst complex component	2215	4	C	UR	17.5565	7.5662	20.8064	12.9473	21.1236
gnl|gene4420|rna12888|	exoc7.L	EXOC7	Q9UPT5	Exocyst complex component 7	924	12	C	UR	52.4456	22.5087	70.1007	38.2294	56.7156
gnl|gene16172|rna47262|	exoc8.S	EXOC8	Q8IYI6	Exocyst complex component 8	1582	5	C	UR	22.9494	9.5774	30.1967	15.0982	22.1783
gnl|gene47914|rna93245|	exosc10.L	EXOSC10	Q01780	Exosome component 10	3567	2	C	UR	1.60879	0.88956	10.8612	1.69707	24.943
gnl|gene48163|rna93639|	exosc2.L	EXOSC2	Q13868	Exosome complex component RRP4	4044	1	C	UR	5.7672	4.4842	4.0677	3.1056	2.5754
gnl|gene16418|rna47949|	exosc3.L	EXOSC3	Q9NQT5	Exosome complex component RRP40	1678	3	C	UR	16.2607	14.6711	12.3879	8.8075	7.8729
gnl|gene18775|rna54806|	exosc4.S	EXOSC4	Q9NPD3	Exosome complex component RRP41	2633	1	C	UR	5.435	4.5029	4.4048	2.8817	2.7756
gnl|gene49911|rna96114|	exosc5.L	EXOSC5	Q9NQT4	Exosome complex component RRP46	1556	2	C	UR	11.2624	9.7904	7.2864	5.9217	5.739
gnl|gene10016|rna29111|	exosc6.L	EXOSC6	Q5RKV6	Exosome complex component MTR3	3452	3	C	UR	16.011	12.6601	10.7041	9.6887	10.9362
gnl|gene11177|rna32484|	exosc8.L	EXOSC8	Q96B26	Exosome complex component RRP43	433	2	C	UR	10.7529	8.005	9.067	6.5154	5.6597
gnl|gene39522|rna81130|	exosc8.S	EXOSC8		Exosome complex component RRP43	433	1	C	UR	4.7727	5.4345	3.5917	2.2691	3.9321
gnl|gene434|rna1262|	exosc9.L	EXOSC9	Q06265	Exosome complex component RRP45	3084	3	C	UR	16.982	15.4626	12.1705	8.0577	7.3272
gnl|gene14037|rna40898|	eya3.L	EYA3	Q99504	Eyes absent homolog	495	1	C	UR	0.29577	0.495	0.67482	4.7237	13.811
gnl|gene9869|rna28685|	f13a1.L	F13A1	P00488	Coagulation factor XIII A chain	1705	4	C	UR	21.7045	20.8168	15.8837	12.9185	8.6767
gnl|gene20478|rna59800|	f8a1.L	F8A3	P23610	40-kDa huntingtin-associated protein	3844	1	C	UR	6.5419	2.4499	4.8483	2.032	4.1279
gnl|gene2263|rna6577|	faah.2.S	FAAH	O00519	Fatty-acid amide hydrolase 1	1280	2	C	UR	0.00281334	0.00204969	0.53658	0.97105	38.488
gnl|gene12133|rna35259|	MGC83104	FAAP100	Q0VG06	Fanconi anemia core complex-associated protein 100	4377	1	C	UR	4.051	3.1797	5.2894	2.7733	4.7066
gnl|gene17143|rna50071|	fabp4.S	FABP4	P15090	Fatty acid-binding protein, adipocyte	92	6	C	UR	29.9624	23.5084	27.6635	25.5199	13.3458
gnl|gene203|rna570|	fabp4.L	FABP4		Fatty acid-binding protein, adipocyte	92	2	C	UR	9.3096	8.8066	7.8468	9.4894	4.5475
gnl|gene19018|rna55507|	fadd.L	FADD	Q13158	FAS-associated death domain protein	3945	1	C	UR	4.0011	1.4066	5.0495	3.8254	5.7174
gnl|gene10314|rna29976|	faf1.L	FAF1	Q9UNN5	FAS-associated factor 1	1972	4	C	UR	18.9111	17.7354	17.4525	14.3681	11.533
gnl|gene9182|rna26681|	faf1.S	FAF1		FAS-associated factor 1	1972	5	C	UR	24.6025	19.6689	22.2635	19.2534	14.2117
gnl|gene13108|rna38103|	fah.L	FAH	P16930	Fumarylacetoacetase	422	3	C	UR	16.5466	16.5746	12.0792	9.3863	5.4133
gnl|gene18636|rna54410|	fahd2a.L	FAHD2A	Q96GK7	Fumarylacetoacetate hydrolase domain-containing protein 2A	2316	4	C	UR	19.7683	14.0639	14.8596	19.0662	12.2421
gnl|gene18061|rna52795|	faim.L	FAIM	Q9NVQ4	Fas apoptotic inhibitory molecule 1	2938	2	C	UR	9.2868	8.408	9.1577	9.0875	4.0599
gnl|gene13255|rna38581|	fam114a1.L	FAM114A1	Q8IWE2	Protein NOXP20	2186	5	C	UR	16.6527	4.58742	11.6955	12.2299	54.835
gnl|gene1152|rna3343|	fam114a2.S	FAM114A2	Q9NRY5	Protein FAM114A2	475	5	C	UR	18.443	6.63311	14.4519	37.7919	22.6806
gnl|gene34942|rna74681|	LOC108697610	FAM118B	Q9BPY3	Protein FAM118B (Fragment)	1950	1	C	UR	5.6407	2.8872	4.1052	3.6495	3.7174
gnl|gene38746|rna80020|	LOC108704408	FAM120A	Q9NZB2	Constitutive coactivator of PPAR-gamma-like protein 1 (Fragment)	2258	4	C	UR	10.5726	4.9774	25.1418	10.7419	28.5662
gnl|gene36004|rna76156|	LOC108719898	FAM133B	Q5BKY9	Protein FAM133B	884	1	C	UR	1.8973	0.60139	8.3222	2.7787	6.4003
gnl|gene16256|rna47476|	fam135a.S	FAM135A	Q9P2D6	Protein FAM135A (Fragment)	3718	1	C	UR	2.3512	1.1422	6.5019	3.3796	6.6252
gnl|gene45077|rna89288|	LOC108706614	FAM149A	A5PLN7	Protein FAM149A	2296	1	C	UR	4.2927	2.6081	5.8957	2.7646	4.4389
gnl|gene12304|rna35766|	fam151b.L	FAM151B	Q6UXP7	Protein FAM151B	3177	2	C	UR	10.2879	10.1875	7.121	8.2191	4.1844
gnl|gene16365|rna47795|	fam162a.L	FAM162A	Q96A26	Protein FAM162A	3668	1	C	UR	0.0048735	0.0048329	0.0042221	0.34587	19.64
gnl|gene11381|rna33077|	loc100216245.L	FAM172BP	A6NC97	Putative protein FAM172B	3685	2	C	UR	8.0112	1.95316	13.1265	3.1589	13.7504
gnl|gene8503|rna24749|	fam177a1.L	FAM177A1	Q8N128	Protein FAM177A1	517	1	C	UR	1.1229	0.48055	2.7577	1.1692	14.47
gnl|gene12067|rna35055|	fam207a.L	FAM207A	Q9NSI2	Protein FAM207A	3513	2	C	UR	9.857	3.4353	10.8247	7.2292	8.6537
gnl|gene10605|rna30809|	fam210b.L	FAM210B	Q96KR6	Protein FAM210B, mitochondrial	4615	1	C	UR	0.0060403	0.0057514	0.067521	1.0191	18.902
gnl|gene13923|rna40540|	fam3b.L	FAM3B	P58499	Protein FAM3B	558	1	C	UR	3.8951	2.2123	3.9395	2.3527	7.6005
gnl|gene20343|rna59414|	fam3c.S	FAM3C	Q92520	Protein FAM3C	2149	1	C	UR	0.65742	0.16076	1.1849	0.54085	17.456
gnl|gene13346|rna38835|	fam50a.L	FAM50A	Q14320	Protein FAM50A	2058	1	C	UR	4.3146	1.5328	5.9633	5.0054	3.1839
gnl|gene16539|rna48303|	fam50a.S	FAM50A		Protein FAM50A	2058	6	C	UR	26.6705	13.3451	35.557	26.7773	17.6502
gnl|gene18377|rna53682|	fam76b.S	FAM76B	Q5HYJ3	Protein FAM76B	290	4	C	UR	17.1449	5.7743	26.465	14.9537	15.6623
gnl|gene41190|rna83524|	LOC108695438	FAM91A1	Q658Y4	Protein FAM91A1	4094	5	C	UR	22.5777	9.7636	27.2087	15.0389	25.4112
gnl|gene13054|rna37935|	fam98a.L	FAM98A	Q8NCA5	Protein FAM98A	2593	9	C	UR	45.4934	27.3129	47.2453	28.6046	31.3438
gnl|gene15452|rna45111|	LOC108716684	FAM98A		Protein FAM98A	2414	2	C	UR	6.0536	4.4628	11.1756	10.9111	7.3968
gnl|gene35553|rna75567|	LOC108717829	FAM98A		Protein FAM98A	2414	3	C	UR	8.8001	7.3621	14.5452	15.5151	13.7774
gnl|gene13464|rna39178|	fan1.L	FAN1	Q9Y2M0	Fanconi-associated nuclease	18	2	C	UR	9.1778	3.0637	10.8239	6.816	10.1186
gnl|gene13985|rna40708|	fanca.L	FANCA	O15360	Fanconi anemia group A protein	1017	3	C	UR	13.8357	6.0477	18.5654	8.3181	13.233
gnl|gene6694|rna19601|	fancb.L	FANCB	Q8NB91	Fanconi anemia group B protein	3552	2	C	UR	9.4402	4.4815	12.0142	7.4229	6.6414
gnl|gene5335|rna15625|	fancd2.L	FANCD2	Q9BXW9	Fanconi anemia group D2 protein	2860	12	C	UR	65.68	32.0092	61.2181	37.559	43.5338
gnl|gene47392|rna92531|	fancg.S	FANCG	O15287	Fanconi anemia group G protein	1000	1	C	UR	3.7149	2.3396	5.956	3.3754	4.6141
gnl|gene5569|rna16298|	fanci.L	FANCI	Q9NVI1	Fanconi anemia group I protein (Fragment)	1114	9	C	UR	50.9878	23.6651	48.5241	26.3418	30.4809
gnl|gene38674|rna79917|	fancl.L	FANCL	Q9NW38	E3 ubiquitin-protein ligase FANCL	4346	3	C	UR	14.0799	7.2675	16.7201	10.5775	11.3549
gnl|gene11831|rna34354|	farsa.S	FARSA	Q9Y285	Phenylalanine--tRNA ligase (Fragment)	2608	4	C	UR	18.2136	9.6981	24.1556	12.3652	15.5676
gnl|gene41942|rna84615|	farsa.L	FARSA		Phenylalanine--tRNA ligase	2608	1	C	UR	4.6639	2.171	5.9471	4.0968	3.1212
gnl|gene41981|rna84687|	LOC108718151	FARSB	Q9NSD9	Phenylalanine--tRNA ligase beta subunit	110	2	C	UR	9.5046	4.9874	12.3236	7.02	6.1643
gnl|gene7606|rna22171|	farsb.L	FARSB		Phenylalanine--tRNA ligase beta subunit	110	14	C	UR	70.8581	38.2184	74.9573	46.5496	49.4165
gnl|gene9747|rna28350|	fasn.L	FASN	P49327	Fatty acid synthase	1528	6	C	UR	32.7403	25.1441	26.7584	17.1725	18.1847
gnl|gene39064|rna80516|	fastkd1.L	FASTKD1	Q53R41	FAST kinase domain-containing protein 1, mitochondrial	1148	1	C	UR	0.0028866	0.18551	0.63964	0.85615	18.316
gnl|gene14324|rna41719|	fastkd2.L	FASTKD2	Q9NYY8	FAST kinase domain-containing protein 2, mitochondrial	2039	4	C	UR	7.13187	6.42405	4.3031	7.09536	55.0454
gnl|gene10383|rna30182|	fau.L	FAU	P35544	40S ribosomal protein S30 (Fragment)	3208	3	C	UR	8.0402	3.4188	12.6922	5.5488	30.3004
gnl|gene49995|rna96246|	LOC108711233	FBH1	Q8NFZ0	DNA helicase	484	2	C	UR	9.4172	6.6629	9.7876	6.9748	7.1576
gnl|gene42550|rna85508|	LOC108696940	FBL	P22087	rRNA 2'-O-methyltransferase fibrillarin	2029	7	C	UR	31.9903	18.417	38.9245	22.195	28.4733
gnl|gene18611|rna54328|	fbp1.S	FBP1	P09467	Fructose-1,6-bisphosphatase 1	682	5	C	UR	27.8431	24.433	19.1373	19.3131	9.2734
gnl|gene19768|rna57749|	fbp1.L	FBP1		Fructose-1,6-bisphosphatase 1	682	2	C	UR	11.0567	8.4154	7.0761	8.0282	5.4236
gnl|gene9280|rna26950|	fbp2.L	FBP2	O00757	Fructose-1,6-bisphosphatase isozyme 2	682	6	C	UR	34.192	28.8365	24.712	19.7756	12.484
gnl|gene12100|rna35144|	fbxl17.L	FBXL17	Q9UF56	F-box/LRR-repeat protein 17	2133	2	C	UR	9.3977	8.3281	9.7368	6.9867	5.5506
gnl|gene1814|rna5283|	fbxl18.L	FBXL18	Q96ME1	F-box/LRR-repeat protein 18	3031	4	C	UR	22.1224	11.8575	19.2595	14.4457	12.3151
gnl|gene11510|rna33432|	fbxl19.L	FBXL19	Q6PCT2	F-box/LRR-repeat protein 19 (Fragment)	2859	1	C	UR	4.9592	2.5537	5.8061	3.6602	3.0208
gnl|gene19012|rna55494|	fbxl19.S	FBXL19		F-box/LRR-repeat protein 19	2859	6	C	UR	30.6374	13.3615	34.2696	22.884	18.8476
[truncated: 3,998 more rows]

## Sheet: ST3 Filtration Chromatography 2
ProteinId	Description	GeneSymbol	GeneSpecifier	Name	GroupID	NumberOfPeptides	Collapsed	Parsimony	rq_126_snSum	rq_127n_snSum	rq_127c_snSum	rq_128n_snSum	rq_128c_snSum	rq_129n_snSum	rq_129c_snSum	rq_130n_snSum	rq_130c_snSum	rq_131_snSum
[truncated: 1,078 more rows]

[truncated: 7 more sheets: ST3 Diluted Filtration, ST3 RNA-seq, ST3 Preparation Spin, ST3 Hard Spin 15min, ST3 Hard Spin 30min, ST3 RNAse Treatment, ST3 CA Filters]
